# Supplementary material for: Transcriptomic and miRNA Signatures of ChAdOx1 nCoV-19 Vaccine Response Using Machine Learning
Source: Life (Basel). 2025 Jun 18;15(6):981. doi: 10.3390/life15060981 (PMC12193736; doi:10.3390/life15060981)
Supplement: Supplementary file 1 [file life-15-00981-s001.zip]

Archive with 14 entries (14 files):
- Table S14.xlsx
- Table S1.xlsx
- Table S2.xlsx
- Table S3.xlsx
- Table S4.xlsx
- Table S5.xlsx
- Table S6.xlsx
- Table S7.xlsx
- Table S8.xlsx
- Table S9.xlsx
- Table S10.xlsx
- Table S11.xlsx
- Table S12.xlsx
- Table S13.xlsx
