# Supplementary material for: Transcriptomic and miRNA Signatures of ChAdOx1 nCoV-19 Vaccine Response Using Machine Learning
Source: Life (Basel). 2025 Jun 18;15(6):981. doi: 10.3390/life15060981 (PMC12193736; doi:10.3390/life15060981)
Supplement: Supplementary file 1 [file life-15-00981-s001.zip › Table S14.xlsx]

## Sheet: AdaBoost
Rules_0	passed counts:31
node_0: feature_name=CASP10	feature_id[3].value > threshold=19.900879859924316
node_56: feature_name=TECPR2	feature_id[50].value <= threshold=29.20303249359131
node_57: feature_name=SLC22A5	feature_id[460].value > threshold=0.8230690658092499
Class：MenACWY-Onset group
Rules_1	passed counts:28
node_0: feature_name=CASP10	feature_id[3].value <= threshold=19.900879859924316
node_1: feature_name=HIST1H3G	feature_id[25].value > threshold=1.4977285861968994
node_11: feature_name=AL391244.2	feature_id[19].value > threshold=2.5929229259490967
node_33: feature_name=KCNQ5	feature_id[548].value > threshold=1.1134415864944458
node_39: feature_name=ACTG1	feature_id[611].value <= threshold=589.7276000976562
node_40: feature_name=DAPK1	feature_id[121].value > threshold=8.062810897827148
node_44: feature_name=GPR89B	feature_id[739].value <= threshold=6.17255425453186
Class：MenACWY-7D group
Rules_2	passed counts:19
node_0: feature_name=CASP10	feature_id[3].value <= threshold=19.900879859924316
node_1: feature_name=HIST1H3G	feature_id[25].value <= threshold=1.4977285861968994
node_2: feature_name=VEPH1	feature_id[465].value <= threshold=0.7245761454105377
node_3: feature_name=AL391244.2	feature_id[19].value > threshold=2.7197335958480835
Class：Pre-vaccination group
Rules_3	passed counts:13
node_0: feature_name=CASP10	feature_id[3].value <= threshold=19.900879859924316
node_1: feature_name=HIST1H3G	feature_id[25].value > threshold=1.4977285861968994
node_11: feature_name=AL391244.2	feature_id[19].value <= threshold=2.5929229259490967
node_12: feature_name=CC2D2B	feature_id[785].value <= threshold=0.9923012554645538
node_13: feature_name=AL731577.2	feature_id[6].value > threshold=6.649440765380859
Class：ChAdOx1-Onset group
Rules_4	passed counts:10
node_0: feature_name=CASP10	feature_id[3].value <= threshold=19.900879859924316
node_1: feature_name=HIST1H3G	feature_id[25].value > threshold=1.4977285861968994
node_11: feature_name=AL391244.2	feature_id[19].value > threshold=2.5929229259490967
node_33: feature_name=KCNQ5	feature_id[548].value <= threshold=1.1134415864944458
node_34: feature_name=MRPL21	feature_id[426].value <= threshold=4.584704160690308
Class：ChAdOx1-7D group
Rules_5	passed counts:6
node_0: feature_name=CASP10	feature_id[3].value <= threshold=19.900879859924316
node_1: feature_name=HIST1H3G	feature_id[25].value > threshold=1.4977285861968994
node_11: feature_name=AL391244.2	feature_id[19].value <= threshold=2.5929229259490967
node_12: feature_name=CC2D2B	feature_id[785].value > threshold=0.9923012554645538
node_18: feature_name=BLOC1S2	feature_id[156].value > threshold=6.975207805633545
node_20: feature_name=HEPACAM2	feature_id[743].value > threshold=0.6751376688480377
node_22: feature_name=PBX1	feature_id[593].value <= threshold=2.208479166030884
node_23: feature_name=MAFF	feature_id[519].value > threshold=2.4106725454330444
Class：MenACWY-Onset group
Rules_6	passed counts:6
node_0: feature_name=CASP10	feature_id[3].value <= threshold=19.900879859924316
node_1: feature_name=HIST1H3G	feature_id[25].value > threshold=1.4977285861968994
node_11: feature_name=AL391244.2	feature_id[19].value <= threshold=2.5929229259490967
node_12: feature_name=CC2D2B	feature_id[785].value > threshold=0.9923012554645538
node_18: feature_name=BLOC1S2	feature_id[156].value <= threshold=6.975207805633545
Class：MenACWY-7D group
Rules_7	passed counts:5
node_0: feature_name=CASP10	feature_id[3].value > threshold=19.900879859924316
node_56: feature_name=TECPR2	feature_id[50].value > threshold=29.20303249359131
node_60: feature_name=FAM120AOS	feature_id[168].value <= threshold=11.25817060470581
Class：ChAdOx1-Onset group
Rules_8	passed counts:5
node_0: feature_name=CASP10	feature_id[3].value <= threshold=19.900879859924316
node_1: feature_name=HIST1H3G	feature_id[25].value > threshold=1.4977285861968994
node_11: feature_name=AL391244.2	feature_id[19].value > threshold=2.5929229259490967
node_33: feature_name=KCNQ5	feature_id[548].value > threshold=1.1134415864944458
node_39: feature_name=ACTG1	feature_id[611].value > threshold=589.7276000976562
node_51: feature_name=UBE2L3	feature_id[595].value <= threshold=17.719740867614746
Class：ChAdOx1-7D group
Rules_9	passed counts:5
node_0: feature_name=CASP10	feature_id[3].value <= threshold=19.900879859924316
node_1: feature_name=HIST1H3G	feature_id[25].value > threshold=1.4977285861968994
node_11: feature_name=AL391244.2	feature_id[19].value <= threshold=2.5929229259490967
node_12: feature_name=CC2D2B	feature_id[785].value > threshold=0.9923012554645538
node_18: feature_name=BLOC1S2	feature_id[156].value > threshold=6.975207805633545
node_20: feature_name=HEPACAM2	feature_id[743].value <= threshold=0.6751376688480377
Class：ChAdOx1-Onset group
Rules_10	passed counts:4
node_0: feature_name=CASP10	feature_id[3].value <= threshold=19.900879859924316
node_1: feature_name=HIST1H3G	feature_id[25].value > threshold=1.4977285861968994
node_11: feature_name=AL391244.2	feature_id[19].value <= threshold=2.5929229259490967
node_12: feature_name=CC2D2B	feature_id[785].value > threshold=0.9923012554645538
node_18: feature_name=BLOC1S2	feature_id[156].value > threshold=6.975207805633545
node_20: feature_name=HEPACAM2	feature_id[743].value > threshold=0.6751376688480377
node_22: feature_name=PBX1	feature_id[593].value > threshold=2.208479166030884
node_26: feature_name=PGAP1	feature_id[422].value <= threshold=0.994561493396759
Class：ChAdOx1-7D group
Rules_11	passed counts:4
node_0: feature_name=CASP10	feature_id[3].value <= threshold=19.900879859924316
node_1: feature_name=HIST1H3G	feature_id[25].value <= threshold=1.4977285861968994
node_2: feature_name=VEPH1	feature_id[465].value > threshold=0.7245761454105377
Class：ChAdOx1-7D group
Rules_12	passed counts:4
node_0: feature_name=CASP10	feature_id[3].value <= threshold=19.900879859924316
node_1: feature_name=HIST1H3G	feature_id[25].value <= threshold=1.4977285861968994
node_2: feature_name=VEPH1	feature_id[465].value <= threshold=0.7245761454105377
node_3: feature_name=AL391244.2	feature_id[19].value <= threshold=2.7197335958480835
node_4: feature_name=BRI3BP	feature_id[619].value > threshold=5.501208543777466
node_6: feature_name=RPL23A	feature_id[356].value > threshold=239.6640167236328
Class：MenACWY-Onset group
Rules_13	passed counts:4
node_0: feature_name=CASP10	feature_id[3].value <= threshold=19.900879859924316
node_1: feature_name=HIST1H3G	feature_id[25].value <= threshold=1.4977285861968994
node_2: feature_name=VEPH1	feature_id[465].value <= threshold=0.7245761454105377
node_3: feature_name=AL391244.2	feature_id[19].value <= threshold=2.7197335958480835
node_4: feature_name=BRI3BP	feature_id[619].value <= threshold=5.501208543777466
Class：ChAdOx1-Onset group
Rules_14	passed counts:3
node_0: feature_name=CASP10	feature_id[3].value > threshold=19.900879859924316
node_56: feature_name=TECPR2	feature_id[50].value > threshold=29.20303249359131
node_60: feature_name=FAM120AOS	feature_id[168].value > threshold=11.25817060470581
node_62: feature_name=ZNF267	feature_id[570].value > threshold=13.052486419677734
node_64: feature_name=ZNF71	feature_id[307].value > threshold=1.4325757026672363
Class：MenACWY-Onset group
Rules_15	passed counts:3
node_0: feature_name=CASP10	feature_id[3].value > threshold=19.900879859924316
node_56: feature_name=TECPR2	feature_id[50].value > threshold=29.20303249359131
node_60: feature_name=FAM120AOS	feature_id[168].value > threshold=11.25817060470581
node_62: feature_name=ZNF267	feature_id[570].value <= threshold=13.052486419677734
Class：MenACWY-7D group
Rules_16	passed counts:3
node_0: feature_name=CASP10	feature_id[3].value <= threshold=19.900879859924316
node_1: feature_name=HIST1H3G	feature_id[25].value > threshold=1.4977285861968994
node_11: feature_name=AL391244.2	feature_id[19].value > threshold=2.5929229259490967
node_33: feature_name=KCNQ5	feature_id[548].value > threshold=1.1134415864944458
node_39: feature_name=ACTG1	feature_id[611].value > threshold=589.7276000976562
node_51: feature_name=UBE2L3	feature_id[595].value > threshold=17.719740867614746
node_53: feature_name=ZNF441	feature_id[404].value <= threshold=2.074530839920044
Class：Pre-vaccination group
Rules_17	passed counts:3
node_0: feature_name=CASP10	feature_id[3].value <= threshold=19.900879859924316
node_1: feature_name=HIST1H3G	feature_id[25].value > threshold=1.4977285861968994
node_11: feature_name=AL391244.2	feature_id[19].value > threshold=2.5929229259490967
node_33: feature_name=KCNQ5	feature_id[548].value > threshold=1.1134415864944458
node_39: feature_name=ACTG1	feature_id[611].value <= threshold=589.7276000976562
node_40: feature_name=DAPK1	feature_id[121].value <= threshold=8.062810897827148
node_41: feature_name=PTP4A2	feature_id[610].value > threshold=33.125139236450195
Class：ChAdOx1-7D group
Rules_18	passed counts:3
node_0: feature_name=CASP10	feature_id[3].value <= threshold=19.900879859924316
node_1: feature_name=HIST1H3G	feature_id[25].value <= threshold=1.4977285861968994
node_2: feature_name=VEPH1	feature_id[465].value <= threshold=0.7245761454105377
node_3: feature_name=AL391244.2	feature_id[19].value <= threshold=2.7197335958480835
node_4: feature_name=BRI3BP	feature_id[619].value > threshold=5.501208543777466
node_6: feature_name=RPL23A	feature_id[356].value <= threshold=239.6640167236328
Class：Pre-vaccination group
Rules_19	passed counts:2
node_0: feature_name=CASP10	feature_id[3].value > threshold=19.900879859924316
node_56: feature_name=TECPR2	feature_id[50].value <= threshold=29.20303249359131
node_57: feature_name=SLC22A5	feature_id[460].value <= threshold=0.8230690658092499
Class：ChAdOx1-Onset group
Rules_20	passed counts:2
node_0: feature_name=CASP10	feature_id[3].value <= threshold=19.900879859924316
node_1: feature_name=HIST1H3G	feature_id[25].value > threshold=1.4977285861968994
node_11: feature_name=AL391244.2	feature_id[19].value > threshold=2.5929229259490967
node_33: feature_name=KCNQ5	feature_id[548].value > threshold=1.1134415864944458
node_39: feature_name=ACTG1	feature_id[611].value <= threshold=589.7276000976562
node_40: feature_name=DAPK1	feature_id[121].value > threshold=8.062810897827148
node_44: feature_name=GPR89B	feature_id[739].value > threshold=6.17255425453186
node_46: feature_name=BCL2L15	feature_id[794].value > threshold=0.5993273258209229
Class：ChAdOx1-7D group
Rules_21	passed counts:2
node_0: feature_name=CASP10	feature_id[3].value <= threshold=19.900879859924316
node_1: feature_name=HIST1H3G	feature_id[25].value > threshold=1.4977285861968994
node_11: feature_name=AL391244.2	feature_id[19].value > threshold=2.5929229259490967
node_33: feature_name=KCNQ5	feature_id[548].value > threshold=1.1134415864944458
node_39: feature_name=ACTG1	feature_id[611].value <= threshold=589.7276000976562
node_40: feature_name=DAPK1	feature_id[121].value > threshold=8.062810897827148
node_44: feature_name=GPR89B	feature_id[739].value > threshold=6.17255425453186
node_46: feature_name=BCL2L15	feature_id[794].value <= threshold=0.5993273258209229
node_47: feature_name=MAP3K5	feature_id[467].value <= threshold=28.949822425842285
Class：MenACWY-Onset group
Rules_22	passed counts:2
node_0: feature_name=CASP10	feature_id[3].value <= threshold=19.900879859924316
node_1: feature_name=HIST1H3G	feature_id[25].value > threshold=1.4977285861968994
node_11: feature_name=AL391244.2	feature_id[19].value > threshold=2.5929229259490967
node_33: feature_name=KCNQ5	feature_id[548].value <= threshold=1.1134415864944458
node_34: feature_name=MRPL21	feature_id[426].value > threshold=4.584704160690308
node_36: feature_name=ZNF615	feature_id[436].value > threshold=2.0944608449935913
Class：ChAdOx1-Onset group
Rules_23	passed counts:2
node_0: feature_name=CASP10	feature_id[3].value <= threshold=19.900879859924316
node_1: feature_name=HIST1H3G	feature_id[25].value > threshold=1.4977285861968994
node_11: feature_name=AL391244.2	feature_id[19].value <= threshold=2.5929229259490967
node_12: feature_name=CC2D2B	feature_id[785].value > threshold=0.9923012554645538
node_18: feature_name=BLOC1S2	feature_id[156].value > threshold=6.975207805633545
node_20: feature_name=HEPACAM2	feature_id[743].value > threshold=0.6751376688480377
node_22: feature_name=PBX1	feature_id[593].value > threshold=2.208479166030884
node_26: feature_name=PGAP1	feature_id[422].value > threshold=0.994561493396759
node_28: feature_name=MSL1	feature_id[486].value > threshold=62.7558479309082
node_30: feature_name=RPF2	feature_id[477].value > threshold=1.5955747365951538
Class：MenACWY-7D group
Rules_24	passed counts:2
node_0: feature_name=CASP10	feature_id[3].value <= threshold=19.900879859924316
node_1: feature_name=HIST1H3G	feature_id[25].value > threshold=1.4977285861968994
node_11: feature_name=AL391244.2	feature_id[19].value <= threshold=2.5929229259490967
node_12: feature_name=CC2D2B	feature_id[785].value > threshold=0.9923012554645538
node_18: feature_name=BLOC1S2	feature_id[156].value > threshold=6.975207805633545
node_20: feature_name=HEPACAM2	feature_id[743].value > threshold=0.6751376688480377
node_22: feature_name=PBX1	feature_id[593].value > threshold=2.208479166030884
node_26: feature_name=PGAP1	feature_id[422].value > threshold=0.994561493396759
node_28: feature_name=MSL1	feature_id[486].value <= threshold=62.7558479309082
Class：Pre-vaccination group
Rules_25	passed counts:1
node_0: feature_name=CASP10	feature_id[3].value > threshold=19.900879859924316
node_56: feature_name=TECPR2	feature_id[50].value > threshold=29.20303249359131
node_60: feature_name=FAM120AOS	feature_id[168].value > threshold=11.25817060470581
node_62: feature_name=ZNF267	feature_id[570].value > threshold=13.052486419677734
node_64: feature_name=ZNF71	feature_id[307].value <= threshold=1.4325757026672363
Class：ChAdOx1-7D group
Rules_26	passed counts:1
node_0: feature_name=CASP10	feature_id[3].value <= threshold=19.900879859924316
node_1: feature_name=HIST1H3G	feature_id[25].value > threshold=1.4977285861968994
node_11: feature_name=AL391244.2	feature_id[19].value > threshold=2.5929229259490967
node_33: feature_name=KCNQ5	feature_id[548].value > threshold=1.1134415864944458
node_39: feature_name=ACTG1	feature_id[611].value > threshold=589.7276000976562
node_51: feature_name=UBE2L3	feature_id[595].value > threshold=17.719740867614746
node_53: feature_name=ZNF441	feature_id[404].value > threshold=2.074530839920044
Class：ChAdOx1-Onset group
Rules_27	passed counts:1
node_0: feature_name=CASP10	feature_id[3].value <= threshold=19.900879859924316
node_1: feature_name=HIST1H3G	feature_id[25].value > threshold=1.4977285861968994
node_11: feature_name=AL391244.2	feature_id[19].value > threshold=2.5929229259490967
node_33: feature_name=KCNQ5	feature_id[548].value > threshold=1.1134415864944458
node_39: feature_name=ACTG1	feature_id[611].value <= threshold=589.7276000976562
node_40: feature_name=DAPK1	feature_id[121].value > threshold=8.062810897827148
node_44: feature_name=GPR89B	feature_id[739].value > threshold=6.17255425453186
node_46: feature_name=BCL2L15	feature_id[794].value <= threshold=0.5993273258209229
node_47: feature_name=MAP3K5	feature_id[467].value > threshold=28.949822425842285
Class：MenACWY-7D group
Rules_28	passed counts:1
node_0: feature_name=CASP10	feature_id[3].value <= threshold=19.900879859924316
node_1: feature_name=HIST1H3G	feature_id[25].value > threshold=1.4977285861968994
node_11: feature_name=AL391244.2	feature_id[19].value > threshold=2.5929229259490967
node_33: feature_name=KCNQ5	feature_id[548].value > threshold=1.1134415864944458
node_39: feature_name=ACTG1	feature_id[611].value <= threshold=589.7276000976562
node_40: feature_name=DAPK1	feature_id[121].value <= threshold=8.062810897827148
node_41: feature_name=PTP4A2	feature_id[610].value <= threshold=33.125139236450195
Class：Pre-vaccination group
Rules_29	passed counts:1
node_0: feature_name=CASP10	feature_id[3].value <= threshold=19.900879859924316
node_1: feature_name=HIST1H3G	feature_id[25].value > threshold=1.4977285861968994
node_11: feature_name=AL391244.2	feature_id[19].value > threshold=2.5929229259490967
node_33: feature_name=KCNQ5	feature_id[548].value <= threshold=1.1134415864944458
node_34: feature_name=MRPL21	feature_id[426].value > threshold=4.584704160690308
node_36: feature_name=ZNF615	feature_id[436].value <= threshold=2.0944608449935913
Class：Pre-vaccination group
Rules_30	passed counts:1
node_0: feature_name=CASP10	feature_id[3].value <= threshold=19.900879859924316
node_1: feature_name=HIST1H3G	feature_id[25].value > threshold=1.4977285861968994
node_11: feature_name=AL391244.2	feature_id[19].value <= threshold=2.5929229259490967
node_12: feature_name=CC2D2B	feature_id[785].value > threshold=0.9923012554645538
node_18: feature_name=BLOC1S2	feature_id[156].value > threshold=6.975207805633545
node_20: feature_name=HEPACAM2	feature_id[743].value > threshold=0.6751376688480377
node_22: feature_name=PBX1	feature_id[593].value > threshold=2.208479166030884
node_26: feature_name=PGAP1	feature_id[422].value > threshold=0.994561493396759
node_28: feature_name=MSL1	feature_id[486].value > threshold=62.7558479309082
node_30: feature_name=RPF2	feature_id[477].value <= threshold=1.5955747365951538
Class：ChAdOx1-Onset group
Rules_31	passed counts:1
node_0: feature_name=CASP10	feature_id[3].value <= threshold=19.900879859924316
node_1: feature_name=HIST1H3G	feature_id[25].value > threshold=1.4977285861968994
node_11: feature_name=AL391244.2	feature_id[19].value <= threshold=2.5929229259490967
node_12: feature_name=CC2D2B	feature_id[785].value > threshold=0.9923012554645538
node_18: feature_name=BLOC1S2	feature_id[156].value > threshold=6.975207805633545
node_20: feature_name=HEPACAM2	feature_id[743].value > threshold=0.6751376688480377
node_22: feature_name=PBX1	feature_id[593].value <= threshold=2.208479166030884
node_23: feature_name=MAFF	feature_id[519].value <= threshold=2.4106725454330444
Class：MenACWY-7D group
Rules_32	passed counts:1
node_0: feature_name=CASP10	feature_id[3].value <= threshold=19.900879859924316
node_1: feature_name=HIST1H3G	feature_id[25].value > threshold=1.4977285861968994
node_11: feature_name=AL391244.2	feature_id[19].value <= threshold=2.5929229259490967
node_12: feature_name=CC2D2B	feature_id[785].value <= threshold=0.9923012554645538
node_13: feature_name=AL731577.2	feature_id[6].value <= threshold=6.649440765380859
node_14: feature_name=DRG1	feature_id[601].value > threshold=12.147533893585205
Class：ChAdOx1-7D group
Rules_33	passed counts:1
node_0: feature_name=CASP10	feature_id[3].value <= threshold=19.900879859924316
node_1: feature_name=HIST1H3G	feature_id[25].value > threshold=1.4977285861968994
node_11: feature_name=AL391244.2	feature_id[19].value <= threshold=2.5929229259490967
node_12: feature_name=CC2D2B	feature_id[785].value <= threshold=0.9923012554645538
node_13: feature_name=AL731577.2	feature_id[6].value <= threshold=6.649440765380859
node_14: feature_name=DRG1	feature_id[601].value <= threshold=12.147533893585205
Class：MenACWY-Onset group

## Sheet: CATboost
Rules_0	passed counts:32
node_0: feature_name=PPM1K	feature_id[61].value > threshold=16.49933433532715
node_62: feature_name=SYNE2	feature_id[62].value <= threshold=31.730721473693848
node_63: feature_name=PPP3CA	feature_id[704].value <= threshold=26.144328117370605
node_64: feature_name=RAB6B	feature_id[133].value <= threshold=1.7090725302696228
Class：MenACWY-Onset group
Rules_1	passed counts:25
node_0: feature_name=PPM1K	feature_id[61].value <= threshold=16.49933433532715
node_1: feature_name=HIST1H3G	feature_id[0].value > threshold=1.4977285861968994
node_15: feature_name=IGLL5	feature_id[65].value > threshold=2.594829559326172
node_45: feature_name=MYO5C	feature_id[88].value > threshold=0.2621581107378006
node_57: feature_name=MRPL16	feature_id[127].value > threshold=11.312013149261475
node_59: feature_name=CCNB1	feature_id[724].value > threshold=1.0822435915470123
Class：MenACWY-7D group
Rules_2	passed counts:21
node_0: feature_name=PPM1K	feature_id[61].value <= threshold=16.49933433532715
node_1: feature_name=HIST1H3G	feature_id[0].value <= threshold=1.4977285861968994
node_2: feature_name=INO80C	feature_id[480].value > threshold=2.1368162631988525
node_10: feature_name=SLFNL1-AS1	feature_id[581].value > threshold=1.5858843326568604
Class：Pre-vaccination group
Rules_3	passed counts:13
node_0: feature_name=PPM1K	feature_id[61].value <= threshold=16.49933433532715
node_1: feature_name=HIST1H3G	feature_id[0].value > threshold=1.4977285861968994
node_15: feature_name=IGLL5	feature_id[65].value <= threshold=2.594829559326172
node_16: feature_name=AL391244.2	feature_id[52].value > threshold=2.7942919731140137
node_38: feature_name=hsa-miR-146b-5p	feature_id[177].value > threshold=292.25511169433594
node_42: feature_name=WASHC2C	feature_id[546].value <= threshold=21.315467834472656
Class：ChAdOx1-7D group
Rules_4	passed counts:12
node_0: feature_name=PPM1K	feature_id[61].value <= threshold=16.49933433532715
node_1: feature_name=HIST1H3G	feature_id[0].value > threshold=1.4977285861968994
node_15: feature_name=IGLL5	feature_id[65].value <= threshold=2.594829559326172
node_16: feature_name=AL391244.2	feature_id[52].value <= threshold=2.7942919731140137
node_17: feature_name=GPD1L	feature_id[642].value > threshold=4.792972087860107
node_31: feature_name=BRK1	feature_id[270].value <= threshold=55.178911209106445
node_32: feature_name=RN7SKP151	feature_id[549].value > threshold=5.015874147415161
Class：ChAdOx1-Onset group
Rules_5	passed counts:7
node_0: feature_name=PPM1K	feature_id[61].value <= threshold=16.49933433532715
node_1: feature_name=HIST1H3G	feature_id[0].value > threshold=1.4977285861968994
node_15: feature_name=IGLL5	feature_id[65].value > threshold=2.594829559326172
node_45: feature_name=MYO5C	feature_id[88].value <= threshold=0.2621581107378006
node_46: feature_name=TNFSF8	feature_id[520].value <= threshold=17.71304225921631
node_47: feature_name=CUL4A	feature_id[678].value > threshold=17.23922061920166
Class：ChAdOx1-Onset group
Rules_6	passed counts:6
node_0: feature_name=PPM1K	feature_id[61].value > threshold=16.49933433532715
node_62: feature_name=SYNE2	feature_id[62].value > threshold=31.730721473693848
node_74: feature_name=SRA1	feature_id[43].value > threshold=14.32174825668335
Class：ChAdOx1-Onset group
Rules_7	passed counts:6
node_0: feature_name=PPM1K	feature_id[61].value <= threshold=16.49933433532715
node_1: feature_name=HIST1H3G	feature_id[0].value > threshold=1.4977285861968994
node_15: feature_name=IGLL5	feature_id[65].value > threshold=2.594829559326172
node_45: feature_name=MYO5C	feature_id[88].value <= threshold=0.2621581107378006
node_46: feature_name=TNFSF8	feature_id[520].value > threshold=17.71304225921631
node_54: feature_name=UBE2E1	feature_id[389].value <= threshold=14.388491153717041
Class：MenACWY-7D group
Rules_8	passed counts:6
node_0: feature_name=PPM1K	feature_id[61].value <= threshold=16.49933433532715
node_1: feature_name=HIST1H3G	feature_id[0].value > threshold=1.4977285861968994
node_15: feature_name=IGLL5	feature_id[65].value <= threshold=2.594829559326172
node_16: feature_name=AL391244.2	feature_id[52].value <= threshold=2.7942919731140137
node_17: feature_name=GPD1L	feature_id[642].value <= threshold=4.792972087860107
node_18: feature_name=CPNE5	feature_id[196].value > threshold=7.713481187820435
Class：ChAdOx1-7D group
Rules_9	passed counts:5
node_0: feature_name=PPM1K	feature_id[61].value <= threshold=16.49933433532715
node_1: feature_name=HIST1H3G	feature_id[0].value > threshold=1.4977285861968994
node_15: feature_name=IGLL5	feature_id[65].value <= threshold=2.594829559326172
node_16: feature_name=AL391244.2	feature_id[52].value <= threshold=2.7942919731140137
node_17: feature_name=GPD1L	feature_id[642].value <= threshold=4.792972087860107
node_18: feature_name=CPNE5	feature_id[196].value <= threshold=7.713481187820435
node_19: feature_name=HM13-IT1	feature_id[725].value <= threshold=10.428849697113037
Class：MenACWY-Onset group
Rules_10	passed counts:4
node_0: feature_name=PPM1K	feature_id[61].value <= threshold=16.49933433532715
node_1: feature_name=HIST1H3G	feature_id[0].value > threshold=1.4977285861968994
node_15: feature_name=IGLL5	feature_id[65].value <= threshold=2.594829559326172
node_16: feature_name=AL391244.2	feature_id[52].value <= threshold=2.7942919731140137
node_17: feature_name=GPD1L	feature_id[642].value <= threshold=4.792972087860107
node_18: feature_name=CPNE5	feature_id[196].value <= threshold=7.713481187820435
node_19: feature_name=HM13-IT1	feature_id[725].value > threshold=10.428849697113037
node_21: feature_name=GPD1L	feature_id[642].value <= threshold=4.26439905166626
Class：MenACWY-7D group
Rules_11	passed counts:4
node_0: feature_name=PPM1K	feature_id[61].value <= threshold=16.49933433532715
node_1: feature_name=HIST1H3G	feature_id[0].value <= threshold=1.4977285861968994
node_2: feature_name=INO80C	feature_id[480].value <= threshold=2.1368162631988525
node_3: feature_name=RAB6B	feature_id[133].value > threshold=1.1943435668945312
Class：ChAdOx1-7D group
Rules_12	passed counts:3
node_0: feature_name=PPM1K	feature_id[61].value > threshold=16.49933433532715
node_62: feature_name=SYNE2	feature_id[62].value <= threshold=31.730721473693848
node_63: feature_name=PPP3CA	feature_id[704].value > threshold=26.144328117370605
node_69: feature_name=NSMCE2	feature_id[243].value <= threshold=13.38019847869873
Class：MenACWY-7D group
Rules_13	passed counts:3
node_0: feature_name=PPM1K	feature_id[61].value <= threshold=16.49933433532715
node_1: feature_name=HIST1H3G	feature_id[0].value <= threshold=1.4977285861968994
node_2: feature_name=INO80C	feature_id[480].value <= threshold=2.1368162631988525
node_3: feature_name=RAB6B	feature_id[133].value <= threshold=1.1943435668945312
node_4: feature_name=AC092821.3	feature_id[690].value > threshold=1.1022963523864746
Class：ChAdOx1-Onset group
Rules_14	passed counts:2
node_0: feature_name=PPM1K	feature_id[61].value <= threshold=16.49933433532715
node_1: feature_name=HIST1H3G	feature_id[0].value > threshold=1.4977285861968994
node_15: feature_name=IGLL5	feature_id[65].value > threshold=2.594829559326172
node_45: feature_name=MYO5C	feature_id[88].value > threshold=0.2621581107378006
node_57: feature_name=MRPL16	feature_id[127].value <= threshold=11.312013149261475
Class：ChAdOx1-7D group
Rules_15	passed counts:2
node_0: feature_name=PPM1K	feature_id[61].value <= threshold=16.49933433532715
node_1: feature_name=HIST1H3G	feature_id[0].value > threshold=1.4977285861968994
node_15: feature_name=IGLL5	feature_id[65].value > threshold=2.594829559326172
node_45: feature_name=MYO5C	feature_id[88].value <= threshold=0.2621581107378006
node_46: feature_name=TNFSF8	feature_id[520].value > threshold=17.71304225921631
node_54: feature_name=UBE2E1	feature_id[389].value > threshold=14.388491153717041
Class：MenACWY-Onset group
Rules_16	passed counts:2
node_0: feature_name=PPM1K	feature_id[61].value <= threshold=16.49933433532715
node_1: feature_name=HIST1H3G	feature_id[0].value > threshold=1.4977285861968994
node_15: feature_name=IGLL5	feature_id[65].value <= threshold=2.594829559326172
node_16: feature_name=AL391244.2	feature_id[52].value > threshold=2.7942919731140137
node_38: feature_name=hsa-miR-146b-5p	feature_id[177].value <= threshold=292.25511169433594
node_39: feature_name=HIST1H3J	feature_id[224].value > threshold=9.158408164978027
Class：Pre-vaccination group
Rules_17	passed counts:2
node_0: feature_name=PPM1K	feature_id[61].value <= threshold=16.49933433532715
node_1: feature_name=HIST1H3G	feature_id[0].value > threshold=1.4977285861968994
node_15: feature_name=IGLL5	feature_id[65].value <= threshold=2.594829559326172
node_16: feature_name=AL391244.2	feature_id[52].value <= threshold=2.7942919731140137
node_17: feature_name=GPD1L	feature_id[642].value > threshold=4.792972087860107
node_31: feature_name=BRK1	feature_id[270].value > threshold=55.178911209106445
node_35: feature_name=CTNNAL1	feature_id[51].value > threshold=5.0220046043396
Class：Pre-vaccination group
Rules_18	passed counts:2
node_0: feature_name=PPM1K	feature_id[61].value <= threshold=16.49933433532715
node_1: feature_name=HIST1H3G	feature_id[0].value > threshold=1.4977285861968994
node_15: feature_name=IGLL5	feature_id[65].value <= threshold=2.594829559326172
node_16: feature_name=AL391244.2	feature_id[52].value <= threshold=2.7942919731140137
node_17: feature_name=GPD1L	feature_id[642].value > threshold=4.792972087860107
node_31: feature_name=BRK1	feature_id[270].value > threshold=55.178911209106445
node_35: feature_name=CTNNAL1	feature_id[51].value <= threshold=5.0220046043396
Class：ChAdOx1-7D group
Rules_19	passed counts:2
node_0: feature_name=PPM1K	feature_id[61].value <= threshold=16.49933433532715
node_1: feature_name=HIST1H3G	feature_id[0].value > threshold=1.4977285861968994
node_15: feature_name=IGLL5	feature_id[65].value <= threshold=2.594829559326172
node_16: feature_name=AL391244.2	feature_id[52].value <= threshold=2.7942919731140137
node_17: feature_name=GPD1L	feature_id[642].value <= threshold=4.792972087860107
node_18: feature_name=CPNE5	feature_id[196].value <= threshold=7.713481187820435
node_19: feature_name=HM13-IT1	feature_id[725].value > threshold=10.428849697113037
node_21: feature_name=GPD1L	feature_id[642].value > threshold=4.26439905166626
node_23: feature_name=DUSP11	feature_id[695].value > threshold=12.512506008148193
Class：ChAdOx1-Onset group
Rules_20	passed counts:2
node_0: feature_name=PPM1K	feature_id[61].value <= threshold=16.49933433532715
node_1: feature_name=HIST1H3G	feature_id[0].value <= threshold=1.4977285861968994
node_2: feature_name=INO80C	feature_id[480].value > threshold=2.1368162631988525
node_10: feature_name=SLFNL1-AS1	feature_id[581].value <= threshold=1.5858843326568604
node_11: feature_name=INPP1	feature_id[75].value <= threshold=4.644799470901489
Class：MenACWY-Onset group
Rules_21	passed counts:2
node_0: feature_name=PPM1K	feature_id[61].value <= threshold=16.49933433532715
node_1: feature_name=HIST1H3G	feature_id[0].value <= threshold=1.4977285861968994
node_2: feature_name=INO80C	feature_id[480].value <= threshold=2.1368162631988525
node_3: feature_name=RAB6B	feature_id[133].value <= threshold=1.1943435668945312
node_4: feature_name=AC092821.3	feature_id[690].value <= threshold=1.1022963523864746
node_5: feature_name=MX1	feature_id[83].value > threshold=38.685651779174805
Class：MenACWY-Onset group
Rules_22	passed counts:1
node_0: feature_name=PPM1K	feature_id[61].value > threshold=16.49933433532715
node_62: feature_name=SYNE2	feature_id[62].value > threshold=31.730721473693848
node_74: feature_name=SRA1	feature_id[43].value <= threshold=14.32174825668335
Class：MenACWY-Onset group
Rules_23	passed counts:1
node_0: feature_name=PPM1K	feature_id[61].value > threshold=16.49933433532715
node_62: feature_name=SYNE2	feature_id[62].value <= threshold=31.730721473693848
node_63: feature_name=PPP3CA	feature_id[704].value > threshold=26.144328117370605
node_69: feature_name=NSMCE2	feature_id[243].value > threshold=13.38019847869873
node_71: feature_name=KBTBD7	feature_id[172].value > threshold=5.369205474853516
Class：ChAdOx1-Onset group
Rules_24	passed counts:1
node_0: feature_name=PPM1K	feature_id[61].value > threshold=16.49933433532715
node_62: feature_name=SYNE2	feature_id[62].value <= threshold=31.730721473693848
node_63: feature_name=PPP3CA	feature_id[704].value > threshold=26.144328117370605
node_69: feature_name=NSMCE2	feature_id[243].value > threshold=13.38019847869873
node_71: feature_name=KBTBD7	feature_id[172].value <= threshold=5.369205474853516
Class：MenACWY-Onset group
Rules_25	passed counts:1
node_0: feature_name=PPM1K	feature_id[61].value > threshold=16.49933433532715
node_62: feature_name=SYNE2	feature_id[62].value <= threshold=31.730721473693848
node_63: feature_name=PPP3CA	feature_id[704].value <= threshold=26.144328117370605
node_64: feature_name=RAB6B	feature_id[133].value > threshold=1.7090725302696228
node_66: feature_name=PSMB5	feature_id[652].value > threshold=12.376853466033936
Class：ChAdOx1-7D group
Rules_26	passed counts:1
node_0: feature_name=PPM1K	feature_id[61].value > threshold=16.49933433532715
node_62: feature_name=SYNE2	feature_id[62].value <= threshold=31.730721473693848
node_63: feature_name=PPP3CA	feature_id[704].value <= threshold=26.144328117370605
node_64: feature_name=RAB6B	feature_id[133].value > threshold=1.7090725302696228
node_66: feature_name=PSMB5	feature_id[652].value <= threshold=12.376853466033936
Class：ChAdOx1-Onset group
Rules_27	passed counts:1
node_0: feature_name=PPM1K	feature_id[61].value <= threshold=16.49933433532715
node_1: feature_name=HIST1H3G	feature_id[0].value > threshold=1.4977285861968994
node_15: feature_name=IGLL5	feature_id[65].value > threshold=2.594829559326172
node_45: feature_name=MYO5C	feature_id[88].value > threshold=0.2621581107378006
node_57: feature_name=MRPL16	feature_id[127].value > threshold=11.312013149261475
node_59: feature_name=CCNB1	feature_id[724].value <= threshold=1.0822435915470123
Class：Pre-vaccination group
Rules_28	passed counts:1
node_0: feature_name=PPM1K	feature_id[61].value <= threshold=16.49933433532715
node_1: feature_name=HIST1H3G	feature_id[0].value > threshold=1.4977285861968994
node_15: feature_name=IGLL5	feature_id[65].value > threshold=2.594829559326172
node_45: feature_name=MYO5C	feature_id[88].value <= threshold=0.2621581107378006
node_46: feature_name=TNFSF8	feature_id[520].value <= threshold=17.71304225921631
node_47: feature_name=CUL4A	feature_id[678].value <= threshold=17.23922061920166
node_48: feature_name=SART3	feature_id[239].value > threshold=16.334991455078125
node_50: feature_name=TADA1	feature_id[255].value > threshold=3.4322071075439453
Class：MenACWY-Onset group
Rules_29	passed counts:1
node_0: feature_name=PPM1K	feature_id[61].value <= threshold=16.49933433532715
node_1: feature_name=HIST1H3G	feature_id[0].value > threshold=1.4977285861968994
node_15: feature_name=IGLL5	feature_id[65].value > threshold=2.594829559326172
node_45: feature_name=MYO5C	feature_id[88].value <= threshold=0.2621581107378006
node_46: feature_name=TNFSF8	feature_id[520].value <= threshold=17.71304225921631
node_47: feature_name=CUL4A	feature_id[678].value <= threshold=17.23922061920166
node_48: feature_name=SART3	feature_id[239].value > threshold=16.334991455078125
node_50: feature_name=TADA1	feature_id[255].value <= threshold=3.4322071075439453
Class：ChAdOx1-7D group
Rules_30	passed counts:1
node_0: feature_name=PPM1K	feature_id[61].value <= threshold=16.49933433532715
node_1: feature_name=HIST1H3G	feature_id[0].value > threshold=1.4977285861968994
node_15: feature_name=IGLL5	feature_id[65].value > threshold=2.594829559326172
node_45: feature_name=MYO5C	feature_id[88].value <= threshold=0.2621581107378006
node_46: feature_name=TNFSF8	feature_id[520].value <= threshold=17.71304225921631
node_47: feature_name=CUL4A	feature_id[678].value <= threshold=17.23922061920166
node_48: feature_name=SART3	feature_id[239].value <= threshold=16.334991455078125
Class：Pre-vaccination group
Rules_31	passed counts:1
node_0: feature_name=PPM1K	feature_id[61].value <= threshold=16.49933433532715
node_1: feature_name=HIST1H3G	feature_id[0].value > threshold=1.4977285861968994
node_15: feature_name=IGLL5	feature_id[65].value <= threshold=2.594829559326172
node_16: feature_name=AL391244.2	feature_id[52].value > threshold=2.7942919731140137
node_38: feature_name=hsa-miR-146b-5p	feature_id[177].value > threshold=292.25511169433594
node_42: feature_name=WASHC2C	feature_id[546].value > threshold=21.315467834472656
Class：MenACWY-7D group
Rules_32	passed counts:1
node_0: feature_name=PPM1K	feature_id[61].value <= threshold=16.49933433532715
node_1: feature_name=HIST1H3G	feature_id[0].value > threshold=1.4977285861968994
node_15: feature_name=IGLL5	feature_id[65].value <= threshold=2.594829559326172
node_16: feature_name=AL391244.2	feature_id[52].value > threshold=2.7942919731140137
node_38: feature_name=hsa-miR-146b-5p	feature_id[177].value <= threshold=292.25511169433594
node_39: feature_name=HIST1H3J	feature_id[224].value <= threshold=9.158408164978027
Class：MenACWY-7D group
Rules_33	passed counts:1
node_0: feature_name=PPM1K	feature_id[61].value <= threshold=16.49933433532715
node_1: feature_name=HIST1H3G	feature_id[0].value > threshold=1.4977285861968994
node_15: feature_name=IGLL5	feature_id[65].value <= threshold=2.594829559326172
node_16: feature_name=AL391244.2	feature_id[52].value <= threshold=2.7942919731140137
node_17: feature_name=GPD1L	feature_id[642].value > threshold=4.792972087860107
node_31: feature_name=BRK1	feature_id[270].value <= threshold=55.178911209106445
node_32: feature_name=RN7SKP151	feature_id[549].value <= threshold=5.015874147415161
Class：MenACWY-7D group
Rules_34	passed counts:1
node_0: feature_name=PPM1K	feature_id[61].value <= threshold=16.49933433532715
node_1: feature_name=HIST1H3G	feature_id[0].value > threshold=1.4977285861968994
node_15: feature_name=IGLL5	feature_id[65].value <= threshold=2.594829559326172
node_16: feature_name=AL391244.2	feature_id[52].value <= threshold=2.7942919731140137
node_17: feature_name=GPD1L	feature_id[642].value <= threshold=4.792972087860107
node_18: feature_name=CPNE5	feature_id[196].value <= threshold=7.713481187820435
node_19: feature_name=HM13-IT1	feature_id[725].value > threshold=10.428849697113037
node_21: feature_name=GPD1L	feature_id[642].value > threshold=4.26439905166626
node_23: feature_name=DUSP11	feature_id[695].value <= threshold=12.512506008148193
node_24: feature_name=TK1	feature_id[305].value > threshold=1.135118991136551
node_26: feature_name=AL365295.1	feature_id[264].value > threshold=2.0552456378936768
Class：ChAdOx1-7D group
Rules_35	passed counts:1
node_0: feature_name=PPM1K	feature_id[61].value <= threshold=16.49933433532715
node_1: feature_name=HIST1H3G	feature_id[0].value > threshold=1.4977285861968994
node_15: feature_name=IGLL5	feature_id[65].value <= threshold=2.594829559326172
node_16: feature_name=AL391244.2	feature_id[52].value <= threshold=2.7942919731140137
node_17: feature_name=GPD1L	feature_id[642].value <= threshold=4.792972087860107
node_18: feature_name=CPNE5	feature_id[196].value <= threshold=7.713481187820435
node_19: feature_name=HM13-IT1	feature_id[725].value > threshold=10.428849697113037
node_21: feature_name=GPD1L	feature_id[642].value > threshold=4.26439905166626
node_23: feature_name=DUSP11	feature_id[695].value <= threshold=12.512506008148193
node_24: feature_name=TK1	feature_id[305].value > threshold=1.135118991136551
node_26: feature_name=AL365295.1	feature_id[264].value <= threshold=2.0552456378936768
Class：Pre-vaccination group
Rules_36	passed counts:1
node_0: feature_name=PPM1K	feature_id[61].value <= threshold=16.49933433532715
node_1: feature_name=HIST1H3G	feature_id[0].value > threshold=1.4977285861968994
node_15: feature_name=IGLL5	feature_id[65].value <= threshold=2.594829559326172
node_16: feature_name=AL391244.2	feature_id[52].value <= threshold=2.7942919731140137
node_17: feature_name=GPD1L	feature_id[642].value <= threshold=4.792972087860107
node_18: feature_name=CPNE5	feature_id[196].value <= threshold=7.713481187820435
node_19: feature_name=HM13-IT1	feature_id[725].value > threshold=10.428849697113037
node_21: feature_name=GPD1L	feature_id[642].value > threshold=4.26439905166626
node_23: feature_name=DUSP11	feature_id[695].value <= threshold=12.512506008148193
node_24: feature_name=TK1	feature_id[305].value <= threshold=1.135118991136551
Class：MenACWY-Onset group
Rules_37	passed counts:1
node_0: feature_name=PPM1K	feature_id[61].value <= threshold=16.49933433532715
node_1: feature_name=HIST1H3G	feature_id[0].value <= threshold=1.4977285861968994
node_2: feature_name=INO80C	feature_id[480].value > threshold=2.1368162631988525
node_10: feature_name=SLFNL1-AS1	feature_id[581].value <= threshold=1.5858843326568604
node_11: feature_name=INPP1	feature_id[75].value > threshold=4.644799470901489
Class：ChAdOx1-Onset group
Rules_38	passed counts:1
node_0: feature_name=PPM1K	feature_id[61].value <= threshold=16.49933433532715
node_1: feature_name=HIST1H3G	feature_id[0].value <= threshold=1.4977285861968994
node_2: feature_name=INO80C	feature_id[480].value <= threshold=2.1368162631988525
node_3: feature_name=RAB6B	feature_id[133].value <= threshold=1.1943435668945312
node_4: feature_name=AC092821.3	feature_id[690].value <= threshold=1.1022963523864746
node_5: feature_name=MX1	feature_id[83].value <= threshold=38.685651779174805
Class：Pre-vaccination group

## Sheet: ExtraTrees
Rules_0	passed counts:24
node_0: feature_name=EPHB2	feature_id[27].value > threshold=1.127835750579834
node_74: feature_name=JUN	feature_id[32].value <= threshold=5.7227582931518555
node_75: feature_name=PI3	feature_id[5].value <= threshold=33.12712001800537
node_76: feature_name=TMEM123	feature_id[23].value > threshold=113.68499374389648
Class：MenACWY-Onset group
Rules_1	passed counts:14
node_0: feature_name=EPHB2	feature_id[27].value <= threshold=1.127835750579834
node_1: feature_name=HIST1H3G	feature_id[31].value <= threshold=1.4977285861968994
node_2: feature_name=HERC5	feature_id[26].value <= threshold=21.80817699432373
node_3: feature_name=YEATS2	feature_id[11].value <= threshold=10.44216775894165
node_4: feature_name=POLQ	feature_id[22].value <= threshold=0.3050946742296219
Class：Pre-vaccination group
Rules_2	passed counts:13
node_0: feature_name=EPHB2	feature_id[27].value <= threshold=1.127835750579834
node_1: feature_name=HIST1H3G	feature_id[31].value > threshold=1.4977285861968994
node_19: feature_name=IGHV3-30	feature_id[18].value > threshold=37.883358001708984
node_71: feature_name=YEATS2	feature_id[11].value > threshold=8.95249891281128
Class：MenACWY-7D group
Rules_3	passed counts:13
node_0: feature_name=EPHB2	feature_id[27].value <= threshold=1.127835750579834
node_1: feature_name=HIST1H3G	feature_id[31].value > threshold=1.4977285861968994
node_19: feature_name=IGHV3-30	feature_id[18].value <= threshold=37.883358001708984
node_20: feature_name=JUN	feature_id[32].value > threshold=4.335382461547852
node_38: feature_name=IGHV3-30	feature_id[18].value > threshold=9.781683444976807
node_48: feature_name=TPMT	feature_id[33].value > threshold=1.8605507612228394
node_58: feature_name=DCLRE1C	feature_id[12].value > threshold=7.52091383934021
node_62: feature_name=TRIM22	feature_id[4].value <= threshold=103.29897689819336
Class：MenACWY-7D group
Rules_4	passed counts:11
node_0: feature_name=EPHB2	feature_id[27].value <= threshold=1.127835750579834
node_1: feature_name=HIST1H3G	feature_id[31].value > threshold=1.4977285861968994
node_19: feature_name=IGHV3-30	feature_id[18].value <= threshold=37.883358001708984
node_20: feature_name=JUN	feature_id[32].value > threshold=4.335382461547852
node_38: feature_name=IGHV3-30	feature_id[18].value <= threshold=9.781683444976807
node_39: feature_name=HIST1H3G	feature_id[31].value > threshold=1.809509515762329
node_43: feature_name=HERC6	feature_id[34].value <= threshold=9.860081195831299
Class：ChAdOx1-7D group
Rules_5	passed counts:11
node_0: feature_name=EPHB2	feature_id[27].value <= threshold=1.127835750579834
node_1: feature_name=HIST1H3G	feature_id[31].value > threshold=1.4977285861968994
node_19: feature_name=IGHV3-30	feature_id[18].value <= threshold=37.883358001708984
node_20: feature_name=JUN	feature_id[32].value <= threshold=4.335382461547852
node_21: feature_name=IFI35	feature_id[6].value > threshold=24.059779167175293
node_25: feature_name=YEATS2	feature_id[11].value > threshold=8.203195571899414
node_27: feature_name=PI3	feature_id[5].value <= threshold=60.15264129638672
node_28: feature_name=EPHB2	feature_id[27].value > threshold=0.14095285162329674
node_30: feature_name=IFI35	feature_id[6].value <= threshold=117.17108535766602
Class：ChAdOx1-Onset group
Rules_6	passed counts:8
node_0: feature_name=EPHB2	feature_id[27].value > threshold=1.127835750579834
node_74: feature_name=JUN	feature_id[32].value > threshold=5.7227582931518555
node_86: feature_name=MARCO	feature_id[7].value <= threshold=7.043037176132202
node_87: feature_name=IRS2	feature_id[17].value <= threshold=23.403358459472656
Class：MenACWY-7D group
Rules_7	passed counts:8
node_0: feature_name=EPHB2	feature_id[27].value > threshold=1.127835750579834
node_74: feature_name=JUN	feature_id[32].value <= threshold=5.7227582931518555
node_75: feature_name=PI3	feature_id[5].value <= threshold=33.12712001800537
node_76: feature_name=TMEM123	feature_id[23].value <= threshold=113.68499374389648
node_77: feature_name=IGHV3-30	feature_id[18].value > threshold=7.438365697860718
Class：MenACWY-Onset group
Rules_8	passed counts:7
node_0: feature_name=EPHB2	feature_id[27].value <= threshold=1.127835750579834
node_1: feature_name=HIST1H3G	feature_id[31].value <= threshold=1.4977285861968994
node_2: feature_name=HERC5	feature_id[26].value <= threshold=21.80817699432373
node_3: feature_name=YEATS2	feature_id[11].value <= threshold=10.44216775894165
node_4: feature_name=POLQ	feature_id[22].value > threshold=0.3050946742296219
node_6: feature_name=PI3	feature_id[5].value <= threshold=43.119537353515625
node_7: feature_name=CBR1	feature_id[30].value > threshold=5.394736289978027
Class：Pre-vaccination group
Rules_9	passed counts:6
node_0: feature_name=EPHB2	feature_id[27].value > threshold=1.127835750579834
node_74: feature_name=JUN	feature_id[32].value <= threshold=5.7227582931518555
node_75: feature_name=PI3	feature_id[5].value <= threshold=33.12712001800537
node_76: feature_name=TMEM123	feature_id[23].value <= threshold=113.68499374389648
node_77: feature_name=IGHV3-30	feature_id[18].value <= threshold=7.438365697860718
node_78: feature_name=PI3	feature_id[5].value > threshold=4.600627779960632
Class：ChAdOx1-Onset group
Rules_10	passed counts:5
node_0: feature_name=EPHB2	feature_id[27].value <= threshold=1.127835750579834
node_1: feature_name=HIST1H3G	feature_id[31].value > threshold=1.4977285861968994
node_19: feature_name=IGHV3-30	feature_id[18].value <= threshold=37.883358001708984
node_20: feature_name=JUN	feature_id[32].value <= threshold=4.335382461547852
node_21: feature_name=IFI35	feature_id[6].value <= threshold=24.059779167175293
node_22: feature_name=ETV7	feature_id[8].value <= threshold=6.015147924423218
Class：ChAdOx1-7D group
Rules_11	passed counts:4
node_0: feature_name=EPHB2	feature_id[27].value > threshold=1.127835750579834
node_74: feature_name=JUN	feature_id[32].value <= threshold=5.7227582931518555
node_75: feature_name=PI3	feature_id[5].value > threshold=33.12712001800537
node_83: feature_name=FBXO39	feature_id[10].value > threshold=3.618230104446411
Class：ChAdOx1-Onset group
Rules_12	passed counts:4
node_0: feature_name=EPHB2	feature_id[27].value <= threshold=1.127835750579834
node_1: feature_name=HIST1H3G	feature_id[31].value > threshold=1.4977285861968994
node_19: feature_name=IGHV3-30	feature_id[18].value <= threshold=37.883358001708984
node_20: feature_name=JUN	feature_id[32].value > threshold=4.335382461547852
node_38: feature_name=IGHV3-30	feature_id[18].value > threshold=9.781683444976807
node_48: feature_name=TPMT	feature_id[33].value <= threshold=1.8605507612228394
node_49: feature_name=EZH2	feature_id[29].value > threshold=4.018874168395996
Class：ChAdOx1-7D group
Rules_13	passed counts:3
node_0: feature_name=EPHB2	feature_id[27].value > threshold=1.127835750579834
node_74: feature_name=JUN	feature_id[32].value > threshold=5.7227582931518555
node_86: feature_name=MARCO	feature_id[7].value > threshold=7.043037176132202
Class：MenACWY-Onset group
Rules_14	passed counts:3
node_0: feature_name=EPHB2	feature_id[27].value <= threshold=1.127835750579834
node_1: feature_name=HIST1H3G	feature_id[31].value > threshold=1.4977285861968994
node_19: feature_name=IGHV3-30	feature_id[18].value <= threshold=37.883358001708984
node_20: feature_name=JUN	feature_id[32].value > threshold=4.335382461547852
node_38: feature_name=IGHV3-30	feature_id[18].value > threshold=9.781683444976807
node_48: feature_name=TPMT	feature_id[33].value <= threshold=1.8605507612228394
node_49: feature_name=EZH2	feature_id[29].value <= threshold=4.018874168395996
node_50: feature_name=OAS1	feature_id[13].value > threshold=18.47783374786377
node_52: feature_name=IFI35	feature_id[6].value <= threshold=39.67602729797363
Class：ChAdOx1-Onset group
Rules_15	passed counts:3
node_0: feature_name=EPHB2	feature_id[27].value <= threshold=1.127835750579834
node_1: feature_name=HIST1H3G	feature_id[31].value > threshold=1.4977285861968994
node_19: feature_name=IGHV3-30	feature_id[18].value <= threshold=37.883358001708984
node_20: feature_name=JUN	feature_id[32].value <= threshold=4.335382461547852
node_21: feature_name=IFI35	feature_id[6].value > threshold=24.059779167175293
node_25: feature_name=YEATS2	feature_id[11].value > threshold=8.203195571899414
node_27: feature_name=PI3	feature_id[5].value > threshold=60.15264129638672
node_33: feature_name=LGALS3BP	feature_id[1].value > threshold=10.293988227844238
Class：Pre-vaccination group
Rules_16	passed counts:3
node_0: feature_name=EPHB2	feature_id[27].value <= threshold=1.127835750579834
node_1: feature_name=HIST1H3G	feature_id[31].value <= threshold=1.4977285861968994
node_2: feature_name=HERC5	feature_id[26].value > threshold=21.80817699432373
Class：ChAdOx1-Onset group
Rules_17	passed counts:3
node_0: feature_name=EPHB2	feature_id[27].value <= threshold=1.127835750579834
node_1: feature_name=HIST1H3G	feature_id[31].value <= threshold=1.4977285861968994
node_2: feature_name=HERC5	feature_id[26].value <= threshold=21.80817699432373
node_3: feature_name=YEATS2	feature_id[11].value <= threshold=10.44216775894165
node_4: feature_name=POLQ	feature_id[22].value > threshold=0.3050946742296219
node_6: feature_name=PI3	feature_id[5].value > threshold=43.119537353515625
node_12: feature_name=DNAJB5	feature_id[25].value <= threshold=0.8334921598434448
Class：MenACWY-Onset group
Rules_18	passed counts:2
node_0: feature_name=EPHB2	feature_id[27].value > threshold=1.127835750579834
node_74: feature_name=JUN	feature_id[32].value <= threshold=5.7227582931518555
node_75: feature_name=PI3	feature_id[5].value <= threshold=33.12712001800537
node_76: feature_name=TMEM123	feature_id[23].value <= threshold=113.68499374389648
node_77: feature_name=IGHV3-30	feature_id[18].value <= threshold=7.438365697860718
node_78: feature_name=PI3	feature_id[5].value <= threshold=4.600627779960632
Class：MenACWY-Onset group
Rules_19	passed counts:2
node_0: feature_name=EPHB2	feature_id[27].value <= threshold=1.127835750579834
node_1: feature_name=HIST1H3G	feature_id[31].value > threshold=1.4977285861968994
node_19: feature_name=IGHV3-30	feature_id[18].value <= threshold=37.883358001708984
node_20: feature_name=JUN	feature_id[32].value > threshold=4.335382461547852
node_38: feature_name=IGHV3-30	feature_id[18].value > threshold=9.781683444976807
node_48: feature_name=TPMT	feature_id[33].value > threshold=1.8605507612228394
node_58: feature_name=DCLRE1C	feature_id[12].value > threshold=7.52091383934021
node_62: feature_name=TRIM22	feature_id[4].value > threshold=103.29897689819336
node_64: feature_name=OAS1	feature_id[13].value > threshold=50.384613037109375
node_66: feature_name=PI3	feature_id[5].value > threshold=42.45405101776123
Class：MenACWY-7D group
Rules_20	passed counts:2
node_0: feature_name=EPHB2	feature_id[27].value <= threshold=1.127835750579834
node_1: feature_name=HIST1H3G	feature_id[31].value > threshold=1.4977285861968994
node_19: feature_name=IGHV3-30	feature_id[18].value <= threshold=37.883358001708984
node_20: feature_name=JUN	feature_id[32].value > threshold=4.335382461547852
node_38: feature_name=IGHV3-30	feature_id[18].value > threshold=9.781683444976807
node_48: feature_name=TPMT	feature_id[33].value > threshold=1.8605507612228394
node_58: feature_name=DCLRE1C	feature_id[12].value > threshold=7.52091383934021
node_62: feature_name=TRIM22	feature_id[4].value > threshold=103.29897689819336
node_64: feature_name=OAS1	feature_id[13].value <= threshold=50.384613037109375
Class：MenACWY-Onset group
Rules_21	passed counts:2
node_0: feature_name=EPHB2	feature_id[27].value <= threshold=1.127835750579834
node_1: feature_name=HIST1H3G	feature_id[31].value > threshold=1.4977285861968994
node_19: feature_name=IGHV3-30	feature_id[18].value <= threshold=37.883358001708984
node_20: feature_name=JUN	feature_id[32].value > threshold=4.335382461547852
node_38: feature_name=IGHV3-30	feature_id[18].value > threshold=9.781683444976807
node_48: feature_name=TPMT	feature_id[33].value > threshold=1.8605507612228394
node_58: feature_name=DCLRE1C	feature_id[12].value <= threshold=7.52091383934021
node_59: feature_name=DCLRE1C	feature_id[12].value > threshold=6.835977792739868
Class：ChAdOx1-7D group
Rules_22	passed counts:2
node_0: feature_name=EPHB2	feature_id[27].value <= threshold=1.127835750579834
node_1: feature_name=HIST1H3G	feature_id[31].value > threshold=1.4977285861968994
node_19: feature_name=IGHV3-30	feature_id[18].value <= threshold=37.883358001708984
node_20: feature_name=JUN	feature_id[32].value > threshold=4.335382461547852
node_38: feature_name=IGHV3-30	feature_id[18].value > threshold=9.781683444976807
node_48: feature_name=TPMT	feature_id[33].value <= threshold=1.8605507612228394
node_49: feature_name=EZH2	feature_id[29].value <= threshold=4.018874168395996
node_50: feature_name=OAS1	feature_id[13].value <= threshold=18.47783374786377
Class：Pre-vaccination group
Rules_23	passed counts:2
node_0: feature_name=EPHB2	feature_id[27].value <= threshold=1.127835750579834
node_1: feature_name=HIST1H3G	feature_id[31].value > threshold=1.4977285861968994
node_19: feature_name=IGHV3-30	feature_id[18].value <= threshold=37.883358001708984
node_20: feature_name=JUN	feature_id[32].value > threshold=4.335382461547852
node_38: feature_name=IGHV3-30	feature_id[18].value <= threshold=9.781683444976807
node_39: feature_name=HIST1H3G	feature_id[31].value <= threshold=1.809509515762329
node_40: feature_name=ETV7	feature_id[8].value > threshold=3.0384048223495483
Class：MenACWY-7D group
Rules_24	passed counts:2
node_0: feature_name=EPHB2	feature_id[27].value <= threshold=1.127835750579834
node_1: feature_name=HIST1H3G	feature_id[31].value > threshold=1.4977285861968994
node_19: feature_name=IGHV3-30	feature_id[18].value <= threshold=37.883358001708984
node_20: feature_name=JUN	feature_id[32].value <= threshold=4.335382461547852
node_21: feature_name=IFI35	feature_id[6].value > threshold=24.059779167175293
node_25: feature_name=YEATS2	feature_id[11].value <= threshold=8.203195571899414
Class：MenACWY-Onset group
Rules_25	passed counts:2
node_0: feature_name=EPHB2	feature_id[27].value <= threshold=1.127835750579834
node_1: feature_name=HIST1H3G	feature_id[31].value <= threshold=1.4977285861968994
node_2: feature_name=HERC5	feature_id[26].value <= threshold=21.80817699432373
node_3: feature_name=YEATS2	feature_id[11].value > threshold=10.44216775894165
Class：ChAdOx1-7D group
Rules_26	passed counts:2
node_0: feature_name=EPHB2	feature_id[27].value <= threshold=1.127835750579834
node_1: feature_name=HIST1H3G	feature_id[31].value <= threshold=1.4977285861968994
node_2: feature_name=HERC5	feature_id[26].value <= threshold=21.80817699432373
node_3: feature_name=YEATS2	feature_id[11].value <= threshold=10.44216775894165
node_4: feature_name=POLQ	feature_id[22].value > threshold=0.3050946742296219
node_6: feature_name=PI3	feature_id[5].value > threshold=43.119537353515625
node_12: feature_name=DNAJB5	feature_id[25].value > threshold=0.8334921598434448
node_14: feature_name=ETV7	feature_id[8].value <= threshold=6.149419069290161
Class：ChAdOx1-7D group
Rules_27	passed counts:1
node_0: feature_name=EPHB2	feature_id[27].value > threshold=1.127835750579834
node_74: feature_name=JUN	feature_id[32].value > threshold=5.7227582931518555
node_86: feature_name=MARCO	feature_id[7].value <= threshold=7.043037176132202
node_87: feature_name=IRS2	feature_id[17].value > threshold=23.403358459472656
Class：ChAdOx1-Onset group
Rules_28	passed counts:1
node_0: feature_name=EPHB2	feature_id[27].value > threshold=1.127835750579834
node_74: feature_name=JUN	feature_id[32].value <= threshold=5.7227582931518555
node_75: feature_name=PI3	feature_id[5].value > threshold=33.12712001800537
node_83: feature_name=FBXO39	feature_id[10].value <= threshold=3.618230104446411
Class：MenACWY-7D group
Rules_29	passed counts:1
node_0: feature_name=EPHB2	feature_id[27].value <= threshold=1.127835750579834
node_1: feature_name=HIST1H3G	feature_id[31].value > threshold=1.4977285861968994
node_19: feature_name=IGHV3-30	feature_id[18].value > threshold=37.883358001708984
node_71: feature_name=YEATS2	feature_id[11].value <= threshold=8.95249891281128
Class：MenACWY-Onset group
Rules_30	passed counts:1
node_0: feature_name=EPHB2	feature_id[27].value <= threshold=1.127835750579834
node_1: feature_name=HIST1H3G	feature_id[31].value > threshold=1.4977285861968994
node_19: feature_name=IGHV3-30	feature_id[18].value <= threshold=37.883358001708984
node_20: feature_name=JUN	feature_id[32].value > threshold=4.335382461547852
node_38: feature_name=IGHV3-30	feature_id[18].value > threshold=9.781683444976807
node_48: feature_name=TPMT	feature_id[33].value > threshold=1.8605507612228394
node_58: feature_name=DCLRE1C	feature_id[12].value > threshold=7.52091383934021
node_62: feature_name=TRIM22	feature_id[4].value > threshold=103.29897689819336
node_64: feature_name=OAS1	feature_id[13].value > threshold=50.384613037109375
node_66: feature_name=PI3	feature_id[5].value <= threshold=42.45405101776123
node_67: feature_name=IRS2	feature_id[17].value > threshold=8.065068364143372
Class：ChAdOx1-Onset group
Rules_31	passed counts:1
node_0: feature_name=EPHB2	feature_id[27].value <= threshold=1.127835750579834
node_1: feature_name=HIST1H3G	feature_id[31].value > threshold=1.4977285861968994
node_19: feature_name=IGHV3-30	feature_id[18].value <= threshold=37.883358001708984
node_20: feature_name=JUN	feature_id[32].value > threshold=4.335382461547852
node_38: feature_name=IGHV3-30	feature_id[18].value > threshold=9.781683444976807
node_48: feature_name=TPMT	feature_id[33].value > threshold=1.8605507612228394
node_58: feature_name=DCLRE1C	feature_id[12].value > threshold=7.52091383934021
node_62: feature_name=TRIM22	feature_id[4].value > threshold=103.29897689819336
node_64: feature_name=OAS1	feature_id[13].value > threshold=50.384613037109375
node_66: feature_name=PI3	feature_id[5].value <= threshold=42.45405101776123
node_67: feature_name=IRS2	feature_id[17].value <= threshold=8.065068364143372
Class：ChAdOx1-7D group
Rules_32	passed counts:1
node_0: feature_name=EPHB2	feature_id[27].value <= threshold=1.127835750579834
node_1: feature_name=HIST1H3G	feature_id[31].value > threshold=1.4977285861968994
node_19: feature_name=IGHV3-30	feature_id[18].value <= threshold=37.883358001708984
node_20: feature_name=JUN	feature_id[32].value > threshold=4.335382461547852
node_38: feature_name=IGHV3-30	feature_id[18].value > threshold=9.781683444976807
node_48: feature_name=TPMT	feature_id[33].value > threshold=1.8605507612228394
node_58: feature_name=DCLRE1C	feature_id[12].value <= threshold=7.52091383934021
node_59: feature_name=DCLRE1C	feature_id[12].value <= threshold=6.835977792739868
Class：Pre-vaccination group
Rules_33	passed counts:1
node_0: feature_name=EPHB2	feature_id[27].value <= threshold=1.127835750579834
node_1: feature_name=HIST1H3G	feature_id[31].value > threshold=1.4977285861968994
node_19: feature_name=IGHV3-30	feature_id[18].value <= threshold=37.883358001708984
node_20: feature_name=JUN	feature_id[32].value > threshold=4.335382461547852
node_38: feature_name=IGHV3-30	feature_id[18].value > threshold=9.781683444976807
node_48: feature_name=TPMT	feature_id[33].value <= threshold=1.8605507612228394
node_49: feature_name=EZH2	feature_id[29].value <= threshold=4.018874168395996
node_50: feature_name=OAS1	feature_id[13].value > threshold=18.47783374786377
node_52: feature_name=IFI35	feature_id[6].value > threshold=39.67602729797363
node_54: feature_name=ETV7	feature_id[8].value > threshold=4.602658629417419
Class：ChAdOx1-7D group
Rules_34	passed counts:1
node_0: feature_name=EPHB2	feature_id[27].value <= threshold=1.127835750579834
node_1: feature_name=HIST1H3G	feature_id[31].value > threshold=1.4977285861968994
node_19: feature_name=IGHV3-30	feature_id[18].value <= threshold=37.883358001708984
node_20: feature_name=JUN	feature_id[32].value > threshold=4.335382461547852
node_38: feature_name=IGHV3-30	feature_id[18].value > threshold=9.781683444976807
node_48: feature_name=TPMT	feature_id[33].value <= threshold=1.8605507612228394
node_49: feature_name=EZH2	feature_id[29].value <= threshold=4.018874168395996
node_50: feature_name=OAS1	feature_id[13].value > threshold=18.47783374786377
node_52: feature_name=IFI35	feature_id[6].value > threshold=39.67602729797363
node_54: feature_name=ETV7	feature_id[8].value <= threshold=4.602658629417419
Class：MenACWY-7D group
Rules_35	passed counts:1
node_0: feature_name=EPHB2	feature_id[27].value <= threshold=1.127835750579834
node_1: feature_name=HIST1H3G	feature_id[31].value > threshold=1.4977285861968994
node_19: feature_name=IGHV3-30	feature_id[18].value <= threshold=37.883358001708984
node_20: feature_name=JUN	feature_id[32].value > threshold=4.335382461547852
node_38: feature_name=IGHV3-30	feature_id[18].value <= threshold=9.781683444976807
node_39: feature_name=HIST1H3G	feature_id[31].value > threshold=1.809509515762329
node_43: feature_name=HERC6	feature_id[34].value > threshold=9.860081195831299
node_45: feature_name=XAF1	feature_id[3].value > threshold=113.79254150390625
Class：ChAdOx1-Onset group
Rules_36	passed counts:1
node_0: feature_name=EPHB2	feature_id[27].value <= threshold=1.127835750579834
node_1: feature_name=HIST1H3G	feature_id[31].value > threshold=1.4977285861968994
node_19: feature_name=IGHV3-30	feature_id[18].value <= threshold=37.883358001708984
node_20: feature_name=JUN	feature_id[32].value > threshold=4.335382461547852
node_38: feature_name=IGHV3-30	feature_id[18].value <= threshold=9.781683444976807
node_39: feature_name=HIST1H3G	feature_id[31].value > threshold=1.809509515762329
node_43: feature_name=HERC6	feature_id[34].value > threshold=9.860081195831299
node_45: feature_name=XAF1	feature_id[3].value <= threshold=113.79254150390625
Class：MenACWY-Onset group
Rules_37	passed counts:1
node_0: feature_name=EPHB2	feature_id[27].value <= threshold=1.127835750579834
node_1: feature_name=HIST1H3G	feature_id[31].value > threshold=1.4977285861968994
node_19: feature_name=IGHV3-30	feature_id[18].value <= threshold=37.883358001708984
node_20: feature_name=JUN	feature_id[32].value > threshold=4.335382461547852
node_38: feature_name=IGHV3-30	feature_id[18].value <= threshold=9.781683444976807
node_39: feature_name=HIST1H3G	feature_id[31].value <= threshold=1.809509515762329
node_40: feature_name=ETV7	feature_id[8].value <= threshold=3.0384048223495483
Class：ChAdOx1-Onset group
Rules_38	passed counts:1
node_0: feature_name=EPHB2	feature_id[27].value <= threshold=1.127835750579834
node_1: feature_name=HIST1H3G	feature_id[31].value > threshold=1.4977285861968994
node_19: feature_name=IGHV3-30	feature_id[18].value <= threshold=37.883358001708984
node_20: feature_name=JUN	feature_id[32].value <= threshold=4.335382461547852
node_21: feature_name=IFI35	feature_id[6].value > threshold=24.059779167175293
node_25: feature_name=YEATS2	feature_id[11].value > threshold=8.203195571899414
node_27: feature_name=PI3	feature_id[5].value > threshold=60.15264129638672
node_33: feature_name=LGALS3BP	feature_id[1].value <= threshold=10.293988227844238
node_34: feature_name=DNAJB5	feature_id[25].value > threshold=0.6706254035234451
Class：ChAdOx1-7D group
Rules_39	passed counts:1
node_0: feature_name=EPHB2	feature_id[27].value <= threshold=1.127835750579834
node_1: feature_name=HIST1H3G	feature_id[31].value > threshold=1.4977285861968994
node_19: feature_name=IGHV3-30	feature_id[18].value <= threshold=37.883358001708984
node_20: feature_name=JUN	feature_id[32].value <= threshold=4.335382461547852
node_21: feature_name=IFI35	feature_id[6].value > threshold=24.059779167175293
node_25: feature_name=YEATS2	feature_id[11].value > threshold=8.203195571899414
node_27: feature_name=PI3	feature_id[5].value > threshold=60.15264129638672
node_33: feature_name=LGALS3BP	feature_id[1].value <= threshold=10.293988227844238
node_34: feature_name=DNAJB5	feature_id[25].value <= threshold=0.6706254035234451
Class：ChAdOx1-Onset group
Rules_40	passed counts:1
node_0: feature_name=EPHB2	feature_id[27].value <= threshold=1.127835750579834
node_1: feature_name=HIST1H3G	feature_id[31].value > threshold=1.4977285861968994
node_19: feature_name=IGHV3-30	feature_id[18].value <= threshold=37.883358001708984
node_20: feature_name=JUN	feature_id[32].value <= threshold=4.335382461547852
node_21: feature_name=IFI35	feature_id[6].value > threshold=24.059779167175293
node_25: feature_name=YEATS2	feature_id[11].value > threshold=8.203195571899414
node_27: feature_name=PI3	feature_id[5].value <= threshold=60.15264129638672
node_28: feature_name=EPHB2	feature_id[27].value > threshold=0.14095285162329674
node_30: feature_name=IFI35	feature_id[6].value > threshold=117.17108535766602
Class：ChAdOx1-7D group
Rules_41	passed counts:1
node_0: feature_name=EPHB2	feature_id[27].value <= threshold=1.127835750579834
node_1: feature_name=HIST1H3G	feature_id[31].value > threshold=1.4977285861968994
node_19: feature_name=IGHV3-30	feature_id[18].value <= threshold=37.883358001708984
node_20: feature_name=JUN	feature_id[32].value <= threshold=4.335382461547852
node_21: feature_name=IFI35	feature_id[6].value > threshold=24.059779167175293
node_25: feature_name=YEATS2	feature_id[11].value > threshold=8.203195571899414
node_27: feature_name=PI3	feature_id[5].value <= threshold=60.15264129638672
node_28: feature_name=EPHB2	feature_id[27].value <= threshold=0.14095285162329674
Class：Pre-vaccination group
Rules_42	passed counts:1
node_0: feature_name=EPHB2	feature_id[27].value <= threshold=1.127835750579834
node_1: feature_name=HIST1H3G	feature_id[31].value > threshold=1.4977285861968994
node_19: feature_name=IGHV3-30	feature_id[18].value <= threshold=37.883358001708984
node_20: feature_name=JUN	feature_id[32].value <= threshold=4.335382461547852
node_21: feature_name=IFI35	feature_id[6].value <= threshold=24.059779167175293
node_22: feature_name=ETV7	feature_id[8].value > threshold=6.015147924423218
Class：MenACWY-7D group
Rules_43	passed counts:1
node_0: feature_name=EPHB2	feature_id[27].value <= threshold=1.127835750579834
node_1: feature_name=HIST1H3G	feature_id[31].value <= threshold=1.4977285861968994
node_2: feature_name=HERC5	feature_id[26].value <= threshold=21.80817699432373
node_3: feature_name=YEATS2	feature_id[11].value <= threshold=10.44216775894165
node_4: feature_name=POLQ	feature_id[22].value > threshold=0.3050946742296219
node_6: feature_name=PI3	feature_id[5].value > threshold=43.119537353515625
node_12: feature_name=DNAJB5	feature_id[25].value > threshold=0.8334921598434448
node_14: feature_name=ETV7	feature_id[8].value > threshold=6.149419069290161
Class：Pre-vaccination group
Rules_44	passed counts:1
node_0: feature_name=EPHB2	feature_id[27].value <= threshold=1.127835750579834
node_1: feature_name=HIST1H3G	feature_id[31].value <= threshold=1.4977285861968994
node_2: feature_name=HERC5	feature_id[26].value <= threshold=21.80817699432373
node_3: feature_name=YEATS2	feature_id[11].value <= threshold=10.44216775894165
node_4: feature_name=POLQ	feature_id[22].value > threshold=0.3050946742296219
node_6: feature_name=PI3	feature_id[5].value <= threshold=43.119537353515625
node_7: feature_name=CBR1	feature_id[30].value <= threshold=5.394736289978027
node_8: feature_name=IFI35	feature_id[6].value > threshold=25.81518840789795
Class：ChAdOx1-Onset group
Rules_45	passed counts:1
node_0: feature_name=EPHB2	feature_id[27].value <= threshold=1.127835750579834
node_1: feature_name=HIST1H3G	feature_id[31].value <= threshold=1.4977285861968994
node_2: feature_name=HERC5	feature_id[26].value <= threshold=21.80817699432373
node_3: feature_name=YEATS2	feature_id[11].value <= threshold=10.44216775894165
node_4: feature_name=POLQ	feature_id[22].value > threshold=0.3050946742296219
node_6: feature_name=PI3	feature_id[5].value <= threshold=43.119537353515625
node_7: feature_name=CBR1	feature_id[30].value <= threshold=5.394736289978027
node_8: feature_name=IFI35	feature_id[6].value <= threshold=25.81518840789795
Class：MenACWY-Onset group

## Sheet: LASSO
Rules_0	passed counts:32
node_0: feature_name=CASP10	feature_id[106].value > threshold=19.900879859924316
node_64: feature_name=PGLYRP1	feature_id[222].value <= threshold=22.662049293518066
node_65: feature_name=hsa-miR-224-3p	feature_id[29].value <= threshold=0.1451612263917923
node_66: feature_name=ANLN	feature_id[282].value > threshold=0.4835117310285568
Class：MenACWY-Onset group
Rules_1	passed counts:24
node_0: feature_name=CASP10	feature_id[106].value <= threshold=19.900879859924316
node_1: feature_name=hsa-miR-6501-5p	feature_id[0].value > threshold=46.17295837402344
node_43: feature_name=GDE1	feature_id[162].value <= threshold=26.102062225341797
node_44: feature_name=RNF168	feature_id[26].value > threshold=9.676576137542725
node_46: feature_name=RPS20	feature_id[232].value <= threshold=86.45304489135742
node_47: feature_name=ATP6V0A1	feature_id[438].value > threshold=12.544878005981445
Class：MenACWY-7D group
Rules_2	passed counts:22
node_0: feature_name=CASP10	feature_id[106].value <= threshold=19.900879859924316
node_1: feature_name=hsa-miR-6501-5p	feature_id[0].value <= threshold=46.17295837402344
node_2: feature_name=ANLN	feature_id[282].value <= threshold=0.5801829993724823
node_3: feature_name=ITGAL	feature_id[158].value <= threshold=135.41424560546875
node_4: feature_name=hsa-miR-3140-5p	feature_id[22].value <= threshold=0.9477545917034149
node_5: feature_name=LUC7L	feature_id[197].value <= threshold=22.980676651000977
Class：Pre-vaccination group
Rules_3	passed counts:12
node_0: feature_name=CASP10	feature_id[106].value <= threshold=19.900879859924316
node_1: feature_name=hsa-miR-6501-5p	feature_id[0].value <= threshold=46.17295837402344
node_2: feature_name=ANLN	feature_id[282].value > threshold=0.5801829993724823
node_16: feature_name=GCLM	feature_id[380].value > threshold=3.9868004322052
node_18: feature_name=LAP3	feature_id[96].value <= threshold=26.263748168945312
node_19: feature_name=QPCTL	feature_id[285].value > threshold=2.1530719995498657
node_27: feature_name=KDM5A	feature_id[12].value > threshold=26.932294845581055
Class：ChAdOx1-7D group
Rules_4	passed counts:10
node_0: feature_name=CASP10	feature_id[106].value <= threshold=19.900879859924316
node_1: feature_name=hsa-miR-6501-5p	feature_id[0].value <= threshold=46.17295837402344
node_2: feature_name=ANLN	feature_id[282].value > threshold=0.5801829993724823
node_16: feature_name=GCLM	feature_id[380].value > threshold=3.9868004322052
node_18: feature_name=LAP3	feature_id[96].value > threshold=26.263748168945312
node_32: feature_name=IGHV2-5	feature_id[31].value <= threshold=4.374903202056885
node_33: feature_name=hsa-miR-379-3p	feature_id[15].value <= threshold=1.744888961315155
Class：ChAdOx1-Onset group
Rules_5	passed counts:7
node_0: feature_name=CASP10	feature_id[106].value <= threshold=19.900879859924316
node_1: feature_name=hsa-miR-6501-5p	feature_id[0].value <= threshold=46.17295837402344
node_2: feature_name=ANLN	feature_id[282].value > threshold=0.5801829993724823
node_16: feature_name=GCLM	feature_id[380].value <= threshold=3.9868004322052
Class：MenACWY-7D group
Rules_6	passed counts:6
node_0: feature_name=CASP10	feature_id[106].value <= threshold=19.900879859924316
node_1: feature_name=hsa-miR-6501-5p	feature_id[0].value > threshold=46.17295837402344
node_43: feature_name=GDE1	feature_id[162].value > threshold=26.102062225341797
node_57: feature_name=ADGRA2	feature_id[347].value <= threshold=1.412804901599884
Class：ChAdOx1-7D group
Rules_7	passed counts:6
node_0: feature_name=CASP10	feature_id[106].value <= threshold=19.900879859924316
node_1: feature_name=hsa-miR-6501-5p	feature_id[0].value <= threshold=46.17295837402344
node_2: feature_name=ANLN	feature_id[282].value > threshold=0.5801829993724823
node_16: feature_name=GCLM	feature_id[380].value > threshold=3.9868004322052
node_18: feature_name=LAP3	feature_id[96].value <= threshold=26.263748168945312
node_19: feature_name=QPCTL	feature_id[285].value <= threshold=2.1530719995498657
node_20: feature_name=ZNF582	feature_id[340].value <= threshold=1.3471961617469788
node_21: feature_name=ABCB4	feature_id[150].value > threshold=1.1187101006507874
Class：MenACWY-Onset group
Rules_8	passed counts:4
node_0: feature_name=CASP10	feature_id[106].value > threshold=19.900879859924316
node_64: feature_name=PGLYRP1	feature_id[222].value > threshold=22.662049293518066
node_74: feature_name=TP53BP1	feature_id[62].value > threshold=4.4551262855529785
Class：ChAdOx1-Onset group
Rules_9	passed counts:4
node_0: feature_name=CASP10	feature_id[106].value <= threshold=19.900879859924316
node_1: feature_name=hsa-miR-6501-5p	feature_id[0].value > threshold=46.17295837402344
node_43: feature_name=GDE1	feature_id[162].value > threshold=26.102062225341797
node_57: feature_name=ADGRA2	feature_id[347].value > threshold=1.412804901599884
node_59: feature_name=SNX1	feature_id[411].value <= threshold=19.77955913543701
Class：ChAdOx1-Onset group
Rules_10	passed counts:4
node_0: feature_name=CASP10	feature_id[106].value <= threshold=19.900879859924316
node_1: feature_name=hsa-miR-6501-5p	feature_id[0].value <= threshold=46.17295837402344
node_2: feature_name=ANLN	feature_id[282].value > threshold=0.5801829993724823
node_16: feature_name=GCLM	feature_id[380].value > threshold=3.9868004322052
node_18: feature_name=LAP3	feature_id[96].value <= threshold=26.263748168945312
node_19: feature_name=QPCTL	feature_id[285].value <= threshold=2.1530719995498657
node_20: feature_name=ZNF582	feature_id[340].value > threshold=1.3471961617469788
Class：Pre-vaccination group
Rules_11	passed counts:4
node_0: feature_name=CASP10	feature_id[106].value <= threshold=19.900879859924316
node_1: feature_name=hsa-miR-6501-5p	feature_id[0].value <= threshold=46.17295837402344
node_2: feature_name=ANLN	feature_id[282].value > threshold=0.5801829993724823
node_16: feature_name=GCLM	feature_id[380].value > threshold=3.9868004322052
node_18: feature_name=LAP3	feature_id[96].value <= threshold=26.263748168945312
node_19: feature_name=QPCTL	feature_id[285].value <= threshold=2.1530719995498657
node_20: feature_name=ZNF582	feature_id[340].value <= threshold=1.3471961617469788
node_21: feature_name=ABCB4	feature_id[150].value <= threshold=1.1187101006507874
node_22: feature_name=MAP4K3	feature_id[288].value > threshold=3.1506588459014893
Class：ChAdOx1-Onset group
Rules_12	passed counts:4
node_0: feature_name=CASP10	feature_id[106].value <= threshold=19.900879859924316
node_1: feature_name=hsa-miR-6501-5p	feature_id[0].value <= threshold=46.17295837402344
node_2: feature_name=ANLN	feature_id[282].value <= threshold=0.5801829993724823
node_3: feature_name=ITGAL	feature_id[158].value > threshold=135.41424560546875
node_13: feature_name=ELOA	feature_id[264].value > threshold=6.83081579208374
Class：ChAdOx1-Onset group
Rules_13	passed counts:4
node_0: feature_name=CASP10	feature_id[106].value <= threshold=19.900879859924316
node_1: feature_name=hsa-miR-6501-5p	feature_id[0].value <= threshold=46.17295837402344
node_2: feature_name=ANLN	feature_id[282].value <= threshold=0.5801829993724823
node_3: feature_name=ITGAL	feature_id[158].value > threshold=135.41424560546875
node_13: feature_name=ELOA	feature_id[264].value <= threshold=6.83081579208374
Class：ChAdOx1-7D group
Rules_14	passed counts:2
node_0: feature_name=CASP10	feature_id[106].value > threshold=19.900879859924316
node_64: feature_name=PGLYRP1	feature_id[222].value > threshold=22.662049293518066
node_74: feature_name=TP53BP1	feature_id[62].value <= threshold=4.4551262855529785
node_75: feature_name=PDE6D	feature_id[35].value > threshold=14.481941223144531
Class：MenACWY-7D group
Rules_15	passed counts:2
node_0: feature_name=CASP10	feature_id[106].value > threshold=19.900879859924316
node_64: feature_name=PGLYRP1	feature_id[222].value <= threshold=22.662049293518066
node_65: feature_name=hsa-miR-224-3p	feature_id[29].value <= threshold=0.1451612263917923
node_66: feature_name=ANLN	feature_id[282].value <= threshold=0.4835117310285568
node_67: feature_name=ABCB4	feature_id[150].value > threshold=0.46142956614494324
Class：ChAdOx1-Onset group
Rules_16	passed counts:2
node_0: feature_name=CASP10	feature_id[106].value <= threshold=19.900879859924316
node_1: feature_name=hsa-miR-6501-5p	feature_id[0].value > threshold=46.17295837402344
node_43: feature_name=GDE1	feature_id[162].value <= threshold=26.102062225341797
node_44: feature_name=RNF168	feature_id[26].value > threshold=9.676576137542725
node_46: feature_name=RPS20	feature_id[232].value > threshold=86.45304489135742
node_50: feature_name=JARID2	feature_id[207].value > threshold=28.495463371276855
Class：MenACWY-Onset group
Rules_17	passed counts:2
node_0: feature_name=CASP10	feature_id[106].value <= threshold=19.900879859924316
node_1: feature_name=hsa-miR-6501-5p	feature_id[0].value > threshold=46.17295837402344
node_43: feature_name=GDE1	feature_id[162].value <= threshold=26.102062225341797
node_44: feature_name=RNF168	feature_id[26].value <= threshold=9.676576137542725
Class：ChAdOx1-Onset group
Rules_18	passed counts:2
node_0: feature_name=CASP10	feature_id[106].value <= threshold=19.900879859924316
node_1: feature_name=hsa-miR-6501-5p	feature_id[0].value <= threshold=46.17295837402344
node_2: feature_name=ANLN	feature_id[282].value > threshold=0.5801829993724823
node_16: feature_name=GCLM	feature_id[380].value > threshold=3.9868004322052
node_18: feature_name=LAP3	feature_id[96].value > threshold=26.263748168945312
node_32: feature_name=IGHV2-5	feature_id[31].value > threshold=4.374903202056885
node_36: feature_name=MYLIP	feature_id[204].value > threshold=31.90242099761963
Class：MenACWY-Onset group
Rules_19	passed counts:2
node_0: feature_name=CASP10	feature_id[106].value <= threshold=19.900879859924316
node_1: feature_name=hsa-miR-6501-5p	feature_id[0].value <= threshold=46.17295837402344
node_2: feature_name=ANLN	feature_id[282].value > threshold=0.5801829993724823
node_16: feature_name=GCLM	feature_id[380].value > threshold=3.9868004322052
node_18: feature_name=LAP3	feature_id[96].value > threshold=26.263748168945312
node_32: feature_name=IGHV2-5	feature_id[31].value <= threshold=4.374903202056885
node_33: feature_name=hsa-miR-379-3p	feature_id[15].value > threshold=1.744888961315155
Class：MenACWY-7D group
Rules_20	passed counts:2
node_0: feature_name=CASP10	feature_id[106].value <= threshold=19.900879859924316
node_1: feature_name=hsa-miR-6501-5p	feature_id[0].value <= threshold=46.17295837402344
node_2: feature_name=ANLN	feature_id[282].value > threshold=0.5801829993724823
node_16: feature_name=GCLM	feature_id[380].value > threshold=3.9868004322052
node_18: feature_name=LAP3	feature_id[96].value <= threshold=26.263748168945312
node_19: feature_name=QPCTL	feature_id[285].value <= threshold=2.1530719995498657
node_20: feature_name=ZNF582	feature_id[340].value <= threshold=1.3471961617469788
node_21: feature_name=ABCB4	feature_id[150].value <= threshold=1.1187101006507874
node_22: feature_name=MAP4K3	feature_id[288].value <= threshold=3.1506588459014893
Class：ChAdOx1-7D group
Rules_21	passed counts:2
node_0: feature_name=CASP10	feature_id[106].value <= threshold=19.900879859924316
node_1: feature_name=hsa-miR-6501-5p	feature_id[0].value <= threshold=46.17295837402344
node_2: feature_name=ANLN	feature_id[282].value <= threshold=0.5801829993724823
node_3: feature_name=ITGAL	feature_id[158].value <= threshold=135.41424560546875
node_4: feature_name=hsa-miR-3140-5p	feature_id[22].value > threshold=0.9477545917034149
node_8: feature_name=SAMD4A	feature_id[350].value > threshold=1.1290900111198425
node_10: feature_name=MVP	feature_id[306].value > threshold=76.84135437011719
Class：MenACWY-Onset group
Rules_22	passed counts:2
node_0: feature_name=CASP10	feature_id[106].value <= threshold=19.900879859924316
node_1: feature_name=hsa-miR-6501-5p	feature_id[0].value <= threshold=46.17295837402344
node_2: feature_name=ANLN	feature_id[282].value <= threshold=0.5801829993724823
node_3: feature_name=ITGAL	feature_id[158].value <= threshold=135.41424560546875
node_4: feature_name=hsa-miR-3140-5p	feature_id[22].value > threshold=0.9477545917034149
node_8: feature_name=SAMD4A	feature_id[350].value <= threshold=1.1290900111198425
Class：MenACWY-7D group
Rules_23	passed counts:2
node_0: feature_name=CASP10	feature_id[106].value <= threshold=19.900879859924316
node_1: feature_name=hsa-miR-6501-5p	feature_id[0].value <= threshold=46.17295837402344
node_2: feature_name=ANLN	feature_id[282].value <= threshold=0.5801829993724823
node_3: feature_name=ITGAL	feature_id[158].value <= threshold=135.41424560546875
node_4: feature_name=hsa-miR-3140-5p	feature_id[22].value <= threshold=0.9477545917034149
node_5: feature_name=LUC7L	feature_id[197].value > threshold=22.980676651000977
Class：ChAdOx1-7D group
Rules_24	passed counts:1
node_0: feature_name=CASP10	feature_id[106].value > threshold=19.900879859924316
node_64: feature_name=PGLYRP1	feature_id[222].value > threshold=22.662049293518066
node_74: feature_name=TP53BP1	feature_id[62].value <= threshold=4.4551262855529785
node_75: feature_name=PDE6D	feature_id[35].value <= threshold=14.481941223144531
node_76: feature_name=ADGRA2	feature_id[347].value > threshold=0.7807885557413101
Class：MenACWY-Onset group
Rules_25	passed counts:1
node_0: feature_name=CASP10	feature_id[106].value > threshold=19.900879859924316
node_64: feature_name=PGLYRP1	feature_id[222].value > threshold=22.662049293518066
node_74: feature_name=TP53BP1	feature_id[62].value <= threshold=4.4551262855529785
node_75: feature_name=PDE6D	feature_id[35].value <= threshold=14.481941223144531
node_76: feature_name=ADGRA2	feature_id[347].value <= threshold=0.7807885557413101
Class：ChAdOx1-7D group
Rules_26	passed counts:1
node_0: feature_name=CASP10	feature_id[106].value > threshold=19.900879859924316
node_64: feature_name=PGLYRP1	feature_id[222].value <= threshold=22.662049293518066
node_65: feature_name=hsa-miR-224-3p	feature_id[29].value > threshold=0.1451612263917923
node_71: feature_name=SLAMF7	feature_id[399].value > threshold=25.49062156677246
Class：MenACWY-7D group
Rules_27	passed counts:1
node_0: feature_name=CASP10	feature_id[106].value > threshold=19.900879859924316
node_64: feature_name=PGLYRP1	feature_id[222].value <= threshold=22.662049293518066
node_65: feature_name=hsa-miR-224-3p	feature_id[29].value > threshold=0.1451612263917923
node_71: feature_name=SLAMF7	feature_id[399].value <= threshold=25.49062156677246
Class：ChAdOx1-Onset group
Rules_28	passed counts:1
node_0: feature_name=CASP10	feature_id[106].value > threshold=19.900879859924316
node_64: feature_name=PGLYRP1	feature_id[222].value <= threshold=22.662049293518066
node_65: feature_name=hsa-miR-224-3p	feature_id[29].value <= threshold=0.1451612263917923
node_66: feature_name=ANLN	feature_id[282].value <= threshold=0.4835117310285568
node_67: feature_name=ABCB4	feature_id[150].value <= threshold=0.46142956614494324
Class：MenACWY-Onset group
Rules_29	passed counts:1
node_0: feature_name=CASP10	feature_id[106].value <= threshold=19.900879859924316
node_1: feature_name=hsa-miR-6501-5p	feature_id[0].value > threshold=46.17295837402344
node_43: feature_name=GDE1	feature_id[162].value > threshold=26.102062225341797
node_57: feature_name=ADGRA2	feature_id[347].value > threshold=1.412804901599884
node_59: feature_name=SNX1	feature_id[411].value > threshold=19.77955913543701
node_61: feature_name=YAF2	feature_id[327].value > threshold=8.58173942565918
Class：MenACWY-7D group
Rules_30	passed counts:1
node_0: feature_name=CASP10	feature_id[106].value <= threshold=19.900879859924316
node_1: feature_name=hsa-miR-6501-5p	feature_id[0].value > threshold=46.17295837402344
node_43: feature_name=GDE1	feature_id[162].value > threshold=26.102062225341797
node_57: feature_name=ADGRA2	feature_id[347].value > threshold=1.412804901599884
node_59: feature_name=SNX1	feature_id[411].value > threshold=19.77955913543701
node_61: feature_name=YAF2	feature_id[327].value <= threshold=8.58173942565918
Class：Pre-vaccination group
Rules_31	passed counts:1
node_0: feature_name=CASP10	feature_id[106].value <= threshold=19.900879859924316
node_1: feature_name=hsa-miR-6501-5p	feature_id[0].value > threshold=46.17295837402344
node_43: feature_name=GDE1	feature_id[162].value <= threshold=26.102062225341797
node_44: feature_name=RNF168	feature_id[26].value > threshold=9.676576137542725
node_46: feature_name=RPS20	feature_id[232].value > threshold=86.45304489135742
node_50: feature_name=JARID2	feature_id[207].value <= threshold=28.495463371276855
node_51: feature_name=KMT2E	feature_id[151].value > threshold=25.12088108062744
node_53: feature_name=FAM13B	feature_id[422].value > threshold=20.723054885864258
Class：ChAdOx1-Onset group
Rules_32	passed counts:1
node_0: feature_name=CASP10	feature_id[106].value <= threshold=19.900879859924316
node_1: feature_name=hsa-miR-6501-5p	feature_id[0].value > threshold=46.17295837402344
node_43: feature_name=GDE1	feature_id[162].value <= threshold=26.102062225341797
node_44: feature_name=RNF168	feature_id[26].value > threshold=9.676576137542725
node_46: feature_name=RPS20	feature_id[232].value > threshold=86.45304489135742
node_50: feature_name=JARID2	feature_id[207].value <= threshold=28.495463371276855
node_51: feature_name=KMT2E	feature_id[151].value > threshold=25.12088108062744
node_53: feature_name=FAM13B	feature_id[422].value <= threshold=20.723054885864258
Class：ChAdOx1-7D group
Rules_33	passed counts:1
node_0: feature_name=CASP10	feature_id[106].value <= threshold=19.900879859924316
node_1: feature_name=hsa-miR-6501-5p	feature_id[0].value > threshold=46.17295837402344
node_43: feature_name=GDE1	feature_id[162].value <= threshold=26.102062225341797
node_44: feature_name=RNF168	feature_id[26].value > threshold=9.676576137542725
node_46: feature_name=RPS20	feature_id[232].value > threshold=86.45304489135742
node_50: feature_name=JARID2	feature_id[207].value <= threshold=28.495463371276855
node_51: feature_name=KMT2E	feature_id[151].value <= threshold=25.12088108062744
Class：MenACWY-7D group
Rules_34	passed counts:1
node_0: feature_name=CASP10	feature_id[106].value <= threshold=19.900879859924316
node_1: feature_name=hsa-miR-6501-5p	feature_id[0].value > threshold=46.17295837402344
node_43: feature_name=GDE1	feature_id[162].value <= threshold=26.102062225341797
node_44: feature_name=RNF168	feature_id[26].value > threshold=9.676576137542725
node_46: feature_name=RPS20	feature_id[232].value <= threshold=86.45304489135742
node_47: feature_name=ATP6V0A1	feature_id[438].value <= threshold=12.544878005981445
Class：ChAdOx1-7D group
Rules_35	passed counts:1
node_0: feature_name=CASP10	feature_id[106].value <= threshold=19.900879859924316
node_1: feature_name=hsa-miR-6501-5p	feature_id[0].value <= threshold=46.17295837402344
node_2: feature_name=ANLN	feature_id[282].value > threshold=0.5801829993724823
node_16: feature_name=GCLM	feature_id[380].value > threshold=3.9868004322052
node_18: feature_name=LAP3	feature_id[96].value > threshold=26.263748168945312
node_32: feature_name=IGHV2-5	feature_id[31].value > threshold=4.374903202056885
node_36: feature_name=MYLIP	feature_id[204].value <= threshold=31.90242099761963
node_37: feature_name=BAD	feature_id[95].value > threshold=18.537333488464355
node_39: feature_name=ALG1	feature_id[430].value > threshold=7.097612380981445
Class：Pre-vaccination group
Rules_36	passed counts:1
node_0: feature_name=CASP10	feature_id[106].value <= threshold=19.900879859924316
node_1: feature_name=hsa-miR-6501-5p	feature_id[0].value <= threshold=46.17295837402344
node_2: feature_name=ANLN	feature_id[282].value > threshold=0.5801829993724823
node_16: feature_name=GCLM	feature_id[380].value > threshold=3.9868004322052
node_18: feature_name=LAP3	feature_id[96].value > threshold=26.263748168945312
node_32: feature_name=IGHV2-5	feature_id[31].value > threshold=4.374903202056885
node_36: feature_name=MYLIP	feature_id[204].value <= threshold=31.90242099761963
node_37: feature_name=BAD	feature_id[95].value > threshold=18.537333488464355
node_39: feature_name=ALG1	feature_id[430].value <= threshold=7.097612380981445
Class：MenACWY-7D group
Rules_37	passed counts:1
node_0: feature_name=CASP10	feature_id[106].value <= threshold=19.900879859924316
node_1: feature_name=hsa-miR-6501-5p	feature_id[0].value <= threshold=46.17295837402344
node_2: feature_name=ANLN	feature_id[282].value > threshold=0.5801829993724823
node_16: feature_name=GCLM	feature_id[380].value > threshold=3.9868004322052
node_18: feature_name=LAP3	feature_id[96].value > threshold=26.263748168945312
node_32: feature_name=IGHV2-5	feature_id[31].value > threshold=4.374903202056885
node_36: feature_name=MYLIP	feature_id[204].value <= threshold=31.90242099761963
node_37: feature_name=BAD	feature_id[95].value <= threshold=18.537333488464355
Class：ChAdOx1-7D group
Rules_38	passed counts:1
node_0: feature_name=CASP10	feature_id[106].value <= threshold=19.900879859924316
node_1: feature_name=hsa-miR-6501-5p	feature_id[0].value <= threshold=46.17295837402344
node_2: feature_name=ANLN	feature_id[282].value > threshold=0.5801829993724823
node_16: feature_name=GCLM	feature_id[380].value > threshold=3.9868004322052
node_18: feature_name=LAP3	feature_id[96].value <= threshold=26.263748168945312
node_19: feature_name=QPCTL	feature_id[285].value > threshold=2.1530719995498657
node_27: feature_name=KDM5A	feature_id[12].value <= threshold=26.932294845581055
node_28: feature_name=ZC3H3	feature_id[319].value > threshold=14.446239471435547
Class：Pre-vaccination group
Rules_39	passed counts:1
node_0: feature_name=CASP10	feature_id[106].value <= threshold=19.900879859924316
node_1: feature_name=hsa-miR-6501-5p	feature_id[0].value <= threshold=46.17295837402344
node_2: feature_name=ANLN	feature_id[282].value > threshold=0.5801829993724823
node_16: feature_name=GCLM	feature_id[380].value > threshold=3.9868004322052
node_18: feature_name=LAP3	feature_id[96].value <= threshold=26.263748168945312
node_19: feature_name=QPCTL	feature_id[285].value > threshold=2.1530719995498657
node_27: feature_name=KDM5A	feature_id[12].value <= threshold=26.932294845581055
node_28: feature_name=ZC3H3	feature_id[319].value <= threshold=14.446239471435547
Class：MenACWY-Onset group
Rules_40	passed counts:1
node_0: feature_name=CASP10	feature_id[106].value <= threshold=19.900879859924316
node_1: feature_name=hsa-miR-6501-5p	feature_id[0].value <= threshold=46.17295837402344
node_2: feature_name=ANLN	feature_id[282].value <= threshold=0.5801829993724823
node_3: feature_name=ITGAL	feature_id[158].value <= threshold=135.41424560546875
node_4: feature_name=hsa-miR-3140-5p	feature_id[22].value > threshold=0.9477545917034149
node_8: feature_name=SAMD4A	feature_id[350].value > threshold=1.1290900111198425
node_10: feature_name=MVP	feature_id[306].value <= threshold=76.84135437011719
Class：ChAdOx1-Onset group

## Sheet: LightGBM
Rules_0	passed counts:32
node_0: feature_name=CASP10	feature_id[31].value > threshold=19.900879859924316
node_62: feature_name=SYNE2	feature_id[42].value <= threshold=31.730721473693848
node_63: feature_name=RSBN1	feature_id[231].value <= threshold=11.17211389541626
node_64: feature_name=PYGL	feature_id[117].value <= threshold=107.10311508178711
node_65: feature_name=RRM2	feature_id[11].value > threshold=1.1520968675613403
Class：MenACWY-Onset group
Rules_1	passed counts:25
node_0: feature_name=CASP10	feature_id[31].value <= threshold=19.900879859924316
node_1: feature_name=HIST1H3G	feature_id[122].value > threshold=1.4977285861968994
node_15: feature_name=IGLL5	feature_id[120].value > threshold=2.594829559326172
node_45: feature_name=MYO5C	feature_id[57].value > threshold=0.2621581107378006
node_57: feature_name=ABHD11	feature_id[197].value <= threshold=8.99039077758789
Class：MenACWY-7D group
Rules_2	passed counts:21
node_0: feature_name=CASP10	feature_id[31].value <= threshold=19.900879859924316
node_1: feature_name=HIST1H3G	feature_id[122].value <= threshold=1.4977285861968994
node_2: feature_name=INO80C	feature_id[176].value > threshold=2.1368162631988525
node_10: feature_name=KHK	feature_id[94].value > threshold=1.078867495059967
Class：Pre-vaccination group
Rules_3	passed counts:14
node_0: feature_name=CASP10	feature_id[31].value <= threshold=19.900879859924316
node_1: feature_name=HIST1H3G	feature_id[122].value > threshold=1.4977285861968994
node_15: feature_name=IGLL5	feature_id[120].value <= threshold=2.594829559326172
node_16: feature_name=AL391244.2	feature_id[7].value > threshold=2.7942919731140137
node_38: feature_name=AC008079.1	feature_id[136].value <= threshold=0.20805401355028152
node_39: feature_name=PDCL3	feature_id[237].value <= threshold=4.506643533706665
Class：ChAdOx1-7D group
Rules_4	passed counts:13
node_0: feature_name=CASP10	feature_id[31].value <= threshold=19.900879859924316
node_1: feature_name=HIST1H3G	feature_id[122].value > threshold=1.4977285861968994
node_15: feature_name=IGLL5	feature_id[120].value <= threshold=2.594829559326172
node_16: feature_name=AL391244.2	feature_id[7].value <= threshold=2.7942919731140137
node_17: feature_name=NENF	feature_id[168].value > threshold=6.555115222930908
node_27: feature_name=AC093849.4	feature_id[102].value <= threshold=1.0561068654060364
node_28: feature_name=hsa-miR-6501-3p	feature_id[311].value <= threshold=0.49448443949222565
Class：ChAdOx1-Onset group
Rules_5	passed counts:6
node_0: feature_name=CASP10	feature_id[31].value <= threshold=19.900879859924316
node_1: feature_name=HIST1H3G	feature_id[122].value > threshold=1.4977285861968994
node_15: feature_name=IGLL5	feature_id[120].value > threshold=2.594829559326172
node_45: feature_name=MYO5C	feature_id[57].value <= threshold=0.2621581107378006
node_46: feature_name=hsa-miR-190a-5p	feature_id[143].value > threshold=5.054891109466553
node_54: feature_name=AC005840.2	feature_id[302].value <= threshold=2.2470067739486694
Class：ChAdOx1-Onset group
Rules_6	passed counts:6
node_0: feature_name=CASP10	feature_id[31].value <= threshold=19.900879859924316
node_1: feature_name=HIST1H3G	feature_id[122].value > threshold=1.4977285861968994
node_15: feature_name=IGLL5	feature_id[120].value <= threshold=2.594829559326172
node_16: feature_name=AL391244.2	feature_id[7].value <= threshold=2.7942919731140137
node_17: feature_name=NENF	feature_id[168].value <= threshold=6.555115222930908
node_18: feature_name=PVR	feature_id[87].value <= threshold=2.4648183584213257
node_19: feature_name=STX1A	feature_id[54].value <= threshold=1.7855195999145508
Class：MenACWY-Onset group
Rules_7	passed counts:5
node_0: feature_name=CASP10	feature_id[31].value > threshold=19.900879859924316
node_62: feature_name=SYNE2	feature_id[42].value > threshold=31.730721473693848
node_74: feature_name=IGHV3-11	feature_id[256].value <= threshold=4.459914326667786
Class：ChAdOx1-Onset group
Rules_8	passed counts:5
node_0: feature_name=CASP10	feature_id[31].value <= threshold=19.900879859924316
node_1: feature_name=HIST1H3G	feature_id[122].value > threshold=1.4977285861968994
node_15: feature_name=IGLL5	feature_id[120].value > threshold=2.594829559326172
node_45: feature_name=MYO5C	feature_id[57].value <= threshold=0.2621581107378006
node_46: feature_name=hsa-miR-190a-5p	feature_id[143].value <= threshold=5.054891109466553
node_47: feature_name=CFAP45	feature_id[279].value > threshold=2.1706998348236084
Class：MenACWY-7D group
Rules_9	passed counts:5
node_0: feature_name=CASP10	feature_id[31].value <= threshold=19.900879859924316
node_1: feature_name=HIST1H3G	feature_id[122].value > threshold=1.4977285861968994
node_15: feature_name=IGLL5	feature_id[120].value <= threshold=2.594829559326172
node_16: feature_name=AL391244.2	feature_id[7].value <= threshold=2.7942919731140137
node_17: feature_name=NENF	feature_id[168].value > threshold=6.555115222930908
node_27: feature_name=AC093849.4	feature_id[102].value > threshold=1.0561068654060364
node_33: feature_name=KIF18B	feature_id[119].value > threshold=0.4245883971452713
Class：ChAdOx1-7D group
Rules_10	passed counts:5
node_0: feature_name=CASP10	feature_id[31].value <= threshold=19.900879859924316
node_1: feature_name=HIST1H3G	feature_id[122].value > threshold=1.4977285861968994
node_15: feature_name=IGLL5	feature_id[120].value <= threshold=2.594829559326172
node_16: feature_name=AL391244.2	feature_id[7].value <= threshold=2.7942919731140137
node_17: feature_name=NENF	feature_id[168].value <= threshold=6.555115222930908
node_18: feature_name=PVR	feature_id[87].value > threshold=2.4648183584213257
node_22: feature_name=IFI44	feature_id[258].value > threshold=9.586497783660889
Class：MenACWY-7D group
Rules_11	passed counts:4
node_0: feature_name=CASP10	feature_id[31].value <= threshold=19.900879859924316
node_1: feature_name=HIST1H3G	feature_id[122].value <= threshold=1.4977285861968994
node_2: feature_name=INO80C	feature_id[176].value <= threshold=2.1368162631988525
node_3: feature_name=CCND3	feature_id[282].value > threshold=158.1561737060547
Class：ChAdOx1-7D group
Rules_12	passed counts:3
node_0: feature_name=CASP10	feature_id[31].value > threshold=19.900879859924316
node_62: feature_name=SYNE2	feature_id[42].value <= threshold=31.730721473693848
node_63: feature_name=RSBN1	feature_id[231].value > threshold=11.17211389541626
node_69: feature_name=hsa-miR-132-5p	feature_id[208].value > threshold=2.8615739345550537
Class：MenACWY-7D group
Rules_13	passed counts:3
node_0: feature_name=CASP10	feature_id[31].value <= threshold=19.900879859924316
node_1: feature_name=HIST1H3G	feature_id[122].value > threshold=1.4977285861968994
node_15: feature_name=IGLL5	feature_id[120].value > threshold=2.594829559326172
node_45: feature_name=MYO5C	feature_id[57].value <= threshold=0.2621581107378006
node_46: feature_name=hsa-miR-190a-5p	feature_id[143].value <= threshold=5.054891109466553
node_47: feature_name=CFAP45	feature_id[279].value <= threshold=2.1706998348236084
node_48: feature_name=SGMS1-AS1	feature_id[158].value > threshold=0.8619051277637482
Class：MenACWY-Onset group
Rules_14	passed counts:3
node_0: feature_name=CASP10	feature_id[31].value <= threshold=19.900879859924316
node_1: feature_name=HIST1H3G	feature_id[122].value > threshold=1.4977285861968994
node_15: feature_name=IGLL5	feature_id[120].value <= threshold=2.594829559326172
node_16: feature_name=AL391244.2	feature_id[7].value <= threshold=2.7942919731140137
node_17: feature_name=NENF	feature_id[168].value <= threshold=6.555115222930908
node_18: feature_name=PVR	feature_id[87].value <= threshold=2.4648183584213257
node_19: feature_name=STX1A	feature_id[54].value > threshold=1.7855195999145508
Class：ChAdOx1-7D group
Rules_15	passed counts:3
node_0: feature_name=CASP10	feature_id[31].value <= threshold=19.900879859924316
node_1: feature_name=HIST1H3G	feature_id[122].value <= threshold=1.4977285861968994
node_2: feature_name=INO80C	feature_id[176].value <= threshold=2.1368162631988525
node_3: feature_name=CCND3	feature_id[282].value <= threshold=158.1561737060547
node_4: feature_name=TPX2	feature_id[81].value > threshold=0.9131308495998383
Class：ChAdOx1-Onset group
Rules_16	passed counts:2
node_0: feature_name=CASP10	feature_id[31].value <= threshold=19.900879859924316
node_1: feature_name=HIST1H3G	feature_id[122].value > threshold=1.4977285861968994
node_15: feature_name=IGLL5	feature_id[120].value > threshold=2.594829559326172
node_45: feature_name=MYO5C	feature_id[57].value > threshold=0.2621581107378006
node_57: feature_name=ABHD11	feature_id[197].value > threshold=8.99039077758789
node_59: feature_name=SYNE2	feature_id[42].value > threshold=29.618995666503906
Class：ChAdOx1-7D group
Rules_17	passed counts:2
node_0: feature_name=CASP10	feature_id[31].value <= threshold=19.900879859924316
node_1: feature_name=HIST1H3G	feature_id[122].value > threshold=1.4977285861968994
node_15: feature_name=IGLL5	feature_id[120].value <= threshold=2.594829559326172
node_16: feature_name=AL391244.2	feature_id[7].value > threshold=2.7942919731140137
node_38: feature_name=AC008079.1	feature_id[136].value > threshold=0.20805401355028152
node_42: feature_name=CYCS	feature_id[275].value > threshold=3.0447887182235718
Class：Pre-vaccination group
Rules_18	passed counts:2
node_0: feature_name=CASP10	feature_id[31].value <= threshold=19.900879859924316
node_1: feature_name=HIST1H3G	feature_id[122].value <= threshold=1.4977285861968994
node_2: feature_name=INO80C	feature_id[176].value > threshold=2.1368162631988525
node_10: feature_name=KHK	feature_id[94].value <= threshold=1.078867495059967
node_11: feature_name=ZCWPW2	feature_id[107].value > threshold=0.6248660385608673
Class：MenACWY-Onset group
Rules_19	passed counts:2
node_0: feature_name=CASP10	feature_id[31].value <= threshold=19.900879859924316
node_1: feature_name=HIST1H3G	feature_id[122].value <= threshold=1.4977285861968994
node_2: feature_name=INO80C	feature_id[176].value <= threshold=2.1368162631988525
node_3: feature_name=CCND3	feature_id[282].value <= threshold=158.1561737060547
node_4: feature_name=TPX2	feature_id[81].value <= threshold=0.9131308495998383
node_5: feature_name=hsa-miR-3140-5p	feature_id[319].value > threshold=0.888076901435852
Class：MenACWY-Onset group
Rules_20	passed counts:1
node_0: feature_name=CASP10	feature_id[31].value > threshold=19.900879859924316
node_62: feature_name=SYNE2	feature_id[42].value > threshold=31.730721473693848
node_74: feature_name=IGHV3-11	feature_id[256].value > threshold=4.459914326667786
Class：MenACWY-Onset group
Rules_21	passed counts:1
node_0: feature_name=CASP10	feature_id[31].value > threshold=19.900879859924316
node_62: feature_name=SYNE2	feature_id[42].value <= threshold=31.730721473693848
node_63: feature_name=RSBN1	feature_id[231].value > threshold=11.17211389541626
node_69: feature_name=hsa-miR-132-5p	feature_id[208].value <= threshold=2.8615739345550537
node_70: feature_name=CCND3	feature_id[282].value > threshold=170.0365753173828
Class：ChAdOx1-7D group
Rules_22	passed counts:1
node_0: feature_name=CASP10	feature_id[31].value > threshold=19.900879859924316
node_62: feature_name=SYNE2	feature_id[42].value <= threshold=31.730721473693848
node_63: feature_name=RSBN1	feature_id[231].value > threshold=11.17211389541626
node_69: feature_name=hsa-miR-132-5p	feature_id[208].value <= threshold=2.8615739345550537
node_70: feature_name=CCND3	feature_id[282].value <= threshold=170.0365753173828
Class：MenACWY-Onset group
Rules_23	passed counts:1
node_0: feature_name=CASP10	feature_id[31].value > threshold=19.900879859924316
node_62: feature_name=SYNE2	feature_id[42].value <= threshold=31.730721473693848
node_63: feature_name=RSBN1	feature_id[231].value <= threshold=11.17211389541626
node_64: feature_name=PYGL	feature_id[117].value > threshold=107.10311508178711
Class：ChAdOx1-Onset group
Rules_24	passed counts:1
node_0: feature_name=CASP10	feature_id[31].value > threshold=19.900879859924316
node_62: feature_name=SYNE2	feature_id[42].value <= threshold=31.730721473693848
node_63: feature_name=RSBN1	feature_id[231].value <= threshold=11.17211389541626
node_64: feature_name=PYGL	feature_id[117].value <= threshold=107.10311508178711
node_65: feature_name=RRM2	feature_id[11].value <= threshold=1.1520968675613403
Class：ChAdOx1-Onset group
Rules_25	passed counts:1
node_0: feature_name=CASP10	feature_id[31].value <= threshold=19.900879859924316
node_1: feature_name=HIST1H3G	feature_id[122].value > threshold=1.4977285861968994
node_15: feature_name=IGLL5	feature_id[120].value > threshold=2.594829559326172
node_45: feature_name=MYO5C	feature_id[57].value > threshold=0.2621581107378006
node_57: feature_name=ABHD11	feature_id[197].value > threshold=8.99039077758789
node_59: feature_name=SYNE2	feature_id[42].value <= threshold=29.618995666503906
Class：Pre-vaccination group
Rules_26	passed counts:1
node_0: feature_name=CASP10	feature_id[31].value <= threshold=19.900879859924316
node_1: feature_name=HIST1H3G	feature_id[122].value > threshold=1.4977285861968994
node_15: feature_name=IGLL5	feature_id[120].value > threshold=2.594829559326172
node_45: feature_name=MYO5C	feature_id[57].value <= threshold=0.2621581107378006
node_46: feature_name=hsa-miR-190a-5p	feature_id[143].value > threshold=5.054891109466553
node_54: feature_name=AC005840.2	feature_id[302].value > threshold=2.2470067739486694
Class：ChAdOx1-7D group
Rules_27	passed counts:1
node_0: feature_name=CASP10	feature_id[31].value <= threshold=19.900879859924316
node_1: feature_name=HIST1H3G	feature_id[122].value > threshold=1.4977285861968994
node_15: feature_name=IGLL5	feature_id[120].value > threshold=2.594829559326172
node_45: feature_name=MYO5C	feature_id[57].value <= threshold=0.2621581107378006
node_46: feature_name=hsa-miR-190a-5p	feature_id[143].value <= threshold=5.054891109466553
node_47: feature_name=CFAP45	feature_id[279].value <= threshold=2.1706998348236084
node_48: feature_name=SGMS1-AS1	feature_id[158].value <= threshold=0.8619051277637482
node_49: feature_name=AC021106.1	feature_id[299].value > threshold=5.248453855514526
Class：ChAdOx1-Onset group
Rules_28	passed counts:1
node_0: feature_name=CASP10	feature_id[31].value <= threshold=19.900879859924316
node_1: feature_name=HIST1H3G	feature_id[122].value > threshold=1.4977285861968994
node_15: feature_name=IGLL5	feature_id[120].value > threshold=2.594829559326172
node_45: feature_name=MYO5C	feature_id[57].value <= threshold=0.2621581107378006
node_46: feature_name=hsa-miR-190a-5p	feature_id[143].value <= threshold=5.054891109466553
node_47: feature_name=CFAP45	feature_id[279].value <= threshold=2.1706998348236084
node_48: feature_name=SGMS1-AS1	feature_id[158].value <= threshold=0.8619051277637482
node_49: feature_name=AC021106.1	feature_id[299].value <= threshold=5.248453855514526
Class：Pre-vaccination group
Rules_29	passed counts:1
node_0: feature_name=CASP10	feature_id[31].value <= threshold=19.900879859924316
node_1: feature_name=HIST1H3G	feature_id[122].value > threshold=1.4977285861968994
node_15: feature_name=IGLL5	feature_id[120].value <= threshold=2.594829559326172
node_16: feature_name=AL391244.2	feature_id[7].value > threshold=2.7942919731140137
node_38: feature_name=AC008079.1	feature_id[136].value > threshold=0.20805401355028152
node_42: feature_name=CYCS	feature_id[275].value <= threshold=3.0447887182235718
Class：MenACWY-7D group
Rules_30	passed counts:1
node_0: feature_name=CASP10	feature_id[31].value <= threshold=19.900879859924316
node_1: feature_name=HIST1H3G	feature_id[122].value > threshold=1.4977285861968994
node_15: feature_name=IGLL5	feature_id[120].value <= threshold=2.594829559326172
node_16: feature_name=AL391244.2	feature_id[7].value > threshold=2.7942919731140137
node_38: feature_name=AC008079.1	feature_id[136].value <= threshold=0.20805401355028152
node_39: feature_name=PDCL3	feature_id[237].value > threshold=4.506643533706665
Class：MenACWY-7D group
Rules_31	passed counts:1
node_0: feature_name=CASP10	feature_id[31].value <= threshold=19.900879859924316
node_1: feature_name=HIST1H3G	feature_id[122].value > threshold=1.4977285861968994
node_15: feature_name=IGLL5	feature_id[120].value <= threshold=2.594829559326172
node_16: feature_name=AL391244.2	feature_id[7].value <= threshold=2.7942919731140137
node_17: feature_name=NENF	feature_id[168].value > threshold=6.555115222930908
node_27: feature_name=AC093849.4	feature_id[102].value > threshold=1.0561068654060364
node_33: feature_name=KIF18B	feature_id[119].value <= threshold=0.4245883971452713
node_34: feature_name=ANKUB1	feature_id[188].value > threshold=1.3087761998176575
Class：ChAdOx1-Onset group
Rules_32	passed counts:1
node_0: feature_name=CASP10	feature_id[31].value <= threshold=19.900879859924316
node_1: feature_name=HIST1H3G	feature_id[122].value > threshold=1.4977285861968994
node_15: feature_name=IGLL5	feature_id[120].value <= threshold=2.594829559326172
node_16: feature_name=AL391244.2	feature_id[7].value <= threshold=2.7942919731140137
node_17: feature_name=NENF	feature_id[168].value > threshold=6.555115222930908
node_27: feature_name=AC093849.4	feature_id[102].value > threshold=1.0561068654060364
node_33: feature_name=KIF18B	feature_id[119].value <= threshold=0.4245883971452713
node_34: feature_name=ANKUB1	feature_id[188].value <= threshold=1.3087761998176575
Class：Pre-vaccination group
Rules_33	passed counts:1
node_0: feature_name=CASP10	feature_id[31].value <= threshold=19.900879859924316
node_1: feature_name=HIST1H3G	feature_id[122].value > threshold=1.4977285861968994
node_15: feature_name=IGLL5	feature_id[120].value <= threshold=2.594829559326172
node_16: feature_name=AL391244.2	feature_id[7].value <= threshold=2.7942919731140137
node_17: feature_name=NENF	feature_id[168].value > threshold=6.555115222930908
node_27: feature_name=AC093849.4	feature_id[102].value <= threshold=1.0561068654060364
node_28: feature_name=hsa-miR-6501-3p	feature_id[311].value > threshold=0.49448443949222565
node_30: feature_name=ERCC4	feature_id[269].value > threshold=1.78983074426651
Class：Pre-vaccination group
Rules_34	passed counts:1
node_0: feature_name=CASP10	feature_id[31].value <= threshold=19.900879859924316
node_1: feature_name=HIST1H3G	feature_id[122].value > threshold=1.4977285861968994
node_15: feature_name=IGLL5	feature_id[120].value <= threshold=2.594829559326172
node_16: feature_name=AL391244.2	feature_id[7].value <= threshold=2.7942919731140137
node_17: feature_name=NENF	feature_id[168].value > threshold=6.555115222930908
node_27: feature_name=AC093849.4	feature_id[102].value <= threshold=1.0561068654060364
node_28: feature_name=hsa-miR-6501-3p	feature_id[311].value > threshold=0.49448443949222565
node_30: feature_name=ERCC4	feature_id[269].value <= threshold=1.78983074426651
Class：MenACWY-7D group
Rules_35	passed counts:1
node_0: feature_name=CASP10	feature_id[31].value <= threshold=19.900879859924316
node_1: feature_name=HIST1H3G	feature_id[122].value > threshold=1.4977285861968994
node_15: feature_name=IGLL5	feature_id[120].value <= threshold=2.594829559326172
node_16: feature_name=AL391244.2	feature_id[7].value <= threshold=2.7942919731140137
node_17: feature_name=NENF	feature_id[168].value <= threshold=6.555115222930908
node_18: feature_name=PVR	feature_id[87].value > threshold=2.4648183584213257
node_22: feature_name=IFI44	feature_id[258].value <= threshold=9.586497783660889
node_23: feature_name=ABLIM3	feature_id[303].value > threshold=2.9595890045166016
Class：ChAdOx1-Onset group
Rules_36	passed counts:1
node_0: feature_name=CASP10	feature_id[31].value <= threshold=19.900879859924316
node_1: feature_name=HIST1H3G	feature_id[122].value > threshold=1.4977285861968994
node_15: feature_name=IGLL5	feature_id[120].value <= threshold=2.594829559326172
node_16: feature_name=AL391244.2	feature_id[7].value <= threshold=2.7942919731140137
node_17: feature_name=NENF	feature_id[168].value <= threshold=6.555115222930908
node_18: feature_name=PVR	feature_id[87].value > threshold=2.4648183584213257
node_22: feature_name=IFI44	feature_id[258].value <= threshold=9.586497783660889
node_23: feature_name=ABLIM3	feature_id[303].value <= threshold=2.9595890045166016
Class：Pre-vaccination group
Rules_37	passed counts:1
node_0: feature_name=CASP10	feature_id[31].value <= threshold=19.900879859924316
node_1: feature_name=HIST1H3G	feature_id[122].value <= threshold=1.4977285861968994
node_2: feature_name=INO80C	feature_id[176].value > threshold=2.1368162631988525
node_10: feature_name=KHK	feature_id[94].value <= threshold=1.078867495059967
node_11: feature_name=ZCWPW2	feature_id[107].value <= threshold=0.6248660385608673
Class：ChAdOx1-Onset group
Rules_38	passed counts:1
node_0: feature_name=CASP10	feature_id[31].value <= threshold=19.900879859924316
node_1: feature_name=HIST1H3G	feature_id[122].value <= threshold=1.4977285861968994
node_2: feature_name=INO80C	feature_id[176].value <= threshold=2.1368162631988525
node_3: feature_name=CCND3	feature_id[282].value <= threshold=158.1561737060547
node_4: feature_name=TPX2	feature_id[81].value <= threshold=0.9131308495998383
node_5: feature_name=hsa-miR-3140-5p	feature_id[319].value <= threshold=0.888076901435852
Class：Pre-vaccination group

## Sheet: MCFS
Rules_0	passed counts:32
node_0: feature_name=CASP10	feature_id[3].value > threshold=19.900879859924316
node_64: feature_name=ALPL	feature_id[236].value <= threshold=58.6577262878418
node_65: feature_name=SYNE2	feature_id[249].value <= threshold=34.37896919250488
Class：MenACWY-Onset group
Rules_1	passed counts:27
node_0: feature_name=CASP10	feature_id[3].value <= threshold=19.900879859924316
node_1: feature_name=HIST1H3G	feature_id[12].value > threshold=1.4977285861968994
node_13: feature_name=IGLL5	feature_id[246].value > threshold=2.594829559326172
node_47: feature_name=EIF1	feature_id[256].value <= threshold=154.23929595947266
node_48: feature_name=AC124319.1	feature_id[283].value <= threshold=2.4071460962295532
node_49: feature_name=SPAG7	feature_id[315].value <= threshold=9.498456954956055
node_50: feature_name=hsa-miR-6821-5p	feature_id[314].value <= threshold=1.0055132508277893
Class：MenACWY-7D group
Rules_2	passed counts:21
node_0: feature_name=CASP10	feature_id[3].value <= threshold=19.900879859924316
node_1: feature_name=HIST1H3G	feature_id[12].value <= threshold=1.4977285861968994
node_2: feature_name=MTHFD2	feature_id[276].value <= threshold=6.3106231689453125
node_3: feature_name=PRXL2C	feature_id[316].value <= threshold=3.302787661552429
node_4: feature_name=hsa-miR-433-5p	feature_id[321].value <= threshold=0.16855549812316895
node_5: feature_name=MZB1	feature_id[102].value <= threshold=6.363436698913574
Class：Pre-vaccination group
Rules_3	passed counts:19
node_0: feature_name=CASP10	feature_id[3].value <= threshold=19.900879859924316
node_1: feature_name=HIST1H3G	feature_id[12].value > threshold=1.4977285861968994
node_13: feature_name=IGLL5	feature_id[246].value <= threshold=2.594829559326172
node_14: feature_name=TCN2	feature_id[125].value <= threshold=4.370529890060425
node_15: feature_name=TMEM62	feature_id[103].value > threshold=6.2731828689575195
node_27: feature_name=IFITM3	feature_id[208].value <= threshold=275.3870162963867
node_28: feature_name=MARCO	feature_id[167].value <= threshold=4.67935585975647
node_29: feature_name=GLCE	feature_id[312].value <= threshold=2.5270899534225464
Class：ChAdOx1-7D group
Rules_4	passed counts:10
node_0: feature_name=CASP10	feature_id[3].value <= threshold=19.900879859924316
node_1: feature_name=HIST1H3G	feature_id[12].value > threshold=1.4977285861968994
node_13: feature_name=IGLL5	feature_id[246].value <= threshold=2.594829559326172
node_14: feature_name=TCN2	feature_id[125].value > threshold=4.370529890060425
node_40: feature_name=NRIR	feature_id[39].value <= threshold=12.290786266326904
node_41: feature_name=TMEM62	feature_id[103].value > threshold=7.015107154846191
Class：ChAdOx1-Onset group
Rules_5	passed counts:5
node_0: feature_name=CASP10	feature_id[3].value > threshold=19.900879859924316
node_64: feature_name=ALPL	feature_id[236].value > threshold=58.6577262878418
node_68: feature_name=BTN3A1	feature_id[204].value <= threshold=122.3517837524414
Class：ChAdOx1-Onset group
Rules_6	passed counts:4
node_0: feature_name=CASP10	feature_id[3].value <= threshold=19.900879859924316
node_1: feature_name=HIST1H3G	feature_id[12].value > threshold=1.4977285861968994
node_13: feature_name=IGLL5	feature_id[246].value <= threshold=2.594829559326172
node_14: feature_name=TCN2	feature_id[125].value <= threshold=4.370529890060425
node_15: feature_name=TMEM62	feature_id[103].value <= threshold=6.2731828689575195
node_16: feature_name=AFF1	feature_id[146].value <= threshold=30.79412078857422
Class：MenACWY-7D group
Rules_7	passed counts:4
node_0: feature_name=CASP10	feature_id[3].value <= threshold=19.900879859924316
node_1: feature_name=HIST1H3G	feature_id[12].value <= threshold=1.4977285861968994
node_2: feature_name=MTHFD2	feature_id[276].value > threshold=6.3106231689453125
Class：ChAdOx1-Onset group
Rules_8	passed counts:4
node_0: feature_name=CASP10	feature_id[3].value <= threshold=19.900879859924316
node_1: feature_name=HIST1H3G	feature_id[12].value <= threshold=1.4977285861968994
node_2: feature_name=MTHFD2	feature_id[276].value <= threshold=6.3106231689453125
node_3: feature_name=PRXL2C	feature_id[316].value > threshold=3.302787661552429
Class：MenACWY-Onset group
Rules_9	passed counts:3
node_0: feature_name=CASP10	feature_id[3].value > threshold=19.900879859924316
node_64: feature_name=ALPL	feature_id[236].value > threshold=58.6577262878418
node_68: feature_name=BTN3A1	feature_id[204].value > threshold=122.3517837524414
node_70: feature_name=ESPL1	feature_id[191].value > threshold=0.5638948976993561
Class：MenACWY-7D group
Rules_10	passed counts:3
node_0: feature_name=CASP10	feature_id[3].value <= threshold=19.900879859924316
node_1: feature_name=HIST1H3G	feature_id[12].value > threshold=1.4977285861968994
node_13: feature_name=IGLL5	feature_id[246].value > threshold=2.594829559326172
node_47: feature_name=EIF1	feature_id[256].value > threshold=154.23929595947266
node_59: feature_name=MX2	feature_id[144].value <= threshold=103.92237854003906
Class：ChAdOx1-Onset group
Rules_11	passed counts:3
node_0: feature_name=CASP10	feature_id[3].value <= threshold=19.900879859924316
node_1: feature_name=HIST1H3G	feature_id[12].value > threshold=1.4977285861968994
node_13: feature_name=IGLL5	feature_id[246].value > threshold=2.594829559326172
node_47: feature_name=EIF1	feature_id[256].value <= threshold=154.23929595947266
node_48: feature_name=AC124319.1	feature_id[283].value > threshold=2.4071460962295532
node_54: feature_name=PRXL2C	feature_id[316].value > threshold=1.7784656882286072
node_56: feature_name=TMX4	feature_id[120].value > threshold=22.292643547058105
Class：MenACWY-7D group
Rules_12	passed counts:3
node_0: feature_name=CASP10	feature_id[3].value <= threshold=19.900879859924316
node_1: feature_name=HIST1H3G	feature_id[12].value > threshold=1.4977285861968994
node_13: feature_name=IGLL5	feature_id[246].value > threshold=2.594829559326172
node_47: feature_name=EIF1	feature_id[256].value <= threshold=154.23929595947266
node_48: feature_name=AC124319.1	feature_id[283].value > threshold=2.4071460962295532
node_54: feature_name=PRXL2C	feature_id[316].value > threshold=1.7784656882286072
node_56: feature_name=TMX4	feature_id[120].value <= threshold=22.292643547058105
Class：ChAdOx1-Onset group
Rules_13	passed counts:3
node_0: feature_name=CASP10	feature_id[3].value <= threshold=19.900879859924316
node_1: feature_name=HIST1H3G	feature_id[12].value > threshold=1.4977285861968994
node_13: feature_name=IGLL5	feature_id[246].value > threshold=2.594829559326172
node_47: feature_name=EIF1	feature_id[256].value <= threshold=154.23929595947266
node_48: feature_name=AC124319.1	feature_id[283].value > threshold=2.4071460962295532
node_54: feature_name=PRXL2C	feature_id[316].value <= threshold=1.7784656882286072
Class：ChAdOx1-7D group
Rules_14	passed counts:3
node_0: feature_name=CASP10	feature_id[3].value <= threshold=19.900879859924316
node_1: feature_name=HIST1H3G	feature_id[12].value > threshold=1.4977285861968994
node_13: feature_name=IGLL5	feature_id[246].value <= threshold=2.594829559326172
node_14: feature_name=TCN2	feature_id[125].value <= threshold=4.370529890060425
node_15: feature_name=TMEM62	feature_id[103].value <= threshold=6.2731828689575195
node_16: feature_name=AFF1	feature_id[146].value > threshold=30.79412078857422
node_18: feature_name=ESPL1	feature_id[191].value > threshold=0.37471804022789
Class：ChAdOx1-7D group
Rules_15	passed counts:3
node_0: feature_name=CASP10	feature_id[3].value <= threshold=19.900879859924316
node_1: feature_name=HIST1H3G	feature_id[12].value > threshold=1.4977285861968994
node_13: feature_name=IGLL5	feature_id[246].value <= threshold=2.594829559326172
node_14: feature_name=TCN2	feature_id[125].value <= threshold=4.370529890060425
node_15: feature_name=TMEM62	feature_id[103].value <= threshold=6.2731828689575195
node_16: feature_name=AFF1	feature_id[146].value > threshold=30.79412078857422
node_18: feature_name=ESPL1	feature_id[191].value <= threshold=0.37471804022789
node_19: feature_name=ADA2	feature_id[25].value > threshold=54.01247978210449
Class：Pre-vaccination group
Rules_16	passed counts:3
node_0: feature_name=CASP10	feature_id[3].value <= threshold=19.900879859924316
node_1: feature_name=HIST1H3G	feature_id[12].value > threshold=1.4977285861968994
node_13: feature_name=IGLL5	feature_id[246].value <= threshold=2.594829559326172
node_14: feature_name=TCN2	feature_id[125].value <= threshold=4.370529890060425
node_15: feature_name=TMEM62	feature_id[103].value <= threshold=6.2731828689575195
node_16: feature_name=AFF1	feature_id[146].value > threshold=30.79412078857422
node_18: feature_name=ESPL1	feature_id[191].value <= threshold=0.37471804022789
node_19: feature_name=ADA2	feature_id[25].value <= threshold=54.01247978210449
node_20: feature_name=HERC5	feature_id[35].value <= threshold=10.481820106506348
Class：ChAdOx1-Onset group
Rules_17	passed counts:3
node_0: feature_name=CASP10	feature_id[3].value <= threshold=19.900879859924316
node_1: feature_name=HIST1H3G	feature_id[12].value <= threshold=1.4977285861968994
node_2: feature_name=MTHFD2	feature_id[276].value <= threshold=6.3106231689453125
node_3: feature_name=PRXL2C	feature_id[316].value <= threshold=3.302787661552429
node_4: feature_name=hsa-miR-433-5p	feature_id[321].value > threshold=0.16855549812316895
node_8: feature_name=MTHFD2	feature_id[276].value > threshold=5.550313711166382
Class：ChAdOx1-7D group
Rules_18	passed counts:2
node_0: feature_name=CASP10	feature_id[3].value > threshold=19.900879859924316
node_64: feature_name=ALPL	feature_id[236].value > threshold=58.6577262878418
node_68: feature_name=BTN3A1	feature_id[204].value > threshold=122.3517837524414
node_70: feature_name=ESPL1	feature_id[191].value <= threshold=0.5638948976993561
node_71: feature_name=FBXO39	feature_id[81].value > threshold=6.225273013114929
Class：MenACWY-Onset group
Rules_19	passed counts:2
node_0: feature_name=CASP10	feature_id[3].value > threshold=19.900879859924316
node_64: feature_name=ALPL	feature_id[236].value <= threshold=58.6577262878418
node_65: feature_name=SYNE2	feature_id[249].value > threshold=34.37896919250488
Class：ChAdOx1-Onset group
Rules_20	passed counts:2
node_0: feature_name=CASP10	feature_id[3].value <= threshold=19.900879859924316
node_1: feature_name=HIST1H3G	feature_id[12].value > threshold=1.4977285861968994
node_13: feature_name=IGLL5	feature_id[246].value > threshold=2.594829559326172
node_47: feature_name=EIF1	feature_id[256].value > threshold=154.23929595947266
node_59: feature_name=MX2	feature_id[144].value > threshold=103.92237854003906
node_61: feature_name=BUB1	feature_id[69].value <= threshold=1.7234334349632263
Class：Pre-vaccination group
Rules_21	passed counts:2
node_0: feature_name=CASP10	feature_id[3].value <= threshold=19.900879859924316
node_1: feature_name=HIST1H3G	feature_id[12].value > threshold=1.4977285861968994
node_13: feature_name=IGLL5	feature_id[246].value > threshold=2.594829559326172
node_47: feature_name=EIF1	feature_id[256].value <= threshold=154.23929595947266
node_48: feature_name=AC124319.1	feature_id[283].value <= threshold=2.4071460962295532
node_49: feature_name=SPAG7	feature_id[315].value > threshold=9.498456954956055
Class：MenACWY-Onset group
Rules_22	passed counts:2
node_0: feature_name=CASP10	feature_id[3].value <= threshold=19.900879859924316
node_1: feature_name=HIST1H3G	feature_id[12].value > threshold=1.4977285861968994
node_13: feature_name=IGLL5	feature_id[246].value <= threshold=2.594829559326172
node_14: feature_name=TCN2	feature_id[125].value > threshold=4.370529890060425
node_40: feature_name=NRIR	feature_id[39].value > threshold=12.290786266326904
node_44: feature_name=STAT2	feature_id[164].value > threshold=69.85109329223633
Class：MenACWY-7D group
Rules_23	passed counts:2
node_0: feature_name=CASP10	feature_id[3].value <= threshold=19.900879859924316
node_1: feature_name=HIST1H3G	feature_id[12].value > threshold=1.4977285861968994
node_13: feature_name=IGLL5	feature_id[246].value <= threshold=2.594829559326172
node_14: feature_name=TCN2	feature_id[125].value <= threshold=4.370529890060425
node_15: feature_name=TMEM62	feature_id[103].value > threshold=6.2731828689575195
node_27: feature_name=IFITM3	feature_id[208].value > threshold=275.3870162963867
node_35: feature_name=BTN3A1	feature_id[204].value > threshold=90.87383270263672
Class：MenACWY-Onset group
Rules_24	passed counts:2
node_0: feature_name=CASP10	feature_id[3].value <= threshold=19.900879859924316
node_1: feature_name=HIST1H3G	feature_id[12].value > threshold=1.4977285861968994
node_13: feature_name=IGLL5	feature_id[246].value <= threshold=2.594829559326172
node_14: feature_name=TCN2	feature_id[125].value <= threshold=4.370529890060425
node_15: feature_name=TMEM62	feature_id[103].value <= threshold=6.2731828689575195
node_16: feature_name=AFF1	feature_id[146].value > threshold=30.79412078857422
node_18: feature_name=ESPL1	feature_id[191].value <= threshold=0.37471804022789
node_19: feature_name=ADA2	feature_id[25].value <= threshold=54.01247978210449
node_20: feature_name=HERC5	feature_id[35].value > threshold=10.481820106506348
node_22: feature_name=TRIM5	feature_id[38].value > threshold=7.338134765625
Class：MenACWY-Onset group
Rules_25	passed counts:1
node_0: feature_name=CASP10	feature_id[3].value > threshold=19.900879859924316
node_64: feature_name=ALPL	feature_id[236].value > threshold=58.6577262878418
node_68: feature_name=BTN3A1	feature_id[204].value > threshold=122.3517837524414
node_70: feature_name=ESPL1	feature_id[191].value <= threshold=0.5638948976993561
node_71: feature_name=FBXO39	feature_id[81].value <= threshold=6.225273013114929
Class：ChAdOx1-7D group
Rules_26	passed counts:1
node_0: feature_name=CASP10	feature_id[3].value <= threshold=19.900879859924316
node_1: feature_name=HIST1H3G	feature_id[12].value > threshold=1.4977285861968994
node_13: feature_name=IGLL5	feature_id[246].value > threshold=2.594829559326172
node_47: feature_name=EIF1	feature_id[256].value > threshold=154.23929595947266
node_59: feature_name=MX2	feature_id[144].value > threshold=103.92237854003906
node_61: feature_name=BUB1	feature_id[69].value > threshold=1.7234334349632263
Class：MenACWY-Onset group
Rules_27	passed counts:1
node_0: feature_name=CASP10	feature_id[3].value <= threshold=19.900879859924316
node_1: feature_name=HIST1H3G	feature_id[12].value > threshold=1.4977285861968994
node_13: feature_name=IGLL5	feature_id[246].value > threshold=2.594829559326172
node_47: feature_name=EIF1	feature_id[256].value <= threshold=154.23929595947266
node_48: feature_name=AC124319.1	feature_id[283].value <= threshold=2.4071460962295532
node_49: feature_name=SPAG7	feature_id[315].value <= threshold=9.498456954956055
node_50: feature_name=hsa-miR-6821-5p	feature_id[314].value > threshold=1.0055132508277893
Class：ChAdOx1-Onset group
Rules_28	passed counts:1
node_0: feature_name=CASP10	feature_id[3].value <= threshold=19.900879859924316
node_1: feature_name=HIST1H3G	feature_id[12].value > threshold=1.4977285861968994
node_13: feature_name=IGLL5	feature_id[246].value <= threshold=2.594829559326172
node_14: feature_name=TCN2	feature_id[125].value > threshold=4.370529890060425
node_40: feature_name=NRIR	feature_id[39].value > threshold=12.290786266326904
node_44: feature_name=STAT2	feature_id[164].value <= threshold=69.85109329223633
Class：MenACWY-Onset group
Rules_29	passed counts:1
node_0: feature_name=CASP10	feature_id[3].value <= threshold=19.900879859924316
node_1: feature_name=HIST1H3G	feature_id[12].value > threshold=1.4977285861968994
node_13: feature_name=IGLL5	feature_id[246].value <= threshold=2.594829559326172
node_14: feature_name=TCN2	feature_id[125].value > threshold=4.370529890060425
node_40: feature_name=NRIR	feature_id[39].value <= threshold=12.290786266326904
node_41: feature_name=TMEM62	feature_id[103].value <= threshold=7.015107154846191
Class：MenACWY-Onset group
Rules_30	passed counts:1
node_0: feature_name=CASP10	feature_id[3].value <= threshold=19.900879859924316
node_1: feature_name=HIST1H3G	feature_id[12].value > threshold=1.4977285861968994
node_13: feature_name=IGLL5	feature_id[246].value <= threshold=2.594829559326172
node_14: feature_name=TCN2	feature_id[125].value <= threshold=4.370529890060425
node_15: feature_name=TMEM62	feature_id[103].value > threshold=6.2731828689575195
node_27: feature_name=IFITM3	feature_id[208].value > threshold=275.3870162963867
node_35: feature_name=BTN3A1	feature_id[204].value <= threshold=90.87383270263672
node_36: feature_name=AFF1	feature_id[146].value > threshold=32.639464378356934
Class：MenACWY-7D group
Rules_31	passed counts:1
node_0: feature_name=CASP10	feature_id[3].value <= threshold=19.900879859924316
node_1: feature_name=HIST1H3G	feature_id[12].value > threshold=1.4977285861968994
node_13: feature_name=IGLL5	feature_id[246].value <= threshold=2.594829559326172
node_14: feature_name=TCN2	feature_id[125].value <= threshold=4.370529890060425
node_15: feature_name=TMEM62	feature_id[103].value > threshold=6.2731828689575195
node_27: feature_name=IFITM3	feature_id[208].value > threshold=275.3870162963867
node_35: feature_name=BTN3A1	feature_id[204].value <= threshold=90.87383270263672
node_36: feature_name=AFF1	feature_id[146].value <= threshold=32.639464378356934
Class：Pre-vaccination group
Rules_32	passed counts:1
node_0: feature_name=CASP10	feature_id[3].value <= threshold=19.900879859924316
node_1: feature_name=HIST1H3G	feature_id[12].value > threshold=1.4977285861968994
node_13: feature_name=IGLL5	feature_id[246].value <= threshold=2.594829559326172
node_14: feature_name=TCN2	feature_id[125].value <= threshold=4.370529890060425
node_15: feature_name=TMEM62	feature_id[103].value > threshold=6.2731828689575195
node_27: feature_name=IFITM3	feature_id[208].value <= threshold=275.3870162963867
node_28: feature_name=MARCO	feature_id[167].value > threshold=4.67935585975647
node_32: feature_name=AZI2	feature_id[301].value > threshold=8.029505491256714
Class：Pre-vaccination group
Rules_33	passed counts:1
node_0: feature_name=CASP10	feature_id[3].value <= threshold=19.900879859924316
node_1: feature_name=HIST1H3G	feature_id[12].value > threshold=1.4977285861968994
node_13: feature_name=IGLL5	feature_id[246].value <= threshold=2.594829559326172
node_14: feature_name=TCN2	feature_id[125].value <= threshold=4.370529890060425
node_15: feature_name=TMEM62	feature_id[103].value > threshold=6.2731828689575195
node_27: feature_name=IFITM3	feature_id[208].value <= threshold=275.3870162963867
node_28: feature_name=MARCO	feature_id[167].value > threshold=4.67935585975647
node_32: feature_name=AZI2	feature_id[301].value <= threshold=8.029505491256714
Class：ChAdOx1-Onset group
Rules_34	passed counts:1
node_0: feature_name=CASP10	feature_id[3].value <= threshold=19.900879859924316
node_1: feature_name=HIST1H3G	feature_id[12].value > threshold=1.4977285861968994
node_13: feature_name=IGLL5	feature_id[246].value <= threshold=2.594829559326172
node_14: feature_name=TCN2	feature_id[125].value <= threshold=4.370529890060425
node_15: feature_name=TMEM62	feature_id[103].value > threshold=6.2731828689575195
node_27: feature_name=IFITM3	feature_id[208].value <= threshold=275.3870162963867
node_28: feature_name=MARCO	feature_id[167].value <= threshold=4.67935585975647
node_29: feature_name=GLCE	feature_id[312].value > threshold=2.5270899534225464
Class：ChAdOx1-Onset group
Rules_35	passed counts:1
node_0: feature_name=CASP10	feature_id[3].value <= threshold=19.900879859924316
node_1: feature_name=HIST1H3G	feature_id[12].value > threshold=1.4977285861968994
node_13: feature_name=IGLL5	feature_id[246].value <= threshold=2.594829559326172
node_14: feature_name=TCN2	feature_id[125].value <= threshold=4.370529890060425
node_15: feature_name=TMEM62	feature_id[103].value <= threshold=6.2731828689575195
node_16: feature_name=AFF1	feature_id[146].value > threshold=30.79412078857422
node_18: feature_name=ESPL1	feature_id[191].value <= threshold=0.37471804022789
node_19: feature_name=ADA2	feature_id[25].value <= threshold=54.01247978210449
node_20: feature_name=HERC5	feature_id[35].value > threshold=10.481820106506348
node_22: feature_name=TRIM5	feature_id[38].value <= threshold=7.338134765625
Class：MenACWY-7D group
Rules_36	passed counts:1
node_0: feature_name=CASP10	feature_id[3].value <= threshold=19.900879859924316
node_1: feature_name=HIST1H3G	feature_id[12].value <= threshold=1.4977285861968994
node_2: feature_name=MTHFD2	feature_id[276].value <= threshold=6.3106231689453125
node_3: feature_name=PRXL2C	feature_id[316].value <= threshold=3.302787661552429
node_4: feature_name=hsa-miR-433-5p	feature_id[321].value > threshold=0.16855549812316895
node_8: feature_name=MTHFD2	feature_id[276].value <= threshold=5.550313711166382
Class：Pre-vaccination group
Rules_37	passed counts:1
node_0: feature_name=CASP10	feature_id[3].value <= threshold=19.900879859924316
node_1: feature_name=HIST1H3G	feature_id[12].value <= threshold=1.4977285861968994
node_2: feature_name=MTHFD2	feature_id[276].value <= threshold=6.3106231689453125
node_3: feature_name=PRXL2C	feature_id[316].value <= threshold=3.302787661552429
node_4: feature_name=hsa-miR-433-5p	feature_id[321].value <= threshold=0.16855549812316895
node_5: feature_name=MZB1	feature_id[102].value > threshold=6.363436698913574
Class：ChAdOx1-7D group

## Sheet: mRMR
Rules_0	passed counts:33
node_0: feature_name=PPM1K	feature_id[33].value > threshold=16.49933433532715
node_62: feature_name=PI3	feature_id[145].value <= threshold=31.371793746948242
node_63: feature_name=ALDH9A1	feature_id[192].value <= threshold=14.673973560333252
node_64: feature_name=ARL6IP1	feature_id[437].value > threshold=13.123541355133057
node_66: feature_name=IGHV4-59	feature_id[210].value > threshold=0.5476972311735153
Class：MenACWY-Onset group
Rules_1	passed counts:27
node_0: feature_name=PPM1K	feature_id[33].value <= threshold=16.49933433532715
node_1: feature_name=IGHG1	feature_id[361].value <= threshold=17.46424961090088
node_2: feature_name=hsa-miR-3614-5p	feature_id[72].value <= threshold=6.518139600753784
node_3: feature_name=AC092653.2	feature_id[106].value > threshold=6.054099798202515
node_7: feature_name=DDB2	feature_id[420].value <= threshold=9.227315425872803
node_8: feature_name=NINJ2	feature_id[252].value <= threshold=31.67184829711914
node_9: feature_name=RAB2B	feature_id[327].value <= threshold=80.50836944580078
node_10: feature_name=IGLV3-25	feature_id[263].value <= threshold=9.703311443328857
Class：Pre-vaccination group
Rules_2	passed counts:24
node_0: feature_name=PPM1K	feature_id[33].value <= threshold=16.49933433532715
node_1: feature_name=IGHG1	feature_id[361].value > threshold=17.46424961090088
node_41: feature_name=hsa-miR-6501-5p	feature_id[368].value > threshold=46.82242965698242
node_55: feature_name=NDC80	feature_id[311].value <= threshold=2.7288979291915894
Class：MenACWY-7D group
Rules_3	passed counts:10
node_0: feature_name=PPM1K	feature_id[33].value <= threshold=16.49933433532715
node_1: feature_name=IGHG1	feature_id[361].value <= threshold=17.46424961090088
node_2: feature_name=hsa-miR-3614-5p	feature_id[72].value > threshold=6.518139600753784
node_26: feature_name=AC100786.1	feature_id[17].value > threshold=2.963374614715576
node_38: feature_name=CHROMR	feature_id[142].value > threshold=1.8510757088661194
Class：ChAdOx1-Onset group
Rules_4	passed counts:10
node_0: feature_name=PPM1K	feature_id[33].value <= threshold=16.49933433532715
node_1: feature_name=IGHG1	feature_id[361].value <= threshold=17.46424961090088
node_2: feature_name=hsa-miR-3614-5p	feature_id[72].value > threshold=6.518139600753784
node_26: feature_name=AC100786.1	feature_id[17].value <= threshold=2.963374614715576
node_27: feature_name=SEC14L5	feature_id[102].value > threshold=0.5766076743602753
node_31: feature_name=IGHV4-34	feature_id[402].value <= threshold=6.940103054046631
node_32: feature_name=UBASH3B	feature_id[412].value <= threshold=10.83308219909668
Class：ChAdOx1-7D group
Rules_5	passed counts:8
node_0: feature_name=PPM1K	feature_id[33].value <= threshold=16.49933433532715
node_1: feature_name=IGHG1	feature_id[361].value > threshold=17.46424961090088
node_41: feature_name=hsa-miR-6501-5p	feature_id[368].value <= threshold=46.82242965698242
node_42: feature_name=IGLV1-47	feature_id[278].value <= threshold=6.522186756134033
Class：ChAdOx1-7D group
Rules_6	passed counts:7
node_0: feature_name=PPM1K	feature_id[33].value <= threshold=16.49933433532715
node_1: feature_name=IGHG1	feature_id[361].value > threshold=17.46424961090088
node_41: feature_name=hsa-miR-6501-5p	feature_id[368].value <= threshold=46.82242965698242
node_42: feature_name=IGLV1-47	feature_id[278].value > threshold=6.522186756134033
node_44: feature_name=CAST	feature_id[203].value <= threshold=41.92680740356445
node_45: feature_name=DNAJC2	feature_id[302].value > threshold=3.6866774559020996
Class：MenACWY-7D group
Rules_7	passed counts:6
node_0: feature_name=PPM1K	feature_id[33].value <= threshold=16.49933433532715
node_1: feature_name=IGHG1	feature_id[361].value <= threshold=17.46424961090088
node_2: feature_name=hsa-miR-3614-5p	feature_id[72].value <= threshold=6.518139600753784
node_3: feature_name=AC092653.2	feature_id[106].value <= threshold=6.054099798202515
node_4: feature_name=ASF1B	feature_id[225].value <= threshold=6.668604373931885
Class：ChAdOx1-Onset group
Rules_8	passed counts:5
node_0: feature_name=PPM1K	feature_id[33].value <= threshold=16.49933433532715
node_1: feature_name=IGHG1	feature_id[361].value <= threshold=17.46424961090088
node_2: feature_name=hsa-miR-3614-5p	feature_id[72].value > threshold=6.518139600753784
node_26: feature_name=AC100786.1	feature_id[17].value <= threshold=2.963374614715576
node_27: feature_name=SEC14L5	feature_id[102].value <= threshold=0.5766076743602753
node_28: feature_name=DPEP3	feature_id[139].value <= threshold=4.873937606811523
Class：MenACWY-Onset group
Rules_9	passed counts:4
node_0: feature_name=PPM1K	feature_id[33].value > threshold=16.49933433532715
node_62: feature_name=PI3	feature_id[145].value > threshold=31.371793746948242
node_74: feature_name=BTN3A3	feature_id[19].value > threshold=27.931605339050293
Class：ChAdOx1-Onset group
Rules_10	passed counts:4
node_0: feature_name=PPM1K	feature_id[33].value <= threshold=16.49933433532715
node_1: feature_name=IGHG1	feature_id[361].value <= threshold=17.46424961090088
node_2: feature_name=hsa-miR-3614-5p	feature_id[72].value > threshold=6.518139600753784
node_26: feature_name=AC100786.1	feature_id[17].value <= threshold=2.963374614715576
node_27: feature_name=SEC14L5	feature_id[102].value <= threshold=0.5766076743602753
node_28: feature_name=DPEP3	feature_id[139].value > threshold=4.873937606811523
Class：MenACWY-7D group
Rules_11	passed counts:3
node_0: feature_name=PPM1K	feature_id[33].value > threshold=16.49933433532715
node_62: feature_name=PI3	feature_id[145].value <= threshold=31.371793746948242
node_63: feature_name=ALDH9A1	feature_id[192].value > threshold=14.673973560333252
node_69: feature_name=VCPIP1	feature_id[281].value > threshold=17.19272804260254
Class：ChAdOx1-Onset group
Rules_12	passed counts:3
node_0: feature_name=PPM1K	feature_id[33].value <= threshold=16.49933433532715
node_1: feature_name=IGHG1	feature_id[361].value > threshold=17.46424961090088
node_41: feature_name=hsa-miR-6501-5p	feature_id[368].value <= threshold=46.82242965698242
node_42: feature_name=IGLV1-47	feature_id[278].value > threshold=6.522186756134033
node_44: feature_name=CAST	feature_id[203].value > threshold=41.92680740356445
node_50: feature_name=SHISA5	feature_id[128].value > threshold=135.5709228515625
Class：ChAdOx1-7D group
Rules_13	passed counts:3
node_0: feature_name=PPM1K	feature_id[33].value <= threshold=16.49933433532715
node_1: feature_name=IGHG1	feature_id[361].value <= threshold=17.46424961090088
node_2: feature_name=hsa-miR-3614-5p	feature_id[72].value > threshold=6.518139600753784
node_26: feature_name=AC100786.1	feature_id[17].value <= threshold=2.963374614715576
node_27: feature_name=SEC14L5	feature_id[102].value > threshold=0.5766076743602753
node_31: feature_name=IGHV4-34	feature_id[402].value > threshold=6.940103054046631
Class：ChAdOx1-Onset group
Rules_14	passed counts:3
node_0: feature_name=PPM1K	feature_id[33].value <= threshold=16.49933433532715
node_1: feature_name=IGHG1	feature_id[361].value <= threshold=17.46424961090088
node_2: feature_name=hsa-miR-3614-5p	feature_id[72].value <= threshold=6.518139600753784
node_3: feature_name=AC092653.2	feature_id[106].value > threshold=6.054099798202515
node_7: feature_name=DDB2	feature_id[420].value > threshold=9.227315425872803
node_19: feature_name=EEF2	feature_id[26].value > threshold=411.1300506591797
Class：ChAdOx1-7D group
Rules_15	passed counts:2
node_0: feature_name=PPM1K	feature_id[33].value > threshold=16.49933433532715
node_62: feature_name=PI3	feature_id[145].value <= threshold=31.371793746948242
node_63: feature_name=ALDH9A1	feature_id[192].value <= threshold=14.673973560333252
node_64: feature_name=ARL6IP1	feature_id[437].value <= threshold=13.123541355133057
Class：MenACWY-7D group
Rules_16	passed counts:2
node_0: feature_name=PPM1K	feature_id[33].value <= threshold=16.49933433532715
node_1: feature_name=IGHG1	feature_id[361].value > threshold=17.46424961090088
node_41: feature_name=hsa-miR-6501-5p	feature_id[368].value > threshold=46.82242965698242
node_55: feature_name=NDC80	feature_id[311].value > threshold=2.7288979291915894
node_57: feature_name=SLC2A6	feature_id[196].value > threshold=4.2107332944869995
Class：MenACWY-Onset group
Rules_17	passed counts:2
node_0: feature_name=PPM1K	feature_id[33].value <= threshold=16.49933433532715
node_1: feature_name=IGHG1	feature_id[361].value > threshold=17.46424961090088
node_41: feature_name=hsa-miR-6501-5p	feature_id[368].value <= threshold=46.82242965698242
node_42: feature_name=IGLV1-47	feature_id[278].value > threshold=6.522186756134033
node_44: feature_name=CAST	feature_id[203].value > threshold=41.92680740356445
node_50: feature_name=SHISA5	feature_id[128].value <= threshold=135.5709228515625
node_51: feature_name=PCSK6	feature_id[350].value > threshold=3.7743371725082397
Class：MenACWY-Onset group
Rules_18	passed counts:2
node_0: feature_name=PPM1K	feature_id[33].value <= threshold=16.49933433532715
node_1: feature_name=IGHG1	feature_id[361].value > threshold=17.46424961090088
node_41: feature_name=hsa-miR-6501-5p	feature_id[368].value <= threshold=46.82242965698242
node_42: feature_name=IGLV1-47	feature_id[278].value > threshold=6.522186756134033
node_44: feature_name=CAST	feature_id[203].value > threshold=41.92680740356445
node_50: feature_name=SHISA5	feature_id[128].value <= threshold=135.5709228515625
node_51: feature_name=PCSK6	feature_id[350].value <= threshold=3.7743371725082397
Class：ChAdOx1-Onset group
Rules_19	passed counts:2
node_0: feature_name=PPM1K	feature_id[33].value <= threshold=16.49933433532715
node_1: feature_name=IGHG1	feature_id[361].value <= threshold=17.46424961090088
node_2: feature_name=hsa-miR-3614-5p	feature_id[72].value <= threshold=6.518139600753784
node_3: feature_name=AC092653.2	feature_id[106].value > threshold=6.054099798202515
node_7: feature_name=DDB2	feature_id[420].value <= threshold=9.227315425872803
node_8: feature_name=NINJ2	feature_id[252].value > threshold=31.67184829711914
node_14: feature_name=PRDX6	feature_id[258].value <= threshold=177.80492401123047
Class：MenACWY-7D group
Rules_20	passed counts:2
node_0: feature_name=PPM1K	feature_id[33].value <= threshold=16.49933433532715
node_1: feature_name=IGHG1	feature_id[361].value <= threshold=17.46424961090088
node_2: feature_name=hsa-miR-3614-5p	feature_id[72].value <= threshold=6.518139600753784
node_3: feature_name=AC092653.2	feature_id[106].value <= threshold=6.054099798202515
node_4: feature_name=ASF1B	feature_id[225].value > threshold=6.668604373931885
Class：ChAdOx1-7D group
Rules_21	passed counts:1
node_0: feature_name=PPM1K	feature_id[33].value > threshold=16.49933433532715
node_62: feature_name=PI3	feature_id[145].value > threshold=31.371793746948242
node_74: feature_name=BTN3A3	feature_id[19].value <= threshold=27.931605339050293
Class：MenACWY-7D group
Rules_22	passed counts:1
node_0: feature_name=PPM1K	feature_id[33].value > threshold=16.49933433532715
node_62: feature_name=PI3	feature_id[145].value <= threshold=31.371793746948242
node_63: feature_name=ALDH9A1	feature_id[192].value > threshold=14.673973560333252
node_69: feature_name=VCPIP1	feature_id[281].value <= threshold=17.19272804260254
node_70: feature_name=POU2AF1	feature_id[78].value > threshold=11.58387041091919
Class：ChAdOx1-7D group
Rules_23	passed counts:1
node_0: feature_name=PPM1K	feature_id[33].value > threshold=16.49933433532715
node_62: feature_name=PI3	feature_id[145].value <= threshold=31.371793746948242
node_63: feature_name=ALDH9A1	feature_id[192].value > threshold=14.673973560333252
node_69: feature_name=VCPIP1	feature_id[281].value <= threshold=17.19272804260254
node_70: feature_name=POU2AF1	feature_id[78].value <= threshold=11.58387041091919
Class：MenACWY-Onset group
Rules_24	passed counts:1
node_0: feature_name=PPM1K	feature_id[33].value > threshold=16.49933433532715
node_62: feature_name=PI3	feature_id[145].value <= threshold=31.371793746948242
node_63: feature_name=ALDH9A1	feature_id[192].value <= threshold=14.673973560333252
node_64: feature_name=ARL6IP1	feature_id[437].value > threshold=13.123541355133057
node_66: feature_name=IGHV4-59	feature_id[210].value <= threshold=0.5476972311735153
Class：ChAdOx1-Onset group
Rules_25	passed counts:1
node_0: feature_name=PPM1K	feature_id[33].value <= threshold=16.49933433532715
node_1: feature_name=IGHG1	feature_id[361].value > threshold=17.46424961090088
node_41: feature_name=hsa-miR-6501-5p	feature_id[368].value > threshold=46.82242965698242
node_55: feature_name=NDC80	feature_id[311].value > threshold=2.7288979291915894
node_57: feature_name=SLC2A6	feature_id[196].value <= threshold=4.2107332944869995
node_58: feature_name=TRIM14	feature_id[87].value > threshold=20.098491668701172
Class：ChAdOx1-Onset group
Rules_26	passed counts:1
node_0: feature_name=PPM1K	feature_id[33].value <= threshold=16.49933433532715
node_1: feature_name=IGHG1	feature_id[361].value > threshold=17.46424961090088
node_41: feature_name=hsa-miR-6501-5p	feature_id[368].value > threshold=46.82242965698242
node_55: feature_name=NDC80	feature_id[311].value > threshold=2.7288979291915894
node_57: feature_name=SLC2A6	feature_id[196].value <= threshold=4.2107332944869995
node_58: feature_name=TRIM14	feature_id[87].value <= threshold=20.098491668701172
Class：ChAdOx1-7D group
Rules_27	passed counts:1
node_0: feature_name=PPM1K	feature_id[33].value <= threshold=16.49933433532715
node_1: feature_name=IGHG1	feature_id[361].value > threshold=17.46424961090088
node_41: feature_name=hsa-miR-6501-5p	feature_id[368].value <= threshold=46.82242965698242
node_42: feature_name=IGLV1-47	feature_id[278].value > threshold=6.522186756134033
node_44: feature_name=CAST	feature_id[203].value <= threshold=41.92680740356445
node_45: feature_name=DNAJC2	feature_id[302].value <= threshold=3.6866774559020996
node_46: feature_name=RAB3GAP1	feature_id[425].value > threshold=8.05269718170166
Class：ChAdOx1-Onset group
Rules_28	passed counts:1
node_0: feature_name=PPM1K	feature_id[33].value <= threshold=16.49933433532715
node_1: feature_name=IGHG1	feature_id[361].value > threshold=17.46424961090088
node_41: feature_name=hsa-miR-6501-5p	feature_id[368].value <= threshold=46.82242965698242
node_42: feature_name=IGLV1-47	feature_id[278].value > threshold=6.522186756134033
node_44: feature_name=CAST	feature_id[203].value <= threshold=41.92680740356445
node_45: feature_name=DNAJC2	feature_id[302].value <= threshold=3.6866774559020996
node_46: feature_name=RAB3GAP1	feature_id[425].value <= threshold=8.05269718170166
Class：Pre-vaccination group
Rules_29	passed counts:1
node_0: feature_name=PPM1K	feature_id[33].value <= threshold=16.49933433532715
node_1: feature_name=IGHG1	feature_id[361].value <= threshold=17.46424961090088
node_2: feature_name=hsa-miR-3614-5p	feature_id[72].value > threshold=6.518139600753784
node_26: feature_name=AC100786.1	feature_id[17].value > threshold=2.963374614715576
node_38: feature_name=CHROMR	feature_id[142].value <= threshold=1.8510757088661194
Class：ChAdOx1-7D group
Rules_30	passed counts:1
node_0: feature_name=PPM1K	feature_id[33].value <= threshold=16.49933433532715
node_1: feature_name=IGHG1	feature_id[361].value <= threshold=17.46424961090088
node_2: feature_name=hsa-miR-3614-5p	feature_id[72].value > threshold=6.518139600753784
node_26: feature_name=AC100786.1	feature_id[17].value <= threshold=2.963374614715576
node_27: feature_name=SEC14L5	feature_id[102].value > threshold=0.5766076743602753
node_31: feature_name=IGHV4-34	feature_id[402].value <= threshold=6.940103054046631
node_32: feature_name=UBASH3B	feature_id[412].value > threshold=10.83308219909668
node_34: feature_name=SLC20A1	feature_id[380].value > threshold=29.197961807250977
Class：MenACWY-Onset group
Rules_31	passed counts:1
node_0: feature_name=PPM1K	feature_id[33].value <= threshold=16.49933433532715
node_1: feature_name=IGHG1	feature_id[361].value <= threshold=17.46424961090088
node_2: feature_name=hsa-miR-3614-5p	feature_id[72].value > threshold=6.518139600753784
node_26: feature_name=AC100786.1	feature_id[17].value <= threshold=2.963374614715576
node_27: feature_name=SEC14L5	feature_id[102].value > threshold=0.5766076743602753
node_31: feature_name=IGHV4-34	feature_id[402].value <= threshold=6.940103054046631
node_32: feature_name=UBASH3B	feature_id[412].value > threshold=10.83308219909668
node_34: feature_name=SLC20A1	feature_id[380].value <= threshold=29.197961807250977
Class：Pre-vaccination group
Rules_32	passed counts:1
node_0: feature_name=PPM1K	feature_id[33].value <= threshold=16.49933433532715
node_1: feature_name=IGHG1	feature_id[361].value <= threshold=17.46424961090088
node_2: feature_name=hsa-miR-3614-5p	feature_id[72].value <= threshold=6.518139600753784
node_3: feature_name=AC092653.2	feature_id[106].value > threshold=6.054099798202515
node_7: feature_name=DDB2	feature_id[420].value > threshold=9.227315425872803
node_19: feature_name=EEF2	feature_id[26].value <= threshold=411.1300506591797
node_20: feature_name=RBM38	feature_id[275].value > threshold=99.96157836914062
node_22: feature_name=IFI30	feature_id[36].value > threshold=3.8284705877304077
Class：MenACWY-7D group
Rules_33	passed counts:1
node_0: feature_name=PPM1K	feature_id[33].value <= threshold=16.49933433532715
node_1: feature_name=IGHG1	feature_id[361].value <= threshold=17.46424961090088
node_2: feature_name=hsa-miR-3614-5p	feature_id[72].value <= threshold=6.518139600753784
node_3: feature_name=AC092653.2	feature_id[106].value > threshold=6.054099798202515
node_7: feature_name=DDB2	feature_id[420].value > threshold=9.227315425872803
node_19: feature_name=EEF2	feature_id[26].value <= threshold=411.1300506591797
node_20: feature_name=RBM38	feature_id[275].value > threshold=99.96157836914062
node_22: feature_name=IFI30	feature_id[36].value <= threshold=3.8284705877304077
Class：MenACWY-Onset group
Rules_34	passed counts:1
node_0: feature_name=PPM1K	feature_id[33].value <= threshold=16.49933433532715
node_1: feature_name=IGHG1	feature_id[361].value <= threshold=17.46424961090088
node_2: feature_name=hsa-miR-3614-5p	feature_id[72].value <= threshold=6.518139600753784
node_3: feature_name=AC092653.2	feature_id[106].value > threshold=6.054099798202515
node_7: feature_name=DDB2	feature_id[420].value > threshold=9.227315425872803
node_19: feature_name=EEF2	feature_id[26].value <= threshold=411.1300506591797
node_20: feature_name=RBM38	feature_id[275].value <= threshold=99.96157836914062
Class：ChAdOx1-Onset group
Rules_35	passed counts:1
node_0: feature_name=PPM1K	feature_id[33].value <= threshold=16.49933433532715
node_1: feature_name=IGHG1	feature_id[361].value <= threshold=17.46424961090088
node_2: feature_name=hsa-miR-3614-5p	feature_id[72].value <= threshold=6.518139600753784
node_3: feature_name=AC092653.2	feature_id[106].value > threshold=6.054099798202515
node_7: feature_name=DDB2	feature_id[420].value <= threshold=9.227315425872803
node_8: feature_name=NINJ2	feature_id[252].value > threshold=31.67184829711914
node_14: feature_name=PRDX6	feature_id[258].value > threshold=177.80492401123047
node_16: feature_name=SLC20A1	feature_id[380].value > threshold=24.7739200592041
Class：ChAdOx1-7D group
Rules_36	passed counts:1
node_0: feature_name=PPM1K	feature_id[33].value <= threshold=16.49933433532715
node_1: feature_name=IGHG1	feature_id[361].value <= threshold=17.46424961090088
node_2: feature_name=hsa-miR-3614-5p	feature_id[72].value <= threshold=6.518139600753784
node_3: feature_name=AC092653.2	feature_id[106].value > threshold=6.054099798202515
node_7: feature_name=DDB2	feature_id[420].value <= threshold=9.227315425872803
node_8: feature_name=NINJ2	feature_id[252].value > threshold=31.67184829711914
node_14: feature_name=PRDX6	feature_id[258].value > threshold=177.80492401123047
node_16: feature_name=SLC20A1	feature_id[380].value <= threshold=24.7739200592041
Class：MenACWY-Onset group
Rules_37	passed counts:1
node_0: feature_name=PPM1K	feature_id[33].value <= threshold=16.49933433532715
node_1: feature_name=IGHG1	feature_id[361].value <= threshold=17.46424961090088
node_2: feature_name=hsa-miR-3614-5p	feature_id[72].value <= threshold=6.518139600753784
node_3: feature_name=AC092653.2	feature_id[106].value > threshold=6.054099798202515
node_7: feature_name=DDB2	feature_id[420].value <= threshold=9.227315425872803
node_8: feature_name=NINJ2	feature_id[252].value <= threshold=31.67184829711914
node_9: feature_name=RAB2B	feature_id[327].value > threshold=80.50836944580078
Class：MenACWY-Onset group
Rules_38	passed counts:1
node_0: feature_name=PPM1K	feature_id[33].value <= threshold=16.49933433532715
node_1: feature_name=IGHG1	feature_id[361].value <= threshold=17.46424961090088
node_2: feature_name=hsa-miR-3614-5p	feature_id[72].value <= threshold=6.518139600753784
node_3: feature_name=AC092653.2	feature_id[106].value > threshold=6.054099798202515
node_7: feature_name=DDB2	feature_id[420].value <= threshold=9.227315425872803
node_8: feature_name=NINJ2	feature_id[252].value <= threshold=31.67184829711914
node_9: feature_name=RAB2B	feature_id[327].value <= threshold=80.50836944580078
node_10: feature_name=IGLV3-25	feature_id[263].value > threshold=9.703311443328857
Class：ChAdOx1-Onset group

## Sheet: RF
Rules_0	passed counts:30
node_0: feature_name=SIGLEC1	feature_id[3].value > threshold=46.258060455322266
node_82: feature_name=ITGB4	feature_id[12].value <= threshold=0.2778649851679802
node_83: feature_name=PKP4	feature_id[7].value <= threshold=3.8448623418807983
node_84: feature_name=DENND5B	feature_id[16].value > threshold=0.44551026821136475
Class：MenACWY-Onset group
Rules_1	passed counts:23
node_0: feature_name=SIGLEC1	feature_id[3].value <= threshold=46.258060455322266
node_1: feature_name=HIST1H3G	feature_id[20].value > threshold=1.4977285861968994
node_17: feature_name=IGHG1	feature_id[6].value > threshold=17.20787239074707
node_57: feature_name=SAMD9L	feature_id[8].value <= threshold=19.81077003479004
node_58: feature_name=JCHAIN	feature_id[22].value > threshold=19.138687133789062
node_60: feature_name=PKP4	feature_id[7].value <= threshold=8.13291621208191
node_61: feature_name=CDC20	feature_id[21].value > threshold=0.5731985569000244
node_63: feature_name=HERC6	feature_id[1].value <= threshold=10.416085243225098
Class：MenACWY-7D group
Rules_2	passed counts:14
node_0: feature_name=SIGLEC1	feature_id[3].value <= threshold=46.258060455322266
node_1: feature_name=HIST1H3G	feature_id[20].value <= threshold=1.4977285861968994
node_2: feature_name=AC069528.2	feature_id[4].value <= threshold=5.848995208740234
node_3: feature_name=FOXM1	feature_id[9].value <= threshold=0.28610600531101227
Class：Pre-vaccination group
Rules_3	passed counts:11
node_0: feature_name=SIGLEC1	feature_id[3].value <= threshold=46.258060455322266
node_1: feature_name=HIST1H3G	feature_id[20].value > threshold=1.4977285861968994
node_17: feature_name=IGHG1	feature_id[6].value <= threshold=17.20787239074707
node_18: feature_name=USP18	feature_id[0].value > threshold=2.6993625164031982
node_48: feature_name=RIOK3	feature_id[13].value > threshold=38.59090232849121
node_52: feature_name=TRIM14	feature_id[15].value > threshold=28.224602699279785
Class：ChAdOx1-Onset group
Rules_4	passed counts:11
node_0: feature_name=SIGLEC1	feature_id[3].value <= threshold=46.258060455322266
node_1: feature_name=HIST1H3G	feature_id[20].value > threshold=1.4977285861968994
node_17: feature_name=IGHG1	feature_id[6].value <= threshold=17.20787239074707
node_18: feature_name=USP18	feature_id[0].value <= threshold=2.6993625164031982
node_19: feature_name=USP18	feature_id[0].value > threshold=1.0433496236801147
node_31: feature_name=IGHV3-33	feature_id[18].value <= threshold=11.391445636749268
node_32: feature_name=PKP4	feature_id[7].value > threshold=3.9519364833831787
Class：ChAdOx1-7D group
Rules_5	passed counts:7
node_0: feature_name=SIGLEC1	feature_id[3].value <= threshold=46.258060455322266
node_1: feature_name=HIST1H3G	feature_id[20].value > threshold=1.4977285861968994
node_17: feature_name=IGHG1	feature_id[6].value > threshold=17.20787239074707
node_57: feature_name=SAMD9L	feature_id[8].value > threshold=19.81077003479004
node_67: feature_name=SIGLEC1	feature_id[3].value > threshold=13.002685070037842
node_77: feature_name=ADAT1	feature_id[11].value > threshold=15.34047269821167
Class：MenACWY-7D group
Rules_6	passed counts:6
node_0: feature_name=SIGLEC1	feature_id[3].value <= threshold=46.258060455322266
node_1: feature_name=HIST1H3G	feature_id[20].value <= threshold=1.4977285861968994
node_2: feature_name=AC069528.2	feature_id[4].value <= threshold=5.848995208740234
node_3: feature_name=FOXM1	feature_id[9].value > threshold=0.28610600531101227
node_5: feature_name=ADAT1	feature_id[11].value <= threshold=18.96092128753662
node_6: feature_name=TRIM14	feature_id[15].value > threshold=22.020930290222168
Class：Pre-vaccination group
Rules_7	passed counts:5
node_0: feature_name=SIGLEC1	feature_id[3].value > threshold=46.258060455322266
node_82: feature_name=ITGB4	feature_id[12].value > threshold=0.2778649851679802
node_92: feature_name=RIOK3	feature_id[13].value > threshold=58.98919868469238
Class：ChAdOx1-Onset group
Rules_8	passed counts:5
node_0: feature_name=SIGLEC1	feature_id[3].value <= threshold=46.258060455322266
node_1: feature_name=HIST1H3G	feature_id[20].value > threshold=1.4977285861968994
node_17: feature_name=IGHG1	feature_id[6].value > threshold=17.20787239074707
node_57: feature_name=SAMD9L	feature_id[8].value > threshold=19.81077003479004
node_67: feature_name=SIGLEC1	feature_id[3].value <= threshold=13.002685070037842
node_68: feature_name=SAMD9L	feature_id[8].value <= threshold=23.824214935302734
Class：ChAdOx1-7D group
Rules_9	passed counts:5
node_0: feature_name=SIGLEC1	feature_id[3].value <= threshold=46.258060455322266
node_1: feature_name=HIST1H3G	feature_id[20].value > threshold=1.4977285861968994
node_17: feature_name=IGHG1	feature_id[6].value <= threshold=17.20787239074707
node_18: feature_name=USP18	feature_id[0].value <= threshold=2.6993625164031982
node_19: feature_name=USP18	feature_id[0].value <= threshold=1.0433496236801147
node_20: feature_name=IGHG1	feature_id[6].value > threshold=8.016520023345947
Class：ChAdOx1-Onset group
Rules_10	passed counts:4
node_0: feature_name=SIGLEC1	feature_id[3].value <= threshold=46.258060455322266
node_1: feature_name=HIST1H3G	feature_id[20].value > threshold=1.4977285861968994
node_17: feature_name=IGHG1	feature_id[6].value <= threshold=17.20787239074707
node_18: feature_name=USP18	feature_id[0].value <= threshold=2.6993625164031982
node_19: feature_name=USP18	feature_id[0].value > threshold=1.0433496236801147
node_31: feature_name=IGHV3-33	feature_id[18].value > threshold=11.391445636749268
node_41: feature_name=PNRC1	feature_id[10].value > threshold=205.8735122680664
Class：Pre-vaccination group
Rules_11	passed counts:4
node_0: feature_name=SIGLEC1	feature_id[3].value <= threshold=46.258060455322266
node_1: feature_name=HIST1H3G	feature_id[20].value <= threshold=1.4977285861968994
node_2: feature_name=AC069528.2	feature_id[4].value <= threshold=5.848995208740234
node_3: feature_name=FOXM1	feature_id[9].value > threshold=0.28610600531101227
node_5: feature_name=ADAT1	feature_id[11].value > threshold=18.96092128753662
node_13: feature_name=RUFY4	feature_id[2].value > threshold=0.42581745982170105
Class：ChAdOx1-7D group
Rules_12	passed counts:4
node_0: feature_name=SIGLEC1	feature_id[3].value <= threshold=46.258060455322266
node_1: feature_name=HIST1H3G	feature_id[20].value <= threshold=1.4977285861968994
node_2: feature_name=AC069528.2	feature_id[4].value <= threshold=5.848995208740234
node_3: feature_name=FOXM1	feature_id[9].value > threshold=0.28610600531101227
node_5: feature_name=ADAT1	feature_id[11].value <= threshold=18.96092128753662
node_6: feature_name=TRIM14	feature_id[15].value <= threshold=22.020930290222168
node_7: feature_name=IGHV3-33	feature_id[18].value > threshold=4.405048966407776
Class：MenACWY-Onset group
Rules_13	passed counts:3
node_0: feature_name=SIGLEC1	feature_id[3].value <= threshold=46.258060455322266
node_1: feature_name=HIST1H3G	feature_id[20].value > threshold=1.4977285861968994
node_17: feature_name=IGHG1	feature_id[6].value > threshold=17.20787239074707
node_57: feature_name=SAMD9L	feature_id[8].value > threshold=19.81077003479004
node_67: feature_name=SIGLEC1	feature_id[3].value <= threshold=13.002685070037842
node_68: feature_name=SAMD9L	feature_id[8].value > threshold=23.824214935302734
node_70: feature_name=RUFY4	feature_id[2].value <= threshold=0.997606098651886
node_71: feature_name=PNRC1	feature_id[10].value > threshold=170.24297332763672
node_73: feature_name=JCHAIN	feature_id[22].value > threshold=55.57504844665527
Class：MenACWY-Onset group
Rules_14	passed counts:3
node_0: feature_name=SIGLEC1	feature_id[3].value <= threshold=46.258060455322266
node_1: feature_name=HIST1H3G	feature_id[20].value > threshold=1.4977285861968994
node_17: feature_name=IGHG1	feature_id[6].value > threshold=17.20787239074707
node_57: feature_name=SAMD9L	feature_id[8].value <= threshold=19.81077003479004
node_58: feature_name=JCHAIN	feature_id[22].value <= threshold=19.138687133789062
Class：ChAdOx1-7D group
Rules_15	passed counts:3
node_0: feature_name=SIGLEC1	feature_id[3].value <= threshold=46.258060455322266
node_1: feature_name=HIST1H3G	feature_id[20].value > threshold=1.4977285861968994
node_17: feature_name=IGHG1	feature_id[6].value <= threshold=17.20787239074707
node_18: feature_name=USP18	feature_id[0].value > threshold=2.6993625164031982
node_48: feature_name=RIOK3	feature_id[13].value <= threshold=38.59090232849121
node_49: feature_name=ERP29	feature_id[24].value > threshold=33.376747131347656
Class：MenACWY-Onset group
Rules_16	passed counts:3
node_0: feature_name=SIGLEC1	feature_id[3].value <= threshold=46.258060455322266
node_1: feature_name=HIST1H3G	feature_id[20].value <= threshold=1.4977285861968994
node_2: feature_name=AC069528.2	feature_id[4].value > threshold=5.848995208740234
Class：ChAdOx1-Onset group
Rules_17	passed counts:2
node_0: feature_name=SIGLEC1	feature_id[3].value > threshold=46.258060455322266
node_82: feature_name=ITGB4	feature_id[12].value <= threshold=0.2778649851679802
node_83: feature_name=PKP4	feature_id[7].value > threshold=3.8448623418807983
node_89: feature_name=SIGLEC1	feature_id[3].value <= threshold=65.12911796569824
Class：MenACWY-7D group
Rules_18	passed counts:2
node_0: feature_name=SIGLEC1	feature_id[3].value <= threshold=46.258060455322266
node_1: feature_name=HIST1H3G	feature_id[20].value > threshold=1.4977285861968994
node_17: feature_name=IGHG1	feature_id[6].value > threshold=17.20787239074707
node_57: feature_name=SAMD9L	feature_id[8].value > threshold=19.81077003479004
node_67: feature_name=SIGLEC1	feature_id[3].value > threshold=13.002685070037842
node_77: feature_name=ADAT1	feature_id[11].value <= threshold=15.34047269821167
node_78: feature_name=FOXM1	feature_id[9].value > threshold=1.006400316953659
Class：MenACWY-Onset group
Rules_19	passed counts:2
node_0: feature_name=SIGLEC1	feature_id[3].value <= threshold=46.258060455322266
node_1: feature_name=HIST1H3G	feature_id[20].value > threshold=1.4977285861968994
node_17: feature_name=IGHG1	feature_id[6].value > threshold=17.20787239074707
node_57: feature_name=SAMD9L	feature_id[8].value > threshold=19.81077003479004
node_67: feature_name=SIGLEC1	feature_id[3].value <= threshold=13.002685070037842
node_68: feature_name=SAMD9L	feature_id[8].value > threshold=23.824214935302734
node_70: feature_name=RUFY4	feature_id[2].value > threshold=0.997606098651886
Class：ChAdOx1-7D group
Rules_20	passed counts:2
node_0: feature_name=SIGLEC1	feature_id[3].value <= threshold=46.258060455322266
node_1: feature_name=HIST1H3G	feature_id[20].value > threshold=1.4977285861968994
node_17: feature_name=IGHG1	feature_id[6].value > threshold=17.20787239074707
node_57: feature_name=SAMD9L	feature_id[8].value > threshold=19.81077003479004
node_67: feature_name=SIGLEC1	feature_id[3].value <= threshold=13.002685070037842
node_68: feature_name=SAMD9L	feature_id[8].value > threshold=23.824214935302734
node_70: feature_name=RUFY4	feature_id[2].value <= threshold=0.997606098651886
node_71: feature_name=PNRC1	feature_id[10].value <= threshold=170.24297332763672
Class：ChAdOx1-Onset group
Rules_21	passed counts:2
node_0: feature_name=SIGLEC1	feature_id[3].value <= threshold=46.258060455322266
node_1: feature_name=HIST1H3G	feature_id[20].value > threshold=1.4977285861968994
node_17: feature_name=IGHG1	feature_id[6].value <= threshold=17.20787239074707
node_18: feature_name=USP18	feature_id[0].value > threshold=2.6993625164031982
node_48: feature_name=RIOK3	feature_id[13].value > threshold=38.59090232849121
node_52: feature_name=TRIM14	feature_id[15].value <= threshold=28.224602699279785
node_53: feature_name=PNRC1	feature_id[10].value <= threshold=207.01004028320312
Class：MenACWY-7D group
Rules_22	passed counts:2
node_0: feature_name=SIGLEC1	feature_id[3].value <= threshold=46.258060455322266
node_1: feature_name=HIST1H3G	feature_id[20].value > threshold=1.4977285861968994
node_17: feature_name=IGHG1	feature_id[6].value <= threshold=17.20787239074707
node_18: feature_name=USP18	feature_id[0].value <= threshold=2.6993625164031982
node_19: feature_name=USP18	feature_id[0].value > threshold=1.0433496236801147
node_31: feature_name=IGHV3-33	feature_id[18].value > threshold=11.391445636749268
node_41: feature_name=PNRC1	feature_id[10].value <= threshold=205.8735122680664
node_42: feature_name=SAMD9L	feature_id[8].value > threshold=14.716589450836182
Class：ChAdOx1-7D group
Rules_23	passed counts:2
node_0: feature_name=SIGLEC1	feature_id[3].value <= threshold=46.258060455322266
node_1: feature_name=HIST1H3G	feature_id[20].value > threshold=1.4977285861968994
node_17: feature_name=IGHG1	feature_id[6].value <= threshold=17.20787239074707
node_18: feature_name=USP18	feature_id[0].value <= threshold=2.6993625164031982
node_19: feature_name=USP18	feature_id[0].value > threshold=1.0433496236801147
node_31: feature_name=IGHV3-33	feature_id[18].value > threshold=11.391445636749268
node_41: feature_name=PNRC1	feature_id[10].value <= threshold=205.8735122680664
node_42: feature_name=SAMD9L	feature_id[8].value <= threshold=14.716589450836182
node_43: feature_name=ADAP2	feature_id[14].value <= threshold=9.005094051361084
Class：MenACWY-7D group
Rules_24	passed counts:1
node_0: feature_name=SIGLEC1	feature_id[3].value > threshold=46.258060455322266
node_82: feature_name=ITGB4	feature_id[12].value > threshold=0.2778649851679802
node_92: feature_name=RIOK3	feature_id[13].value <= threshold=58.98919868469238
node_93: feature_name=HERC6	feature_id[1].value > threshold=54.90157699584961
Class：MenACWY-7D group
Rules_25	passed counts:1
node_0: feature_name=SIGLEC1	feature_id[3].value > threshold=46.258060455322266
node_82: feature_name=ITGB4	feature_id[12].value > threshold=0.2778649851679802
node_92: feature_name=RIOK3	feature_id[13].value <= threshold=58.98919868469238
node_93: feature_name=HERC6	feature_id[1].value <= threshold=54.90157699584961
Class：MenACWY-Onset group
Rules_26	passed counts:1
node_0: feature_name=SIGLEC1	feature_id[3].value > threshold=46.258060455322266
node_82: feature_name=ITGB4	feature_id[12].value <= threshold=0.2778649851679802
node_83: feature_name=PKP4	feature_id[7].value > threshold=3.8448623418807983
node_89: feature_name=SIGLEC1	feature_id[3].value > threshold=65.12911796569824
Class：ChAdOx1-Onset group
Rules_27	passed counts:1
node_0: feature_name=SIGLEC1	feature_id[3].value > threshold=46.258060455322266
node_82: feature_name=ITGB4	feature_id[12].value <= threshold=0.2778649851679802
node_83: feature_name=PKP4	feature_id[7].value <= threshold=3.8448623418807983
node_84: feature_name=DENND5B	feature_id[16].value <= threshold=0.44551026821136475
node_85: feature_name=IGHG1	feature_id[6].value > threshold=5.417829275131226
Class：ChAdOx1-Onset group
Rules_28	passed counts:1
node_0: feature_name=SIGLEC1	feature_id[3].value > threshold=46.258060455322266
node_82: feature_name=ITGB4	feature_id[12].value <= threshold=0.2778649851679802
node_83: feature_name=PKP4	feature_id[7].value <= threshold=3.8448623418807983
node_84: feature_name=DENND5B	feature_id[16].value <= threshold=0.44551026821136475
node_85: feature_name=IGHG1	feature_id[6].value <= threshold=5.417829275131226
Class：MenACWY-Onset group
Rules_29	passed counts:1
node_0: feature_name=SIGLEC1	feature_id[3].value <= threshold=46.258060455322266
node_1: feature_name=HIST1H3G	feature_id[20].value > threshold=1.4977285861968994
node_17: feature_name=IGHG1	feature_id[6].value > threshold=17.20787239074707
node_57: feature_name=SAMD9L	feature_id[8].value > threshold=19.81077003479004
node_67: feature_name=SIGLEC1	feature_id[3].value > threshold=13.002685070037842
node_77: feature_name=ADAT1	feature_id[11].value <= threshold=15.34047269821167
node_78: feature_name=FOXM1	feature_id[9].value <= threshold=1.006400316953659
Class：MenACWY-7D group
Rules_30	passed counts:1
node_0: feature_name=SIGLEC1	feature_id[3].value <= threshold=46.258060455322266
node_1: feature_name=HIST1H3G	feature_id[20].value > threshold=1.4977285861968994
node_17: feature_name=IGHG1	feature_id[6].value > threshold=17.20787239074707
node_57: feature_name=SAMD9L	feature_id[8].value > threshold=19.81077003479004
node_67: feature_name=SIGLEC1	feature_id[3].value <= threshold=13.002685070037842
node_68: feature_name=SAMD9L	feature_id[8].value > threshold=23.824214935302734
node_70: feature_name=RUFY4	feature_id[2].value <= threshold=0.997606098651886
node_71: feature_name=PNRC1	feature_id[10].value > threshold=170.24297332763672
node_73: feature_name=JCHAIN	feature_id[22].value <= threshold=55.57504844665527
Class：Pre-vaccination group
Rules_31	passed counts:1
node_0: feature_name=SIGLEC1	feature_id[3].value <= threshold=46.258060455322266
node_1: feature_name=HIST1H3G	feature_id[20].value > threshold=1.4977285861968994
node_17: feature_name=IGHG1	feature_id[6].value > threshold=17.20787239074707
node_57: feature_name=SAMD9L	feature_id[8].value <= threshold=19.81077003479004
node_58: feature_name=JCHAIN	feature_id[22].value > threshold=19.138687133789062
node_60: feature_name=PKP4	feature_id[7].value > threshold=8.13291621208191
Class：ChAdOx1-7D group
Rules_32	passed counts:1
node_0: feature_name=SIGLEC1	feature_id[3].value <= threshold=46.258060455322266
node_1: feature_name=HIST1H3G	feature_id[20].value > threshold=1.4977285861968994
node_17: feature_name=IGHG1	feature_id[6].value > threshold=17.20787239074707
node_57: feature_name=SAMD9L	feature_id[8].value <= threshold=19.81077003479004
node_58: feature_name=JCHAIN	feature_id[22].value > threshold=19.138687133789062
node_60: feature_name=PKP4	feature_id[7].value <= threshold=8.13291621208191
node_61: feature_name=CDC20	feature_id[21].value > threshold=0.5731985569000244
node_63: feature_name=HERC6	feature_id[1].value > threshold=10.416085243225098
Class：ChAdOx1-Onset group
Rules_33	passed counts:1
node_0: feature_name=SIGLEC1	feature_id[3].value <= threshold=46.258060455322266
node_1: feature_name=HIST1H3G	feature_id[20].value > threshold=1.4977285861968994
node_17: feature_name=IGHG1	feature_id[6].value > threshold=17.20787239074707
node_57: feature_name=SAMD9L	feature_id[8].value <= threshold=19.81077003479004
node_58: feature_name=JCHAIN	feature_id[22].value > threshold=19.138687133789062
node_60: feature_name=PKP4	feature_id[7].value <= threshold=8.13291621208191
node_61: feature_name=CDC20	feature_id[21].value <= threshold=0.5731985569000244
Class：ChAdOx1-Onset group
Rules_34	passed counts:1
node_0: feature_name=SIGLEC1	feature_id[3].value <= threshold=46.258060455322266
node_1: feature_name=HIST1H3G	feature_id[20].value > threshold=1.4977285861968994
node_17: feature_name=IGHG1	feature_id[6].value <= threshold=17.20787239074707
node_18: feature_name=USP18	feature_id[0].value > threshold=2.6993625164031982
node_48: feature_name=RIOK3	feature_id[13].value > threshold=38.59090232849121
node_52: feature_name=TRIM14	feature_id[15].value <= threshold=28.224602699279785
node_53: feature_name=PNRC1	feature_id[10].value > threshold=207.01004028320312
Class：MenACWY-Onset group
Rules_35	passed counts:1
node_0: feature_name=SIGLEC1	feature_id[3].value <= threshold=46.258060455322266
node_1: feature_name=HIST1H3G	feature_id[20].value > threshold=1.4977285861968994
node_17: feature_name=IGHG1	feature_id[6].value <= threshold=17.20787239074707
node_18: feature_name=USP18	feature_id[0].value > threshold=2.6993625164031982
node_48: feature_name=RIOK3	feature_id[13].value <= threshold=38.59090232849121
node_49: feature_name=ERP29	feature_id[24].value <= threshold=33.376747131347656
Class：MenACWY-7D group
Rules_36	passed counts:1
node_0: feature_name=SIGLEC1	feature_id[3].value <= threshold=46.258060455322266
node_1: feature_name=HIST1H3G	feature_id[20].value > threshold=1.4977285861968994
node_17: feature_name=IGHG1	feature_id[6].value <= threshold=17.20787239074707
node_18: feature_name=USP18	feature_id[0].value <= threshold=2.6993625164031982
node_19: feature_name=USP18	feature_id[0].value > threshold=1.0433496236801147
node_31: feature_name=IGHV3-33	feature_id[18].value > threshold=11.391445636749268
node_41: feature_name=PNRC1	feature_id[10].value <= threshold=205.8735122680664
node_42: feature_name=SAMD9L	feature_id[8].value <= threshold=14.716589450836182
node_43: feature_name=ADAP2	feature_id[14].value > threshold=9.005094051361084
Class：ChAdOx1-Onset group
Rules_37	passed counts:1
node_0: feature_name=SIGLEC1	feature_id[3].value <= threshold=46.258060455322266
node_1: feature_name=HIST1H3G	feature_id[20].value > threshold=1.4977285861968994
node_17: feature_name=IGHG1	feature_id[6].value <= threshold=17.20787239074707
node_18: feature_name=USP18	feature_id[0].value <= threshold=2.6993625164031982
node_19: feature_name=USP18	feature_id[0].value > threshold=1.0433496236801147
node_31: feature_name=IGHV3-33	feature_id[18].value <= threshold=11.391445636749268
node_32: feature_name=PKP4	feature_id[7].value <= threshold=3.9519364833831787
node_33: feature_name=PKP4	feature_id[7].value > threshold=3.48075008392334
node_35: feature_name=HERC6	feature_id[1].value > threshold=6.6121015548706055
node_37: feature_name=ADAT1	feature_id[11].value > threshold=15.872881889343262
Class：Pre-vaccination group
Rules_38	passed counts:1
node_0: feature_name=SIGLEC1	feature_id[3].value <= threshold=46.258060455322266
node_1: feature_name=HIST1H3G	feature_id[20].value > threshold=1.4977285861968994
node_17: feature_name=IGHG1	feature_id[6].value <= threshold=17.20787239074707
node_18: feature_name=USP18	feature_id[0].value <= threshold=2.6993625164031982
node_19: feature_name=USP18	feature_id[0].value > threshold=1.0433496236801147
node_31: feature_name=IGHV3-33	feature_id[18].value <= threshold=11.391445636749268
node_32: feature_name=PKP4	feature_id[7].value <= threshold=3.9519364833831787
node_33: feature_name=PKP4	feature_id[7].value > threshold=3.48075008392334
node_35: feature_name=HERC6	feature_id[1].value > threshold=6.6121015548706055
node_37: feature_name=ADAT1	feature_id[11].value <= threshold=15.872881889343262
Class：ChAdOx1-7D group
Rules_39	passed counts:1
node_0: feature_name=SIGLEC1	feature_id[3].value <= threshold=46.258060455322266
node_1: feature_name=HIST1H3G	feature_id[20].value > threshold=1.4977285861968994
node_17: feature_name=IGHG1	feature_id[6].value <= threshold=17.20787239074707
node_18: feature_name=USP18	feature_id[0].value <= threshold=2.6993625164031982
node_19: feature_name=USP18	feature_id[0].value > threshold=1.0433496236801147
node_31: feature_name=IGHV3-33	feature_id[18].value <= threshold=11.391445636749268
node_32: feature_name=PKP4	feature_id[7].value <= threshold=3.9519364833831787
node_33: feature_name=PKP4	feature_id[7].value > threshold=3.48075008392334
node_35: feature_name=HERC6	feature_id[1].value <= threshold=6.6121015548706055
Class：MenACWY-7D group
Rules_40	passed counts:1
node_0: feature_name=SIGLEC1	feature_id[3].value <= threshold=46.258060455322266
node_1: feature_name=HIST1H3G	feature_id[20].value > threshold=1.4977285861968994
node_17: feature_name=IGHG1	feature_id[6].value <= threshold=17.20787239074707
node_18: feature_name=USP18	feature_id[0].value <= threshold=2.6993625164031982
node_19: feature_name=USP18	feature_id[0].value > threshold=1.0433496236801147
node_31: feature_name=IGHV3-33	feature_id[18].value <= threshold=11.391445636749268
node_32: feature_name=PKP4	feature_id[7].value <= threshold=3.9519364833831787
node_33: feature_name=PKP4	feature_id[7].value <= threshold=3.48075008392334
Class：MenACWY-Onset group
Rules_41	passed counts:1
node_0: feature_name=SIGLEC1	feature_id[3].value <= threshold=46.258060455322266
node_1: feature_name=HIST1H3G	feature_id[20].value > threshold=1.4977285861968994
node_17: feature_name=IGHG1	feature_id[6].value <= threshold=17.20787239074707
node_18: feature_name=USP18	feature_id[0].value <= threshold=2.6993625164031982
node_19: feature_name=USP18	feature_id[0].value <= threshold=1.0433496236801147
node_20: feature_name=IGHG1	feature_id[6].value <= threshold=8.016520023345947
node_21: feature_name=CDC20	feature_id[21].value > threshold=0.32688644528388977
node_23: feature_name=IGHV3-33	feature_id[18].value > threshold=4.757532596588135
node_25: feature_name=HIST1H3G	feature_id[20].value > threshold=1.5773070454597473
node_27: feature_name=PNRC1	feature_id[10].value > threshold=191.03614807128906
Class：Pre-vaccination group
Rules_42	passed counts:1
node_0: feature_name=SIGLEC1	feature_id[3].value <= threshold=46.258060455322266
node_1: feature_name=HIST1H3G	feature_id[20].value > threshold=1.4977285861968994
node_17: feature_name=IGHG1	feature_id[6].value <= threshold=17.20787239074707
node_18: feature_name=USP18	feature_id[0].value <= threshold=2.6993625164031982
node_19: feature_name=USP18	feature_id[0].value <= threshold=1.0433496236801147
node_20: feature_name=IGHG1	feature_id[6].value <= threshold=8.016520023345947
node_21: feature_name=CDC20	feature_id[21].value > threshold=0.32688644528388977
node_23: feature_name=IGHV3-33	feature_id[18].value > threshold=4.757532596588135
node_25: feature_name=HIST1H3G	feature_id[20].value > threshold=1.5773070454597473
node_27: feature_name=PNRC1	feature_id[10].value <= threshold=191.03614807128906
Class：ChAdOx1-Onset group
Rules_43	passed counts:1
node_0: feature_name=SIGLEC1	feature_id[3].value <= threshold=46.258060455322266
node_1: feature_name=HIST1H3G	feature_id[20].value > threshold=1.4977285861968994
node_17: feature_name=IGHG1	feature_id[6].value <= threshold=17.20787239074707
node_18: feature_name=USP18	feature_id[0].value <= threshold=2.6993625164031982
node_19: feature_name=USP18	feature_id[0].value <= threshold=1.0433496236801147
node_20: feature_name=IGHG1	feature_id[6].value <= threshold=8.016520023345947
node_21: feature_name=CDC20	feature_id[21].value > threshold=0.32688644528388977
node_23: feature_name=IGHV3-33	feature_id[18].value > threshold=4.757532596588135
node_25: feature_name=HIST1H3G	feature_id[20].value <= threshold=1.5773070454597473
Class：MenACWY-Onset group
Rules_44	passed counts:1
node_0: feature_name=SIGLEC1	feature_id[3].value <= threshold=46.258060455322266
node_1: feature_name=HIST1H3G	feature_id[20].value > threshold=1.4977285861968994
node_17: feature_name=IGHG1	feature_id[6].value <= threshold=17.20787239074707
node_18: feature_name=USP18	feature_id[0].value <= threshold=2.6993625164031982
node_19: feature_name=USP18	feature_id[0].value <= threshold=1.0433496236801147
node_20: feature_name=IGHG1	feature_id[6].value <= threshold=8.016520023345947
node_21: feature_name=CDC20	feature_id[21].value > threshold=0.32688644528388977
node_23: feature_name=IGHV3-33	feature_id[18].value <= threshold=4.757532596588135
Class：ChAdOx1-7D group
Rules_45	passed counts:1
node_0: feature_name=SIGLEC1	feature_id[3].value <= threshold=46.258060455322266
node_1: feature_name=HIST1H3G	feature_id[20].value > threshold=1.4977285861968994
node_17: feature_name=IGHG1	feature_id[6].value <= threshold=17.20787239074707
node_18: feature_name=USP18	feature_id[0].value <= threshold=2.6993625164031982
node_19: feature_name=USP18	feature_id[0].value <= threshold=1.0433496236801147
node_20: feature_name=IGHG1	feature_id[6].value <= threshold=8.016520023345947
node_21: feature_name=CDC20	feature_id[21].value <= threshold=0.32688644528388977
Class：MenACWY-7D group
Rules_46	passed counts:1
node_0: feature_name=SIGLEC1	feature_id[3].value <= threshold=46.258060455322266
node_1: feature_name=HIST1H3G	feature_id[20].value <= threshold=1.4977285861968994
node_2: feature_name=AC069528.2	feature_id[4].value <= threshold=5.848995208740234
node_3: feature_name=FOXM1	feature_id[9].value > threshold=0.28610600531101227
node_5: feature_name=ADAT1	feature_id[11].value > threshold=18.96092128753662
node_13: feature_name=RUFY4	feature_id[2].value <= threshold=0.42581745982170105
Class：Pre-vaccination group
Rules_47	passed counts:1
node_0: feature_name=SIGLEC1	feature_id[3].value <= threshold=46.258060455322266
node_1: feature_name=HIST1H3G	feature_id[20].value <= threshold=1.4977285861968994
node_2: feature_name=AC069528.2	feature_id[4].value <= threshold=5.848995208740234
node_3: feature_name=FOXM1	feature_id[9].value > threshold=0.28610600531101227
node_5: feature_name=ADAT1	feature_id[11].value <= threshold=18.96092128753662
node_6: feature_name=TRIM14	feature_id[15].value <= threshold=22.020930290222168
node_7: feature_name=IGHV3-33	feature_id[18].value <= threshold=4.405048966407776
node_8: feature_name=JCHAIN	feature_id[22].value > threshold=14.27137565612793
Class：ChAdOx1-Onset group
Rules_48	passed counts:1
node_0: feature_name=SIGLEC1	feature_id[3].value <= threshold=46.258060455322266
node_1: feature_name=HIST1H3G	feature_id[20].value <= threshold=1.4977285861968994
node_2: feature_name=AC069528.2	feature_id[4].value <= threshold=5.848995208740234
node_3: feature_name=FOXM1	feature_id[9].value > threshold=0.28610600531101227
node_5: feature_name=ADAT1	feature_id[11].value <= threshold=18.96092128753662
node_6: feature_name=TRIM14	feature_id[15].value <= threshold=22.020930290222168
node_7: feature_name=IGHV3-33	feature_id[18].value <= threshold=4.405048966407776
node_8: feature_name=JCHAIN	feature_id[22].value <= threshold=14.27137565612793
Class：Pre-vaccination group

## Sheet: Ridge
Rules_0	passed counts:30
node_0: feature_name=IFI44	feature_id[350].value > threshold=40.23666000366211
node_54: feature_name=ALPL	feature_id[331].value <= threshold=48.07305717468262
node_55: feature_name=hsa-miR-576-5p	feature_id[332].value <= threshold=674.5924682617188
node_56: feature_name=HSPE1P18	feature_id[382].value <= threshold=67.89249801635742
Class：MenACWY-Onset group
Rules_1	passed counts:23
node_0: feature_name=IFI44	feature_id[350].value <= threshold=40.23666000366211
node_1: feature_name=IGHG1	feature_id[258].value > threshold=17.46424961090088
node_35: feature_name=AOAH	feature_id[289].value <= threshold=123.02653121948242
node_36: feature_name=GBP1	feature_id[424].value <= threshold=32.62214660644531
node_37: feature_name=MIR3161	feature_id[221].value <= threshold=60.86847686767578
Class：MenACWY-7D group
Rules_2	passed counts:20
node_0: feature_name=IFI44	feature_id[350].value <= threshold=40.23666000366211
node_1: feature_name=IGHG1	feature_id[258].value <= threshold=17.46424961090088
node_2: feature_name=RPL13A	feature_id[179].value <= threshold=353.29156494140625
node_3: feature_name=hsa-miR-5189-3p	feature_id[297].value <= threshold=51.600107192993164
node_4: feature_name=YOD1	feature_id[466].value <= threshold=98.95598220825195
node_5: feature_name=IL10RA	feature_id[457].value > threshold=53.171857833862305
Class：Pre-vaccination group
Rules_3	passed counts:14
node_0: feature_name=IFI44	feature_id[350].value > threshold=40.23666000366211
node_54: feature_name=ALPL	feature_id[331].value > threshold=48.07305717468262
node_64: feature_name=IGHV1-18	feature_id[335].value <= threshold=3.815062642097473
node_65: feature_name=SNX3	feature_id[309].value <= threshold=102.37704849243164
node_66: feature_name=PSAP	feature_id[31].value <= threshold=1378.3560791015625
Class：ChAdOx1-Onset group
Rules_4	passed counts:10
node_0: feature_name=IFI44	feature_id[350].value <= threshold=40.23666000366211
node_1: feature_name=IGHG1	feature_id[258].value <= threshold=17.46424961090088
node_2: feature_name=RPL13A	feature_id[179].value > threshold=353.29156494140625
node_26: feature_name=BLVRB	feature_id[132].value > threshold=139.26444244384766
node_32: feature_name=IGHV4-34	feature_id[184].value > threshold=1.7407437562942505
Class：ChAdOx1-7D group
Rules_5	passed counts:9
node_0: feature_name=IFI44	feature_id[350].value > threshold=40.23666000366211
node_54: feature_name=ALPL	feature_id[331].value > threshold=48.07305717468262
node_64: feature_name=IGHV1-18	feature_id[335].value > threshold=3.815062642097473
node_70: feature_name=CLEC7A	feature_id[183].value <= threshold=84.20119857788086
node_71: feature_name=AC090571.1	feature_id[300].value <= threshold=64.17013931274414
Class：MenACWY-7D group
Rules_6	passed counts:7
node_0: feature_name=IFI44	feature_id[350].value > threshold=40.23666000366211
node_54: feature_name=ALPL	feature_id[331].value > threshold=48.07305717468262
node_64: feature_name=IGHV1-18	feature_id[335].value > threshold=3.815062642097473
node_70: feature_name=CLEC7A	feature_id[183].value > threshold=84.20119857788086
node_74: feature_name=hsa-miR-636	feature_id[203].value > threshold=58.557273864746094
Class：MenACWY-Onset group
Rules_7	passed counts:7
node_0: feature_name=IFI44	feature_id[350].value <= threshold=40.23666000366211
node_1: feature_name=IGHG1	feature_id[258].value > threshold=17.46424961090088
node_35: feature_name=AOAH	feature_id[289].value > threshold=123.02653121948242
node_49: feature_name=hsa-miR-127-3p	feature_id[78].value <= threshold=124.85504531860352
Class：ChAdOx1-7D group
Rules_8	passed counts:7
node_0: feature_name=IFI44	feature_id[350].value <= threshold=40.23666000366211
node_1: feature_name=IGHG1	feature_id[258].value <= threshold=17.46424961090088
node_2: feature_name=RPL13A	feature_id[179].value <= threshold=353.29156494140625
node_3: feature_name=hsa-miR-5189-3p	feature_id[297].value > threshold=51.600107192993164
node_11: feature_name=MIR4477B	feature_id[455].value > threshold=83.75009155273438
node_19: feature_name=RN7SL4P	feature_id[109].value <= threshold=1362.2772827148438
Class：Pre-vaccination group
Rules_9	passed counts:6
node_0: feature_name=IFI44	feature_id[350].value <= threshold=40.23666000366211
node_1: feature_name=IGHG1	feature_id[258].value <= threshold=17.46424961090088
node_2: feature_name=RPL13A	feature_id[179].value <= threshold=353.29156494140625
node_3: feature_name=hsa-miR-5189-3p	feature_id[297].value > threshold=51.600107192993164
node_11: feature_name=MIR4477B	feature_id[455].value <= threshold=83.75009155273438
node_12: feature_name=HIST1H4C	feature_id[238].value <= threshold=55.78879737854004
node_13: feature_name=SNORD3A	feature_id[274].value > threshold=16.154266357421875
Class：ChAdOx1-7D group
Rules_10	passed counts:4
node_0: feature_name=IFI44	feature_id[350].value > threshold=40.23666000366211
node_54: feature_name=ALPL	feature_id[331].value <= threshold=48.07305717468262
node_55: feature_name=hsa-miR-576-5p	feature_id[332].value > threshold=674.5924682617188
node_59: feature_name=hsa-miR-5189-3p	feature_id[297].value <= threshold=45.956499099731445
Class：ChAdOx1-Onset group
Rules_11	passed counts:4
node_0: feature_name=IFI44	feature_id[350].value <= threshold=40.23666000366211
node_1: feature_name=IGHG1	feature_id[258].value <= threshold=17.46424961090088
node_2: feature_name=RPL13A	feature_id[179].value <= threshold=353.29156494140625
node_3: feature_name=hsa-miR-5189-3p	feature_id[297].value > threshold=51.600107192993164
node_11: feature_name=MIR4477B	feature_id[455].value <= threshold=83.75009155273438
node_12: feature_name=HIST1H4C	feature_id[238].value > threshold=55.78879737854004
Class：ChAdOx1-Onset group
Rules_12	passed counts:3
node_0: feature_name=IFI44	feature_id[350].value <= threshold=40.23666000366211
node_1: feature_name=IGHG1	feature_id[258].value > threshold=17.46424961090088
node_35: feature_name=AOAH	feature_id[289].value <= threshold=123.02653121948242
node_36: feature_name=GBP1	feature_id[424].value > threshold=32.62214660644531
node_42: feature_name=HIST1H4C	feature_id[238].value <= threshold=46.112009048461914
Class：ChAdOx1-7D group
Rules_13	passed counts:3
node_0: feature_name=IFI44	feature_id[350].value <= threshold=40.23666000366211
node_1: feature_name=IGHG1	feature_id[258].value <= threshold=17.46424961090088
node_2: feature_name=RPL13A	feature_id[179].value > threshold=353.29156494140625
node_26: feature_name=BLVRB	feature_id[132].value <= threshold=139.26444244384766
node_27: feature_name=RNU7-45P	feature_id[407].value <= threshold=107.40654754638672
Class：MenACWY-7D group
Rules_14	passed counts:3
node_0: feature_name=IFI44	feature_id[350].value <= threshold=40.23666000366211
node_1: feature_name=IGHG1	feature_id[258].value <= threshold=17.46424961090088
node_2: feature_name=RPL13A	feature_id[179].value <= threshold=353.29156494140625
node_3: feature_name=hsa-miR-5189-3p	feature_id[297].value > threshold=51.600107192993164
node_11: feature_name=MIR4477B	feature_id[455].value > threshold=83.75009155273438
node_19: feature_name=RN7SL4P	feature_id[109].value > threshold=1362.2772827148438
node_21: feature_name=hsa-miR-331-3p	feature_id[11].value <= threshold=432.94322204589844
Class：MenACWY-Onset group
Rules_15	passed counts:2
node_0: feature_name=IFI44	feature_id[350].value > threshold=40.23666000366211
node_54: feature_name=ALPL	feature_id[331].value > threshold=48.07305717468262
node_64: feature_name=IGHV1-18	feature_id[335].value > threshold=3.815062642097473
node_70: feature_name=CLEC7A	feature_id[183].value <= threshold=84.20119857788086
node_71: feature_name=AC090571.1	feature_id[300].value > threshold=64.17013931274414
Class：ChAdOx1-Onset group
Rules_16	passed counts:2
node_0: feature_name=IFI44	feature_id[350].value > threshold=40.23666000366211
node_54: feature_name=ALPL	feature_id[331].value > threshold=48.07305717468262
node_64: feature_name=IGHV1-18	feature_id[335].value <= threshold=3.815062642097473
node_65: feature_name=SNX3	feature_id[309].value > threshold=102.37704849243164
Class：ChAdOx1-7D group
Rules_17	passed counts:2
node_0: feature_name=IFI44	feature_id[350].value <= threshold=40.23666000366211
node_1: feature_name=IGHG1	feature_id[258].value > threshold=17.46424961090088
node_35: feature_name=AOAH	feature_id[289].value <= threshold=123.02653121948242
node_36: feature_name=GBP1	feature_id[424].value > threshold=32.62214660644531
node_42: feature_name=HIST1H4C	feature_id[238].value > threshold=46.112009048461914
node_44: feature_name=TPT1	feature_id[475].value > threshold=210.29839324951172
Class：MenACWY-Onset group
Rules_18	passed counts:2
node_0: feature_name=IFI44	feature_id[350].value <= threshold=40.23666000366211
node_1: feature_name=IGHG1	feature_id[258].value <= threshold=17.46424961090088
node_2: feature_name=RPL13A	feature_id[179].value > threshold=353.29156494140625
node_26: feature_name=BLVRB	feature_id[132].value > threshold=139.26444244384766
node_32: feature_name=IGHV4-34	feature_id[184].value <= threshold=1.7407437562942505
Class：ChAdOx1-Onset group
Rules_19	passed counts:2
node_0: feature_name=IFI44	feature_id[350].value <= threshold=40.23666000366211
node_1: feature_name=IGHG1	feature_id[258].value <= threshold=17.46424961090088
node_2: feature_name=RPL13A	feature_id[179].value <= threshold=353.29156494140625
node_3: feature_name=hsa-miR-5189-3p	feature_id[297].value <= threshold=51.600107192993164
node_4: feature_name=YOD1	feature_id[466].value > threshold=98.95598220825195
node_8: feature_name=CLEC12A	feature_id[200].value > threshold=57.56113529205322
Class：ChAdOx1-Onset group
Rules_20	passed counts:1
node_0: feature_name=IFI44	feature_id[350].value > threshold=40.23666000366211
node_54: feature_name=ALPL	feature_id[331].value > threshold=48.07305717468262
node_64: feature_name=IGHV1-18	feature_id[335].value > threshold=3.815062642097473
node_70: feature_name=CLEC7A	feature_id[183].value > threshold=84.20119857788086
node_74: feature_name=hsa-miR-636	feature_id[203].value <= threshold=58.557273864746094
node_75: feature_name=hsa-miR-660-5p	feature_id[486].value > threshold=103.37763977050781
Class：ChAdOx1-Onset group
Rules_21	passed counts:1
node_0: feature_name=IFI44	feature_id[350].value > threshold=40.23666000366211
node_54: feature_name=ALPL	feature_id[331].value > threshold=48.07305717468262
node_64: feature_name=IGHV1-18	feature_id[335].value > threshold=3.815062642097473
node_70: feature_name=CLEC7A	feature_id[183].value > threshold=84.20119857788086
node_74: feature_name=hsa-miR-636	feature_id[203].value <= threshold=58.557273864746094
node_75: feature_name=hsa-miR-660-5p	feature_id[486].value <= threshold=103.37763977050781
Class：MenACWY-7D group
Rules_22	passed counts:1
node_0: feature_name=IFI44	feature_id[350].value > threshold=40.23666000366211
node_54: feature_name=ALPL	feature_id[331].value > threshold=48.07305717468262
node_64: feature_name=IGHV1-18	feature_id[335].value <= threshold=3.815062642097473
node_65: feature_name=SNX3	feature_id[309].value <= threshold=102.37704849243164
node_66: feature_name=PSAP	feature_id[31].value > threshold=1378.3560791015625
Class：MenACWY-Onset group
Rules_23	passed counts:1
node_0: feature_name=IFI44	feature_id[350].value > threshold=40.23666000366211
node_54: feature_name=ALPL	feature_id[331].value <= threshold=48.07305717468262
node_55: feature_name=hsa-miR-576-5p	feature_id[332].value > threshold=674.5924682617188
node_59: feature_name=hsa-miR-5189-3p	feature_id[297].value > threshold=45.956499099731445
node_61: feature_name=hsa-miR-374b-5p	feature_id[51].value > threshold=619.8526306152344
Class：MenACWY-Onset group
Rules_24	passed counts:1
node_0: feature_name=IFI44	feature_id[350].value > threshold=40.23666000366211
node_54: feature_name=ALPL	feature_id[331].value <= threshold=48.07305717468262
node_55: feature_name=hsa-miR-576-5p	feature_id[332].value > threshold=674.5924682617188
node_59: feature_name=hsa-miR-5189-3p	feature_id[297].value > threshold=45.956499099731445
node_61: feature_name=hsa-miR-374b-5p	feature_id[51].value <= threshold=619.8526306152344
Class：MenACWY-7D group
Rules_25	passed counts:1
node_0: feature_name=IFI44	feature_id[350].value > threshold=40.23666000366211
node_54: feature_name=ALPL	feature_id[331].value <= threshold=48.07305717468262
node_55: feature_name=hsa-miR-576-5p	feature_id[332].value <= threshold=674.5924682617188
node_56: feature_name=HSPE1P18	feature_id[382].value > threshold=67.89249801635742
Class：MenACWY-7D group
Rules_26	passed counts:1
node_0: feature_name=IFI44	feature_id[350].value <= threshold=40.23666000366211
node_1: feature_name=IGHG1	feature_id[258].value > threshold=17.46424961090088
node_35: feature_name=AOAH	feature_id[289].value > threshold=123.02653121948242
node_49: feature_name=hsa-miR-127-3p	feature_id[78].value > threshold=124.85504531860352
node_51: feature_name=FKBP8	feature_id[162].value > threshold=1268.92138671875
Class：ChAdOx1-Onset group
Rules_27	passed counts:1
node_0: feature_name=IFI44	feature_id[350].value <= threshold=40.23666000366211
node_1: feature_name=IGHG1	feature_id[258].value > threshold=17.46424961090088
node_35: feature_name=AOAH	feature_id[289].value > threshold=123.02653121948242
node_49: feature_name=hsa-miR-127-3p	feature_id[78].value > threshold=124.85504531860352
node_51: feature_name=FKBP8	feature_id[162].value <= threshold=1268.92138671875
Class：MenACWY-Onset group
Rules_28	passed counts:1
node_0: feature_name=IFI44	feature_id[350].value <= threshold=40.23666000366211
node_1: feature_name=IGHG1	feature_id[258].value > threshold=17.46424961090088
node_35: feature_name=AOAH	feature_id[289].value <= threshold=123.02653121948242
node_36: feature_name=GBP1	feature_id[424].value > threshold=32.62214660644531
node_42: feature_name=HIST1H4C	feature_id[238].value > threshold=46.112009048461914
node_44: feature_name=TPT1	feature_id[475].value <= threshold=210.29839324951172
node_45: feature_name=MT-CO1	feature_id[36].value > threshold=785.9872741699219
Class：MenACWY-7D group
Rules_29	passed counts:1
node_0: feature_name=IFI44	feature_id[350].value <= threshold=40.23666000366211
node_1: feature_name=IGHG1	feature_id[258].value > threshold=17.46424961090088
node_35: feature_name=AOAH	feature_id[289].value <= threshold=123.02653121948242
node_36: feature_name=GBP1	feature_id[424].value > threshold=32.62214660644531
node_42: feature_name=HIST1H4C	feature_id[238].value > threshold=46.112009048461914
node_44: feature_name=TPT1	feature_id[475].value <= threshold=210.29839324951172
node_45: feature_name=MT-CO1	feature_id[36].value <= threshold=785.9872741699219
Class：Pre-vaccination group
Rules_30	passed counts:1
node_0: feature_name=IFI44	feature_id[350].value <= threshold=40.23666000366211
node_1: feature_name=IGHG1	feature_id[258].value > threshold=17.46424961090088
node_35: feature_name=AOAH	feature_id[289].value <= threshold=123.02653121948242
node_36: feature_name=GBP1	feature_id[424].value <= threshold=32.62214660644531
node_37: feature_name=MIR3161	feature_id[221].value > threshold=60.86847686767578
node_39: feature_name=CRISPLD2	feature_id[406].value > threshold=41.35725212097168
Class：ChAdOx1-7D group
Rules_31	passed counts:1
node_0: feature_name=IFI44	feature_id[350].value <= threshold=40.23666000366211
node_1: feature_name=IGHG1	feature_id[258].value > threshold=17.46424961090088
node_35: feature_name=AOAH	feature_id[289].value <= threshold=123.02653121948242
node_36: feature_name=GBP1	feature_id[424].value <= threshold=32.62214660644531
node_37: feature_name=MIR3161	feature_id[221].value > threshold=60.86847686767578
node_39: feature_name=CRISPLD2	feature_id[406].value <= threshold=41.35725212097168
Class：ChAdOx1-Onset group
Rules_32	passed counts:1
node_0: feature_name=IFI44	feature_id[350].value <= threshold=40.23666000366211
node_1: feature_name=IGHG1	feature_id[258].value <= threshold=17.46424961090088
node_2: feature_name=RPL13A	feature_id[179].value > threshold=353.29156494140625
node_26: feature_name=BLVRB	feature_id[132].value <= threshold=139.26444244384766
node_27: feature_name=RNU7-45P	feature_id[407].value > threshold=107.40654754638672
node_29: feature_name=AC242842.1	feature_id[323].value > threshold=47.634056091308594
Class：ChAdOx1-Onset group
Rules_33	passed counts:1
node_0: feature_name=IFI44	feature_id[350].value <= threshold=40.23666000366211
node_1: feature_name=IGHG1	feature_id[258].value <= threshold=17.46424961090088
node_2: feature_name=RPL13A	feature_id[179].value > threshold=353.29156494140625
node_26: feature_name=BLVRB	feature_id[132].value <= threshold=139.26444244384766
node_27: feature_name=RNU7-45P	feature_id[407].value > threshold=107.40654754638672
node_29: feature_name=AC242842.1	feature_id[323].value <= threshold=47.634056091308594
Class：Pre-vaccination group
Rules_34	passed counts:1
node_0: feature_name=IFI44	feature_id[350].value <= threshold=40.23666000366211
node_1: feature_name=IGHG1	feature_id[258].value <= threshold=17.46424961090088
node_2: feature_name=RPL13A	feature_id[179].value <= threshold=353.29156494140625
node_3: feature_name=hsa-miR-5189-3p	feature_id[297].value > threshold=51.600107192993164
node_11: feature_name=MIR4477B	feature_id[455].value > threshold=83.75009155273438
node_19: feature_name=RN7SL4P	feature_id[109].value > threshold=1362.2772827148438
node_21: feature_name=hsa-miR-331-3p	feature_id[11].value > threshold=432.94322204589844
node_23: feature_name=C9orf78	feature_id[96].value > threshold=76.43577766418457
Class：ChAdOx1-7D group
Rules_35	passed counts:1
node_0: feature_name=IFI44	feature_id[350].value <= threshold=40.23666000366211
node_1: feature_name=IGHG1	feature_id[258].value <= threshold=17.46424961090088
node_2: feature_name=RPL13A	feature_id[179].value <= threshold=353.29156494140625
node_3: feature_name=hsa-miR-5189-3p	feature_id[297].value > threshold=51.600107192993164
node_11: feature_name=MIR4477B	feature_id[455].value > threshold=83.75009155273438
node_19: feature_name=RN7SL4P	feature_id[109].value > threshold=1362.2772827148438
node_21: feature_name=hsa-miR-331-3p	feature_id[11].value > threshold=432.94322204589844
node_23: feature_name=C9orf78	feature_id[96].value <= threshold=76.43577766418457
Class：MenACWY-7D group
Rules_36	passed counts:1
node_0: feature_name=IFI44	feature_id[350].value <= threshold=40.23666000366211
node_1: feature_name=IGHG1	feature_id[258].value <= threshold=17.46424961090088
node_2: feature_name=RPL13A	feature_id[179].value <= threshold=353.29156494140625
node_3: feature_name=hsa-miR-5189-3p	feature_id[297].value > threshold=51.600107192993164
node_11: feature_name=MIR4477B	feature_id[455].value <= threshold=83.75009155273438
node_12: feature_name=HIST1H4C	feature_id[238].value <= threshold=55.78879737854004
node_13: feature_name=SNORD3A	feature_id[274].value <= threshold=16.154266357421875
node_14: feature_name=RPL18A	feature_id[152].value > threshold=263.2492218017578
Class：MenACWY-Onset group
Rules_37	passed counts:1
node_0: feature_name=IFI44	feature_id[350].value <= threshold=40.23666000366211
node_1: feature_name=IGHG1	feature_id[258].value <= threshold=17.46424961090088
node_2: feature_name=RPL13A	feature_id[179].value <= threshold=353.29156494140625
node_3: feature_name=hsa-miR-5189-3p	feature_id[297].value > threshold=51.600107192993164
node_11: feature_name=MIR4477B	feature_id[455].value <= threshold=83.75009155273438
node_12: feature_name=HIST1H4C	feature_id[238].value <= threshold=55.78879737854004
node_13: feature_name=SNORD3A	feature_id[274].value <= threshold=16.154266357421875
node_14: feature_name=RPL18A	feature_id[152].value <= threshold=263.2492218017578
Class：ChAdOx1-Onset group
Rules_38	passed counts:1
node_0: feature_name=IFI44	feature_id[350].value <= threshold=40.23666000366211
node_1: feature_name=IGHG1	feature_id[258].value <= threshold=17.46424961090088
node_2: feature_name=RPL13A	feature_id[179].value <= threshold=353.29156494140625
node_3: feature_name=hsa-miR-5189-3p	feature_id[297].value <= threshold=51.600107192993164
node_4: feature_name=YOD1	feature_id[466].value > threshold=98.95598220825195
node_8: feature_name=CLEC12A	feature_id[200].value <= threshold=57.56113529205322
Class：MenACWY-Onset group
Rules_39	passed counts:1
node_0: feature_name=IFI44	feature_id[350].value <= threshold=40.23666000366211
node_1: feature_name=IGHG1	feature_id[258].value <= threshold=17.46424961090088
node_2: feature_name=RPL13A	feature_id[179].value <= threshold=353.29156494140625
node_3: feature_name=hsa-miR-5189-3p	feature_id[297].value <= threshold=51.600107192993164
node_4: feature_name=YOD1	feature_id[466].value <= threshold=98.95598220825195
node_5: feature_name=IL10RA	feature_id[457].value <= threshold=53.171857833862305
Class：MenACWY-7D group

## Sheet: XGBoost
Rules_0	passed counts:31
node_0: feature_name=CASP10	feature_id[1].value > threshold=19.900879859924316
node_54: feature_name=ALPL	feature_id[2].value <= threshold=58.6577262878418
node_55: feature_name=IGHM	feature_id[16].value > threshold=56.92562294006348
Class：MenACWY-Onset group
Rules_1	passed counts:27
node_0: feature_name=CASP10	feature_id[1].value <= threshold=19.900879859924316
node_1: feature_name=IGHG1	feature_id[17].value > threshold=17.46424961090088
node_31: feature_name=NSUN3	feature_id[104].value <= threshold=7.407855749130249
node_32: feature_name=PLAG1	feature_id[84].value > threshold=0.7841002643108368
node_36: feature_name=L3MBTL4	feature_id[39].value > threshold=1.0412053167819977
node_40: feature_name=PTRHD1	feature_id[95].value > threshold=3.7622270584106445
Class：MenACWY-7D group
Rules_2	passed counts:27
node_0: feature_name=CASP10	feature_id[1].value <= threshold=19.900879859924316
node_1: feature_name=IGHG1	feature_id[17].value <= threshold=17.46424961090088
node_2: feature_name=CLSPN	feature_id[0].value <= threshold=0.35616856813430786
node_3: feature_name=hsa-miR-3614-5p	feature_id[72].value <= threshold=6.518139600753784
node_4: feature_name=SPTAN1	feature_id[78].value <= threshold=37.456743240356445
node_5: feature_name=hsa-miR-219b-5p	feature_id[18].value <= threshold=7.160878419876099
node_6: feature_name=C1orf174	feature_id[70].value > threshold=6.194150924682617
node_8: feature_name=IGKV4-1	feature_id[32].value <= threshold=28.88958168029785
Class：Pre-vaccination group
Rules_3	passed counts:16
node_0: feature_name=CASP10	feature_id[1].value <= threshold=19.900879859924316
node_1: feature_name=IGHG1	feature_id[17].value <= threshold=17.46424961090088
node_2: feature_name=CLSPN	feature_id[0].value > threshold=0.35616856813430786
node_24: feature_name=HSPH1	feature_id[48].value <= threshold=8.627840042114258
node_25: feature_name=KIF2A	feature_id[14].value > threshold=28.433488845825195
node_27: feature_name=KIF2A	feature_id[14].value <= threshold=48.014564514160156
Class：ChAdOx1-Onset group
Rules_4	passed counts:10
node_0: feature_name=CASP10	feature_id[1].value <= threshold=19.900879859924316
node_1: feature_name=IGHG1	feature_id[17].value <= threshold=17.46424961090088
node_2: feature_name=CLSPN	feature_id[0].value <= threshold=0.35616856813430786
node_3: feature_name=hsa-miR-3614-5p	feature_id[72].value > threshold=6.518139600753784
node_15: feature_name=TIMM10	feature_id[40].value <= threshold=15.838279247283936
node_16: feature_name=ADORA3	feature_id[11].value <= threshold=1.1058508157730103
node_17: feature_name=SLC35E2A	feature_id[74].value > threshold=11.823427200317383
Class：ChAdOx1-7D group
Rules_5	passed counts:8
node_0: feature_name=CASP10	feature_id[1].value <= threshold=19.900879859924316
node_1: feature_name=IGHG1	feature_id[17].value > threshold=17.46424961090088
node_31: feature_name=NSUN3	feature_id[104].value > threshold=7.407855749130249
node_43: feature_name=TSPAN3	feature_id[36].value <= threshold=3.0930076837539673
node_44: feature_name=BATF	feature_id[53].value > threshold=8.141079902648926
node_46: feature_name=FAM114A2	feature_id[19].value <= threshold=5.365840911865234
Class：ChAdOx1-7D group
Rules_6	passed counts:5
node_0: feature_name=CASP10	feature_id[1].value > threshold=19.900879859924316
node_54: feature_name=ALPL	feature_id[2].value > threshold=58.6577262878418
node_60: feature_name=RRP9	feature_id[99].value <= threshold=6.6620073318481445
node_61: feature_name=EPHB2	feature_id[26].value > threshold=0.8199819549918175
Class：ChAdOx1-Onset group
Rules_7	passed counts:5
node_0: feature_name=CASP10	feature_id[1].value <= threshold=19.900879859924316
node_1: feature_name=IGHG1	feature_id[17].value <= threshold=17.46424961090088
node_2: feature_name=CLSPN	feature_id[0].value <= threshold=0.35616856813430786
node_3: feature_name=hsa-miR-3614-5p	feature_id[72].value > threshold=6.518139600753784
node_15: feature_name=TIMM10	feature_id[40].value > threshold=15.838279247283936
Class：ChAdOx1-Onset group
Rules_8	passed counts:5
node_0: feature_name=CASP10	feature_id[1].value <= threshold=19.900879859924316
node_1: feature_name=IGHG1	feature_id[17].value <= threshold=17.46424961090088
node_2: feature_name=CLSPN	feature_id[0].value <= threshold=0.35616856813430786
node_3: feature_name=hsa-miR-3614-5p	feature_id[72].value > threshold=6.518139600753784
node_15: feature_name=TIMM10	feature_id[40].value <= threshold=15.838279247283936
node_16: feature_name=ADORA3	feature_id[11].value > threshold=1.1058508157730103
node_20: feature_name=KRT8P33	feature_id[85].value <= threshold=14.36344575881958
Class：MenACWY-Onset group
Rules_9	passed counts:5
node_0: feature_name=CASP10	feature_id[1].value <= threshold=19.900879859924316
node_1: feature_name=IGHG1	feature_id[17].value <= threshold=17.46424961090088
node_2: feature_name=CLSPN	feature_id[0].value <= threshold=0.35616856813430786
node_3: feature_name=hsa-miR-3614-5p	feature_id[72].value <= threshold=6.518139600753784
node_4: feature_name=SPTAN1	feature_id[78].value > threshold=37.456743240356445
node_12: feature_name=LCN2	feature_id[58].value <= threshold=14.284183502197266
Class：ChAdOx1-7D group
Rules_10	passed counts:3
node_0: feature_name=CASP10	feature_id[1].value > threshold=19.900879859924316
node_54: feature_name=ALPL	feature_id[2].value > threshold=58.6577262878418
node_60: feature_name=RRP9	feature_id[99].value > threshold=6.6620073318481445
node_64: feature_name=TMEM245	feature_id[5].value > threshold=9.154975414276123
Class：MenACWY-7D group
Rules_11	passed counts:3
node_0: feature_name=CASP10	feature_id[1].value <= threshold=19.900879859924316
node_1: feature_name=IGHG1	feature_id[17].value > threshold=17.46424961090088
node_31: feature_name=NSUN3	feature_id[104].value > threshold=7.407855749130249
node_43: feature_name=TSPAN3	feature_id[36].value > threshold=3.0930076837539673
node_51: feature_name=KIF2A	feature_id[14].value <= threshold=34.29561519622803
Class：ChAdOx1-Onset group
Rules_12	passed counts:3
node_0: feature_name=CASP10	feature_id[1].value <= threshold=19.900879859924316
node_1: feature_name=IGHG1	feature_id[17].value > threshold=17.46424961090088
node_31: feature_name=NSUN3	feature_id[104].value > threshold=7.407855749130249
node_43: feature_name=TSPAN3	feature_id[36].value <= threshold=3.0930076837539673
node_44: feature_name=BATF	feature_id[53].value > threshold=8.141079902648926
node_46: feature_name=FAM114A2	feature_id[19].value > threshold=5.365840911865234
node_48: feature_name=hsa-miR-7848-3p	feature_id[97].value <= threshold=2.5548949241638184
Class：MenACWY-Onset group
Rules_13	passed counts:3
node_0: feature_name=CASP10	feature_id[1].value <= threshold=19.900879859924316
node_1: feature_name=IGHG1	feature_id[17].value <= threshold=17.46424961090088
node_2: feature_name=CLSPN	feature_id[0].value > threshold=0.35616856813430786
node_24: feature_name=HSPH1	feature_id[48].value > threshold=8.627840042114258
Class：MenACWY-7D group
Rules_14	passed counts:2
node_0: feature_name=CASP10	feature_id[1].value > threshold=19.900879859924316
node_54: feature_name=ALPL	feature_id[2].value > threshold=58.6577262878418
node_60: feature_name=RRP9	feature_id[99].value > threshold=6.6620073318481445
node_64: feature_name=TMEM245	feature_id[5].value <= threshold=9.154975414276123
Class：MenACWY-Onset group
Rules_15	passed counts:2
node_0: feature_name=CASP10	feature_id[1].value > threshold=19.900879859924316
node_54: feature_name=ALPL	feature_id[2].value <= threshold=58.6577262878418
node_55: feature_name=IGHM	feature_id[16].value <= threshold=56.92562294006348
node_56: feature_name=EPHB2	feature_id[26].value <= threshold=2.5678521394729614
Class：ChAdOx1-Onset group
Rules_16	passed counts:2
node_0: feature_name=CASP10	feature_id[1].value <= threshold=19.900879859924316
node_1: feature_name=IGHG1	feature_id[17].value > threshold=17.46424961090088
node_31: feature_name=NSUN3	feature_id[104].value > threshold=7.407855749130249
node_43: feature_name=TSPAN3	feature_id[36].value > threshold=3.0930076837539673
node_51: feature_name=KIF2A	feature_id[14].value > threshold=34.29561519622803
Class：MenACWY-7D group
Rules_17	passed counts:2
node_0: feature_name=CASP10	feature_id[1].value <= threshold=19.900879859924316
node_1: feature_name=IGHG1	feature_id[17].value > threshold=17.46424961090088
node_31: feature_name=NSUN3	feature_id[104].value > threshold=7.407855749130249
node_43: feature_name=TSPAN3	feature_id[36].value <= threshold=3.0930076837539673
node_44: feature_name=BATF	feature_id[53].value <= threshold=8.141079902648926
Class：MenACWY-7D group
Rules_18	passed counts:2
node_0: feature_name=CASP10	feature_id[1].value <= threshold=19.900879859924316
node_1: feature_name=IGHG1	feature_id[17].value > threshold=17.46424961090088
node_31: feature_name=NSUN3	feature_id[104].value <= threshold=7.407855749130249
node_32: feature_name=PLAG1	feature_id[84].value <= threshold=0.7841002643108368
node_33: feature_name=AC134407.3	feature_id[76].value > threshold=1.4921082854270935
Class：ChAdOx1-7D group
Rules_19	passed counts:2
node_0: feature_name=CASP10	feature_id[1].value <= threshold=19.900879859924316
node_1: feature_name=IGHG1	feature_id[17].value <= threshold=17.46424961090088
node_2: feature_name=CLSPN	feature_id[0].value > threshold=0.35616856813430786
node_24: feature_name=HSPH1	feature_id[48].value <= threshold=8.627840042114258
node_25: feature_name=KIF2A	feature_id[14].value > threshold=28.433488845825195
node_27: feature_name=KIF2A	feature_id[14].value > threshold=48.014564514160156
Class：ChAdOx1-7D group
Rules_20	passed counts:2
node_0: feature_name=CASP10	feature_id[1].value <= threshold=19.900879859924316
node_1: feature_name=IGHG1	feature_id[17].value <= threshold=17.46424961090088
node_2: feature_name=CLSPN	feature_id[0].value > threshold=0.35616856813430786
node_24: feature_name=HSPH1	feature_id[48].value <= threshold=8.627840042114258
node_25: feature_name=KIF2A	feature_id[14].value <= threshold=28.433488845825195
Class：MenACWY-Onset group
Rules_21	passed counts:2
node_0: feature_name=CASP10	feature_id[1].value <= threshold=19.900879859924316
node_1: feature_name=IGHG1	feature_id[17].value <= threshold=17.46424961090088
node_2: feature_name=CLSPN	feature_id[0].value <= threshold=0.35616856813430786
node_3: feature_name=hsa-miR-3614-5p	feature_id[72].value > threshold=6.518139600753784
node_15: feature_name=TIMM10	feature_id[40].value <= threshold=15.838279247283936
node_16: feature_name=ADORA3	feature_id[11].value <= threshold=1.1058508157730103
node_17: feature_name=SLC35E2A	feature_id[74].value <= threshold=11.823427200317383
Class：MenACWY-7D group
Rules_22	passed counts:2
node_0: feature_name=CASP10	feature_id[1].value <= threshold=19.900879859924316
node_1: feature_name=IGHG1	feature_id[17].value <= threshold=17.46424961090088
node_2: feature_name=CLSPN	feature_id[0].value <= threshold=0.35616856813430786
node_3: feature_name=hsa-miR-3614-5p	feature_id[72].value <= threshold=6.518139600753784
node_4: feature_name=SPTAN1	feature_id[78].value <= threshold=37.456743240356445
node_5: feature_name=hsa-miR-219b-5p	feature_id[18].value > threshold=7.160878419876099
Class：MenACWY-7D group
Rules_23	passed counts:1
node_0: feature_name=CASP10	feature_id[1].value > threshold=19.900879859924316
node_54: feature_name=ALPL	feature_id[2].value > threshold=58.6577262878418
node_60: feature_name=RRP9	feature_id[99].value <= threshold=6.6620073318481445
node_61: feature_name=EPHB2	feature_id[26].value <= threshold=0.8199819549918175
Class：ChAdOx1-7D group
Rules_24	passed counts:1
node_0: feature_name=CASP10	feature_id[1].value > threshold=19.900879859924316
node_54: feature_name=ALPL	feature_id[2].value <= threshold=58.6577262878418
node_55: feature_name=IGHM	feature_id[16].value <= threshold=56.92562294006348
node_56: feature_name=EPHB2	feature_id[26].value > threshold=2.5678521394729614
Class：MenACWY-Onset group
Rules_25	passed counts:1
node_0: feature_name=CASP10	feature_id[1].value <= threshold=19.900879859924316
node_1: feature_name=IGHG1	feature_id[17].value > threshold=17.46424961090088
node_31: feature_name=NSUN3	feature_id[104].value > threshold=7.407855749130249
node_43: feature_name=TSPAN3	feature_id[36].value <= threshold=3.0930076837539673
node_44: feature_name=BATF	feature_id[53].value > threshold=8.141079902648926
node_46: feature_name=FAM114A2	feature_id[19].value > threshold=5.365840911865234
node_48: feature_name=hsa-miR-7848-3p	feature_id[97].value > threshold=2.5548949241638184
Class：ChAdOx1-7D group
Rules_26	passed counts:1
node_0: feature_name=CASP10	feature_id[1].value <= threshold=19.900879859924316
node_1: feature_name=IGHG1	feature_id[17].value > threshold=17.46424961090088
node_31: feature_name=NSUN3	feature_id[104].value <= threshold=7.407855749130249
node_32: feature_name=PLAG1	feature_id[84].value > threshold=0.7841002643108368
node_36: feature_name=L3MBTL4	feature_id[39].value > threshold=1.0412053167819977
node_40: feature_name=PTRHD1	feature_id[95].value <= threshold=3.7622270584106445
Class：ChAdOx1-7D group
Rules_27	passed counts:1
node_0: feature_name=CASP10	feature_id[1].value <= threshold=19.900879859924316
node_1: feature_name=IGHG1	feature_id[17].value > threshold=17.46424961090088
node_31: feature_name=NSUN3	feature_id[104].value <= threshold=7.407855749130249
node_32: feature_name=PLAG1	feature_id[84].value > threshold=0.7841002643108368
node_36: feature_name=L3MBTL4	feature_id[39].value <= threshold=1.0412053167819977
node_37: feature_name=AHNAK	feature_id[46].value > threshold=116.32130813598633
Class：ChAdOx1-Onset group
Rules_28	passed counts:1
node_0: feature_name=CASP10	feature_id[1].value <= threshold=19.900879859924316
node_1: feature_name=IGHG1	feature_id[17].value > threshold=17.46424961090088
node_31: feature_name=NSUN3	feature_id[104].value <= threshold=7.407855749130249
node_32: feature_name=PLAG1	feature_id[84].value > threshold=0.7841002643108368
node_36: feature_name=L3MBTL4	feature_id[39].value <= threshold=1.0412053167819977
node_37: feature_name=AHNAK	feature_id[46].value <= threshold=116.32130813598633
Class：MenACWY-Onset group
Rules_29	passed counts:1
node_0: feature_name=CASP10	feature_id[1].value <= threshold=19.900879859924316
node_1: feature_name=IGHG1	feature_id[17].value > threshold=17.46424961090088
node_31: feature_name=NSUN3	feature_id[104].value <= threshold=7.407855749130249
node_32: feature_name=PLAG1	feature_id[84].value <= threshold=0.7841002643108368
node_33: feature_name=AC134407.3	feature_id[76].value <= threshold=1.4921082854270935
Class：Pre-vaccination group
Rules_30	passed counts:1
node_0: feature_name=CASP10	feature_id[1].value <= threshold=19.900879859924316
node_1: feature_name=IGHG1	feature_id[17].value <= threshold=17.46424961090088
node_2: feature_name=CLSPN	feature_id[0].value <= threshold=0.35616856813430786
node_3: feature_name=hsa-miR-3614-5p	feature_id[72].value > threshold=6.518139600753784
node_15: feature_name=TIMM10	feature_id[40].value <= threshold=15.838279247283936
node_16: feature_name=ADORA3	feature_id[11].value > threshold=1.1058508157730103
node_20: feature_name=KRT8P33	feature_id[85].value > threshold=14.36344575881958
Class：Pre-vaccination group
Rules_31	passed counts:1
node_0: feature_name=CASP10	feature_id[1].value <= threshold=19.900879859924316
node_1: feature_name=IGHG1	feature_id[17].value <= threshold=17.46424961090088
node_2: feature_name=CLSPN	feature_id[0].value <= threshold=0.35616856813430786
node_3: feature_name=hsa-miR-3614-5p	feature_id[72].value <= threshold=6.518139600753784
node_4: feature_name=SPTAN1	feature_id[78].value > threshold=37.456743240356445
node_12: feature_name=LCN2	feature_id[58].value > threshold=14.284183502197266
Class：MenACWY-Onset group
Rules_32	passed counts:1
node_0: feature_name=CASP10	feature_id[1].value <= threshold=19.900879859924316
node_1: feature_name=IGHG1	feature_id[17].value <= threshold=17.46424961090088
node_2: feature_name=CLSPN	feature_id[0].value <= threshold=0.35616856813430786
node_3: feature_name=hsa-miR-3614-5p	feature_id[72].value <= threshold=6.518139600753784
node_4: feature_name=SPTAN1	feature_id[78].value <= threshold=37.456743240356445
node_5: feature_name=hsa-miR-219b-5p	feature_id[18].value <= threshold=7.160878419876099
node_6: feature_name=C1orf174	feature_id[70].value > threshold=6.194150924682617
node_8: feature_name=IGKV4-1	feature_id[32].value > threshold=28.88958168029785
Class：ChAdOx1-Onset group
Rules_33	passed counts:1
node_0: feature_name=CASP10	feature_id[1].value <= threshold=19.900879859924316
node_1: feature_name=IGHG1	feature_id[17].value <= threshold=17.46424961090088
node_2: feature_name=CLSPN	feature_id[0].value <= threshold=0.35616856813430786
node_3: feature_name=hsa-miR-3614-5p	feature_id[72].value <= threshold=6.518139600753784
node_4: feature_name=SPTAN1	feature_id[78].value <= threshold=37.456743240356445
node_5: feature_name=hsa-miR-219b-5p	feature_id[18].value <= threshold=7.160878419876099
node_6: feature_name=C1orf174	feature_id[70].value <= threshold=6.194150924682617
Class：MenACWY-Onset group
