# Supplementary material for: Transcriptomic and miRNA Signatures of ChAdOx1 nCoV-19 Vaccine Response Using Machine Learning
Source: Life (Basel). 2025 Jun 18;15(6):981. doi: 10.3390/life15060981 (PMC12193736; doi:10.3390/life15060981)
Supplement: Supplementary file 1 [file life-15-00981-s001.zip › Table S1.xlsx]

## Sheet: Sheet1
Rank	AdaBoost	CatBoost	ExtraTrees	LASSO	LightGBM	MCFS	mRMR	RF	Ridge	XGBoost
1	hsa-miR-3614-5p	HIST1H3G	IFI44	hsa-miR-6501-5p	OTOF	OTOF	XAF1	USP18	hsa-miR-30b-5p	CLSPN
2	TCTN3	JUN	LGALS3BP	JUN	IFI27	EPHB2	RIOK3	HERC6	hsa-miR-10399-3p	CASP10
3	ELANE	hsa-miR-6501-5p	EPB41L3	SDHAF2	FOXM1	SIGLEC1	TBC1D17	RUFY4	DEFA3	ALPL
4	CASP10	IFIT1	XAF1	hsa-miR-4655-3p	hsa-miR-3614-5p	CASP10	AHCTF1	SIGLEC1	BSG	RNF6
5	AC060766.1	IGHG1	TRIM22	hsa-miR-1197	hsa-miR-6501-5p	USP18	BTN3A1	AC069528.2	hsa-miR-532-3p	LRIG2
6	XYLB	KIAA1958	PI3	MPHOSPH6	KLHDC8B	IFI44	RNPEPL1	PNPT1	hsa-miR-93-3p	TMEM245
7	AL731577.2	RRM2	IFI35	hsa-miR-676-3p	RAD23A	PPM1K	EMP3	IGHG1	H3F3AP4	ANAPC2
8	ZDHHC12	AZI2	MARCO	AC105339.6	AL391244.2	HERC6	IGF2BP2	PKP4	hsa-miR-23a-3p	TOE1
9	BUB1	TPX2	ETV7	hsa-miR-3136-5p	INTS6-AS1	IFIT1	CES1	SAMD9L	hsa-miR-500a-3p	NDC80
10	PRLR	TIMM10	PARP9	RAB3GAP2	AGRN	AC008079.1	TMX4	FOXM1	hsa-miR-324-3p	OPN3
11	C14orf93	PIWIL4	FBXO39	UCP3	IGKV4-1	IFI44L	FUCA2	PNRC1	HIST2H2AC	ASL
12	CDK6	FAAHP1	YEATS2	VPS33A	RRM2	CHROMR	ARL4A	ADAT1	hsa-miR-331-3p	ADORA3
13	CCNJ	CLSPN	DCLRE1C	KDM5A	LTF	HIST1H3G	OTOF	ITGB4	IGLC2	AC110769.2
14	CDC20	ITGB1	OAS1	hsa-miR-548b-5p	PHACTR1	AL731577.2	TIGD3	RIOK3	TXNIP	PRDM1
15	GM2A	AC100786.1	AL731577.2	RGPD8	IGHG1	CMPK2	AC064801.2	ADAP2	hsa-miR-3173-5p	KIF2A
16	TMOD1	PNRC1	PHF11	hsa-miR-379-3p	KPNA1	RSAD2	TRIM58	TRIM14	OAZ1	ZBED5-AS1
17	PTOV1	NUB1	TRIM5	RPS18P9	CPNE5	OAS1	ZEB2	DENND5B	NCF1C	IGHM
18	hsa-miR-26b-5p	AC004687.1	IRS2	KLHL20	AL031123.2	CLSPN	AC100786.1	TYMS	SNCA	IGHG1
19	ZKSCAN5	NSUN3	IGHV3-30	hsa-miR-216b-5p	RHAG	RTP4	IGHV3-30	IGHV3-33	hsa-miR-15b-3p	hsa-miR-219b-5p
20	AL391244.2	hsa-miR-3614-5p	SAMHD1	TMEM248	PIWIL4	EIF2AK2	BTN3A3	LY6E	hsa-miR-339-3p	FAM114A2
21	MED1	BTN2A3P	PIGX	COA1	OAS1	DDX60	SNX2	HIST1H3G	SELL	AC073487.1
22	ZBTB14	PHACTR2	HELZ2	PMS2	DLD	BLVRA	CASTOR2	CDC20	hsa-miR-20b-5p	ACTBP8
23	STX8	RAB36	POLQ	hsa-miR-3140-5p	CHI3L1	OASL	PIGB	JCHAIN	hsa-miR-23b-3p	GSTM3
24	NCAPG	IGHV3-30	TMEM123	CRISP3	ASGR1	TIMM10	MAD2L1BP	CXCL10	hsa-miR-574-3p	PGLYRP1
25	SDC2	POMT1	ISG15	MMP8	AC104837.2	KIAA1958	RSU1	ERP29	hsa-miR-296-5p	TOLLIP
26	HIST1H3G	TIMM23	DNAJB5	FAM106A	SMTN	ADA2	COQ8A	FBXO6	hsa-miR-30a-5p	RIN2
27	FICD	JADE1	HERC5	RNF168	KLF10	SPATS2L	EEF2	TPX2	ACTB	EPHB2
28	ERLIN2	OPN3	EPHB2	hsa-miR-4638-3p	ERLIN1	PARP12	KLHL14	SP100	TMSB10	LINC01572
29	hsa-miR-191-3p	CCNJL	C1GALT1	ZSCAN26	EIF4B	AGRN	AC018644.1	IFITM1	hsa-miR-425-3p	PPP3CA
30	hsa-miR-6730-3p	CIT	EZH2	hsa-miR-224-3p	EGR1	IFI6	AGO2	CDC14B	DUSP1	IFI27
31	SLC2A5	PRDM8	CBR1	LINC00598	DOCK4	AC104837.2	KLHDC8B	JUN	hsa-miR-7706	WHAMMP3
32	ESPL1	NUDC	HIST1H3G	IGHV2-5	CASP10	EZH2	GNG7	CTSL	PSAP	TENT4B
33	RANBP10	RGL1	JUN	AAMDC	hsa-miR-3143	XAF1	NFIX	IFIH1	AHNAK	IGKV4-1
34	RN7SL57P	LAMP3	TPMT	hsa-miR-1237-3p	TIFA	OAS3	PPM1K	CCN3	DMTN	RPL13A
35	RN7SKP80	RN7SL834P	HERC6	CDRT4	SPTAN1	PNPT1	IMPA2	CR1	CEBPB	hsa-miR-642a-3p
36	ZNF491	RN7SKP95	STAC3	PDE6D	MCUR1	HERC5	hsa-miR-1273c	MZB1	CHI3L1	FOXRED2
37	IFT140	ATXN1	BTN3A3	BPHL	ASRGL1	LY6E-DT	IFI30	RPL7A	MT-CO1	TSPAN3
38	CACNB1	EEF2	EIF3L	PRUNE2	AC063977.1	EPSTI1	HEMGN	PARP12	FCGR3B	AC099524.1
39	TPM4	FOXM1	ALPL	AC023355.1	hsa-miR-4488	TRIM5	STAC3	MS4A7	FTL	AL391244.2
40	LINC01963	CCNY	MCUR1	hsa-miR-7-2-3p	hsa-miR-10399-5p	NRIR	RNF103	SPAG5	hsa-miR-342-3p	L3MBTL4
41	RABL6	HERC5	FBXO10	hsa-miR-5187-5p	WSB1	DHX58	hsa-miR-28-5p	JUP	hsa-miR-5100	TIMM10
42	ZNF775	DDX60	MICAL2	hsa-miR-519d-3p	TBC1D8	RUFY4	SAMD9	TIMM10	S100A8	PLEKHJ1
43	TCF4	AL031283.1	SHISA5	FAM86C1	SYNE2	TPX2	ALPL	CCNA2	ADIPOR1	SLC39A10
44	PIK3R4	SRA1	PARP14	hsa-miR-548au-5p	MTSS2	EMP3	RC3H2	PRKAG2	hsa-miR-652-3p	BTN3A3
45	SDHAF3	PKP4	BTN3A1	hsa-let-7c-3p	ERAP2	IFI27	WSB1	GPD2	hsa-miR-106b-5p	MANEA-DT
46	ANAPC7	COL6A3	IFITM1	hsa-miR-6081	DGAT2	IFIT5	RABIF	RTCB	RIOK3	FOXM1
47	ZNF136	AC091180.2	LPAR6	hsa-miR-580-5p	C1orf174	IGHG1	GNL2	YEATS2	GNLY	AHNAK
48	ZNF846	SLC25A23	AC096921.2	hsa-miR-4474-3p	AC147651.4	PLSCR1	YOD1	HIST1H3C	PF4	RRNAD1
49	TTC30B	EPHB2	SGPP1	hsa-miR-3675-3p	hsa-miR-6889-3p	SAMD9L	BLVRA	IGHM	PI3	HSPH1
50	ZNF777	LGALS3BP	AC092653.2	hsa-miR-4757-3p	hsa-miR-3944-5p	TRIM22	IGF1R	PDZD8	S100A11	AC092821.3
51	TECPR2	PMF1	AZI2	MEIS1	hsa-miR-145-3p	CNP	ENDOV	hsa-miR-3614-5p	HIST1H1C	CHI3L1
52	YRDC	CTNNAL1	NATD1	NEMP2	ZNF585A	SCARB2	CAPG	BISPR	hsa-miR-374b-5p	hsa-miR-6501-5p
53	ZNF569	AL391244.2	TDRD7	hsa-miR-301a-3p	TIMM10	RAB36	PDZK1IP1	HIST1H3F	BCL2L1	USP6NL
54	TSC22D2	YIPF5	NT5C3A	hsa-miR-6823-3p	TCL1A	BISPR	AL731577.2	TRIM22	R3HDM4	BATF
55	TRAPPC4	TMX4	STMN1	hsa-miR-5685	STX1A	IFITM1	SIGLEC1	KIAA1958	S100A12	DYNC1H1
56	HDAC2	ZBTB43	IGKV3-11	hsa-miR-7854-3p	RPL4	RTCB	LINC00598	AC242988.2	FFAR2	LRRC75A
57	ZNF782	CERK	TOR1B	hsa-miR-6718-5p	OAT	BMPR2	MYCBP2	CBWD2	GRN	USP28
58	TPK1	CALD1	TMEM150B	hsa-miR-29a-5p	MYO5C	OAS2	BTN2A2	RSAD2	hsa-miR-1304-3p	OTOF
59	SLC6A9	AC092683.1	IGLV3-25	RGPD2	CHCHD10	FOXM1	SPINT1	AC104837.2	HLA-DRB1	LCN2
60	AFAP1	ITGB4	NRXN3	AL117339.5	CCDC91	LY6E	WDR26	TST	SLC4A1	C3orf20
61	NACA	MBNL1-AS1	NAGK	hsa-miR-487a-3p	hsa-miR-6515-3p	hsa-miR-6824-5p	UTRN	NASP	IGLC3	AC011726.3
62	GDAP2	PPM1K	PLSCR1	ESPN	hsa-let-7e-5p	IFIT3	MPEG1	LGALS3BP	hsa-miR-340-5p	TNKS
63	MYO18A	SYNE2	AC144831.1	TP53BP1	UBE2J1	MX1	PRDX2	UGGT1	hsa-miR-107	ZNF131
64	PRPF40A	FLT3LG	PKMYT1	hsa-miR-188-3p	SLPI	CARD17	POLR3C	PATL1	NAMPT	WDR81
65	BORCS6	TTC13	NHSL1	hsa-miR-548t-3p	SLFN12	KLHDC7B	ACTG1	EIF2AK2	RPS12	hsa-miR-132-5p
66	MAN2A2	IGLL5	DDX58	FLT1	NUP50-DT	TENT5A	HERC6	TENT5A	HIST1H2BC	CLEC2B
67	MME	PLPP1	BNIP3L	hsa-miR-522-3p	MRPL33	POLQ	FBH1	WASF3	hsa-miR-454-3p	PRKXP1
68	LINC00173	UFD1	hsa-miR-132-5p	hsa-miR-6752-5p	LINC02723	TRIM14	SLFN5	PARP9	CD52	OTUD1
69	SULT1A1	CARD17	EIF1B	hsa-miR-346	FGFR1	TMEM123	BPGM	MX1	U6	NOMO3
70	NCOR2	FLT1	RSAD2	IGFBP4	CC2D1A	BUB1	EIF4B	ALPL	hsa-miR-146b-5p	MCUR1
71	SIAH1	MTSS2	NRXN1	hsa-miR-4727-3p	C1GALT1	TRIM38	BANP	PARP11	hsa-miR-629-3p	C1orf174
72	CACNA1H	NARF-IT1	COPA	ZFP69B	BYSL	RMI2	CHMP5	PLXNB2	hsa-miR-378a-3p	VCAN
73	SULF2	TRANK1	C6orf163	IGHG3	AC093330.2	RRM2	hsa-miR-3614-5p	TPM4	hsa-miR-942-5p	hsa-miR-3614-5p
74	ZNF799	AFF1	GP5	hsa-miR-6715b-3p	AC066612.1	ISG15	UBE2G1	PSAT1	hsa-miR-1303	CST7
75	LAMA2	RUFY3	SP140	hsa-miR-224-5p	AC022400.4	CCNB1	KLHL22	HIST1H1B	hsa-miR-10395-3p	SLC35E2A
76	PLXNB2	INPP1	CRTAP	TRPV1	AC011944.2	hsa-miR-7106-5p	ANXA2	P2RY6	hsa-miR-335-3p	hsa-miR-4723-3p
77	MYO6	PINK1	HSPA7	TMEM199	AC007598.3	SP100	AL161785.1	DNMT1	SHISA5	AC134407.3
78	MRTFA	IGLV3-19	LINC00987	ARHGAP22	hsa-miR-5187-3p	IFIH1	FBXL17	AC067945.1	PRF1	CYTH3
79	ZNF605	OAT	PNRC1	hsa-miR-3126-5p	hsa-miR-23b-5p	CTSL	POU2AF1	SCAMP1-AS1	hsa-miR-127-3p	SPTAN1
80	DPM1	ALG9	WSB1	GOLGA8B	YEATS4	PRLR	PNMA1	HAGH	CD300A	TPX2
81	ZNF33B	KIT	C12orf29	CDC42EP1	TSPAN3	AHCTF1	RFLNB	BATF2	hsa-miR-6803-3p	hsa-miR-98-5p
82	ZFP62	ZFAT	AP2A1	DPM1	TPX2	FBXO39	CAMK1D	NABP1	NPRL3	TMEM79
83	MVB12B	FCGR2C	TNFSF13B	SCYL3	ST7	CBWD2	DCAF11	IFIT5	hsa-miR-146a-5p	CDKN2AIPNL
84	ADA	MX1	CD36	C1orf112	SPAG5	PHF11	DNAJC7	TLR3	MALAT1	TBC1D8
85	ARID5A	IGHV3-33	PLK1	FGR	SOCS1	RGL1	SAMD9L	NUDT5	RAC2	PLAG1
86	PPTC7	PRKCA	NSUN3	CFH	SLC19A2	TOP2A	hsa-miR-328-3p	AL356417.3	hsa-miR-1843	KRT8P33
87	NHLRC2	EIF2AK1	SKI	FUCA2	SAPCD2	BIRC5	ANAPC4	GTF2IP4	EPB41	AC011676.5
88	ZFP28	DNPH1	FOXO3	GCLC	PVR	LGALS3BP	TRIM14	NCAPD2	hsa-miR-27a-3p	RAE1
89	KIAA1211L	MYO5C	SLC31A1	NFYA	PIGX	CDC20	NHLRC3	NSUN3	CLC	hsa-miR-7106-3p
90	CBWD3	WDR26	SASH1	STPG1	PGAP1	CA4	AC009495.3	ST20-AS1	TRAJ1	hsa-miR-3139
91	KPNA5	AGRN	TRPC1	NIPAL3	PCDH9	CMTR1	TBC1D22B	ADPRH	KLF2	MRPL23
92	ANKRD36B	SDHAP1	CBX7	ENPP4	PBXIP1	DDX58	C1orf174	ISL2	IGLV2-14	ALMS1P1
93	ARHGEF12	YEATS2	GBP5	ANKIB1	NSUN3	RIOK3	RN7SL834P	SLC25A37	YBX3	AL158163.2
94	ZNF252P	STAP1	EIF4B	KRIT1	LEO1	ZNF684	AL117336.2	CUL4A	hsa-miR-326	PLXND1
95	PDLIM7	PSD3	LINC00598	RAD52	KHK	UTRN	PIGX	SRP14-AS1	hsa-miR-330-5p	SNW1
96	FAM3C	EPB41L3	DNAJC1	BAD	INTS6	KPNA1	GID4	SRC	TRAJ4	PTRHD1
97	NOP9	IFI44	LYNX1	LAP3	IGHV1-18	PIWIL4	CD48	ATF5	C9orf78	AEN
98	SLC39A10	AC007728.3	DDB2	AOC1	GATAD1	PARP9	ID3	TMX4	MT2A	hsa-miR-7848-3p
99	CASP4	hsa-miR-3691-5p	AC005838.2	MAD1L1	EFNA4	MS4A4A	KPNA1	NINJ2	RPL41P1	AC114763.1
100	AP2A1	AC068580.4	LUNAR1	LASP1	ARMC10	AC069528.2	WASF2	CCNJ	hsa-miR-629-5p	RRP9
101	ZNF585A	RAD23A	IFIT2	SNX11	ANGPT1	PI4K2B	ZNF398	INPP5A	SLC25A37	WSB1
102	FUT11	MED13	TBPL1	TMEM176A	ADORA3	DTX3L	CD300E	CBX3	TRAJ43	AL359220.1
103	ANXA4	MZB1	hsa-miR-6853-3p	M6PR	AC093849.4	MZB1	SEC14L5	LINC02724	H3F3A	TMEM131L
104	WDR5B	ZCWPW2	AK9	ICA1	AC011676.5	TMEM62	ERGIC1	PHF13	FPR1	PHACTR1
105	METTL9	DHRS12	GMCL1	DBNDD1	hsa-miR-6894-3p	SCAMP1-AS1	NAPSB	TMEM123	hsa-miR-361-5p	NSUN3
106	ZNF138	FAM20B	KIF18B	ALS2	hsa-miR-6794-3p	AL356417.3	AL512625.3	IFIT1	NFKBIA	TFPI
107	ILRUN	IGHV1-18	AL050341.2	CASP10	hsa-miR-3139	MOV10	AC092653.2	TFEC	RPS2P5	ULK2
108	ZSCAN16	KIF2A	ACP2	CFLAR	ZCWPW2	HIST1H2AH	PHACTR4	HIST1H4C	hsa-miR-409-3p	BRI3BP
109	ERI2	SPATS2L	FLVCR2	TFPI	TYMS	TDRD7	PTOV1	LY6E-DT	HLA-E	hsa-miR-23b-5p
110	CTBP1-DT	CD274	APOL1	NDUFAF7	TRIM62	TYMS	IFI44L	CA4	RN7SL4P	AC015911.3
111	TOMM7	DAPP1	LY6E	RBM5	TMEM176B	PTPRO	TRAK2	EMP3	S100A6	ANAPC11
112	HSH2D	IGHV1-2	NECAB2	ARF5	TMEM165	SAMHD1	CAB39	CHEK1	TMEM176B	hsa-let-7e-5p
113	TRPV1	ESPL1	C1orf116	SARM1	SLC7A6OS	CAMK1D	KLHL3	SCIMP	PIP4K2A	PNRC1
114	C20orf204	MAP3K7CL	ACTR3B	POLDIP2	SH3BGRL3	hsa-miR-224-3p	AL391903.1	C3AR1	AC092490.1	TADA2B
115	AC009022.1	ERICH1	SP3	PLXND1	RPF1	hsa-miR-6088	PABPC1	COQ8A	hsa-miR-4286	SPIRE1
116	ZNF512B	CBWD2	CCNY	AK2	RHOBTB1	hsa-miR-6126	NDUFS4	IFIT2	VIM	SYK
117	AMZ2	PPP2R1B	LPP	CD38	RAB36	HIST1H3C	ADA2	EPSTI1	CTSS	STOM
118	ZNF431	BIRC5	MX2	FKBP4	PYGL	hsa-miR-6501-5p	RTCB	GPR75	hsa-miR-664a-3p	DPM1
119	NF1	VTI1B	TMEM60	KDM1A	PALB2	IGHV3-30	FAM104A	MAP4K1	hsa-miR-2110	ACTN4
120	VKORC1L1	SERPING1	GDAP1	RBM6	KIF18B	CUL1	NUDT5	TRAJ12	RPS15	RIPK2
121	ZNF418	AC066612.1	IFI6	CAMKK1	IGLL5	TMX4	hsa-miR-6815-5p	PRKCZ	PPDPF	RAB3GAP2
122	DAPK1	RNF213	GDPD5	RECQL	IGHV3-33	hsa-miR-4649-5p	SLC49A4	TARS2	hsa-miR-106a-5p	TMED9
123	HLA-DQA1	DDIT4	LIMS1	VPS50	HIST1H3G	DDX60L	ANKZF1	JADE1	ODF3B	H1F0
124	HIST1H2AI	COPG1	hsa-miR-5187-3p	ARHGAP33	GGCX	IGF1R	LINC01504	PPM1K	TRBJ2-7	ERAP1
125	SNHG17	GOT1	SLC25A23	NDUFAB1	FOXRED2	TTC21A	AC124319.3	PGLYRP1	IFIT2	EFNA4
126	ZNF700	CARD16	BARD1	PDK4	ERMN	TCN2	MZB1	MOV10	hsa-miR-421	hsa-miR-642b-5p
127	CD47	CDC20	AP006222.1	SLC22A16	ERAL1	IFIT2	CCR12P	TERF2	hsa-miR-744-5p	hsa-miR-338-3p
128	OR52K1	MRPL16	PPARGC1B	SLC25A13	ENPP4	STAC3	Z94721.1	PARP14	MKRN1	ADD1
129	TLE1	ZNF804A	BLVRA	ST7	DCAF17	PARP14	SHISA5	AC122718.2	MT-ND1	CFH
130	MAML3	AC079331.1	DDX10P1	CDC27	CYLD	IFI16	FAXDC2	CCNF	RPLP1	TPRN
131	HIST1H2AG	ERP29	hsa-miR-579-3p	SLC4A1	CCDC106	LAMP3	SIAH1	LTBP1	MKNK2	YPEL2
132	STRN3	C11orf54	EFHC1	DVL2	BUB1	CCNA2	MAZ	XKR8	hsa-miR-140-5p	PTGES3
133	ZNF239	SLC38A11	SAMD9L	UPF1	ANO5	IGHV3-33	FCGR2C	AC009133.3	BLVRB	GM2A
134	PPP1R26	RAB6B	hsa-miR-660-5p	SKAP2	AC131392.1	LGALS8	YY1	KYNU	AHSP	DHX15
135	ZNF140	PLCB2	SSTR3	MCUB	AC092384.3	hsa-miR-3665	AC093495.1	BARD1	hsa-miR-98-5p	CAMK1
136	XRCC6	ZSCAN5A	hsa-miR-4727-3p	POLR2J	AC008850.1	SPTLC2	RPL7A	EZH2	CYBA	hsa-miR-328-3p
137	ZNF600	IFITM1	TRIB2	DHX33	AC008079.1	IRF7	TENT5C	SCO2	hsa-miR-4755-5p	GIGYF2
138	PAX8-AS1	AL671710.1	GRAMD4	LIG3	AC005532.1	HES4	AZI2	hsa-miR-24-2-5p	TRAJ2	DDB2
139	C15orf61	HMG20B	POFUT2	RPAP3	hsa-miR-6810-3p	STMP1	SLC3A2	PKMYT1	CCR1	NRXN3
140	NUGGC	NRDE2	TMEM62	ACSM3	hsa-miR-548t-3p	SLC25A37	DPEP3	IFT27	MT-ND2	RRM2
141	TSPYL1	MZT2B	hsa-miR-7703	CIAPIN1	hsa-miR-548j-5p	DCUN1D1	GIMAP7	POFUT1	EFHD2	ADAM9
142	PNRC2	AC079944.2	DHRS7B	SPPL2B	hsa-miR-4767	CCDC194	BNIP3L	SAMD4A	ZFP36L2	GLB1L2
143	FHIT	AC138207.4	AL392086.3	FAM214B	hsa-miR-4762-3p	EPB41L3	CHROMR	DENND4C	TRAJ41	GCLC
144	ZKSCAN3	hsa-miR-6824-3p	ZNF398	PRKAR2B	hsa-miR-190a-5p	CIT	EI24	CNP	SLC2A3	NFYA
145	RRP7A	AC020951.1	CPEB3	CREBBP	hsa-miR-142-3p	MX2	SESTD1	LIPT2	RACK1	PYGL
146	LIN54	CD2AP	ICAM3	TSPOAP1	hsa-miR-1268b	ZCCHC2	PI3	RFLNB	MYO1F	AC002091.2
147	FAM53B	CCN3	RAB3IL1	MPO	ZNF831	AFF1	RIN1	STX11	hsa-miR-501-3p	UNC50
148	KAZN	MDH1	PSAT1	GCFC2	ZFP36L2	IFIT1B	HDAC5	BIRC5	hsa-miR-4326	ALS2
149	SLC35E2B	FANCG	IGKV1-5	WDR54	VPS53	STMN1	EIF3F	DRAM2	hsa-miR-1908-5p	MTURN
150	RPS2P46	IGHV3-21	SESN3	CROT	ULK2	HIST1H2AJ	PVR	PFDN5	IFI27	LTF
151	TOGARAM2	PPP4R3B	RNPEPL1	ABCB4	TPM4	HIST1H3J	FAM168B	USP25	TRAJ14	KCTD18
152	NEMP2	MTMR3	YOD1	KMT2E	TMPO-AS1	FUCA2	PIP4K2A	STAT2	TALDO1	PIWIL4
153	C8orf76	CACNA2D3	UTRN	RHBDD2	TIMELESS	PNRC1	MRPL18	SESN3	RPL18A	CRYL1
154	HMGB1	APLF	AL365272.1	SOX8	THAP8	JUN	ZCCHC2	KLHL14	RNU6-890P	PEX2
155	USP32P3	AC027514.1	EHD3	IBTK	TGFBI	hsa-miR-4648	GART	AARS	RPS2	C1GALT1
156	NCR1	LRRC28	HIST1H3C	ZNF195	TCF4	KIF18B	CPVL	B4GALT3	DDX11L10	SMG6
157	BLOC1S2	ZNF624	FCER1G	MYCBP2	SRSF8	SHFL	C11orf24	NIPA2	SNORD17	ZGPAT
158	SYCP2	PITHD1	OASL	FBXL3	SH2B3	hsa-miR-4697-3p	AL353597.1	WDR34	CXCR1	SNX29
159	IL1RAP	LGALS9	ADGRE3	ITGAL	SGMS1-AS1	AC064801.2	EPS15L1	RN7SL587P	KRT1	CSF2RBP1
160	PAX5	SIKE1	TMEM107	PDK2	SAE1	BRCA2	AC104837.2	BTF3	SERF2	RNF215
161	ZNF699	KIF21A	SYNE2	ITGA3	RGPD8	HIST1H2BO	SLC35E2A	SYNE2	LCP1	OAS3
162	TDRD7	RPLP2	BUB1	ITGA2B	RELA	CASTOR2	PRDX1	RNF175	hsa-miR-145-5p	BEND5
163	BTBD8	CKB	DGKQ	GDE1	RBM43	BTN3A3	PSMF1	DHX30	FKBP8	ZNF813
164	ZNF33A	AC007406.5	BATF2	REX1BD	RAB3GAP2	ANKFY1	CX3CR1	PLK1	RPS13	hsa-miR-509-3-5p
165	KIAA0895L	hsa-miR-1292-5p	SPTLC2	OSBPL7	PTRHD1	STAT2	TMEM123	ZBP1	CTSB	hsa-miR-27b-5p
166	ZNF527	NLRC4	RANBP9	MAP3K14	PROSER2	PARP11	ST13	DTX4	CCR7	RASSF1-AS1
167	HACD4	CDK18	PSMA2	AP2B1	PRELID2	NSUN3	FUZ	hsa-miR-744-3p	RPS19	ACTG1P17
168	USP32P1	CTSL	MRPL48	ZNF263	PLA2G15	MARCO	GANC	AGRN	hsa-miR-27b-3p	AL353795.3
169	FAM120AOS	FOXJ3	C6orf62	SPATA20	NENF	MR1	AC009120.2	ENPP5	hsa-miR-1229-3p	SOCS6
170	NOC2L	CENPN	NTNG2	TNFRSF12A	MIR7161	MAD2L1BP	TMEM126A	STN1	TENT5C	STX1A
171	MSANTD1	CUTALP	SLC25A37	MAP3K9	MEG3	BUB1B	LGALS3BP	TXNDC11	hsa-miR-223-3p	SEPHS1
172	NELFB	TTC26	AC009133.1	RALA	LINC00211	RNPEPL1	CASP4	POLR2E	TRAJ11	PRF1
173	ZNF292	KBTBD7	ODC1-DT	KDM7A	LGALS9B	hsa-miR-3614-5p	AP001922.3	RN7SL328P	MMP25	TXNDC12
174	KCTD21	hsa-miR-6809-3p	NUDC	AGK	KRT8P33	SCIMP	ADAT1	RFX2	RPS27	GSTP1
175	ADAT2	MXI1	PHACTR2	ALDH3B1	KIF21A	RIN1	MTURN	ACP2	NRGN	AL031123.2
176	ZNF567	EIF4ENIF1	PTCRA	TTC22	ITM2C	hsa-miR-1277-3p	TCN2	TMED2	hsa-miR-4659a-3p	MEF2C-AS1
177	NDUFA4	FBXL16	DGKA	PHTF2	INO80C	hsa-miR-372-3p	ANXA4	NCF1C	EIF1	MARCKSL1
178	ANKDD1B	hsa-miR-146b-5p	MDH2	FARP2	HVCN1	SAMD4A	PDE9A	MBNL1-AS1	hsa-miR-99b-5p	AC084198.2
179	ALKBH2	SERPINF1	KCNQ1	DBF4	GPSM3	RNF213	PRKAG2	KHDRBS1	TUBB1	ORMDL3
180	RNFT1	SFRP2	MEG3	TBXA2R	GOSR1	DENND5B	RNF11	IFI44	RPL13A	AC022211.2
181	H1F0	HERC2P10	hsa-miR-3200-3p	IFRD1	GATC	hsa-miR-4697-5p	ABRACL	RPL13AP5	RESF1	SHLD3
182	LITAF	BLVRA	BTF3	COX10	ENO3	hsa-miR-3686	ADGRE3	LPCAT2	NCOA4	NAV3
183	VSTM1	HERC6	MSANTD3	PAF1	DYNC1H1	UHRF1	BTG1P1	ELP1	IL32	VAMP3
184	TMEM120A	PACSIN1	PACSIN1	VPS41	DCAF5	CDK18	AC092652.3	CHURC1	CLEC7A	CCDC127
185	ARID2	SLFN12	C7orf50	ELAC2	CSNK2A1	ITGB1	FYTTD1	hsa-miR-548at-5p	IGHV4-34	CYP27A1
186	SF3B3	POLR3K	DDX60	ADIPOR2	CD83	hsa-miR-5003-5p	AC138207.4	AC099811.1	MYH9	PFKP
187	BLOC1S3	FCRL5	MXD4	MARK4	ASL	TMEM268	TUBA4A	ENTPD5	PCBP1	BAD
188	ANKRD34B	MERTK	CCL5	CCDC124	ANKZF1	ADAP2	TAPT1-AS1	hsa-let-7f-2-3p	CD74	SWI5
189	UBE2Q2P1	AC009404.1	BTG1	CEACAM21	ANKUB1	HIST1H1B	EIF3L	JUND	TRAJ26	RPS3
190	ZNF573	AL139042.1	ITGA2B	PAFAH1B1	AMMECR1L	KLF2	CCNDBP1	STAU1	OST4	RHAG
191	JPT1	MALAT1	BST2	KIAA0100	AL392172.1	BTN2A2	CXCR2P1	IGKV3-11	LTF	AC008850.1
192	CCDC189	hsa-miR-5000-3p	MR1	GAS7	AL390728.2	ESPL1	MTRR	PDZK1IP1	hsa-miR-1260a	AC104447.1
193	HLA-DRB1	IGLV3-1	AL158212.4	TRAPPC6A	AHNAK	BST2	ALDH9A1	hsa-miR-4804-3p	MAF1	BIRC3
194	ZNF124	DYM	KIAA1522	MATK	AC242988.2	hsa-miR-6890-3p	TNS1	MEF2C	HEMGN	CD83
195	PPIA	BTBD6P1	NCLN	CD79B	AC060766.1	NCAPG	DBF4B	AL121603.2	NFE2	SMIM14
196	ZNF493	AC241585.2	TSPAN5	ST7L	AC009495.3	CKB	IRS2	IRF4	EVL	CD38
197	GTF2IRD2	CPNE5	CERS6	RPUSD1	AC009061.2	hsa-miR-154-3p	SLC2A6	NRROS	TLE5	IFITM1
198	SUPT3H	USP37	TCFL5	LUC7L	ABHD11	PACSIN1	DTX1	CEP76	GPX1	PRPF38A
199	NIF3L1	RPIA	TNS3	CACNA2D2	hsa-miR-877-5p	hsa-miR-7112-3p	MYO7A	POMGNT1	hsa-miR-3605-3p	hsa-miR-197-3p
200	GARS-DT	PSMB1	PDK1	BAIAP3	hsa-miR-6505-5p	ARL4A	GIMAP2	NBPF3	hsa-miR-4433b-5p	KLHDC8B
201	IARS	TIFA	TRPM6	TSR3	hsa-miR-5587-3p	SAMD9	CARHSP1	UHMK1	CLEC12A	FNDC10
202	MFSD14C	hsa-miR-1273c	MTERF4	PIGQ	hsa-miR-4639-3p	RIN2	CMAS	TMEM86A	AC103810.3	SPATA20
203	POM121	SLPI	UBXN6	CRAMP1	hsa-miR-3934-5p	LAP3	RN7SL587P	CKB	IGKV3-11	hsa-miR-6810-3p
204	ZBTB44	AL731577.2	CANT1	DNAJC11	hsa-miR-342-3p	hsa-miR-7160-5p	CAST	AL356776.1	hsa-miR-636	CRADD
205	GIMAP5	hsa-miR-708-5p	AL138995.1	MYLIP	hsa-miR-326	BTN3A1	RAB40C	ESPL1	FRAT2	hsa-miR-548at-5p
206	CD55	TMEM254	IGLV1-40	E2F2	hsa-miR-3195	PI3	EIF2AK1	FAM210B	hsa-miR-18a-3p	DSTN
207	ZNF565	CDCA7	STAP1	PSMB1	hsa-miR-3168	AC091180.2	IGHD	ZDHHC20	LITAF	SLPI
208	NTNG2	hsa-miR-10399-5p	LINC02555	JARID2	hsa-miR-148a-5p	ZBP1	NOD2	RPS29P14	SORL1	F2RL3
209	WDR5	CPEB3	hsa-miR-6514-3p	CDK11A	hsa-miR-132-5p	IFITM3	PSMC2	KLC2	PRDX5	ECHDC1
210	LONP1	SAP30L	ZNF415P1	NADK	hsa-miR-1237-5p	RAB39A	PARP10	SAMHD1	TRAJ35	TSPAN13
211	TRRAP	ALG1L9P	PRKCZ	DLEC1	ZNF738	hsa-miR-103a-1-5p	IGHV4-59	MTSS1	hsa-miR-134-5p	CTNS
212	SRGAP2B	STARD4	DNM1	CYTH3	ZNF718	IFI35	TPPP	TMEM80	FCN1	NDUFAF7
213	FUT4	C16orf91	MAP4K4	ADAM22	ZNF595	MCM7	RAB8A	TOP2A	ASCC2	OAT
214	ASB13	BYSL	MT-CO1	SYPL1	ZNF224	HIST1H2BH	NORAD	TMCO3	hsa-miR-186-5p	IGHV3-30
215	ZNF34	TAF10	ALDOC	CYB561	XRN1	hsa-miR-376c-3p	ZNF224	IGHV3-30	HIST1H1D	AC116366.1
216	ZNF470	TMEM123	GVQW3	SPAG9	XAF1	EPB41	LDLR	MRFAP1	hsa-miR-3200-3p	hsa-miR-6741-5p
217	PTPN1	KAT5	NDC80	CELSR3	VPS54	hsa-miR-1268a	PSMA3	LEPROTL1	CAP1	KIF3C
218	EVL	DTNBP1	HS3ST3B1	AASS	VIL1	PPP3CA	MXI1	RPIA	GMFG	TRAJ3
219	EPHB4	GNL2	PCK2	SS18L2	VDAC2	hsa-miR-663b	RAB39A	MAT2B	FBXO7	NOMO2
220	ZNF765	ANKRD49	MERTK	MPND	USP49	hsa-miR-205-5p	NATD1	GBP4	hsa-miR-25-5p	NDUFAF3
221	ZNF836	ARL3	HIST1H2AB	MGST1	USP40	PLAC8	IFIT5	CNOT4	ACSL1	hsa-miR-451b
222	ZNF107	RGS2	AC104463.2	CRY1	TXNDC12	hsa-miR-580-5p	DDIT3	CBX4	MIR3161	NEAT1
223	AKR1C3	RGS6	PDIA6	PGLYRP1	TMEM254	AC079944.2	RGS12	HIST1H2AJ	HLA-C	CCDC124
224	XPNPEP3	AC130456.3	AL590560.4	NFIX	TCOF1	APPL2	FBXO7	PTPRO	hsa-miR-365a-3p	TMEM208
225	SPATS2L	HIST1H3J	AAMDC	ST3GAL1	TACC3	SCO2	E2F5	KCTD9P1	hsa-miR-576-3p	DGAT2
226	ZNF250	AL031985.1	THAP2	MMP25	SWI5	hsa-miR-892a	ASF1B	CHD7	AC130456.3	hsa-miR-654-3p
227	WDSUB1	EFHC1	RHBDD3	IL32	SNRPD1	Z99127.3	AZIN1-AS1	AL391244.2	hsa-miR-6501-5p	ZDHHC1
228	ZNF79	AC005070.3	ARIH1	PKD1	SLC16A13	PDZD8	KIF21A	AC012618.3	TRAJ27	B3GALNT2
229	S100A4	TBC1D22B	ATOX1	MED24	SFXN5	MYOF	SLC35E1	ZDHHC3	IFIT3	MPHOSPH6
230	PLEKHG4	CABP5	NDUFS3	RHOBTB2	SDHAF4	RUBCN	IRF5	TM2D2	TRAJ32	TRMT112
231	FAT4	KLHL12	AC005532.1	HEATR5B	SCN1B	hsa-miR-1271-3p	AC138207.9	FUOM	MIR7854	PNMA1
232	KIF19	LCN2	BICD2	SEC62	RSBN1	EXOC3L1	NLRP1	UQCRC2	hsa-miR-148b-5p	CLDND1
233	ZNF681	hsa-miR-26b-3p	CDC20	RPS20	RPF2	hsa-miR-5000-5p	IGHV2-5	JAZF1	RPL21	SLC22A16
234	ACADSB	CD86	MXI1	CSDE1	RFX3	IGLV3-19	POU6F1	LFNG	hsa-miR-543	hsa-miR-31-5p
235	STK40	C4orf33	HTRA2	UBE3C	RAE1	SLFN12	KIAA1324	ZNF638	LY6E	MIR7161
236	TMEM63A	CCT5	CHROMR	REV3L	PLCL2	ADGRE3	IFIT1	MAK16	GZMB	CLDND2
237	CTSE	CLEC1A	CLEC17A	FAM76A	PLAAT3	ALPL	GRSF1	NCOA3	PHOSPHO1	CPNE5
238	SEMA4A	KIF18B	IGLV3-1	TRAF3IP3	PDCL3	IGLV3-1	HDGF	AC096921.2	hsa-miR-99a-5p	RARS
239	MPHOSPH8	KCTD15	MCM10	POMT2	PANX1	AC104389.5	AC009951.4	NKAPD1	HIST1H4C	TMED8
240	RNF216P1	SART3	PTGDR2	VTA1	NR6A1	IGLV3-25	GRN	TNXB	AL359962.1	GOSR1
241	EEF1A1P5	SNX3	PDCD4-AS1	BAZ1B	NOP58	RSPH9	SERPINF1	CYTH3	UBALD2	UCP3
242	SIRPB2	RPS8	EPN1	RANBP9	NDUFAF3	CA1	PACS1	AKR1C7P	MIR320E	hsa-miR-6865-3p
243	ZNF766	YWHAE	RBM33	ETV7	NCOA7	NECAB2	PRF1	SCN3A	NCF1	MOB4
244	RYR1	NSMCE2	HIST1H2AH	SPRTN	MT-ND1	NUDT5	TMOD1	TESMIN	ZFP36L1	RGS6
245	SRGAP3	BCL7B	DCHS1	EEF1AKNMT	MLH1	MEG3	RBM43	PHF19	TRAJ21	RTL10
246	FAM217B	hsa-miR-582-3p	INO80C	DYRK4	MAPK11	hsa-miR-101-2-5p	TMEM43	GIMAP1	hsa-miR-21-5p	hsa-miR-4722-3p
247	TUBB	AC139887.2	AC138207.9	ZNF207	LY6E	IGLL5	PCBP3	KLHDC7B	TNFRSF1B	CHD4
248	LCOR	POMT2	CARHSP1	UQCRC1	LINC01004	hsa-miR-548g-3p	AC024075.1	AC126474.2	TRAJ23	RBM5
249	SUPT5H	CUBN	COQ8A	STARD3NL	KIF16B	hsa-miR-4680-5p	ANKFY1	MRPL39	hsa-miR-4732-3p	GPR180
250	ZNF429	hsa-miR-6741-3p	EIF2B5	CD9	KCNC4	SYNE2	AC104809.2	LINC02384	hsa-miR-152-3p	hsa-miR-5187-3p
251	SIGLEC15	TPM1	PYHIN1	NCAPD2	JAKMIP2	SP140	TMEM60	SNX9	CCNI	TRMO
252	SERTAD1	TGIF1	IMPA1	IFFO1	JAK2	HIST1H2AB	BRI3BP	KLHL3	MX2	ASRGL1
253	ZNF273	AL353593.1	MTHFD1L	GIPR	ITGB1	CENPF	NINJ2	SNAPC2	SLA	hsa-miR-2277-5p
254	MPZL1	PLGLB2	SLC14A1	PHF7	IGLV3-25	hsa-miR-1199-3p	LINC00921	REL	WARS	RAP2A
255	VPS13A	DERL3	SYNGR1	NISCH	IGLV3-1	hsa-miR-383-5p	KIF2A	EIF1	BAG1	ASGR1
256	MBP	TADA1	PPP1R32	STAB1	IGHV3-30	hsa-miR-6867-5p	GNAQ	IGLV1-44	hsa-miR-10a-5p	DDX18
257	C1orf122	LINC02158	TGFB3	FUZ	IGHV3-11	EIF1	RFK	ITGB5	PLAC8	ANLN
258	SNHG12	CDV3	IGHV3-33	ZNF200	IGHM	IL1RN	SPG11	GLIS3	hsa-miR-6747-3p	ITGB1
259	KEL	OAS2	hsa-miR-6501-5p	CD4	IFI44	HIST1H3B	PRDX6	C12orf29	IGHG1	SGMS1-AS1
260	NOL8	BBOF1	MAPK3	LRRC23	HRH4	SIAH1	U62317.4	AC024028.1	GRINA	ERMN
261	IRAK4	hsa-miR-3675-5p	SOD1	HFE	HMMR	CCDC65	AGO3	MAP2K6	WASF2	IGHV3-23
262	MRPL42	ZFYVE26	hsa-miR-28-3p	SCMH1	HIST1H2BJ	CD300E	EEF1A1P10	ZFAND5	VSIR	LINC01891
263	ENTPD7	DVL3	TRIP12	FYN	HERC6	FBXO7	MIR646HG	hsa-miR-1234-3p	hsa-miR-550a-3-5p	UBE2J1
264	FCGR1B	MYOF	B4GALT4	HIVEP2	GTF2H3	HEMGN	IGLV3-25	ORMDL2	PARP14	hsa-miR-6515-3p
265	ZNF335	AL365295.1	ASPM	ELOA	FUT10	SPAG5	CBX7	MXI1	RPL12	CERS4
266	ZNF84	hsa-miR-7111-3p	CACNG6	LYPLA2	FCGR3B	HIST1H3F	AC005670.3	ACSM3	hsa-miR-1307-5p	KPNA1
267	ZNF544	ZNF385D	SERPING1	CLCN6	FBXW8	CYHR1	LY6E	AC026412.1	BCL3	SYNE2
268	MAK16	RBL1	CCNI	MRC2	FANCL	hsa-miR-4768-5p	hsa-miR-199b-5p	INO80C	TRAJ13	hsa-miR-7113-3p
269	SIRPA	ZNF569	MAB21L3	TSPAN9	FAN1	CD2AP	RPL41P1	RPL7	hsa-miR-139-5p	CADM1
270	GRK6	UBE2Z	hsa-miR-3614-5p	BTBD7	ERCC4	ITGB4	RMND5A	THNSL1	LILRB3	PDCL3
271	PRIM1	BRK1	POLR2J3	APBA3	EIF4EBP1	hsa-miR-3692-5p	TRIM5	AL137127.1	CEBPD	NDUFB8
272	2024-03-05	PLAA	DPEP2	MKS1	EBF4	TNFSF13B	STAB1	NTSR1	TRAJ33	CCDC170
273	CD2AP	PRORSD1P	DDX10	ABHD5	DPM1	KIAA1257	MYADM	HTT	hsa-miR-30e-3p	CRTAP
274	SFI1	RPL34	DSTYK	AKAP8L	DCUN1D2	hsa-miR-4485-5p	NUDT3	DNA2	DGLUCY	NAA16
275	ZNF649	LGALS3	MATK	MBTD1	DCAF8	TOR1B	AC116366.2	AP003469.4	SNORD3A	HERC1
276	ZNF248	MAPRE3	GMPR	UTP18	CYCS	MAFB	RBM38	GRB10	KRT17P8	DZANK1
277	AC025279.1	METTL3	RFLNB	RNF216	CRYBG1	MTHFD2	GLRX	HNRNPA2B1	hsa-miR-345-5p	hsa-miR-548k
278	TOR4A	MPC1	ZNF248	TTC19	CLDND1	LUNAR1	CEBPG	MYO19	STAT6	C15orf41
279	LPAR1	GOSR1	CFAP58-DT	PTBP1	CIAO2B	AC100786.1	IGLV1-47	ZNF236	ICAM3	hsa-miR-708-5p
280	ZNF121	SECISBP2	hsa-miR-424-5p	LARS2	CFAP45	TK1	AL592078.1	SMC6	hsa-miR-7977	IGLL5
281	DNM3	OSBPL9	HIST1H2BM	PIK3C2A	CECR7	hsa-miR-1237-5p	PLK3	AC068896.1	PLSCR1	SECISBP2
282	RPL12	TXNDC12	CDH23	PLAUR	CCNT2-AS1	hsa-miR-4425	VCPIP1	AC016601.1	MIR7848	DENND1A
283	S100A6	PMM2	AC138393.3	ANLN	CCND3	JCHAIN	MTF2	POP7	ARPC2	ERAL1
284	AC011450.1	SLC29A3	hsa-miR-580-3p	WIZ	CAHM	AC124319.1	LINC002481	IGKC	MOB3A	SPAG5
285	CCDC180	IGHV4-59	EBF4	RABGAP1	CA4	RNF14	MS4A4A	PIWIL4	SOCS3	hsa-miR-5090
286	SLC9A8	IPO9	PCGF1	QPCTL	C1QTNF3	hsa-miR-5685	SESN3	TMED5	TSPO	ERMAP
287	HIST4H4	TOP2A	FAM157A	PPP5C	ATP5F1B	RN7SL834P	hsa-miR-659-5p	IGKV3-20	MMP9	EPS8
288	ZNF181	LDLRAD3	BAX	CEP68	AP003084.1	CDCA7	TOR1B	SEPTIN7P2	CDC34	IGHV3-11
289	INKA2	DENR	hsa-miR-589-5p	MAP4K3	AL731577.2	SERPING1	AC018529.3	C19orf53	MSRB1	U91328.1
290	ZNF44	MIR6124	GTF2B	TYROBP	AL353660.1	AC138207.9	GTF2IRD2B	FAHD2CP	AOAH	KIF16B
291	GPAA1	TMEM88	EPB41L5	TMEM159	AL139241.1	CAPN2	ADIPOR1	TIGIT	IL1R2	MCM3
292	SGTB	DPEP3	SDE2	BRCA1	AL109614.1	IGHM	ANKIB1	CUL2	MYL4	KIAA1586
293	ZNF790	hsa-miR-183-5p	SIGLEC1	ERCC1	AL035587.1	GALM	GTF2IP4	IGHV3-7	MT-ND4	hsa-miR-4421
294	FAM49A	SPTLC1P1	DUSP8P5	CD22	AHCTF1	RFLNB	TRAM2	ZDHHC18	OAS3	P2RY2
295	MYO1C	AGER	PCNX1	SEMA3B	ADAM20	GLRX	LILRB1	ERN1	AC215522.2	HEG1
296	MDS2	ATG16L2	AZU1	LTF	AC241377.4	TCP11L2	PBXIP1	STOM	DPEP2	ZNF169
297	NKIRAS1	RACGAP1	ZBTB14	EXTL3	AC117382.1	CHMP5	CTCF	AC102953.2	RNU7-13P	PPFIA1
298	KIF13B	PI3	AC090519.1	ELOVL5	AC104389.5	TIMM23	IGHM	AP2B1	hsa-miR-5189-3p	GPR89A
299	ADH5	MAD2L1BP	PSMA3	ALOX5	AC023424.1	PTGES3	MAN1A1	hsa-miR-1343-3p	hsa-miR-4707-3p	hsa-miR-190a-5p
300	HIST1H2BK	AC091825.3	HSPA8	CALCOCO1	AC021106.1	LINC01504	IFI27	CLEC11A	PPP1R9B	IGHV3-33
301	SPG7	AC092653.2	AL845472.2	UBR7	AC019163.1	hsa-miR-218-2-3p	GCLC	EPM2A	AC090571.1	AC022182.1
302	ZNF677	PICK1	CTBP2P8	MAP4K5	AC008750.5	AZI2	P2RX5	CPNE5	FGR	AC138207.4
303	ERO1A	CLN6	EIF4G3	EHD3	AC005840.2	ISCA1	DNAJC2	THYN1	SECTM1	hsa-miR-3944-5p
304	ZNF823	CENPP	hsa-miR-6729-3p	PSMC4	ABLIM3	APOL6	RIN2	PYGL	IGLV3-13	AC002558.1
305	ZNF347	C20orf194	NUP188	MAN2B2	hsa-miR-98-3p	NCAPH	HMGN4	SLC35B3	TRAJ37	AC006205.2
306	PLCG2	TK1	FUT8	SLC25A39	hsa-miR-6847-3p	hsa-miR-4289	MAP7	AL158166.1	AP2M1	ESPL1
307	FCHSD1	LINC01004	MPDU1	MVP	hsa-miR-6842-5p	RIPK2	SUMO3	AIDA	IGHM	hsa-miR-548c-5p
308	ZNF71	TRIM24	SLC25A19	NUB1	hsa-miR-6826-3p	JUP	GUCD1	HNRNPL	H3F3B	ARF3
309	HIBCH	CLIC5	BLK	PGM3	hsa-miR-6815-5p	hsa-miR-8052	HSH2D	AC010680.2	HIST1H1E	BFAR
310	TMEM229B	SMIM14	SLC30A1	CLK1	hsa-miR-6767-3p	hsa-miR-6737-5p	ZNF865	AP1G1	SNX3	ARL2
311	ZNF100	SESN3	hsa-miR-96-5p	POLR3B	hsa-miR-6734-3p	hsa-miR-323b-5p	DGKA	SPARC	RNF10	RACK1
312	ZNF69	TIMM13	AC087294.1	ANGEL1	hsa-miR-6501-3p	IGHV3-23	NDC80	SLC25A40	TRAJ8	NDUFA8
313	PIM3	IFT43	VAPA	RNF14	hsa-miR-548w	GLCE	MTFMT	CLEC12B	PCBP1-AS1	AFMID
314	GET3	AC073052.1	IFI27	DDX11	hsa-miR-548c-5p	hsa-miR-6791-5p	PHOSPHO1	AC078789.1	hsa-miR-331-5p	hsa-miR-6826-3p
315	ASPH	ZNF813	AC066612.1	HEBP1	hsa-miR-548ay-5p	hsa-miR-6821-5p	TRIM69	KIAA0232	hsa-miR-370-3p	FICD
316	SPRED2	hsa-miR-32-5p	MAP3K7CL	CD6	hsa-miR-3679-5p	SPAG7	MDM2	JMJD7	hsa-miR-15a-5p	AC024568.1
317	WWP2	SEPTIN7P2	RNF213	TACC3	hsa-miR-3605-3p	PRXL2C	PLXNB2	PRR11	hsa-miR-126-3p	hsa-miR-6884-3p
318	GFPT1	GUK1	hsa-miR-6820-5p	UFL1	hsa-miR-3191-3p	hsa-miR-548n	SLC14A1	SP140	GSPT1	CNTNAP3
319	UVRAG	CDC14B	LINC02723	POLA2	hsa-miR-3159	CNTNAP3	DPEP2	RUFY3	TRAJ22	AC024270.5
320	ZNF26	CA3-AS1	GID4	ZC3H3	hsa-miR-3140-5p	YEATS2	MED28	AL353759.1	MIR590	hsa-miR-4732-3p
321	ITSN2	hsa-miR-6875-5p	HIST1H1B	CAPN1	hsa-miR-24-2-5p	hsa-miR-5699-5p	SRF	hsa-miR-452-5p	hsa-miR-130b-3p	ZNF519
322	OGA	LIMK1	GAS2L1	ACPP	hsa-miR-221-5p	hsa-miR-433-5p	MRPS18B	AC011944.2	SCARNA21	YME1L1
323	MT1F	DNAJC24	PHACTR4	MDH1	hsa-miR-140-5p	IGLC2	RIPK3	CXCL1	hsa-miR-363-3p	DCUN1D2
324	TCAF1	IFIT2	BAK1	SLC30A9	hsa-miR-126-5p	RRAS	IRF4	LINC02245	AC242842.1	PON2
325	TXNRD1	RNU6ATAC24P	KAT7	MTMR11	ZSWIM5	hsa-miR-3132	SSH3	EXOC3L1	hsa-let-7c-5p	FCGR2C
326	SOWAHC	TPTEP2-CSNK1E	FOXP1	COX15	ZNF765	hsa-miR-1264	ISG15	FAM43A	SRGN	AC105339.6
327	ZNF583	ARRDC3-AS1	MIR1537	CCDC88C	ZNF737	hsa-miR-6780b-5p	AC097634.1	TRIP6	ARHGEF1	CHAF1B
328	ZNF568	SH2B2	MCMBP	YAF2	ZNF677	MCOLN1	RAB2B	PHYH	CSF2RB	hsa-miR-452-5p
329	ZNF480	CECR7	SCAP	ZMYND11	ZNF567	JADE1	CD37	TP53I11	TYMP	ERP29
330	ZNF587	NDUFAF3	AC018644.1	BID	ZNF362	YOD1	CD101	ELK3	TAGAP	IQGAP2
331	TPM2	AC016405.1	DHFR2	MATR3	ZNF354C	FCRL5	hsa-miR-132-3p	hsa-miR-6718-5p	hsa-let-7e-5p	AC009093.7
332	FLVCR1-DT	OVCH1-AS1	GZF1	XYLT2	ZBTB49	hsa-miR-3134	SCYL1	LPCAT4	ALPL	CCDC50
333	SH3BGRL2	MEG3	SIPA1	NUDCD3	Z82206.1	hsa-miR-1261	IFIH1	RNF38	hsa-miR-576-5p	GALM
334	ZNF808	LIMK2	hsa-miR-1234-3p	GLT8D1	UNC119B	CDC6	FCRL5	hsa-miR-1843	MIR3174	SMIM20
335	YTHDF2	AL080250.1	NUCKS1	ATP2C1	UBE3D	SP110	KBTBD7	TBC1D30	hsa-miR-150-3p	hsa-miR-935
336	NBR2	RTCB	hsa-miR-4746-5p	RALBP1	UBE2F	hsa-miR-513c-5p	DTNBP1	ITGB3	IGHV1-18	AC009093.2
337	TMA16	AC009065.4	KIAA1586	RUFY3	TUBG1	IGKV3-11	EPB41	TRAJ47	YBX1	Z82206.1
338	HLA-DRB5	SFMBT1	JAGN1	SLC11A1	TTC9C	IRS2	IFI6	AC012313.1	FGL2	PUS7
339	ZNF813	MRTO4	MS4A4A	AGPS	TRIM58	AC144831.1	ICAM2	DDX59	hsa-miR-1287-5p	SRRM1
340	MYL4	ZNF571	AL359644.1	TTC27	TRBV20-1	NUB1	RNF216	PCDH9	MYADM	MYO5C
341	HYLS1	TPPP3	PDCD6IP	ZNF582	TP53INP2	IGLV1-40	LINC01841	NBPF12	ANXA6	AC116913.1
342	PHETA1	AATK	DENR	MARCO	TOP2A	hsa-miR-6502-5p	CRYBG1	DENND2D	hsa-miR-210-3p	AC016590.2
343	ZNF770	hsa-miR-940	AP2M1	PRDM11	TMEM242	hsa-miR-301b-3p	GATAD1	WDR61	GLUL	hsa-miR-500b-3p
344	MIER1	AP001922.3	AC008764.10	CD74	TMEM216	FBXO6	ZNF296	TMEM63B	BAG6	TNFAIP8
345	MAN1A2	EIF3J-DT	TAFA2	HGF	TLR3	MAML1	ERP29	PLK4	CPVL	TNFRSF9
346	SVIP	PLA2G7	APAF1	ZRANB1	TLE2	NT5C3A	PAQR8	hsa-miR-126-5p	TRAJ10	ERLIN1
347	DDRGK1	CNOT4	RTN1	NCDN	TGIF1	hsa-miR-5196-5p	EPHB4	NEK7	PARP10	UNC119B
348	TFDP1	NSMAF	DPY30	ADGRA2	TFPI	TBC1D17	SCIMP	PIGH	TOM1	ZNF14
349	CLEC4C	BLNK	IL15RA	ZFP64	TFG	AIM2	TRIP12	AP002807.1	TCF7	EPM2A
350	ZNF607	ZNF66	MRFAP1L1	MNAT1	TEX2	OAT	THBD	NCK2	RN7SL473P	ZSCAN20
351	HSD17B11	KAT14	RIOK3	SAMD4A	TBC1D9	hsa-miR-623	PCSK6	EXOSC3	IFI44	AMMECR1L
352	SZT2	CTBP2P8	ACTG1P17	RUNX3	TAGLN2	AC060766.1	TRAF3IP3	NSUN5P2	hsa-miR-937-3p	SERPINB9P1
353	CACNA1E	HIST1H2BL	GLRX3	MRE11	SYNGR1	hsa-miR-7114-5p	NEK6	MGAM	hsa-miR-5010-3p	KIF18B
354	QRICH1	PLEK2	ZNF213-AS1	PLEKHB1	SULF2	hsa-miR-4757-5p	CCRL2	COX10	hsa-miR-339-5p	hsa-miR-5094
355	DDX42	CHIT1	NDUFV2	SERPINB1	STX17	SLFN5	CD36	TTC30B	H1F0	MCCC1
356	AC131392.1	QSOX1	CD38	SPAST	STMP1	OTUD1	GSPT1	USP13	RPL41	AC021106.1
357	RPL23A	MOB3B	BUB1B	NRXN3	ST8SIA1	NUDT3	BTN3A2	hsa-let-7f-1-3p	hsa-miR-22-5p	ATP2B4
358	SLC29A3	EIF6	CRADD	OSBPL5	SMPD3	TP53BP1	RN7SKP16	AL132656.4	EMP3	AL691447.2
359	STYX	DDX6	MX1	AQR	SMG1P1	ISL2	PTPRA	IFIT3	UBE2L6	IGLV3-21
360	UBL5	KIFC3	GLO1	RTF2	SMAD1	hsa-miR-658	PARP12	TRMT112	MIR7161	SENP5
361	HELZ	CACNB4	LINC01270	NLRP2	SLC43A3	hsa-miR-5689	GRAMD1C	CPNE3	FERMT3	AC063977.1
362	TMEM116	ARG1	TMEM216	SLC45A4	SLC22A23	ACP2	IGHG1	hsa-miR-504-5p	HLA-DQB1	IGHV1-2
363	UCKL1	EIF4BP6	NEURL1	RNF10	SKIL	ITM2C	MGAT5	COL13A1	CMTM2	EFCAB2
364	CARD11	SELL	BFAR	ZNF839	SIDT2	hsa-miR-545-3p	GABARAPL1	SH3BGRL3	ZYX	HSPA6
365	ZNF485	hsa-miR-3187-3p	TP53INP2	ZDHHC6	SGPP1	IGKV3-15	MS4A2	KIAA0355	hsa-miR-4454	ZC3H12C
366	SDAD1	TPD52L2	IMPA2	GRAMD1B	SFMBT1	hsa-miR-10398-3p	CLEC4F	PSMB5	AL627309.7	FGR
367	ZKSCAN8	GPRIN3	AC005070.3	RNH1	SETD6	hsa-miR-4733-5p	ABHD2	AL645568.1	CD14	EEF2
368	ZNF461	HK1	HP	NDUFS1	SENP1	DRAP1	AL356417.3	DNAJB4	hsa-miR-6743-3p	AC117382.1
369	FAM118B	POLR3D	IARS2	RB1CC1	SATB2	hsa-miR-7-2-3p	hsa-miR-6501-5p	GCLM	hsa-miR-485-3p	TCF4
370	ATAD3A	AP2B1	LINC02724	ERP44	RSKR	MAP4K3	BCL2L1	PPTC7	HSPA6	AP002807.1
371	SERPINA1	hsa-miR-6780a-5p	MAPKAPK3	ALAS1	RRAGA	hsa-miR-6806-5p	AC016773.1	TPK1	hsa-miR-185-3p	CCDC149
372	ABCB8	hsa-miR-3196	DMTN	BIRC3	RPUSD4	TNFRSF9	CAPN2	MTURN	HAGH	CACNG6
373	HIST1H3J	KIF13B	DOCK9	AKAP11	RPSAP16	LINC02724	CABLES2	F2R	MIR3198-1	PINK1-AS
374	SND1	hsa-miR-4754	CPNE2	GLRX2	RPL29	HMGB2	BAIAP3	hsa-miR-193a-3p	CX3CR1	GIMAP1
375	ZNF785	NCOA3	ZNF665	SNAPC1	RNVU1-4	TPM4	CMTR1	COPS2	hsa-miR-1180-3p	IGLC2
376	PSMD12	TMEM38A	PNO1	DERA	RNU6-761P	hsa-miR-7108-5p	FZD6	SLC16A5	hsa-miR-17-5p	HIST1H3G
377	MIRLET7BHG	CLPTM1L	P4HTM	STRAP	RNF215	hsa-miR-588	MBOAT2	AL691432.2	MAP2K3	hsa-miR-6889-3p
378	NOL4L	HIST1H3F	TMEM59	ABCC2	RN7SKP9	RFK	TARS	ERO1A	LRRK2	HPS5
379	SLC22A4	FDPS	MSMO1	DEF6	RMND1	HIST1H2BJ	HEIH	CARD19	HLA-F	GRK5
380	ENTPD4	ADA2	hsa-miR-363-5p	PLEKHO1	RGS6	hsa-miR-5187-3p	hsa-miR-3605-5p	AC021851.1	RNF11	APOBEC3C
381	C1D	PIGN	hsa-miR-4724-5p	GCLM	RABGGTB	KIAA0895L	SLC20A1	GPR157	UNC93B1	ADRA2A
382	TBC1D9B	KANK1	RCC1	UBR2	RAB37	CDK17	GLUL	IL6ST	hsa-miR-129-1-3p	UBALD1
383	HIST1H4J	AC099524.1	CSNK1A1	CCDC28A	QSOX2	ALMS1-IT1	SCARB2	BORA	HSPE1P18	hsa-miR-1914-3p
384	KANK2	NSUN7	SKA2	RRAGD	PTPRO	hsa-miR-6786-5p	ANP32A	RNASEH2C	MT-CO2	AC066612.1
385	TAF13	SPATA13	TCL1A	HSF2	PTGIR	AL391244.2	hsa-miR-10399-5p	UBAP2	PTAFR	hsa-miR-744-3p
386	EIF4BP6	NEBL	HMGN4	PHF20	PSTPIP2	TPRN	TEX261	DNAJC15	ADAM8	CMTR2
387	GTF2E2	HSPB1	BPGM	NR1H3	PRMT3	hsa-miR-3917	SCAP	LINC02062	hsa-miR-3127-3p	MT-ND6
388	SYNGAP1	PDCD5	DHX36	TYMP	PODXL2	hsa-miR-135a-2-3p	GTPBP2	CDC123	hsa-miR-30c-1-3p	TMCC1-AS1
389	FITM2	MICA	ARL8B	NCAPH2	PLD6	MXI1	BTF3	PPARGC1B	hsa-miR-454-5p	TPM4
390	BLM	UBE2E1	hsa-miR-3187-3p	TOMM34	PLD2	HEIH	NRROS	ADM	LINC01506	hsa-miR-139-5p
391	ZNF720	NCOA2	SEC23B	SEC63	PKN3	CX3CR1	NAB2	SUB1	JAK3	MEG3
392	DDI2	AL355574.1	LEPROTL1	KPNA6	PIGB	AC004381.3	CCNI	WDR1	hsa-miR-323b-3p	OSBPL9
393	SVIL	BUB1	TNKS2	VIM	PI3	RBM43	LILRB4	ZNF358	NBEAL2	SLC7A5P1
394	TRIM33	UPP1	AC009951.4	RTEL1-TNFRSF6B	PELI3	GCLM	COA6	hsa-miR-106a-3p	TCP11L2	LGALS9
395	LRP10	EPB41L4A	AC104447.1	FAS	PDK4	KLHL14	TFEB	hsa-miR-6509-5p	SHKBP1	CRISP3
396	PELI1	KHDC4	C16orf74	RNASET2	PARVB	FYTTD1	CDC42-IT1	NRGN	RHOA	ARMC10
397	ZNF655	TPM4	AC017083.1	CD44	P2RY2	LILRB4	JADE1	RPS25	ADAR	FBXW7
398	LRRC8B	CHROMR	AP001033.2	KCNG1	P2RY14	hsa-miR-10396b-3p	hsa-miR-20b-5p	ABHD10	SESN3	CCDC112
399	ACSL5	SCYL1	EEF1A1P10	AGPAT4	P2RY1	MT-CO1	DHX58	TSG101	HIST1H4D	NIFK-AS1
400	PCNX3	SEPTIN4	ADAT2	SLAMF7	OSER1	hsa-miR-6722-3p	NDUFAF1	RTP4	RGS18	OLFM4
401	ZNF257	AL035071.1	MIR6124	BTN3A1	OMA1	hsa-miR-4496	TSPAN5	MAP1LC3A	OR2W3	CARD17
402	ZNF398	PROSER3	hsa-miR-6868-3p	MIPEP	NUTF2	hsa-miR-3162-5p	GIMAP8	AC025682.1	ALOX5AP	TGIF1
403	ZSCAN25	hsa-miR-508-3p	AC093752.1	PRKCH	NUDT5	CPEB3	IGHV4-34	FOXN2	CST7	hsa-miR-4734
404	ANXA6	RNF175	AC008038.1	IFNGR1	NUDT3	hsa-miR-4700-3p	INPP5A	KHDC4	hsa-miR-378a-5p	AC127521.1
405	ZNF441	OTUD1	C1orf162	B4GALT7	NUDC	hsa-miR-487a-3p	WHAMMP2	ABHD18	hsa-miR-1299	CHD8
406	GMFB	OAS3	ST6GALNAC2	SH2D2A	NR4A1	PKMYT1	RN7SKP95	CD180	DENND3	AC067817.1
407	AC099489.1	NORAD	NT5DC2	VRK2	NMNAT3	hsa-miR-7109-5p	EHD3	HMMR	CRISPLD2	ENTPD4
408	ZNF420	RING1	TMEM81	TNFRSF1B	NDUFS6	HIST1H2BL	OR51R1P	IGLV3-19	RNU7-45P	hsa-miR-6849-3p
409	ZNF763	PRKAR2B	MAD2L1BP	VEZT	MZT1	hsa-miR-10401-5p	AC073210.3	PKD1P5	HIST1H3B	MZB1
410	ZMYM1	TTPAL	PIK3R6	POU2F2	MYO9B	hsa-miR-5706	MAPK1	SLC16A13	FOSL2	hsa-miR-98-3p
411	DTHD1	ZSCAN16	ARHGAP12	BRD9	MVB12B	CD83	SLC37A2	HK3	AC087277.2	NUDC
412	HIST1H4C	GABARAPL2	H3F3A	SNX1	MSL2	HIST1H3A	PSMA4	MMRN1	hsa-miR-6833-3p	AC132872.5
413	ZSCAN26	hsa-miR-7854-3p	PSMF1	TBPL1	MS4A4E	hsa-miR-522-3p	UBASH3B	hsa-miR-7854-3p	IFI6	hsa-miR-4746-5p
414	MAFG	CD8A	AL353795.3	BCLAF1	MRPL30	hsa-miR-1537-3p	ERF	DBR1	PREX1	PIK3R3
415	ARRDC1	AMMECR1L	ANAPC5	SLC39A9	MRPL16	MT2A	YEATS2	AC079209.1	RPL19	AL049840.6
416	KIAA1671	PA2G4P4	hsa-miR-5582-3p	ANK1	MLYCD	PLEKHB1	hsa-miR-148a-3p	CD79B	TNFAIP6	hsa-miR-6775-3p
417	IGF2R	CPNE3	PROS1	TFB1M	MIR326	hsa-miR-6133	hsa-miR-576-5p	PTPN4	hsa-miR-1294	RPS6KA5
418	GAL3ST4	AL022311.1	ZNF174	RABEP1	MIR1250	hsa-miR-492	hsa-miR-338-5p	ALKBH8	RPS9	AKIP1
419	DYNC1H1	USP18	PPP2R1B	NUP160	MIER3	NASP	MS4A7	hsa-miR-3692-3p	SIAH2	AC010680.3
420	PCBP2	TRAJ5	PEX3	BAK1	MEF2C-AS1	HELZ2	GYPB	PRIM1	AL627309.6	DSTYK
421	ZGPAT	hsa-miR-615-3p	AL731563.3	IKZF2	MCF2L	BTN2A3P	DDB2	ZNF469	HLA-B	AC100786.1
422	SLC25A29	BCL7A	PLEKHG1	GRN	MARCKSL1	hsa-miR-551b-5p	VIM	ITGB2	ARRB2	MS4A6A
423	PGAP1	ZNF736	PSPH	FAM13B	MAP1A	hsa-miR-3190-5p	OAS1	KIFAP3	hsa-let-7d-5p	IGFBP4
424	SRC	LDLR	AC245100.4	ARHGAP31	LYNX1	AC067945.1	RNF10	CXCR2P1	GRK6	INTS12
425	ZNF682	BZW2	PI4K2A	SARS	LY86-AS1	MELK	INTS12	KCNQ5	GBP1	AC009495.3
426	ZNF772	CCDC106	ZNF140	RANBP3	LRMDA	GIMAP2	RAB3GAP1	SERTAD2	hsa-miR-18a-5p	PPP2R2D
427	MRPL21	ENKUR	ESYT1	ARID4A	LINC00958	FANCI	RN7SKP296	NUP160	CAVIN2	ADGRA3
428	UAP1L1	CADM4	PLK4	EIPR1	LINC00869	UBE2G1	AOAH	MIR7854	hsa-miR-1307-3p	CEP63
429	ZNF786	PMM1	ALOX15P1	PNPLA6	LINC00663	hsa-miR-4726-3p	SMPD2	CCDC18	CD300H	CDCA7
430	PIGN	AC027559.1	FIZ1	IFT88	LILRB1	hsa-miR-181d-3p	YBX1	FUZ	CD48	BNC2
431	TOPORS	SLC25A33	UQCRC2	ALG1	KLHL11	DGAT2	APOBEC3G	PDF	hsa-miR-1292-5p	GTPBP8
432	ENTPD6	PEX14	RPL36AL	ZCCHC8	KIF2A	PMPCA	CREG1	TCOF1	hsa-miR-4646-3p	ST7
433	CCDC154	LPP	ZBTB20-AS1	ABCF2	KIF11	hsa-miR-499b-5p	GOSR1	CAMSAP2	C16orf54	TPPP3
434	FAR1	CPEB4	hsa-miR-136-5p	CHPF2	KCNQ5-IT1	IGHV1-18	NT5C3A	MRPL46	hsa-miR-199b-5p	hsa-miR-326
435	CPLANE1	SLC35E2A	PLAAT3	LRRC7	JOSD2	hsa-miR-6877-3p	AC020917.4	ZNF211	MIR548C	NDUFS1
436	ZNF841	AC007256.1	GPBP1	FUT8	IRAK2	TXNDC5	POLB	EBNA1BP2	hsa-miR-3940-3p	SEPTIN4
437	ZNF615	BICDL2	C11orf24	UBA6	INO80D	C1GALT1	FAM185BP	IPMK	CST3	NR2F6
438	CDC42SE1	LGALSL	AC078883.1	GAB2	ING3	CHEK1	ARL6IP1	CSGALNACT2	TRBC1	ATL1
439	MPEG1	LST1	KDM4C	ATP6V0A1	IGLV3-19	hsa-miR-4766-3p	ACP2	OARD1	hsa-miR-183-5p	C1QBP
440	DPP4	Z93930.3	METTL7A	PIAS1	IGKV3-11	BNIP3L	LPAR6	DDB1	NCF4	hsa-miR-148a-5p
441	SPTAN1	RNF214	SDHAF2	SLC4A7	IFI27L2	IGHV3-21	ARHGDIB	ARMC1	hsa-miR-1226-3p	RFC5
442	KLHL14	RN7SL587P	CLDN9	APBA2	HSPE1P18	IGHV3-11	IGLV1-40	APOBEC3A	hsa-miR-340-3p	NPRL2
443	FAM114A1	hsa-miR-148a-3p	DLGAP1-AS2	MAP2K3	HSPA14	hsa-miR-4744	CREB3	hsa-miR-145-3p	VRK1	LIPT2
444	RPE	PATL2	DBI	TMSB10	HIST1H2BO	GBP1	STAU1	COX19	FPR2	C21orf91
445	ZNF460	AC063977.1	MFSD11	ASTE1	HIST1H2AB	ADAMTS5	EDAR	UHRF1BP1	HCK	RFT1
446	CR1L	TRAPPC11	CYB5R3	RNF19A	HERC1	PGLYRP1	ISL2	DDX27	hsa-miR-15b-5p	GPN1
447	PHF2	EIPR1	AC024270.5	PEX3	HDGF	BTF3	TOMM40L	hsa-miR-605-5p	hsa-miR-6749-3p	hsa-miR-4489
448	RPS26	SRSF3	AL121603.2	GABARAPL2	GTF3C4	EIF4B	OR52K3P	GPR146	PTPRC	GBP1
449	PSAP	IGHV5-51	KATNBL1	SH3YL1	GRK5	MCM4	PNRC1	PCMT1	FCGR3A	AC009948.3
450	S100A10	C1GALT1	IFIT5	FAM136A	GPRIN3	KAT2B	WDR41	TBL1XR1	LEF1	JADE1
451	RPL37A	PTCRA	TAF13	VCL	GPN1	FOXRED1	LYNX1	IKZF5	SLC25A39	TUBA4A
452	CFD	hsa-miR-3188	POLR2F	DAPK2	GPATCH1	XKR8	MX1	hsa-miR-20a-5p	hsa-miR-1343-3p	BYSL
453	MCMBP	TUBA4A	UBQLN1	NSMAF	GOLPH3L	SMPD2	KAT2B	NRDE2	KLF6	NECTIN2
454	EME2	ARHGEF5	SMDT1	ADSS	GMPR	hsa-miR-548ak	TRAF1	ADCY3	AC005050.3	LILRB4
455	KLHDC1	HSPH1	GMNN	STAP1	GHRLOS	hsa-miR-149-3p	IGLC2	NR1H3	hsa-miR-378c	hsa-miR-363-3p
456	ZNF624	COQ5	hsa-miR-193b-5p	TIMP2	GAPDH	hsa-miR-4777-3p	XKR8	PACSIN1	MIR4477B	CHMP4BP1
457	RAB40C	QRICH1	SPIN1	RFC1	GABARAP	VTI1B	MTMR11	C2CD2	STXBP2	EPB41L5
458	ZNF517	POLG2	MFSD14B	TBC1D23	FNDC3A	WDR26	TIMM17A	SPTAN1	IL10RA	EFCAB11
459	SSPO	LRRFIP2	GUCA1B	CUL3	FKBP5	TBCEL	UNC93B1	MSR1	SEMA4A	SGK3
460	ZNF675	USF1P1	FAM111A	MYOM2	FCRL5	IGHG3	NCKAP1L	PARN	EEF2	EFCAB7
461	SLC22A5	MRPS18B	AP001628.1	AC118549.1	FCMR	KIF2A	IFI44	DTWD2	TRAJ3	DHX35
462	ADARB1	SLC25A30	ZNF738	TUBG2	FBXO39	AC092653.2	hsa-miR-3150a-5p	PPP6R1	CCND3	BARD1
463	ZNF860	MAU2	PARP16	FLT4	FAAHP1	ODF3B	EMC3	PHTF1	BCL6	INPP1
464	HTT	ABHD18	CA8	NSUN2	ERF	RBX1	OTUD1	PLAC8	FAM157C	TFAP2E
465	C5AR1	MCM7	BSG	FBXO42	EPN2	hsa-miR-1287-3p	MPZL3	AC016949.1	HPS1	LAMTOR5-AS1
466	VEPH1	KDM3A	AC087500.1	MFAP3	EFCAB2	hsa-miR-4259	RPS2P36	NKIRAS1	LTB	CACNA1E
467	IPP	TMEM234	PEX13	MRI1	DYRK1B	hsa-miR-3197	OAS2	hsa-miR-296-3p	YOD1	SAMD9L
468	MAP3K5	IDO1	B3GNT2	AGA	DUSP5	KREMEN1	RFX2	HIST1H2BE	ACTN1	HVCN1
469	GSTK1	RPSAP21	MTCO1P12	PI4K2B	DTX4	hsa-miR-193b-5p	CLK2	HERC2P10	hsa-miR-1273c	NDST1
470	HNRNPAB	TMEM70	PARP12	BOD1L1	DTL	IGLV1-44	DDI2	NBPF15	MT-ND5	hsa-let-7e-3p
471	STMN3	hsa-miR-223-3p	AL157392.3	MAT2B	DPEP3	PIP4K2A	JAK1	NEU3	RPS3A	hsa-miR-100-5p
472	PDGFA	ANKMY1	WDR78	EDC4	DNHD1	hsa-miR-4655-3p	GPBP1L1	PPP2R1B	TRAJ18	AKAP12
473	GYPE	hsa-miR-3137	SPINT2	TRIO	DLG1	hsa-miR-1910-3p	ASRGL1	MED31	MCL1	SAFB
474	COL13A1	PPIAP22	HIST1H2BH	VCAN	DGCR11	TIMELESS	DCAF12	ERBB2	hsa-miR-4732-5p	MSH3
475	SPN	CENPF	hsa-miR-937-3p	CLEC16A	DDX50P1	hsa-miR-1179	NLRP6	ZCCHC2	NOP53	KDELR1
476	ZNF628	FHIT	AC010642.2	MSR1	DDB1	FBXO9	DDX60	AL355581.1	TPT1	hsa-miR-181c-3p
477	ZNF665	ASPM	GSPT1	CDH1	DCAF11	AARS	DPRXP4	NCBP3	SIPA1	KHSRP
478	RPF2	CCNG2	RUBCN	MTREX	CX3CR1	ANLN	ELL2	ESAM	SPON2	AC011337.1
479	MIB2	ITGB3	GPR89A	ZFYVE16	CTSL	CACNA2D3	FAM111A	RPL23AP82	MEFV	ZNF37BP
480	MYO5A	UNC5CL	ABHD11	RIPOR1	CTNNAL1	hsa-miR-3907	PRKCE	RARG	ADGRE5	AC099804.1
481	C5orf56	INO80C	hsa-miR-6748-3p	PNKP	CPVL	PLXNB2	CABIN1	CENPU	TRAJ47	UBE2E2
482	GZMM	FAM107B	ARMT1	PHLPP2	COL6A3	LDLR	hsa-miR-199b-3p	PRMT9	MIR4802	LIPE-AS1
483	ATG7	RBX1	TPD52	SPDL1	CNTNAP3	SNCA	CHEK2	QTRT1	hsa-miR-197-3p	CXCL8
484	SIPA1L1	PARS2	TES	STAU2	CLPTM1	NHSL1	TRIM38	NEDD4L	BST2	hsa-miR-1288-3p
485	LRRK2	AC008033.3	CYP2R1	SLC66A1	CKB	hsa-miR-6742-5p	PLVAP	ROCK2	RNU6-761P	ZNF595
486	CNR2	MS4A4A	C5orf56	CTNS	CIZ1	IGKV2-30	CBWD2	POLQ	RPLP0	ZKSCAN4
487	MSL1	LOXL3	LNPEP	PHF23	CHRNE	hsa-miR-6792-5p	ZFP36L2	ICE1	hsa-miR-660-5p	ARL15
488	TCN2	JUP	ZNF684	INPP4A	CHEK1	IGHV1-2	H2AFV	SNX6	CD53	SPG7
489	PRMT3	AC009779.2	CFL2	RAB27B	CERS4	ALMS1P1	COP1	BMF	BTG1P1	ZNF677
490	GP1BA	hsa-miR-6837-5p	hsa-miR-5094	PSMA4	CEP89	hsa-miR-556-5p	CD180	hsa-miR-185-3p	TRAJ44	SP140L
491	PRPF39	CAPN2	PDIA3P1	LSG1	CDKN1A	SGPP1	GABARAPL2	BMP8B	HIST1H2AJ	MFSD6L
492	ZNF74	TRAF3	NLRP6	PARP3	CDC34	ZFP36L2	BISPR	RMND5B	hsa-miR-92b-3p	PPTC7
493	KIAA0825	FBXO42	PDSS1	THAP3	CCNF	SSTR3	EPHA1	MTF2	KRT23	ZNF782
494	UBALD2	NT5C3A	SKAP1	RIPOR3	CCNA2	FGD6	USP18	PIK3CA	hsa-miR-4659b-3p	TOMM7
495	ZBTB37	IGHV3-23	TKT	TDP1	CBWD2	TNFAIP6	VPS37C	COPB1	TRGC2	ARID5A
496	CCDC137	AL356417.3	GPX3	AIFM2	CAMK1	AC093330.2	PRPF8	ZNF653	RPS20	ADA
497	RGPD2	hsa-miR-1185-1-3p	CBX5	SPATA7	CALR	hsa-miR-6768-3p	EIF1B	CCDC153	hsa-miR-4511	ZNF846
498	ARL15	ENKD1	LATS2	MED17	CALD1	hsa-miR-4685-5p	FGD2	hsa-let-7d-3p	ADM	ILRUN
499	CDK10	EMSY	PLEKHB1	RETSAT	C12orf76	FCGR2C	TREML3P	COLGALT2	HELZ2	ZNF273
500	SOCS1	AC005670.3	PRMT7	CAPG	BRD7	CBR1	MIR6124	ABHD14B	PTPN6	ERO1A
501	GAS2L1	RUFY4	DRAP1	AP2S1	BHLHE40-AS1	CCNI	GCLM	LIN9	DCAF12	MVB12B
502	FAM174B	TBC1D8	PGLYRP1	TG	BATF	HIST1H2BM	C4orf33	ITPA	CREB5	ZSCAN16
503	ATP6V0A2	AGAP1	AC063977.1	ADAM28	ATP6V1E2	SRGAP2	LINC02084	TGFB1I1	GBP5	ZNF823
504	PRKN	hsa-miR-4722-3p	SLC26A2	DCUN1D1	ATP6V0A2	hsa-miR-4722-3p	CNP	GAS8	FOLR3	CTBP1-DT
505	TEDC1	GBP2	GRWD1	JADE2	ATOX1	hsa-miR-6775-5p	AL391825.1	CHD3	CSF1R	MAPK11
506	HGS	JAM3	TG	LCP2	ASXL1	KIF11	PRDM2	SERPINA1	FCMR	ZNF239
507	TNFAIP8L1	ZFAND5	ZSCAN30	TRIT1	ASAP2	INO80C	M6PR	CD72	RIPOR2	ZNF84
508	RAD51D	CBX5	AFF3	CUL7	ARL5B	PSD3	TPGS2	AC016831.7	IGF2R	NHLRC2
509	MAPK11	MTMR11	MEIS1	CTNNA1	ARHGAP10	CHPF	MX2	NXT1	PNPLA2	HDAC2
510	SP140L	CDIP1	TUBA1A	CNTLN	AP001033.2	hsa-miR-6851-5p	ZNF768	ESD	hsa-miR-1260b	MYO1C
511	MRPL30	AC105285.1	TIMELESS	HSPA5	AP000977.1	IGKV4-1	SPPL2A	MRTO4	B2M	PDLIM7
512	TARSL2	GALNT3	hsa-miR-3619-3p	WDR37	AP000437.1	hsa-miR-410-5p	AC108693.1	POMZP3	RNASET2	MDS2
513	SMYD3	GP5	ADAMTS5	YTHDC2	ANKLE1	TPM1	CBWD1	PUS1	SDCBP	LAMA2
514	METTL7A	RUSC1	CDK18	ATP6V1H	AL590704.1	TXNDC12	SMYD3-IT1	TSC22D1	TAGLN2	SULF2
515	RAB11B	LY6E-DT	hsa-miR-28-5p	POLR2B	AL445524.1	hsa-miR-548ap-5p	TMEM147	GMFG	CD163	FAM3C
516	PGBD2	ALKBH4	SFT2D1	FAM214A	AL353795.3	FGD2	CREB3L2	LACTB	PTK2B	NOP9
517	ZNF445	MELK	XYLT1	ARAP2	AL157392.3	hsa-miR-5088-5p	CCR1	DNAJC3-DT	IGHV3-7	CACNA1H
518	TNFAIP2	INTS6-AS1	TRNAU1AP	TPR	AKAP12	hsa-miR-4800-5p	EIF1	ATXN7	DENND2D	HIST1H2BK
519	UBOX5	TTI2	NUMBL	KIAA0556	AGAP4	RPS12	TMX1	AC116158.3	PGS1	MAK16
520	MAFF	NUP153	UBAP2L	DTNBP1	ADAM10	hsa-miR-6839-5p	ABCA1	DHRS9	hsa-miR-342-5p	FAM49A
521	BRF1	TNFSF8	ZNF106	C12orf4	ACP2	NAGK	CTDSPL	LRRC69	EEF1A1	MME
522	SLC2A3P2	LXN	RSBN1L	MAP4	AC144831.1	BPGM	IFIT3	hsa-miR-3139	FTH1	LRRC37B
523	SEMA4B	MKRN2	PTPRM	GOPC	AC135050.5	hsa-miR-3166	ANKLE1	UBE2J1	RPL15	SIRPA
524	CIB1	MTURN	JMJD1C	USP28	AC127024.4	CES1	AP2B1	hsa-miR-34a-5p	hsa-miR-142-3p	MAN2A2
525	NELFA	GSTM2	TPPP3	HDAC9	AC110769.2	DPY30	NFIC	SEMA4F	SIRPA	ZNF252P
526	SLC24A3	CEBPB	hsa-miR-1976	TSPAN17	AC073046.1	CENPN	LGALS8	GAPVD1	hsa-miR-3928-3p	ARHGEF12
527	INTS5	ALOX12-AS1	TOR1AIP1	NOP16	AC026471.4	NACC2	ISCU	SIAE	PSME1	ANKRD36B
528	RPS27L	SAMHD1	TIPARP	RRM2B	AC025031.5	hsa-miR-4279	GPN3	PSPH	PSTPIP1	KPNA5
529	ANO9	PCAT1	CUEDC2	ZNF800	AC012645.1	hsa-miR-3659	RNF5	ZNF764	FURIN	HSF1
530	FAF1	ZNF652	PPARA	SNX29	AC010680.3	hsa-miR-12135	HIST1H2BC	MOAP1	IGKV3-15	PLXNB2
531	FAM43A	PARP15	hsa-miR-127-3p	MRPS10	AC010623.1	ASPM	AC099524.1	hsa-miR-3150a-5p	JUP	TARSL2
532	HSF1	CPT2	IGLV3-13	RSF1	AC006141.1	AL078600.1	CEP85	GBF1	PECAM1	CBWD3
533	C6orf120	BCAS4	METTL25	VPS13D	AC006008.1	WSB1	AC007256.1	CARD17	GYPB	KIAA1211L
534	PURA	hsa-miR-4772-3p	RNF25	CELF2	hsa-miR-889-3p	GTPBP2	SLC25A51	NEO1	UBXN6	MYO6
535	HIST1H2BL	AC243772.2	ITGB4	FAM120A	hsa-miR-877-3p	MSR1	LGALS3	GLG1	RSAD2	ZFP28
536	MFSD6L	SNRPD3	CARNS1	R3HDM1	hsa-miR-7977	WASF3	DHX34	AC022762.2	hsa-miR-3200-5p	NKIRAS1
537	LRRC37B	AC023908.3	PNPLA7	COL9A2	hsa-miR-7976	hsa-miR-663a	ADAP2	CDC25B	HES4	KIF13B
538	DDX51	AQP9	RIPK1	ERCC8	hsa-miR-760	hsa-miR-6778-5p	ZNF860	AC004812.2	HIST1H3H	ADH5
539	NOMO2	hsa-miR-548c-5p	AC002467.1	ADAMTS6	hsa-miR-7106-3p	PLK4	PCMT1	hsa-miR-3122	hsa-miR-93-5p	SDHAF3
540	LINC00482	IGHM	PI4KAP1	H6PD	hsa-miR-6886-3p	FECH	RNF13	PEBP1	TANK	MRPL30
541	SIGIRR	SCD	MBNL1-AS1	VAMP3	hsa-miR-6880-3p	PKP4	ARHGEF40	BEND5	IGHV2-5	MRTFA
542	NRBP2	hsa-miR-4677-3p	RN7SKP255	PER3	hsa-miR-6866-3p	hsa-miR-337-5p	JAM3	AC005332.7	ERAP2	STRN3
543	IFITM2	PARGP1	CDC73	TNFRSF9	hsa-miR-6861-3p	hsa-miR-6798-5p	RPA1	FCGR3A	TREM1	ZNF71
544	IFNLR1	L3MBTL4	RAB3GAP2	LTBP1	hsa-miR-6857-3p	hsa-miR-6846-3p	NRIR	MRPS22	hsa-miR-148b-3p	RAD51D
545	ZSWIM9	ARIH1	GLG1	RCN1	hsa-miR-6849-3p	hsa-miR-134-3p	BACE1-AS	RALGPS1	TLE3	ZNF512B
546	RASA3	LINC02610	SCNM1	RFC2	hsa-miR-6847-5p	SAE1	UBE2L6	SH3BP5	NIBAN1	ENTPD7
547	ZNF829	WASHC2C	AC010175.1	ARID1B	hsa-miR-6838-5p	TRIM58	AL356512.1	GOLT1B	CNBP	VPS13A
548	IFIT1	JMJD7	RNF14	CLPTM1L	hsa-miR-6837-5p	hsa-miR-9985	BFAR	EOMES	hsa-miR-4443	MRPL42
549	KCNQ5	DHFR	hsa-miR-6819-3p	NEDD4L	hsa-miR-6807-5p	BACE1-AS	AC078886.1	AFF1	hsa-miR-181a-2-3p	HGS
550	MORF4L1	RN7SKP151	ILF3	HEXB	hsa-miR-6774-3p	hsa-miR-607	TFDP1	EYA3	SQSTM1	CASP4
551	WDR53	ZNF654	MC1R	PTCD2	hsa-miR-6765-3p	hsa-miR-10526-3p	AC136475.5	TBP	SLPI	SOCS1
552	DMWD	LINC01303	TMEM91	JKAMP	hsa-miR-6763-3p	hsa-miR-203b-3p	INKA2	FCRL5	RGS2	ZNF418
553	SLC52A2	HIC1	LRRC40	ARHGEF5	hsa-miR-6758-3p	hsa-miR-7107-5p	GIMAP4	hsa-miR-1250-5p	TNFAIP3	VKORC1L1
554	PIGP	RIN2	NUDT3	NFE2L3	hsa-miR-6741-5p	hsa-miR-6867-3p	CLN6	RANBP2	RPL35	NF1
555	IKZF1	DSP	MAN2C1	MCUR1	hsa-miR-6737-3p	RAB6B	LINC00570	PRKD2	DDX60L	ZNF431
556	PCYT2	OASL	TTI2	LIMA1	hsa-miR-6735-3p	IGF2BP2	TMEM126B	ZFP28	hsa-miR-6513-3p	TEDC1
557	GNB1L	HIST1H2BO	STAT6	LETMD1	hsa-miR-6718-5p	MCM10	APOBEC3A	SLC9A8	hsa-miR-16-2-3p	MBP
558	EVI2B	PITPNC1	FARP2	SLC4A8	hsa-miR-654-5p	PSMA3	SLC25A19	MIRLET7BHG	UCP2	AMZ2
559	NPIPB4	TRIQK	DCAF6	MAPK9	hsa-miR-6508-3p	SRD5A1	TGIF1	PRKAR2A	PKM	C1orf122
560	THNSL1	AC103691.1	CTSS	FAM160A2	hsa-miR-615-3p	CDC14B	CBR1	AC006504.5	HIP1	RABL6
561	TMEM179B	CAMK2G	MAP1LC3B2	HERPUD1	hsa-miR-598-3p	hsa-miR-6834-5p	RELL1	AIMP2	MNDA	IRAK4
562	TRIM69	BEND7	SSBP3	HOMER3	hsa-miR-589-5p	ABCA13	DDX18	KCNQ1	AL031432.2	AC009022.1
563	IFITM1	HVCN1	AC104809.2	POLQ	hsa-miR-589-3p	PDZK1IP1	LAPTM4A	AC005839.1	TRAJ19	PRKN
564	LAMP1	RHAG	SLA2	PIK3CB	hsa-miR-5697	SLC25A30	RANBP10	MBTPS1	hsa-miR-106b-3p	ZNF33B
565	POMK	ATG2A	RMND5A	CYBA	hsa-miR-5588-5p	hsa-miR-455-3p	BCL11A	PCBP2	AC005392.2	NOL8
566	C16orf54	ZNF839	GDI2	THOC3	hsa-miR-5584-5p	hsa-miR-6789-5p	RNF213	IGHD	hsa-miR-193a-5p	SNHG12
567	KLHDC8B	SLC2A1	CX3CR1	HEBP2	hsa-miR-548u	STAT1	C11orf71	ABCD2	IL2RB	ERI2
568	SETD4	JAGN1	FBXW11	MPHOSPH9	hsa-miR-548at-5p	MBNL1-AS1	GSK3B	CREB5	PDLIM1	C6orf120
569	PTCH1	MTCO3P11	IGKC	PLEKHA5	hsa-miR-542-3p	SEPTIN4	SKI	LANCL2	hsa-miR-4685-3p	TCN2
570	RNPC3	B2M	RPLP2	SIKE1	hsa-miR-500a-3p	LGALS9	TUFT1	CDYL	NFAM1	KEL
571	ZNF267	RAP2A	PDE4D	RRP12	hsa-miR-5003-3p	hsa-miR-4663	NUP205	PSMD4	MT-CYB	TRPV1
572	IRS2	ADAM9	hsa-miR-93-5p	FNIP2	hsa-miR-4999-5p	hsa-miR-204-3p	ALDH5A1	APBB1	TLN1	GAS2L1
573	BICD2	RBM6	XRCC1	MSMO1	hsa-miR-4797-3p	CCR1	hsa-miR-15a-5p	VWF	RNF24	HSH2D
574	ADARB2	TRMT1L	HAX1	TTC17	hsa-miR-4755-5p	hsa-miR-6829-3p	HELZ2	PLCG1	TNIP1	ZFP62
575	ZNF696	SDC4	MPEG1	FOXN3	hsa-miR-4753-5p	ATF3	RAP2A	PDIA3P1	STMP1	HLA-DQA1
576	YTHDF3	hsa-miR-10a-5p	VCPIP1	AKR7A2	hsa-miR-4749-5p	RPL13P12	TMEM131	TCP1	hsa-miR-3074-5p	CDK10
577	ANKFY1	ITPA	AP006621.2	MRTO4	hsa-miR-4731-3p	ATF5	PITHD1	Z99129.4	IGLV3-25	LINC00173
578	GPRIN3	GZMK	CNOT6	USE1	hsa-miR-4722-3p	ZNF224	CD86	AC007342.2	BNIP3L	ZNF347
579	PARPBP	MYO10	AC006141.1	MCF2L2	hsa-miR-4701-5p	EEF2	POLR2E	BBOF1	GNAI2	PLCG2
580	STAC3	FRAT2	MKI67	AP5M1	hsa-miR-4676-3p	hsa-miR-4769-3p	ASAH1	RIPK2	DPM2	HIST1H2AG
581	SDHAP1	hsa-miR-34a-5p	SPINT1	ANAPC4	hsa-miR-452-5p	hsa-miR-3617-5p	HSPA7	AP003084.1	hsa-miR-11401	FCHSD1
582	AC138393.1	SLFNL1-AS1	HPSE	KCNQ1	hsa-miR-450a-2-3p	hsa-miR-1197	IMPDH1	PSMA4	GIMAP4	ATP6V0A2
583	FAAP100	SCARB2	DCAF10	TRAPPC3	hsa-miR-4489	WFS1	2024-03-06	RNFT1	MIR5587	ZNF335
584	IRF7	STK19	NUCB1	THRAP3	hsa-miR-4466	hsa-miR-548as-5p	HAUS1	WASH8P	RGCC	ZNF136
585	L3MBTL1	AC013394.1	HAUS5	PHPT1	hsa-miR-425-3p	KCNQ1	CFAP45	TICAM2	hsa-miR-1306-5p	MAML3
586	SP1	TNFAIP3	RASA3	LY75	hsa-miR-424-5p	hsa-miR-602	DPM2	LYSMD2	ZAP70	S100A6
587	WASH3P	hsa-miR-130a-5p	TSPAN15	ARID4B	hsa-miR-378a-3p	AATBC	EIF2AK2	KDM8	RPS27A	ZKSCAN5
588	MRPL40	HPGD	SMIM15	OPN3	hsa-miR-374a-5p	KIF21A	CMKLR1	TMEM199	CAT	RPL12
589	INKA1	AC004706.3	LSM14B	SDCCAG8	hsa-miR-3685	hsa-miR-4739	UBAP2	AC009093.8	hsa-miR-589-5p	DNM3
590	PCGF3	hsa-let-7g-3p	SMAD2	HHAT	hsa-miR-3615	GIMAP7	NMI	hsa-miR-6765-3p	FGD3	TLE1
591	LMLN	DDX58	FP565260.6	KIF1B	hsa-miR-335-5p	DBF4B	NDRG3	AF235103.3	hsa-miR-4707-5p	TRAPPC4
592	P4HB	PRKAG1	MTSS1	TBC1D22A	hsa-miR-3200-3p	IL4I1	MTPN	TRAF2	COL18A1	OR52K1
593	PSMD13	AL513550.1	LINC-PINT	SYNE2	hsa-miR-32-3p	CLEC4F	SMIM15	NAMPTP1	C15orf39	TTC30B
594	PBX1	CFAP70	STT3A	ATP9A	hsa-miR-3162-3p	LAX1	TBCEL	TRMO	NINJ1	CD47
595	ZFP36L1	FAM21FP	hsa-miR-6764-5p	FAM168A	hsa-miR-3137	hsa-miR-6769b-5p	CMPK2	CAMLG	hsa-miR-11400	HIST1H2BL
596	UBE2L3	TNFAIP6	RN7SL1	RELT	hsa-miR-30d-5p	GMNN	FCER1G	TATDN3	AL391903.1	ZNF700
597	BRWD1	hsa-miR-3683	PPP2R2B	GALC	hsa-miR-26b-3p	SEC14L5	MBP	ZNF587B	HIST2H3D	FCGR1B
598	SNAI3	LIMS2	FBXO28	NOP58	hsa-miR-2392	SLC27A3	SYNE2	AC109326.1	CD44	SNHG17
599	ZBTB3	hsa-miR-146a-3p	hsa-miR-539-3p	SZRD1	hsa-miR-2277-3p	PSMF1	ANKH	SEPHS1	hsa-miR-132-3p	HIST1H2AI
600	EP400P1	LINC02724	LAP3	KCNH2	hsa-miR-2276-5p	DCAF12	HS3ST3B1	RN7SL834P	FAM102A	ZNF121
601	MYBL1	MRPS34	ZBTB7B	CUL1	hsa-miR-219a-1-3p	BRD9	ADCK1	AC000120.1	RNU6ATAC24P	TECPR2
602	DRG1	CADM1	NXF1	FAM114A2	hsa-miR-212-5p	CABIN1	ISG20	PDHB	DGCR2	TNFAIP8L1
603	CA13	GRAMD4	AC090198.1	CYFIP2	hsa-miR-203a-3p	hsa-miR-4318	IDI1	SNX30	RNU6-1003P	PURA
604	AP3M1	LYNX1	NIPBL-DT	TAB2	hsa-miR-200b-3p	EIF1B	HSD3B7	ZNF234	S100A10	MPZL1
605	DGAT1	KANSL1	AGO2	GINM1	hsa-miR-19a-3p	MIR4312	TCTN1	F2RL3	ANPEP	DAPK1
606	NIPSNAP1	TCF4	BRCA2	EIF2AK2	hsa-miR-197-3p	IGHV4-34	VAPA	MARCKS	CAPG	COL13A1
607	KCNH8	BTBD3	CTSB	USP36	hsa-miR-1909-5p	hsa-miR-539-3p	RAD23A	CACHD1	hsa-miR-3613-5p	AP2A1
608	SMTN	PI4K2B	RNVU1-4	KMT2C	hsa-miR-144-3p	TPMT	UNC119B	TFCP2	ANKRD44-IT1	ZNF720
609	COA3	AC092127.1	CASP5	PUM2	hsa-miR-139-5p	AC016773.1	SPATS2L	HIST1H2AE	TRAJ12	SYNGAP1
610	ST6GALNAC3	UBAC1	ZNF354A	MRPL43	hsa-miR-134-5p	FPR3	hsa-miR-616-5p	AL162458.1	IMPA2	ENTPD6
611	PTP4A2	TSPAN3	CD83	HPF1	hsa-miR-133b	IGKV3-20	GBP2	LYSMD3	FMNL1	FITM2
612	ACTG1	RBM33	AL365203.2	ZFR	hsa-miR-129-1-3p	IFT27	TAF13	hsa-miR-3138	MX1	PRPF39
613	DENND5A	DTWD1	KIAA1109	TRAF1	hsa-miR-1260b	IGHV4-59	ALG1L13P	SLC35E4	TMC8	TOPORS
614	DIABLO	TDRD9	AOAH	RC3H2	hsa-miR-125a-3p	SLC14A1	GLMP	PELI1	hsa-miR-26b-3p	GP1BA
615	ADAP2	SDHA	UBA6-AS1	TRAF3IP2	hsa-miR-1256	hsa-miR-4505	MS4A4E	CLSTN1	COX5B	BLM
616	UQCR10	NMI	MCCC2	SOAT1	hsa-miR-1250-5p	AP001922.3	AL022328.4	SSBP2	RNU1-134P	DDI2
617	TREML3P	SUMF1	TNKS	MSH4	hsa-miR-1234-3p	AC009779.2	PPP2R5C	SPSB3	AC113208.5	MPEG1
618	CLDN5	CCNJ	KHDC4	GDI2	hsa-miR-10a-5p	ANXA2	AC138393.3	ARHGEF18	hsa-miR-3177-3p	SVIL
619	NR2C2AP	ATF3	hsa-miR-5581-3p	PRDM1	hsa-let-7g-5p	TMEM229B	GPR146	UXS1	CLIC1	PRMT3
620	BRI3BP	SGPP2	SYS1	ATG5	ZSCAN29	hsa-miR-711	NIFK	TMEM59	CXCR2P1	ZNF624
621	CRELD2	BTBD19	AC006033.2	TMCC3	ZNF800	FAM20B	TTYH2	GNAZ	hsa-miR-328-3p	PIGN
622	SCFD2	SNAPC3	BCL10	PITHD1	ZNF790-AS1	hsa-miR-7107-3p	ZBP1	DNAJC19	RPS6	RAB40C
623	UBE2F	GBP5	FANCG	MTA3	ZNF789	hsa-miR-1266-5p	KLF2	ZNRD1	RN7SKP9	TRIM33
624	PPP1R2	ZNF721	HMGCR	USP13	ZNF766	hsa-miR-4738-5p	CEBPZOS	SLC19A2	AQP9	ELANE
625	PGP	TRIT1	AL109809.4	ATP11B	ZNF76	LMNB1	MCOLN1	IQCN	RN7SKP16	GTF2E2
626	C22orf46	AC007262.2	SEC62	CDK14	ZNF683	UBE2L6	CTNND1	SLA2	MAP3K7CL	EIF4BP6
627	SNRNP35	CCL4	IGSF9B	SEC61A1	ZNF619	hsa-miR-4658	CD2AP	HACD2	IL1RN	KANK2
628	CMSS1	DSE	THEMIS	PPP1R12A	ZNF611	ZXDC	AC113208.5	SHLD1	H1FX	CCDC154
629	OLIG1	GAS2L3	RGS14	CROCC	ZNF606	ZDHHC2	LGALS1	RUVBL2	STAT2	ZNF615
630	PCDH9	hsa-miR-3605-5p	ZBTB40	POLR3E	ZNF587B	hsa-miR-1587	CCDC194	AC007384.1	SOD2	ZNF841
631	OAF	IGKV1-5	CASC3	ATP2B4	ZNF555	ABHD2	SSB	B4GALNT3	CORO1A	SND1
632	HIST2H2AC	CAAP1	hsa-miR-6854-3p	RIOK2	ZNF468	EMC3	SNHG15	SUN1	PPIA	ZNF785
633	KMT5A	AC124319.1	hsa-miR-3191-3p	YIPF1	ZNF45	hsa-miR-5091	PIK3R1	MAU2	hsa-miR-548o-3p	PSMD12
634	HTR7P1	LYSMD2	SMCR8	NDC1	ZNF441	hsa-miR-545-5p	UBP1	ARRDC3-AS1	TRIM58	MIRLET7BHG
635	TTC32	RALA	CCDC25	DGKG	ZNF439	hsa-miR-4999-3p	ITM2C	KIF18A	LCN2	CPLANE1
636	TOB2	ZNF117	ARAP3	FLYWCH1	ZNF397	AC104809.2	TMEM229B	PLCB1	DOK2	NOL4L
637	KLHL25	ST20-AS1	AC026362.2	UNKL	ZNF358	hsa-miR-937-5p	C12orf76	TSPAN5	FCGR2C	SLC22A4
638	TAFA1	TRIM8	SEC13	TBXAS1	ZNF330	RPL12	ULK4	AC092910.3	RAF1	C1D
639	TRMT12	RALGPS1	IKBIP	PARP12	ZNF30	hsa-miR-6823-3p	NAMPT	OXCT1	OAS2	FAR1
640	GUSBP1	FLT4	DYNLRB1	ALDH18A1	ZNF292	hsa-miR-6827-5p	SNAI3	ERAL1	S100A9	TBC1D9B
641	ALYREF	BUB1B	URB1	TARBP1	ZNF277	MCM2	SLC25A37	EMC6	AL592183.1	HIST1H4J
642	RFLNB	METTL6	LRRC37BP1	GATB	ZNF266	ABCC13	CPSF7	PARPBP	NOD2	SERPINA1
643	NOG	GPD1L	PSTPIP2	MXD1	ZNF16	PSME2	AL591895.1	AC026362.2	RNASE2	ZNF74
644	UPP1	TIGD3	MARCKS	CDK17	ZKSCAN4	hsa-miR-3684	FAM234B	FNDC3A	hsa-miR-148a-5p	LRP10
645	TRIM52	IGKV3-11	DLGAP1-AS1	DNAJC25	ZFAT	hsa-miR-4783-3p	TRIAP1	AC092653.2	ITGAL	NRBP2
646	CMTM4	EXO5	TMEM120A	SLC2A3	ZFAND4	SEZ6L	IGHV3-21	CCT6A	TRAJ16	RAB11B
647	TMEM50A	TRIM69	ZNF703	CTDP1	ZER1	RASGEF1B	ING4	SPNS2	RPL13	ZNF860
648	ASCL2	DDX24	PPP1R12B	YBX3	ZDHHC2	AC124319.3	CCN3	SLC37A1	RPL3	HTT
649	TBK1	PEX5	GTF2E2	WNK1	ZBTB43	hsa-miR-6073	SNCA	CLEC4C	hsa-miR-221-5p	C5AR1
650	CBX6	UBXN10	ZYX	CCAR1	ZBTB38	hsa-miR-6765-5p	RTP4	PPP1R14BP3	ZCCHC2	VEPH1
651	TBL3	FAM234B	WDR74	OGFR	ZBED4	DCLRE1C	PPARD	NSMAF	hsa-miR-122-5p	MIB2
652	KREMEN1	AAMDC	PARVG	GNA15	ZADH2	hsa-miR-552-5p	USP34	AC055811.3	MIR5194	IPP
653	CHEK2	PSMB5	PARVB	PIGV	YY1AP1	SSPN	ZNF592	SLPI	TCIRG1	RPF2
654	AIFM3	PEX7	CCDC65	SNRNP40	YRDC	RABIF	AC090948.1	BLVRA	CTSW	MAP3K5
655	ZNF703	DGAT2	hsa-miR-1288-3p	QSER1	YPEL4	hsa-miR-6838-5p	RETREG2	ATF7	AP002807.1	GSTK1
656	DOCK8-AS1	E2F3	ARHGAP27	MPC1	YES1	MTURN	ZFYVE26	CYSTM1	hsa-miR-584-5p	ZNF665
657	RBM12B	SYT17	ZNF496	ACAA1	YAE1	hsa-miR-4782-5p	METTL7A	RSPRY1	NCF2	HNRNPAB
658	CCR4	PBX2	MAP2K4	BCAT1	XRCC5	hsa-miR-3679-3p	ZNF438	HIST1H2AI	hsa-miR-942-3p	STMN3
659	LIN9	KCTD20	RAD51B	HDAC7	XPNPEP3	hsa-miR-1282	DRG1	CAMK1D	hsa-miR-504-5p	PDGFA
660	BTBD9	hsa-miR-140-5p	WNT7A	NCKAP1	XPA	hsa-miR-3938	LDLRAD4	AL078604.4	hsa-miR-6782-3p	GYPE
661	NUDT14	AL590560.3	KLRA1P	MRPS35	XCL2	hsa-miR-449a	P2RY6	EIF4A3	PFN1	ZNF628
662	HIST2H2AB	VCAN	DHX33	GUCY1B1	WDR5B	SHISA5	NALT1	ZNF747	TRAJ29	SPN
663	POU6F1	AL353763.2	hsa-let-7f-1-3p	SFSWAP	WDR55	RAB3IL1	STRADB	EGR1	PELI1	ZNF445
664	TM2D3	NKAPD1	MOB1A	TNK2	WDR34	KNL1	OCEL1	RRAS	ARHGAP26-IT1	PGBD2
665	ZNF93	FRMD4B	MDN1	MON2	WDCP	TARS2	BLZF1	SAAL1	hsa-miR-502-3p	SSPO
666	ZBTB40	XPC	HES4	GPBP1	WBP1	FOXRED2	RASGEF1B	SOCS3	hsa-miR-424-3p	ADARB1
667	HIST2H2BE	ZSWIM1	INPP4A	DGAT2	WASH9P	GPR157	DGAT1	hsa-miR-6767-5p	hsa-miR-505-3p	PELI1
668	EIF4ENIF1	WBP11	LSM14A	CS	WARS	hsa-miR-1914-3p	IGKC	PPDPF	MPEG1	ZNF655
669	APOBR	TAFA2	SENP1	LTK	VTA1	hsa-miR-6858-5p	hsa-miR-185-3p	CACNG6	AC018638.5	MRPL21
670	ATL3	AC080023.1	SPACA6	ELMO2	VPS4A	HNRNPA2B1	CRTAP	hsa-miR-30e-5p	PLEK	UAP1L1
671	NDUFA12	XRCC6	hsa-miR-181a-2-3p	WAPL	VIPAS39	AC008850.1	ARFGEF2	NRBP2	hsa-miR-192-5p	SIPA1L1
672	UBE2G2	EIF1	HIST2H3D	VMP1	VIM-AS1	CXCL10	C3orf38	STAG3L4	IFIT1B	ATG7
673	OSBP2	SAMD4A	DFFA	APPBP2	VENTX	hsa-miR-3682-5p	RPLP2	CNPY2	UBE2O	GZMM
674	TMED9	TANK	SMOX	POLD1	USP12	WHAMMP2	UBE2H	SLC2A1-AS1	RN7SL5P	C5orf56
675	TMEM186	SASH1	TBC1D22A	EIF4B	USF3	WDR34	TAP1	DBNDD1	AC084290.1	IFITM2
676	SDR42E1	HADHB	AP2B1	SLC6A16	UQCC2	hsa-miR-676-3p	hsa-miR-6820-3p	SH3BGRL2	PLXNC1	ZNF786
677	RBM33	RPS27	SNRNP25	BICRA	UPF1	AL118506.1	NACC2	UBQLN1	PGLS	TNFAIP2
678	BTBD6	ING4	SLC6A9	SPHK2	UNC50	AL031985.1	SF3A3	CCDC112	ITGA2B	ZNF517
679	H1FX	CUL4A	AC073342.2	RPL18	UHRF1	hsa-miR-32-3p	FBXO39	AC105129.1	hsa-miR-6505-3p	ZNF675
680	RBM43	NOD2	SPAG5	ISOC2	UGGT1	ZBTB47	CDKN1A	ZNF461	CD55	MYO5A
681	SUMO3	FN3K	PRMT9	U2AF2	UFSP1	KIT	MARF1	XKR6	hsa-miR-323a-3p	SLC22A5
682	IMMP2L	POU2F1	hsa-miR-4766-3p	EPN1	UBE3B	DYRK3	DLD	AC009226.1	HLA-DRA	CDC42SE1
683	FMNL1	CYP2S1	BACH1-IT2	MED29	UBASH3B	TRIM66	NCOA3	RCOR3	TUBB2A	DPP4
684	PTRHD1	TRIM14	SLC44A1	ADCK1	U91328.1	SART3	APMAP	AC132938.5	hsa-miR-760	ZNF585A
685	ZFP90	NDUFS6	HARS2	HAGH	TTYH2	WDFY1	KLF3	hsa-miR-6799-3p	LGALS2	ZMYM1
686	NOC4L	MICAL3	NOXRED1	RNF4	TTL	MTRR	FBXO3	hsa-miR-6873-3p	A2M-AS1	ZSCAN25
687	USP18	Z99127.3	DDX6	CASP8	TTC38	hsa-miR-4693-3p	AC107959.3	VPS33A	BTN3A2	ANXA6
688	NDUFA6	KIAA1586	GPR157	INTS13	TTC27	TP53INP2	CDKN1C	ZNF628	hsa-miR-501-5p	ZNF441
689	TMEM106A	FNDC3A	KALRN	TM7SF3	TSTD1	GYPB	PPP1R7	SPATS2L	S1PR1	GMFB
690	SIVA1	hsa-miR-106a-5p	XPO5	TSPAN32	TSPEAR	CACNB4	NAT1	HTRA4	PIK3CD	SIGLEC15
691	SEPTIN9	AC092821.3	PRDX2	ST3GAL6	TSG101	DDB2	IFIT2	SYNJ2	MIDN	ZNF420
692	NELL2	ATP1A1-AS1	hsa-miR-15a-5p	TAF2	TRMT1L	IGHV5-51	SLC7A6OS	YWHAQ	hsa-miR-6868-3p	ZNF763
693	TSSC4	AC104389.5	SOCS2-AS1	HIPK2	TRMT112	hsa-miR-4730	NASP	EVI2B	C22orf34	ZNF181
694	SNN	BACH1	FCRL6	TNPO3	TRIM7	RHAG	ATG16L2	ROMO1	PPT1	SIGIRR
695	CCSER1	STMP1	hsa-miR-129-1-3p	RFXANK	TRIM22	hsa-miR-4323	FBP1	RWDD1	hsa-miR-6721-5p	DTHD1
696	ZDHHC23	DUSP11	HIST1H3A	TMEM161A	TRIM16	hsa-miR-4493	RAB3IL1	PROSER2	HIST1H2BK	HIST1H4C
697	RPL23AP82	C7orf26	hsa-miR-4422	LPAR2	TRIAP1	PCBP2	WNT10B	ANP32A	JAML	HIST4H4
698	HIST1H1B	TMPRSS9	GUSBP1	CTSA	TRAF3IP2	WDR76	ZNF441	CNOT1	MAFB	ZSCAN26
699	CSF1	AC087294.1	DNAJC3-DT	SUGP2	TPTE2P5	CCNY	AC067945.1	MFSD11	RPL37A	SLC9A8
700	PLA2G6	LEPROTL1	FCAR	SLC12A2	TPM3	hsa-miR-6090	NOG	PRKCE	hsa-miR-7110-3p	CCDC180
701	MAML2	hsa-miR-4690-3p	PIP4K2A	SNX24	TOMM20P2	PARP10	MTFR1	CFAP44	TIMM10	AC011450.1
702	SS18L1	ANO7L1	HIST1H2BJ	CNN2	TOGARAM2	MCM6	EPSTI1	hsa-miR-4747-5p	TMEM176A	ZNF398
703	TOP1MT	FYN	LRP5	ABCA7	TNFRSF9	hsa-miR-6831-5p	ITGA2B	AFTPH	RNU6-5P	INKA2
704	COPB2	CPED1	HSPA14	DDX20	TMX4	MICAL2	RECQL	CFAP54	UPP1	ZNF100
705	THAP7	PPP3CA	PRKAR2B	BTBD1	TMX2	RMND5A	ATF6	DCAF8	CSNK1G2	SERTAD1
706	AP001062.1	GGPS1	EFCAB7	FAR2	TMEM45B	hsa-miR-3678-3p	FAM192A	DGKG	OAS1	ZNF790
707	KNTC1	hsa-miR-2276-3p	SNN	CHI3L2	TMEM38A	hsa-miR-6746-5p	UBALD1	KPNA6	IGLV2-11	FUT11
708	WDR27	POLQ	MIR3939	SBNO2	TMEM260	CACNB1	DAGLA	ASPHD2	hsa-miR-582-3p	ANXA4
709	TXNRD2	hsa-miR-5089-3p	hsa-miR-5006-3p	PMS1	TMEM255B	SLC35E1	GRINA	hsa-miR-10395-3p	BTF3	SGTB
710	PTP4A3	ATXN2L	GAPDH	HMG20B	TMEM234	hsa-miR-624-3p	TGFBI	MARVELD1	HIST1H2AL	RGPD2
711	TMEM255B	ALOX12	BOP1	TAF11	TMEM189	hsa-miR-7850-5p	NECTIN1	NAGK	OSBPL8	DDX51
712	PROS1	CD44	hsa-miR-6776-3p	ANKS1A	TLK2	hsa-miR-15a-3p	PA2G4	AC007342.4	SIRPB2	GPAA1
713	HDDC3	AF235103.3	TIGD1	AP3D1	TLE1	hsa-miR-6763-5p	SOCS5	COX11	LAPTM5	WDR5B
714	ZFP1	C12orf29	S100Z	ZNF76	TKT	AZIN1-AS1	LDLRAP1	SNRNP200	TRAJ6	METTL9
715	SOCS3	RIOK3	ARHGAP30	NTHL1	TJP2	SPTAN1	hsa-miR-125a-3p	hsa-miR-142-5p	RPS8	ZNF138
716	LPAR5	RELA-DT	AL109614.1	UHRF1BP1	TIMM23B-AGAP6	CNTROB	EIF4G2	PKD2	RN7SKP80	ZNF429
717	XPOT	LAMA2	MICU2	GNAI3	TIMM23B	hsa-miR-6510-5p	RABGGTA	HARS2	NECTIN2	ZNF470
718	TMEM173	hsa-miR-143-5p	HNRNPK	IPO5	TIGAR	ST13	GTF2H3	C2orf88	CPT1A	CCDC137
719	PDE4B	FGD2	DTL	OAT	THOC7	hsa-miR-4791	AC092944.1	LINC00544	AL359962.2	ZNF44
720	SDHAP3	USB1	FOXK1	WDR3	TFDP2	SNHG11	CORIN	HS1BP3	MT-ND3	ZBTB37
721	LRCH3	DOCK3	ATF4	PKN2	TFAP2E	RPL41P1	hsa-miR-130a-3p	CSK	FOS	MAFG
722	FBF1	IGKV2-30	hsa-miR-26b-3p	WDR18	TEX30	TFEC	KDM3A	GATAD1	AOAH-IT1	ARRDC1
723	ZNF490	AL137127.1	hsa-miR-499a-5p	TRAM2	TESMIN	ZEB2	FNDC3A	C19orf44	SH3BGRL3	KIAA1671
724	TTC24	FGFR1	RNF181	MCM10	TESK2	hsa-miR-6740-5p	SLC25A39	DIXDC1	PPP4C	ZNF772
725	FAM122A	CCNB1	ZNF571	DGKA	TDRP	RBM38	SUSD1	TMEM216	ITGAX	PSAP
726	SHISA7	HM13-IT1	YIPF2	ANKRD44	TDRKH	CDKN1C	NNT-AS1	TGIF2	CYTH4	PCNX3
727	AC097382.1	AC108134.3	ENTPD5	KARS	TCP11L1	hsa-miR-4743-3p	LYSMD2	AL109615.4	hsa-miR-151a-5p	RPS26
728	CLEC17A	CRYL1	CHEK2	ADAT1	TCN2	hsa-miR-548b-3p	CCL5	BCAS3	TRBV20-1	KIAA0825
729	PMS2CL	NLRP1	AL391832.2	PDIA5	TCFL5	hsa-miR-548az-3p	HSPA8	hsa-miR-219a-1-3p	LUCAT1	LINC00482
730	CYHR1	EEF1A1P10	EYA3	TBC1D22B	TC2N	hsa-miR-548j-3p	UBAP1	PSMD13	USP18	PHF2
731	KLHL17	PLXNA2	SPG11	NDUFB4	TBC1D23	RACGAP1	CASP7	SLC31A2	F13A1	ACSL5
732	RINL	DGCR2	ODF3B	SPEN	TBC1D22B	PDIA3P1	PPFIBP2	KNOP1	ACADVL	CR1L
733	TPRG1	hsa-miR-6812-3p	RPS2P5	MYLK	TAP2	SESN3	hsa-miR-1306-5p	LINC02520	hsa-miR-548j-5p	LRRC8B
734	AC026412.1	CBLL1	LILRA5	ZC3H15	TAMM41	IMPA2	OASL	NSG1	hsa-miR-3614-5p	ZNF460
735	RILPL1	CAMK1D	KLHL7	MAP2K4	TAF12	PSAT1	WDR91	CENPBD1P1	TRIR	ABCB8
736	ARL4C	UBL3	hsa-miR-6829-5p	PACC1	TADA3	AC093866.1	ADCY7	CIP2A	CCL5	RPE
737	ZNF793	B9D1	CLEC2B	SLK	SURF2	hsa-miR-1193	hsa-miR-4732-5p	TUBGCP6	GLRX5	FAM114A1
738	TREML4	KIF1B	ZNF623	CYB5R4	SUPT7L	CENPH	SERPINB6	PDCL3	PPP1R14BP3	KLHL14
739	C11orf95	ZNF398	LINC02694	GSTO2	STX2	RSU1	ABTB1	PROSER1	DDIT4	HIST1H3J
740	GPR89B	hsa-miR-5695	WDR6	SEC61A2	STX18	hsa-miR-6857-5p	COX8A	SGSM2	RNF149	ZNF257
741	AGRN	TRPM4	ITGA10	PRKCQ	STPG1	GPD2	PRKAR2B	USP3-AS1	ATP2A3	S100A10
742	TMPPE	AC135050.5	RPUSD3	TLE2	STK19	ALG1L13P	IFITM1	CD163	ARHGAP15	IGF2R
743	ZNF626	PDZD8	DROSHA	ASB1	SSR2	hsa-miR-2467-5p	ARIH1	DARS	RNU4-62P	RPL37A
744	HEPACAM2	PHACTR1	RNF11	FAM107B	SSPN	hsa-miR-6128	NSD1	PSMC2	PROK2	ZNF461
745	ZC3H6	AC010680.3	EXOC4	TBC1D1	SRP14-AS1	hsa-miR-6771-5p	ANTXRLP1	TP53TG1	LCP2	GAL3ST4
746	LINC00265	DOLPP1	IGSF8	CDK13	SRD5A3	TNFSF10	CNTRL	PPP1R2	TMEM123	FAM118B
747	LAMTOR4	METTL7A	USP18	MTHFD2	SRD5A1	BLVRB	SLFN12	ZNF263	RPS29P14	ATAD3A
748	PRKAR1B	STOM	AC068896.1	FOXJ2	SPTA1	P2RY6	ERAP1	RTTN	NOTCH1	TAF13
749	NCR3LG1	HMMR	hsa-miR-345-5p	YBX1	SPSB2	STOM	CDC34	MAVS	hsa-miR-432-5p	UBALD2
750	CCDC157	RPS20	AL390728.4	PDE4A	SPON1	hsa-miR-4520-2-3p	TPP1	AC012645.2	TRAJ40	KLHDC1
751	EIF4EBP1	KRT18P31	CPD	PPP2R5A	SPIRE1	FAM214B	ZNF22	OPN3	MIR4480	EME2
752	HIST1H1C	POLR2C	CCDC157	ELAVL1	SPACA6	hsa-miR-4794	RNU6-5P	hsa-miR-769-5p	MXI1	PCBP2
753	ZFP69	hsa-miR-451a	ELANE	DIP2B	SORBS1	hsa-miR-1295a	hsa-miR-6845-3p	SLC25A35	MAP7D1	MCMBP
754	CYP26C1	AKT3	AC008569.2	SMARCD1	SOCS7	C6orf62	LINC02289	BNIPL	hsa-miR-610	SLC25A29
755	TLR5	ZNF697	ADIPOR2	KDM4A	SOCS6	TUBA4A	CNBP	HSD17B4	hsa-miR-363-5p	CFD
756	USP7	SLC30A1	UBE2J1	NFYC	SOCS5	hsa-miR-6776-5p	CCNL2	NLN	OGA	PGAP1
757	TET3	FEZ1	CCNA2	ASPM	SOCS2	FAAHP1	IGHG3	PI4KA	STAT1	SRC
758	ZNF286A	SCRN1	ZNF366	CD84	SNHG20	PIGX	MAP3K4	SLC3A2	PIK3IP1	ZNF682
759	ISG15	ADPRM	MSH2	ELOVL1	SNHG15	PSMB2	OS9	BIRC2	UBC	AIDA
760	EXD3	SSTR3	ZNF440	SPI1	SMIM5	hsa-miR-6732-5p	AL035587.1	hsa-miR-222-5p	hsa-miR-532-5p	PPIA
761	TCL6	AC006230.1	SMG1P3	ZNRD1	SMIM1	GALNT14	PYROXD2	MAPRE2	CDKN2D	BORCS6
762	ZKSCAN4	RAE1	AHCTF1	ZBTB11	SMDT1	ABI3	RNF8	hsa-miR-23a-3p	hsa-miR-7976	VMAC
763	VMAC	CRTC3	POGZ	ATXN3	SMARCD3	POU2AF1	USP25	LINC01619	hsa-miR-151a-3p	B3GLCT
764	TMSB4XP8	hsa-miR-151b	WDR19	GOLGA5	SMAD7	hsa-miR-600	SWAP70	ASCL2	hsa-miR-381-3p	TRPV2
765	B3GLCT	HMGN1P8	GATAD2B	FGFR2	SLED1	GABARAPL2	CTSL	DRAP1	NAPSB	C2orf88
766	TRPV2	ADAM22	CD69	LRRC40	SLC4A1	hsa-miR-3186-3p	MICAL2	FAM193B	HIST1H2BD	TMEM203
767	C2orf88	ANP32B	ALYREF	ISOC1	SLC48A1	CERK	SDC2	ZFP91	PSMF1	TCEA1
768	TMEM203	TPRN	CHD3	TRMT11	SLC46A2	RN7SKP95	RPS5	IGHV4-59	AP001189.1	FANCA
769	TCEA1	UNC93B1	ALDOA	THUMPD1	SLC29A1	hsa-miR-29a-5p	BDP1	RN7SL368P	VNN2	SEMA4D
770	FANCA	ZNF737	PLCG2	MSANTD3	SLC25A46	PGAP1	NEK8	XRCC3	LINC01871	MCRS1
771	SECISBP2	FOXRED2	MAP4	ATG2B	SLC25A17	hsa-miR-301b-5p	SPARC	PLA2G15	LBH	FANCM
772	SEMA4D	NSUN5	CZIB	ARFGEF1	SLC24A4	LTF	PITRM1	LOXL2	SLC45A4	ZNF70
773	MCRS1	SP140	FASN	ZFAT	SLC24A1	hsa-miR-6879-5p	USF1P1	SLAMF8	ZMAT2	CARD9
774	FANCM	EEF1A1P6	IL15	MTFR1	SLC11A2	hsa-miR-8072	DVL3	ANKDD1A	LSP1	PEAR1
775	ZNF70	hsa-miR-6838-5p	CPLANE1	FECH	SKI	SNRNP200	PDE6D	hsa-miR-183-5p	SLC1A5	ZFP69B
776	CARD9	hsa-miR-6782-3p	KPNA4	MYO9A	SIMC1	EFCAB12	MKRN1	GOLGA5P1	LAT2	C16orf54
777	PEAR1	ACOX1	C14orf132	PFKP	SIGLEC7	hsa-miR-6759-3p	SHFL	AL035071.1	CYTIP	ZFP69
778	ZFP69B	SSB	RHEB	IDI1	SIAH1	hsa-miR-3619-5p	CTSS	CASTOR3	ZNF217	HIST1H1C
779	DCUN1D3	RFLNB	MIEF2	SP100	SH3BP5-AS1	hsa-miR-6800-5p	RN7SKP110	IGHA1	DOK3	EIF4EBP1
780	TUBB4B	SEL1L	RHBDD1	KLF6	SEPTIN4	FEN1	ERN1	SFXN3	MT-ATP8	CCDC157
781	NDUFA13	LINC02604	HIST1H3F	PLPP1	SEMA3C	UBAP2	PLCL2	GON4L	IGKC	POMK
782	NOXA1	RFK	RGL2	NEO1	SELENOK	hsa-miR-1207-5p	AL590560.4	PLXNA2	EHD1	TTC24
783	RTL6	ZNF296	PWWP3A	TRAM1	SCRN2	PYURF	OAS3	FBXL13	hsa-miR-3613-3p	FAM122A
784	DPYD	IGLC2	DDX60L	TNFRSF1A	SCNN1D	RAD23A	CCNJL	ATG2B	CD63	SHISA7
785	PTAR1	ALDH5A1	IRS1	CACNB1	SCARF1	AC018644.1	WDR34	PTPRF	DOCK5	AC097382.1
786	CC2D2B	BANP	C18orf21	EVI5	SAYSD1	hsa-let-7a-2-3p	DSC2	ABLIM1	SLC15A4	TMSB4XP8
787	RHCE	RSAD2	AL022313.2	STOML1	SAP130	NDC80	DNAJC8	DMAC2L	CUTALP	TCL6
788	PARVB	POC5	LINC01094	PKM	SAMD9	NCOA7	CSF1R	RHCE	DGKA	SLIT1
789	SLC4A5	ABLIM2	ZNF681	DHX29	SAMD4B	GTSE1	BRD2	GPLD1	CYP4F3	EXD3
790	UROS	TULP3	RPL28	DNTTIP2	RWDD4	ZFYVE26	ZNF580	MIR29B2CHG	AC011676.1	SHTN1
791	ZBED6CL	CNOT1	Z93930.2	METTL22	RWDD3	GATA2	TFCP2	GID8	MIR1537	TSPYL4
792	SMIM15	BCS1L	TIGAR	RRP15	RUSC1-AS1	hsa-miR-4513	GLRX5	RAB44	hsa-miR-433-3p	GCNT1
793	FAM221A	hsa-miR-21-3p	APOBEC3G	RHOA	RUBCN	AC108134.3	NTNG2	LRIG1	GLIPR2	SESTD1
794	TMEM120B	TOMM40L	RSU1	DHX8	RTN4IP1	PARPBP	AC005224.3	PPP1R15A	RUFY1	FNBP1
795	BCL2L15	AL031777.3	HERC3	PMS2P4	RTN2	AC023449.2	hsa-miR-937-3p	SLFN11	hsa-miR-146b-3p	DYNC2H1
796	AGAP4	AC026362.2	EPS15L1	PRKCZ	RSPRY1	TPP1	POLR2C	NPLOC4	LFNG	BCAM
797	ZNF548	LINC02482	CHCHD10	IARS2	RRAS	UBAP1	KLHDC7B	RUBCN	CALM3	RSBN1L
798	MTF1	IGLV1-40	SHISAL2A	NAV3	RPSA	hsa-miR-377-3p	SH3BP1	FLAD1	SMAP2	WDR86
799	TMEM201	PLCH2	hsa-miR-5001-5p	ROGDI	RPS8	C1orf174	PAIP1	MED24	hsa-miR-625-5p	EPOR
800	NHLRC3	BTG1P1	SETD5	ROCK1	RPS6KC1	BIRC2	ZER1	ULK2	DRAP1	CHP1
801	ZDHHC11	BAX	PRXL2C	CBFB	RPS27L	NFIX	AATBC	CKMT2-AS1	FCGR2A	FPR3
802	CALHM6	CLDND1	hsa-miR-484	HYAL2	RPS20	CD86	DRAP1	hsa-miR-378f	AC130895.1	HIST1H1T
803	MAFK	hsa-miR-4637	ZNF345	HDAC4	RPS12	GNB4	TNKS2	SIRT3	RPL5	PTMA
804	LINC00910	SGMS1-AS1	S100A12	RASSF1	RPL32P3	PYGL	TMEM272	TNFRSF25	TXK	HSPA14
805	SLX4	PSEN2	SETDB1	IFI35	RPL13P12	hsa-miR-6756-3p	AC003080.1	IFT20	CD247	SIRT7
806	RPL14	YPEL1	DPF3	HEATR6	RORC	hsa-miR-6781-3p	S1PR4	ITGB3BP	hsa-miR-1248	IFT140
807	BEND4	NOL7	AL158071.3	COASY	RNFT1	MKI67	MT1F	PPM1A	hsa-miR-1284	CYP26C1
808	ZNF563	LPCAT4	AC080112.4	MEF2A	RNF19A	AGO2	MRPL36	USP38	ARHGAP30	TLR5
809	SUMO2	RMI2	TRAK1	INPP5A	RNF182	FAM104A	DLGAP1-AS2	CCDC12	AL683842.1	USP7
810	CLN3	RAB5C	U62317.4	PRR11	RNF114	NR4A1	AC090616.6	APPL2	hsa-miR-99b-3p	TET3
811	CFAP54	WASF3	MFSD13A	ATP11A	RN7SL801P	ULK2	CDK5	POLM	PPM1F	ZNF286A
812	NDOR1	HOMER3	JCHAIN	POLR1A	RN7SL587P	GCLC	C1GALT1	AC107959.4	GCA	ISG15
813	COMMD6	U91328.1	MYBL2	LAPTM4A	RN7SL334P	PML	CR2	TDRP	KDM6B	CLEC17A
814	RUFY4	DDX52	KIF21A	TTC7A	RIN2	CD36	CAT	AC012636.1	MCOLN1	PMS2CL
815	ZNF383	SIAH1	IL1RAP	IP6K2	RILPL1	hsa-miR-5580-3p	AC009226.1	INTS2	NKG7	CYHR1
816	HES4	ASB7	LINC01006	SRBD1	RHCE	hsa-miR-4533	RNASEL	PARP6	TRIM25	LAMP1
817	ZNF669	SMPD2	GTF3C6	KIF2A	RGP1	CMKLR1	RSAD2	MAP3K11	AC118658.1	DCUN1D3
818	PEAK3	RYR1	HIGD1A	RASGRP2	RFLNB	SLPI	hsa-miR-27b-3p	FBXO44	hsa-miR-3909	ZNF793
819	CENPP	hsa-miR-3909	GFI1	PSME4	RASA4	AC073548.1	H1F0	C4orf33	CCR3	TUBB4B
820	PLSCR1	hsa-miR-494-5p	ZFAND4	IFT80	RAD52	AL035587.1	2024-03-08	AC092171.4	LRP10	AGAP4
821	C3orf62	RTP4	ZNF766	SIRT2	RAD51B	hsa-miR-4712-5p	LINC02432	AL049828.1	AC092746.1	COMMD6
822	ZNF559	LAG3	SEMA4A	ERLEC1	RACGAP1	RABGAP1L	hsa-miR-6734-5p	ALCAM	TFDP1	RUFY4
823	SBK1	C12orf4	GSEC	PPP2R5B	RABL2B	HIST1H2BB	IER5	AP1S1	AL139042.1	ZNF383
824	GTF2F2	EIF3L	GDF7	PYGM	RABAC1	COG4	RPL36AL	TMEM39A	CDA	HES4
825	FOCAD	AC006141.1	ARMH1	MAST4	RAB15	RNF103	AP005131.6	COQ10A	LASP1	ZNF669
826	SELL	AGPAT4	COL6A3	SDK2	PYM1	EIF2B5	AC009163.4	HLA-A	LGALS3	IKZF1
827	BLOC1S5	AC023355.1	MT-CYB	NUP133	PTPRS	CD164	PLA2G15	SPECC1	SBNO2	PEAK3
828	IER5L	MCM6	hsa-miR-4667-5p	NUCKS1	PTPRK	hsa-miR-3196	AC015911.8	HIST1H4I	AP2A1	CENPP
829	H2AFX	C6orf120	NFATC1	VPS35	PSPH	NRIP1	POLR3GL	CIAO1	TMEM63B	PLSCR1
830	C19orf54	AIM2	TNNT1	DNAJA2	PSMD6	RPS6KA5	AC011462.5	HIST1H3J	FCRL1	C3orf62
831	C22orf34	BAG4	PTOV1-AS1	BCL3	PSMB6	hsa-miR-338-3p	SLFN11	NEDD9	PFKFB3	ZNF559
832	FAM83G	NSUN6	DIABLO	KCNAB2	PSMB10	PAPSS2	hsa-miR-4728-3p	BEND4	KAT2B	PIGP
833	SRSF10	LBR	SPRED2	CLEC2D	PRR5	FAH	AC092145.1	CAMK2G	ITGAM	SBK1
834	DUSP28	ACP5	hsa-miR-6806-3p	RORA	PRR11	AC097634.1	FUT4	CCDC194	TRAF3IP3	SLC52A2
835	CCDC9B	TRMO	hsa-miR-548at-5p	TGFBR3	PRPF38B	MIR7161	Metazoa_SRP	AC003072.1	hsa-miR-222-3p	GTF2F2
836	NBR1	LEF1-AS1	MYDGF	ATP1B3	PRMT1	hsa-miR-141-3p	ARMH3	hsa-miR-548u	hsa-miR-4745-3p	FOCAD
837	RALGAPA2	hsa-miR-6854-3p	ACTG1P3	NEDD4	PRKAR2A	hsa-miR-6864-5p	SLC4A1AP	IFI27	SIGLEC1	SELL
838	SIRT7	BTN3A3	CARD16	PIGB	PPP4R3B	hsa-miR-1180-5p	PCK2	AC108449.2	AC073046.1	BLOC1S5
839	HSPA14	AC007620.2	LRIG2	MAPK6	PPP1R9B	hsa-miR-5089-3p	ANKRD6	STX12	hsa-miR-3150a-5p	IER5L
840	PTMA	APOL6	hsa-miR-5090	GNB5	PPM1M	MSC-AS1	USP12	LY86	TRIM22	PCYT2
841	CCDC30	FLAD1	RN7SL5P	RAB27A	POLR3K	hsa-miR-638	CASP1	MLH3	JMJD1C	NCR3LG1
842	BTLA	AL354877.1	HIST1H2BN	HDHD5	POLQ	MMRN1	GPR68	PDE8A	hsa-miR-618	PRKAR1B
843	ZNF17	LTBP3	AC093227.1	UFD1	POLD2	FOXO3	MKNK2	hsa-miR-1284	CSF2RBP1	C11orf95
844	TOR3A	PVR	RN7SL801P	LRP6	PNRC1	NUDC	ZNF703	UBE2G1	EIF1B	KLHL17
845	PPP1CC	ZNF100	AC010680.2	PHRF1	PNPO	hsa-miR-6889-5p	AC147651.4	hsa-miR-548o-3p	hsa-miR-1273h-3p	RINL
846	ZNF555	CACNG6	TSPAN32	ELP1	PMEPA1	DYNC1H1	hsa-miR-340-5p	hsa-miR-1178-3p	UNC13D	TRIM69
847	MST1P2	PSME4	ZNF224	NUCB2	PLPP5	LTBP1	IFI16	VPS8	ARHGEF2	TPRG1
848	PRELID2	LGALS9B	MBD6	SPTB	PLPBP	NPR2	AC012645.4	MYO3B	hsa-miR-4781-3p	AC026412.1
849	BACE1	NDUFB2	LINC02084	DAPP1	PLEKHM3	hsa-miR-4683	AC068580.4	ERG28	RAD23A	RILPL1
850	RXRA	AC073548.1	ATXN1	SLC44A1	PLCXD2	hsa-miR-762	NSF	MALT1	RNU6-1016P	ZNF490
851	ANKRD37	IL2RA	ICE2	TMEM260	PLCH2	C18orf25	BBOF1	SIRPB3P	hsa-miR-6783-5p	THNSL1
852	NUDT17	CD300C	BORA	SMG6	PLAGL2	IGKC	PCNX1	CNOT8	PSMB9	ARL4C
853	CD300E	ADAP2	GNL2	EXOC5	PKIA	hsa-miR-6768-5p	DET1	CR2	S1PR4	TREML4
854	FCAR	MSANTD3	CDPF1	CLTCL1	PITPNB	hsa-miR-4748	BCAM	C12orf45	JUNB	GPR89B
855	HIST1H1T	ITM2C	GANAB	FSTL3	PIP5K1C	GDPGP1	AC017116.2	KIAA1671	AC035139.1	LAMTOR4
856	KPNA4	RHCE	TBC1D24	DGCR2	PINK1-AS	CMAS	SP110	SRA1	RHOG	AGRN
857	ZNF197	ISL2	IGHMBP2	RNF126	PIGC	ZC3HAV1	SH3RF1	ZNF672	AMFR	TMPPE
858	RPS23	OTOF	AL353898.3	MNT	PIGBOS1	hsa-miR-4802-3p	hsa-miR-223-3p	SPCS2	NLRP1	ZNF829
859	GNG2	CST3	INTS1	ZXDC	PIEZO1	ALDH18A1	RN7SL220P	AFF4	hsa-miR-1271-5p	NPIPB4
860	BTN3A2	ZNF480	RTL6	JMJD6	PHTF1	RAB2B	CD27	hsa-miR-1227-3p	MATK	ZNF626
861	INSIG1	OCEL1	SARDH	POLB	PHF7	AC005532.1	EXTL3	AL034417.4	PLBD1	HEPACAM2
862	ANKRD20A5P	EID3	RPH3A	ST6GALNAC1	PHACTR4	BSG	BMP6	CES4A	MAX	EVI2B
863	ZNF396	IGLV3-25	AUH	WIPI1	PHACTR2	IRF5	AQP1	KIF2A	GATA2	ZC3H6
864	TMEM222	STX1A	hsa-miR-548n	GBA2	PEAR1	hsa-miR-4706	DNAJA1	MAP7	SMIM1	GNB1L
865	ARHGAP30	MTRR	AC138409.2	NDST1	PDP1	TMEM126A	CDK17	FDPSP3	MIR4312	LINC00265
866	SEPTIN10	ZNF93	L3MBTL4	AP3M2	PDLIM5	PLCB1	NBAS	SKI	TOMM20P2	RNF220
867	CYP4F3	TMEM147	MARK2	ST6GALNAC2	PDHX	TGIF1	RPL32P3	FXN	hsa-miR-6726-3p	SETD4
868	MRTFB	hsa-miR-4649-5p	LTF	PABPC1	PDE9A	hsa-miR-6081	DHRS12	GNAL	hsa-miR-155-5p	C19orf54
869	LINC02610	GDPGP1	MME	TESK2	PDCD2	BRIX1	hsa-miR-20a-5p	hsa-miR-3074-5p	LMO2	ZNF17
870	ZNF749	hsa-miR-374b-5p	TESMIN	CFAP20	PAXBP1-AS1	CCNF	AC012513.3	hsa-miR-6741-3p	NOSIP	PPP1CC
871	BLOC1S4	CASP10	TRIM16	CSNK2A2	PARS2	DOCK4	AL158166.1	hsa-miR-3685	FBL	ZNF555
872	ZNF566	SEZ6L	DENND10	EIF2B3	PARP16	hsa-miR-6738-5p	CTSB	hsa-miR-3691-3p	NAAA	MST1P2
873	ZNF529	LSMEM1	NDUFB2	TCOF1	PARN	HIST1H2AL	MIR600HG	SRRD	TRAJ5	PRELID2
874	ZNF284	TP53BP1	FCHO2	CDC42	PACC1	CALD1	CHIC2	ANKRA2	HRH2	BACE1
875	DLEU7	SLC24A4	hsa-miR-190a-5p	OSBPL3	PABPC1	SIAH2	TMSB10	AC007271.1	TMEM63A	RXRA
876	KRT73	AC138207.9	RARS2	RAD18	P2RX7	SLC49A4	NTAN1P2	VPS26C	BASP1	ANKRD37
877	MATN1-AS1	SIAE	LDB1	ATP2B1	P2RX4	hsa-miR-1226-5p	TP53BP1	INTS10	NAP1L4	NUDT17
878	AIDA	hsa-miR-98-3p	DCAF17	NCK2	OST4	TTC26	ASAP2	MXRA7	MYL12A	CD300E
879	C15orf41	ITGA9	PRR5	MAP4K4	OR52K3P	RAP2A	UBE4B	CDH1	ITGB1	CCDC30
880	CD300LF	AC009948.2	MYH9	MGAT4A	OR51R1P	hsa-miR-6715b-3p	STARD3NL	NRXN1	KLHDC8B	FCAR
881	GSAP	CD69	AC105265.4	RPL31	OR2W3	ERMARD	ATP13A1	TBX19	CAMP	KPNA4
882	CYP2R1	hsa-miR-548at-3p	EP400	WDR1	OCIAD2	hsa-miR-3161	RAB5B	hsa-miR-129-2-3p	HNRNPA1	ZNF197
883	ANKRD46	DNAJC4	LSMEM1	SNX13	OAS3	hsa-miR-6835-5p	CDC14B	PCDH1	NTNG2	ZNF529
884	PIP5K1C	MYCBP2	NECAP2	ARHGAP10	NUTM2D	hsa-miR-3622b-3p	MS4A14	ACTL10	H2AFY	RPS23
885	ZBTB6	RNPEP	ZNF664	RPS6KA2	NUMBL	hsa-miR-12121	HECTD1	GUCD1	MT-CO3	GNG2
886	C2orf76	DOK4	SNRNP35	ING3	NSUN4	ELF1	IGLV3-21	SYNJ2BP	IRF8	BTN3A2
887	POLR3C	hsa-miR-1587	ZNF302	VASH1	NREP	hsa-miR-6743-5p	AC108134.3	FARSA	PGD	INSIG1
888	WWOX	PFDN4	hsa-miR-4723-3p	BUD23	NPTXR	RN7SL587P	PRKD2	SIAH2	IQSEC1	ANKRD20A5P
889	CIDECP1	UBXN2A	CEP295NL	SEL1L	NPIPB5	NINJ2	KLHL2	USP12	RPL4	ZNF396
890	CCDC84	KPNA1	PADI2	TCF3	NORAD	hsa-miR-8083	POLR1D	ARF6	NOTCH2	TMEM222
891	BCL9L	ZNF596	LINS1	TRIB2	NOP14	HGF	RUBCN	ZNF517	CD6	ARHGAP30
892	POLR1D	hsa-miR-6780a-3p	FSTL1	DAZAP1	NMRAL1	hsa-miR-6801-5p	KCNQ1	HLA-C	hsa-miR-6793-3p	SEPTIN10
893	KIF18B	DNAL1	SLC16A3	MBD3	NFU1	KATNBL1	MASTL	hsa-miR-3940-3p	ANP32B	TOR3A
894	ZNRF1	PHGDH	TREML2	HLTF	NFKBIA	hsa-miR-186-3p	SASH1	AC040160.2	HLA-DRB5	BTLA
895	SAPCD2	MCOLN2	TIMM23	CPSF1	NEU3	TFAP2E	hsa-miR-664a-3p	TRAV1-2	hsa-miR-6804-3p	CMC1
896	CYP4F12	ENSA	KPNB1	MYO3B	NEK9	AC116366.2	SP100	DERL2	AC023424.1	MRTFB
897	SMYD4	ACSL3	SEPTIN10	CYBRD1	NECAB2	ARL6IP1	NIPSNAP3A	hsa-miR-6769b-3p	MZT2B	CD300LF
898	GPATCH8	SEC14L5	KYNU	PDCD2	NDUFA9	hsa-miR-4765	SLC24A4	AC015912.3	IL7R	GSAP
899	CEACAM19	NRXN3	SMG1P1	RDH11	NDUFA3	hsa-miR-4689	HVCN1	AL158071.4	CA15P1	CYP2R1
900	EMID1	SDHAF2	hsa-miR-210-3p	PRKACA	NDRG1	YBX3	SLC4A1	DTX2P1	PSMB3	ANKRD46
901	ESPN	AC009754.1	hsa-miR-548t-3p	ADGRL1	NDFIP2	hsa-miR-3129-5p	NUP160	FBXL16	DEDD2	MATN1-AS1
902	PTRH1	CDKN2C	ALPK3	ACTN1	NCAPH	UBA7	ADPRH	HPS5	FCGR2B	PIP5K1C
903	GPR141	TMX2	PRR5L	ZFYVE26	NBPF9	GRAP2	MYPOP	hsa-miR-16-2-3p	hsa-miR-877-5p	ZBTB6
904	TMEM216	AP000553.8	RITA1	EPN2	NBPF11	APOBEC3A	CCSER1	RGCC	PSMD4	C2orf76
905	RPS19BP1	AL138824.1	HIST1H2BO	PTPN18	NARS2	hsa-miR-12116	AMPD2	COX6B1	hsa-miR-382-5p	POLR3C
906	PLCD1	GATAD1	VRK2	LIMS2	NANP	PRDM8	NSUN5P1	hsa-miR-6739-5p	PPP6R1	KRT73
907	ENTPD5	hsa-miR-3146	OR2W3	SPEG	NAMPTP1	hsa-miR-4265	AC125612.1	DHRS12	UBAP1	WWOX
908	MITF	TRPC1	ZNF394	ALDH3A2	MYL9	PHACTR1	AC127024.4	LAMTOR5	RAB11B	CIDECP1
909	NAP1L1	hsa-miR-301a-3p	KAT6B	TFRC	MX1	hsa-miR-4674	CEP164	GABBR1	hsa-miR-4738-3p	CCDC84
910	LILRA5	AC005332.6	WDR62	SREBF1	MTSS1	PATL1	XPO7	hsa-miR-7108-3p	TGFBI	BCL9L
911	CMC1	RPRD1B	ZFYVE1	AFF4	MTMR12	hsa-miR-6759-5p	RRAS	hsa-miR-6726-3p	RPL29	POLR1D
912	SLIT1	LINC02555	TRAJ20	UBE2D1	MTHFD1	hsa-miR-4710	ZWILCH	AL391903.1	ATG16L2	ZNRF1
913	RNF220	HLA-DPA1	POLK	MPP5	MTERF2	MYO5C	DTX3L	CSNK1G2P1	HIST1H3J	DLEU7
914	SHTN1	RHEB	CAMK2G	RHOBTB1	MTCO2P11	PLK1	KRT17P8	KDM5B	AL353597.1	SAPCD2
915	TSPYL4	hsa-miR-4734	EIF4A2	MARK2	MT-CO1	hsa-miR-5698	AC103810.3	DDX50	CIRBP	CYP4F12
916	GCNT1	ZNF619	DEF8	HMMR	MSRB3	IGLV1-47	hsa-miR-532-5p	BAG3	CTDSP1	BLOC1S4
917	SESTD1	GCSAML	RPL41	CHFR	MRRF	KATNA1	ADD1	BST1	hsa-miR-494-3p	ZNF749
918	FNBP1	MAPK9	hsa-miR-6878-5p	FCGR2B	MRPL52	PRDX2	PDSS1	GLRX2	VAMP5	LINC02610
919	DYNC2H1	PNPT1	hsa-miR-185-3p	NFATC3	MRPL37P1	hsa-miR-5703	HSPH1	UBE2H	AC103769.1	ZNF284
920	BCAM	TIMELESS	CBX3	TRNT1	MPST	hsa-miR-4325	PI4KA	MAN1A2	hsa-miR-7109-3p	ZNF566
921	RSBN1L	ADAMTSL4	NLRC4	ACADVL	MPDU1	LEPROTL1	AC007877.1	SCYL2	CDKN1A	CYP4F3
922	WDR86	ENTPD4	HIST1H4L	STK10	MOB3C	CCNJL	hsa-miR-23a-3p	MPEG1	SELENOK	SMYD4
923	EPOR	GIMAP1	HLA-DPB1	FBXW11	MIR600HG	IGLV3-21	AC010186.3	ANGPT1	RXRA	NDUFA13
924	CHP1	NCALD	AP002433.2	ACAP1	MIR4477B	EIF2AK1	CEP192	AC130448.2	RNF166	ZNF267
925	FPR3	ZNF577	ZNRD1	EVC	MILR1	INPP5A	PPM1F	RNPC3	ZNF467	HEXIM1
926	RHD	IGLV1-44	MELK	DERL2	MICB	hsa-miR-6849-5p	PHF11	IGFBP3	AL356356.1	TRABD2A
927	KANK3	NEURL1	AC079416.2	SIDT1	MIA3	hsa-miR-508-5p	FRY	SH3BP5-AS1	MS4A7	POFUT2
928	NF2	IGKV4-1	AC137561.1	NDE1	MFGE8	TBC1D22B	SOX12	AC012313.10	SARAF	TNFRSF18
929	PPARA	OSER1	LINC01772	MRVI1	METTL4	hsa-miR-6840-3p	PAQR7	WBP4	HIST1H4F	ZDHHC17
930	SMIM29	LACC1	SYNJ1	TMEM38A	METAP1	hsa-miR-4634	PCBP2	MINDY2	TRAJ9	ZNF395
931	UBE2H	SLAMF8	hsa-miR-6753-3p	AP1M1	MED29	C22orf46	ARHGEF3	LMAN2	PXN	PPARA
932	KATNA1	CTTNBP2NL	ARID5B	PVR	MED12L	PDE9A	HERC5	BCL7B	RHOB	RNPC3
933	ARAP1	CYB5D2	SAV1	XRCC1	MDM1	hsa-miR-548u	VPS45	hsa-miR-5192	PTGES3	KANK3
934	KIF24	hsa-miR-4746-5p	TM6SF1	SCARB1	MCRIP2	hsa-miR-4632-5p	SLC2A1	NFYC	HSPA8	EMID1
935	PDE2A	hsa-miR-363-5p	TECPR2	MCM2	MARCO	hsa-miR-3681-5p	CACNG6	ZNF8	CCDC69	RHD
936	CARMIL3	hsa-miR-410-3p	HIVEP2	PANX2	MAPRE1	BANP	PPP2R5A	MARCO	USP4	ESPN
937	PRR5	hsa-miR-548aq-3p	ZFYVE26	SELENOO	MAP4K3	RAB5B	WNK1	SHFL	COA1	PTRH1
938	ZFP91	ZFP28	ADPRH	ALPK1	MAP3K8	hsa-miR-4525	TOR1A	SLC23A2	hsa-miR-6134	GPR141
939	BCDIN3D	hsa-miR-32-3p	CELSR3	LLGL2	MAP3K2-DT	hsa-miR-4463	BBC3	UBN2	PIK3R5	TMEM216
940	LYRM7	SNHG26	CCNH	PDE8A	MAK16	hsa-miR-187-5p	GIMAP6	SRP54	AL162424.1	PTCH1
941	DTX2P1	SLC23A2	MSC-AS1	NLE1	MAFB	BTG1P1	SLPI	ZNF814	PITHD1	RPS19BP1
942	BCR	hsa-miR-192-5p	AC139530.1	SDHA	MAD2L1BP	AC012363.1	TTC9	EPB41L4A	ZDHHC7	PLCD1
943	HYAL3	PACC1	GPX4	SMARCE1	LZIC	AC100835.2	GTF2IRD2	AC127024.8	HIST1H3F	ENTPD5
944	ZNF397	TEX264	PRDM5	GSDMB	LYSMD2	hsa-miR-5696	PLEKHF2	DRAIC	SNORA11B	MITF
945	ZSCAN30	hsa-miR-5587-3p	ENTPD7	DHRS9	LYRM7	hsa-miR-449b-5p	ITGB1	NCR3	CD8A	NAP1L1
946	TPCN1	MORF4L1	CREBL2	PTGS2	LY86	HIST1H2AG	hsa-miR-29b-2-5p	HIPK1	RPS18	LILRA5
947	LILRB4	hsa-miR-4750-5p	hsa-miR-6837-3p	IGF2BP2	LTBP2	SRF	TAF4	CRYZL2P	EPSTI1	TNFRSF4
948	TNFRSF4	LINC01176	NEK8	MAP3K13	LSM11	hsa-miR-3177-5p	HEG1	HMGN2P3	ASPRV1	TPCN1
949	HEXIM1	IGHV4-34	CRTC2	ST6GAL1	LRRC42	hsa-miR-199b-5p	AKT1S1	RTKN2	LRRC25	IRS2
950	TRABD2A	hsa-miR-6889-3p	KIF23	TBX21	LRRC4	CXCR2P1	AGRN	RRP12	hsa-miR-4677-3p	PDE2A
951	POFUT2	MAPK7	PDCL3	FRY	LPCAT4	hsa-miR-556-3p	hsa-miR-181c-3p	DNASE1L2	CA1	GPATCH8
952	TNFRSF18	hsa-miR-221-3p	NDUFAF3	PICALM	LPAR6	BBOF1	ST3GAL5	PAX5	AC092279.1	LRCH3
953	ZDHHC17	CD83	UTP11	NSF	LNPEP	TNS1	CD83	RINT1	hsa-miR-6734-3p	CEACAM19
954	ZNF395	PAFAH2	TRAJ32	CLASP1	LIPT2	BAIAP3	hsa-miR-1298-5p	AC008124.1	CD151	NF2
955	ATL1	NCKAP1L	ZNF227	MRPS34	LINC02724	MAPRE3	TVP23B	FLNB	CAMKK2	SMIM29
956	ZNF789	GBP1	FLACC1	CLNS1A	LINC02610	hsa-miR-609	LCOR	AC011676.5	DOCK8	UBE2H
957	ARMH1	PLEKHA8P1	ABCB10	EED	LINC02596	hsa-miR-1296-3p	PLA2G12A	AL353743.1	PLPPR2	KATNA1
958	TMEM242	SUCLG2	MAP3K14	CDHR2	LINC02384	hsa-miR-6891-3p	TNFSF10	TMC6	NBPF26	ARAP1
959	MYL5	PLD6	NCAPG	TSG101	LINC01891	hsa-miR-4721	hsa-miR-337-3p	ADAMTS10	ARNTL	RASA3
960	ACTG1P3	DARS-AS1	hsa-miR-107	NCBP3	LINC01506	hsa-miR-2681-5p	STOM	hsa-miR-382-3p	PABPC1	KIF24
961	MIR17HG	hsa-miR-4683	SRSF3	ATP2A3	LINC01410	TOR4A	NDEL1	AL160272.1	GIMAP7	CARMIL3
962	ZNF407	NBPF19	ACKR3	MGLL	LINC01135	hsa-miR-642b-5p	SLC25A24	RAB34	AC139887.1	ZSCAN30
963	MCM3AP-AS1	hsa-miR-6716-3p	CACNG8	BCS1L	LINC00954	MMP8	TFB2M	IGLC3	ARHGAP9	PRR5
964	NPEPL1	PGM2L1	SRP14	DPP8	LINC00683	GID4	IGHV3-33	INAFM2	RPL7A	ZFP91
965	AATBC	PTPRA	YBX1	SLC24A1	LINC00667	SRBD1	MAP2K3	AC021016.2	TNFAIP2	BCDIN3D
966	LINC00598	hsa-miR-10399-3p	NRG1	ZNF532	LINC00665	hsa-miR-4763-3p	SYDE2	AC005261.1	ABHD3	LYRM7
967	EFCAB8	hsa-miR-9903	CASP10	SCARF1	LINC00324	CLDND1	AC004381.3	hsa-miR-5094	AL133342.1	SDHAP3
968	LINC00189	MT2A	hsa-miR-212-5p	LMAN1	LINC00189	KLF1	AL109809.5	AC009404.1	hsa-miR-4746-5p	DTX2P1
969	ANKRD20A11P	RPP25	AC016727.1	HACD3	LERFS	INTS6	GOLGA8B	SLC45A3	CDYL	BCR
970	GUSBP9	C9orf64	GNAL	IPCEF1	LEPR	hsa-miR-494-5p	CNNM3	hsa-miR-30b-5p	LYL1	HYAL3
971	TMEM167B	LIPN	LAMTOR5	ZZEF1	LAMC1	hsa-miR-5697	hsa-miR-6750-3p	LMNA	IGHV3-30	BICD2
972	CCDC7	AC127024.4	HIST1H2BB	ENO1	L3MBTL4	MKRN1	BPTF	AC073046.1	RNU6-759P	ZNF397
973	ARHGAP27P1-BPTFP1-KPNA2P3	ANKMY2	RSPH9	MYDGF	KRT18P61	hsa-miR-3194-5p	SCO2	TOM1	ANXA1	H2AFX
974	TNFRSF25	DNAJC25	ABLIM3	ANO8	KREMEN1	hsa-miR-122-3p	ARAP3	TERF1	RPL30	C22orf34
975	SLC35E2A	MAPK11	LIMK1	TUBE1	KRCC1	CPNE3	CCR7	USO1	TRAJ42	MYO18A
976	AL390728.2	AC040970.1	TRAFD1	ARHGEF10L	KPNA2	SUB1	AC007878.1	hsa-miR-1301-3p	MMD	ACADSB
977	AL592295.1	HSDL1	ELOF1	TXK	KLHDC8A	PHGDH	TXNDC5	IGHV3-11	hsa-miR-4446-3p	TMEM63A
978	TSTD1	CTSS	GIMAP4	ACTR6	KLHDC7B	MACF1	RPS29P14	ZEB1	ZNF516	CTSE
979	CYB5RL	TPR	SSB	SRI	KIZ	CD274	BORA	PSD3	AC036222.2	SEMA4A
980	CROCCP2	RPS27AP12	AFF4	EIF4G3	KIN	hsa-miR-548av-3p	YBX3	NELFA	hsa-miR-943	MPHOSPH8
981	AL022722.1	hsa-miR-1224-5p	CTSL	NUP37	KIAA1614-AS1	MSANTD3	RSPH9	PGAP1	S100P	RNF216P1
982	IFI30	CD48	LAG3	GTSE1	KIAA1586	PARD3	Z94721.3	hsa-miR-31-5p	BHLHE40	EEF1A1P5
983	AL589993.1	ZNF224	NUP35	SEMA3C	KIAA1324L	hsa-miR-196a-1-3p	ERMARD	EPN1	CD79A	FAAP100
984	LY86-AS1	RHOA-IT1	AP000553.8	TTC38	KIAA1191	CUL4A	DUSP5	SELP	HIST1H2AH	SIRPB2
985	VPS16	ANLN	PRR13	ACAT1	KIAA0753	AC007728.3	AC016405.1	MYO1G	WDFY4	ZNF766
986	AC127502.1	hsa-miR-548n	CCND2	GRAMD4	KEL	ANXA4	PDE5A	ADORA3	LSM7	RYR1
987	HOMEZ	MAML1	RAB39A	CELSR1	KDSR	hsa-miR-6785-3p	BLOC1S2	DYNC1LI2	BIN2	SRGAP3
988	AKR1C7P	CRYZL1	CD180	ZNF638	KCTD21-AS1	TMEM192	hsa-miR-4732-3p	MIS18A	TMEM204	FAM217B
989	AL137792.1	STARD9	RNF115	SLC25A40	KCTD20	STRADB	ZNF69	RPH3A	LIMK2	AC138393.1
990	DDX12P	HNRNPA1P70	AL353763.2	TIMM21	JCHAIN	TMEM60	IGKV3-11	AC007728.3	TRAJ46	TUBB
991	LINC01588	MDM2	PXN	ADD2	ISG15	EP400	NAIP	KHDRBS2	hsa-miR-5001-3p	LCOR
992	ZSWIM7	PPIP5K1	TP53BP2	VPS9D1	INTS9	hsa-miR-4673	SPTA1	LINC02470	HSH2D	SUPT5H
993	LRRC69	PRAM1	HECTD3	ZNF37A	INPP5A	YY1	SNRNP200	AC243772.2	TRAJ28	XPNPEP3
994	CRPPA	MAP1LC3B2	ZSWIM1	MARK3	ILKAP	FAM168B	TAGLN2	SEMA3B	TXN	ZNF107
995	PPIAP29	FOXD2-AS1	ALG11	SLC25A3	ILF3-DT	IGHV2-5	BCDIN3D	PCF11-AS1	hsa-miR-362-5p	SDHAP1
996	RTL10	TENT5A	CALR	FNDC3B	IL4R	ZNF296	AATK	PPP3CB-AS1	DAP	ZNF836
997	PHB2	LMO2	IGLV2-23	FOSL2	IGLV3-21	CCRL2	USP7	TAF8	hsa-miR-4508	ZNF493
998	AL008729.1	LRFN4	GALNT7	FRYL	IGLV3-12	ATXN1	CASP10	SYNM	RAPGEF1	GTF2IRD2
999	RPL13P12	Z82206.1	HSD3B7	TMEM131	IGLV1-44	hsa-miR-517a-3p	GPA33	INTS11	CDKN1B	SUPT3H
1000	CD27-AS1	IER3IP1	ASXL2	FSCN1	IGLC3	hsa-miR-548au-5p	DTNB	SAPCD2	FBXW5	STK40
1001	NEURL4	NFE2L2	TMEM203	ACTB	IGLC2	AC024075.1	MRPL16	PDK1	CERK	ZNF681
1002	ALOX12-AS1	DCTN3	TWF1	PLD1	IGHV4-39	MTPN	DAPP1	ZNF124	DNAJB2	HMGB1
1003	AC025171.2	CDC42-IT1	RAB11FIP2	WDR62	IGHV3-23	hsa-miR-1260b	DOK4	SLC38A11	RNF19B	IRF7
1004	UBXN2B	ADORA3	DIS3L	DLG1	IGHV1-2	PCSK6	AC112512.1	AC005840.2	ARHGAP26	USP32P3
1005	CBWD6	MRGBP	RPS29P14	RAB7A	IGHA2	hsa-miR-6751-5p	STARD10	IGLV3-21	HCST	NCR1
1006	AC141586.1	UTP4	PMM2	BCAP29	IFNAR1	BAHCC1	THOC6	MFSD14B	HIST1H1B	BLOC1S2
1007	AC138409.2	hsa-miR-374a-5p	RTCB	SEC31B	IFITM1	FAXDC2	PINK1	SNX3	SLC35E2B	SYCP2
1008	LINC00680	hsa-miR-5188	RIPOR2	SART3	IFIH1	TNFSF15	NOD1	ACHE	NFIX	IL1RAP
1009	PEX26	TCL1A	EEF2KMT	ARHGAP15	ICK	NUP205	SKIL	CCNL2P1	HIST1H2BL	PAX5
1010	BASP1-AS1	CYCS	ITPKC	EXOSC7	ICAM4	hsa-miR-3135b	MAPRE3	CCR4	MORF4L1	ZNF699
1011	LINC02649	PHYH	GTF2H2B	KIFAP3	HTATSF1P2	GBE1	NR4A1	RELA	MINDY1	TDRD7
1012	FASTKD5	LTF	KLRG1	MKRN2	HOTAIRM1	SSB	LRR1	DDX52	SLC38A2	CCDC189
1013	GOLGA8B	AC135626.1	RTCA	MCM6	HOOK2	hsa-miR-4725-5p	DENR	TMEM208	RASSF2	KIAA0895L
1014	AC009403.1	IFI27	HMGB3P4	REXO2	HMG20B	EIF3L	RACK1	ZNF296	ECE1	HLA-DRB1
1015	FNIP1	FGFR1OP2	GOLGA7	RBM7	HLA-C	hsa-miR-6846-5p	GADD45B	IL32	hsa-miR-1468-5p	AKR1C3
1016	RNU2-6P	HARS2	GALK1	RBMS2	HIVEP2	hsa-miR-4690-5p	AL117335.1	TRABD2A	PNRC1	SPATS2L
1017	APOL6	RNGTT	ETFB	BAZ2A	HIST2H2AC	hsa-miR-6880-5p	SLAMF1	CD36	CITED2	ZNF250
1018	PPP3CB-AS1	C1QTNF3	MEMO1	PTPN23	HIST1H4H	MAP1LC3B	MTSS1	FXYD6	hsa-miR-493-5p	WDSUB1
1019	PPP3R1	PDIK1L	TMEM219	MLH1	HIST1H3H	GBP5	EFR3A	AL121985.1	hsa-miR-19a-3p	ZNF79
1020	FANCG	GNGT2	AMFR	UNG	HIST1H2BM	hsa-miR-10394-3p	AHCYL1	TRAP1	LAP3	S100A4
1021	AP4M1	KMT2A	SURF6	FMO4	HIST1H2BL	ZNF496	CCT2	LYL1	CALHM2	PLEKHG4
1022	PLXNA4	CIPC	RAB12	SLC46A1	HIST1H2BD	hsa-miR-4796-3p	MYDGF	PIGK	AP5B1	WASH3P
1023	CEBPD	ECI1	ABRAXAS1	PLXNA2	HIST1H2BC	DHRS12	KLF10	POLE	CHMP2A	SP1
1024	NPTXR	hsa-miR-4661-5p	hsa-miR-326	SPAG5	HIST1H2AJ	hsa-miR-365a-5p	TMEM183A	VDAC2	CYP4F29P	L3MBTL1
1025	FAM200A	RBPMS2	THBD	ANKRD13A	HES4	TXNDC11	HPS5	AC118344.2	KLF3	FAT4
1026	PPP2R2A	PPP1R10	SF3B6	TPD52	HERPUD2	CD48	RHAG	ZCCHC4	hsa-miR-196b-5p	KIF19
1027	ZNF880	ERAP1	TFIP11	ACACB	HEPACAM2	ST3GAL5	CNN2P9	ANAPC13	DLEU2	NIF3L1
1028	TRIM16	PHF12	ULK4	TRAF4	HECTD2	TMSB10	PLEK	AL031587.5	MAST3	GARS-DT
1029	TIGD1	SATB2	ETNK1	PAG1	HEATR6	SMTN	JUND	AC092652.3	GPCPD1	IARS
1030	FADS3	AC108673.3	HMBS	GPATCH1	HDC	NATD1	SIDT2	GALNT5	KCNE3	MFSD14C
1031	AL356776.1	CERS4	KBTBD8	ICAM3	HCAR3	hsa-miR-520g-3p	GTF2B	NARF-IT1	ERGIC1	ZNF569
1032	CCNL2	FANCA	NIP7	NT5C2	GTSE1	MAT2B	ACPP	PRF1	CDKN1C	YRDC
1033	UBA52	SLC4A1AP	CTSF	RAP1GAP	GTPBP8	SELP	SLC31A2	GAMT	hsa-miR-598-3p	ZNF777
1034	TIAF1	AL021707.6	AL589863.2	XAB2	GTF2H2	SCYL1	MRPS22	BRD3	CTSA	PIK3R4
1035	BTBD19	WIPI2	CBLN3	ARHGEF1	GSEC	CCN3	AC007610.4	PER1	MTCH1	TMEM179B
1036	FAM185A	MTFR1	OPRL1	STXBP2	GRIK4	GBP4	TMPO	hsa-miR-4750-5p	SNN	ZNF775
1037	CYTOR	LAIR1	hsa-miR-6826-5p	MAP2K7	GRHPR	ZNF398	BRD7	ZNF324B	AC139495.3	ZSWIM9
1038	RNU4-62P	WDR76	PFKFB2	DGKD	GPRC5D-AS1	MT-ND4L	CTDSP1	CIB1	hsa-miR-548ay-3p	FAM174B
1039	RN7SKP110	RABGEF1	SEC14L5	TOP2B	GPR180	CARD16	LY86	TMEM218	FUS	ZNF605
1040	RN7SKP16	hsa-miR-4668-5p	RN7SL473P	TM9SF3	GPR171	hsa-miR-4447	FAM117B	ZNF184	RIN3	ZNF799
1041	RN7SKP151	TMEM192	HYMAI	NFKB2	GPR15	SEL1L3	KLHDC2	ITSN1	USP10	IFNLR1
1042	MIR1537	CA13	TMEM9B	PPP1R12B	GPR146	hsa-miR-6500-3p	POLH	hsa-miR-3150b-5p	PISD	SIAH1
1043	RNU6-920P	NUDT1	AC008906.1	DNAJC10	GP5	RNF11	DYNLT1	BRPF3	CDC42SE1	NCOR2
1044	AL513534.1	TNFRSF12A	FCRL5	GTF3C1	GOLM1	hsa-miR-7856-5p	DNA2	hsa-miR-10a-3p	hsa-miR-548q	SULT1A1
1045	SNORA11B	LINC02035	NEU3	IL4R	GOLGA1	CPVL	hsa-miR-145-5p	AC010422.4	PICALM	PRPF40A
1046	MIR1250	LINC01422	SLC29A3	USP33	GNLY	SLC6A9	GNS	ATP6V0A2	hsa-miR-1270	GDAP2
1047	RPS18P9	UCP3	AKAP7	SNRPA	GNG5	hsa-miR-4772-5p	WDR37	hsa-miR-3675-3p	GLRX	ANAPC7
1048	RPS16P5	SCAMP1-AS1	HLTF	EXOSC5	GNAZ	hsa-miR-4684-3p	PDE4DIP	AP001922.3	TNFSF13B	TPK1
1049	CKLF	hsa-miR-654-5p	TPM1	DYNC1I2	GMEB2	NEO1	AP2M1	UBR7	MARCKSL1	SLC6A9
1050	AL109955.1	AC004381.3	TRIM46	APBB1IP	GLT8D1	NT5DC2	ATP5PBP1	ZNF485	IGLV3-1	AFAP1
1051	MORF4L1P1	hsa-miR-4742-5p	C15orf61	LRCH4	GIMAP6	PSMA4	SLC43A3	RRAS2	IRF1	NACA
1052	LINC00339	OLFM4	FRMD4B	FAM76B	GIGYF2	PRKAG2	LTBP1	KLF10	CAST	METTL7A
1053	AL162578.1	SMG1P5	NOD2	SIRT6	GEMIN5	SNX2	MYL12A	HCG27	AC136475.3	SMYD3
1054	AL512378.1	AL627309.5	VPS28	POLD3	GDPGP1	BATF2	CD74	GPR27	MFN2	TSC22D2
1055	CEBPZOS	SPAG5	TOM1L2	CAPZB	GDE1	hsa-miR-23b-5p	NARF-IT1	hsa-miR-543	CSRNP1	GPRIN3
1056	AL391903.1	hsa-miR-23b-5p	hsa-miR-4511	GPR137B	GCLM	HRH4	AC023449.2	PTBP1	UQCRC1	PPP1R26
1057	ZNF579	TSPOAP1	hsa-miR-142-3p	JADE1	GAS2L1	hsa-miR-6508-5p	NFXL1	hsa-miR-6730-3p	CASC3	SRGAP2B
1058	NPM1P37	hsa-miR-1278	UBE2G1	FGFR1	GAPDHP14	SIAE	NCBP2	hsa-miR-7977	CALR	POM121
1059	RNASEK	hsa-miR-6793-5p	hsa-miR-1287-5p	CST7	GANC	RC3H2	TRIM56	AC093525.8	RPS12P26	ZBTB44
1060	AL590704.1	hsa-miR-363-3p	ZNF2	PIAS2	GABPA	CCR12P	hsa-miR-6842-5p	RNF121	RN7SL517P	GIMAP5
1061	NBPF1	HOTAIRM1	SNU13	MCCC1	FYCO1	hsa-miR-3131	NDUFC1	FPR2	XPO6	CD55
1062	UMAD1	MTERF3	KMO	LAMP3	FXYD6	ARIH1	ADARB1	ZNF394	IGF2BP2	ZNF565
1063	HIGD1AP16	PSMC1	BOLA1	NEBL	FUT8	GSPT1	SPTLC1P1	POU2F1	RPL38	NTNG2
1064	FAM228B	hsa-miR-132-5p	hsa-miR-1185-1-3p	ACER3	FO393401.1	hsa-miR-33b-5p	DNAJB4	ZYG11B	KLC3	STAC3
1065	ZNF433-AS1	AC215522.2	TXN	UBE2K	FN3K	hsa-miR-4734	AC114763.1	SLC25A3	WDR82	WDR5
1066	AL357054.1	RGS12	YLPM1	PIK3C3	FLVCR1-DT	ZNF839	NDUFA12	AC012306.2	C19orf38	LONP1
1067	VAMP2	GNG5	SRRT	N4BP2	FLT4	SLC3A2	hsa-miR-1229-3p	C13orf46	METTL7A	TRRAP
1068	ACTBP8	EBPL	RBMXL1	TIGAR	FKBP8	DDX42	IRF2BPL	TRIM27	RGS19	FUT4
1069	HIST2H2BD	PPP1R8	NAT10	TULP3	FGFBP3	NORAD	GOLGA5	ZFP69B	STK38	C20orf204
1070	ASS1P1	AL035530.2	CTSD	SYNJ2	FGD2	KIAA1211L	UBA7	IGHV1-2	hsa-miR-6855-5p	ASB13
1071	LINC01881	WHRN	hsa-miR-3137	PPP2R5C	FCGR2C	RALGPS1	PCID2	SLC25A32	ABHD12	ZNF34
1072	RPL21P16	ATL3	LINC01146	PMS2P1	FBXO6	NEK8	BTN2A3P	TP53BP1	SLC25A29	ZNF140
1073	MS4A4E	PCMTD2	SEC23IP	GNB1	FBXO34	KCTD20	AC005674.2	hsa-miR-10a-5p	ADD1	PTPN1
1074	AC112512.1	hsa-miR-1909-5p	RNF168	MLLT10	FBXO33	IFI30	hsa-miR-4762-5p	MED30	SLC6A6	EVL
1075	SEPTIN7P2	JRK	P2RX7	ZCWPW1	FBXL13	TRMO	SCAF8	ALKBH3	BPGM	EPHB4
1076	GPSM3	PRPSAP2	CASP8AP2	NRDC	FANCC	CARD6	SELENOK	NBR1	RPS11	ZNF765
1077	STIMATE	VOPP1	GPR160	VDAC3	FAM20C	RILPL1	TUBD1	CERS5	BBC3	ZNF124
1078	DNAJC9	ANGPT1	CUBN	PCM1	FAM20B	hsa-miR-3916	SNORD17	AKT1S1	AC090948.2	XRCC6
1079	C8orf82	ATOX1	RN7SKP71	TNRC6C	FAM120AOS	PITHD1	SDAD1	NBPF14	UBR2	PARPBP
1080	VDAC1	TXNDC5	hsa-miR-4654	CBFA2T2	EXOSC2	hsa-miR-6794-5p	CENPL	SPSB2	SRP14	MRPL40
1081	TMX2	RAB12	TRIM58	ITCH	EVC2	hsa-miR-3614-3p	ANKDD1A	TMEM18	CD3E	C8orf76
1082	U73169.1	ZNF665	SON	TP53INP2	EPSTI1	hsa-miR-3678-5p	YPEL3	ZNF688	FHL3	FAM83G
1083	HEXA	TNFSF15	CBWD5	SDF4	EPHB2	hsa-miR-4320	TMEM106A	RBL1	POLB	TMEM120B
1084	NDUFS3	SLFN14	LINC00115	TOLLIP	EPB41L4A-AS1	UBE2H	TRAPPC4	DSTN	USP25	NOXA1
1085	LEPROT	BTNL8	PPP1R9B	UBE2D4	ENDOG	SRSF8	TOR1AIP1	RAB3IP	hsa-miR-330-3p	BCL2L15
1086	LBH	STN1	GTF3C5	THOC1	EMID1	CCNL2	ORC3	IGHV3-23	ARHGDIA	ZNF548
1087	ADAT3	PARM1	CYB5D2	XRCC5	ELOVL6	hsa-miR-483-5p	PSEN2	CDK6	HM13	ZNF696
1088	PPP1CB	CRISP3	MEF2D	LXN	ELANE	hsa-miR-544b	IFRD1	UAP1	SH3BP2	MTF1
1089	LAT	CD300LF	NOTCH1	SP140	EIF2D	hsa-miR-370-5p	LGALS9	AL008729.1	UNKL	TMEM201
1090	CSKMT	hsa-miR-532-5p	SIRT3	MKNK1	EIF2B5	WDR62	AP003068.2	SUSD1	hsa-miR-6735-3p	NHLRC3
1091	NCKIPSD	BLOC1S6	TRAJ16	TNS1	EIF1	KLHDC2	AC005332.3	RARS2	CDC42SE2	ZDHHC11
1092	ATF6B	LEMD3	KRT8P39	REXO1	EGF	TRNAU1AP	CLPTM1	VPS53	SRSF9	CALHM6
1093	SEC14L1P1	ADGRE3	AC020659.1	SAR1A	EFCAB11	hsa-miR-3144-5p	MILR1	MYCT1	JCHAIN	CNR2
1094	S1PR3	ATP2B4	hsa-miR-1275	CDC14A	EEF1A1P6	hsa-miR-6780a-5p	RPS6KA2	PYCR2	TSPAN5	LINC00910
1095	SLC35F6	NCBP3	hsa-miR-6893-3p	CEACAM1	EEF1A1P3	hsa-miR-4632-3p	AC007728.3	FNBP1	WDR86-AS1	SLX4
1096	CLIC1	CD109	SCN3A	SENP1	EEF1A1P10	CAB39	CASS4	AC010247.1	AC015911.3	RPL14
1097	DDAH2	hsa-miR-101-2-5p	ATF2	CIC	DYNC2H1	DTX4	MAF1	CNNM2	MYD88	YTHDF3
1098	RPS29	AC022182.1	AL353759.1	LIPE	DYNC1I2	U62317.4	SFT2D2	NEAT1	FKBP1A	ANKFY1
1099	ZNF337-AS1	AC093752.2	PTPN11	FDFT1	DTX1	HMMR	EIF4EBP2	PLD4	SIGLEC9	BEND4
1100	CENPBD1P1	WDR60	SWT1	PAFAH1B3	DSP	ISG20	PRELID2	STIM2	UBXN11	ZNF563
1101	ZNF134	DCAF12	GSTO1	KIF22	DSN1	GCH1	SRGAP2	C11orf95	GRB2	DRG1
1102	ZNF888	CLEC6A	RPS2P44	CARMIL1	DNPEP	POLH	METTL22	ITGA10	RASSF1	FBF1
1103	SRA1	UBE2L6	hsa-miR-6073	PGM1	DNM1P47	DUSP5	PGLYRP1	CCNB1	hsa-miR-660-3p	MSL1
1104	RBMXL1	PHF13	LGALS8	DDX1	DLGAP1-AS2	TSPAN5	ATP6V1G1	AC004687.1	KLF1	MYBL1
1105	ARL2	B4GALT3	AK1	DNM2	DIAPH3	SRRD	SAMHD1	EEF1DP2	BAK1	AC099489.1
1106	SYNJ2BP	PPM1L	PLEKHA8P1	EPB41L2	DHX32	IGKV1-5	hsa-miR-423-3p	AC073569.3	RPL29P14	LRRK2
1107	ZNF254	NUTM2D	NR4A2	STX7	DHRS12	PLEK2	SMG9	ZNF90	hsa-miR-1306-3p	ADARB2
1108	ARF1P2	CCDC194	hsa-miR-7704	RABL2B	DHODH	ERGIC1	SOD2	TMEM222	FAM193B	FAM221A
1109	CRYGS	DTX4	VARS	KEAP1	DGKA	HIST1H2BI	AC136475.9	PLCH2	IFIT5	NEMP2
1110	CRIP1	EPS8L2	CLEC4E	SLC35C2	DERL3	UBN2	STYX	CCT2	AC015871.4	SMIM15
1111	CNN2P9	hsa-miR-579-3p	PSME4	CRYBG3	DDI2	PVR	AC090181.1	BHLHE40-AS1	DOCK2	SRSF10
1112	AL031985.1	DCLRE1C	ANK3	RFX3	DDHD1	hsa-miR-12114	TTC21A	STEAP3	MORC3	DUSP28
1113	TRIM59	INO80D	POLR2K	RIF1	DARS2	IGF2BP3	AOC3	AL353795.3	PRKCH	CCDC9B
1114	MLLT11	C4orf3	LYZ	RAB21	CYTH4	hsa-miR-4750-5p	TMEM260	REV3L	RPIA	NBR1
1115	GIMAP1	AC107375.1	AP2S1	SLC4A4	CYTH3	CREB3L2	TMEM258	PTPN9	FCGR1B	RALGAPA2
1116	AL049697.1	CD79B	TC2N	SMARCA2	CYB5D2	KDM3A	BST2	TTF2	hsa-miR-654-3p	DMWD
1117	Z97192.2	FUT8	FLVCR1	SESN1	CUL4A	PLCG1	KREMEN1	CEP85L	hsa-miR-223-5p	NDOR1
1118	NRAS	MAST4	TRIM7	COL5A3	CTTN	LIMS1	GTPBP10	MELK	RAB7A	WDR53
1119	ANKRD39	BTN2A2	DYRK1B	SRCAP	CTSK	GZMK	DCUN1D1	MTHFD1L	TRAV8-3	MORF4L1
1120	QTRT1	CHI3L1	COX7A2L	PUM3	CTSC	PDIA4	KCTD12	ZNF100	hsa-miR-5094	KCNQ5
1121	CHUK	WDR90	AC091729.3	CNOT4	CTC1	AZIN1	TRIM44	MFHAS1	CCDC88B	CFAP54
1122	MXD3	NSF	GNLY	PSEN1	CSDE1	hsa-miR-6799-5p	C5orf56	MEAK7	TRAV13-1	CLN3
1123	GSTM2	MAPRE2	PIK3R5	CPOX	CRTAP	hsa-miR-429	CTDSP2	SEMA5A	ARRB1	SUMO2
1124	LINC00671	GRK5	FPR2	CLDND1	CRISP3	CDT1	TMEM230	AC005921.3	RAB11FIP1	IFIT1
1125	COG8	HIST1H2BJ	SH3RF3	MOK	CRIPAK	PLCL2	TRIM10	KIAA1324	MBNL1	RTL6
1126	ARHGAP19	SULF2	FAR1-IT1	HSP90AA1	COX8A	ASL	TRIM22	ABCB8	MT-ATP6	DPYD
1127	LCAT	ZNF143	MPLKIP	RBL1	COX15	GNAS	SCYL2	HSPA5	TRAJ39	PTAR1
1128	GPC2	GSDMB	PDIA4	DLGAP4	COQ8A	ARF1	hsa-miR-222-3p	DCAF16	SELPLG	CC2D2B
1129	RPL18AP3	MCM9	H6PD	IGSF9B	COA3	TBC1D24	PDZD8	hsa-miR-889-3p	ELMO1	RHCE
1130	SIPA1	TCN1	EEPD1	CROCCP3	CNTNAP1	hsa-miR-6760-3p	NAGK	IGKV3-15	UBE2D1	PARVB
1131	ERV3-1	TRGV7	RBM45	NDC80	CNPPD1	FANCG	ASCC2	AC055822.1	AKNA	SLC4A5
1132	ZNF845	CD36	ERVMER61-1	AP4E1	CMAHP	hsa-miR-6873-3p	B4GALT4	NUP62	MYLIP	UROS
1133	ZNF321P	PSMD7	LINC02158	RSBN1	CLUHP3	FAM111A	KIAA1109	ANKRD49	APOBR	ZBED6CL
1134	KLRK1	AZIN1	TRAF3IP1	MAGI3	CLSPN	CTNND1	LINC02520	VOPP1	RN7SL328P	EP400P1
1135	AC132008.2	PNMA1	SCCPDH	COL4A4	CLDN5	NEK9	FCGBP	hsa-miR-28-5p	XBP1	HACD4
1136	AMZ2P1	CPNE8	SZT2	TCF7	CIT	hsa-miR-542-5p	STX17	TRIM2	PRR5L	USP32P1
1137	PLEKHM1P1	DYRK1B	TRAV1-2	OSTM1	CHST10	UFD1	ADAMTSL4	HPF1	GZMA	FAM120AOS
1138	SH3D21	STAC3	MGAM2	IMPG2	CHMP7	RPL41	AL513534.1	AC124248.1	Y_RNA	JPT1
1139	SMIM30	VEGFB	SEC61B	PCNP	CHMP4BP1	hsa-miR-4257	GPSM3	RAP2A	ACTN4	ZNF527
1140	C19orf38	hsa-miR-6823-3p	USP16	EXD2	CHD7	hsa-miR-6893-3p	ANKRD28	BBX	DAD1	ZNF33A
1141	C17orf67	hsa-miR-4433b-3p	FSCN1	MEF2C	CHD4	MCUR1	ALOX15P1	CHERP	AC092139.3	ZNF600
1142	FIS1	CD200	DYRK1A	PTPRC	CHD1L	MRPL35	UBA52	HNRNPLL	IGHA1	BTBD8
1143	SCART1	NFYA	SERP1	UBA5	CHCHD4	hsa-miR-4687-3p	OR52K2	COPA	CCNDBP1	PAX8-AS1
1144	APTR	SCO2	hsa-miR-454-3p	STK17B	CHAF1B	EIF3F	ULK1	AC111170.3	DHRS9	PSMD13
1145	AC009053.1	ENPP2	ZSWIM7	CDC14B	CGGBP1	AP003068.2	ALDH3A2	CASP8	CYB561	C15orf61
1146	HAUS3	MED17	HACD3	ZNF510	CGAS	USP25	GNB5	AC015920.1	ZNF276	NUGGC
1147	BBIP1	LOXL2	RPS6KA5	ZNF506	CERS6	ANKH	hsa-miR-377-5p	HPS1	KLRF1	P4HB
1148	LRRC37A4P	GPR35	AC007566.1	JMJD4	CEP97	DONSON	PFDN1	DEFA3	hsa-miR-597-3p	TSPYL1
1149	FAM185BP	AC104837.2	PWWP2B	DUSP12	CEP126	hsa-miR-612	hsa-miR-126-3p	CREB3L2	TUBA4A	LMLN
1150	PLIN5	TIGD7	IFIT1	AACS	CENPU	hsa-miR-9899	KIAA1586	SLC38A1	hsa-miR-1301-3p	PCGF3
1151	PPME1	LUNAR1	hsa-miR-92b-5p	DELE1	CEBPZOS	TMOD1	PARP14	SBDSP1	hsa-miR-139-3p	FHIT
1152	STARD10	IFIT1B	TIGD7	HSPB11	CEBPB-AS1	hsa-miR-5088-3p	PPP3CA	GOLGA1	C6orf62	ZKSCAN3
1153	MEG3	FAM174B	EXD3	PHLPP1	CDK5RAP3	PLCH2	NCOA4	SPATA20	CYBC1	INKA1
1154	NUTM2D	NCBP2AS2	MDFIC	IL12RB2	CDK18	PUM1	CASTOR3	RNF144A	MAPKAPK3	RRP7A
1155	EML6	WBP4	hsa-miR-6767-5p	SMARCD3	CDC42BPB	hsa-miR-3181	CALD1	AC026401.3	SAMHD1	LIN54
1156	B3GNT10	AC073487.1	ZNF653	WDR70	CD84	hsa-miR-6127	ABI3	PHACTR4	RPS3	FAM53B
1157	ZSWIM8	FLNB	hsa-miR-6741-3p	FYB1	CD164	ADPRH	C3AR1	AC026770.1	MRPL41	KAZN
1158	C10orf105	PDSS1	IFI44L	STRADB	CD109	hsa-miR-3609	UQCRQ	hsa-miR-380-5p	AKAP8L	SLC35E2B
1159	IFRD2	ZNF710-AS1	CLCN7	BZW1	CCR1	JAZF1	RNU7-13P	hsa-miR-4685-3p	TMOD1	RPS2P46
1160	HNRNPUL2	CBWD6	AC024909.1	C1QTNF3	CCNL2P1	hsa-miR-6754-5p	SIGLEC14	ANKZF1	SNORA5C	TOGARAM2
1161	ALG3	MKLN1-AS	PTPN4	ME2	CCNK	hsa-miR-4713-5p	TRGC2	DNAJC3	ESYT2	ZNF573
1162	MYCBP	GRHL1	ZFP69B	C5orf22	CCDC93	hsa-miR-1911-5p	GPD2	AJ003147.3	hsa-miR-5006-3p	PBX1
1163	RPL7AP64	ABCC2	IP6K2	CCNT2	CCDC51	MYO3B	CLSTN1	PDZD2	SOCS1	UBE2Q2P1
1164	LYRM4	CPVL	hsa-miR-4769-3p	FAM135A	CCDC130	AC243772.2	DSP	PPARD	hsa-miR-365b-5p	ANKDD1B
1165	LINC01521	hsa-miR-3685	AGFG1	COL19A1	CARD16	TSPAN33	IGHEP2	RRP1B	AC018926.2	NOC2L
1166	PPM1N	FXYD6	hsa-miR-744-5p	EPB41L3	CAPNS1	OSBP2	ZMYM4	AC092384.3	hsa-miR-6735-5p	ZBTB3
1167	LTB4R	MOCS3	VDAC2	COBLL1	CAMSAP2	hsa-miR-708-3p	IGLC3	BFAR	VCP	MSANTD1
1168	LIPE-AS1	RFX3	TFCP2	TRAF5	CACUL1	PTOV1	ZXDC	FAM214A	RN7SL535P	NELFB
1169	DNASE1	hsa-miR-1268b	PITPNM2	MRPL22	CACNB4	AP000787.1	GTF2F1	PPFIA4	EIF2AK1	ZNF292
1170	CSNK1E	SIGLEC7	RAD1	GEMIN5	CACNA2D3	GLRX5	C18orf25	AC093010.2	hsa-miR-769-5p	KCTD21
1171	GALT	SP4	MIR6075	NFE2L1	CABP5	hsa-miR-3934-3p	DDX23	SOX4	ATP6V0E1	SNAI3
1172	CLDN9	hsa-miR-7106-5p	S100A10	GSK3B	CABIN1	FANCE	S100A4	ATRAID	PRMT2	ADAT2
1173	ITGA1	KLHL29	PPP3R1	ITGB5	CA1	KLHDC8B	hsa-miR-361-3p	hsa-miR-5010-5p	hsa-miR-3163	ZNF567
1174	AC019080.1	AC068790.7	AC009120.2	ERC1	C9orf78	LILRB1	AIDA	MCTP2	IGF1R	NDUFA4
1175	NUDT19	hsa-miR-128-1-5p	AC107959.3	XPO1	C4orf3	MEF2A	HAVCR2	C1orf116	TGFBR2	ALKBH2
1176	AP1G2	FTCDNL1	hsa-miR-548j-3p	RNF13	C22orf46	C14orf93	RPF1	ABCB1	ANKRD10	ANKRD34B
1177	ZNF90	EFCAB2	CIDECP1	PALB2	C1orf35	KCNQ1OT1	ITPRID2	UBAC2	RPS28	RNFT1
1178	NAXD	AL109615.4	ZNF382	DOP1A	C1orf220	PABPC1	AC004847.1	hsa-miR-326	RPL9	BRWD1
1179	MEF2B	VPS28	hsa-miR-2115-3p	LYRM2	C19orf54	hsa-miR-1321	ECPAS	PANK2	CFD	LITAF
1180	GANC	PLD3	PHF20L1	BCKDHB	C19orf48	hsa-miR-6501-3p	INPP5K	ZNF280D	GDI2	VSTM1
1181	TTLL3	AC132872.5	hsa-miR-4440	KAT6A	C16orf74	NCOA3	FGD5-AS1	hsa-miR-491-5p	SMCHD1	UBE2L3
1182	REPIN1	AC087277.2	CABIN1	TUT7	BX539320.1	hsa-miR-579-3p	CERK	PLEKHG1	COX6B1	TMEM120A
1183	MRPL23	hsa-miR-412-5p	VHL	ULK2	BRIP1	APOBEC3G	hsa-miR-25-3p	UBE2I	GTPBP1	ARID2
1184	ZNF891	STMN1	C2orf42	TNPO1	BRI3BP	C12orf29	PSME1	TYW1B	PPIF	SF3B3
1185	SMIM7	UBTD2	SSH3	PLOD1	BOLA1	LINC00598	FECH	SMIM20	SIGIRR	BLOC1S3
1186	TSPAN4	BNIP3L	AL080276.2	P2RX5	BMP1	hsa-miR-4426	KDM5B	AP005329.3	PTPRJ	ZFP36L1
1187	CPNE1	NFKBIA	hsa-miR-346	ITGAE	BLOC1S5	hsa-miR-29a-3p	hsa-miR-548o-3p	C11orf80	NRBP1	PNRC2
1188	ARL16	C4orf48	DCUN1D5	DIS3	BLMH	CLK2	STAP1	ZNF528	hsa-miR-7855-5p	ECI2
1189	PAXIP1-AS2	hsa-miR-504-5p	HERPUD1	PIBF1	BCL2L13	ITPRID2	RAB28	CLCC1	AC107959.3	GRK6
1190	RN7SKP296	PTPRM	SUMO2	TDRD3	BCL11A	hsa-miR-548ab	AC090114.2	MIEF2	hsa-miR-221-3p	SH3D21
1191	RPS10P7	PYGL	PDCD10	NUFIP1	BCAP29	VENTX	MVB12A	RNF41	hsa-miR-144-3p	C19orf38
1192	ACKR1	IGHG3	TBC1D8	PDS5B	B4GALT5	POMT1	hsa-miR-23a-5p	AC093866.1	MIATNB	C17orf67
1193	WDR46	RN7SL239P	CD8B	OXCT1	B4GALT4	CNTLN	VPS29	AL109741.1	TRIB2	FIS1
1194	CUTALP	SMARCAL1	TSPAN3	CYLD	AZIN1-AS1	RFC4	FTH1	SLC16A10	LRP1	SCART1
1195	DISC1-IT1	SGK3	ATF7IP2	SLC27A5	AURKA	GSEC	hsa-miR-6857-3p	ZNF101P2	FIS1	APTR
1196	LINC02611	CDK5R1	ALDH9A1	ZNF324	ATXN1	PIM1	TRIM26	hsa-miR-98-5p	AC087854.2	AC009053.1
1197	AC006001.2	hsa-miR-4722-5p	CSF1R	ZNF671	ATP6V0E1	TENT5C	SELENOI	SNHG29	XAF1	HAUS3
1198	AC092164.1	HMGXB4	AC068987.2	ZNF416	ATP2B4	hsa-miR-504-3p	BCL2L13	hsa-miR-4727-3p	TNS1	BBIP1
1199	AC104463.2	hsa-miR-548ad-5p	NOMO1	ZNF586	ATP2B1-AS1	hsa-miR-1469	SELENBP1	RNF25	CLK1	LRRC37A4P
1200	LINC01359	CELSR3	DNPH1	ZNF446	ATP2B1	RANBP9	PDHX	BAG4	TANGO2	FAM185BP
1201	IL9RP3	VENTX	C9orf139	ZNF264	ATP1B1	HARS2	MIR3945HG	WBP2	U62631.1	PLIN5
1202	DANCR	AAR2	AC097382.1	RPS5	ATP10D	hsa-miR-4645-5p	SAT2	AC018647.3	hsa-miR-199b-3p	PPME1
1203	RPS2P36	CC2D1A	PILRB	YTHDC1	ATF3	hsa-miR-6832-3p	ZNF767P	B3GAT1	CNTNAP3C	STARD10
1204	ITGB2-AS1	SNX2	SGIP1	CHMP2B	ASPRV1	SLC24A4	C18orf54	FAM234B	hsa-miR-409-5p	NUTM2D
1205	C14orf132	MMP8	AC016590.2	SMAP2	ARID1B	PSEN2	OSBPL9	hsa-miR-6836-5p	PPBP	EML6
1206	RPL41P1	FAM157B	CFAP410	PPIE	ARHGEF10L	hsa-miR-96-3p	ZC3HAV1	COTL1	AC018644.1	B3GNT10
1207	KIF9-AS1	PDCL	GZMK	ZMPSTE24	ARHGAP18	hsa-miR-4717-5p	ANK1	PLEKHF2	PF4V1	ZSWIM8
1208	AL158166.1	hsa-miR-548ac	PIK3AP1	STARD7	ARHGAP17	hsa-miR-665	PPM1H	BRD7	KIAA0513	C10orf105
1209	ZNF717	HERC1	ZNF845	NOA1	ARHGAP12	UNC93B1	AC010326.4	LRATD2	ARHGEF40	IFRD2
1210	WDR11-AS1	TMEM141	ACCS	REST	APOBEC3G	PDIA6	CEBPD	HIKESHI	GPSM3	HNRNPUL2
1211	AC092535.2	PLCXD2	MRC2	HAL	AP3B1	PHACTR4	LOXL3	HRH2	EPHB1	CSKMT
1212	TRGC2	LINC02245	DCAF12	SSH1	AP001636.3	FAM219B	CD164	ATOH8	RN7SL3	SEPTIN7P2
1213	AL162724.1	TOE1	MAP3K11	GSTP1	AP001469.3	hsa-miR-216b-5p	RASSF2	hsa-miR-6733-3p	BX539320.1	AC112512.1
1214	WASH7P	C20orf197	NTHL1	APLP2	ANP32A	hsa-miR-1297	hsa-miR-374b-5p	SCD5	EIF5A	MS4A4E
1215	PARG	LINC02723	ZNF239	FAM234B	ANKRD6	PCBP3	IFI35	PLGLB2	LYSMD2	AL137792.1
1216	RBM26-AS1	AC073342.2	LINC00412	WBP11	ANKRD16	hsa-miR-1225-3p	CPNE2	SPG11	TPTEP2	SMIM30
1217	AL359644.1	GTF2IP13	SPATA5L1	EIF3I	ANAPC4	PHF20	PLAGL2	NOC2L	ADCY7	PLEKHM1P1
1218	TP73-AS1	SLC7A7	hsa-miR-3136-5p	TXLNA	ANAPC15	ANAPC5	ATP6V1E1	AKT3	AC015982.2	LINC01588
1219	AL353662.1	AC078846.1	CEP164	NCOA1	ALG11	ENTPD5	hsa-miR-5690	KIF5B	AL732372.2	AMZ2P1
1220	HSBP1L1	AC025178.1	CD101	AGBL5	AL845472.2	DCUN1D2	TP53INP2	hsa-miR-551a	FAM118A	LTB4R
1221	EEF1DP2	CTNNA1	SDF4	RAB10	AL691447.2	PPP3R1	SEMA4F	OTOF	STAT3	DNASE1
1222	FAM66C	COLQ	hsa-miR-6775-3p	HADHA	AL645929.1	TPST1	TNFAIP6	PRKCH	hsa-miR-20a-5p	CSNK1E
1223	ENTPD1-AS1	SPIRE1	ENKUR	MAPRE3	AL645568.1	CPNE5	GAS6-AS1	RTCA-AS1	IGLV1-40	GALT
1224	RPL23AP34	VIL1	PANK4	CAD	AL592295.1	AIFM2	OSBPL5	Z97192.3	CCN3	CLDN9
1225	LINC01772	SUGT1P4-STRA6LP	AC253572.1	CD59	AL590385.2	ANAPC2	ECHDC3	AC007038.2	SLC25A11	ITGA1
1226	LINC00623	MAPKAPK3	TSC22D1	CD82	AL513412.1	TBPL1	ELF1	ZNF224	hsa-miR-320a-3p	AC019080.1
1227	LINC00937	C3	ATP2B4	FCN1	AL445426.1	SOCS1	STX2	JRKL	FAM53B	NUDT19
1228	FTCDNL1	CASTOR2	PCYT1A	MYNN	AL365475.1	KAT8	GRK2	RETREG1	NUMA1	AP1G2
1229	BAIAP2-DT	SUZ12	hsa-miR-4706	SCAMP1	AL365272.1	hsa-miR-499a-5p	EIF5A	IER2	APBB1IP	ZNF90
1230	TEX22	FCRLA	RARA-AS1	PREP	AL356488.3	RN7SKP80	LINC01002	METTL21EP	OS9	NAXD
1231	AC010536.1	MIR4480	ACAD8	HACE1	AL356417.3	AC016831.7	TNNT1	hsa-miR-6875-5p	MARCKS	MEF2B
1232	SGMS1-AS1	KCNMB1	hsa-miR-6826-3p	SEH1L	AL160006.1	hsa-miR-6893-5p	hsa-miR-10a-3p	ACRBP	HLA-DPA1	GANC
1233	WASH8P	ENOSF1	MICA	WDR47	AL158071.3	hsa-miR-7843-3p	SRRD	PI16	hsa-miR-5695	TTLL3
1234	GTF2H2B	ALMS1P1	hsa-miR-487a-3p	WDFY1	AL139288.1	hsa-miR-10399-5p	NRIP1	KPNA5	AL513534.1	REPIN1
1235	AC009961.1	PRLR	SARAF	OVGP1	AL121985.1	hsa-miR-34b-3p	hsa-miR-6503-5p	ZSCAN16-AS1	FCER1A	ZNF891
1236	AL031123.1	hsa-miR-4440	MIF4GD	SLC25A24	AL109806.1	GRSF1	STK35	LINC01003	hsa-miR-6777-3p	SMIM7
1237	TMEM191A	PPP2R2D	CUL2	MAP3K4	AL080317.2	NOD1	hsa-miR-379-3p	KDM3A	DPYD	TSPAN4
1238	RPS3AP38	LINC02580	UBR5-AS1	PILRA	AL049840.4	hsa-miR-199b-3p	hsa-miR-6741-3p	ISCA1	AP1G2	CPNE1
1239	NUP50-DT	PNRC2	AC064801.2	ABCB1	AL049757.1	ZBED5-AS1	DDHD1	NUDT16P1	SNU13	ARL16
1240	AC016831.1	FTH1	ASGR2	ZNF213	AL034417.4	FSD1L	MPRIP	LYVE1	FBXL13	PAXIP1-AS2
1241	AL031727.1	ALPL	RRM2	AKR1B1	AL021368.2	hsa-miR-1294	NEBL	AP001324.1	STAB1	LYRM4
1242	Z93930.2	AC131212.2	SERBP1	CPNE3	AKAP7	AP005131.7	AL845472.2	SP3	hsa-miR-548z	MYCBP
1243	TMEM185B	TCFL5	DNAAF2	RRN3	AIFM2	hsa-miR-3140-5p	EMSY	RNF215	NUB1	AC132008.2
1244	RPSAP21	ZNF136	RMDN1	CTTN	AFAP1L2	TCFL5	CIAO2A	PASK	E2F3-IT1	ALG3
1245	USF1P1	LTK	GOLGA5P1	MTIF2	AEBP1	C12orf10	ACSL5	ZNF783	ITGB2-AS1	DDX12P
1246	LINC02848	ATP6V0A1	BBS2	DDHD2	ADO	PRMT7	FOXN3	RACGAP1	LINC01138	ZSWIM7
1247	PLCG1-AS1	MSR1	AJ003147.3	EPS15	ADGRE4P	TPPP3	BRIX1	GABRR2	STK11	LINC01521
1248	AC021028.1	ATF7	TANK	MGST2	ADGRA3	CCL5	hsa-miR-4709-5p	EPAS1	AL590385.2	MCM3AP-AS1
1249	AL133410.1	MITF	hsa-miR-6861-5p	CHERP	ADCY9	AC022182.1	NAB1	PAX8-AS1	LENG8	AATBC
1250	LINC01806	LINC02084	FBXW7	ATG16L1	ADAM12	ATP2B4	AC015911.4	ANKRD16	TMEM252	LINC00598
1251	NUTM2A-AS1	ADCK5	EVC2	USP40	ACTL10	CHMP7	PDK1	hsa-miR-3918	MAP3K11	EFCAB8
1252	AC007381.1	hsa-miR-671-5p	ZNF506	POMGNT1	ACSS2	RPL38	IFT52	PEAK1	NSFL1C	LINC00189
1253	ITPKB-IT1	TMPO-AS1	WBP4	MAST2	AC245014.3	VEPH1	VWA8	MRPL51	MBP	ANKRD20A11P
1254	LINC01004	GRK4	RPGRIP1	DNAJA1	AC138207.8	hsa-miR-219b-3p	CASP3	TSPAN9	AC011816.1	GUSBP9
1255	AC035139.1	RN7SKP71	ARPIN	B4GALT1	AC134407.2	CCT2	SLC38A7	AC010883.3	SETX	TMEM242
1256	CCT6P1	hsa-miR-548u	IRF7	CHMP5	AC127521.1	hsa-miR-7705	MPPE1	EFHC1	IVNS1ABP	TMEM167B
1257	AC004951.1	hsa-miR-6742-5p	RAMAC	NFX1	AC126755.1	OPN3	FDPSP3	EPG5	PHF1	ARHGAP27P1-BPTFP1-KPNA2P3
1258	AC073052.1	HLA-DRA	hsa-miR-5010-3p	DIMT1	AC116913.1	NRXN3	hsa-miR-16-1-3p	TSPAN32	RAB20	TNFRSF25
1259	AP006222.1	CLEC4F	LOXL2	IPO11	AC116407.4	PRKCE	SFXN2	ZGPAT	AC116366.2	AL390728.2
1260	OST4	ATP8B3	TNFRSF21	EIF2AK1	AC116353.6	hsa-miR-518e-3p	DYRK1A	CEACAM19	CAMK1D	AL592295.1
1261	GRK5-IT1	PCBP3	ITGB1	NME8	AC104825.1	C1QC	hsa-miR-363-3p	AC104447.1	KIAA1324	TSTD1
1262	C2orf92	KAT2A	CAPN5	SNX10	AC104162.2	MIA3	PATL2	EFHD2	RN7SL600P	CYB5RL
1263	AL513550.1	FDFT1	NF1	SEPHS1	AC103831.1	APOBEC3F	TMEM63A	LIMS1	AC018926.1	CROCCP2
1264	CCDC183-AS1	BCL2L2	TMEM250	MRPL28	AC100835.2	ZNF469	GNAS	hsa-miR-6729-5p	MAZ	AL022722.1
1265	FNDC10	hsa-miR-5581-3p	ECSIT	ITPKC	AC090616.6	hsa-miR-34c-3p	ZNF250	CSTF1	MKNK1	IFI30
1266	FCF1P1	KLHL14	NKD1	CEACAM6	AC080013.1	hsa-miR-671-5p	EMILIN2	AMN	HLA-A	AL589993.1
1267	SNHG26	GTSE1	ITM2C	RBM22	AC068790.7	C11orf24	ADO	hsa-miR-6894-3p	ALYREF	LY86-AS1
1268	ARL17B	MAP4K3	SYTL2	TMED2	AC067817.1	SLC7A7	FAM8A1	L3MBTL4	PPP2R5C	AC009403.1
1269	DHFR	KLHL9	PGM2L1	ERO1B	AC055811.3	ING4	RPL41	hsa-miR-4507	PYCARD	CCDC7
1270	AL022313.2	IVNS1ABP	PACSIN2	ZFAND6	AC027682.7	TMEM126B	hsa-miR-1843	EXTL3	RNU6-942P	FNIP1
1271	MRPL45P2	SLC25A51	CBWD1	LAT2	AC024560.4	PCNX1	PSMD5	NBPF8	EIF3G	AL356776.1
1272	LINC00954	SSPN	SPOP	ZW10	AC024257.3	BRI3BP	KCTD20	GUSBP9	GPR27	RPS16P5
1273	LINC01128	TMSB10	ZNF767P	ALG9	AC023449.2	hsa-miR-3184-3p	hsa-miR-4473	KAZN	CSNK1D	CKLF
1274	AC064807.1	MPP5	CYC1	ACOX3	AC023355.1	ZBTB8OS	PIK3AP1	MTHFD2	NUP210	NPEPL1
1275	HMGB3P4	CCT3	AP005482.1	MTMR2	AC022211.2	hsa-miR-3922-5p	AC015911.3	ATRIP	RPS16	ZNF407
1276	BACH1-IT2	CHKB-DT	RNASET2	PPP1R15A	AC022182.1	TRAK2	TRAPPC2L	SLC33A1	TERF2IP	LRRC69
1277	AL121985.1	PANX1	BAIAP3	TRIP6	AC018647.2	LENG1	AP2A1	OS9	RNU6-920P	MIR17HG
1278	AL138963.1	GID8	RWDD1	ACHE	AC018644.1	SDC2	hsa-miR-6812-3p	PRXL2A	B4GALT5	CRPPA
1279	MIR646HG	hsa-miR-3143	SAMD10	FTL	AC017116.2	ZEB1	UBE2F	hsa-miR-6131	RAB2B	PPIAP29
1280	AC024028.1	DTX2P1	BTN2A1	SRRT	AC015883.1	STN1	TYK2	LAT2	hsa-miR-642a-5p	PHB2
1281	AL669831.1	hsa-miR-3907	hsa-miR-1284	BAX	AC012291.2	ZKSCAN1	CAMK1	hsa-miR-6130	TLR6	AL008729.1
1282	GUSBP11	RPL29P14	AATK	NLK	AC011472.2	JAK2	IGKV2-30	PNPLA7	hsa-miR-182-5p	RPL13P12
1283	SCAMP4	hsa-miR-20b-3p	TMEM245	PIGS	AC011337.1	ACPP	PPIAP22	HLA-B	RAD21	CD27-AS1
1284	LTB	EIF5	TMEM204	ATXN7L3	AC010642.2	ERP29	FLNB	ZNF749	hsa-miR-22-3p	NEURL4
1285	SLC2A1-AS1	hsa-miR-199b-5p	AC092068.3	PGS1	AC010326.4	NSMCE2	VPS39	NCOR1	ATM	ALOX12-AS1
1286	Z94721.1	EBLN2	ABLIM2	PSMC5	AC010186.3	hsa-miR-548s	PDK4	AAR2	JUND	AC025171.2
1287	AP001324.1	CBX1	FYCO1	UIMC1	AC009404.1	AC073342.2	hsa-miR-4454	ITPRID2	AURKAIP1	UBXN2B
1288	AL080276.2	TRIM23	CRIM1	LPCAT2	AC007406.5	BATF	OSBPL8	VAV3	CTSH	CBWD6
1289	AL390728.4	LINC00189	GOLGA3	GNAO1	AC006369.1	KIAA2013	SH3BGRL2	KMT5B	KCNJ15	AC141586.1
1290	AL355581.1	AL359878.1	AC147651.1	OGFOD1	AC005899.6	CD38	hsa-miR-4745-3p	AC087741.1	hsa-miR-542-3p	AC138409.2
1291	INKA2-AS1	P3H4	KIAA1143	SH3BP2	ABI3	hsa-miR-138-2-3p	TRAV12-2	RN7SKP255	RGS10	LINC00680
1292	SLC9A7P1	GLRX	GPD1L	NOP14	ABHD4	FANCA	NMT1	UBE2D4	DDX17	PEX26
1293	AC138969.2	SIGLEC17P	SPIB	ADD1	AARS	ZFYVE21	NIT2	CDC6	MME	BASP1-AS1
1294	AC008850.1	AF230666.2	hsa-miR-6768-5p	L2HGDH	hsa-miR-99b-5p	hsa-miR-2861	SLC26A11	FUS	DHRS7	LINC02649
1295	AL353597.1	CD300LB	GUCY1B1	TXNDC16	hsa-miR-99b-3p	RFX3	ENKD1	GRINA	HIST1H2AC	FASTKD5
1296	AC114763.1	IGKV3-15	GAK	RTRAF	hsa-miR-99a-5p	LINC00847	VPS25	HAX1	hsa-miR-150-5p	GOLGA8B
1297	POLR2J2	CYTH3	AC092490.1	GMCL1	hsa-miR-99a-3p	STARD4	PARP9	AC244502.1	hsa-miR-1238-3p	AKR1C7P
1298	AC012368.2	HMGN2P3	NDUFS4	SF3B2	hsa-miR-9985	PINK1	GID8	hsa-miR-190b-5p	ARF6	HOMEZ
1299	AL392172.1	NUDT3	PHF13	KLHL42	hsa-miR-9903	NOD2	MLX	DDX60	RPS26	AC127502.1
1300	AP000692.1	hsa-miR-29c-3p	AL023806.3	GNAS	hsa-miR-9901	SELENBP1	FAU	RFNG	IGLV3-9	VPS16
1301	AL031283.1	EXPH5	GATA3	DNM1L	hsa-miR-9899	COQ8A	MVB12B	hsa-miR-132-5p	STEAP4	MYL5
1302	MTND1P11	SPTLC2	PKP4	ERGIC2	hsa-miR-98-5p	hsa-miR-1298-5p	TET2	BLCAP	MDFIC	ACTG1P3
1303	HCG11	ATP11B	HSH2D	AURKA	hsa-miR-96-5p	HIST2H3D	hsa-miR-6786-3p	AL161891.1	PDE7A	PPM1N
1304	AC093495.1	AC009682.1	PDLIM1	CASS4	hsa-miR-96-3p	hsa-miR-6856-5p	TRERF1	PEX12	NUCB1	RPL7AP64
1305	MT-ATP8	AC011944.2	TMEM131L	RFX2	hsa-miR-95-3p	RUFY3	PNPT1	MYO1D	IGHV4-39	PRIM1
1306	FAM174C	CD164	CATIP-AS1	METTL2A	hsa-miR-943	CIAO2B	PPM1A	PPT1	INAFM1	IGHG3
1307	CYP4F29P	HSPA7	TRMU	ALG6	hsa-miR-942-5p	OSGEP	SLC9A7P1	ARL3	CCR2	IGHV2-5
1308	LINC01534	KREMEN1	AC015883.1	CNOT3	hsa-miR-942-3p	LINC02555	hsa-miR-128-1-5p	ANKRD23	TP53I11	IGHV3-7
1309	PIGBOS1	ADRA2A	MAGOH	PTPN4	hsa-miR-940	hsa-miR-346	MCM7	PLAAT3	MXD3	IGHV1-18
1310	NRIR	hsa-miR-6873-3p	MRPS11	DDX18	hsa-miR-939-5p	LAT	EEF1A1P3	MIR7848	hsa-miR-628-3p	IGHV3-21
1311	PGAM1P6	ARL15	CSAD	KHSRP	hsa-miR-939-3p	RIPK3	hsa-miR-940	LINC02207	RELL1	IGHV4-34
1312	MTCO1P11	hsa-miR-6847-3p	CHMP5	GNA11	hsa-miR-937-5p	RSBN1	DPYSL2	ZNF596	PSMB7	IGHV4-39
1313	AC245452.1	AC135050.6	GET1	EDEM2	hsa-miR-937-3p	hsa-miR-548av-5p	PPME1	HMOX2	ZNF586	IGHV5-51
1314	AC009506.1	GRK5-IT1	CFAP298	TPX2	hsa-miR-935	hsa-miR-3143	ICAM3	hsa-miR-197-5p	AC016590.2	SNORD17
1315	LINC00570	SWAP70	ZNF529	PDRG1	hsa-miR-933	TMEM216	TNRC6C-AS1	RN7SL172P	LIPA	RNU6-1176P
1316	AL161785.1	ZNF609	STX11	DOCK9	hsa-miR-93-5p	hsa-miR-1180-3p	MIS12	BTG3	RPL34	LINC01089
1317	AL356966.1	POP7	FRS2	ANKRD10	hsa-miR-93-3p	ZNF703	AP001628.1	TRAJ25	hsa-miR-1249-3p	LINC02693
1318	TMCO1-AS1	TAP1	ZSCAN18	TGDS	hsa-miR-92b-5p	hsa-miR-4653-3p	FSTL1	LIPA	ZNFX1	LINC02656
1319	IGHV4-59	AL359220.1	JADE2	DOCK3	hsa-miR-92b-3p	hsa-miR-4284	RPSAP36	CCDC107	AC090559.1	MT-ND4L
1320	SMIM25	MT-ND4L	CD200R1	C3orf18	hsa-miR-92a-2-5p	FMNL2	FFAR2	CCNYL1	INAFM2	MAP10
1321	LINC00539	CCDC122	DTX4	COQ9	hsa-miR-92a-1-5p	REL	RER1	ZNF562	IFRD1	AC016747.1
1322	AC017035.1	PHLDB3	HMGXB4	TMEM40	hsa-miR-921	hsa-miR-2355-5p	hsa-miR-4734	AL360091.2	IKZF1	ZNF580
1323	ATP5PBP1	hsa-miR-145-3p	MED21	KIF9	hsa-miR-892a	NRXN1	SH3BP5	CROT	AC005306.1	ZNF611
1324	ATXN1L	LINC00987	C2CD3	CRLS1	hsa-miR-891a-5p	TFDP1	MFSD2B	SEPTIN8	PPP1CB	NUP62
1325	LINC02648	IL4R	GIPC1	PPP1R13B	hsa-miR-888-5p	WASF2	MS4A6A	RNU6-1003P	AC123912.4	DENND1B
1326	AC138150.1	hsa-miR-7850-5p	ZCCHC10	ATRN	hsa-miR-885-5p	JAM3	SLC35C1	CHAF1B	MAT2A	C1orf220
1327	SMIM13	ADAMTS1	PNPO	SMOX	hsa-miR-874-5p	LIG1	B2M	HSP90AB1	CENPX	SFT2D2
1328	AC096677.1	LRRC3	ZDHHC17	SIGLEC1	hsa-miR-874-3p	ITGB3	ZDHHC7	TRAJ35	HIST1H2BM	FGFR1OP
1329	SVIL-AS1	PSMA2	NAA40	FKBP1A	hsa-miR-873-5p	BAZ1B	hsa-miR-6747-3p	ZNF252P	AC079174.1	LPAL2
1330	TNK2-AS1	WASL	KPNA1	NSFL1C	hsa-miR-873-3p	RAB12	PBX2	HERC4	INPP5D	AL353625.1
1331	RTCA-AS1	REEP3	CDKL1	C20orf194	hsa-miR-8485	hsa-miR-4724-5p	DNMT1	TPPP3	RPL8	SCAF8
1332	SH3BP5-AS1	SWI5	FAM86C1	ZNF343	hsa-miR-8089	RGS12	C4orf48	TEF	IGHV3-33	IGHD
1333	RPL17P10	RPL18	AC130454.1	EBF4	hsa-miR-8083	PPARGC1B	NAP1L4	ANP32E	MGRN1	IGHA1
1334	LAMTOR5-AS1	AP000919.4	SMYD3-IT1	MAVS	hsa-miR-8072	KLF11	TNS3	CD300C	ASAH1	ACKR1
1335	E2F3-IT1	MTG1	TMEM184C	LZTS3	hsa-miR-8064	GID8	ANXA7	ADRB2	SLC38A10	IGHG2
1336	AC012363.1	CCDC191	EPB41L4A	XRN2	hsa-miR-8052	CACNG6	MT2A	RPL37A	TESPA1	TRAJ26
1337	TUBB4BP2	GATD3A	UNC45A	KIZ	hsa-miR-7974	SLC2A5	IGKV4-1	PAIP2B	MRVI1-AS1	TRAJ25
1338	SNHG14	AC108449.2	ACO1	DYNLL1	hsa-miR-7856-5p	DNAJB4	RWDD4	SYCP2	hsa-miR-933	TRAJ24
1339	AL354877.1	HIST1H3A	CYP27A1	TESC	hsa-miR-7855-5p	ZNF619	PLSCR1	KANK2	DUSP2	TRAJ23
1340	AL049795.1	ERN1	ZNF628	SNX5	hsa-miR-7854-3p	hsa-miR-10393-3p	FAM169B	ALDH1B1	CPQ	TRAJ22
1341	CPTP	ILK	CD300H	RPL6	hsa-miR-7853-5p	NTAN1P2	EAF2	MSRB2	LIMD2	TRAJ21
1342	EXOSC6	LINS1	FIP1L1	SIRPG	hsa-miR-7852-3p	hsa-miR-5680	HIPK1	DENR	SMG5	TRAJ20
1343	VPS52	AC144831.1	AP001992.1	MAPKAPK5	hsa-miR-7851-3p	ARHGEF3	AL080250.1	IGFLR1	SH2D2A	TRAJ19
1344	RPL23AP53	RNPEPL1	SFRP2	P2RX7	hsa-miR-7850-5p	ENPP2	ZKSCAN5	PTGS2	CAPZA1	TRAJ18
1345	AC135983.2	hsa-miR-4781-5p	ANKRD46	ESF1	hsa-miR-7849-3p	TBC1D5	HADHA	RFX3-AS1	HIST2H2BE	TRAJ17
1346	KIF28P	SLAIN1	MAP2K3	RBBP9	hsa-miR-7848-3p	CTDSPL	IFITM3	ZHX2	VDAC3	TRAJ16
1347	RABGAP1L-IT1	SGPP1	GLCE	ANAPC5	hsa-miR-7847-3p	hsa-miR-6786-3p	AC006033.2	TGFBI	TLR1	TRAJ14
1348	ZNF844	ANKFY1	TGS1	SLC23A2	hsa-miR-7846-3p	EML2	MAN1C1	hsa-miR-126-3p	hsa-miR-6772-3p	TRAJ13
1349	DIP2A-IT1	TFAP2E	GTF2IRD2B	SLC8B1	hsa-miR-7845-5p	hsa-miR-6715a-3p	DDX58	SPEG	PRMT1	TRAJ12
1350	LINC01422	FUT10	DDHD1	TMEM230	hsa-miR-7844-5p	hsa-miR-181b-2-3p	TMEM91	hsa-miR-1303	ZC3H12A	TRAJ11
1351	NSUN5P1	PCGF5	TUBA4A	DZANK1	hsa-miR-7843-5p	LINC02680	FAM136A	ZNF697	ELOB	TRAJ10
1352	AC009226.1	TBP	DDX5	KDM2B	hsa-miR-7843-3p	HIST1H2AI	hsa-miR-30e-3p	hsa-miR-4732-3p	ITGB3	TRAJ9
1353	CCDC18-AS1	KAT8	C22orf46	TASP1	hsa-miR-7706	LINC02035	ZDHHC20	HOXB3	SCO2	TRAJ8
1354	SIRPB3P	AC090181.1	HPS3	OAS1	hsa-miR-7705	GNAQ	AL049840.6	hsa-miR-5088-3p	CHSY1	TRAJ7
1355	LINC00205	ACTG1P17	TNF	GCN1	hsa-miR-7704	ASF1B	C16orf54	DDAH2	PHF11	TRAJ6
1356	ENTPD3-AS1	ITGAD	BAG2	RPLP0	hsa-miR-7703	TIMM17A	ZNFX1	CD55	ACTBP8	TRAJ5
1357	AC244669.1	SNRPC	XKR8	PXN	hsa-miR-770-5p	RN7SKP71	TLR1	UGCG	RPL11	TRAJ4
1358	AC147651.1	AC018529.3	MPG	RPH3A	hsa-miR-769-5p	hsa-miR-10396b-5p	AC006330.1	INTS7	GRAMD1A	TRAJ2
1359	HLA-DPB1	ERLIN2	ORAI1	KIF16B	hsa-miR-769-3p	RECQL4	LRP1	AC002467.1	CAPN15	TRAJ1
1360	OSER1-DT	AC104809.2	DTX3L	TRMT6	hsa-miR-766-5p	DGKA	CA1	HIST2H2BD	TRAPPC1	IGHA2
1361	AFG3L1P	MAK16	C8orf88	PEBP1	hsa-miR-766-3p	hsa-miR-3911	AC011816.1	LINC02432	MXD4	CFAP45
1362	CHROMR	AIP	hsa-miR-1307-5p	BRAP	hsa-miR-765	hsa-miR-28-5p	DDX21	CCDC43	hsa-miR-1227-3p	AC007256.1
1363	AC002456.1	NBPF1	ORMDL3	ERP29	hsa-miR-764	AC005224.3	SIAH2	UBA5	DDX39A	KLRK1
1364	YES1P1	CMTR2	EXPH5	FUS	hsa-miR-762	AC099524.1	PLA2G4C	SETD3	RPS23	DNAJC9
1365	EPB41L4A-AS1	TTC39B	RO60	FXYD5	hsa-miR-758-5p	PMAIP1	CDC123	RBM26-AS1	AATK	VDAC1
1366	CCNT2-AS1	NTSR1	TTC30B	ZNF302	hsa-miR-758-3p	ADCY7	CAPS	LMBR1L	RTN3	TMX2
1367	YBX1P1	ZNF319	AKTIP	GRAMD1A	hsa-miR-744-5p	SLC25A33	SCARB1	MFF	SLC49A3	U73169.1
1368	MRPL20-AS1	hsa-miR-6762-3p	BTLA	CMTM1	hsa-miR-744-3p	TCTN1	CDC42EP4	TOR4A	SERPINB9	HEXA
1369	NDUFAF8	LINC02596	WDR7	GANAB	hsa-miR-7160-5p	hsa-miR-655-3p	SHMT2	POLR2J4	CSAD	NDUFS3
1370	LINC01504	RNF141	HNRNPUL2	GMIP	hsa-miR-7156-3p	C3orf20	CAMKK1	CHRAC1	HDGF	LEPROT
1371	AL021707.1	PSPN	PTPN23	BIRC5	hsa-miR-7155-5p	GORASP1	RASSF4	SLC7A8	HIST1H2AE	LBH
1372	PLCB1-IT1	ANP32E	ANKRD34B	LAG3	hsa-miR-7155-3p	MAF1	EFHC1	B3GLCT	MIR3939	ADAT3
1373	NUTM2B-AS1	TFPT	AL117335.1	MLF2	hsa-miR-7151-5p	GUCD1	PTPN22	hsa-miR-1291	TRG-AS1	PPP1CB
1374	GBP1P1	AC008014.1	CRY2	DDX24	hsa-miR-7151-3p	AC136475.5	hsa-miR-579-3p	RPS3AP38	BPI	GPSM3
1375	Z82206.1	LIN37	PSMD11	ZBTB25	hsa-miR-7114-5p	CASP1	EPS15	TMCO1	XKR8	LAT
1376	LINC02158	PDE1B	MTND4P14	NECAP1	hsa-miR-7114-3p	hsa-miR-7151-3p	STAT5B	TRGV7	hsa-miR-4638-3p	NCKIPSD
1377	ZNF469	AC087286.4	PXYLP1	DHX32	hsa-miR-7113-5p	EPB42	ZRANB1	KCNA2	AC063977.2	ATF6B
1378	SBDSP1	POLR3C	RPL8	RCOR1	hsa-miR-7113-3p	AIDA	DDX1	AL591895.1	FCGR1CP	SEC14L1P1
1379	MCRIP1	FBXO9	TMEM86B	GPATCH2L	hsa-miR-7112-3p	CAMK2G	NEK7	TRAJ1	YPEL3	S1PR3
1380	SLC26A6	ADCK1	LRFN4	LTBP4	hsa-miR-7111-3p	DTL	RNF114	DTD1	hsa-miR-181d-5p	SLC35F6
1381	FGD5-AS1	PIGH	PHLDB2	BLVRB	hsa-miR-7110-5p	CEP128	MMD	AC068888.2	ATP10A	CLIC1
1382	DBH-AS1	RPS12P27	GPR132	SLC9A1	hsa-miR-7110-3p	hsa-miR-4436a	PXK	TPT1	IL1RAP	DDAH2
1383	MIAT	B4GALT5	AC092910.3	SPTLC1	hsa-miR-711	ADIPOR1	NAGA	SDE2	ZC3HAV1	RPS29
1384	AL080250.1	MYH9	hsa-miR-6505-5p	PAPOLA	hsa-miR-7109-5p	hsa-miR-518e-5p	GSR	POGLUT1	AC015871.1	ZNF337-AS1
1385	DNAJC19P5	AC009133.1	CLEC6A	CCNK	hsa-miR-7109-3p	CDKN2C	UBE2O	BPI	IGHV3-11	CENPBD1P1
1386	FAM229A	DCUN1D1	LINC00865	PCBP4	hsa-miR-7108-5p	SGMS1-AS1	FCGRT	MDM1	HERC2P2	ZNF134
1387	ERCC6	hsa-miR-1288-3p	NUP205	YPEL3	hsa-miR-7108-3p	COL13A1	HES4	AP005131.7	EEF1A1P5	ZNF888
1388	RUSC1-AS1	ODC1-DT	NAPB	MRPS33	hsa-miR-7107-5p	AC003080.1	ABCC5	C5	ACP1	ZNF845
1389	C3orf86	PITRM1	C1QC	NDUFB2	hsa-miR-7107-3p	SQLE	FURIN	PER3	WWP2	ZNF321P
1390	LINC00115	TMEM43	hsa-miR-3620-3p	NUDC	hsa-miR-7106-5p	PLEKHA8P1	CCDC191	SNRNP35	CD4	C8orf82
1391	AC012368.1	hsa-miR-762	CLEC4D	MAEA	hsa-miR-708-5p	SPIRE1	GNAO1	AL138756.1	FAM192A	STIMATE
1392	AL513365.2	RN7SKP80	TCP11L2	ICAM1	hsa-miR-708-3p	hsa-miR-4421	AL034550.2	ACADVL	MIR3671	ZNF254
1393	NOL7	SLFN5	TFDP1	STRN4	hsa-miR-7-2-3p	ANGPT1	CWC25	hsa-miR-6812-3p	ATP5F1C	SRA1
1394	AL731557.1	MIOS	ZNF526	IRAK3	hsa-miR-7-1-3p	STAT5B	FAM214A	FSD1L	ZMIZ1	ARF1P2
1395	AL109741.1	HIST1H4C	TUBB4BP2	LYZ	hsa-miR-6895-5p	SLAMF1	AC068896.1	CDC42EP3	RPL10P9	CRYGS
1396	RPS15AP10	MRPL35	P2RX4	MUL1	hsa-miR-6895-3p	CENPT	CRIP2	AC126755.1	RELT	CRIP1
1397	TNPO1P1	CLEC5A	COG4	TFAP4	hsa-miR-6894-5p	hsa-miR-4500	RPS12	ARHGEF37	CPPED1	CNN2P9
1398	AL132656.1	REXO4	RRBP1	PDCD7	hsa-miR-6893-5p	VAPA	MME	FLT4	RPL21P123	AL031985.1
1399	TGIF2P1	HS2ST1	MCOLN2	SPG21	hsa-miR-6893-3p	DLGAP1-AS2	NREP	RPS6KA4	RN7SL141P	TRIM59
1400	LINC00863	FBXL17	MED10	DNAJB11	hsa-miR-6892-5p	hsa-miR-1343-5p	DDX42	TRAJ11	VWCE	MLLT11
1401	AL391684.1	CRPPA	SDHAF4	FLT3LG	hsa-miR-6892-3p	FBH1	XPOT	LDLRAD3	hsa-miR-584-3p	AL049697.1
1402	AL390066.1	PIK3R1	hsa-miR-30e-3p	RAB11FIP3	hsa-miR-6891-5p	hsa-miR-6735-5p	SAMD4A	hsa-miR-148b-3p	AC245014.3	Z97192.2
1403	AC017002.1	SLC9A3-AS1	IGKV4-1	GNPTG	hsa-miR-6891-3p	TEF	ZFP69B	AP001429.1	MPZL1	NRAS
1404	AL513412.1	IER5	ERI3-IT1	ZNF268	hsa-miR-6890-5p	USP6NL	ACSS3	TP53BP2	UBL5	ANKRD39
1405	KCTD9P1	TMCC1-AS1	TVP23C	GOLGA3	hsa-miR-6890-3p	IL12RB1	UTP11	AC027514.1	ZNF710	QTRT1
1406	AL162586.1	PPP2R5C	CHUK	PABPC4	hsa-miR-6889-5p	NTSR1	LAIR1	hsa-miR-4677-3p	TCF25	CHUK
1407	CATIP-AS1	SFI1	AC022182.1	CERS4	hsa-miR-6888-3p	hsa-miR-6891-5p	APOBEC3B	AAMDC	CDV3	MXD3
1408	FTH1P22	DAAM1	MTERF1	MCOLN1	hsa-miR-6887-3p	TAPT1-AS1	DYNC1LI2	TBCA	hsa-miR-3691-5p	GSTM2
1409	AL355336.1	SETD9	SUGT1P4-STRA6LP	USP48	hsa-miR-6886-5p	DNAJB5	hsa-miR-7977	ALKBH4	PFKP	LINC00671
1410	OR52K3P	CASS4	GGPS1	PDPR	hsa-miR-6885-5p	AL512625.3	UBE2J1	hsa-miR-582-3p	CD3D	COG8
1411	SLC9A3-AS1	XPNPEP3	GFM2	AARS	hsa-miR-6885-3p	hsa-miR-6812-3p	YTHDF1	MEST	IL1B	ARHGAP19
1412	RPSAP58	C5orf15	FARSB	GLG1	hsa-miR-6884-5p	AL365272.1	LYPLA1	EGLN2	hsa-miR-92a-1-5p	LCAT
1413	AC073283.1	AL031123.2	AC002558.1	TNRC6A	hsa-miR-6884-3p	TTN	CALHM2	RPS12P27	PSMA7	GPC2
1414	PLEKHM1	NBPF14	CSTF3	PLEKHG2	hsa-miR-6883-3p	RNPEP	MMP8	ZNF608	CYFIP2	RPL18AP3
1415	RPS12P26	ARSB	AC242988.2	PITPNM2	hsa-miR-6882-5p	RIN3	GOLGA8A	ZNF777	RBCK1	SIPA1
1416	AC078962.1	EMP3	UFD1	EXOC1	hsa-miR-6882-3p	TCHP	CCDC6	RWDD3	NABP1	ERV3-1
1417	AC078883.1	AL157392.3	AC021683.5	RBM27	hsa-miR-6881-5p	TSPAN3	ZNF362	POP5	ZDHHC20	SYNJ2BP
1418	AC073367.1	STAT1	HSBP1	OSBPL8	hsa-miR-6881-3p	hsa-miR-4743-5p	ITGB3	MASTL	ROPN1L	RBMXL1
1419	HSPA7	ZNFX1	hsa-miR-98-3p	DTX2	hsa-miR-6880-5p	ASCC2	EIF2S1	CFAP58	SF1	AL109955.1
1420	AP001628.1	MSRB3	PPP4R1L	NLRC4	hsa-miR-6879-5p	hsa-miR-6847-3p	hsa-miR-6514-5p	AC147651.1	AHCTF1	MORF4L1P1
1421	RPS27AP12	IFITM3	RFESD	PUS7	hsa-miR-6879-3p	C3AR1	BSG	AC004223.2	KLRG1	LINC00339
1422	LINC02470	BRD2	MIER3	NRCAM	hsa-miR-6878-5p	hsa-miR-3619-3p	PWWP3A	ZNF121	IL6R	GBP1P1
1423	AL591623.1	MYL4	hsa-miR-4685-3p	DLD	hsa-miR-6878-3p	TST	CDH26	VPS9D1	FAM160A2	ZNF469
1424	AC079630.1	GNE	RNASE2	WDR7	hsa-miR-6877-5p	WBP1	DOCK9	RAP1A	MAN2A2	SBDSP1
1425	AC007256.1	HAUS1	SLC4A1	TXNL1	hsa-miR-6877-3p	hsa-miR-676-5p	PDPK1	GPX7	PLIN3	MCRIP1
1426	CFAP45	GPN1	ITGB8	IL5RA	hsa-miR-6876-5p	GNL2	B3GNTL1	AC010210.1	hsa-miR-1296-5p	SLC26A6
1427	ZNF43	PNO1	NR1D2	ABCC6	hsa-miR-6876-3p	HAGH	SLC2A5	AC018442.1	KIF2A	FGD5-AS1
1428	LINC01270	GZMM	PSMD13	CMTM6	hsa-miR-6875-5p	GPBAR1	AC007406.5	WASHC5	MPPE1	DBH-AS1
1429	FCGR3A	GPANK1	TSTD3	ITGA6	hsa-miR-6875-3p	hsa-miR-4522	AMPD3	KCTD15	RASAL3	MIAT
1430	MSTO2P	HAUS4	RPL23AP53	MAP3K20	hsa-miR-6874-5p	ICAM2	AC138409.2	PEX16	TMEM154	AL080250.1
1431	EEF1AKMT2	C12orf66	KLF3-AS1	FH	hsa-miR-6874-3p	hsa-miR-188-3p	ARHGEF12	hsa-miR-6501-5p	PADI2	DNAJC19P5
1432	ADAMTSL4-AS1	NPC2	hsa-miR-3164	SEL1L3	hsa-miR-6873-5p	MFSD2B	TRIM23	MPV17	VIM-AS1	FAM229A
1433	HIST2H2BF	GOLGA8B	AC079922.2	CDV3	hsa-miR-6873-3p	MPZL1	HIST2H2BF	IL1R2	hsa-miR-125a-5p	ERCC6
1434	ATP1A1-AS1	PHF23	AL160006.1	ALKBH5	hsa-miR-6872-5p	SH3TC2	HERC1	DCTN6	AC104809.2	RUSC1-AS1
1435	C6orf163	HIST1H3B	AC073548.1	NLRP1	hsa-miR-6871-5p	hsa-miR-33a-3p	SH3BGRL3	hsa-miR-6842-3p	GAS7	C3orf86
1436	SNHG5	MPHOSPH8	hsa-miR-33b-3p	SPAG7	hsa-miR-6871-3p	PLAGL2	HAX1	LXN	CXCL10	LINC00115
1437	PCMTD2	TYK2	LTBP3	ZC3HC1	hsa-miR-6869-5p	SFI1	DIP2A	AC004797.1	MS4A6A	AC012368.1
1438	LIME1	AL078604.4	SLC9A1	ESR1	hsa-miR-6868-3p	OR52K3P	ZEB1	CHST15	SIGLEC7	AL513365.2
1439	EFCAB7	MATK	hsa-miR-3127-3p	TMEM101	hsa-miR-6867-5p	HVCN1	PCBP1	LZTS3	hsa-let-7f-1-3p	NOL7
1440	ARRDC1-AS1	CHAF1B	PLCH2	CD200	hsa-miR-6867-3p	AC018529.3	hsa-miR-4446-3p	ETFRF1	COA4	AL731557.1
1441	IFIT1B	TCL6	MAP4K1	PSME1	hsa-miR-6866-5p	hsa-miR-5683	ARAP1	SATB2	PLEC	AL109741.1
1442	ZDHHC18	GTPBP2	SNHG16	PPP2R3C	hsa-miR-6865-5p	TPGS2	CSRNP1	TMEM9B	CSDE1	LINC02648
1443	LIPN	HIST1H2BH	AGL	HAUS4	hsa-miR-6865-3p	hsa-miR-3184-5p	TMEM204	KALRN	PPIB	NRIR
1444	LINC00963	ELMO1	RRP12	CEBPE	hsa-miR-6864-5p	hsa-miR-7974	SIK1B	GARS-DT	NFXL1	PIGBOS1
1445	SYS1	LINC00467	POMGNT1	SLC7A8	hsa-miR-6861-5p	CHEK2	SDHB	ETS1	PRPF6	LINC01534
1446	INPP5B	ANKDD1A	TMA16	OSGEP	hsa-miR-6858-5p	TSPAN9	IL16	SORBS3	LRRFIP1	RPL23AP34
1447	MAFB	HADHA	ASB13	SLC22A17	hsa-miR-6858-3p	HDAC1	CD79A	LILRB4	hsa-miR-483-3p	LINC01772
1448	TRAF3IP1	FBXW8	IGKV3-20	SCFD1	hsa-miR-6857-5p	hsa-miR-99a-3p	DBR1	ZNF416	SVBP	LINC02158
1449	LINC02520	AL353708.3	NCF2	G2E3	hsa-miR-6856-5p	LGALS3	ZNF385A	MTFR1L	CD9	NUTM2B-AS1
1450	GIGYF2	ELP1	AP1S1	HECTD1	hsa-miR-6856-3p	TSPEAR	MYL9	MAB21L3	GPR171	LINC00937
1451	RUFY2	FAM78A	CYBA	HNRNPC	hsa-miR-6855-5p	GNAO1	SMARCA2	ARHGEF5	CHD3	PLCB1-IT1
1452	GGTA1P	PSMA1	hsa-miR-1278	RPGRIP1	hsa-miR-6855-3p	TCTN3	AC055839.1	hsa-miR-4685-5p	CLEC4E	KCTD9P1
1453	PHACTR4	hsa-miR-874-3p	RSL24D1	SUPT16H	hsa-miR-6854-5p	hsa-miR-1225-5p	DYNC1I2	AC007342.8	MIR6075	AL162586.1
1454	AGAP6	hsa-miR-136-3p	ARL16	TOX4	hsa-miR-6854-3p	hsa-miR-4452	DNAJC3	NCKAP1	AC114752.2	CATIP-AS1
1455	AL645568.1	EZH2	AC118344.1	GEMIN2	hsa-miR-6853-3p	POU2F1	OR2W3	HIST1H2AK	TRABD	FTH1P22
1456	GPR52	GPD2	S100PBP	TINF2	hsa-miR-6852-5p	MRPS22	TENT5A	HIST1H2BB	RN7SKP296	AL355336.1
1457	LINC00862	hsa-miR-6508-5p	AKT1S1	TRPM7	hsa-miR-6852-3p	TCF4	RAB36	hsa-miR-4787-3p	IGLV3-21	OR52K3P
1458	CR1	HIST1H4L	CLDND1	WDR76	hsa-miR-6851-5p	RBL1	hsa-miR-93-5p	hsa-miR-6837-5p	RELB	SLC9A3-AS1
1459	MIR326	hsa-miR-4999-3p	RIPK2	CAPN3	hsa-miR-6851-3p	AC006330.1	RFX5	CLPX	CPSF1	RPSAP58
1460	MIR101-1	ISYNA1	UBAP2	SNAP23	hsa-miR-6850-5p	hsa-miR-3059-5p	LINC00115	AL390728.2	MARS	AC073283.1
1461	RN7SKP95	NINJ2	STK16	PHGDH	hsa-miR-6849-5p	WDR81	CEBPB	ASAP2	EIF4EBP1	PLEKHM1
1462	RNU1-134P	NBPF10	EIF3F	COL9A3	hsa-miR-6848-5p	hsa-miR-299-3p	MTHFD2	AL365475.1	MILR1	RPS12P26
1463	RNU6-942P	DR1	RGP1	EZR	hsa-miR-6846-5p	PSMC2	CLTC	RAB14	ZBP1	AC078962.1
1464	AC022973.1	ACAP3	ALG1L9P	MYL6	hsa-miR-6846-3p	KIAA0355	hsa-miR-548ac	CINP	AC018638.2	AC078883.1
1465	SNORA73B	ARF5	PSMD3	AGO1	hsa-miR-6845-5p	MYL12A	HEXA	ICAM1	CD46	AC073367.1
1466	Y_RNA	AC008850.1	SLFN14	CLSPN	hsa-miR-6845-3p	EFHC1	CDH23	LRRC8C-DT	hsa-let-7e-3p	HSPA7
1467	RN7SKP255	PSTK	PXK	RFFL	hsa-miR-6843-3p	FOXO1	PTGDR	AL627309.7	MIR326	AP001628.1
1468	RN7SKP203	LYRM7	DDX54	UNC13D	hsa-miR-6842-3p	ADRA2A	RAB11B	ZNF473	TRAV1-2	RPS27AP12
1469	RNU6-82P	MGMT	NDEL1	MFSD11	hsa-miR-6840-5p	SLA2	SLC45A4	VEGFA	USF2	LINC02470
1470	RN7SKP71	LINC00963	RAB5B	DPYSL2	hsa-miR-6840-3p	LYSMD2	KIAA0319L	CHTOP	Z97192.3	AL591623.1
1471	RN7SKP78	IGHV3-11	AL135818.1	GPATCH2	hsa-miR-6839-5p	hsa-miR-6741-3p	LINC02158	ADAM15	TIMP2	AC079630.1
1472	SNORA5C	RUVBL1	VEZF1	NUP50	hsa-miR-6838-3p	MS4A7	CYB561A3	RAD50	ACAP1	TGIF2P1
1473	RN7SKP9	NECAB2	ARL5B	COMT	hsa-miR-6837-3p	hsa-miR-504-5p	AKIRIN2	hsa-miR-432-5p	AC079630.1	TNPO1P1
1474	RN7SKP292	TSPAN15	ACYP1	ADA2	hsa-miR-6836-5p	PTGDR	JCHAIN	hsa-miR-548an	C19orf71	LINC01504
1475	ZNF525	IGHV4-39	MIR4435-2HG	VNN3	hsa-miR-6836-3p	MCUB	PPP1R9B	AC108673.3	NPL	RPS15AP10
1476	INF2	TPRG1L	COMT	ECHDC1	hsa-miR-6835-5p	hsa-miR-328-3p	TOMM5	hsa-miR-409-5p	FRG1HP	AL021707.1
1477	PDCD4-AS1	UQCRB	EFCAB11	LRRFIP2	hsa-miR-6834-5p	ARMC10	GYPC	NAPRT	hsa-miR-877-3p	LINC00623
1478	AC083799.1	ZNF397	SMAD4	SEC22C	hsa-miR-6834-3p	SUMO2	RNU6-638P	ZNF765	CD38	FTCDNL1
1479	EFCAB2	HIST1H2BE	MYBL1	XYLB	hsa-miR-6833-5p	DACH1	AC092279.2	TMPRSS13	MOV10	AL162578.1
1480	COX20	hsa-miR-326	YARS	CDC6	hsa-miR-6833-3p	hsa-miR-4725-3p	SPATA13	PCYOX1L	hsa-miR-6764-5p	AC104463.2
1481	CHML	ICAM4	SPON1	CDC23	hsa-miR-6832-5p	hsa-miR-4756-5p	KRT1	PFDN2	GPR146	IL9RP3
1482	TATDN3	SLC2A1-AS1	ABCA7	AAAS	hsa-miR-6832-3p	BAG4	AC015871.4	NRF1	DNAJC3	DANCR
1483	MIR29B2CHG	hsa-miR-100-5p	MFNG	CBX5	hsa-miR-6831-5p	hsa-miR-3929	IGSF6	CTLA4	hsa-miR-4661-5p	RPS2P36
1484	TIMM23B	AL592183.1	ITGA3	SUCO	hsa-miR-6831-3p	RPIA	ANKRD40	RGS2	OSTF1	ITGB2-AS1
1485	TMEM273	PTGES3	ANKRD20A5P	MSH2	hsa-miR-6829-5p	AP2A1	POP4	ALG14	MAN1A1	C14orf132
1486	GNL1	POLR2J4	UGGT1	MAP3K1	hsa-miR-6829-3p	ECI1	DHX36	AC136475.9	NALT1	WDR46
1487	ZNF814	BACE1-AS	TMEM126A	DHPS	hsa-miR-6827-5p	MIR6124	USP13	RPL18AP3	AMD1	RPL41P1
1488	LSM2	hsa-miR-4318	CLEC11A	HOOK2	hsa-miR-6827-3p	SLC35E2A	SPTBN1	HIST1H3I	hsa-miR-200c-3p	AL158166.1
1489	VARS	TCEANC2	PITPNM1	ARCN1	hsa-miR-6826-5p	hsa-miR-6792-3p	SNORD3A	ADGRB2	AC136475.9	ZNF717
1490	CARD16	TLK1	hsa-miR-4742-3p	TMEM38B	hsa-miR-6825-5p	SASH1	GALNT5	SLC25A12	SAMD9L	WDR11-AS1
1491	MBD5	UBXN4	PYM1	PSMD5	hsa-miR-6825-3p	L3MBTL4	PLAC8	hsa-miR-125a-3p	hsa-miR-378i	AC092535.2
1492	MPIG6B	hsa-miR-6718-5p	TRPM7	PTGS1	hsa-miR-6824-5p	hsa-miR-7155-5p	CUL4A	TET2	AC111170.2	TRGC2
1493	GPANK1	NUBPL	C12orf49	NUP188	hsa-miR-6824-3p	hsa-miR-6889-3p	AL049757.1	hsa-miR-320a-3p	MFSD12	AL162724.1
1494	BAG6	LINC01619	LIPT2	CRAT	hsa-miR-6823-5p	hsa-miR-6892-3p	TRAPPC3	GALNT11	CDS2	WASH7P
1495	PRRC2A	FAM114A1	HYPK	SH2D3C	hsa-miR-6823-3p	AC107959.3	hsa-miR-424-5p	OTX1	PIGB	PARG
1496	AIF1	AC019163.1	TMSB4XP8	NANS	hsa-miR-6821-5p	hsa-miR-5187-5p	YRDC	BACE1-AS	AC068580.1	RBM26-AS1
1497	NCR3	IRAK2	RPE	TBC1D2	hsa-miR-6821-3p	PARM1	DDX50	SNHG20	PRKAR2B	AL359644.1
1498	LST1	ZNF664	hsa-miR-6885-3p	WHRN	hsa-miR-6820-5p	MAPKAPK5-AS1	SELP	RNF169	IGHG3	TP73-AS1
1499	NFKBIL1	CSTF2T	hsa-miR-6847-3p	CWF19L1	hsa-miR-6820-3p	KLF4	ADAM8	DCTD	hsa-miR-500b-3p	AL353662.1
1500	MICB	RSU1	SLC35B1	BTAF1	hsa-miR-6819-5p	DYNC2H1	AIM2	COL9A3	SNX18	AL133410.1
1501	AGAP9	AC139795.1	AF235103.3	IKZF5	hsa-miR-6819-3p	hsa-miR-4442	PARPBP	ABCF1	IGHD	KIF9-AS1
1502	ZNF551	AP005131.7	PPP1R7	BLNK	hsa-miR-6818-5p	hsa-miR-6761-5p	CUL1	RNU1-134P	RNU6-638P	LINC01806
1503	MICA	ZFP41	PKD1L1	SORBS1	hsa-miR-6818-3p	hsa-miR-4727-3p	CHD3	CEP128	SRRM2	FCF1P1
1504	ZNF805	SMG7	MMUT	WAC	hsa-miR-6817-3p	ITPR3	RPL12	MORF4L1P1	GBP2	SCAMP4
1505	HLA-C	PDZK1IP1	DPYSL2	CREM	hsa-miR-6816-3p	ZRANB1	PLCG2	TRAJ24	UBE2M	LTB
1506	CCHCR1	hsa-miR-6882-5p	AC106028.2	NUBP2	hsa-miR-6815-3p	AC126474.2	AL591623.1	SSBP1	MS4A1	LINC01359
1507	DHX16	ANTXRLP1	COX7A2	SMIM24	hsa-miR-6813-5p	SLC8A1	RPIA	HSD17B7	GBP4	AC092164.1
1508	C6orf136	FMNL2	hsa-miR-27a-3p	HIVEP1	hsa-miR-6813-3p	AC009119.1	RNF138	IRAK4	CELF2	BAIAP2-DT
1509	MRPS18B	ZNF385A	AC093752.2	FKBP5	hsa-miR-6812-5p	AL117336.2	RAB3GAP2	FAM219B	hsa-miR-6882-3p	AC006001.2
1510	PPP1R10	FNDC10	ELK4	SRPK1	hsa-miR-6812-3p	C9orf78	ITGAL	RN7SKP78	BACH1-IT2	TEX22
1511	ABCF1	hsa-miR-3944-5p	EIF5A2	BRPF3	hsa-miR-6811-5p	hsa-miR-6514-5p	LMO2	ZFR	RBL2	AC010536.1
1512	LILRB3	MRPL33	CYP1B1-AS1	MRPS18A	hsa-miR-6810-5p	hsa-miR-619-5p	PADI4	ZNF345	ARPC3	WASH8P
1513	DDR1	THADA	ATP5MPL	EFHC1	hsa-miR-6809-5p	F13A1	IFIT1B	hsa-miR-19a-3p	hsa-miR-7704	GTF2H2B
1514	NEU1	GPR160	DDX1	HSP90AB1	hsa-miR-6809-3p	hsa-miR-4700-5p	HERPUD2	FBXO45	MPHOSPH6	AC009961.1
1515	EHMT2	LMNB1	AL162578.1	CDC5L	hsa-miR-6808-3p	hsa-miR-3674	CERS2	NPR2	VCL	AL031123.1
1516	SDHD	hsa-miR-7848-3p	RSRC1	ITPR3	hsa-miR-6807-3p	DLEC1	AC006254.1	ADIPOR1	hsa-miR-4742-3p	TMEM191A
1517	NELFE	hsa-miR-6516-5p	FRMD8	ZNF184	hsa-miR-6806-5p	hsa-miR-6854-5p	AHI1	CHUK	JAK2	RPS3AP38
1518	BMS1P1	TPP1	SPIRE1	DSP	hsa-miR-6806-3p	LPCAT4	CXCL5	SORBS1	ICAM2	NUP50-DT
1519	MACO1	hsa-miR-6817-3p	CNPY2	SIRT1	hsa-miR-6805-5p	hsa-miR-6890-5p	ERP27	NCK1	hsa-miR-548c-5p	AC016831.1
1520	DAXX	DFFA	LYAR	HNRNPH3	hsa-miR-6805-3p	hsa-miR-6809-5p	hsa-miR-7112-3p	MAN1A1	ADA2	AL031727.1
1521	BMPR2	DAPK1	RIC8A	IFT74	hsa-miR-6804-5p	ARL1	GBP3	WFS1	RAPGEF2	Z93930.2
1522	TCEA3	AIDA	STON1	JAK2	hsa-miR-6804-3p	CAPG	CA2	NOTCH2	OTOF	TMEM185B
1523	RING1	HPF1	CYB5R1	IL12RB1	hsa-miR-6803-5p	KDM4B	AL138756.1	AC097376.2	hsa-miR-6826-3p	RPSAP21
1524	HSD17B8	P3H1	hsa-miR-935	ABL1	hsa-miR-6803-3p	GFOD2	TREML2	LRRC25	OPTN	USF1P1
1525	RXRB	GDPD1	SLC22A4	ACOT7	hsa-miR-6802-5p	SLC25A39	VIPR1	LINC01948	hsa-miR-3620-3p	LINC02848
1526	OXLD1	WDR81	ZNF484	SH3GLB1	hsa-miR-6802-3p	hsa-miR-4478	RRBP1	SELENOW	hsa-miR-6802-3p	PLCG1-AS1
1527	HLA-DOA	DCP2	TXNL1	CDC7	hsa-miR-6801-5p	PPBP	PLEKHG3	hsa-miR-29c-3p	TRADD	AC021028.1
1528	BRD2	hsa-miR-98-5p	TMPRSS13	SYDE2	hsa-miR-6801-3p	IL1R1	hsa-miR-4661-5p	AL392086.3	ARL11	ENTPD1-AS1
1529	HLA-DMA	TMEM216	OTUD1	PCSK5	hsa-miR-6800-5p	AL353759.1	RSBN1	AC009318.1	hsa-miR-6852-3p	FAM66C
1530	PSMB8	hsa-miR-6766-3p	STX16	SCD	hsa-miR-6800-3p	hsa-miR-548bb-3p	ARHGAP24	PILRA	AL353194.1	EEF1DP2
1531	TAP2	NFIA	NDUFAF6	TMED1	hsa-miR-6799-5p	PHACTR2	hsa-miR-30e-5p	CHD1L	PTPN12	HSBP1L1
1532	TNRC6C-AS1	ARMC10	hsa-miR-202-5p	ABLIM1	hsa-miR-6799-3p	CBX7	AL162377.3	RRP7A	WASHC1	CUTALP
1533	HLA-DRA	AAGAB	NT5DC1	ERMP1	hsa-miR-6798-5p	POLE	AP000347.1	REPIN1	SUSD6	DISC1-IT1
1534	PBX2	KLRC3	LIMD1	RAB18	hsa-miR-6798-3p	ZFAT	hsa-miR-4697-3p	hsa-miR-204-5p	AC093673.1	LINC02611
1535	AGER	ARCN1	MFSD12	NRP1	hsa-miR-6797-3p	RETSAT	WDR61	MRPL4	GYPC	AL513412.1
1536	RNF5	hsa-miR-5001-3p	BRAT1	HSD17B7P2	hsa-miR-6796-5p	MPZL3	TRMO	ZMYND8	hsa-miR-505-5p	AC017002.1
1537	AGPAT1	ISG15	SMTN	TSPAN15	hsa-miR-6796-3p	HAUS1	RARS	AC007610.4	SLC66A2	AL390066.1
1538	MRPL38	TRG-AS1	NARS2	H2AFY2	hsa-miR-6794-5p	DERL3	TSPEAR	hsa-miR-10401-3p	HEXD	CEBPD
1539	SMIM5	AL135818.1	PHRF1	WASHC2A	hsa-miR-6793-5p	KRT1	ZNF219	TRAJ29	AL049840.6	FAM200A
1540	STK19	hsa-miR-378a-5p	PPHLN1	MAST3	hsa-miR-6793-3p	HERC2P10	REXO2	NADK2	hsa-miR-6852-5p	PPP2R2A
1541	DXO	EHD3	COTL1	MZF1	hsa-miR-6792-5p	hsa-miR-5190	UBAC2	RECQL	hsa-miR-6855-3p	ZNF880
1542	SKIV2L	hsa-miR-6787-3p	PTCD1	OCEL1	hsa-miR-6792-3p	SAPCD2	ADGRE4P	hsa-miR-4746-5p	DDX23	TRIM16
1543	MIR342	PPP1R26	RARG	MYO9B	hsa-miR-6791-5p	SNX3	LINC02723	RBM28	FAM53C	TIGD1
1544	SGMS1	GINM1	GTPBP2	KCNK6	hsa-miR-6791-3p	AC110285.2	NFE2L1	SH2D3C	ATP5ME	APOL6
1545	PJA2	NOMO2	TOPORS	CATSPERG	hsa-miR-6790-3p	TRAK1	DCAF16	CHMP5	hsa-miR-5003-3p	FADS3
1546	SLC5A3	TNFSF12	COA8	PSMD8	hsa-miR-6789-5p	CEACAM8	AC119396.1	TEC	RPL18	CCNL2
1547	CEP290	SEC62	RPL17P10	FBXL19	hsa-miR-6789-3p	DPEP3	NCOA7	RAPGEF6	AC002511.2	UBA52
1548	MT-CO2	NDUFV3	LINC01572	HSD3B7	hsa-miR-6788-3p	ABCA3	DNAJC3-DT	hsa-miR-3117-3p	hsa-miR-1246	TIAF1
1549	GLMP	STK16	PFDN1	SETD1A	hsa-miR-6787-5p	hsa-miR-3925-5p	hsa-miR-106a-5p	ZNF665	hsa-miR-7854-3p	BTBD19
1550	TOGARAM1	RNF25	RAB1A	BCL7C	hsa-miR-6787-3p	FAM174B	MPC1	STARD7-AS1	hsa-miR-4521	FAM185A
1551	ECI2	AC000123.2	SEMA7A	CIRBP	hsa-miR-6786-5p	hsa-miR-506-3p	FAS	TIMM44	TTYH3	CYTOR
1552	MT-CYB	ATP10A	RINL	ATP5F1D	hsa-miR-6786-3p	MPP5	GMPR	ATP1A1	HIST1H2AI	RNU4-62P
1553	LDB1	STX16-NPEPL1	PCSK7	HNRNPM	hsa-miR-6785-5p	hsa-miR-6761-3p	METTL17	EML3	hsa-miR-202-3p	RN7SKP110
1554	CTR9	PUM1	PEX11B	2024-03-02	hsa-miR-6785-3p	VAMP5	hsa-miR-335-3p	SNAPC3	MLF2	RN7SKP16
1555	F5	hsa-miR-6855-5p	EIF4G2	NDUFB7	hsa-miR-6784-5p	RNF10	MAP2K4	FAM153B	RETREG2	RN7SKP151
1556	MSRB1	WDFY1	SAMD4A	TECR	hsa-miR-6784-3p	hsa-miR-6777-5p	PEA15	hsa-miR-4433b-5p	SMOX	MIR1537
1557	ZNF652	DBNDD1	TWF2	TIMM13	hsa-miR-6783-5p	SSU72	RAB11FIP2	GMPPA	WASH9P	RNU6-920P
1558	SMURF1	HOOK2	STX18	CDC34	hsa-miR-6783-3p	MYBL2	SNX6	AC096887.1	HSP90AB1	RN7SKP296
1559	GPATCH3	RBM4B	CD6	MTAP	hsa-miR-6782-5p	PPIP5K1	PRKRA	SPON2	ISCA1	RNU2-6P
1560	TGM2	EIF2B5	CBR4	CEP170B	hsa-miR-6782-3p	SLC1A5	CD8A	AP000873.4	hsa-miR-5196-3p	RPS10P7
1561	CDC42BPB	AC090587.2	AC091181.1	POLR2E	hsa-miR-6781-5p	GGCX	ZNF346	CSTB	AC068790.3	NUTM2A-AS1
1562	RPL10A	UBASH3B	CLSPN	POLRMT	hsa-miR-6781-3p	PFDN4	LRCH3	ZNRF1	CTDSP2	EXOSC6
1563	COLGALT2	KIZ	MGAT4B	RASSF7	hsa-miR-6780b-5p	AL157392.3	MAP2K7	AC215522.2	GIMAP8	VPS52
1564	MT-ND2	KHDRBS1	AKR1E2	GADD45B	hsa-miR-6780b-3p	hsa-miR-6886-5p	hsa-miR-1268a	hsa-miR-421	SH3BP5L	NPTXR
1565	RCSD1	DNAJB4	KATNAL1	MKNK2	hsa-miR-6780a-5p	MOK	JUN	MYL12A	KREMEN1	PLXNA4
1566	FAM169A	BTG2	TBCEL	ARVCF	hsa-miR-6780a-3p	hsa-miR-7844-5p	C15orf61	RPS6KA2	NMI	AL391684.1
1567	ZNF830	TAP2	COASY	TRMT2A	hsa-miR-6779-5p	SLC25A28	SGSH	COA8	LTA4H	AP4M1
1568	MT-ND5	GMNN	ZRANB1	RANBP1	hsa-miR-6779-3p	AC078883.1	PGLS	LINC01126	PLEKHO2	AL512378.1
1569	CNOT7	ZNF684	ALG3	ZDHHC8	hsa-miR-6778-5p	PTPRM	FGFR2	AC007780.1	OLFM4	CEBPZOS
1570	TMEM184B	RUNX1	MZB1	KLHL22	hsa-miR-6778-3p	hsa-miR-4258	RNU6-1003P	YAF2	GLMP	AL391903.1
1571	MTOR	SNRNP35	OAS2	MED15	hsa-miR-6777-5p	EIF5	hsa-miR-106b-3p	DTX2	hsa-miR-4772-3p	ZNF579
1572	SCAMP5	NBPF3	hsa-miR-581	SNAP29	hsa-miR-6777-3p	hsa-miR-4715-3p	RAD17	hsa-miR-6799-5p	KSR1	NPM1P37
1573	IPO9	DCUN1D2	PARM1	CRKL	hsa-miR-6776-5p	hsa-miR-6873-5p	DCAF8	H2AFY2	PCNP	RNASEK
1574	MT-ND6	hsa-miR-6772-3p	hsa-miR-6842-5p	LZTR1	hsa-miR-6776-3p	TRIM69	SLA2	DNAJB11	CMTM1	AL590704.1
1575	FAN1	ATP5IF1	SPTSSA	SMARCB1	hsa-miR-6775-5p	hsa-miR-6881-5p	ASXL1	EEF1AKMT1	PI4KA	NBPF1
1576	PAPSS2	hsa-miR-1268a	GABPB2	DERL3	hsa-miR-6775-3p	PER1	AC009716.2	PUS7	CLIC3	UMAD1
1577	GPN1	HIGD2A	AC092384.3	BCL2L13	hsa-miR-6774-5p	RNF175	KPNB1	STXBP5-AS1	IGKV4-1	HIGD1AP16
1578	ZNF28	hsa-miR-1229-3p	FBXO38	OSM	hsa-miR-6773-5p	BASP1-AS1	hsa-miR-3909	hsa-miR-6817-3p	MYL12B	FAM228B
1579	ZNF511	ATP5MG	DCUN1D2	CABIN1	hsa-miR-6772-3p	hsa-miR-659-3p	SESN1	AC092329.4	LINC01513	ZNF433-AS1
1580	ZNF627	SLC27A4	AL138756.1	TBC1D10A	hsa-miR-6771-5p	TRIP12	ATP2A2	SELPLG	CD22	AL357054.1
1581	WDHD1	AC009283.1	RPS12	SF3A1	hsa-miR-6771-3p	ACTG1	AP1AR	TMEM104	hsa-miR-148a-3p	VAMP2
1582	ZNF530	C2orf69	C12orf76	RNF215	hsa-miR-6769b-5p	ARHGAP21	OAF	SAP30	LGALS9	HIST2H2BD
1583	CTNND1	RPL13P12	MRPL28	SEC14L2	hsa-miR-6769b-3p	CYTH3	hsa-miR-6758-3p	USF1P1	hsa-miR-641	ASS1P1
1584	SH2D1B	hsa-miR-548az-5p	AL355488.1	SPECC1L	hsa-miR-6769a-5p	ZMYM4	XRN1	hsa-miR-548aq-3p	SGTA	LINC01881
1585	NUDT16	CDC6	hsa-miR-92a-2-5p	PPIL2	hsa-miR-6768-5p	CD300LF	AF165147.1	TRAK1	THOC3	RPL21P16
1586	TLK1	DLEC1	hsa-miR-6766-5p	UPB1	hsa-miR-6768-3p	CMTR2	PGBD2	WASHC3	AC104530.1	RPS18P9
1587	LRBA	CDKN2AIPNL	LLGL2	YPEL1	hsa-miR-6767-5p	RNF25	PLEKHA1	RSAD1	hsa-miR-3944-3p	MIR1250
1588	C3orf35	GRAP2	CC2D1A	SNRPD3	hsa-miR-6766-5p	FSTL3	AC116353.6	POMC	hsa-miR-6775-3p	SNORA11B
1589	MMP17	AL391121.1	MTRR	PES1	hsa-miR-6766-3p	hsa-miR-4518	TTLL3	PRR5	PYGL	AL513534.1
1590	BAZ1A	GYG1	TMEM154	MAPK1	hsa-miR-6765-5p	TARS	ZNF330	HBS1L	SLC9A3R1	PPP3CB-AS1
1591	COPS8	ACTA2	DOCK4	PPM1F	hsa-miR-6764-5p	DPY19L3	MED27	NR1D1	ZEB2	PPP3R1
1592	PPIAP22	ANKRA2	AP001062.1	SLC35E4	hsa-miR-6764-3p	IGHV4-39	MAPKAPK5-AS1	MRPS14	hsa-miR-627-3p	FANCG
1593	CCDC69	hsa-miR-4772-5p	SNORA37	TOP3B	hsa-miR-6763-5p	hsa-miR-765	MT-CYB	NRBP1	AC040977.1	RPL23AP53
1594	MDM4	CEP192	hsa-miR-6508-3p	CYTH4	hsa-miR-6762-5p	PRF1	MGMT	AKAP11	HIST1H4K	AC135983.2
1595	KLHL9	AXIN2	MZT1	ESS2	hsa-miR-6762-3p	hsa-miR-323a-5p	TRANK1	SLC36A4	TLK2	KIF28P
1596	NCOA6	NRGN	EHBP1L1	CRYBB2P1	hsa-miR-6761-5p	MMP24OS	AC007036.2	NAGLU	NADK	RABGAP1L-IT1
1597	STK39	NEO1	ZNF252P	MFNG	hsa-miR-6761-3p	hsa-miR-6741-5p	C1QTNF6	CHEK2	FRY	AL356966.1
1598	C6orf89	PPIE	HBP1	LRP5L	hsa-miR-6760-5p	ITGAD	hsa-miR-19a-3p	C21orf91	TWF2	TMCO1-AS1
1599	CALM1	ZNF219	CCDC194	SLC25A1	hsa-miR-6760-3p	RCOR3	C2orf92	NCOA4	MIAT	IGHV4-59
1600	TAFA2	C2CD4D-AS1	MYCL	GRK3	hsa-miR-676-5p	CBFA2T3	hsa-miR-425-3p	MAZ	KDM5A	SMIM25
1601	TTC37	ZNF200	hsa-miR-4448	LGALS2	hsa-miR-676-3p	DPM2	LINC00402	PSMD1	FAM120A	LINC00539
1602	LRIG2	AC142472.1	KIFC3	GGA1	hsa-miR-6759-5p	AL391825.1	GSS	BLOC1S6	LINC02520	AC017035.1
1603	MT-CO1	hsa-miR-5091	AL592295.5	HIRA	hsa-miR-6759-3p	RNU7-13P	RNU6-759P	hsa-miR-3617-5p	PLXDC2	ATP5PBP1
1604	PNP	hsa-miR-4672	SLC16A7	SH3BP1	hsa-miR-6758-5p	hsa-miR-6809-3p	CPD	THOC3	GET3	PGAM1P6
1605	ITPRIPL1	RRN3P1	PLGRKT	SEZ6L	hsa-miR-6757-3p	CEACAM19	NCAPD2	BTLA	SLED1	ATXN1L
1606	SMC5	hsa-miR-3136-5p	AP3S2	LGALS1	hsa-miR-6756-5p	AC007406.5	MED12L	CASC3	PTPN1	AC138150.1
1607	MT-ND1	SSBP3	IFI30	HPS4	hsa-miR-6756-3p	STAB1	SP140L	SPINDOC	CLU	SMIM13
1608	PRMT6	DLGAP1-AS2	MAF1	PIK3IP1	hsa-miR-6755-5p	SCD	LIN9	hsa-miR-4482-3p	RORA	AC096677.1
1609	SHISA4	ANKLE1	UBE4A	SRRD	hsa-miR-6755-3p	ABLIM3	FRMD4A	MTMR9	MCTP2	SVIL-AS1
1610	CIPC	PSMD13	CCM2	PATZ1	hsa-miR-6754-5p	TMX2	PANK4	R3HDM4	AL355816.2	TNK2-AS1
1611	CAPZA2	AC122688.3	PSPC1	TRIOBP	hsa-miR-6754-3p	AP2B1	AL731563.3	NAPB	SCYL1	RTCA-AS1
1612	MT-ATP6	hsa-miR-548l	KIF18A	TFIP11	hsa-miR-6753-5p	hsa-miR-10524-5p	FLAD1	ARHGAP32	EEF1D	SH3BP5-AS1
1613	TOP1	SELENON	hsa-miR-6787-3p	GCAT	hsa-miR-6753-3p	hsa-miR-27b-3p	C19orf54	ASB8	TMUB2	RPL17P10
1614	MAP3K3	PSMA5	ALKBH4	ANKRD54	hsa-miR-6752-5p	IER3IP1	ZNF337	MIR604	RANBP9	E2F3-IT1
1615	SREBF2	RANBP9	LSP1	EIF3L	hsa-miR-6752-3p	AGPAT4	IGHV4-39	hsa-miR-615-3p	DCUN1D1	AC012363.1
1616	C1orf174	EPSTI1	SLIRP	SNU13	hsa-miR-6751-5p	hsa-miR-4641	AFF3	ZBTB16	PID1	TUBB4BP2
1617	RASGEF1A	LFNG	LINC00909	MICALL1	hsa-miR-6751-3p	RPLP2	hsa-miR-140-5p	C1orf131	RN7SL57P	YBX1P1
1618	DZIP3	GALNT14	KREMEN1	POLR2F	hsa-miR-6750-5p	SPG11	ZBTB21	MVP	NPC2	MRPL20-AS1
1619	KIAA0753	AC123912.1	SELENOH	CCDC134	hsa-miR-6750-3p	hsa-miR-4502	MAP7D1	hsa-miR-4473	MIR604	NDUFAF8
1620	DCLRE1A	SLC25A46	KLHL21	DEPDC5	hsa-miR-6749-5p	hsa-miR-301a-3p	DEK	BCL11B	WLS	AL132656.1
1621	ATG9A	ISCU	ACTN1	PICK1	hsa-miR-6749-3p	BEND7	hsa-miR-200b-3p	ITGB1	AC011676.5	LINC00863
1622	APRT	MRPL28	hsa-miR-4507	TTC28	hsa-miR-6748-5p	ANKZF1	SRPK2	hsa-miR-6508-3p	AL031985.1	AL161785.1
1623	TBKBP1	AP3M1	hsa-miR-4537	TPTEP1	hsa-miR-6748-3p	FRMD4A	MIR590	RPP25L	IGHV3-23	LINC00570
1624	CCDC167	SMIM27	FAM102A	DDX17	hsa-miR-6747-5p	HS3ST3B1	IDH1	KRT73	RN7SL834P	AC009506.1
1625	MT-CO3	hsa-miR-4796-5p	NEURL4	TCF20	hsa-miR-6747-3p	BRK1	TRIM52-AS1	GCHFR	HP1BP3	HLA-DPB1
1626	L3MBTL3	BIRC2	POU6F1	HSCB	hsa-miR-6746-5p	LYNX1	RIPOR1	CUEDC1	KIF21B	ZNF844
1627	MFAP3L	ACADM	CDYL	CBY1	hsa-miR-6746-3p	TMEM9B	AC096921.2	RAC2	SUN2	DIP2A-IT1
1628	NAGA	FSD1L	C5orf30	TOMM22	hsa-miR-6743-5p	LINC02723	SLC18B1	SLC38A7	CASC4	LINC01422
1629	SMG5	A2M-AS1	SGO1-AS1	XBP1	hsa-miR-6743-3p	VIL1	CENPT	SYS1	NDEL1	NSUN5P1
1630	KIF1BP	NDC80	TAGLN2	RTCB	hsa-miR-6742-5p	hsa-miR-3125	CYP4F22	CD83	AL353662.1	AC009226.1
1631	MT-ND4	AC006330.1	LINC00639	JOSD1	hsa-miR-6742-3p	hsa-miR-206	C1QTNF3	NDUFA12	AC020703.1	CCDC18-AS1
1632	SFMBT2	CHEK1	AC125232.2	FBXO7	hsa-miR-6741-3p	CPD	SHLD2	PINK1	hsa-miR-5009-5p	SIRPB3P
1633	FOXJ3	C1orf174	AC067945.1	GTPBP1	hsa-miR-6740-5p	hsa-miR-6749-5p	OXNAD1	NUP107	ZBTB18	LINC00205
1634	DCAF12	KIF19	AL732372.2	POLDIP3	hsa-miR-6740-3p	PLD6	F13A1	NT5DC1	MYL6	ENTPD3-AS1
1635	ZNF358	AC007036.2	GOLGA5	RAB36	hsa-miR-6739-5p	hsa-miR-3621	STAT2	U73169.1	hsa-miR-24-2-5p	AC244669.1
1636	SFT2D1	AP004609.3	WDR36	PPP6R2	hsa-miR-6739-3p	ARHGEF10L	H6PD	SLC29A3	BABAM1	AC147651.1
1637	CD247	hsa-miR-301b-3p	hsa-miR-423-5p	SBF1	hsa-miR-6738-5p	STARD9	hsa-miR-6738-3p	PCNX2	CASS4	OSER1-DT
1638	CHAMP1	CRIP2	TMEM45B	SUN2	hsa-miR-6738-3p	hsa-miR-454-3p	FAM210B	AC132872.3	TRAK2	AC245452.1
1639	INPP5F	PNPLA1	ACSS1	CYB5R3	hsa-miR-6737-5p	AL162377.3	PWWP2B	SPATA33	CUEDC2	AFG3L1P
1640	HMGN2	PPFIBP1	GUK1	DNAL4	hsa-miR-6736-5p	FAM210B	CCDC18-AS1	AC004967.2	TNFAIP8L2	CHROMR
1641	SELENOM	CACNB1	FECH	LMF2	hsa-miR-6736-3p	BCAM	RNF166	hsa-miR-3679-5p	YPEL5	AC002456.1
1642	UBE2J1	CTSK	SERF2	RHBDD3	hsa-miR-6735-5p	SDC3	hsa-miR-1976	ERCC5	TMEM60	YES1P1
1643	OPA1	hsa-miR-4697-3p	RNU6-1016P	PACSIN2	hsa-miR-6734-5p	hsa-miR-4664-5p	CSF2RBP1	BCL2L1	CNN2	EPB41L4A-AS1
1644	DENND4B	SLC45A4	POLR3E	TTLL1	hsa-miR-6733-5p	hsa-miR-526b-5p	TMA7	AC011899.2	RAB5IF	CCNT2-AS1
1645	ZNF277	AC069528.2	HDGF	AP1B1	hsa-miR-6733-3p	IGHV3-7	PELI3	CAVIN2	hsa-miR-4753-3p	CPTP
1646	MT-ND3	SIDT2	NIPSNAP1	HMGXB4	hsa-miR-6732-5p	RAB40C	FBN2	CIAO2A	NPC1	AL049795.1
1647	SELENOT	AC015982.2	VTI1A	TOM1	hsa-miR-6732-3p	VIM	PHF20	TNRC6C	RPS2P36	AL354877.1
1648	TOX	RRAS	IL31RA	HMOX1	hsa-miR-6731-5p	hsa-miR-1323	UGCG	PHF3	hsa-miR-6799-3p	SNHG14
1649	CES1	AL035587.1	hsa-miR-7977	MCAT	hsa-miR-6731-3p	PRDM2	SPN	AC015911.8	HIST1H4I	MTCO1P11
1650	CD3E	AL845472.2	TNFRSF8	THOC5	hsa-miR-6730-5p	HIST1H2BE	MYO3B	hsa-miR-4796-3p	FCAR	TRAJ27
1651	RUSC2	AL512306.3	STXBP3	MCM5	hsa-miR-6730-3p	hsa-miR-4691-3p	AL355336.1	AC010175.1	TRIM14	TRAJ28
1652	OSTC	HIST1H2AJ	AL080317.2	ARSA	hsa-miR-6729-5p	RASSF2	NFKBIE	ATG14	JAK1	TRAJ29
1653	R3HDM4	DEFA3	SEPTIN4	TSPO	hsa-miR-6729-3p	PARVB	UQCRC2	STIMATE	hsa-miR-130a-3p	R3HDM4
1654	TSEN15	NR4A1	hsa-miR-146b-5p	TTLL12	hsa-miR-6728-3p	CYB561A3	NDUFS2	TSPYL1	RPS7	LTN1
1655	LTN1	ADAR	MEI1	CBX7	hsa-miR-6727-5p	hsa-miR-518c-5p	AC017035.1	RING1	HIST1H4A	RUNDC1
1656	RUNDC1	COL4A4	AL158071.4	PDGFB	hsa-miR-6727-3p	OR51R1P	MRPL1	FAM160B2	Z97192.2	CCDC152
1657	CCDC152	IGKV3-20	PCGF3	RPL3	hsa-miR-6726-5p	IRF4	NTHL1	ZNF24	TCF3	TYW1
1658	GRK5	ALG1L13P	SBDSP1	ZMAT5	hsa-miR-6726-3p	MED25	SMCO4	MPV17L2	RN7SKP95	DCAF12
1659	TYW1	hsa-miR-643	AL356356.1	SYNGR1	hsa-miR-6722-3p	ZBTB43	MAP1LC3B2	hsa-miR-328-3p	SUPT5H	SFMBT2
1660	FLJ45513	CCND3	MAN1B1	TAB1	hsa-miR-6721-5p	ZMYM5	CHST11	BST2	HMGN2P3	ITPRIPL1
1661	HLA-E	NASP	DLG2	ASCC2	hsa-miR-6719-3p	NEDD4L	MAFB	INPP1	hsa-miR-7155-3p	MT-ND4
1662	SCAF8	KRT18P5	YPEL1	MTMR3	hsa-miR-6716-3p	CDC27	hsa-miR-1304-3p	UBASH3B	IFITM3	SMC5
1663	TRAJ43	PWWP2A	LINC02218	MIEF1	hsa-miR-6715b-3p	MYLK	AL731559.1	TENT5C	BID	MT-ND1
1664	TRAV13-1	NRAS	C3orf62	APOL1	hsa-miR-6715a-3p	PANX1	TAL1	hsa-miR-4638-3p	hsa-miR-29b-2-5p	PRMT6
1665	TRAV12-2	SAE1	GPD2	MYH9	hsa-miR-671-5p	TECPR2	FKBP5	ASGR1	PFDN5	SHISA4
1666	TRAV13-2	AL355987.4	PIGV	CACNA1I	hsa-miR-671-3p	hsa-miR-4712-3p	SETDB1	STAT1	SLC7A5	CIPC
1667	TRAV8-6	hsa-miR-5090	AC015920.1	SAMM50	hsa-miR-668-3p	NANP	HAL	SMIM15	HK3	CAPZA2
1668	TRAV19	MRPL20	DNM1P47	TXN2	hsa-miR-665	POC1B	MAPKAPK2	BMS1P2	PLAUR	MT-ATP6
1669	TRAV29DV5	TAF5	TRIM52	FOXRED2	hsa-miR-664b-5p	NDUFAF1	LIPE	hsa-miR-185-5p	PIEZO1	TOP1
1670	TRDC	AL365272.1	PHF2	GRAP2	hsa-miR-664b-3p	PPM1A	hsa-miR-146a-5p	hsa-miR-625-5p	TRMT112	MAP3K3
1671	TRAJ48	ITPR1	AC007066.2	EIF3D	hsa-miR-664a-5p	ADAMTSL4	RTN4	RASA4	AC104695.4	SREBF2
1672	TRAJ47	FAN1	TAGLN	TNRC6B	hsa-miR-664a-3p	ODC1-DT	NEDD4L	ELP5	STK4	RASGEF1A
1673	TRAJ46	PEX13	LMAN1	IFT27	hsa-miR-663b	AP001033.2	AC009961.4	MTIF3	AC026471.4	DZIP3
1674	TRAJ45	2024-03-05	C1orf198	KIAA0930	hsa-miR-663a	SRPK1	ZNF487	ABCC13	CUL1	KIAA0753
1675	TRAJ44	ATE1	GEMIN4	NCF4	hsa-miR-660-5p	CLCN2	PCAT1	ROPN1L	ETV7	DCLRE1A
1676	TRAJ42	LILRB4	AL645929.1	CSF2RB	hsa-miR-660-3p	RNU6ATAC24P	C1orf198	DNAJC21	ARID4B	ATG9A
1677	TRAJ24	DYNC2H1	Z98749.1	SLC25A17	hsa-miR-659-5p	FAN1	ITGA5	GATD3A	hsa-miR-6817-3p	APRT
1678	TRAJ41	hsa-miR-27b-5p	ZNF319	FAM118A	hsa-miR-659-3p	GUCA1B	INTS6	RGL1	CCT5	TBKBP1
1679	TRAJ40	KYNU	MRPL32	KCTD17	hsa-miR-658	ZDHHC20	SPART	OSTC	MARK3	TSEN15
1680	TRAJ39	AL021368.2	SLC25A17	ST13	hsa-miR-656-5p	AC023355.1	CTIF	hsa-miR-361-3p	SEPHS2	OSTC
1681	TRAJ38	LINC00528	SCAMP4	IL2RB	hsa-miR-656-3p	LINC00987	UBR1	WLS	PRKXP1	MT-CO3
1682	TRAJ35	FSTL1	AC008105.3	RBX1	hsa-miR-655-3p	DYRK1B	RNF38	GATAD2A	BRI3	RUSC2
1683	TRAJ34	NUDCD3	ARHGEF10L	EP300	hsa-miR-654-3p	PCAT1	RPL18	AL031282.2	RNF182	FAM169A
1684	TRAJ33	IL1RN	hsa-miR-548aq-3p	L3MBTL2	hsa-miR-652-5p	PROS1	LATS2	AC106028.2	GNS	ZNF830
1685	TRAJ32	HCP5	EDEM1	RANGAP1	hsa-miR-652-3p	ATG16L1	AC131009.4	ZNF619	MRFAP1	MT-ND5
1686	TRAJ29	RBMS2	ATPAF2	ZC3H7B	hsa-miR-6516-5p	TRIAP1	TARBP1	IPPK	GHITM	CNOT7
1687	TRAJ28	HNMT	TMEM268	PHF5A	hsa-miR-6516-3p	hsa-miR-3136-3p	B3GALNT2	ARHGAP10	RN7SL698P	TMEM184B
1688	TRAJ27	hsa-miR-181c-3p	ORC4	ACO2	hsa-miR-6515-5p	CASTOR3	hsa-miR-15b-3p	hsa-miR-3928-3p	RNF144B	MTOR
1689	TRAJ26	AL627309.7	AC006480.2	POLR3H	hsa-miR-6514-5p	APMAP	SRD5A1	CHST14	AL353801.3	SCAMP5
1690	TRAV8-3	PRIMPOL	ROCK2	TRMU	hsa-miR-6514-3p	PSMA5	ZDHHC2	hsa-miR-6842-5p	SLC35E2A	MT-CO1
1691	TRAV8-2	FCGBP	IL11RA	PMM1	hsa-miR-6513-5p	HAUS5	CTBP2P8	FTO	DEFA4	PNP
1692	TRBC2	AL138963.4	CNOT4	DESI1	hsa-miR-6513-3p	ACP1	BASP1	NOC3L	AC022167.1	FOXJ3
1693	TRBJ2-7	KIAA1143	SEC22B4P	CERK	hsa-miR-6512-5p	WDFY2	GHITM	SSR3	PRPF3	ZNF358
1694	MIR320E	DHRS9	AC068580.1	BRD1	hsa-miR-6510-5p	CLEC5A	DENND4C	TPP1	TFRC	SFT2D1
1695	SLC48A1	SLC25A3	INTS10	ZBED4	hsa-miR-651-5p	RALGAPA2	NEURL1	REST	CKAP4	CD247
1696	IGKC	CACNG8	USP13	MLC1	hsa-miR-651-3p	YPEL3	TIMM8B	QRICH2	UPF1	CHAMP1
1697	IGKV4-1	TFPI	hsa-miR-195-5p	ABHD4	hsa-miR-6509-5p	UBE2E1	AC004233.2	LGALS9	hsa-miR-212-5p	INPP5F
1698	IGLV1-47	HIST1H3C	hsa-miR-409-5p	KHNYN	hsa-miR-6509-3p	CYCS	DNAJA4	RBPMS2	RSRP1	HMGN2
1699	IGLV1-44	UBE2D3	RPL24	FKBP3	hsa-miR-6508-5p	NID1	AL049840.5	hsa-miR-3174	TIMM23	SELENOM
1700	IGLV1-40	RSF1-IT2	EBLN3P	SDR39U1	hsa-miR-6507-5p	hsa-miR-6742-3p	AC135050.6	RPAP3	CSGALNACT1	OPA1
1701	IGLV3-25	LANCL2	USP5	GZMH	hsa-miR-6506-5p	AC066612.1	MARK2	FTH1	LMNB1	DENND4B
1702	IGLV2-23	DRAM1	LINC01684	GZMB	hsa-miR-6505-3p	hsa-miR-548ah-3p	CPED1	SMIM30	APLP2	ZNF277
1703	IGLV3-21	GADD45A	SND1	RBM23	hsa-miR-6503-5p	RGS6	GTPBP4	YTHDF3	DHX58	MT-ND3
1704	IGLV3-19	RPS18	ABCF1	PRMT5	hsa-miR-6503-3p	hsa-miR-1249-5p	CD300C	MORF4L1	PRR34-AS1	SELENOT
1705	IGLV2-14	KIAA0319L	MAP9	COCH	hsa-miR-6502-5p	hsa-miR-4682	PDE12	TASOR2	PNPLA6	TOX
1706	IGLV3-12	AKIRIN1	DCP1A	AP4S1	hsa-miR-6500-3p	hsa-miR-19b-1-5p	AGAP4	HS6ST1	VCPKMT	CES1
1707	IGLV2-11	GPAA1	AC099804.1	POLE2	hsa-miR-650	hsa-miR-6829-5p	AC004797.1	GPALPP1	EPB42	CD3E
1708	IGLV3-9	FAM214A	Z82243.1	VCPKMT	hsa-miR-643	AL731571.1	IGKV3-20	PIAS1	NFKBIE	CCDC167
1709	IGLV3-1	AC097376.3	CLK3	SOS2	hsa-miR-642b-5p	hsa-miR-5787	TEP1	CD96	hsa-miR-29c-3p	L3MBTL3
1710	IGLC2	FBXW4	AL031710.2	CDKL1	hsa-miR-642a-5p	MED12L	DISC1	ZC3HC1	HTATSF1P2	LINC02520
1711	IGLC3	AL162457.1	PACS1	NIN	hsa-miR-642a-3p	AC139887.1	PHLPP1	MRS2	RPL7AP64	AC083799.1
1712	TRGJP2	DONSON	ALPK1	PYGL	hsa-miR-641	CCNJ	BRK1	SLC24A1	ITGB2	CHML
1713	TRGC1	TGFBR3	LINC02363	TRIM9	hsa-miR-638	hsa-miR-6762-5p	PXYLP1	BUB3	SP140L	TATDN3
1714	TRGV10	SLC25A11	RPL7L1	PSMC6	hsa-miR-636	CGAS	KLRG1	RNPEP	AL590560.4	MIR29B2CHG
1715	TRGV9	DNAJA4	IGHV5-51	GNPNAT1	hsa-miR-629-5p	hsa-miR-6825-5p	TMEM140	FCN1	ANKH	CR1
1716	TRGV8	ABCA1	ZNF354B	DDHD1	hsa-miR-629-3p	DNMT1	SPSB2	MFSD3	SEC14L1	LINC00862
1717	TRBV20-1	RILPL1	hsa-miR-7706	CNIH1	hsa-miR-628-5p	TRIM59	ARHGAP12	ZNF613	NDUFB3	GPR52
1718	TRBC1	MACF1	hsa-miR-4657	CGRRF1	hsa-miR-628-3p	hsa-miR-6774-5p	LINC02631	AOC3	AGAP9	AL645568.1
1719	TRAJ25	PODXL2	ADORA3	ATP6V1D	hsa-miR-627-5p	NSUN5P2	LSM1	WDR43	hsa-miR-425-5p	FCGR3A
1720	TRAJ23	XRCC4	FKBP5	PLEK2	hsa-miR-627-3p	hsa-miR-520f-3p	TTYH3	WHAMMP2	MAN1C1	MSTO2P
1721	ZNF468	CCDC163	BRD3	PIGH	hsa-miR-625-5p	GLG1	CARD16	NUTM2B-AS1	ERV3-1	EEF1AKMT2
1722	LINC02693	CCND2	FBL	PSMA3	hsa-miR-625-3p	OLIG1	hsa-miR-548aq-3p	SLAIN1	PSPC1	ADAMTSL4-AS1
1723	IGHV3-7	GBE1	CSDE1	VTI1B	hsa-miR-624-5p	NRGN	KLHL21	CTSW	PRDX1	HIST2H2BF
1724	IGHV3-11	hsa-miR-628-5p	NCDN	TIMM9	hsa-miR-624-3p	hsa-miR-3677-5p	DNAJC1	ARHGAP35	GRK2	ATP1A1-AS1
1725	IGHV1-18	TMEM268	AC069528.2	GSTZ1	hsa-miR-623	NMI	RHBDD1	NT5M	KLHL2	C6orf163
1726	IGHV3-21	DPY19L2P2	QDPR	KIAA0586	hsa-miR-619-5p	hsa-miR-3944-3p	ARHGAP31	POLB	LILRB1	SNHG5
1727	IGHV3-23	CBFB	TAPT1-AS1	TMED8	hsa-miR-618	TOMM20P2	hsa-miR-6893-3p	AC012368.2	GNA15	PCMTD2
1728	IGHV3-33	CSRNP2	FBLN7	AHSA1	hsa-miR-616-5p	GNL3	IGKV1-5	TCF4	hsa-miR-7-1-3p	LIME1
1729	IGHV4-34	AC036176.2	AL031283.1	DAAM1	hsa-miR-616-3p	GBP3	THAP1	CARNS1	CENPK	ARRDC1-AS1
1730	IGHV4-39	hsa-miR-224-3p	RBX1	SPTLC2	hsa-miR-6134	ALOX12	OAT	SERPING1	MFNG	LINC01270
1731	IGHV5-51	GMPPB	DUSP18	RIN3	hsa-miR-6133	SDHAF2	LINC01215	SDHAF3	hsa-miR-100-5p	IFIT1B
1732	SNORD17	FGD6	SPX	LGMN	hsa-miR-6131	OPTN	PITPNA	ADAM9	PTOV1	LIPN
1733	RNU6-1176P	AC241952.1	LUCAT1	ALKBH1	hsa-miR-6130	SYNE1	EVC	GIMAP5	CARD8	LINC00963
1734	LINC01089	ZNF681	NIPBL	SNW1	hsa-miR-6129	AC012645.4	SKP1	MT-ATP6	CMTM6	SYS1
1735	LINC02656	hsa-miR-6826-3p	ANKHD1-EIF4EBP3	ITPK1	hsa-miR-6128	hsa-miR-4455	PRKCSH	LINC01881	AL132656.1	INPP5B
1736	TRAJ22	SAPCD2	UFSP2	DHRS7	hsa-miR-6127	E2F5	C16orf74	DNAJC4	TMED2	MAFB
1737	MT-ND4L	COG1	AP002761.4	PPM1A	hsa-miR-6126	ZNF358	GNA12	KRT18P31	RNF5	COX20
1738	MAP10	SRRD	AC020917.4	ASB2	hsa-miR-6125	HHEX	SPACA6	DDOST	USP3	PDCD4-AS1
1739	AC016747.1	TNFSF4	RPL3	CEP128	hsa-miR-612	NRDE2	TPPP3	DENND4B	CISH	MFAP3L
1740	ZNF580	CATSPERG	hsa-miR-188-5p	ERH	hsa-miR-610	hsa-miR-6508-3p	WDFY4	SMARCC1	NFYC	INF2
1741	ZNF611	DARS2	NVL	HIF1A	hsa-miR-6090	MIR29B2CHG	MFAP3L	CDK5RAP2	P2RX1	NAGA
1742	NUP62	ACTG1P3	ZDHHC6	SUSD6	hsa-miR-609	2024-03-06	ZNF613	GPI	UBA7	SMG5
1743	DENND1B	FAM222B	RIOK1	SRSF5	hsa-miR-6088	UAP1	DDX60L	RCOR1	SUMF2	KIF1BP
1744	C1orf220	TRIM26	TMEM63A	EIF5	hsa-miR-6081	TFB2M	C9orf78	GBP1P1	NUAK2	TGM2
1745	SFT2D2	RAB39A	GPR68	SLC8A3	hsa-miR-6075	RAB8A	MSH6	hsa-miR-10392-5p	HERC1	PJA2
1746	FGFR1OP	AC020663.3	SPAG16	DICER1	hsa-miR-6073	hsa-miR-509-3-5p	CFAP58-DT	IRF2	SPOCK2	SGMS1
1747	LPAL2	THEM4	ATAD2	ZFYVE21	hsa-miR-607	hsa-miR-4507	DHFR	SLC39A13	hsa-miR-6746-3p	MIR342
1748	AL353625.1	BCAT1	AL163541.1	MTHFD1	hsa-miR-606	hsa-miR-4430	C1orf216	AC073210.3	hsa-miR-616-5p	MIR326
1749	IGHV2-5	hsa-miR-4723-3p	LINC01176	TCL1A	hsa-miR-605-5p	BCL2L1	TPM4	CYTOR	IGLV3-12	MIR101-1
1750	IGHV1-2	KLRB1	MAP11	ZC3H14	hsa-miR-605-3p	GTF2H5	AC104463.2	SOCS6	MTCYBP23	RN7SKP95
1751	IGHM	CCDC170	LINC00672	TELO2	hsa-miR-602	hsa-miR-6727-5p	INTS10	EP300	SH3TC1	RNU1-134P
1752	IGHD	AC007342.5	C12orf65	PCNX1	hsa-miR-600	USF1P1	SLC18A2	hsa-miR-335-5p	RNF145	RNU6-942P
1753	TRAJ21	BMPR2	TRAJ45	GSKIP	hsa-miR-599	HDGF	SLC26A6	ZNF787	IRF7	AC022973.1
1754	TRAJ20	PRKCZ	DBNDD1	VRK1	hsa-miR-598-5p	CTSB	AKT1	hsa-miR-6515-5p	RANBP10	SNORA73B
1755	TRAJ19	MTFMT	AC010168.2	PSMC1	hsa-miR-597-3p	TRAF6	EFTUD2	BMPR2	SRC	Y_RNA
1756	TRAJ18	SYNE1	ZNF561-AS1	RPS6KA5	hsa-miR-596	AC009093.8	FBL	PSMA3	RPS15AP10	RN7SKP255
1757	TRAJ17	hsa-miR-4791	AP001922.3	PPP4R3A	hsa-miR-590-5p	UBE2D3	GAPDHP14	DERL3	EVI2B	RN7SKP203
1758	TRAJ16	SIMC1	hsa-miR-4753-3p	C14orf93	hsa-miR-590-3p	hsa-miR-764	HEATR1	AC035139.1	C4orf48	RNU6-82P
1759	TRAJ14	FAM153B	AL604028.2	PSMB5	hsa-miR-588	PRICKLE1	AC011477.1	NDUFC1	GNAS	RN7SKP71
1760	TRAJ13	TLR5	SULT1A1	YY1	hsa-miR-585-3p	MAP3K4	DUSP7	MRPL10	CDC37	RN7SKP78
1761	TRAJ12	PSMB10	AC106028.3	ACIN1	hsa-miR-584-5p	PLPP5	SIPA1L1	TGFB1	MPZL3	SNORA5C
1762	TRAJ11	BTN3A1	HEG1	CCNB1IP1	hsa-miR-584-3p	FBXO33	hsa-miR-3128	BIN3	CEACAM1	RN7SKP9
1763	TRAJ10	RFX1	RN7SL334P	TRIP11	hsa-miR-582-5p	DBNDD1	NDUFV2-AS1	EMB	PTPRE	RN7SKP80
1764	TRAJ9	SIGLEC16	ANKRD12	APEX1	hsa-miR-582-3p	hsa-miR-7110-5p	ANXA1	TRIR	TCN2	RN7SKP292
1765	TRAJ8	AL033527.4	ELMO1	PABPN1	hsa-miR-581	hsa-miR-3651	SCAND1	TMEM38A	BCL2	ZNF525
1766	TRAJ7	ZBED5-AS1	GRK6	ARHGAP5	hsa-miR-580-5p	FCER1G	PMM1	CCDC144B	hsa-miR-6786-3p	RCSD1
1767	TRAJ6	ZNF767P	AL078600.1	CINP	hsa-miR-580-3p	hsa-miR-497-5p	EPB42	DOK1	GUSBP9	MT-ND2
1768	TRAJ5	SPNS3	AC073569.3	SRP54	hsa-miR-579-5p	NFKBIE	RHOC	FIBP	MAP1LC3B	COLGALT2
1769	TRAJ4	WDR37	SUMO3	CHD8	hsa-miR-579-3p	hsa-miR-5587-5p	NEK4	INPP5B	AP000763.3	SLC29A3
1770	TRAJ3	PGLYRP1	DGKH	PCK2	hsa-miR-5787	GALNT5	ZNF684	PTGDS	ITPKB	UBL5
1771	TRAJ2	RPL7A	GPX7	PRORP	hsa-miR-576-5p	hsa-miR-4489	ZNF844	B3GALNT2	SRSF11	HELZ
1772	TRAJ1	KMT5C	TRAJ34	DCAF11	hsa-miR-576-3p	VDAC2	RNASE2	STK4	RNF44	TMEM116
1773	IGHA2	TTLL5	SORBS3	PSMA6	hsa-miR-574-5p	SMC4	AC243772.2	GPX4	JUN	UCKL1
1774	IGHG2	PSMB2	hsa-miR-4635	NFKBIA	hsa-miR-574-3p	FBP1	WBP2	hsa-miR-18b-3p	IPMK	CARD11
1775	IGHA1	CA4	PLXND1	EMC9	hsa-miR-572	AP000786.1	RCAN1	NOD2	SLC7A5P1	ZNF485
1776	IGHG1	BTBD7	CABP4	PSME2	hsa-miR-5706	hsa-miR-4793-3p	RABGAP1L-IT1	TMEM131	AC009961.4	SDAD1
1777	IGHG3	AP000437.1	PARP15	REC8	hsa-miR-5703	GLUL	hsa-miR-4772-3p	SMG9	NFIL3	ZKSCAN8
1778	TSN	AC106028.3	DDR1	SEC23A	hsa-miR-570-3p	HYOU1	hsa-miR-4286	BBS12	VNN3	PHETA1
1779	SACM1L	CLEC17A	IGHV4-34	GMPR2	hsa-miR-5699-5p	hsa-miR-4651	LEF1-AS1	hsa-miR-6715b-3p	GPX4	HYLS1
1780	STK38L	SIK2	AC116366.2	PNN	hsa-miR-5698	OLFM4	MINDY2	C1orf112	HIST2H2AB	MYL4
1781	PSMB10	KLRC1	CHAF1B	RABGGTA	hsa-miR-5696	SARAF	AKR1A1	LSM2	ZBTB7B	PIM3
1782	PKHD1L1	ASRGL1	KIAA0895L	PCIF1	hsa-miR-5695	hsa-miR-3605-5p	BAZ1B	WDR27	hsa-miR-5189-5p	GET3
1783	AC118344.1	TUBB6	FANCE	GSS	hsa-miR-5690	PXK	KDM1B	PF4V1	GZMM	ASPH
1784	SLFN12L	HIST1H4B	CBY1	MMP9	hsa-miR-5689	FOXO3B	AL158071.4	RPL34	CYBRD1	SPRED2
1785	LINC02397	AL356512.1	GBP4	TRPC4AP	hsa-miR-5685	AAR2	TNK2	NUDT7	HK1	WWP2
1786	SLC35B4	RPSAP36	MBIP	PYGB	hsa-miR-5684	AC004687.1	hsa-miR-330-5p	AC010186.3	AC005280.2	GFPT1
1787	FAM71F2	KLHDC8B	PDE6B	ABHD12	hsa-miR-5683	INTS4	LINC00926	YIF1A	HEBP1	UVRAG
1788	CCNI2	AC080112.4	HADHB	NINL	hsa-miR-5680	ARMC2	NAA20	PPP4R3A	FLOT1	ZNF26
1789	TRIQK	ERF	TSNAX	CD40	hsa-miR-561-5p	AC010175.1	BORCS6	CRIPAK	hsa-miR-215-5p	ITSN2
1790	SDHAF1	AC015883.1	SIRT5	UQCC1	hsa-miR-559	hsa-miR-541-5p	CLEC12A	hsa-miR-17-3p	RN7SKP255	OGA
1791	LINC00654	CD63	RC3H2	ZMYND8	hsa-miR-5588-3p	ERAL1	GTF2IP1	CPSF2	RN7SL760P	MT1F
1792	ZBTB10	FCSK	SLC35C2	IFT52	hsa-miR-5587-5p	hsa-miR-4695-5p	ACVR1C	ALKBH5	AL844908.1	TCAF1
1793	C4orf46	MYBPC3	STRBP	MYBL2	hsa-miR-5585-3p	CNNM3	AC118344.2	KEL	PAK1	ZNF69
1794	E2F4	hsa-miR-1291	KBTBD4	NDRG3	hsa-miR-5584-3p	AL592078.1	PLEKHB1	SLC16A6	C3AR1	TXNRD1
1795	SELENOH	HEMGN	GYS1	SLA2	hsa-miR-5582-3p	CSF2RBP1	CCNG1	NUDT19	NDRG1	STYX
1796	PDE7A	DDIAS	hsa-miR-100-5p	RAB5IF	hsa-miR-5581-3p	PNPLA7	MAF	NR3C2	ATG2A	RPL23A
1797	TMEM170B	IAH1	AL589863.1	NFATC2	hsa-miR-5580-3p	NR4A2	ING1	AC010287.1	SNRPC	RPL10A
1798	SNX2	NATD1	SIRPG	PABPC1L	hsa-miR-5572	MFSD1	TRIM37	SEMA3C	CD24	AC131392.1
1799	NT5M	GCOM1	PSMC2	STK4	hsa-miR-5571-3p	hsa-miR-6778-3p	ARHGAP15	AC008964.1	TMEM8A	2024-03-05
1800	SARNP	TOMM5	PTS	ADNP	hsa-miR-556-5p	TMEM81	NUDT9	AIG1	EIF3E	ZBTB14
1801	ADGRG1	IMMP2L	SLC49A3	PFDN4	hsa-miR-556-3p	hsa-miR-3187-5p	PTGES3	TCEANC2	TMC6	CD2AP
1802	IPO7	RNASEH1	HSPA4	CSTF1	hsa-miR-552-5p	TIMM8B	TECPR2	AC132872.5	GZMH	SFI1
1803	PRR13	RPUSD2	ETV6	RAE1	hsa-miR-552-3p	SLC2A1	UEVLD	hsa-miR-6743-3p	PPWD1	ZNF649
1804	TECPR1	MOV10	SMPDL3A	TPD52L2	hsa-miR-551b-5p	hsa-miR-5191	AL138694.1	AL031727.1	hsa-miR-374a-5p	ZNF248
1805	SAMD9	ALDH6A1	MIR101-1	DNAJC5	hsa-miR-551a	RPS29P14	MRPL51	FBRSL1	TFIP11	AC025279.1
1806	CNEP1R1	hsa-miR-4697-5p	CD164	NELFCD	hsa-miR-550b-2-5p	AC087277.2	ACBD6	TSEN34	VPS28	TOR4A
1807	ATP6AP1L	hsa-miR-6514-5p	GLIPR1	CTSZ	hsa-miR-550a-3-5p	ALDH1B1	ULK2	ANTXR2	DGKZ	LPAR1
1808	AC092384.1	hsa-miR-96-5p	CACNB3	PRPF6	hsa-miR-548z	EHD3	RC3H1	ENO2	SLC12A7	HIBCH
1809	TRIM13	TPST1	hsa-miR-3192-5p	TUBB1	hsa-miR-548t-5p	KRT8P33	TTBK2	hsa-miR-7706	TMEM71	ZNF544
1810	C12orf73	PCGF6	SPCS2	PRELID3B	hsa-miR-548s	HDGFL3	CYB5D2	COX8A	PPP2R5A	TMEM229B
1811	ZNF783	RNF135	MAFF	MTG2	hsa-miR-548q	IGLC3	TCF4	KIAA1328	AC105265.4	SOWAHC
1812	ZNF616	FBXL19-AS1	IFT27	PSMA7	hsa-miR-548p	hsa-miR-412-3p	GPATCH11	IFFO1	GCH1	ZNF770
1813	TRIM10	BLK	SEC24B	NTSR1	hsa-miR-548o-3p	CD74	AC142472.1	DGKE	CDK9	MIER1
1814	PPP1R11	TRIM38	FAM168B	MRGBP	hsa-miR-548n	hsa-miR-4787-5p	FAM32A	ENDOG	SUMO1	MAN1A2
1815	ZNRD1ASP	BRCA2	EIF4EBP1	TCFL5	hsa-miR-548l	ABRACL	CTNNBL1	hsa-miR-1249-3p	TMEM165	SVIP
1816	RACK1	AC006008.1	AL138963.1	DIDO1	hsa-miR-548k	IFT52	hsa-miR-1180-3p	CIZ1	MIR101-1	DDRGK1
1817	TBC1D8	CREB3L2	hsa-miR-6881-3p	GID8	hsa-miR-548j-3p	ASAP2	IGLV3-1	hsa-miR-140-5p	CTSC	TFDP1
1818	HLA-F	IL7R	ATAD2B	SLC17A9	hsa-miR-548g-3p	RFX2	LINC00189	ATP5PB	SCFD1	CLEC4C
1819	AKT1S1	METTL17	RNF139	ARFGAP1	hsa-miR-548e-5p	PLA2G12A	CYTH3	AL355377.3	SRA1	ZNF607
1820	FAM153CP	KIDINS220	GBE1	GMEB2	hsa-miR-548e-3p	PRKAR2B	LIN52	hsa-miR-5000-3p	PA2G4	HSD17B11
1821	GABBR1	EIF2AK3	POLR1D	C20orf27	hsa-miR-548bc	AL589863.2	TDRD7	PREB	SYTL3	SZT2
1822	STARD7-AS1	LINC00598	STRADB	CDC25B	hsa-miR-548bb-3p	hsa-miR-3920	PSTPIP1	hsa-miR-324-3p	PIP4P2	QRICH1
1823	TRIM27	GLB1L2	hsa-miR-4785	RNF24	hsa-miR-548ba	WBP2	CSGALNACT1	PLCL1	hsa-miR-503-5p	DDX42
1824	RANBP17	AL390957.1	hsa-miR-548at-3p	ARFRP1	hsa-miR-548b-5p	NTNG2	hsa-miR-17-5p	ARRDC1	C5AR2	ZNF583
1825	MROH6	IRGQ	KDM4A	NDUFAF5	hsa-miR-548b-3p	COMMD3	P3H1	MLLT10	MIR6124	ZNF568
1826	ATXN2	AL162377.3	CARD11	TRIB3	hsa-miR-548az-5p	AC006230.1	STAT1	TLK1	APOBEC3A	ZNF480
1827	DCTN1	PRXL2C	hsa-miR-7113-5p	RASSF2	hsa-miR-548az-3p	ZBTB44	DRAM2	AC137932.2	ST3GAL1	ZNF587
1828	TCTN1	AL050341.2	RERE-AS1	CSNK2A1	hsa-miR-548ay-3p	PATL2	XPO5	TFAP4	TRAPPC6A	KLHL9
1829	FAM216A	LINC00426	CD247	CDS2	hsa-miR-548aw	SVBP	hsa-miR-211-5p	hsa-miR-1909-5p	ATP11B	NCOA6
1830	ZBTB48	hsa-miR-5585-3p	TRAF3IP3	HM13	hsa-miR-548av-5p	2024-03-08	MR1	CCDC149	AC130454.1	STK39
1831	MZT1	AC118658.1	ETV3	SNPH	hsa-miR-548av-3p	FLVCR1	ZNF384	CRY2	PYGB	C6orf89
1832	ZNF155	AHI1	AL133330.1	SIRPB1	hsa-miR-548au-5p	hsa-miR-6769a-5p	EPHB6	AL513550.1	TTC12	CALM1
1833	UQCC3	AC022400.6	HMGN1	SEC23B	hsa-miR-548at-3p	POLR2E	AC104389.5	NFKBIA	BACH1-IT3	TAFA2
1834	FBXO48	MIR590	STAT1	MYL9	hsa-miR-548as-5p	NEURL1	ELOB	FAM135A	IGHG2	TTC37
1835	ATP6V0E2-AS1	AL353660.1	LSM1	HCK	hsa-miR-548aq-3p	AF230666.2	AP4B1	FAM209A	hsa-miR-375-3p	PAPSS2
1836	CD177	NUDT7	TTC33	TM9SF4	hsa-miR-548ap-5p	NUDT4	SNRPB2	GVINP1	ANKRD11	FAN1
1837	CCDC85C	C3orf20	RPL21	CRNKL1	hsa-miR-548an	PTPRJ	COX11	CUEDC2	AC079316.1	IPO9
1838	SPDYE18	hsa-miR-10a-3p	CENPBD1	POFUT1	hsa-miR-548am-5p	IER5	AC024028.1	MTBP	RPL23A	CEP290
1839	AC004980.1	RAB40C	SHPRH	SAMHD1	hsa-miR-548am-3p	AC096921.2	AC108449.2	C3orf20	ASPH	MT-CO2
1840	OLIG2	OXSM	SNRPG	KIF3B	hsa-miR-548al	GOSR1	KCTD2	PNPLA2	hsa-miR-195-5p	GLMP
1841	DNAJC19	SEPSECS	INPP5K	NOP56	hsa-miR-548ak	hsa-miR-4443	BACH1-IT2	GFI1B	GMPR	TOGARAM1
1842	JPT2	LARP1	MRPL18	MANBAL	hsa-miR-548ai	ERAP2	LRRC75A	ACAP3	hsa-miR-624-5p	FAF1
1843	HERC2P9	RPP25L	PTCH1	IDH3B	hsa-miR-548ah-3p	FAM198B-AS1	MHENCR	ZNF227	SKAP2	MT-CYB
1844	ATP10A	COMMD7	DNAJC5	MAPRE1	hsa-miR-548ad-5p	HERC1	RNF125	TCHP	hsa-miR-301a-5p	LDB1
1845	ANKUB1	ACSM3	DLGAP5	JAG1	hsa-miR-548ac	GIMAP8	ATG14	PCNX4	DDOST	CTR9
1846	HCP5	SMCR8	DOCK8-AS1	CDK5RAP1	hsa-miR-548ab	KBTBD7	TATDN3	ZNF140	RBMS1	F5
1847	HLA-H	RAB4A	ST3GAL3	SNTA1	hsa-miR-545-5p	SNRNP35	AMFR	BAG5	AIM2	MSRB1
1848	HCG27	TRMT11	PTPN13	TTI1	hsa-miR-545-3p	hsa-miR-5571-3p	LINC01948	RAB2B	PRCC	ZNF652
1849	RAB12	PDGFB	MTSS2	E2F1	hsa-miR-544b	CORIN	MPP5	KMT2C	CD36	SMURF1
1850	HLA-A	NDUFB5	CCDC84	RPRD1B	hsa-miR-543	GNG7	RNF44	LINC01569	GDPD5	SLC5A3
1851	HACD2	SEMA4F	SIRT2	PXMP4	hsa-miR-542-5p	hsa-miR-6731-5p	GZMH	SEMA6C	RNF14	GPATCH3
1852	CFAP44	KCNQ5-IT1	LINC01534	CHMP4B	hsa-miR-541-5p	hsa-miR-520a-3p	ZNF562	PKD1	AL161785.1	CDC42BPB
1853	ZCWPW2	CMTM8	hsa-miR-6857-3p	BPI	hsa-miR-541-3p	CREG1	CENPH	VKORC1L1	YWHAH	MDM4
1854	ANKRD28	IFT80	LPCAT2	CST3	hsa-miR-539-5p	TIGD3	ATG3	FNBP4	AC012368.1	CCDC69
1855	COLQ	ABHD6	HTATIP2	ACTR5	hsa-miR-539-3p	XRN1	CRYZL2P	Z98749.1	ARID3B	PPIAP22
1856	METTL6	ABHD12	GRB10	AHCY	hsa-miR-532-5p	ZBTB21	DCAF1	SLC35E3	GAK	ZNF28
1857	THUMPD3-AS1	AC122718.1	CCDC167	PPP1R16B	hsa-miR-532-3p	hsa-miR-6843-3p	SELL	SEPTIN10	LPAR6	TPM2
1858	RNU6-890P	TMEM175	hsa-miR-4745-3p	DHX35	hsa-miR-526b-5p	hsa-miR-4745-3p	EBLN3P	MLH1	PDCD10	FLVCR1-DT
1859	RNU6-761P	RNU6-920P	ZCCHC24	DNTTIP1	hsa-miR-525-5p	SERPINE1	hsa-miR-106b-5p	AL117344.2	hsa-miR-191-3p	SH3BGRL2
1860	RNU6-5P	hsa-miR-3139	hsa-miR-27b-3p	MAP1LC3A	hsa-miR-524-5p	HIST1H2AK	RPS2P46	PHF11	TRAC	ZNF808
1861	SNORA37	ANXA4	PCAT1	PIGU	hsa-miR-522-3p	USPL1	BAIAP2	AL121832.2	HIST1H2BI	YTHDF2
1862	MIR548C	hsa-let-7e-5p	BTG3	ACOT8	hsa-miR-520g-3p	hsa-miR-3195	CA3-AS1	ZNF584	ARRDC2	NBR2
1863	MIR604	SURF6	SAPCD2	APMAP	hsa-miR-520f-3p	ALDH5A1	TTC39C	MARCKSL1	SCARNA3	TMA16
1864	MIR590	SLC16A6	TMED4	ZNF516	hsa-miR-520a-5p	TSPAN13	TOM1L2	FRMD4B	C12orf75	HLA-DRB5
1865	GPX3	CCDC174	OAS3	ADNP2	hsa-miR-520a-3p	AC009404.1	ODF3B	ABI1	GABPB1-AS1	MAFK
1866	RNPS1	hsa-miR-548at-5p	AC009065.4	RBFA	hsa-miR-519d-3p	hsa-miR-4762-5p	MYO1E	SLC25A15	NUTM2A-AS1	ARMH1
1867	SRRM2-AS1	AL604028.2	IER5	USP14	hsa-miR-5196-5p	C4orf33	hsa-miR-548at-5p	SENP5	AC010186.3	ZNF43
1868	NAP1L4	AL049757.1	hsa-miR-433-5p	VAPA	hsa-miR-5196-3p	ANP32E	BAG6	AC092117.2	SMYD3-IT1	ZNF511
1869	ZNF316	ITGAE	TTBK2	METTL4	hsa-miR-5193	CTBP2P8	hsa-miR-3200-3p	COQ4	hsa-miR-769-3p	COPS8
1870	SMG1P2	hsa-miR-185-3p	RBM19	LPIN2	hsa-miR-5192	DRG1	TNKS	MAPKAPK2	PPIAP41	ZNF627
1871	CHKB-DT	MIR1537	CNR2	SMCHD1	hsa-miR-5191	KYNU	AC010618.3	hsa-miR-4440	EIF2AK2	WDHD1
1872	HMGN1	HDHD3	SNX2	MYOM1	hsa-miR-5190	VRK2	BRD3	TBCD	ERICH1	ZNF789
1873	STAG3L1	ANKDD1B	ADAMTS10	MYL12A	hsa-miR-518e-5p	hsa-miR-373-3p	TNFSF13B	CARHSP1	PILRA	CTNND1
1874	DENND6B	IGLV3-13	AL139349.1	CEP76	hsa-miR-518e-3p	hsa-miR-4640-3p	AL158163.2	AGAP4	BRK1	SH2D1B
1875	LCMT1	FAM126B	ZNF431	CEP192	hsa-miR-518d-5p	CAVIN2	SLC35B3	hsa-miR-182-3p	NAPRT	NUDT16
1876	MFSD2B	AC011816.1	HGD	RNMT	hsa-miR-518c-5p	GANC	MTCH2	AC079331.1	GADD45B	TLK1
1877	CDPF1	CCRL2	PRORSD1P	SMAD7	hsa-miR-518c-3p	hsa-miR-548aq-3p	TSPAN33	NT5DC4	NORAD	LRBA
1878	LIN52	RN7SL4P	ARHGEF5	RNF125	hsa-miR-518b	EEF1A1P10	SLC30A1	HMGN3	AC090948.1	C3orf35
1879	DPF3	XRCC3	ASAP1	ANKRD12	hsa-miR-5189-5p	MT-ND6	MTHFS	ZNF684	ADGRE2	MMP17
1880	ETFRF1	LY6E	PARD6A	POLI	hsa-miR-5189-3p	SEC11A	TRAJ26	SNORD17	UBA52	BAZ1A
1881	C17orf107	ZNF718	THAP5	MIB1	hsa-miR-5188	AL138694.1	VPS28	NRCAM	ECI1	TRAF3IP1
1882	ITSN1	COPS7B	hsa-miR-1910-5p	RBBP8	hsa-miR-5187-5p	GMPR	OTUD4	ANKLE2	CHCHD2	RUFY2
1883	ITPRIPL2	MPZL3	hsa-miR-4749-5p	RIOK3	hsa-miR-517a-3p	COL6A3	hsa-miR-4507	TMEM25	ATP5MC2	TRAJ32
1884	AL359878.1	SLC36A1	PRELID3B	EEA1	hsa-miR-513c-5p	MSRB3	MFSD14B	CTSF	USP12	PLPP6
1885	DENND1C	NIFK-AS1	ARF1P2	RUBCNL	hsa-miR-511-5p	DBR1	MARS	BTBD9	UQCRH	KLRC3
1886	AC126755.1	SLC36A4	GPSM2	NDFIP2	hsa-miR-5100	IGHA1	AC079630.1	ELMSAN1	B4GALT1	CLEC6A
1887	CRYZL1	AC018647.2	AC079331.1	TNFSF13B	hsa-miR-5094	RPS12P27	TUSC2	FAM174C	SPATA5L1	C1RL-AS1
1888	C5orf51	CPA3	P2RY12	FNDC3A	hsa-miR-5091	SNORD3A	DBNL	AC244154.1	TRAJ45	ZNF316
1889	ARRDC5	NUP54	PTEN	CDADC1	hsa-miR-5090	AL391903.1	DARS-AS1	ZNF324	FGD2	SRRM2-AS1
1890	PLPP6	AP3S1	LST1	CAB39L	hsa-miR-509-3-5p	hsa-miR-3147	TPM2	AL133444.1	hsa-miR-6857-3p	OLIG2
1891	KLRC2	BTLA	CAP2P1	KLF5	hsa-miR-5089-3p	OTX1	PTAFR	TPRKBP2	FLOT2	RNPS1
1892	KLRC3	AC090198.1	hsa-miR-10a-5p	STK24	hsa-miR-5088-5p	RANBP10	AP005131.7	MS4A4A	hsa-miR-26b-5p	DNAJC19
1893	CLEC6A	SUMF2	SEC24B-AS1	ACP5	hsa-miR-5088-3p	FAU	PACC1	EXOSC10	PIGG	JPT2
1894	C1RL-AS1	AKR1C3	HEMK1	DNAJC3	hsa-miR-508-5p	ARNTL	ISCA1	CLN6	CRAT	HERC2P9
1895	NDUFB1	RAB11FIP5	STARD7	UGGT2	hsa-miR-508-3p	hsa-miR-4749-5p	CPEB3	COQ10B	SFPQ	ATP10A
1896	TANGO2	SH3BGRL2	TSC22D2	ARHGEF7	hsa-miR-506-3p	MARK3	PARK7	DDX11L10	AL731577.2	ANKUB1
1897	CCR3	SLC4A2	hsa-miR-374a-5p	PARP4	hsa-miR-505-5p	HNRNPUL2	NEK9	APMAP	FHIT	HCP5
1898	HNRNPA3	B4GALT6	hsa-miR-2277-5p	SUPT20H	hsa-miR-505-3p	SRGAP3	EML2	POLL	ZNF683	HLA-H
1899	UBE2E3	RPL8	FTO	MRPS31	hsa-miR-504-5p	hsa-miR-651-3p	MEGF6	hsa-miR-15b-5p	PIK3AP1	HCG27
1900	CNTROB	hsa-miR-548ak	PHF19	SLC25A15	hsa-miR-504-3p	AL117335.1	S100A6	EEA1	AC008850.1	RAB12
1901	TRAPPC1	HOMER2	NDUFA8	KPNA3	hsa-miR-503-5p	NCKAP1	SNHG30	LINC02363	SLC25A20	HLA-A
1902	KCNAB3	LAMTOR4	WASHC1	RGCC	hsa-miR-503-3p	MAPRE2	RN7SKP255	CPNE2	MIR3613	HACD2
1903	FAM153A	AP000873.4	PRPF39	VWA8	hsa-miR-502-5p	SLMAP	AC026412.1	MLLT6	STX4	CFAP44
1904	SIMC1	hsa-miR-6824-5p	ZNF23	DGKH	hsa-miR-502-3p	ZNF865	hsa-miR-548z	MATR3	ZNF281	ZCWPW2
1905	TMEM192	PTPN13	FBXL14	KATNAL1	hsa-miR-5010-5p	DTD2	hsa-miR-146b-5p	TLCD4	hsa-miR-6733-5p	ANKRD28
1906	AC106795.1	CHMP3	GYG1	INTS6	hsa-miR-5010-3p	GBP1P1	AP000437.1	STIL	KRT72	COLQ
1907	ZNF778	ZNF430	NFATC2IP	DHRS12	hsa-miR-501-5p	AKR1A1	ANXA5	AC090004.1	hsa-miR-6873-3p	METTL6
1908	NIPA1	COX8A	PRKCSH	TSC22D1	hsa-miR-501-3p	IL18BP	RNU6-82P	GNL1	HERC5	THUMPD3-AS1
1909	GPR25	EIF5A	NEK9	CLN5	hsa-miR-500b-3p	EPS15	GGCX	GTF2IRD2	FAM78A	RNU6-890P
1910	UBE2E1	DDX28	AP5S1	OLFM4	hsa-miR-500a-5p	TOE1	SCNM1	AC064801.2	HSP90B1	KLRC2
1911	SIK2	AC068888.2	PAPSS2	MGRN1	hsa-miR-5009-5p	AC009226.1	NRG1	PLCXD2	HEIH	ARRDC5
1912	CRTAP	LINC01504	TEX2	ZNF629	hsa-miR-5009-3p	hsa-miR-6516-3p	SWT1	PSMF1	OGFRL1	RNU6-5P
1913	CCDC144A	MT-CO1	BIRC5	TRADD	hsa-miR-5008-5p	SLFN14	GSK3A	LDLRAD4	NCK2	C5orf51
1914	GYPA	HTR7P1	BLOC1S5	CORO1A	hsa-miR-5006-3p	HNMT	TMEM45B	PRKCQ-AS1	SH2D1B	SAMD9
1915	USP38	SPOP	AC007546.1	MAPK3	hsa-miR-5004-5p	FAM234B	KIAA0895L	CHAF1A	SLC3A2	CNEP1R1
1916	SLC16A5	HIST1H2AH	AC004241.2	GDPD3	hsa-miR-5004-3p	SLC29A3	TBRG1	FAM13A	TFEB	ATP6AP1L
1917	NANP	MED30	ANGPT1	ELMO3	hsa-miR-5003-5p	KRT18P5	KLC3	ARHGAP19	GNA13	CCDC85C
1918	ADPRM	TCP11L2	E2F5	PHKB	hsa-miR-5002-3p	HIPK1	IL15	UMPS	PWWP2B	SPDYE18
1919	PWWP2A	PLK1	SEC61G	LYRM1	hsa-miR-5001-5p	RNF38	TIMM23	REM2	PTGS2	AC004980.1
1920	USP47	GATB	API5	NUTF2	hsa-miR-5001-3p	AC241952.1	KCNC4	AL731557.1	SSBP4	NAP1L4
1921	PDCD6IP	TRIM3	AC131392.1	NUP93	hsa-miR-5000-5p	AP000553.8	EZR	Z82243.1	LINC01578	SMG1P2
1922	ZNF212	GCLM	WHAMMP2	CENPT	hsa-miR-5000-3p	CDK5RAP3	HDC	CCDC28B	SEPTIN9	CHKB-DT
1923	ZNF282	AC023090.2	hsa-miR-550a-3-5p	NFAT5	hsa-miR-499b-5p	hsa-miR-148b-5p	FAHD2CP	RN7SL57P	CKLF	HMGN1
1924	GLB1	AL353898.3	CA2	LONP2	hsa-miR-499a-5p	ZSWIM1	YPEL2	MED28	2024-03-06	STAG3L1
1925	YWHAG	U2AF2	COG7	N4BP1	hsa-miR-4999-3p	hsa-miR-4523	LRCH4	SETDB2	FBXO9	DENND6B
1926	ALCAM	hsa-miR-6885-5p	TRPC4AP	ARL2BP	hsa-miR-497-5p	ZER1	RUFY4	AC007381.1	AC018926.3	LCMT1
1927	TMEM154	EPHX1	SLC35B4	DHODH	hsa-miR-496	NSUN5P1	FTH1P22	hsa-miR-5584-5p	ARAP1	MFSD2B
1928	CHD3	hsa-miR-2277-5p	POLR2J4	CTCF	hsa-miR-495-3p	ADAM20	NAMPTP1	ADCY9	TLK1	CDPF1
1929	UGP2	IMPA2	ZDHHC2	ACD	hsa-miR-494-5p	ABCA1	METAP1D	MIEF1	SYK	LIN52
1930	HNRNPF	AC009948.3	ZNF837	POLR2C	hsa-miR-494-3p	AC147651.4	AL138963.4	TRAJ34	hsa-miR-548l	DPF3
1931	BTD	TRNAU1AP	hsa-miR-4478	PARD6A	hsa-miR-493-5p	SAV1	BRCA1	hsa-miR-6755-3p	RC3H1-IT1	ETFRF1
1932	CSGALNACT2	AC006042.3	UNC93B1	ZNF821	hsa-miR-493-3p	hsa-miR-4432	MIR3198-1	C12orf49	hsa-miR-766-5p	C17orf107
1933	ROBO1	AC097634.1	UXS1	USB1	hsa-miR-492	ARMH1	CACHD1	TFDP2	TMEM43	ITSN1
1934	AVEN	hsa-miR-1225-3p	AL391832.3	CYB5B	hsa-miR-491-5p	XPO7	RAC1	TRIM47	hsa-miR-4474-3p	ITPRIPL2
1935	P2RY1	hsa-miR-1292-3p	CCNK	NME3	hsa-miR-491-3p	MTFR1	LINC02596	CERS6	THEMIS2	AL359878.1
1936	TRIM56	NRIR	ZNF675	PSMD7	hsa-miR-490-3p	SFSWAP	ZNF124	PIK3R3	SPTBN1	DENND1C
1937	AHSP	C1D	NECTIN2	SETD6	hsa-miR-487b-5p	ZNF665	GAL3ST4	FAM227B	DGAT2	AC126755.1
1938	WNT10B	ORMDL2	TMEM202-AS1	SLC38A7	hsa-miR-487b-3p	hsa-miR-4422	IGLV1-44	CELSR3	ACTR3	CRYZL1
1939	ITGAM	TGS1	SSR3	VAC14	hsa-miR-487a-5p	hsa-miR-548at-5p	RB1	SRPK2	TPST1	RNU6-761P
1940	TPST1	WBP1	WDR26	TANGO6	hsa-miR-487a-3p	MKNK2	hsa-miR-6735-5p	TIMM23B-AGAP6	B9D2	SNORA37
1941	TOR1AIP2	ELANE	PTPN22	COG4	hsa-miR-485-5p	hsa-miR-3174	CEP70	ZNF143	CEMIP2	GGTA1P
1942	OTUD3	MAPKAPK5	HIBADH	SMPD3	hsa-miR-485-3p	SIRPB3P	PLEKHA7	PPP3R1	hsa-miR-2392	TRBV20-1
1943	GUSB	NFYC-AS1	L3MBTL2	SLC7A6OS	hsa-miR-484	GIMAP4	CPOX	AL049840.6	GLT1D1	TRBJ2-7
1944	BRD3	ZCCHC8	STAM2	SLC7A6	hsa-miR-483-5p	DHX33	KIF13B	TBC1D2B	hsa-miR-6885-3p	TRBC2
1945	KLF13	hsa-miR-6887-3p	ZCWPW2	PLA2G15	hsa-miR-483-3p	CDC123	CCT3	LCMT1	hsa-miR-9903	TRAV8-2
1946	ZNF764	HMOX2	GHRL	WDR59	hsa-miR-4804-5p	AC027097.1	YWHAG	RPL11	hsa-let-7b-3p	TRAV8-3
1947	ZNF747	TBC1D17	ST6GAL1	MON1B	hsa-miR-4804-3p	HDC	IGHV3-23	CLSTN3	TAPBP	TRAV13-1
1948	ZNF768	CYC1	ANKFY1	CMC2	hsa-miR-4802-5p	LINC01135	FAAHP1	NTNG2	COX17	TRAV12-2
1949	MAP3K2	GSEC	hsa-miR-3613-3p	AXIN1	hsa-miR-4802-3p	CYP1B1-AS1	NLRP3	hsa-miR-4781-3p	SIGLEC14	TRAV13-2
1950	PUSL1	MRPL40	POLR2M	HCFC1R1	hsa-miR-4800-5p	FLNB	C3orf86	TAF12	DPEP3	TRAV8-6
1951	SF3B5	SPAG7	Metazoa_SRP	NPRL3	hsa-miR-4800-3p	FXYD6	RNF167	CIDEB	MIIP	TRAV19
1952	IFFO2	MYO1C	MPZL2	MLYCD	hsa-miR-4799-5p	YIPF5	AC007780.1	SUMO1P1	FCHO2	TRAV29DV5
1953	MYO7B	MTND5P14	AC005261.1	MPG	hsa-miR-4797-5p	LINC00683	JAK2	DMTF1	MYO15B	TRDC
1954	FAXDC2	NBEA	AC008555.1	NECAB2	hsa-miR-4796-5p	hsa-miR-7843-5p	SLF2	PHETA1	BTN3A1	TRAJ48
1955	ELP5	XPR1	FTL	HSDL1	hsa-miR-4796-3p	AC136475.9	EPHX2	CLEC10A	CASP8	TRAJ47
1956	LIMS1	hsa-miR-6733-3p	hsa-miR-5187-5p	TAF1C	hsa-miR-4795-3p	BLOC1S3	UBQLN1	ULK3	EMC3	TRAJ46
1957	RNF34	hsa-miR-3617-5p	CMPK2	NAGPA	hsa-miR-4794	AC010186.3	FKBP4	AC073476.3	SDHAP1	TRAJ45
1958	ARL6IP1	DCUN1D3	AL049757.1	SEC14L5	hsa-miR-4793-5p	TRPM7	PTK2	hsa-miR-23b-5p	SIGLEC22P	TRAJ44
1959	SERPINB9	ZNF337-AS1	NDUFAF4	COTL1	hsa-miR-4793-3p	HIST2H2AB	AC105265.4	hsa-miR-195-5p	ACRBP	TRAJ43
1960	SMAGP	P2RY6	GPR137B	USP10	hsa-miR-4791	MTSS1	MOB1A	RPRD1B	RN7SL172P	TRAJ42
1961	EMB	COL8A2	LRRC7	CRISPLD2	hsa-miR-4787-5p	ANXA7	ARL1	CASP1P2	CDC42EP3	TRAJ41
1962	STAT2	MAEA	AC092171.4	TSC2	hsa-miR-4787-3p	PRDX6	WDR49	OAS3	hsa-miR-10401-3p	TRAJ40
1963	NUDCD2	hsa-miR-4667-3p	MAP3K5	ZNF500	hsa-miR-4786-5p	hsa-miR-4466	AC009682.1	ZNF615	HHEX	TRAJ39
1964	IRF2BP1	AC020893.2	hsa-miR-3609	NME4	hsa-miR-4786-3p	hsa-miR-374c-5p	Z82206.1	NIPAL2	AC009754.1	TRAJ38
1965	HSPA4	MTHFD1L	BECN1	ABCC1	hsa-miR-4785	MIR762HG	ZDHHC23	ANKRD10	AC073569.3	TRAJ35
1966	COMMD5	SPSB3	DCAF16	NOMO3	hsa-miR-4784	AL513550.1	hsa-miR-3619-3p	KLRC3	HLA-DQA1	TRAJ34
1967	DPY19L2P2	MYO15B	SRP54	LMF1	hsa-miR-4783-3p	EHD4	hsa-miR-143-3p	SLC37A2	SPG7	TRAJ33
1968	ZNF16	GADD45B	SNX17	CIAO3	hsa-miR-4782-5p	hsa-miR-3611	GNE	DONSON	hsa-miR-4429	TRBC1
1969	ARMC10	TTL	TASP1	MTHFSD	hsa-miR-4781-5p	PPP1R32	RGL1	PUM1	BCKDK	TRGV8
1970	ACYP2	KCTD21-AS1	FAM98C	CLCN7	hsa-miR-4781-3p	hsa-miR-6856-3p	YWHAH	ORC5	UBE2D3	MIR548C
1971	CMTM8	RGS9	AL669831.4	HAGHL	hsa-miR-4779	SKP1	hsa-miR-6726-3p	PRRC2B	hsa-miR-6509-3p	TRGV9
1972	TRABD	NEK4	TBC1D32	ANTKMT	hsa-miR-4777-3p	hsa-miR-3150a-3p	YEATS4	CCDC84	VNN1	MIR604
1973	ATF7	PMPCA	LINC01004	SLC7A5	hsa-miR-4775	KCNQ5	LINC01410	TSHZ3	RN7SL587P	MIR590
1974	RASA4B	RMND5A	USP10	METRN	hsa-miR-4772-5p	KCNAB3	JAZF1	PACRGL	STRADB	GPX3
1975	SOCS6	hsa-miR-5697	AC024075.2	FBXO31	hsa-miR-4772-3p	CA13	STX12	SPPL2B	BCL11B	SELENOH
1976	ZNF296	AP002748.4	BOD1L1	STUB1	hsa-miR-4769-3p	AC015813.6	hsa-miR-378f	BEST1	AC093423.2	STK38L
1977	POLH	hsa-miR-3177-5p	ISOC2	NUBP1	hsa-miR-4768-5p	AJ003147.3	AL627309.1	NSD1	ST6GALNAC4	SACM1L
1978	KIF5B	CAHM	hsa-miR-190b-5p	UBE2I	hsa-miR-4766-5p	SUSD1	ADAR	MORC2	GPR108	TSN
1979	AKAP13	LINC02328	HNRNPR	MEFV	hsa-miR-4766-3p	RAB4A	C9orf64	FAM126B	TSTA3	MIR320E
1980	CDCA4	ERAL1	RBM12B	EEF2K	hsa-miR-4765	PPP1R3E	HEBP1	STK11	CNEP1R1	SLC48A1
1981	CHCHD7	MPZL1	ATMIN	CAPN15	hsa-miR-4763-5p	LINC002481	GALK2	hsa-miR-760	hsa-let-7i-3p	IGKC
1982	FOXN2	E2F5	MPND	PIEZO1	hsa-miR-4763-3p	AL138963.4	WASF3	PGBD4	CPD	IGLV1-47
1983	USP32	DDIT3	RBL1	GSPT1	hsa-miR-4762-5p	hsa-miR-8485	AL353807.5	MFN2	EGLN1	IGLV1-44
1984	PFKFB3	hsa-miR-6893-3p	AC006330.1	ZNF174	hsa-miR-4761-5p	ACSM3	LINC-PINT	GRAMD1B	WBP2	IGLV1-40
1985	ELOVL6	hsa-miR-3187-5p	IKZF5	CLUAP1	hsa-miR-4758-3p	P2RY14	hsa-miR-4433b-5p	DCAF13	MFSD14B	IGLV3-25
1986	PA2G4	hsa-miR-605-5p	ZFP62	UBFD1	hsa-miR-4757-5p	PITPNC1	TMEM216	GZMA	THBD	IGLV2-23
1987	NUDT9	COPS6	BSDC1	PRSS33	hsa-miR-4757-3p	hsa-miR-6736-3p	SIRPA	FAM153A	DPYSL2	IGLV3-19
1988	GABARAP	DOCK4	SUZ12	EARS2	hsa-miR-4756-5p	RN7SKP203	ATF5	PITPNC1	AC000123.2	IGLV2-14
1989	LGALS9B	HES4	MAPK11	ELOB	hsa-miR-4755-3p	DRAM2	AC040977.1	MRPL35	PCGF5	IGLV3-12
1990	UBB	SNN	hsa-miR-4433b-5p	GGA2	hsa-miR-4754	POLR3C	hsa-miR-342-3p	LINC01094	ZFAND6	IGLV2-11
1991	NFRKB	BMP6	hsa-miR-6832-3p	CPPED1	hsa-miR-4753-3p	LINC01004	TUBA1B	CDC73	HIST2H2BF	IGLV3-9
1992	PRDM10	TTC38	ADAR	USP31	hsa-miR-4751	ADORA3	NOTCH1	MDH1	LINC00921	IGLV3-1
1993	B3GNT2	PLPP5	RN7SL3	HMOX2	hsa-miR-4750-5p	FUT8	APP	AC068790.3	TGFB1	IGLC3
1994	FOS	TBRG1	ATP10A	DNAJA3	hsa-miR-4750-3p	CBY1	LRRFIP1	AC005332.6	PSMB6	TRGJP2
1995	TMED10	PSME2	MSL1	BFAR	hsa-miR-4749-3p	LINC01963	hsa-miR-107	TIMELESS	EXOSC5	TRGC1
1996	SETMAR	AC006252.1	AC104763.1	RRN3P2	hsa-miR-4748	MAP1LC3B2	CXCL10	RPS10P7	SRRM1	TRGV10
1997	SMAD1	TGFBI	SH3BP5L	RBL2	hsa-miR-4747-5p	SLC4A1AP	GMNN	hsa-miR-651-5p	HMGCR	TECPR1
1998	TCAF2	SVBP	RUNX1	QPRT	hsa-miR-4747-3p	RAPGEF2	SDCBP	ASF1B	IGSF8	PRR13
1999	SLC30A1	FAHD1	MBOAT1	XYLT1	hsa-miR-4746-5p	EIF4A2	RHEB	SNX5	RBPJ	IPO7
[truncated: 13,046 more rows]
