# Supplementary material for: Transcriptomic and miRNA Signatures of ChAdOx1 nCoV-19 Vaccine Response Using Machine Learning
Source: Life (Basel). 2025 Jun 18;15(6):981. doi: 10.3390/life15060981 (PMC12193736; doi:10.3390/life15060981)
Supplement: Supplementary file 1 [file life-15-00981-s001.zip › Table S2.xlsx]

## Sheet: Ncentroid
Number of features	Pre-vaccination	ChAdOx1-Onset	MenACWY-Onset	ChAdOx1-7D	MenACWY-7D	ACC	MCC	Macro F1	Weighted F1
5	0.555556	0.295082	0.733333	0.37931	0.163934	0.461111	0.33901	0.425443	0.435645
10	0.539683	0.229508	0.688889	0.37931	0.272727	0.433333	0.286249	0.422023	0.434242
15	0.557377	0.16129	0.652174	0.387097	0.216867	0.405556	0.251274	0.394961	0.403573
20	0.210526	0.288288	0.055556	0.222222	0.361702	0.244444	0.053451	0.227659	0.220702
25	0.210526	0.288288	0.055556	0.222222	0.361702	0.244444	0.053451	0.227659	0.220702
30	0.210526	0.288288	0.055556	0.222222	0.361702	0.244444	0.053451	0.227659	0.220702
35	0.210526	0.288288	0.055556	0.222222	0.361702	0.244444	0.053451	0.227659	0.220702
40	0.210526	0.288288	0.055556	0.222222	0.361702	0.244444	0.053451	0.227659	0.220702
45	0.210526	0.288288	0.055556	0.222222	0.361702	0.244444	0.053451	0.227659	0.220702
50	0.210526	0.288288	0.055556	0.222222	0.361702	0.244444	0.053451	0.227659	0.220702
55	0.210526	0.288288	0.055556	0.222222	0.361702	0.244444	0.053451	0.227659	0.220702
60	0.210526	0.288288	0.055556	0.222222	0.361702	0.244444	0.053451	0.227659	0.220702
65	0.210526	0.288288	0.055556	0.222222	0.361702	0.244444	0.053451	0.227659	0.220702
70	0.210526	0.288288	0.055556	0.222222	0.361702	0.244444	0.053451	0.227659	0.220702
75	0.210526	0.288288	0.055556	0.222222	0.361702	0.244444	0.053451	0.227659	0.220702
80	0.210526	0.288288	0.055556	0.222222	0.361702	0.244444	0.053451	0.227659	0.220702
85	0.210526	0.288288	0.055556	0.222222	0.361702	0.244444	0.053451	0.227659	0.220702
90	0.210526	0.288288	0.055556	0.222222	0.361702	0.244444	0.053451	0.227659	0.220702
95	0.210526	0.288288	0.055556	0.222222	0.361702	0.244444	0.053451	0.227659	0.220702
100	0.210526	0.288288	0.055556	0.222222	0.361702	0.244444	0.053451	0.227659	0.220702
105	0.210526	0.288288	0.055556	0.222222	0.361702	0.244444	0.053451	0.227659	0.220702
110	0.210526	0.288288	0.055556	0.222222	0.361702	0.244444	0.053451	0.227659	0.220702
115	0.210526	0.288288	0.056338	0.26087	0.361702	0.25	0.061608	0.235545	0.227347
120	0.210526	0.288288	0.056338	0.26087	0.361702	0.25	0.061608	0.235545	0.227347
125	0.210526	0.288288	0.056338	0.26087	0.361702	0.25	0.061608	0.235545	0.227347
130	0.210526	0.288288	0.056338	0.26087	0.361702	0.25	0.061608	0.235545	0.227347
135	0.210526	0.288288	0.056338	0.26087	0.361702	0.25	0.061608	0.235545	0.227347
140	0.210526	0.288288	0.056338	0.26087	0.361702	0.25	0.061608	0.235545	0.227347
145	0.210526	0.288288	0.056338	0.26087	0.361702	0.25	0.061608	0.235545	0.227347
150	0.210526	0.288288	0.056338	0.26087	0.361702	0.25	0.061608	0.235545	0.227347
155	0.210526	0.288288	0.056338	0.26087	0.361702	0.25	0.061608	0.235545	0.227347
160	0.210526	0.288288	0.056338	0.26087	0.361702	0.25	0.061608	0.235545	0.227347
165	0.210526	0.288288	0.056338	0.26087	0.361702	0.25	0.061608	0.235545	0.227347
170	0.210526	0.288288	0.056338	0.26087	0.361702	0.25	0.061608	0.235545	0.227347
175	0.210526	0.288288	0.056338	0.26087	0.361702	0.25	0.061608	0.235545	0.227347
180	0.210526	0.288288	0.056338	0.26087	0.361702	0.25	0.061608	0.235545	0.227347
185	0.210526	0.285714	0.056338	0.222222	0.361702	0.244444	0.054162	0.227301	0.220434
190	0.210526	0.285714	0.056338	0.222222	0.361702	0.244444	0.054162	0.227301	0.220434
195	0.210526	0.290909	0.083333	0.26087	0.361702	0.255556	0.06834	0.241468	0.234877
200	0.210526	0.290909	0.083333	0.26087	0.361702	0.255556	0.06834	0.241468	0.234877
205	0.210526	0.290909	0.083333	0.26087	0.361702	0.255556	0.06834	0.241468	0.234877
210	0.210526	0.290909	0.084507	0.297872	0.361702	0.261111	0.076472	0.249103	0.24135
215	0.210526	0.290909	0.084507	0.297872	0.361702	0.261111	0.076472	0.249103	0.24135
220	0.210526	0.290909	0.083333	0.26087	0.361702	0.255556	0.06834	0.241468	0.234877
225	0.210526	0.290909	0.083333	0.26087	0.361702	0.255556	0.06834	0.241468	0.234877
230	0.205128	0.290909	0.085714	0.297872	0.361702	0.261111	0.07717	0.248265	0.240796
235	0.205128	0.290909	0.085714	0.297872	0.361702	0.261111	0.07717	0.248265	0.240796
240	0.210526	0.290909	0.085714	0.333333	0.361702	0.266667	0.084606	0.256437	0.247576
245	0.210526	0.290909	0.085714	0.333333	0.361702	0.266667	0.084606	0.256437	0.247576
250	0.210526	0.290909	0.085714	0.333333	0.361702	0.266667	0.084606	0.256437	0.247576
255	0.210526	0.290909	0.085714	0.333333	0.361702	0.266667	0.084606	0.256437	0.247576
260	0.210526	0.290909	0.085714	0.333333	0.361702	0.266667	0.084606	0.256437	0.247576
265	0.210526	0.290909	0.085714	0.333333	0.361702	0.266667	0.084606	0.256437	0.247576
270	0.205128	0.290909	0.086957	0.291667	0.361702	0.261111	0.077856	0.247273	0.240086
275	0.205128	0.290909	0.086957	0.291667	0.361702	0.261111	0.077856	0.247273	0.240086
280	0.205128	0.290909	0.086957	0.291667	0.361702	0.261111	0.077856	0.247273	0.240086
285	0.210526	0.288288	0.140845	0.26087	0.361702	0.266667	0.084027	0.252446	0.249413
290	0.210526	0.288288	0.140845	0.26087	0.361702	0.266667	0.084027	0.252446	0.249413
295	0.210526	0.288288	0.140845	0.26087	0.361702	0.266667	0.084027	0.252446	0.249413
300	0.210526	0.288288	0.140845	0.26087	0.361702	0.266667	0.084027	0.252446	0.249413
305	0.210526	0.288288	0.140845	0.26087	0.361702	0.266667	0.084027	0.252446	0.249413
310	0.210526	0.288288	0.140845	0.26087	0.361702	0.266667	0.084027	0.252446	0.249413
315	0.210526	0.288288	0.140845	0.26087	0.361702	0.266667	0.084027	0.252446	0.249413
320	0.210526	0.288288	0.140845	0.26087	0.361702	0.266667	0.084027	0.252446	0.249413
325	0.210526	0.288288	0.140845	0.26087	0.361702	0.266667	0.084027	0.252446	0.249413
330	0.210526	0.288288	0.140845	0.26087	0.361702	0.266667	0.084027	0.252446	0.249413
335	0.210526	0.288288	0.140845	0.26087	0.361702	0.266667	0.084027	0.252446	0.249413
340	0.210526	0.288288	0.140845	0.26087	0.361702	0.266667	0.084027	0.252446	0.249413
345	0.210526	0.288288	0.140845	0.26087	0.361702	0.266667	0.084027	0.252446	0.249413
350	0.210526	0.288288	0.140845	0.26087	0.361702	0.266667	0.084027	0.252446	0.249413
355	0.210526	0.288288	0.140845	0.26087	0.361702	0.266667	0.084027	0.252446	0.249413
360	0.210526	0.288288	0.140845	0.26087	0.361702	0.266667	0.084027	0.252446	0.249413
365	0.210526	0.288288	0.140845	0.26087	0.361702	0.266667	0.084027	0.252446	0.249413
370	0.210526	0.288288	0.140845	0.26087	0.361702	0.266667	0.084027	0.252446	0.249413
375	0.210526	0.290909	0.140845	0.297872	0.361702	0.272222	0.091377	0.260371	0.256061
380	0.210526	0.290909	0.140845	0.297872	0.361702	0.272222	0.091377	0.260371	0.256061
385	0.210526	0.290909	0.140845	0.297872	0.361702	0.272222	0.091377	0.260371	0.256061
390	0.210526	0.290909	0.140845	0.297872	0.361702	0.272222	0.091377	0.260371	0.256061
395	0.210526	0.290909	0.140845	0.297872	0.361702	0.272222	0.091377	0.260371	0.256061
400	0.210526	0.290909	0.140845	0.297872	0.361702	0.272222	0.091377	0.260371	0.256061
405	0.210526	0.290909	0.140845	0.297872	0.361702	0.272222	0.091377	0.260371	0.256061
410	0.210526	0.290909	0.140845	0.297872	0.361702	0.272222	0.091377	0.260371	0.256061
415	0.210526	0.290909	0.140845	0.297872	0.361702	0.272222	0.091377	0.260371	0.256061
420	0.210526	0.290909	0.140845	0.297872	0.361702	0.272222	0.091377	0.260371	0.256061
425	0.210526	0.290909	0.140845	0.297872	0.361702	0.272222	0.091377	0.260371	0.256061
430	0.210526	0.290909	0.140845	0.297872	0.361702	0.272222	0.091377	0.260371	0.256061
435	0.210526	0.290909	0.140845	0.297872	0.361702	0.272222	0.091377	0.260371	0.256061
440	0.210526	0.290909	0.140845	0.297872	0.361702	0.272222	0.091377	0.260371	0.256061
445	0.210526	0.290909	0.140845	0.297872	0.361702	0.272222	0.091377	0.260371	0.256061
450	0.2	0.272727	0.112676	0.26087	0.365591	0.255556	0.069408	0.242373	0.238395
455	0.205128	0.277778	0.136986	0.26087	0.361702	0.261111	0.074995	0.248493	0.245609
460	0.205128	0.277778	0.136986	0.26087	0.361702	0.261111	0.074995	0.248493	0.245609
465	0.210526	0.277778	0.136986	0.297872	0.361702	0.266667	0.082396	0.256973	0.252646
470	0.210526	0.277778	0.136986	0.297872	0.361702	0.266667	0.082396	0.256973	0.252646
475	0.210526	0.277778	0.136986	0.297872	0.361702	0.266667	0.082396	0.256973	0.252646
480	0.210526	0.277778	0.136986	0.297872	0.361702	0.266667	0.082396	0.256973	0.252646
485	0.210526	0.277778	0.136986	0.297872	0.361702	0.266667	0.082396	0.256973	0.252646
490	0.210526	0.277778	0.136986	0.297872	0.361702	0.266667	0.082396	0.256973	0.252646
495	0.2	0.275229	0.138889	0.222222	0.361702	0.255556	0.06833	0.239609	0.238371
500	0.2	0.275229	0.138889	0.222222	0.361702	0.255556	0.06833	0.239609	0.238371
505	0.2	0.275229	0.138889	0.222222	0.361702	0.255556	0.06833	0.239609	0.238371
510	0.2	0.275229	0.138889	0.222222	0.361702	0.255556	0.06833	0.239609	0.238371
515	0.2	0.275229	0.138889	0.222222	0.361702	0.255556	0.06833	0.239609	0.238371
520	0.2	0.275229	0.138889	0.222222	0.361702	0.255556	0.06833	0.239609	0.238371
525	0.2	0.275229	0.138889	0.222222	0.361702	0.255556	0.06833	0.239609	0.238371
530	0.2	0.275229	0.138889	0.222222	0.361702	0.255556	0.06833	0.239609	0.238371
535	0.2	0.275229	0.138889	0.222222	0.361702	0.255556	0.06833	0.239609	0.238371
540	0.2	0.275229	0.138889	0.222222	0.361702	0.255556	0.06833	0.239609	0.238371
545	0.210526	0.256881	0.136986	0.26087	0.382979	0.261111	0.075047	0.249648	0.247494
550	0.210526	0.238532	0.162162	0.266667	0.382979	0.261111	0.07438	0.252173	0.25167
555	0.210526	0.238532	0.162162	0.266667	0.382979	0.261111	0.07438	0.252173	0.25167
560	0.210526	0.238532	0.162162	0.266667	0.382979	0.261111	0.07438	0.252173	0.25167
565	0.210526	0.238532	0.162162	0.266667	0.382979	0.261111	0.07438	0.252173	0.25167
570	0.210526	0.238532	0.162162	0.266667	0.382979	0.261111	0.07438	0.252173	0.25167
575	0.210526	0.238532	0.162162	0.266667	0.382979	0.261111	0.07438	0.252173	0.25167
580	0.210526	0.238532	0.162162	0.266667	0.382979	0.261111	0.07438	0.252173	0.25167
585	0.210526	0.240741	0.189189	0.304348	0.382979	0.272222	0.089154	0.265557	0.265412
590	0.210526	0.240741	0.189189	0.304348	0.382979	0.272222	0.089154	0.265557	0.265412
595	0.210526	0.240741	0.189189	0.304348	0.382979	0.272222	0.089154	0.265557	0.265412
600	0.210526	0.240741	0.189189	0.304348	0.382979	0.272222	0.089154	0.265557	0.265412
605	0.210526	0.240741	0.189189	0.304348	0.382979	0.272222	0.089154	0.265557	0.265412
610	0.210526	0.240741	0.189189	0.304348	0.382979	0.272222	0.089154	0.265557	0.265412
615	0.210526	0.240741	0.213333	0.311111	0.382979	0.277778	0.095926	0.271738	0.272844
620	0.210526	0.240741	0.213333	0.311111	0.382979	0.277778	0.095926	0.271738	0.272844
625	0.210526	0.240741	0.213333	0.311111	0.382979	0.277778	0.095926	0.271738	0.272844
630	0.210526	0.240741	0.213333	0.311111	0.382979	0.277778	0.095926	0.271738	0.272844
635	0.210526	0.240741	0.213333	0.272727	0.378947	0.272222	0.088196	0.263255	0.265528
640	0.210526	0.240741	0.213333	0.272727	0.378947	0.272222	0.088196	0.263255	0.265528
645	0.210526	0.240741	0.213333	0.272727	0.378947	0.272222	0.088196	0.263255	0.265528
650	0.210526	0.240741	0.213333	0.272727	0.378947	0.272222	0.088196	0.263255	0.265528
655	0.210526	0.240741	0.213333	0.272727	0.378947	0.272222	0.088196	0.263255	0.265528
660	0.210526	0.240741	0.213333	0.272727	0.378947	0.272222	0.088196	0.263255	0.265528
665	0.210526	0.240741	0.213333	0.311111	0.382979	0.277778	0.095926	0.271738	0.272844
670	0.210526	0.240741	0.213333	0.311111	0.382979	0.277778	0.095926	0.271738	0.272844
675	0.210526	0.240741	0.213333	0.272727	0.378947	0.272222	0.088196	0.263255	0.265528
680	0.210526	0.240741	0.213333	0.272727	0.378947	0.272222	0.088196	0.263255	0.265528
685	0.210526	0.240741	0.213333	0.272727	0.378947	0.272222	0.088196	0.263255	0.265528
690	0.210526	0.240741	0.213333	0.272727	0.378947	0.272222	0.088196	0.263255	0.265528
695	0.210526	0.240741	0.213333	0.311111	0.382979	0.277778	0.095926	0.271738	0.272844
700	0.210526	0.240741	0.213333	0.311111	0.382979	0.277778	0.095926	0.271738	0.272844
705	0.210526	0.240741	0.213333	0.311111	0.382979	0.277778	0.095926	0.271738	0.272844
710	0.210526	0.240741	0.213333	0.311111	0.382979	0.277778	0.095926	0.271738	0.272844
715	0.210526	0.240741	0.213333	0.311111	0.382979	0.277778	0.095926	0.271738	0.272844
720	0.210526	0.240741	0.213333	0.311111	0.382979	0.277778	0.095926	0.271738	0.272844
725	0.210526	0.240741	0.213333	0.311111	0.382979	0.277778	0.095926	0.271738	0.272844
730	0.210526	0.240741	0.213333	0.311111	0.382979	0.277778	0.095926	0.271738	0.272844
735	0.210526	0.240741	0.213333	0.311111	0.382979	0.277778	0.095926	0.271738	0.272844
740	0.210526	0.240741	0.213333	0.311111	0.382979	0.277778	0.095926	0.271738	0.272844
745	0.210526	0.240741	0.213333	0.311111	0.382979	0.277778	0.095926	0.271738	0.272844
750	0.210526	0.240741	0.213333	0.311111	0.382979	0.277778	0.095926	0.271738	0.272844
755	0.210526	0.240741	0.213333	0.311111	0.382979	0.277778	0.095926	0.271738	0.272844
760	0.2	0.303571	0.507042	0.32	0.390805	0.355556	0.205153	0.344284	0.362621
765	0.2	0.303571	0.507042	0.32	0.390805	0.355556	0.205153	0.344284	0.362621
770	0.2	0.303571	0.507042	0.32	0.390805	0.355556	0.205153	0.344284	0.362621
775	0.2	0.303571	0.507042	0.32	0.390805	0.355556	0.205153	0.344284	0.362621
780	0.2	0.303571	0.507042	0.32	0.390805	0.355556	0.205153	0.344284	0.362621
785	0.2	0.303571	0.507042	0.32	0.390805	0.355556	0.205153	0.344284	0.362621
790	0.2	0.303571	0.507042	0.32	0.390805	0.355556	0.205153	0.344284	0.362621
795	0.2	0.303571	0.507042	0.32	0.390805	0.355556	0.205153	0.344284	0.362621
800	0.2	0.303571	0.507042	0.32	0.390805	0.355556	0.205153	0.344284	0.362621
805	0.2	0.303571	0.507042	0.32	0.390805	0.355556	0.205153	0.344284	0.362621
810	0.2	0.303571	0.507042	0.32	0.390805	0.355556	0.205153	0.344284	0.362621
815	0.2	0.303571	0.507042	0.32	0.390805	0.355556	0.205153	0.344284	0.362621
820	0.2	0.303571	0.507042	0.32	0.390805	0.355556	0.205153	0.344284	0.362621
825	0.2	0.303571	0.507042	0.32	0.390805	0.355556	0.205153	0.344284	0.362621
830	0.205128	0.298246	0.507042	0.326531	0.390805	0.355556	0.206035	0.34555	0.36356
835	0.205128	0.298246	0.507042	0.326531	0.390805	0.355556	0.206035	0.34555	0.36356
840	0.205128	0.298246	0.507042	0.326531	0.390805	0.355556	0.206035	0.34555	0.36356
845	0.205128	0.298246	0.507042	0.326531	0.390805	0.355556	0.206035	0.34555	0.36356
850	0.205128	0.298246	0.507042	0.326531	0.390805	0.355556	0.206035	0.34555	0.36356
855	0.205128	0.298246	0.507042	0.326531	0.390805	0.355556	0.206035	0.34555	0.36356
860	0.205128	0.298246	0.507042	0.326531	0.390805	0.355556	0.206035	0.34555	0.36356
865	0.205128	0.293103	0.507042	0.297872	0.390805	0.35	0.199458	0.33879	0.35784
870	0.205128	0.293103	0.507042	0.297872	0.390805	0.35	0.199458	0.33879	0.35784
875	0.205128	0.293103	0.507042	0.297872	0.390805	0.35	0.199458	0.33879	0.35784
880	0.205128	0.293103	0.507042	0.297872	0.390805	0.35	0.199458	0.33879	0.35784
885	0.205128	0.293103	0.507042	0.297872	0.390805	0.35	0.199458	0.33879	0.35784
890	0.205128	0.293103	0.507042	0.297872	0.390805	0.35	0.199458	0.33879	0.35784
895	0.205128	0.293103	0.507042	0.297872	0.390805	0.35	0.199458	0.33879	0.35784
900	0.205128	0.293103	0.507042	0.297872	0.390805	0.35	0.199458	0.33879	0.35784
905	0.205128	0.293103	0.507042	0.297872	0.390805	0.35	0.199458	0.33879	0.35784
910	0.205128	0.293103	0.507042	0.297872	0.390805	0.35	0.199458	0.33879	0.35784
915	0.205128	0.293103	0.507042	0.297872	0.390805	0.35	0.199458	0.33879	0.35784
920	0.205128	0.293103	0.507042	0.297872	0.390805	0.35	0.199458	0.33879	0.35784
925	0.205128	0.293103	0.507042	0.297872	0.390805	0.35	0.199458	0.33879	0.35784
930	0.205128	0.293103	0.507042	0.297872	0.390805	0.35	0.199458	0.33879	0.35784
935	0.205128	0.295652	0.507042	0.291667	0.390805	0.35	0.199007	0.338059	0.357273
940	0.205128	0.295652	0.507042	0.291667	0.390805	0.35	0.199007	0.338059	0.357273
945	0.205128	0.295652	0.507042	0.291667	0.390805	0.35	0.199007	0.338059	0.357273
950	0.205128	0.295652	0.507042	0.291667	0.390805	0.35	0.199007	0.338059	0.357273
955	0.205128	0.295652	0.507042	0.291667	0.390805	0.35	0.199007	0.338059	0.357273
960	0.205128	0.295652	0.507042	0.291667	0.390805	0.35	0.199007	0.338059	0.357273
965	0.205128	0.295652	0.507042	0.291667	0.390805	0.35	0.199007	0.338059	0.357273
970	0.205128	0.295652	0.507042	0.291667	0.390805	0.35	0.199007	0.338059	0.357273
975	0.205128	0.295652	0.507042	0.291667	0.390805	0.35	0.199007	0.338059	0.357273
980	0.205128	0.295652	0.507042	0.291667	0.390805	0.35	0.199007	0.338059	0.357273
985	0.205128	0.295652	0.507042	0.291667	0.390805	0.35	0.199007	0.338059	0.357273
990	0.205128	0.295652	0.507042	0.291667	0.390805	0.35	0.199007	0.338059	0.357273
995	0.205128	0.295652	0.507042	0.291667	0.390805	0.35	0.199007	0.338059	0.357273
1000	0.205128	0.298246	0.507042	0.285714	0.390805	0.35	0.198578	0.337387	0.356757
1005	0.205128	0.298246	0.507042	0.285714	0.390805	0.35	0.198578	0.337387	0.356757
1010	0.205128	0.298246	0.507042	0.285714	0.390805	0.35	0.198578	0.337387	0.356757
1015	0.205128	0.298246	0.507042	0.285714	0.390805	0.35	0.198578	0.337387	0.356757
1020	0.205128	0.298246	0.507042	0.285714	0.390805	0.35	0.198578	0.337387	0.356757
1025	0.205128	0.293103	0.485714	0.291667	0.390805	0.344444	0.192615	0.333283	0.351237
1030	0.205128	0.293103	0.485714	0.291667	0.390805	0.344444	0.192615	0.333283	0.351237
1035	0.210526	0.295652	0.485714	0.285714	0.409091	0.35	0.199498	0.33734	0.355747
1040	0.210526	0.295652	0.485714	0.285714	0.409091	0.35	0.199498	0.33734	0.355747
1045	0.210526	0.295652	0.485714	0.285714	0.409091	0.35	0.199498	0.33734	0.355747
1050	0.210526	0.295652	0.485714	0.285714	0.409091	0.35	0.199498	0.33734	0.355747
1055	0.210526	0.295652	0.485714	0.285714	0.409091	0.35	0.199498	0.33734	0.355747
1060	0.210526	0.295652	0.485714	0.285714	0.409091	0.35	0.199498	0.33734	0.355747
1065	0.210526	0.295652	0.485714	0.285714	0.409091	0.35	0.199498	0.33734	0.355747
1070	0.210526	0.295652	0.485714	0.285714	0.409091	0.35	0.199498	0.33734	0.355747
1075	0.210526	0.295652	0.485714	0.285714	0.409091	0.35	0.199498	0.33734	0.355747
1080	0.210526	0.295652	0.485714	0.285714	0.409091	0.35	0.199498	0.33734	0.355747
1085	0.210526	0.295652	0.485714	0.285714	0.409091	0.35	0.199498	0.33734	0.355747
1090	0.210526	0.295652	0.507042	0.291667	0.409091	0.355556	0.206326	0.342796	0.362308
1095	0.210526	0.295652	0.507042	0.291667	0.409091	0.355556	0.206326	0.342796	0.362308
1100	0.210526	0.295652	0.485714	0.285714	0.409091	0.35	0.199498	0.33734	0.355747
1105	0.210526	0.295652	0.485714	0.285714	0.409091	0.35	0.199498	0.33734	0.355747
1110	0.210526	0.295652	0.485714	0.285714	0.409091	0.35	0.199498	0.33734	0.355747
1115	0.210526	0.295652	0.485714	0.285714	0.409091	0.35	0.199498	0.33734	0.355747
1120	0.210526	0.295652	0.485714	0.285714	0.409091	0.35	0.199498	0.33734	0.355747
1125	0.210526	0.295652	0.485714	0.285714	0.409091	0.35	0.199498	0.33734	0.355747
1130	0.210526	0.295652	0.485714	0.285714	0.409091	0.35	0.199498	0.33734	0.355747
1135	0.210526	0.295652	0.485714	0.285714	0.409091	0.35	0.199498	0.33734	0.355747
1140	0.210526	0.295652	0.485714	0.285714	0.409091	0.35	0.199498	0.33734	0.355747
1145	0.210526	0.295652	0.485714	0.285714	0.409091	0.35	0.199498	0.33734	0.355747
1150	0.210526	0.295652	0.485714	0.285714	0.409091	0.35	0.199498	0.33734	0.355747
1155	0.210526	0.295652	0.485714	0.285714	0.409091	0.35	0.199498	0.33734	0.355747
1160	0.210526	0.295652	0.485714	0.285714	0.409091	0.35	0.199498	0.33734	0.355747
1165	0.210526	0.295652	0.485714	0.285714	0.409091	0.35	0.199498	0.33734	0.355747
1170	0.210526	0.295652	0.485714	0.285714	0.409091	0.35	0.199498	0.33734	0.355747
1175	0.210526	0.295652	0.485714	0.285714	0.409091	0.35	0.199498	0.33734	0.355747
1180	0.210526	0.295652	0.485714	0.285714	0.409091	0.35	0.199498	0.33734	0.355747
1185	0.210526	0.295652	0.485714	0.285714	0.409091	0.35	0.199498	0.33734	0.355747
1190	0.210526	0.295652	0.485714	0.285714	0.409091	0.35	0.199498	0.33734	0.355747
1195	0.210526	0.295652	0.485714	0.285714	0.409091	0.35	0.199498	0.33734	0.355747
1200	0.210526	0.295652	0.485714	0.285714	0.409091	0.35	0.199498	0.33734	0.355747
1205	0.210526	0.295652	0.485714	0.285714	0.409091	0.35	0.199498	0.33734	0.355747
1210	0.210526	0.295652	0.485714	0.285714	0.409091	0.35	0.199498	0.33734	0.355747
1215	0.210526	0.295652	0.485714	0.285714	0.409091	0.35	0.199498	0.33734	0.355747
1220	0.210526	0.295652	0.485714	0.285714	0.409091	0.35	0.199498	0.33734	0.355747
1225	0.210526	0.295652	0.485714	0.285714	0.409091	0.35	0.199498	0.33734	0.355747
1230	0.210526	0.295652	0.485714	0.285714	0.409091	0.35	0.199498	0.33734	0.355747
1235	0.210526	0.295652	0.485714	0.285714	0.409091	0.35	0.199498	0.33734	0.355747
1240	0.210526	0.295652	0.485714	0.285714	0.409091	0.35	0.199498	0.33734	0.355747
1245	0.210526	0.295652	0.485714	0.285714	0.409091	0.35	0.199498	0.33734	0.355747
1250	0.210526	0.295652	0.485714	0.285714	0.409091	0.35	0.199498	0.33734	0.355747
1255	0.210526	0.295652	0.485714	0.285714	0.409091	0.35	0.199498	0.33734	0.355747
1260	0.205128	0.295652	0.485714	0.285714	0.390805	0.344444	0.192192	0.332603	0.350712
1265	0.205128	0.295652	0.485714	0.285714	0.390805	0.344444	0.192192	0.332603	0.350712
1270	0.205128	0.295652	0.485714	0.285714	0.390805	0.344444	0.192192	0.332603	0.350712
1275	0.205128	0.295652	0.485714	0.285714	0.390805	0.344444	0.192192	0.332603	0.350712
1280	0.205128	0.295652	0.485714	0.285714	0.390805	0.344444	0.192192	0.332603	0.350712
1285	0.210526	0.295652	0.485714	0.285714	0.409091	0.35	0.199498	0.33734	0.355747
1290	0.210526	0.295652	0.485714	0.285714	0.409091	0.35	0.199498	0.33734	0.355747
1295	0.210526	0.295652	0.485714	0.285714	0.409091	0.35	0.199498	0.33734	0.355747
1300	0.210526	0.295652	0.485714	0.285714	0.409091	0.35	0.199498	0.33734	0.355747
1305	0.210526	0.295652	0.485714	0.285714	0.409091	0.35	0.199498	0.33734	0.355747
1310	0.210526	0.295652	0.485714	0.285714	0.409091	0.35	0.199498	0.33734	0.355747
1315	0.210526	0.295652	0.485714	0.285714	0.409091	0.35	0.199498	0.33734	0.355747
1320	0.210526	0.295652	0.485714	0.285714	0.409091	0.35	0.199498	0.33734	0.355747
1325	0.210526	0.295652	0.485714	0.285714	0.409091	0.35	0.199498	0.33734	0.355747
1330	0.210526	0.295652	0.485714	0.285714	0.409091	0.35	0.199498	0.33734	0.355747
1335	0.210526	0.295652	0.485714	0.285714	0.409091	0.35	0.199498	0.33734	0.355747
1340	0.210526	0.295652	0.485714	0.285714	0.409091	0.35	0.199498	0.33734	0.355747
1345	0.210526	0.295652	0.485714	0.285714	0.409091	0.35	0.199498	0.33734	0.355747
1350	0.210526	0.295652	0.485714	0.285714	0.409091	0.35	0.199498	0.33734	0.355747
1355	0.210526	0.295652	0.485714	0.285714	0.409091	0.35	0.199498	0.33734	0.355747
1360	0.210526	0.295652	0.485714	0.285714	0.409091	0.35	0.199498	0.33734	0.355747
1365	0.210526	0.295652	0.485714	0.285714	0.409091	0.35	0.199498	0.33734	0.355747
1370	0.210526	0.295652	0.485714	0.285714	0.409091	0.35	0.199498	0.33734	0.355747
1375	0.210526	0.295652	0.485714	0.285714	0.409091	0.35	0.199498	0.33734	0.355747
1380	0.210526	0.295652	0.485714	0.285714	0.409091	0.35	0.199498	0.33734	0.355747
1385	0.210526	0.295652	0.485714	0.285714	0.409091	0.35	0.199498	0.33734	0.355747
1390	0.210526	0.295652	0.485714	0.285714	0.409091	0.35	0.199498	0.33734	0.355747
1395	0.210526	0.295652	0.485714	0.285714	0.409091	0.35	0.199498	0.33734	0.355747
1400	0.210526	0.295652	0.485714	0.285714	0.409091	0.35	0.199498	0.33734	0.355747
1405	0.210526	0.295652	0.485714	0.285714	0.409091	0.35	0.199498	0.33734	0.355747
1410	0.210526	0.295652	0.485714	0.285714	0.409091	0.35	0.199498	0.33734	0.355747
1415	0.210526	0.295652	0.485714	0.285714	0.409091	0.35	0.199498	0.33734	0.355747
1420	0.210526	0.295652	0.485714	0.285714	0.409091	0.35	0.199498	0.33734	0.355747
1425	0.210526	0.295652	0.485714	0.285714	0.409091	0.35	0.199498	0.33734	0.355747
1430	0.210526	0.298246	0.485714	0.32	0.409091	0.355556	0.206543	0.344715	0.361937
1435	0.210526	0.298246	0.485714	0.32	0.409091	0.355556	0.206543	0.344715	0.361937
1440	0.210526	0.298246	0.485714	0.32	0.409091	0.355556	0.206543	0.344715	0.361937
1445	0.210526	0.298246	0.485714	0.32	0.409091	0.355556	0.206543	0.344715	0.361937
1450	0.210526	0.298246	0.485714	0.32	0.409091	0.355556	0.206543	0.344715	0.361937
1455	0.210526	0.298246	0.485714	0.32	0.409091	0.355556	0.206543	0.344715	0.361937
1460	0.210526	0.298246	0.485714	0.32	0.409091	0.355556	0.206543	0.344715	0.361937
1465	0.210526	0.298246	0.485714	0.32	0.409091	0.355556	0.206543	0.344715	0.361937
1470	0.210526	0.298246	0.485714	0.32	0.409091	0.355556	0.206543	0.344715	0.361937
1475	0.210526	0.298246	0.485714	0.32	0.409091	0.355556	0.206543	0.344715	0.361937
1480	0.210526	0.298246	0.485714	0.32	0.409091	0.355556	0.206543	0.344715	0.361937
1485	0.210526	0.295652	0.485714	0.285714	0.409091	0.35	0.199498	0.33734	0.355747
1490	0.210526	0.295652	0.485714	0.285714	0.409091	0.35	0.199498	0.33734	0.355747
1495	0.210526	0.298246	0.485714	0.32	0.409091	0.355556	0.206543	0.344715	0.361937
1500	0.210526	0.298246	0.507042	0.285714	0.409091	0.355556	0.205874	0.342124	0.361792
1505	0.195122	0.267857	0.478873	0.326531	0.390805	0.338889	0.182885	0.331838	0.349021
1510	0.195122	0.267857	0.478873	0.326531	0.390805	0.338889	0.182885	0.331838	0.349021
1515	0.195122	0.267857	0.478873	0.326531	0.390805	0.338889	0.182885	0.331838	0.349021
1520	0.195122	0.267857	0.478873	0.326531	0.390805	0.338889	0.182885	0.331838	0.349021
1525	0.195122	0.267857	0.478873	0.326531	0.390805	0.338889	0.182885	0.331838	0.349021
1530	0.195122	0.267857	0.478873	0.326531	0.390805	0.338889	0.182885	0.331838	0.349021
1535	0.195122	0.27027	0.478873	0.32	0.390805	0.338889	0.18254	0.331014	0.348375
1540	0.195122	0.27027	0.478873	0.32	0.390805	0.338889	0.18254	0.331014	0.348375
1545	0.195122	0.27027	0.478873	0.32	0.390805	0.338889	0.18254	0.331014	0.348375
1550	0.190476	0.27027	0.478873	0.32	0.395349	0.338889	0.182772	0.330994	0.348662
1555	0.146341	0.254545	0.472222	0.313725	0.395349	0.327778	0.167066	0.316437	0.335886
1560	0.146341	0.254545	0.472222	0.313725	0.395349	0.327778	0.167066	0.316437	0.335886
1565	0.15	0.252252	0.472222	0.28	0.390805	0.322222	0.15971	0.309056	0.329399
1570	0.15	0.252252	0.472222	0.28	0.390805	0.322222	0.15971	0.309056	0.329399
1575	0.15	0.252252	0.472222	0.28	0.390805	0.322222	0.15971	0.309056	0.329399
1580	0.15	0.252252	0.472222	0.28	0.390805	0.322222	0.15971	0.309056	0.329399
1585	0.15	0.252252	0.472222	0.28	0.390805	0.322222	0.15971	0.309056	0.329399
1590	0.15	0.252252	0.472222	0.28	0.390805	0.322222	0.15971	0.309056	0.329399
1595	0.15	0.252252	0.472222	0.28	0.390805	0.322222	0.15971	0.309056	0.329399
1600	0.15	0.252252	0.472222	0.28	0.390805	0.322222	0.15971	0.309056	0.329399
1605	0.269231	0.264151	0.472222	0.326531	0.395062	0.344444	0.189453	0.345439	0.359514
1610	0.269231	0.264151	0.472222	0.326531	0.395062	0.344444	0.189453	0.345439	0.359514
1615	0.269231	0.261682	0.472222	0.333333	0.395062	0.344444	0.189768	0.346306	0.360195
1620	0.269231	0.261682	0.472222	0.333333	0.395062	0.344444	0.189768	0.346306	0.360195
1625	0.259259	0.261682	0.472222	0.382979	0.375	0.344444	0.190221	0.350228	0.362294
1630	0.259259	0.261682	0.472222	0.382979	0.375	0.344444	0.190221	0.350228	0.362294
1635	0.259259	0.259259	0.450704	0.382979	0.375	0.338889	0.183902	0.34544	0.356231
1640	0.259259	0.259259	0.450704	0.382979	0.375	0.338889	0.183902	0.34544	0.356231
1645	0.259259	0.259259	0.450704	0.382979	0.375	0.338889	0.183902	0.34544	0.356231
1650	0.259259	0.259259	0.450704	0.382979	0.375	0.338889	0.183902	0.34544	0.356231
1655	0.222222	0.277778	0.478873	0.311111	0.390244	0.338889	0.183382	0.336046	0.352508
1660	0.222222	0.277778	0.478873	0.311111	0.390244	0.338889	0.183382	0.336046	0.352508
1665	0.226415	0.277778	0.478873	0.304348	0.390244	0.338889	0.183272	0.335532	0.352057
1670	0.226415	0.277778	0.478873	0.304348	0.390244	0.338889	0.183272	0.335532	0.352057
1675	0.226415	0.277778	0.478873	0.304348	0.390244	0.338889	0.183272	0.335532	0.352057
1680	0.226415	0.277778	0.478873	0.304348	0.390244	0.338889	0.183272	0.335532	0.352057
1685	0.226415	0.277778	0.478873	0.304348	0.390244	0.338889	0.183272	0.335532	0.352057
1690	0.226415	0.277778	0.478873	0.304348	0.390244	0.338889	0.183272	0.335532	0.352057
1695	0.226415	0.277778	0.478873	0.304348	0.390244	0.338889	0.183272	0.335532	0.352057
1700	0.226415	0.280374	0.450704	0.291667	0.37037	0.327778	0.168667	0.323906	0.338537
1705	0.259259	0.280374	0.450704	0.291667	0.375	0.333333	0.176314	0.331401	0.344883
1710	0.259259	0.280374	0.450704	0.291667	0.375	0.333333	0.176314	0.331401	0.344883
1715	0.259259	0.280374	0.450704	0.291667	0.375	0.333333	0.176314	0.331401	0.344883
1720	0.259259	0.280374	0.450704	0.291667	0.375	0.333333	0.176314	0.331401	0.344883
1725	0.259259	0.280374	0.450704	0.291667	0.375	0.333333	0.176314	0.331401	0.344883
1730	0.259259	0.280374	0.450704	0.291667	0.375	0.333333	0.176314	0.331401	0.344883
1735	0.259259	0.280374	0.450704	0.291667	0.375	0.333333	0.176314	0.331401	0.344883
1740	0.259259	0.280374	0.450704	0.291667	0.375	0.333333	0.176314	0.331401	0.344883
1745	0.259259	0.280374	0.450704	0.291667	0.375	0.333333	0.176314	0.331401	0.344883
1750	0.259259	0.280374	0.450704	0.291667	0.375	0.333333	0.176314	0.331401	0.344883
1755	0.259259	0.277778	0.450704	0.297872	0.375	0.333333	0.176615	0.332123	0.345441
1760	0.254545	0.283019	0.472222	0.297872	0.375	0.338889	0.182745	0.336532	0.351261
1765	0.254545	0.283019	0.465753	0.297872	0.379747	0.338889	0.182404	0.336187	0.350654
1770	0.254545	0.283019	0.465753	0.297872	0.379747	0.338889	0.182404	0.336187	0.350654
1775	0.259259	0.283019	0.465753	0.291667	0.379747	0.338889	0.182303	0.335889	0.350379
1780	0.259259	0.283019	0.465753	0.291667	0.379747	0.338889	0.182303	0.335889	0.350379
1785	0.259259	0.283019	0.465753	0.291667	0.379747	0.338889	0.182303	0.335889	0.350379
1790	0.259259	0.283019	0.465753	0.291667	0.379747	0.338889	0.182303	0.335889	0.350379
1795	0.254545	0.283019	0.465753	0.297872	0.379747	0.338889	0.182404	0.336187	0.350654
1800	0.254545	0.283019	0.465753	0.297872	0.379747	0.338889	0.182404	0.336187	0.350654
1805	0.254545	0.283019	0.465753	0.297872	0.379747	0.338889	0.182404	0.336187	0.350654
1810	0.254545	0.283019	0.465753	0.297872	0.379747	0.338889	0.182404	0.336187	0.350654
1815	0.254545	0.283019	0.465753	0.297872	0.379747	0.338889	0.182404	0.336187	0.350654
1820	0.254545	0.283019	0.465753	0.297872	0.379747	0.338889	0.182404	0.336187	0.350654
1825	0.254545	0.283019	0.465753	0.297872	0.379747	0.338889	0.182404	0.336187	0.350654
1830	0.254545	0.283019	0.465753	0.297872	0.379747	0.338889	0.182404	0.336187	0.350654
1835	0.254545	0.283019	0.465753	0.297872	0.379747	0.338889	0.182404	0.336187	0.350654
1840	0.254545	0.283019	0.465753	0.297872	0.379747	0.338889	0.182404	0.336187	0.350654
1845	0.254545	0.283019	0.465753	0.297872	0.379747	0.338889	0.182404	0.336187	0.350654
1850	0.259259	0.266667	0.444444	0.36	0.379747	0.338889	0.182652	0.342023	0.353206
1855	0.259259	0.266667	0.444444	0.36	0.379747	0.338889	0.182652	0.342023	0.353206
1860	0.259259	0.266667	0.444444	0.36	0.379747	0.338889	0.182652	0.342023	0.353206
1865	0.259259	0.266667	0.444444	0.36	0.379747	0.338889	0.182652	0.342023	0.353206
1870	0.259259	0.266667	0.444444	0.36	0.379747	0.338889	0.182652	0.342023	0.353206
1875	0.259259	0.266667	0.444444	0.36	0.379747	0.338889	0.182652	0.342023	0.353206
1880	0.259259	0.266667	0.444444	0.36	0.379747	0.338889	0.182652	0.342023	0.353206
1885	0.259259	0.266667	0.444444	0.36	0.379747	0.338889	0.182652	0.342023	0.353206
1890	0.259259	0.266667	0.444444	0.36	0.379747	0.338889	0.182652	0.342023	0.353206
1895	0.259259	0.266667	0.444444	0.36	0.379747	0.338889	0.182652	0.342023	0.353206
1900	0.259259	0.266667	0.444444	0.36	0.379747	0.338889	0.182652	0.342023	0.353206
1905	0.259259	0.266667	0.444444	0.36	0.379747	0.338889	0.182652	0.342023	0.353206
1910	0.259259	0.266667	0.444444	0.36	0.379747	0.338889	0.182652	0.342023	0.353206
1915	0.259259	0.266667	0.444444	0.36	0.379747	0.338889	0.182652	0.342023	0.353206
1920	0.259259	0.266667	0.444444	0.36	0.379747	0.338889	0.182652	0.342023	0.353206
1925	0.259259	0.266667	0.444444	0.36	0.379747	0.338889	0.182652	0.342023	0.353206
1930	0.259259	0.266667	0.444444	0.36	0.379747	0.338889	0.182652	0.342023	0.353206
1935	0.259259	0.266667	0.444444	0.36	0.379747	0.338889	0.182652	0.342023	0.353206
1940	0.259259	0.266667	0.444444	0.36	0.379747	0.338889	0.182652	0.342023	0.353206
1945	0.259259	0.266667	0.444444	0.36	0.379747	0.338889	0.182652	0.342023	0.353206
1950	0.259259	0.266667	0.444444	0.36	0.379747	0.338889	0.182652	0.342023	0.353206
1955	0.259259	0.266667	0.444444	0.36	0.379747	0.338889	0.182652	0.342023	0.353206
1960	0.259259	0.266667	0.444444	0.36	0.379747	0.338889	0.182652	0.342023	0.353206
1965	0.259259	0.266667	0.444444	0.36	0.379747	0.338889	0.182652	0.342023	0.353206
1970	0.259259	0.266667	0.444444	0.36	0.379747	0.338889	0.182652	0.342023	0.353206
1975	0.259259	0.266667	0.444444	0.36	0.379747	0.338889	0.182652	0.342023	0.353206
1980	0.259259	0.266667	0.444444	0.36	0.379747	0.338889	0.182652	0.342023	0.353206
1985	0.259259	0.266667	0.444444	0.36	0.379747	0.338889	0.182652	0.342023	0.353206
1990	0.25	0.226804	0.450704	0.333333	0.390244	0.327778	0.166464	0.330217	0.343987
1995	0.25	0.226804	0.450704	0.333333	0.390244	0.327778	0.166464	0.330217	0.343987
2000	0.25	0.226804	0.450704	0.333333	0.390244	0.327778	0.166464	0.330217	0.343987

## Sheet: QDA
Number of features	Pre-vaccination	ChAdOx1-Onset	MenACWY-Onset	ChAdOx1-7D	MenACWY-7D	ACC	MCC	Macro F1	Weighted F1
5	0.610687	0.243243	0.622222	0.243243	0.29703	0.429787	0.294784	0.403285	0.403285
10	0.770642	0.325581	0.56	0.363636	0.387755	0.497872	0.375024	0.481523	0.481523
15	0.735632	0.442105	0.553571	0.518519	0.505263	0.548936	0.438881	0.551018	0.551018
20	0.809524	0.531915	0.536585	0.607595	0.488889	0.587234	0.490651	0.594902	0.594902
25	0.779221	0.657895	0.493827	0.692308	0.467532	0.595745	0.53062	0.618157	0.618157
30	0.779221	0.630137	0.488095	0.810127	0.465753	0.608511	0.555681	0.634667	0.634667
35	0.794872	0.746667	0.502924	0.810127	0.447761	0.634043	0.595443	0.66047	0.66047
40	0.810127	0.794872	0.546512	0.825	0.459016	0.668085	0.645231	0.687105	0.687105
45	0.853659	0.839506	0.588235	0.880952	0.571429	0.72766	0.695708	0.746756	0.746756
50	0.86747	0.839506	0.565789	0.880952	0.514286	0.714894	0.677682	0.733601	0.733601
55	0.86747	0.839506	0.573333	0.880952	0.527778	0.719149	0.680556	0.737808	0.737808
60	0.853659	0.839506	0.557823	0.880952	0.5	0.706383	0.66002	0.726388	0.726388
65	0.86747	0.839506	0.573333	0.880952	0.555556	0.723404	0.686134	0.743363	0.743363
70	0.853659	0.853659	0.61039	0.86747	0.608696	0.740426	0.714015	0.758774	0.758774
75	0.86747	0.853659	0.57931	0.880952	0.605263	0.73617	0.696654	0.757331	0.757331
80	0.86747	0.853659	0.601399	0.880952	0.666667	0.753191	0.716426	0.774029	0.774029
85	0.86747	0.853659	0.594595	0.894118	0.583333	0.740426	0.706131	0.758635	0.758635
90	0.86747	0.853659	0.549296	0.894118	0.487179	0.710638	0.660386	0.730344	0.730344
95	0.853659	0.853659	0.556291	0.894118	0.485714	0.710638	0.670938	0.728688	0.728688
100	0.880952	0.839506	0.565517	0.894118	0.533333	0.723404	0.68025	0.742685	0.742685
105	0.880952	0.839506	0.577465	0.894118	0.487179	0.719149	0.671425	0.735844	0.735844
110	0.880952	0.839506	0.57931	0.894118	0.56	0.731915	0.691311	0.750777	0.750777
115	0.880952	0.825	0.496454	0.880952	0.444444	0.680851	0.620872	0.705561	0.705561
120	0.880952	0.825	0.552632	0.880952	0.457143	0.702128	0.66093	0.719336	0.719336
125	0.880952	0.825	0.556291	0.880952	0.507042	0.710638	0.67077	0.730048	0.730048
130	0.880952	0.825	0.57931	0.880952	0.597403	0.731915	0.691091	0.752724	0.752724
135	0.880952	0.825	0.569444	0.880952	0.538462	0.719149	0.673402	0.738962	0.738962
140	0.86747	0.825	0.492754	0.880952	0.517647	0.689362	0.629282	0.716765	0.716765
145	0.880952	0.825	0.514286	0.880952	0.512195	0.697872	0.641935	0.722677	0.722677
150	0.86747	0.825	0.554054	0.880952	0.533333	0.710638	0.666782	0.732162	0.732162
155	0.880952	0.825	0.56338	0.880952	0.6	0.72766	0.682316	0.750057	0.750057
160	0.880952	0.825	0.577465	0.880952	0.525	0.719149	0.671311	0.737874	0.737874
165	0.880952	0.825	0.585714	0.880952	0.536585	0.723404	0.674855	0.741841	0.741841
170	0.880952	0.825	0.571429	0.880952	0.560976	0.723404	0.674855	0.743862	0.743862
175	0.86747	0.825	0.585714	0.880952	0.506024	0.714894	0.663866	0.733032	0.733032
180	0.880952	0.825	0.573427	0.880952	0.531646	0.719149	0.672338	0.738395	0.738395
185	0.86747	0.825	0.48951	0.86747	0.469136	0.676596	0.617123	0.703717	0.703717
190	0.853659	0.825	0.492958	0.86747	0.481928	0.676596	0.616211	0.704203	0.704203
195	0.853659	0.839506	0.547945	0.880952	0.493506	0.702128	0.653349	0.723114	0.723114
200	0.86747	0.839506	0.514286	0.880952	0.487805	0.693617	0.636403	0.718004	0.718004
205	0.853659	0.839506	0.536913	0.880952	0.405405	0.685106	0.634572	0.703287	0.703287
210	0.853659	0.839506	0.482759	0.880952	0.435897	0.67234	0.613569	0.698555	0.698555
215	0.86747	0.839506	0.510949	0.880952	0.517647	0.697872	0.639354	0.723305	0.723305
220	0.86747	0.839506	0.536913	0.880952	0.438356	0.693617	0.645849	0.712639	0.712639
225	0.86747	0.839506	0.521127	0.880952	0.475	0.693617	0.63825	0.716811	0.716811
230	0.86747	0.839506	0.542857	0.853659	0.52381	0.702128	0.647375	0.72546	0.72546
235	0.86747	0.839506	0.520548	0.853659	0.410256	0.676596	0.620037	0.698288	0.698288
240	0.86747	0.839506	0.527027	0.853659	0.421053	0.680851	0.627731	0.701743	0.701743
245	0.86747	0.839506	0.517986	0.853659	0.470588	0.685106	0.624604	0.709842	0.709842
250	0.86747	0.839506	0.561644	0.853659	0.512821	0.706383	0.658789	0.72702	0.72702
255	0.86747	0.839506	0.540541	0.853659	0.447368	0.689362	0.638842	0.709709	0.709709
260	0.86747	0.839506	0.529801	0.853659	0.410959	0.680851	0.631247	0.700279	0.700279
265	0.86747	0.839506	0.478873	0.853659	0.439024	0.668085	0.605178	0.695706	0.695706
270	0.853659	0.853659	0.467153	0.853659	0.482759	0.67234	0.606639	0.702178	0.702178
275	0.853659	0.853659	0.507246	0.853659	0.488372	0.685106	0.623795	0.711319	0.711319
280	0.853659	0.853659	0.541667	0.853659	0.5	0.697872	0.645615	0.720528	0.720528
285	0.86747	0.839506	0.586667	0.86747	0.547945	0.723404	0.685947	0.741812	0.741812
290	0.853659	0.839506	0.556291	0.86747	0.493151	0.702128	0.659179	0.722015	0.722015
295	0.86747	0.839506	0.589041	0.86747	0.571429	0.72766	0.686553	0.746983	0.746983
300	0.839506	0.794872	0.54902	0.86747	0.48	0.685106	0.638943	0.706173	0.706173
305	0.853659	0.794872	0.56051	0.86747	0.485714	0.693617	0.655763	0.712445	0.712445
310	0.839506	0.794872	0.52	0.86747	0.487179	0.676596	0.624214	0.701805	0.701805
315	0.839506	0.810127	0.52	0.86747	0.441558	0.67234	0.618656	0.695732	0.695732
320	0.839506	0.810127	0.569536	0.86747	0.552632	0.706383	0.664467	0.727854	0.727854
325	0.839506	0.810127	0.535948	0.86747	0.459459	0.680851	0.633402	0.702502	0.702502
330	0.839506	0.810127	0.536913	0.86747	0.487179	0.685106	0.634242	0.708239	0.708239
335	0.839506	0.810127	0.554054	0.86747	0.556962	0.702128	0.655361	0.725624	0.725624
340	0.839506	0.794872	0.583333	0.880952	0.457831	0.693617	0.640237	0.711299	0.711299
345	0.839506	0.78481	0.585034	0.880952	0.506329	0.702128	0.654329	0.719326	0.719326
350	0.853659	0.779221	0.510067	0.880952	0.461538	0.67234	0.617689	0.697087	0.697087
355	0.839506	0.779221	0.533333	0.880952	0.487179	0.680851	0.629881	0.704038	0.704038
360	0.86747	0.794872	0.577181	0.86747	0.519481	0.706383	0.662191	0.725295	0.725295
365	0.86747	0.794872	0.534247	0.86747	0.5	0.689362	0.636676	0.712812	0.712812
370	0.86747	0.794872	0.496552	0.86747	0.419753	0.66383	0.602499	0.689223	0.689223
375	0.880952	0.794872	0.521127	0.86747	0.506024	0.689362	0.632839	0.714089	0.714089
380	0.880952	0.794872	0.524823	0.86747	0.47619	0.685106	0.626457	0.708861	0.708861
385	0.880952	0.794872	0.529801	0.86747	0.486486	0.689362	0.642436	0.711916	0.711916
390	0.86747	0.794872	0.516556	0.86747	0.453333	0.676596	0.625536	0.69994	0.69994
395	0.880952	0.810127	0.510949	0.880952	0.44186	0.680851	0.617628	0.704968	0.704968
400	0.86747	0.794872	0.510638	0.880952	0.452381	0.676596	0.615466	0.701263	0.701263
405	0.86747	0.810127	0.513889	0.880952	0.425	0.676596	0.61813	0.699488	0.699488
410	0.880952	0.794872	0.536913	0.880952	0.48	0.693617	0.645737	0.714738	0.714738
415	0.86747	0.794872	0.52	0.86747	0.473684	0.680851	0.629944	0.704699	0.704699
420	0.86747	0.78481	0.524138	0.86747	0.525	0.689362	0.635633	0.713778	0.713778
425	0.86747	0.794872	0.52349	0.86747	0.519481	0.689362	0.639933	0.714556	0.714556
430	0.86747	0.794872	0.56051	0.86747	0.550725	0.706383	0.672946	0.728209	0.728209
435	0.86747	0.794872	0.527778	0.86747	0.512195	0.689362	0.634687	0.713957	0.713957
440	0.86747	0.794872	0.492958	0.86747	0.47619	0.67234	0.610828	0.699792	0.699792
445	0.86747	0.78481	0.556291	0.86747	0.513514	0.697872	0.653527	0.717911	0.717911
450	0.86747	0.825	0.521127	0.880952	0.469136	0.689362	0.632747	0.712737	0.712737
455	0.86747	0.825	0.511278	0.880952	0.511111	0.693617	0.631136	0.719162	0.719162
460	0.86747	0.825	0.488189	0.880952	0.479167	0.680851	0.611607	0.708156	0.708156
465	0.86747	0.825	0.597015	0.880952	0.561798	0.72766	0.675367	0.746447	0.746447
470	0.86747	0.825	0.533333	0.880952	0.477273	0.693617	0.632486	0.716806	0.716806
475	0.86747	0.825	0.567568	0.880952	0.506667	0.710638	0.666782	0.729531	0.729531
480	0.86747	0.825	0.575342	0.880952	0.545455	0.719149	0.67553	0.738844	0.738844
485	0.86747	0.825	0.518519	0.880952	0.477273	0.689362	0.627033	0.713843	0.713843
490	0.86747	0.825	0.541353	0.880952	0.466667	0.693617	0.631136	0.716288	0.716288
495	0.86747	0.794872	0.553191	0.880952	0.52381	0.702128	0.648438	0.724059	0.724059
500	0.86747	0.810127	0.510638	0.880952	0.457831	0.680851	0.620887	0.705404	0.705404
505	0.86747	0.794872	0.567568	0.880952	0.467532	0.697872	0.650016	0.715679	0.715679
510	0.86747	0.794872	0.552632	0.880952	0.520548	0.702128	0.660483	0.723295	0.723295
515	0.86747	0.810127	0.554054	0.880952	0.5	0.702128	0.655604	0.722521	0.722521
520	0.86747	0.825	0.458015	0.880952	0.456522	0.668085	0.597332	0.697592	0.697592
525	0.86747	0.825	0.503597	0.880952	0.452381	0.680851	0.61914	0.70588	0.70588
530	0.86747	0.825	0.561151	0.880952	0.52381	0.710638	0.657493	0.731677	0.731677
535	0.86747	0.825	0.535211	0.880952	0.444444	0.689362	0.632747	0.710616	0.710616
540	0.86747	0.825	0.528571	0.880952	0.481928	0.693617	0.636433	0.716784	0.716784
545	0.86747	0.794872	0.481752	0.839506	0.43956	0.655319	0.585296	0.684632	0.684632
550	0.880952	0.794872	0.473282	0.839506	0.479167	0.66383	0.592657	0.693556	0.693556
555	0.86747	0.794872	0.503597	0.839506	0.47191	0.668085	0.603093	0.695471	0.695471
560	0.86747	0.794872	0.517007	0.839506	0.518519	0.680851	0.626572	0.707475	0.707475
565	0.880952	0.794872	0.528571	0.839506	0.482759	0.680851	0.620243	0.705332	0.705332
570	0.880952	0.794872	0.507692	0.839506	0.453608	0.668085	0.597614	0.695326	0.695326
575	0.880952	0.794872	0.507246	0.839506	0.494382	0.676596	0.613248	0.703392	0.703392
580	0.86747	0.794872	0.507463	0.839506	0.468085	0.668085	0.599856	0.695479	0.695479
585	0.880952	0.794872	0.526316	0.839506	0.426667	0.67234	0.621053	0.693663	0.693663
590	0.880952	0.794872	0.503401	0.839506	0.45	0.668085	0.609983	0.693746	0.693746
595	0.86747	0.794872	0.526316	0.839506	0.526316	0.685106	0.621093	0.710896	0.710896
600	0.86747	0.794872	0.56962	0.839506	0.542857	0.702128	0.668369	0.722865	0.722865
605	0.880952	0.794872	0.554745	0.839506	0.533333	0.697872	0.639889	0.720682	0.720682
610	0.880952	0.794872	0.510949	0.839506	0.511111	0.680851	0.618013	0.707478	0.707478
615	0.853659	0.779221	0.530612	0.839506	0.409639	0.659574	0.598907	0.682527	0.682527
620	0.853659	0.779221	0.522388	0.839506	0.4375	0.659574	0.589371	0.686455	0.686455
625	0.853659	0.779221	0.517986	0.839506	0.483516	0.668085	0.603384	0.694778	0.694778
630	0.839506	0.779221	0.507042	0.839506	0.426966	0.651064	0.583695	0.678448	0.678448
635	0.853659	0.779221	0.468085	0.839506	0.404494	0.638298	0.566351	0.668993	0.668993
640	0.839506	0.779221	0.462585	0.839506	0.404762	0.634043	0.565662	0.665116	0.665116
645	0.839506	0.779221	0.496552	0.839506	0.465116	0.655319	0.591617	0.68398	0.68398
650	0.853659	0.779221	0.492958	0.839506	0.386364	0.642553	0.572584	0.670341	0.670341
655	0.839506	0.779221	0.461538	0.839506	0.4	0.634043	0.574902	0.663954	0.663954
660	0.839506	0.779221	0.510345	0.839506	0.488372	0.66383	0.602676	0.69139	0.69139
665	0.839506	0.779221	0.5	0.839506	0.453333	0.655319	0.603084	0.682313	0.682313
670	0.839506	0.779221	0.496732	0.839506	0.487179	0.659574	0.605132	0.688429	0.688429
675	0.839506	0.779221	0.43609	0.839506	0.44898	0.634043	0.55635	0.668661	0.668661
680	0.839506	0.779221	0.519481	0.839506	0.415584	0.655319	0.600676	0.67866	0.67866
685	0.853659	0.779221	0.492754	0.86747	0.444444	0.659574	0.591488	0.687509	0.687509
690	0.839506	0.779221	0.535948	0.86747	0.447368	0.67234	0.622097	0.693903	0.693903
695	0.839506	0.779221	0.47482	0.86747	0.466667	0.655319	0.586815	0.685537	0.685537
700	0.839506	0.779221	0.492537	0.86747	0.505263	0.668085	0.600099	0.696799	0.696799
705	0.839506	0.779221	0.550336	0.86747	0.5	0.685106	0.634274	0.707306	0.707306
710	0.839506	0.779221	0.517986	0.86747	0.488889	0.67234	0.608752	0.698614	0.698614
715	0.839506	0.779221	0.513514	0.86747	0.419753	0.659574	0.599882	0.683893	0.683893
720	0.839506	0.779221	0.52	0.86747	0.556962	0.685106	0.635376	0.712632	0.712632
725	0.839506	0.779221	0.510067	0.86747	0.5	0.67234	0.617582	0.699253	0.699253
730	0.839506	0.779221	0.521739	0.86747	0.505495	0.676596	0.613528	0.702686	0.702686
735	0.839506	0.779221	0.507463	0.86747	0.484211	0.668085	0.600099	0.695574	0.695574
740	0.839506	0.779221	0.536913	0.86747	0.55	0.689362	0.639837	0.714622	0.714622
745	0.839506	0.779221	0.540146	0.86747	0.521739	0.685106	0.623795	0.709616	0.709616
750	0.839506	0.769231	0.526316	0.86747	0.5	0.676596	0.626522	0.700505	0.700505
755	0.839506	0.794872	0.463768	0.86747	0.4	0.642553	0.569527	0.673123	0.673123
760	0.839506	0.779221	0.529032	0.86747	0.513514	0.680851	0.635836	0.705749	0.705749
765	0.839506	0.779221	0.532374	0.86747	0.444444	0.668085	0.603267	0.692603	0.692603
770	0.839506	0.779221	0.516556	0.86747	0.410256	0.659574	0.603015	0.682602	0.682602
775	0.839506	0.779221	0.516556	0.86747	0.410256	0.659574	0.603015	0.682602	0.682602
780	0.839506	0.779221	0.514286	0.86747	0.449438	0.66383	0.598504	0.689984	0.689984
785	0.839506	0.779221	0.517007	0.86747	0.463415	0.668085	0.609998	0.693324	0.693324
790	0.839506	0.779221	0.556962	0.86747	0.507042	0.689362	0.65126	0.71004	0.71004
795	0.839506	0.779221	0.535032	0.86747	0.5	0.680851	0.638526	0.704246	0.704246
800	0.839506	0.779221	0.536913	0.86747	0.425	0.668085	0.612018	0.689622	0.689622
805	0.839506	0.779221	0.543046	0.86747	0.487179	0.680851	0.630933	0.703285	0.703285
810	0.839506	0.779221	0.520548	0.86747	0.457831	0.668085	0.609039	0.692915	0.692915
815	0.839506	0.779221	0.528302	0.86747	0.485714	0.676596	0.635707	0.700043	0.700043
820	0.839506	0.779221	0.545455	0.86747	0.426667	0.67234	0.62332	0.691664	0.691664
825	0.839506	0.779221	0.548148	0.86747	0.489362	0.680851	0.617053	0.704741	0.704741
830	0.839506	0.763158	0.55	0.86747	0.514286	0.685106	0.648448	0.706884	0.706884
835	0.839506	0.763158	0.547771	0.86747	0.438356	0.67234	0.627161	0.691252	0.691252
840	0.839506	0.763158	0.54878	0.86747	0.484848	0.680851	0.649108	0.700753	0.700753
845	0.839506	0.763158	0.522876	0.86747	0.441558	0.66383	0.610888	0.686914	0.686914
850	0.839506	0.763158	0.54321	0.86747	0.5	0.680851	0.645843	0.702669	0.702669
855	0.839506	0.763158	0.551282	0.86747	0.513514	0.685106	0.64275	0.706986	0.706986
860	0.839506	0.763158	0.54878	0.86747	0.484848	0.680851	0.649108	0.700753	0.700753
865	0.839506	0.763158	0.539877	0.86747	0.477612	0.676596	0.641723	0.697525	0.697525
870	0.839506	0.763158	0.509804	0.86747	0.467532	0.66383	0.610888	0.689494	0.689494
875	0.839506	0.763158	0.535948	0.86747	0.493506	0.676596	0.627702	0.699918	0.699918
880	0.839506	0.763158	0.557576	0.86747	0.492308	0.685106	0.65657	0.704003	0.704003
885	0.839506	0.763158	0.522293	0.86747	0.465753	0.668085	0.621511	0.691636	0.691636
890	0.839506	0.763158	0.513158	0.86747	0.461538	0.66383	0.60974	0.688966	0.688966
895	0.839506	0.763158	0.539877	0.86747	0.477612	0.676596	0.641723	0.697525	0.697525
900	0.853659	0.763158	0.547771	0.86747	0.472222	0.680851	0.638608	0.700856	0.700856
905	0.839506	0.763158	0.521739	0.86747	0.463768	0.668085	0.627174	0.691128	0.691128
910	0.839506	0.763158	0.536585	0.86747	0.484848	0.676596	0.643364	0.698314	0.698314
915	0.839506	0.763158	0.5125	0.86747	0.457143	0.66383	0.620007	0.687955	0.687955
920	0.839506	0.763158	0.546584	0.86747	0.463768	0.676596	0.638577	0.696097	0.696097
925	0.839506	0.763158	0.54878	0.86747	0.484848	0.680851	0.649108	0.700753	0.700753
930	0.839506	0.763158	0.532468	0.86747	0.473684	0.67234	0.623304	0.695257	0.695257
935	0.839506	0.779221	0.555556	0.86747	0.477612	0.685106	0.651712	0.703873	0.703873
940	0.839506	0.779221	0.525	0.86747	0.463768	0.67234	0.631498	0.694993	0.694993
945	0.839506	0.779221	0.518987	0.86747	0.450704	0.668085	0.622944	0.691178	0.691178
950	0.839506	0.779221	0.573171	0.86747	0.523077	0.697872	0.672281	0.716489	0.716489
955	0.839506	0.779221	0.54321	0.86747	0.477612	0.680851	0.645995	0.701404	0.701404
960	0.839506	0.779221	0.546584	0.86747	0.5	0.685106	0.650116	0.706556	0.706556
965	0.853659	0.779221	0.536913	0.86747	0.481013	0.680851	0.628741	0.703655	0.703655
970	0.839506	0.779221	0.528302	0.86747	0.485714	0.676596	0.635707	0.700043	0.700043
975	0.839506	0.779221	0.5375	0.86747	0.492754	0.680851	0.642876	0.70329	0.70329
980	0.839506	0.779221	0.528302	0.86747	0.457143	0.67234	0.630031	0.694328	0.694328
985	0.839506	0.779221	0.534161	0.86747	0.470588	0.676596	0.63871	0.698189	0.698189
990	0.839506	0.779221	0.564417	0.86747	0.515152	0.693617	0.664816	0.713153	0.713153
995	0.839506	0.779221	0.534161	0.86747	0.470588	0.676596	0.63871	0.698189	0.698189
1000	0.839506	0.779221	0.5	0.86747	0.465753	0.66383	0.614606	0.69039	0.69039
1005	0.839506	0.779221	0.5375	0.86747	0.492754	0.680851	0.642876	0.70329	0.70329
1010	0.839506	0.779221	0.525	0.86747	0.463768	0.67234	0.631498	0.694993	0.694993
1015	0.839506	0.779221	0.5125	0.86747	0.463768	0.668085	0.625809	0.692493	0.692493
1020	0.839506	0.779221	0.525	0.86747	0.463768	0.67234	0.631498	0.694993	0.694993
1025	0.839506	0.794872	0.509554	0.853659	0.472222	0.668085	0.621495	0.693963	0.693963
1030	0.839506	0.794872	0.54321	0.853659	0.477612	0.680851	0.64591	0.701772	0.701772
1035	0.839506	0.810127	0.545455	0.86747	0.493151	0.689362	0.645913	0.711142	0.711142
1040	0.839506	0.810127	0.529032	0.86747	0.472222	0.680851	0.635997	0.703671	0.703671
1045	0.839506	0.810127	0.513158	0.86747	0.48	0.676596	0.626569	0.702052	0.702052
1050	0.839506	0.810127	0.525641	0.86747	0.478873	0.680851	0.637355	0.704323	0.704323
1055	0.839506	0.810127	0.567901	0.86747	0.492308	0.697872	0.669282	0.715462	0.715462
1060	0.839506	0.810127	0.535211	0.86747	0.494118	0.685106	0.627321	0.709286	0.709286
1065	0.839506	0.810127	0.535948	0.86747	0.486486	0.685106	0.639007	0.707907	0.707907
1070	0.839506	0.810127	0.541935	0.86747	0.5	0.689362	0.647253	0.711808	0.711808
1075	0.839506	0.810127	0.56051	0.86747	0.485714	0.693617	0.655713	0.712665	0.712665
1080	0.839506	0.810127	0.559006	0.86747	0.484848	0.693617	0.6619	0.712191	0.712191
1085	0.839506	0.810127	0.522876	0.86747	0.486486	0.680851	0.633402	0.705293	0.705293
1090	0.839506	0.794872	0.551282	0.86747	0.5	0.689362	0.64852	0.710626	0.710626
1095	0.839506	0.794872	0.547771	0.86747	0.478873	0.685106	0.644276	0.705698	0.705698
1100	0.839506	0.810127	0.556962	0.86747	0.492754	0.693617	0.657193	0.713364	0.713364
1105	0.839506	0.810127	0.519481	0.86747	0.465753	0.676596	0.629063	0.700467	0.700467
1110	0.839506	0.810127	0.556962	0.86747	0.492754	0.693617	0.657193	0.713364	0.713364
1115	0.839506	0.810127	0.522293	0.86747	0.457143	0.676596	0.633102	0.699308	0.699308
1120	0.839506	0.810127	0.541935	0.86747	0.472222	0.685106	0.641625	0.706252	0.706252
1125	0.839506	0.810127	0.5625	0.86747	0.507463	0.697872	0.665978	0.717413	0.717413
1130	0.839506	0.810127	0.531646	0.86747	0.492754	0.685106	0.645862	0.7083	0.7083
1135	0.853659	0.810127	0.526316	0.86747	0.486486	0.685106	0.63787	0.708811	0.708811
1140	0.839506	0.810127	0.540881	0.86747	0.5	0.689362	0.653038	0.711597	0.711597
1145	0.839506	0.810127	0.539474	0.86747	0.506667	0.689362	0.643352	0.712649	0.712649
1150	0.839506	0.810127	0.559006	0.86747	0.515152	0.697872	0.667606	0.718252	0.718252
1155	0.839506	0.810127	0.512821	0.86747	0.478873	0.676596	0.631715	0.701759	0.701759
1160	0.839506	0.810127	0.544304	0.86747	0.492754	0.689362	0.651527	0.710832	0.710832
1165	0.839506	0.810127	0.546584	0.86747	0.484848	0.689362	0.656194	0.709707	0.709707
1170	0.839506	0.810127	0.513158	0.86747	0.48	0.676596	0.626569	0.702052	0.702052
1175	0.839506	0.810127	0.535032	0.86747	0.485714	0.685106	0.644407	0.70757	0.70757
1180	0.839506	0.810127	0.55	0.86747	0.477612	0.689362	0.654594	0.708943	0.708943
1185	0.839506	0.810127	0.518987	0.86747	0.463768	0.676596	0.634531	0.699972	0.699972
1190	0.839506	0.8	0.538462	0.86747	0.485714	0.685106	0.643143	0.70623	0.70623
1195	0.839506	0.810127	0.55	0.86747	0.477612	0.689362	0.654594	0.708943	0.708943
1200	0.839506	0.810127	0.512821	0.86747	0.478873	0.676596	0.631715	0.701759	0.701759
1205	0.839506	0.810127	0.544304	0.86747	0.521739	0.693617	0.657193	0.716629	0.716629
1210	0.825	0.810127	0.518987	0.86747	0.485714	0.676596	0.634352	0.70146	0.70146
1215	0.825	0.810127	0.540881	0.86747	0.492754	0.685106	0.647159	0.707246	0.707246
1220	0.825	0.810127	0.512821	0.86747	0.472222	0.67234	0.625931	0.697528	0.697528
1225	0.825	0.810127	0.513158	0.86747	0.473684	0.67234	0.620897	0.697888	0.697888
1230	0.825	0.810127	0.528302	0.86747	0.492754	0.680851	0.641482	0.70473	0.70473
1235	0.825	0.810127	0.506329	0.86747	0.457143	0.668085	0.623024	0.693214	0.693214
1240	0.825	0.810127	0.528302	0.86747	0.492754	0.680851	0.641482	0.70473	0.70473
1245	0.825	0.810127	0.518987	0.86747	0.485714	0.676596	0.634352	0.70146	0.70146
1250	0.839506	0.810127	0.535032	0.86747	0.485714	0.685106	0.644407	0.70757	0.70757
1255	0.839506	0.810127	0.525641	0.86747	0.478873	0.680851	0.637355	0.704323	0.704323
1260	0.825	0.810127	0.575	0.86747	0.529412	0.702128	0.671444	0.721402	0.721402
1265	0.825	0.810127	0.566038	0.86747	0.521739	0.697872	0.66419	0.718075	0.718075
1270	0.825	0.810127	0.535032	0.86747	0.535211	0.689362	0.649894	0.714568	0.714568
1275	0.825	0.810127	0.546584	0.86747	0.477612	0.685106	0.650251	0.705358	0.705358
1280	0.825	0.810127	0.5375	0.86747	0.5	0.685106	0.648683	0.708019	0.708019
1285	0.825	0.810127	0.534161	0.86747	0.477612	0.680851	0.644547	0.702874	0.702874
1290	0.825	0.810127	0.564417	0.86747	0.523077	0.697872	0.670723	0.718018	0.718018
1295	0.825	0.810127	0.540881	0.86747	0.492754	0.685106	0.647159	0.707246	0.707246
1300	0.825	0.810127	0.546584	0.86747	0.477612	0.685106	0.650251	0.705358	0.705358
1305	0.825	0.810127	0.522293	0.86747	0.478873	0.676596	0.63294	0.700753	0.700753
1310	0.825	0.810127	0.506494	0.86747	0.513514	0.676596	0.628952	0.704521	0.704521
1315	0.825	0.810127	0.555556	0.86747	0.515152	0.693617	0.663301	0.714661	0.714661
1320	0.825	0.810127	0.55	0.86747	0.5	0.689362	0.654373	0.710519	0.710519
1325	0.825	0.810127	0.540881	0.86747	0.492754	0.685106	0.647159	0.707246	0.707246
1330	0.825	0.810127	0.531646	0.86747	0.485714	0.680851	0.640016	0.703991	0.703991
1335	0.825	0.810127	0.518987	0.86747	0.457143	0.67234	0.628688	0.695745	0.695745
1340	0.825	0.810127	0.546584	0.86747	0.477612	0.685106	0.650251	0.705358	0.705358
1345	0.825	0.810127	0.531646	0.86747	0.485714	0.680851	0.640016	0.703991	0.703991
1350	0.839506	0.810127	0.553459	0.86747	0.5	0.693617	0.658717	0.714112	0.714112
1355	0.825	0.810127	0.559006	0.86747	0.507463	0.693617	0.661659	0.713813	0.713813
1360	0.825	0.810127	0.540881	0.86747	0.492754	0.685106	0.647159	0.707246	0.707246
1365	0.825	0.810127	0.5375	0.86747	0.5	0.685106	0.648683	0.708019	0.708019
1370	0.825	0.810127	0.531646	0.86747	0.485714	0.680851	0.640016	0.703991	0.703991
1375	0.825	0.810127	0.540881	0.86747	0.492754	0.685106	0.647159	0.707246	0.707246
1380	0.825	0.810127	0.512821	0.86747	0.5	0.676596	0.63157	0.703083	0.703083
1385	0.825	0.810127	0.556962	0.86747	0.542857	0.697872	0.662671	0.720483	0.720483
1390	0.825	0.810127	0.567901	0.86747	0.515152	0.697872	0.669019	0.71713	0.71713
1395	0.825	0.810127	0.553459	0.86747	0.492754	0.689362	0.652836	0.709762	0.709762
1400	0.825	0.810127	0.540881	0.86747	0.492754	0.685106	0.647159	0.707246	0.707246
1405	0.825	0.810127	0.518987	0.86747	0.485714	0.676596	0.634352	0.70146	0.70146
1410	0.825	0.810127	0.506494	0.86747	0.459459	0.668085	0.61772	0.69371	0.69371
1415	0.825	0.810127	0.553459	0.86747	0.521739	0.693617	0.658513	0.715559	0.715559
1420	0.825	0.810127	0.5375	0.86747	0.5	0.685106	0.648683	0.708019	0.708019
1425	0.825	0.810127	0.553459	0.86747	0.521739	0.693617	0.658513	0.715559	0.715559
1430	0.825	0.810127	0.55	0.86747	0.470588	0.685106	0.648683	0.704637	0.704637
1435	0.825	0.810127	0.535032	0.86747	0.450704	0.676596	0.63294	0.697667	0.697667
1440	0.825	0.810127	0.567901	0.86747	0.484848	0.693617	0.663301	0.711069	0.711069
1445	0.839506	0.810127	0.525641	0.86747	0.478873	0.680851	0.637355	0.704323	0.704323
1450	0.825	0.810127	0.544304	0.86747	0.514286	0.689362	0.651343	0.712237	0.712237
1455	0.839506	0.810127	0.553459	0.86747	0.529412	0.697872	0.664395	0.719995	0.719995
1460	0.825	0.810127	0.540881	0.86747	0.463768	0.680851	0.641482	0.701449	0.701449
1465	0.839506	0.810127	0.544304	0.86747	0.463768	0.685106	0.645862	0.705035	0.705035
1470	0.825	0.810127	0.544304	0.86747	0.485714	0.685106	0.645679	0.706523	0.706523
1475	0.825	0.810127	0.567901	0.86747	0.484848	0.693617	0.663301	0.711069	0.711069
1480	0.839506	0.810127	0.555556	0.86747	0.492308	0.693617	0.663562	0.712993	0.712993
1485	0.825	0.794872	0.555556	0.86747	0.477612	0.685106	0.651661	0.704102	0.704102
1490	0.825	0.794872	0.530864	0.86747	0.477612	0.676596	0.640228	0.699164	0.699164
1495	0.839506	0.810127	0.538462	0.86747	0.478873	0.685106	0.642995	0.706887	0.706887
1500	0.825	0.794872	0.54321	0.86747	0.477612	0.680851	0.645944	0.701633	0.701633
1505	0.880952	0.794872	0.538462	0.86747	0.492754	0.693617	0.654759	0.714902	0.714902
1510	0.880952	0.794872	0.535032	0.86747	0.470588	0.689362	0.650576	0.709783	0.709783
1515	0.880952	0.794872	0.5625	0.86747	0.492308	0.702128	0.672315	0.71962	0.71962
1520	0.880952	0.794872	0.55	0.86747	0.461538	0.693617	0.66092	0.710967	0.710967
1525	0.880952	0.794872	0.544304	0.86747	0.477612	0.693617	0.65775	0.713042	0.713042
1530	0.880952	0.794872	0.553459	0.86747	0.484848	0.697872	0.664996	0.71632	0.71632
1535	0.894118	0.794872	0.526316	0.86747	0.472222	0.689362	0.643884	0.710999	0.710999
1540	0.894118	0.794872	0.564103	0.86747	0.5	0.706383	0.671967	0.724112	0.724112
1545	0.880952	0.794872	0.545455	0.86747	0.478873	0.693617	0.651941	0.713524	0.713524
1550	0.894118	0.794872	0.5625	0.86747	0.46875	0.702128	0.672664	0.717542	0.717542
1555	0.880952	0.779221	0.540881	0.86747	0.477612	0.689362	0.653443	0.709227	0.709227
1560	0.894118	0.794872	0.547771	0.86747	0.477612	0.697872	0.662178	0.716368	0.716368
1565	0.894118	0.779221	0.544218	0.86747	0.461538	0.689362	0.637913	0.709313	0.709313
1570	0.880952	0.779221	0.540881	0.86747	0.477612	0.689362	0.653443	0.709227	0.709227
1575	0.894118	0.779221	0.529032	0.86747	0.485714	0.689362	0.647812	0.711111	0.711111
1580	0.880952	0.779221	0.541935	0.86747	0.507042	0.693617	0.653213	0.715324	0.715324
1585	0.894118	0.779221	0.554839	0.86747	0.514286	0.702128	0.664711	0.721987	0.721987
1590	0.894118	0.779221	0.551282	0.86747	0.492754	0.697872	0.660522	0.716969	0.716969
1595	0.894118	0.779221	0.56051	0.86747	0.529412	0.706383	0.673325	0.726146	0.726146
1600	0.894118	0.779221	0.551282	0.86747	0.492754	0.697872	0.660522	0.716969	0.716969
1605	0.86747	0.810127	0.573248	0.880952	0.507463	0.710638	0.679053	0.727852	0.727852
1610	0.86747	0.810127	0.575	0.880952	0.46875	0.706383	0.678259	0.72046	0.72046
1615	0.86747	0.794872	0.566038	0.894118	0.492308	0.706383	0.676696	0.722961	0.722961
1620	0.853659	0.794872	0.553459	0.894118	0.454545	0.693617	0.659346	0.710131	0.710131
1625	0.853659	0.794872	0.571429	0.894118	0.478873	0.702128	0.663214	0.71859	0.71859
1630	0.86747	0.794872	0.573248	0.894118	0.507463	0.710638	0.679157	0.727434	0.727434
1635	0.853659	0.794872	0.552147	0.839506	0.484848	0.685106	0.653268	0.705006	0.705006
1640	0.853659	0.794872	0.536585	0.839506	0.461538	0.676596	0.643466	0.697232	0.697232
1645	0.853659	0.794872	0.5375	0.839506	0.492754	0.680851	0.642793	0.703658	0.703658
1650	0.86747	0.794872	0.534161	0.839506	0.477612	0.680851	0.644581	0.702724	0.702724
1655	0.880952	0.794872	0.555556	0.839506	0.492308	0.693617	0.663649	0.712639	0.712639
1660	0.894118	0.794872	0.535032	0.839506	0.492754	0.689362	0.650393	0.711256	0.711256
1665	0.894118	0.810127	0.540881	0.839506	0.454545	0.689362	0.653612	0.707835	0.707835
1670	0.880952	0.810127	0.528302	0.839506	0.447761	0.680851	0.641946	0.70133	0.70133
1675	0.894118	0.810127	0.531646	0.839506	0.447761	0.685106	0.646393	0.704631	0.704631
1680	0.894118	0.810127	0.556962	0.839506	0.507463	0.702128	0.669074	0.721635	0.721635
1685	0.894118	0.794872	0.529032	0.839506	0.478873	0.685106	0.641918	0.70728	0.70728
1690	0.880952	0.794872	0.547771	0.839506	0.514286	0.693617	0.655796	0.715477	0.715477
1695	0.880952	0.794872	0.551282	0.839506	0.507042	0.693617	0.654359	0.714731	0.714731
1700	0.880952	0.794872	0.567901	0.839506	0.430769	0.689362	0.657927	0.7028	0.7028
1705	0.880952	0.794872	0.54321	0.839506	0.430769	0.680851	0.646485	0.697862	0.697862
1710	0.880952	0.794872	0.557576	0.839506	0.451613	0.689362	0.663157	0.704904	0.704904
1715	0.894118	0.794872	0.54321	0.839506	0.4375	0.685106	0.652548	0.701841	0.701841
1720	0.894118	0.794872	0.525	0.839506	0.424242	0.676596	0.637898	0.695548	0.695548
1725	0.894118	0.794872	0.555556	0.839506	0.4375	0.689362	0.658272	0.70431	0.70431
1730	0.894118	0.794872	0.54321	0.839506	0.4375	0.685106	0.652548	0.701841	0.701841
1735	0.894118	0.794872	0.55	0.839506	0.424242	0.685106	0.649289	0.700548	0.700548
1740	0.894118	0.794872	0.534161	0.839506	0.430769	0.680851	0.645186	0.698685	0.698685
1745	0.880952	0.794872	0.552147	0.839506	0.46875	0.689362	0.659622	0.707246	0.707246
1750	0.894118	0.794872	0.5375	0.839506	0.424242	0.680851	0.643593	0.698048	0.698048
1755	0.880952	0.794872	0.555556	0.839506	0.461538	0.689362	0.657927	0.706485	0.706485
1760	0.853659	0.779221	0.538922	0.839506	0.444444	0.67234	0.642678	0.69115	0.69115
1765	0.853659	0.779221	0.547619	0.839506	0.451613	0.676596	0.650302	0.694323	0.694323
1770	0.853659	0.779221	0.547619	0.839506	0.451613	0.676596	0.650302	0.694323	0.694323
1775	0.894118	0.779221	0.552147	0.839506	0.4375	0.685106	0.654007	0.700498	0.700498
1780	0.880952	0.779221	0.539877	0.839506	0.430769	0.676596	0.642195	0.694065	0.694065
1785	0.894118	0.779221	0.54321	0.839506	0.430769	0.680851	0.646604	0.697365	0.697365
1790	0.894118	0.779221	0.555556	0.839506	0.461538	0.689362	0.658048	0.705988	0.705988
1795	0.853659	0.779221	0.512195	0.839506	0.424242	0.659574	0.620288	0.681765	0.681765
1800	0.86747	0.779221	0.54321	0.839506	0.447761	0.676596	0.640278	0.695434	0.695434
1805	0.853659	0.779221	0.536585	0.839506	0.424242	0.668085	0.631775	0.686643	0.686643
1810	0.86747	0.779221	0.536585	0.839506	0.430769	0.67234	0.637805	0.69071	0.69071
1815	0.86747	0.779221	0.527607	0.839506	0.424242	0.668085	0.630429	0.687609	0.687609
1820	0.86747	0.779221	0.521739	0.839506	0.441176	0.668085	0.627305	0.689822	0.689822
1825	0.853659	0.779221	0.545455	0.839506	0.461538	0.676596	0.644949	0.695876	0.695876
1830	0.86747	0.779221	0.539877	0.839506	0.454545	0.676596	0.641891	0.696124	0.696124
1835	0.853659	0.779221	0.539877	0.839506	0.41791	0.668085	0.630164	0.686035	0.686035
1840	0.86747	0.779221	0.539877	0.839506	0.454545	0.676596	0.641891	0.696124	0.696124
1845	0.86747	0.779221	0.550898	0.839506	0.451613	0.680851	0.654609	0.697742	0.697742
1850	0.853659	0.779221	0.54878	0.853659	0.461538	0.680851	0.649279	0.699371	0.699371
1855	0.853659	0.779221	0.527607	0.853659	0.454545	0.67234	0.636143	0.693738	0.693738
1860	0.853659	0.779221	0.527607	0.853659	0.454545	0.67234	0.636143	0.693738	0.693738
1865	0.853659	0.779221	0.530864	0.853659	0.447761	0.67234	0.634545	0.693033	0.693033
1870	0.853659	0.779221	0.518519	0.853659	0.447761	0.668085	0.628828	0.690564	0.690564
1875	0.853659	0.779221	0.536585	0.853659	0.461538	0.676596	0.643534	0.696932	0.696932
1880	0.853659	0.779221	0.518519	0.853659	0.447761	0.668085	0.628828	0.690564	0.690564
1885	0.853659	0.779221	0.521739	0.853659	0.441176	0.668085	0.627288	0.689891	0.689891
1890	0.853659	0.779221	0.521739	0.853659	0.470588	0.67234	0.632991	0.695773	0.695773
1895	0.853659	0.779221	0.54321	0.853659	0.507463	0.685106	0.651695	0.707442	0.707442
1900	0.853659	0.779221	0.521739	0.853659	0.441176	0.668085	0.627288	0.689891	0.689891
1905	0.853659	0.779221	0.525	0.853659	0.434783	0.668085	0.625792	0.689264	0.689264
1910	0.853659	0.779221	0.54321	0.853659	0.477612	0.680851	0.645978	0.701472	0.701472
1915	0.853659	0.779221	0.5125	0.853659	0.434783	0.66383	0.620103	0.686764	0.686764
1920	0.853659	0.779221	0.534161	0.853659	0.441176	0.67234	0.632991	0.692375	0.692375
1925	0.853659	0.779221	0.534161	0.853659	0.441176	0.67234	0.632991	0.692375	0.692375
1930	0.853659	0.779221	0.545455	0.853659	0.46875	0.680851	0.651001	0.700148	0.700148
1935	0.853659	0.779221	0.552147	0.853659	0.484848	0.685106	0.653336	0.704707	0.704707
1940	0.853659	0.779221	0.534161	0.853659	0.441176	0.67234	0.632991	0.692375	0.692375
1945	0.853659	0.779221	0.536585	0.853659	0.461538	0.676596	0.643534	0.696932	0.696932
1950	0.853659	0.779221	0.530864	0.853659	0.447761	0.67234	0.634545	0.693033	0.693033
1955	0.853659	0.779221	0.527607	0.853659	0.454545	0.67234	0.636143	0.693738	0.693738
1960	0.853659	0.779221	0.539877	0.853659	0.454545	0.676596	0.641874	0.696192	0.696192
1965	0.853659	0.779221	0.539877	0.853659	0.484848	0.680851	0.647605	0.702253	0.702253
1970	0.853659	0.779221	0.54878	0.853659	0.461538	0.680851	0.649279	0.699371	0.699371
1975	0.853659	0.779221	0.539877	0.853659	0.454545	0.676596	0.641874	0.696192	0.696192
1980	0.853659	0.779221	0.521739	0.853659	0.441176	0.668085	0.627288	0.689891	0.689891
1985	0.853659	0.779221	0.527607	0.853659	0.454545	0.67234	0.636143	0.693738	0.693738
1990	0.86747	0.763158	0.536585	0.86747	0.4375	0.676596	0.643942	0.694437	0.694437
1995	0.86747	0.746667	0.536585	0.86747	0.461538	0.676596	0.643755	0.695946	0.695946
2000	0.86747	0.763158	0.555556	0.86747	0.484848	0.689362	0.65779	0.7077	0.7077

## Sheet: SGD
Number of features	Pre-vaccination	ChAdOx1-Onset	MenACWY-Onset	ChAdOx1-7D	MenACWY-7D	ACC	MCC	Macro F1	Weighted F1
5	0.392157	0.268041	0.470588	0.196721	0	0.294444	0.11928	0.265502	0.267984
10	0.542857	0.25	0.547368	0.315789	0.145455	0.383333	0.236053	0.360294	0.361981
15	0.464286	0.273973	0.571429	0.296296	0.328767	0.383333	0.236795	0.38695	0.398505
20	0.266667	0.175439	0.192308	0.181818	0.285714	0.233333	0.063054	0.220389	0.220723
25	0.033333	0.225352	0.181818	0.25974	0.15625	0.177778	-0.02626	0.171299	0.17304
30	0.23301	0.140351	0.076923	0	0.313043	0.2	0.007911	0.152665	0.154661
35	0	0.236842	0.139535	0.185185	0.292135	0.183333	-0.02948	0.170739	0.177261
40	0.257143	0.05	0.354167	0.282609	0.225806	0.261111	0.081233	0.233945	0.241607
45	0.188679	0.15625	0.16	0.264151	0.129032	0.188889	-0.002262	0.179622	0.174238
50	0.16	0.196721	0.255814	0.285714	0.222222	0.233333	0.043161	0.224094	0.226876
55	0.146341	0.156863	0.157895	0.163934	0.320611	0.216667	0.003994	0.189129	0.193914
60	0.163265	0.233333	0.193548	0.15873	0.315789	0.222222	0.014284	0.212933	0.218004
65	0	0.240964	0.037037	0.227848	0.261682	0.188889	-0.010979	0.153506	0.151428
70	0.229508	0.266667	0.216867	0.181818	0.28866	0.244444	0.047296	0.236704	0.238545
75	0	0.179104	0.309278	0.228571	0.278481	0.222222	0.01755	0.199087	0.215119
80	0.181818	0.186047	0.336134	0.313725	0	0.25	0.063004	0.203545	0.203457
85	0.219512	0.05	0.285714	0.269231	0.275229	0.238889	0.045315	0.219937	0.226699
90	0	0.093023	0.111111	0.309677	0.24	0.211111	0.046232	0.150762	0.152346
95	0	0	0.238095	0.292683	0.310345	0.222222	0.013051	0.168225	0.181639
100	0.145455	0.226415	0.395833	0.255814	0.257143	0.272222	0.088264	0.256132	0.269507
105	0.196078	0.105263	0.28866	0.176471	0.283019	0.233333	0.024391	0.209898	0.220138
110	0.137931	0.179104	0.237288	0.296296	0.205882	0.222222	0.049964	0.2113	0.213295
115	0.246154	0.246914	0.282828	0.3	0.266667	0.266667	0.074199	0.268512	0.269516
120	0.131148	0.148148	0.345455	0.296296	0.148148	0.238889	0.043928	0.213839	0.221619
125	0	0.181818	0.428571	0.212121	0.263736	0.255556	0.05443	0.217249	0.240665
130	0.227273	0.1875	0.338462	0.318841	0.243243	0.261111	0.092979	0.263064	0.267913
135	0.222222	0.193548	0.25641	0.218182	0.378378	0.272222	0.082254	0.253748	0.260788
140	0	0.057143	0.504673	0.362069	0.238806	0.316667	0.154192	0.232538	0.256991
145	0.185185	0.184211	0.414634	0.314607	0.237288	0.277778	0.106901	0.267185	0.278356
150	0.28866	0.105263	0.421053	0.2	0.08	0.255556	0.083278	0.218995	0.227302
155	0.196721	0.136364	0.387755	0.2	0.252874	0.255556	0.059511	0.234743	0.248873
160	0	0.097561	0.376238	0.317757	0.191781	0.25	0.059016	0.196667	0.212769
165	0.192308	0.054054	0.438095	0.38835	0.190476	0.305556	0.136041	0.252657	0.263396
170	0.114286	0.153846	0.344086	0.301887	0.216216	0.255556	0.069258	0.226064	0.236026
175	0	0.188679	0.361111	0.344828	0.214286	0.272222	0.129431	0.221781	0.235162
180	0.229508	0.047619	0.383838	0.30303	0.347826	0.294444	0.107219	0.262364	0.275663
185	0.211765	0.05	0.333333	0.276923	0.302326	0.255556	0.071263	0.234869	0.245338
190	0.142857	0.108108	0.431655	0.26087	0.169492	0.277778	0.079144	0.222596	0.23763
195	0.153846	0.090909	0.342857	0.306122	0.2	0.233333	0.059195	0.218747	0.227553
200	0.142857	0.177778	0.410959	0.319149	0.326087	0.294444	0.125596	0.275366	0.290381
205	0.12987	0.041667	0.32	0.35	0.181818	0.227778	0.037099	0.204671	0.211865
210	0.149254	0.12	0.375	0.340426	0.329412	0.277778	0.112542	0.262818	0.275733
215	0.225806	0.16129	0.288889	0.305882	0.196721	0.244444	0.059559	0.235718	0.237171
220	0.268293	0.170213	0.329897	0.315789	0.137931	0.261111	0.081107	0.244425	0.24462
225	0.288889	0.233333	0.422535	0.266667	0.25	0.294444	0.13701	0.292285	0.301039
230	0.346667	0.142857	0.395062	0.289474	0.372093	0.327778	0.164729	0.30923	0.318197
235	0.163934	0.185185	0.518519	0.314286	0.297872	0.311111	0.136653	0.295959	0.315983
240	0.192308	0.253968	0.447761	0.271605	0.350515	0.311111	0.144812	0.303232	0.319566
245	0.151515	0.051282	0.246154	0.350877	0.368421	0.266667	0.107095	0.23365	0.240484
250	0.15625	0.090909	0.525	0.37037	0.21875	0.305556	0.150602	0.272256	0.290478
255	0.269663	0.186047	0.382022	0.342105	0.253968	0.3	0.135766	0.286761	0.29217
260	0.255814	0.113208	0.246914	0.219178	0.179104	0.211111	0.022583	0.202844	0.203767
265	0.25974	0.046512	0.328767	0.304348	0.346667	0.277778	0.112121	0.257207	0.265907
270	0.166667	0.1	0.473684	0.210526	0.25974	0.255556	0.08085	0.242123	0.26312
275	0.206897	0.136364	0.327869	0.333333	0.333333	0.277778	0.117491	0.267559	0.275425
280	0.153846	0.093023	0.276923	0.323232	0.272727	0.244444	0.069016	0.22395	0.230142
285	0.409091	0.040816	0.380952	0.28866	0.222222	0.288889	0.140922	0.268348	0.27159
290	0.308943	0.041667	0.454545	0.16	0.117647	0.261111	0.098758	0.21656	0.229564
295	0.352941	0.137931	0.545455	0.210526	0.085106	0.294444	0.145326	0.266392	0.279047
300	0.333333	0.137931	0.266667	0.181818	0.43956	0.294444	0.135406	0.271862	0.279046
305	0.289474	0.163934	0.387755	0.170213	0.282051	0.277778	0.090073	0.258685	0.270553
310	0.253521	0.133333	0.447368	0.345455	0.241379	0.305556	0.157559	0.284211	0.294659
315	0.3	0.181818	0.560976	0.252874	0.263158	0.322222	0.158047	0.311765	0.330231
320	0.341463	0.166667	0.472222	0.329114	0.208955	0.311111	0.155044	0.303684	0.311319
325	0.24	0.085106	0.415842	0.275862	0.08	0.255556	0.075453	0.219362	0.22705
330	0.333333	0.177778	0.38961	0.336283	0.246154	0.311111	0.160759	0.296632	0.300143
335	0.253165	0.12	0.388889	0.32967	0.235294	0.277778	0.114615	0.265404	0.272871
340	0.219512	0.133333	0.375	0.264706	0.228571	0.25	0.070044	0.244225	0.253908
345	0.268657	0.125	0.379747	0.288889	0.263158	0.277778	0.105389	0.26509	0.273446
350	0.311111	0.047619	0.35	0.325581	0.225806	0.277778	0.11464	0.252024	0.25594
355	0.207792	0.04878	0.41791	0.345679	0.340426	0.294444	0.12995	0.272118	0.286696
360	0.145455	0.225806	0.56	0.355932	0.08	0.305556	0.161562	0.273439	0.288599
365	0.266667	0.05	0.5	0.369565	0.173913	0.305556	0.143816	0.272029	0.283893
370	0.376812	0.052632	0.536585	0.358491	0.153846	0.333333	0.187074	0.295673	0.305257
375	0.324324	0.117647	0.319149	0.185185	0	0.227778	0.046192	0.189261	0.188018
380	0.294118	0.085106	0.301075	0.328767	0.329114	0.283333	0.101153	0.267636	0.271362
385	0.317073	0.093023	0.513274	0.349206	0.20339	0.338889	0.17353	0.295193	0.306689
390	0.376471	0	0.366972	0.244898	0.329114	0.305556	0.124691	0.263491	0.272255
395	0.380952	0.172414	0.421053	0.289157	0.271186	0.316667	0.164487	0.306952	0.312889
400	0.294118	0.044444	0.444444	0.264706	0.35	0.311111	0.132828	0.279542	0.295423
405	0.214286	0.075472	0.540541	0.268657	0.345455	0.311111	0.136952	0.288882	0.312964
410	0.246154	0.207792	0.305085	0.266667	0.40404	0.294444	0.126984	0.285948	0.29389
415	0.208955	0.212121	0.391753	0.317073	0	0.255556	0.075255	0.22598	0.22769
420	0.258824	0.105263	0.394366	0.338462	0.243902	0.272222	0.100032	0.268163	0.275937
425	0.042553	0.20339	0.371429	0.361111	0.392857	0.305556	0.131457	0.274268	0.290797
430	0.1875	0.222222	0.233333	0.323529	0.375	0.277778	0.106211	0.268317	0.271213
435	0.135593	0.225	0.442105	0.25	0.185185	0.266667	0.085551	0.247577	0.262382
440	0.395604	0.212766	0.38806	0.37931	0.371134	0.361111	0.215886	0.349375	0.351825
445	0.333333	0.090909	0.444444	0.358974	0.373626	0.344444	0.183152	0.320258	0.331353
450	0.290323	0.126984	0.298507	0.35	0.409091	0.305556	0.140681	0.294981	0.299513
455	0.338462	0.2	0.37037	0.25974	0.311688	0.3	0.128459	0.296052	0.30219
460	0.26087	0.171429	0.405405	0.253521	0.342105	0.288889	0.118308	0.286666	0.299491
465	0.329114	0	0.361702	0.218182	0.301075	0.277778	0.090462	0.242015	0.25241
470	0.313725	0.363636	0.447368	0.337662	0.253165	0.344444	0.185242	0.343111	0.347967
475	0.325581	0.208333	0.485714	0.305882	0.253521	0.322222	0.172765	0.315806	0.326201
480	0.415842	0.117647	0.45	0.259259	0.324324	0.338889	0.187733	0.313414	0.323149
485	0.276923	0.170732	0.342857	0.303797	0.25	0.266667	0.0976	0.268862	0.273017
490	0.196078	0.111111	0.386364	0.289855	0.4	0.288889	0.106675	0.276682	0.292265
495	0.226415	0.215385	0.352941	0.314607	0.235294	0.277778	0.101725	0.268928	0.274151
500	0.347826	0.133333	0.276923	0.307692	0.39604	0.305556	0.138073	0.292363	0.294282
505	0.408602	0.093023	0.409091	0.310345	0.230769	0.316667	0.1515	0.290366	0.293991
510	0.292683	0.101695	0.342857	0.413793	0.290323	0.3	0.145851	0.28827	0.290417
515	0.38961	0.04	0.359551	0.376812	0.24	0.3	0.126516	0.281195	0.281455
520	0.347826	0.185185	0.329114	0.324324	0.357143	0.316667	0.149132	0.308718	0.311328
525	0.24	0.083333	0.379747	0.333333	0.418605	0.311111	0.143036	0.291004	0.304005
530	0.258065	0.282051	0.4	0.210526	0.205128	0.277778	0.095092	0.271154	0.279542
535	0.368421	0.188679	0.414634	0.318841	0.325	0.333333	0.170417	0.323115	0.329381
540	0.346667	0.290323	0.410256	0.271186	0.302326	0.327778	0.162079	0.324152	0.330261
545	0.290909	0.153846	0.40404	0.359551	0.338462	0.327778	0.16077	0.309362	0.317592
550	0.227273	0.133333	0.361111	0.3	0.333333	0.283333	0.113261	0.27101	0.281277
555	0.307692	0.083333	0.43956	0.342105	0.35	0.327778	0.158244	0.304538	0.316364
560	0.27957	0.259259	0.390244	0.289855	0.193548	0.288889	0.124538	0.282495	0.286865
565	0.175439	0.04878	0.47619	0.363636	0.264706	0.305556	0.147052	0.26575	0.282447
570	0.375	0.307692	0.5	0.24	0.285714	0.35	0.186011	0.341681	0.352462
575	0.455696	0.044444	0.470588	0.337662	0.27027	0.344444	0.188007	0.315732	0.32228
580	0.163265	0.151515	0.422222	0.26506	0.277778	0.272222	0.089032	0.255968	0.271777
585	0.241379	0.295082	0.492754	0.329114	0.473118	0.377778	0.229594	0.366289	0.384269
590	0.177778	0.20339	0.522727	0.325581	0.292683	0.327778	0.158357	0.304432	0.32335
595	0.377778	0.137931	0.513514	0.2	0.408163	0.355556	0.20231	0.327477	0.346539
600	0.421053	0.1875	0.472222	0.235294	0.350515	0.344444	0.184325	0.333317	0.344569
605	0.254545	0.095238	0.309859	0.262295	0.345455	0.266667	0.080051	0.253478	0.261781
610	0.280702	0.065574	0.441558	0.333333	0.323232	0.3	0.122315	0.28888	0.301723
615	0.384615	0.277778	0.5	0.297872	0.361446	0.372222	0.218329	0.364342	0.375422
620	0.313725	0.208955	0.410256	0.275862	0.377358	0.327778	0.154492	0.317232	0.327907
625	0.352941	0.126984	0.323529	0.296296	0.288889	0.283333	0.112602	0.277728	0.279805
630	0.444444	0.225806	0.422535	0.339623	0.392157	0.372222	0.219037	0.364913	0.36926
635	0.434783	0.137931	0.44898	0.340426	0.363636	0.361111	0.192346	0.345151	0.352135
640	0.405405	0.051282	0.504854	0.309859	0.328767	0.361111	0.200263	0.320034	0.333069
645	0.385965	0.25	0.551724	0.311688	0.266667	0.361111	0.201713	0.353209	0.364767
650	0.363636	0.064516	0.45045	0.268657	0.148148	0.288889	0.106683	0.259082	0.266552
655	0.470588	0.337662	0.58427	0.31746	0.253968	0.405556	0.260929	0.39279	0.401039
660	0.390244	0.296296	0.586957	0.233766	0.181818	0.361111	0.213174	0.337816	0.35083
665	0.42623	0.25	0.485437	0.342857	0.258065	0.366667	0.205672	0.352518	0.357181
670	0.30137	0.178571	0.54902	0.309859	0.172414	0.333333	0.168054	0.302247	0.315562
675	0.392157	0.289855	0.441176	0.346667	0.43299	0.383333	0.235177	0.380569	0.38792
680	0.282051	0.280702	0.507042	0.395833	0.206897	0.344444	0.206257	0.334505	0.342397
685	0.38961	0.213333	0.551724	0.285714	0.333333	0.366667	0.210651	0.354743	0.369488
690	0.371429	0.20339	0.471545	0.054054	0.28169	0.327778	0.145522	0.276421	0.293427
695	0.447368	0.337662	0.506667	0.185185	0.307692	0.366667	0.215288	0.356915	0.367227
700	0.259259	0.210526	0.519481	0.292683	0.28169	0.316667	0.153264	0.312728	0.328951
705	0.352941	0.290909	0.447368	0.243902	0.329114	0.333333	0.174688	0.332847	0.342624
710	0.4	0.238806	0.426966	0.26087	0.266667	0.322222	0.150655	0.318662	0.32393
715	0.408163	0.229508	0.412371	0.309859	0.268293	0.327778	0.151079	0.325639	0.328265
720	0.444444	0.184211	0.333333	0.338983	0.318841	0.316667	0.137888	0.323962	0.321536
725	0.205128	0.178571	0.480769	0.295455	0.30137	0.322222	0.147017	0.292259	0.309208
730	0.440678	0.235294	0.470588	0.436782	0.262295	0.377778	0.231972	0.369127	0.369553
735	0.468085	0.153846	0.534884	0.244898	0.379747	0.388889	0.244328	0.356292	0.370597
740	0.345679	0.081633	0.474227	0.348837	0	0.3	0.137945	0.250075	0.252624
745	0.313253	0.131148	0.4	0.282051	0	0.255556	0.081413	0.22529	0.225965
750	0.439024	0.090909	0.537634	0.338462	0.263158	0.366667	0.210882	0.333837	0.344132
755	0.461538	0.090909	0.626263	0.371429	0.390244	0.427778	0.281331	0.388077	0.405343
760	0.367347	0.304348	0.5	0.266667	0.321839	0.35	0.191962	0.35204	0.363289
765	0.5	0.347826	0.428571	0.214286	0.292683	0.355556	0.202253	0.356673	0.358609
770	0.423529	0.387755	0.375	0.235294	0.225806	0.344444	0.206039	0.329477	0.32789
775	0.533333	0.294118	0.541667	0.301887	0.361446	0.416667	0.262931	0.40649	0.413926
780	0.28125	0.246575	0.575	0.333333	0.285714	0.35	0.189942	0.344375	0.361292
785	0.4	0.173913	0.582278	0.301075	0.337662	0.372222	0.227247	0.358986	0.375459
790	0.40625	0.181818	0.606742	0.3125	0.268657	0.377778	0.234065	0.355193	0.370489
795	0.34375	0.090909	0.561798	0.319149	0.376812	0.366667	0.218078	0.338483	0.357761
800	0.338983	0.206897	0.556962	0.307692	0.418605	0.377778	0.224836	0.365828	0.384605
805	0.347826	0.275862	0.571429	0.263158	0.275	0.35	0.193538	0.346655	0.362318
810	0.285714	0.163265	0.556962	0.210526	0.326531	0.327778	0.160322	0.3086	0.330857
815	0.390244	0.194444	0.525	0.166667	0.333333	0.338889	0.17847	0.321938	0.339308
820	0.43038	0.194444	0.574713	0.338983	0.31746	0.383333	0.235892	0.371196	0.383859
825	0.315789	0.169014	0.592593	0.26087	0.390244	0.355556	0.194392	0.345702	0.368963
830	0.461538	0.148148	0.554455	0.392857	0.366197	0.411111	0.262424	0.384639	0.395182
835	0.436364	0.318841	0.413043	0.393443	0.361446	0.383333	0.2224	0.384627	0.38451
840	0.363636	0.358209	0.538462	0.329114	0.469136	0.416667	0.275202	0.411711	0.426567
845	0.313725	0.222222	0.574074	0.328358	0.45	0.411111	0.253792	0.377676	0.398409
850	0.444444	0.363636	0.530612	0.190476	0.44	0.422222	0.266932	0.393834	0.408789
855	0.470588	0.153846	0.461538	0.25641	0.25	0.322222	0.147294	0.318477	0.324214
860	0.366667	0.262295	0.455696	0.289855	0.351648	0.35	0.186898	0.345232	0.354556
865	0.264151	0.338462	0.604167	0.293333	0.253521	0.372222	0.212106	0.350727	0.368999
870	0.363636	0.27027	0.473684	0.275862	0.325581	0.344444	0.182406	0.341807	0.351957
875	0.25641	0.305882	0.564103	0.416667	0.302326	0.377778	0.224549	0.369077	0.38299
880	0.575758	0.333333	0.55	0.333333	0.342105	0.427778	0.288254	0.426906	0.430963
885	0.483871	0.272727	0.575	0.285714	0.268657	0.377778	0.229342	0.377194	0.386909
890	0.528302	0.311688	0.6	0.441558	0.438356	0.461111	0.332476	0.463981	0.472366
895	0.516129	0.268657	0.543478	0.371429	0.202899	0.388889	0.235601	0.380518	0.382437
900	0.506329	0.314286	0.578313	0.344828	0.257143	0.411111	0.27015	0.40018	0.406241
905	0.4	0.25	0.505747	0.32	0.424242	0.383333	0.232882	0.379998	0.3923
910	0.453608	0.237288	0.590909	0.24	0.393939	0.411111	0.277201	0.383149	0.400608
915	0.409091	0.328767	0.578313	0.241379	0.206897	0.372222	0.229137	0.352889	0.364543
920	0.173913	0.4	0.545455	0.386364	0.328767	0.388889	0.239556	0.3669	0.383057
925	0.48	0.30303	0.575	0.341463	0.365854	0.411111	0.267449	0.413069	0.423272
930	0.327869	0.259259	0.585366	0.26506	0.3	0.355556	0.198397	0.347511	0.36571
935	0.291667	0.269663	0.531646	0.296296	0.349206	0.35	0.19835	0.347696	0.364172
940	0.36	0.232558	0.473684	0.323529	0.35	0.344444	0.184231	0.347954	0.357964
945	0.290323	0.227848	0.554217	0.337662	0.305085	0.35	0.196885	0.343027	0.359027
950	0.45	0.258065	0.441558	0.315789	0.404762	0.383333	0.234599	0.374035	0.379935
955	0.386364	0.345679	0.457143	0.166667	0.410959	0.366667	0.224245	0.353362	0.366372
960	0.444444	0.231884	0.438356	0.275862	0.303797	0.344444	0.189309	0.338869	0.343752
965	0.285714	0.361446	0.4	0.40404	0.098361	0.327778	0.177505	0.309912	0.306486
970	0.48	0.2	0.441558	0.352941	0.340909	0.361111	0.205347	0.363082	0.365771
975	0.372881	0.231884	0.356164	0.304348	0.238806	0.3	0.138664	0.300817	0.300705
980	0.333333	0.232558	0.613861	0.415094	0.321429	0.422222	0.297499	0.383255	0.399022
985	0.222222	0.271605	0.568182	0.138889	0.297297	0.316667	0.144043	0.299639	0.324821
990	0.153846	0.28169	0.58427	0.25	0.166667	0.311111	0.144865	0.287295	0.308618
995	0.410256	0.264706	0.495238	0.325581	0.225806	0.355556	0.193131	0.344318	0.349636
1000	0.28	0.295455	0.552632	0.380952	0.322581	0.372222	0.229809	0.366324	0.380545
1005	0.465753	0.4	0.545455	0.27451	0.375	0.422222	0.292534	0.412144	0.421964
1010	0.341463	0.263158	0.609756	0.150943	0.268657	0.344444	0.188387	0.326796	0.348825
1015	0.382979	0.30303	0.644444	0.390805	0.342857	0.427778	0.288975	0.412823	0.428759
1020	0.416667	0.131148	0.561798	0.338462	0.328767	0.372222	0.215927	0.355368	0.369161
1025	0.453608	0.4	0.643678	0.344828	0.253968	0.438889	0.315443	0.419216	0.429806
1030	0.404255	0.237288	0.639175	0.297872	0.253968	0.4	0.258796	0.366512	0.383022
1035	0.413793	0.185185	0.47619	0.263158	0.318182	0.338889	0.1722	0.331302	0.34129
1040	0.493151	0.225352	0.404494	0.170213	0.375	0.35	0.184918	0.333642	0.34017
1045	0.4	0.205882	0.487179	0.285714	0.427184	0.372222	0.21194	0.361192	0.37432
1050	0.428571	0.297297	0.475	0.361111	0.333333	0.377778	0.224538	0.379063	0.383691
1055	0.470588	0.246575	0.545455	0.351351	0.378378	0.4	0.24964	0.39847	0.408191
1060	0.37931	0.28	0.441558	0.322581	0.349206	0.35	0.199318	0.354531	0.361045
1065	0.56338	0.243902	0.461538	0.238095	0.27027	0.366667	0.20748	0.355437	0.357239
1070	0.394737	0.277778	0.536585	0.298507	0.349206	0.377778	0.231433	0.371363	0.383924
1075	0.369565	0.25	0.554217	0.25	0.307692	0.361111	0.213217	0.346295	0.361839
1080	0.529412	0.25	0.547368	0.338462	0.263158	0.4	0.24686	0.38568	0.390403
1085	0.458333	0.263158	0.390244	0.226415	0.376238	0.344444	0.174029	0.342878	0.34742
1090	0.415094	0.255814	0.455446	0.262295	0.271186	0.338889	0.171491	0.331967	0.338184
1095	0.474576	0.404494	0.463158	0.340426	0.342857	0.411111	0.262704	0.405102	0.406385
1100	0.46875	0.422535	0.477273	0.338462	0.361111	0.416667	0.270955	0.413626	0.41627
1105	0.571429	0.337662	0.494118	0.472727	0.382979	0.438889	0.294081	0.451783	0.44901
1110	0.592593	0.285714	0.517647	0.4375	0.344828	0.427778	0.281176	0.435656	0.434478
1115	0.451613	0.363636	0.510204	0.296296	0.395604	0.416667	0.261671	0.403471	0.412139
1120	0.492754	0.327273	0.463158	0.313725	0.4	0.411111	0.257201	0.399382	0.403722
1125	0.517241	0.28169	0.505263	0.369231	0.309859	0.4	0.246428	0.396657	0.399024
1130	0.491803	0.235294	0.526316	0.222222	0.395604	0.394444	0.233903	0.374248	0.386946
1135	0.470588	0.318841	0.487805	0.358209	0.070175	0.361111	0.215652	0.341124	0.337328
1140	0.490566	0.153846	0.55914	0.130435	0.263158	0.377778	0.23669	0.319429	0.334919
1145	0.304348	0.196721	0.421053	0.4	0.367816	0.35	0.193252	0.337988	0.345488
1150	0.366667	0.361111	0.521739	0.282051	0.345679	0.372222	0.224957	0.375449	0.387256
1155	0.409091	0.324324	0.338462	0.358974	0.383838	0.361111	0.209216	0.362938	0.361004
1160	0.491803	0.311688	0.34375	0.375	0.307692	0.361111	0.216011	0.365987	0.35872
1165	0.518519	0.365591	0.410959	0.369231	0.293333	0.383333	0.238174	0.391527	0.386223
1170	0.363636	0.377778	0.478873	0.360656	0.337349	0.383333	0.236178	0.383659	0.389834
1175	0.409091	0.316832	0.411765	0.275862	0.47191	0.377778	0.232152	0.377092	0.384979
1180	0.454545	0.307692	0.487179	0.357895	0.307692	0.377778	0.236917	0.383001	0.386585
1185	0.434783	0.309859	0.416667	0.282051	0.314286	0.35	0.199821	0.351529	0.354248
1190	0.440678	0.30137	0.52381	0.290323	0.341463	0.383333	0.227159	0.379529	0.389187
1195	0.467532	0.307692	0.520548	0.25	0.359551	0.388889	0.241979	0.381065	0.39122
1200	0.479167	0.354839	0.533333	0.238806	0.166667	0.372222	0.23714	0.354562	0.359276
1205	0.383562	0.237288	0.485714	0.328767	0.352941	0.361111	0.210777	0.357654	0.367311
1210	0.409091	0.225	0.386364	0.054054	0.328358	0.311111	0.144701	0.280573	0.291845
1215	0.487805	0.315789	0.564706	0.184615	0.192308	0.372222	0.229799	0.349045	0.358509
1220	0.351351	0.253968	0.481013	0.323529	0.289474	0.344444	0.186002	0.339867	0.348622
1225	0.309859	0.225806	0.454545	0.295082	0.358974	0.338889	0.172198	0.328853	0.340953
1230	0.432432	0.151515	0.413793	0.295082	0.277778	0.322222	0.154148	0.31412	0.317945
1235	0.418605	0.253521	0.425	0.301887	0.314286	0.35	0.196481	0.34266	0.346795
1240	0.344828	0.273973	0.511628	0.38806	0.289474	0.366667	0.207322	0.361592	0.369988
1245	0.373333	0.219178	0.494624	0.322581	0.210526	0.338889	0.17847	0.324048	0.331199
1250	0.372881	0.224719	0.478261	0.354839	0.206897	0.333333	0.170014	0.327519	0.332419
1255	0.394737	0.085106	0.468468	0.298507	0.135593	0.316667	0.14355	0.276482	0.282158
1260	0.448276	0.376471	0.533333	0.289474	0.333333	0.394444	0.254936	0.396177	0.404673
1265	0.45614	0.409639	0.520548	0.345679	0.30303	0.405556	0.271202	0.407007	0.411147
1270	0.459459	0.354839	0.545455	0.282051	0.289855	0.388889	0.247531	0.386332	0.394533
1275	0.512195	0.451613	0.648649	0.30137	0.289855	0.444444	0.321107	0.440736	0.450936
1280	0.418605	0.309859	0.529412	0.333333	0.415094	0.4	0.255562	0.401261	0.412589
1285	0.244898	0.37037	0.6	0.405405	0.322581	0.405556	0.251998	0.388651	0.405068
1290	0.451613	0.272727	0.382353	0.325581	0.071429	0.305556	0.153381	0.300741	0.29313
1295	0.485714	0.190476	0.416667	0.337349	0.222222	0.333333	0.17944	0.330486	0.328813
1300	0.4375	0.340909	0.233333	0.318841	0.253165	0.316667	0.161407	0.31675	0.304717
1305	0.512821	0.137931	0.432432	0.347826	0.320988	0.361111	0.209946	0.3504	0.351906
1310	0.465116	0.246154	0.475	0.27451	0.333333	0.372222	0.222096	0.358823	0.365769
1315	0.5	0.333333	0.543478	0.148148	0.294118	0.388889	0.238547	0.363815	0.37526
1320	0.222222	0.222222	0.404762	0.413793	0.305556	0.327778	0.163604	0.313711	0.320795
1325	0.457831	0.258065	0.4	0.253968	0.38961	0.361111	0.210933	0.351895	0.356591
1330	0.457143	0.202899	0.511628	0.333333	0.222222	0.355556	0.200569	0.345445	0.350613
1335	0.342105	0.129032	0.506024	0.360656	0.333333	0.344444	0.182904	0.33423	0.346937
1340	0.409091	0.208333	0.5	0.315789	0.390805	0.383333	0.236637	0.364804	0.376307
1345	0.444444	0.307692	0.567901	0.278481	0.394737	0.405556	0.264763	0.398651	0.412626
1350	0.41791	0.301887	0.554217	0.293333	0.365854	0.394444	0.245736	0.38664	0.39961
1355	0.478261	0.327273	0.519481	0.418182	0.361111	0.422222	0.301277	0.420861	0.424645
1360	0.461538	0.275	0.617284	0.246154	0.231884	0.372222	0.220541	0.366372	0.379799
1365	0.4375	0.26506	0.534884	0.290909	0.194444	0.35	0.188144	0.344559	0.35152
1370	0.41791	0.338028	0.481013	0.40625	0.329114	0.394444	0.245968	0.394463	0.397573
1375	0.533333	0.303797	0.474227	0.304348	0.358974	0.4	0.243574	0.394936	0.397939
1380	0.472727	0.307692	0.467532	0.324324	0.337079	0.377778	0.223732	0.381871	0.385483
1385	0.447761	0.338028	0.5	0.363636	0.333333	0.394444	0.249154	0.396552	0.401199
1390	0.424242	0.324324	0.426667	0.333333	0.273973	0.355556	0.20234	0.356508	0.357177
1395	0.177778	0.266667	0.626506	0.285714	0.336842	0.361111	0.198503	0.338701	0.365463
1400	0.32	0.297297	0.519481	0.264706	0.351648	0.355556	0.194	0.350626	0.365918
1405	0.285714	0.169492	0.574713	0.388889	0.365591	0.377778	0.217143	0.35688	0.375257
1410	0.326531	0.266667	0.435897	0.294737	0.384615	0.344444	0.189137	0.341689	0.352044
1415	0.55	0.145455	0.461538	0.285714	0.333333	0.377778	0.222297	0.355208	0.359336
1420	0.509091	0.280702	0.52	0.311688	0.225352	0.377778	0.218551	0.369367	0.372538
1425	0.575758	0.192308	0.454545	0.268657	0.184615	0.355556	0.188984	0.335177	0.333532
1430	0.447368	0.241379	0.533333	0.309859	0.35	0.383333	0.237496	0.376388	0.386954
1435	0.444444	0.172414	0.395062	0.246154	0.392157	0.338889	0.168796	0.330046	0.336719
1440	0.382979	0.227273	0.444444	0.25974	0.432432	0.366667	0.20746	0.349374	0.361207
1445	0.289855	0.285714	0.422535	0.392857	0.45	0.366667	0.216416	0.368192	0.377385
1450	0.318182	0.328767	0.379747	0.37037	0.385542	0.361111	0.204036	0.356522	0.360239
1455	0.38806	0.34375	0.382353	0.366197	0.377778	0.372222	0.223219	0.371628	0.37246
1460	0.487805	0.222222	0.450704	0.349206	0.355556	0.383333	0.238887	0.373099	0.376204
1465	0.516129	0.246575	0.324324	0.26087	0.419048	0.361111	0.200799	0.353389	0.351972
1470	0.4	0.208955	0.415094	0.305085	0.328767	0.338889	0.163026	0.33158	0.336872
1475	0.519481	0.323529	0.297297	0.387097	0.379747	0.383333	0.237021	0.38143	0.371649
1480	0.513514	0.30137	0.481013	0.349206	0.28169	0.388889	0.243031	0.385359	0.385945
1485	0.463415	0.307692	0.574713	0.354839	0.1875	0.394444	0.250679	0.377632	0.382983
1490	0.366667	0.333333	0.539326	0.361111	0.253165	0.377778	0.220079	0.37072	0.37886
1495	0.516854	0.304348	0.615385	0.354839	0.423529	0.461111	0.339416	0.442991	0.455362
1500	0.394737	0.357143	0.567901	0.253968	0.214286	0.372222	0.228793	0.357607	0.368496
1505	0.483871	0.318182	0.341463	0.2	0.323529	0.333333	0.171234	0.333409	0.332476
1510	0.375	0.344828	0.35	0.347826	0.385542	0.361111	0.202647	0.360639	0.360813
1515	0.363636	0.289157	0.560976	0.289855	0.366197	0.377778	0.225955	0.373964	0.389796
1520	0.459016	0.246575	0.547619	0.368421	0.333333	0.394444	0.248822	0.390993	0.399477
1525	0.475	0.328767	0.469136	0.222222	0.305556	0.372222	0.221624	0.360136	0.365934
1530	0.325581	0.238095	0.457143	0.390805	0.394737	0.361111	0.21425	0.361272	0.370517
1535	0.409091	0.285714	0.337079	0.327869	0.292135	0.322222	0.144671	0.330378	0.327492
1540	0.5	0.318841	0.340426	0.350877	0.315789	0.361111	0.196241	0.365187	0.358308
1545	0.531646	0.225806	0.457831	0.289474	0.2	0.355556	0.206497	0.340951	0.340398
1550	0.255319	0.296296	0.506667	0.323232	0.172414	0.322222	0.171455	0.310786	0.320896
1555	0.5	0.253968	0.547619	0.347826	0.411765	0.422222	0.284741	0.412236	0.421868
1560	0.45283	0.32	0.534884	0.327273	0.417582	0.416667	0.265593	0.410514	0.420948
1565	0.434783	0.245614	0.504854	0.285714	0.323529	0.377778	0.218221	0.358899	0.368212
1570	0.470588	0.314286	0.469136	0.354839	0.35443	0.394444	0.244814	0.392656	0.395804
1575	0.413043	0.369231	0.54	0.139535	0.366667	0.4	0.258116	0.365695	0.382013
1580	0.413043	0.383562	0.536082	0.139535	0.290909	0.388889	0.247458	0.352626	0.366361
1585	0.408163	0.38961	0.505495	0.351351	0.405797	0.416667	0.271379	0.412083	0.420169
1590	0.576271	0.27027	0.473118	0.347826	0.246154	0.383333	0.229342	0.382728	0.379969
1595	0.4	0.292135	0.556701	0.237288	0.246154	0.361111	0.199248	0.346456	0.35898
1600	0.448276	0.208333	0.472727	0.3	0.309524	0.366667	0.195686	0.347772	0.354354
1605	0.586207	0.301887	0.5625	0.184615	0.431818	0.427778	0.277593	0.413405	0.425793
1610	0.666667	0.296296	0.442308	0.269231	0.380952	0.422222	0.268805	0.411091	0.408864
1615	0.576271	0.16	0.513274	0.314286	0.264706	0.388889	0.229515	0.365707	0.368874
1620	0.647059	0.139535	0.470588	0.295082	0.318841	0.405556	0.251211	0.374221	0.374511
1625	0.683544	0.25	0.458333	0.297872	0.512195	0.466667	0.332192	0.440389	0.441948
1630	0.586667	0.259259	0.595238	0.2	0.436782	0.438889	0.299897	0.415589	0.430295
1635	0.558824	0.322581	0.483516	0.233333	0.35443	0.4	0.246744	0.390537	0.395044
1640	0.493827	0.339623	0.435897	0.358209	0.320988	0.394444	0.250955	0.389709	0.388458
1645	0.520548	0.351351	0.536082	0.178571	0.333333	0.405556	0.259288	0.383977	0.393945
1650	0.679245	0.333333	0.429907	0.245614	0.366197	0.405556	0.248156	0.410859	0.407146
1655	0.5	0.327273	0.506329	0.278481	0.293333	0.383333	0.23762	0.381083	0.385992
1660	0.447761	0.38806	0.526316	0.311688	0.383562	0.411111	0.27277	0.411477	0.420025
1665	0.47619	0.2	0.493827	0.433333	0.268657	0.388889	0.264908	0.374402	0.375746
1670	0.418605	0.366667	0.522523	0.35	0.333333	0.411111	0.260049	0.398225	0.40536
1675	0.571429	0.244898	0.489796	0.103448	0.307692	0.372222	0.212204	0.343453	0.352179
1680	0.545455	0.38806	0.53012	0.320988	0.297297	0.411111	0.267996	0.416384	0.418659
1685	0.666667	0.372881	0.531915	0.356164	0.311688	0.444444	0.30254	0.447863	0.445014
1690	0.618182	0.393939	0.473684	0.328767	0.377778	0.427778	0.287171	0.43847	0.436346
1695	0.52381	0.289474	0.451613	0.315789	0.383562	0.383333	0.227152	0.392849	0.395381
1700	0.526316	0.463768	0.426966	0.24	0.447368	0.433333	0.292269	0.420884	0.423206
1705	0.571429	0.384615	0.395349	0.208955	0.393939	0.388889	0.239802	0.390857	0.390363
1710	0.444444	0.196721	0.54	0.328767	0.333333	0.383333	0.22405	0.368653	0.379391
1715	0.25641	0.313725	0.513514	0.349206	0.428571	0.383333	0.265698	0.372285	0.388731
1720	0.5	0.40678	0.540541	0.356436	0.4	0.433333	0.312145	0.440751	0.44679
1725	0.610169	0.378378	0.493506	0.348837	0.34375	0.427778	0.298593	0.434928	0.432973
1730	0.440678	0.383562	0.463768	0.30303	0.473118	0.416667	0.276503	0.412831	0.420684
1735	0.4	0.208333	0.582278	0.358974	0.52	0.438889	0.302143	0.413917	0.432952
1740	0.603774	0.290909	0.453608	0.380952	0.422535	0.427778	0.285524	0.430356	0.428786
1745	0.615385	0.354839	0.391304	0.375	0.196721	0.388889	0.241646	0.38665	0.373682
1750	0.492308	0.301887	0.44186	0.35	0.394737	0.4	0.253747	0.396158	0.398282
1755	0.392157	0.314286	0.481013	0.323232	0.393443	0.377778	0.239362	0.380826	0.389887
1760	0.641975	0.275862	0.518519	0.342105	0.40625	0.45	0.326841	0.436942	0.438947
1765	0.5625	0.4	0.484848	0.37931	0.47619	0.466667	0.326534	0.46057	0.462242
1770	0.575758	0.27451	0.485437	0.366667	0.475	0.45	0.306214	0.435474	0.439146
1775	0.666667	0.30303	0.390244	0.382353	0.482759	0.438889	0.29746	0.44501	0.438547
1780	0.5	0.210526	0.505051	0.282051	0.393939	0.388889	0.235719	0.378313	0.387766
1785	0.517241	0.273973	0.519481	0.325581	0.484848	0.416667	0.283424	0.424225	0.433905
1790	0.59375	0.3	0.481928	0.222222	0.419753	0.405556	0.258113	0.403531	0.409144
1795	0.484848	0.344828	0.435897	0.307692	0.451613	0.411111	0.264983	0.404976	0.4093
1800	0.457143	0.301887	0.488372	0.196078	0.36	0.377778	0.217964	0.360696	0.371196
1805	0.4	0.305556	0.47619	0.37037	0.30137	0.372222	0.218412	0.370697	0.375175
1810	0.54902	0.338028	0.518519	0.388889	0.376471	0.427778	0.284857	0.434185	0.436382
1815	0.526316	0.208333	0.561798	0.378378	0.413043	0.433333	0.289482	0.417574	0.426827
1820	0.575758	0.186047	0.608696	0.391753	0.290323	0.438889	0.315596	0.410515	0.417228
1825	0.590164	0.177778	0.602151	0.44	0.295082	0.45	0.330524	0.421035	0.425449
1830	0.566667	0.333333	0.469388	0.354839	0.441176	0.433333	0.288425	0.433081	0.4346
1835	0.566667	0.345679	0.458333	0.344828	0.369231	0.416667	0.269915	0.416947	0.415921
1840	0.548387	0.214286	0.574468	0.357143	0.4375	0.438889	0.304379	0.426357	0.436814
1845	0.474576	0.1875	0.466667	0.37037	0.393939	0.383333	0.232718	0.378611	0.384145
1850	0.4	0.212121	0.55	0.341463	0.416667	0.388889	0.242999	0.38405	0.398762
1855	0.514286	0.150943	0.54321	0.390244	0.378378	0.411111	0.272679	0.395412	0.403595
1860	0.627451	0.384615	0.493506	0.346667	0.405063	0.438889	0.303857	0.451461	0.450504
1865	0.508475	0.208333	0.453333	0.351648	0.367816	0.383333	0.239371	0.377921	0.380874
1870	0.508475	0.384615	0.409091	0.245614	0.461538	0.405556	0.254243	0.401867	0.405316
1875	0.490566	0.341463	0.413793	0.276923	0.465753	0.394444	0.242908	0.3977	0.401925
1880	0.490566	0.325	0.409091	0.276923	0.486486	0.394444	0.241833	0.397613	0.402402
1885	0.454545	0.345679	0.409091	0.405063	0.411765	0.4	0.253744	0.405229	0.404726
1890	0.358974	0.4	0.382022	0.451613	0.486486	0.422222	0.284004	0.415819	0.416998
1895	0.27027	0.349206	0.382022	0.434783	0.481013	0.4	0.2536	0.383459	0.389343
1900	0.6	0.25	0.47619	0.385965	0.493506	0.444444	0.306854	0.441132	0.443576
1905	0.428571	0.253521	0.415584	0.347826	0.375	0.361111	0.215293	0.364101	0.367428
1910	0.5	0.210526	0.436782	0.344828	0.376812	0.377778	0.228294	0.373789	0.376501
1915	0.508475	0.309859	0.382353	0.382022	0.465753	0.405556	0.273575	0.409693	0.408324
1920	0.451613	0.179487	0.347826	0.345679	0.485714	0.355556	0.208664	0.362064	0.364735
1925	0.46875	0.185185	0.442105	0.394737	0.507042	0.411111	0.264066	0.399564	0.406192
1930	0.571429	0.246154	0.42963	0.392857	0.290909	0.388889	0.22844	0.386196	0.381112
1935	0.625	0.3125	0.435644	0.354839	0.318841	0.411111	0.259373	0.409365	0.403502
1940	0.526316	0.175439	0.581395	0.333333	0.405797	0.422222	0.284388	0.404456	0.416755
1945	0.5	0.297297	0.525	0.421053	0.428571	0.433333	0.298412	0.434384	0.439938
1950	0.545455	0.238806	0.493827	0.4	0.416667	0.416667	0.278053	0.418951	0.422178
1955	0.548387	0.177778	0.536082	0.367347	0.275862	0.405556	0.271274	0.381091	0.384981
1960	0.555556	0.290909	0.52381	0.36	0.41791	0.427778	0.300111	0.429637	0.434803
1965	0.46875	0.184615	0.48	0.365854	0.459459	0.394444	0.252859	0.391736	0.400331
1970	0.483871	0.25974	0.519481	0.352941	0.473684	0.416667	0.276037	0.417943	0.427936
1975	0.547945	0.338462	0.352941	0.315789	0.487179	0.411111	0.277534	0.408463	0.406088
1980	0.472222	0.230769	0.405063	0.225352	0.333333	0.333333	0.17814	0.333348	0.337639
1985	0.428571	0.338028	0.290323	0.325	0.467532	0.372222	0.233094	0.369891	0.367486
1990	0.518519	0.315789	0.514851	0.325581	0.354839	0.411111	0.266949	0.405916	0.410955
1995	0.48	0.235294	0.526316	0.333333	0.465116	0.422222	0.285598	0.408012	0.419396
2000	0.473684	0.2	0.526316	0.328767	0.447059	0.411111	0.272361	0.395165	0.407034

## Sheet: DT
Number of features	Pre-vaccination	ChAdOx1-Onset	MenACWY-Onset	ChAdOx1-7D	MenACWY-7D	ACC	MCC	Macro F1	Weighted F1
5	0.606061	0.547945	0.595238	0.349206	0.297297	0.483333	0.356259	0.47915	0.479442
10	0.645161	0.378378	0.534884	0.430769	0.383562	0.472222	0.34129	0.474551	0.472138
15	0.769231	0.27027	0.554217	0.271186	0.531646	0.483333	0.354918	0.47931	0.484488
20	0.666667	0.382353	0.545455	0.246154	0.531646	0.477778	0.344989	0.474455	0.482052
25	0.581818	0.285714	0.355556	0.4	0.470588	0.411111	0.257838	0.418735	0.412814
30	0.707692	0.493151	0.551724	0.315789	0.384615	0.494444	0.367052	0.490594	0.488728
35	0.666667	0.411765	0.511111	0.454545	0.463415	0.494444	0.364096	0.501501	0.497668
40	0.6875	0.5	0.512195	0.508475	0.505747	0.538889	0.423302	0.542783	0.536114
45	0.655172	0.363636	0.516854	0.387097	0.423529	0.466667	0.328706	0.469258	0.468165
50	0.724138	0.393939	0.565217	0.354839	0.463415	0.5	0.370051	0.50031	0.501169
55	0.655738	0.428571	0.666667	0.426667	0.447761	0.527778	0.414704	0.525081	0.531393
60	0.666667	0.419355	0.725275	0.484848	0.461538	0.561111	0.449556	0.551537	0.559603
65	0.736842	0.333333	0.704545	0.40625	0.379747	0.511111	0.386687	0.512144	0.517995
70	0.633333	0.213333	0.637363	0.258065	0.5	0.455556	0.317922	0.448419	0.46447
75	0.584615	0.470588	0.554217	0.294118	0.394737	0.461111	0.328491	0.459655	0.464107
80	0.65625	0.478873	0.681818	0.360656	0.447368	0.533333	0.415919	0.524993	0.533563
85	0.62069	0.461538	0.602151	0.333333	0.333333	0.472222	0.33612	0.470209	0.473325
90	0.716981	0.411765	0.644444	0.360656	0.454545	0.516667	0.390598	0.517678	0.52292
95	0.641509	0.4	0.630435	0.419355	0.435897	0.505556	0.378239	0.505439	0.510481
100	0.625	0.454545	0.635294	0.366667	0.564706	0.538889	0.422097	0.529242	0.539649
105	0.666667	0.366667	0.555556	0.41791	0.525	0.511111	0.386855	0.50636	0.508926
110	0.458333	0.453333	0.681818	0.472222	0.467532	0.516667	0.395987	0.506648	0.520181
115	0.576271	0.363636	0.561798	0.454545	0.425	0.477778	0.344323	0.47625	0.478765
120	0.622951	0.358209	0.696629	0.507463	0.5	0.544444	0.429594	0.53705	0.5464
125	0.666667	0.387097	0.681319	0.444444	0.493827	0.544444	0.427495	0.534671	0.542832
130	0.666667	0.41791	0.681319	0.507937	0.506329	0.561111	0.448326	0.556032	0.561911
135	0.642857	0.461538	0.554217	0.454545	0.571429	0.533333	0.418524	0.536917	0.538815
140	0.688525	0.41791	0.674699	0.342857	0.506329	0.527778	0.411175	0.526064	0.536191
145	0.603175	0.333333	0.62069	0.393443	0.554217	0.511111	0.386451	0.500971	0.51217
150	0.709677	0.42623	0.636364	0.606061	0.506024	0.577778	0.470603	0.576871	0.574912
155	0.686567	0.485714	0.666667	0.483871	0.545455	0.577778	0.473927	0.573655	0.578623
160	0.642857	0.361111	0.604651	0.492308	0.493827	0.516667	0.394182	0.518951	0.52219
165	0.612903	0.363636	0.630435	0.5	0.475	0.522222	0.398788	0.516395	0.521553
170	0.603175	0.4	0.652174	0.4	0.55	0.533333	0.413776	0.52107	0.532746
175	0.571429	0.361111	0.60241	0.369231	0.5	0.483333	0.35309	0.480836	0.49099
180	0.596491	0.410959	0.650602	0.434783	0.589744	0.538889	0.425123	0.536516	0.548118
185	0.634921	0.360656	0.606742	0.470588	0.405063	0.5	0.373603	0.495594	0.497536
190	0.5	0.432432	0.695652	0.492754	0.383562	0.511111	0.387642	0.50088	0.51097
195	0.6875	0.323529	0.505747	0.333333	0.469136	0.466667	0.331071	0.463849	0.464548
200	0.642857	0.438356	0.652174	0.433333	0.481013	0.533333	0.412752	0.529547	0.536013
205	0.62963	0.30303	0.632653	0.424242	0.394737	0.483333	0.348686	0.476858	0.482808
210	0.666667	0.507463	0.658824	0.457143	0.472222	0.555556	0.448034	0.552464	0.556221
215	0.633333	0.352941	0.551724	0.424242	0.506329	0.494444	0.366531	0.493714	0.496842
220	0.741935	0.438356	0.626506	0.369231	0.519481	0.538889	0.425218	0.539102	0.543352
225	0.730769	0.526316	0.659341	0.457143	0.507042	0.572222	0.466431	0.576122	0.578071
230	0.615385	0.4375	0.588235	0.315789	0.404494	0.477778	0.344681	0.472281	0.477715
235	0.491228	0.233333	0.638298	0.41791	0.414634	0.455556	0.314064	0.439081	0.452683
240	0.761905	0.354839	0.636364	0.4	0.487805	0.533333	0.414752	0.528182	0.531744
245	0.603175	0.380952	0.613636	0.441176	0.461538	0.505556	0.381139	0.500096	0.505904
250	0.622951	0.354839	0.580645	0.333333	0.487179	0.483333	0.350586	0.47579	0.483555
255	0.592593	0.41791	0.643678	0.4	0.463415	0.505556	0.380101	0.503519	0.512384
260	0.52459	0.388889	0.574713	0.516129	0.461538	0.494444	0.366616	0.493172	0.497027
265	0.622951	0.405405	0.581395	0.434783	0.342857	0.477778	0.349842	0.477478	0.477056
270	0.75	0.30137	0.539326	0.412698	0.422535	0.483333	0.35459	0.485186	0.481936
275	0.634921	0.527778	0.698795	0.31746	0.506329	0.544444	0.4315	0.537057	0.549756
280	0.52459	0.371429	0.597701	0.459016	0.469136	0.488889	0.358695	0.484374	0.49204
285	0.786885	0.394366	0.560976	0.555556	0.521739	0.555556	0.443743	0.563904	0.556987
290	0.647059	0.31746	0.637363	0.393939	0.416667	0.494444	0.368399	0.482498	0.489436
295	0.730159	0.360656	0.689655	0.42623	0.568182	0.566667	0.456025	0.554976	0.564291
300	0.580645	0.4	0.541176	0.264706	0.373333	0.433333	0.292453	0.431972	0.437344
305	0.518519	0.30303	0.591837	0.285714	0.43038	0.438889	0.291264	0.425896	0.43928
310	0.5	0.444444	0.590909	0.369231	0.5	0.488889	0.35796	0.480917	0.491757
315	0.517241	0.378378	0.549451	0.42623	0.5	0.477778	0.344234	0.47426	0.481097
320	0.631579	0.393443	0.617021	0.375	0.5	0.511111	0.383329	0.503409	0.511386
325	0.59375	0.27027	0.55814	0.491803	0.56	0.494444	0.368482	0.494793	0.500468
330	0.542373	0.463768	0.629213	0.5	0.48	0.527778	0.408931	0.523071	0.529368
335	0.633333	0.438356	0.681319	0.40678	0.467532	0.533333	0.41391	0.525464	0.534592
340	0.576271	0.354839	0.581395	0.30303	0.436782	0.455556	0.316461	0.450463	0.4597
345	0.535714	0.323529	0.637363	0.253968	0.463415	0.455556	0.314392	0.442798	0.459929
350	0.5	0.416667	0.561798	0.412698	0.425	0.466667	0.329875	0.463233	0.469225
355	0.677966	0.314286	0.623656	0.387097	0.447368	0.494444	0.364344	0.490075	0.496107
360	0.677966	0.307692	0.608696	0.295082	0.481928	0.483333	0.34887	0.474273	0.483528
365	0.610169	0.363636	0.565217	0.366667	0.433735	0.472222	0.334773	0.467885	0.472463
370	0.533333	0.523077	0.651685	0.405797	0.441558	0.516667	0.394652	0.51109	0.520196
375	0.644068	0.450704	0.6	0.271186	0.469136	0.494444	0.364072	0.487019	0.495119
380	0.571429	0.2	0.505747	0.369231	0.447059	0.427778	0.281876	0.418693	0.424155
385	0.590164	0.273973	0.5	0.412698	0.379747	0.427778	0.28417	0.431316	0.431147
390	0.576271	0.235294	0.615385	0.361111	0.428571	0.45	0.312678	0.443326	0.454469
395	0.507937	0.352941	0.505495	0.34375	0.459459	0.438889	0.296519	0.433916	0.440477
400	0.428571	0.309859	0.516854	0.4	0.452381	0.427778	0.279644	0.421533	0.43052
405	0.561404	0.356164	0.629213	0.34375	0.493506	0.483333	0.351905	0.476808	0.489741
410	0.6875	0.415584	0.52381	0.483871	0.493151	0.516667	0.39851	0.520783	0.516701
415	0.730159	0.426667	0.534884	0.413793	0.487179	0.516667	0.395371	0.518536	0.515457
420	0.724138	0.384615	0.487179	0.461538	0.469136	0.494444	0.371277	0.505321	0.498169
425	0.736842	0.422535	0.567901	0.444444	0.455696	0.516667	0.398463	0.525484	0.522335
430	0.56	0.421053	0.533333	0.412698	0.419753	0.466667	0.329393	0.469367	0.471068
435	0.666667	0.421053	0.585366	0.428571	0.4	0.494444	0.37112	0.500331	0.499986
440	0.555556	0.191781	0.488372	0.338462	0.414634	0.394444	0.239986	0.397761	0.40304
445	0.666667	0.382353	0.57732	0.28125	0.432432	0.472222	0.335503	0.468004	0.473624
450	0.745763	0.363636	0.541176	0.459016	0.487179	0.511111	0.388771	0.519354	0.515596
455	0.774194	0.394737	0.592593	0.529412	0.493151	0.55	0.442333	0.556817	0.552396
460	0.610169	0.363636	0.589744	0.46875	0.609756	0.527778	0.412861	0.528411	0.535974
465	0.721311	0.383562	0.642857	0.5	0.384615	0.522222	0.403246	0.526469	0.525328
470	0.631579	0.328358	0.493827	0.523077	0.444444	0.477778	0.346158	0.484257	0.479311
475	0.736842	0.356164	0.482759	0.586207	0.470588	0.511111	0.38555	0.526512	0.514955
480	0.711864	0.333333	0.55	0.4	0.426966	0.477778	0.346688	0.484433	0.483332
485	0.666667	0.444444	0.659574	0.433333	0.422535	0.533333	0.415146	0.525311	0.529577
490	0.590164	0.393443	0.553191	0.31746	0.419753	0.461111	0.321135	0.454802	0.460178
495	0.724138	0.382353	0.565217	0.428571	0.472222	0.511111	0.388038	0.5145	0.51334
500	0.6875	0.393939	0.615385	0.463768	0.428571	0.522222	0.403708	0.517833	0.518584
505	0.711864	0.428571	0.595745	0.280702	0.475	0.505556	0.376655	0.498376	0.503794
510	0.6875	0.41791	0.568182	0.53125	0.441558	0.527778	0.4088	0.52928	0.524858
515	0.745763	0.342857	0.577778	0.40678	0.390244	0.488889	0.356804	0.492684	0.490557
520	0.724138	0.4	0.658824	0.444444	0.506667	0.544444	0.432495	0.546815	0.551508
525	0.603175	0.422535	0.590909	0.4	0.53012	0.516667	0.392959	0.509348	0.516352
530	0.754098	0.4	0.582278	0.322581	0.481928	0.505556	0.383839	0.508177	0.510402
535	0.539683	0.415584	0.635294	0.350877	0.435897	0.483333	0.354119	0.475467	0.486789
540	0.819672	0.405797	0.577778	0.466667	0.45	0.538889	0.420432	0.543983	0.537596
545	0.677966	0.363636	0.433735	0.4	0.394737	0.444444	0.306848	0.454015	0.445726
550	0.688525	0.416667	0.635294	0.30303	0.5	0.511111	0.389532	0.508703	0.517594
555	0.721311	0.394366	0.461538	0.438356	0.38961	0.472222	0.345398	0.481037	0.470829
560	0.698413	0.383562	0.574713	0.517241	0.405063	0.511111	0.387449	0.515798	0.511377
565	0.666667	0.28125	0.505747	0.411765	0.333333	0.438889	0.297732	0.439752	0.435579
570	0.666667	0.434783	0.578313	0.4	0.415584	0.5	0.376802	0.499069	0.499449
575	0.698413	0.447368	0.511628	0.461538	0.53012	0.527778	0.408529	0.529814	0.525804
580	0.711864	0.32	0.564706	0.428571	0.423529	0.483333	0.351791	0.489734	0.488706
585	0.7	0.393443	0.643678	0.454545	0.651163	0.577778	0.470378	0.568566	0.577058
590	0.6	0.34375	0.612245	0.419355	0.526316	0.511111	0.3838	0.500333	0.509327
595	0.65625	0.264706	0.53012	0.447761	0.487179	0.477778	0.348519	0.477203	0.478274
600	0.633333	0.444444	0.580645	0.526316	0.487179	0.533333	0.412774	0.534384	0.533819
605	0.517241	0.4	0.560976	0.5625	0.473684	0.5	0.377567	0.50288	0.504788
610	0.6875	0.387097	0.565217	0.539683	0.531646	0.544444	0.427745	0.542228	0.54036
615	0.633333	0.434783	0.636364	0.537313	0.421053	0.533333	0.415965	0.532569	0.533367
620	0.618182	0.298507	0.522727	0.393443	0.494382	0.466667	0.328214	0.465448	0.468995
625	0.625	0.376812	0.638298	0.535714	0.493506	0.538889	0.420102	0.533866	0.538139
630	0.7	0.229508	0.554217	0.441176	0.5	0.488889	0.360332	0.48498	0.486985
635	0.707692	0.394737	0.568182	0.413793	0.383562	0.494444	0.368465	0.493593	0.491076
640	0.645161	0.424242	0.539326	0.459016	0.414634	0.494444	0.364651	0.496476	0.493492
645	0.634921	0.493151	0.58427	0.4	0.428571	0.511111	0.389989	0.508182	0.509549
650	0.730159	0.410959	0.588235	0.4375	0.533333	0.538889	0.424841	0.540037	0.540972
655	0.610169	0.405797	0.571429	0.380952	0.384615	0.472222	0.336649	0.470593	0.473006
660	0.689655	0.366197	0.545455	0.41791	0.473684	0.494444	0.366966	0.49858	0.498218
665	0.517241	0.434783	0.53012	0.507463	0.506024	0.5	0.374541	0.499126	0.501302
670	0.698413	0.318841	0.528736	0.41791	0.378378	0.466667	0.333646	0.468456	0.464873
675	0.740741	0.514286	0.65	0.382353	0.522727	0.555556	0.445466	0.562021	0.566141
680	0.586207	0.411765	0.574713	0.454545	0.469136	0.5	0.372842	0.499273	0.502615
685	0.75	0.309859	0.597701	0.482759	0.575	0.544444	0.429156	0.543064	0.545139
690	0.62069	0.324324	0.604651	0.459016	0.419753	0.483333	0.352126	0.485687	0.489454
695	0.566667	0.393443	0.604651	0.28125	0.426966	0.461111	0.323091	0.454595	0.465437
700	0.612903	0.40678	0.565217	0.422535	0.394737	0.483333	0.352834	0.480434	0.481241
705	0.586207	0.40625	0.571429	0.30303	0.477273	0.472222	0.338106	0.468838	0.477347
710	0.71875	0.428571	0.581395	0.4375	0.394737	0.511111	0.389117	0.512191	0.509008
715	0.721311	0.478873	0.506024	0.40625	0.444444	0.505556	0.381927	0.511381	0.505076
720	0.677966	0.38806	0.585366	0.333333	0.543478	0.511111	0.387228	0.505641	0.512566
725	0.610169	0.205128	0.422222	0.444444	0.428571	0.411111	0.263353	0.422107	0.417852
730	0.631579	0.40625	0.608696	0.333333	0.453333	0.488889	0.359447	0.486638	0.493986
735	0.666667	0.411765	0.581395	0.41791	0.405063	0.494444	0.367148	0.49656	0.496623
740	0.677966	0.415584	0.592593	0.42623	0.365854	0.488889	0.361895	0.495645	0.494522
745	0.566667	0.486486	0.541176	0.433333	0.419753	0.488889	0.359732	0.489483	0.489625
750	0.557377	0.486486	0.567901	0.590164	0.554217	0.55	0.43846	0.551229	0.551873
755	0.655738	0.40678	0.651685	0.477612	0.571429	0.561111	0.449317	0.552649	0.560146
760	0.56	0.387097	0.60241	0.388889	0.408602	0.466667	0.331942	0.469399	0.476371
765	0.698413	0.382353	0.522727	0.537313	0.297297	0.483333	0.354114	0.487621	0.47638
770	0.727273	0.38806	0.575	0.40625	0.337349	0.483333	0.355879	0.486786	0.483004
775	0.701754	0.485714	0.578313	0.447761	0.578313	0.555556	0.444407	0.558371	0.559466
780	0.714286	0.373333	0.549451	0.354839	0.315789	0.455556	0.316252	0.46154	0.458061
785	0.576271	0.5	0.659341	0.461538	0.467532	0.538889	0.421028	0.532937	0.540088
790	0.655172	0.649351	0.595238	0.535714	0.494118	0.583333	0.478703	0.585919	0.581861
795	0.608696	0.5	0.575	0.5	0.405063	0.516667	0.399179	0.517752	0.515471
800	0.615385	0.276923	0.613636	0.454545	0.526316	0.505556	0.381631	0.497361	0.505782
805	0.7	0.342857	0.58427	0.37931	0.457831	0.494444	0.364089	0.492854	0.495696
810	0.655738	0.550725	0.674157	0.5	0.623377	0.605556	0.505746	0.600799	0.607967
815	0.741935	0.376812	0.5	0.338462	0.475	0.483333	0.3539	0.486442	0.483776
820	0.607143	0.41791	0.619048	0.492308	0.545455	0.538889	0.421817	0.536373	0.542368
825	0.666667	0.365854	0.43038	0.491803	0.384615	0.455556	0.322911	0.467864	0.456432
830	0.721311	0.48	0.487805	0.448276	0.357143	0.488889	0.360773	0.498907	0.487644
835	0.584615	0.351351	0.607595	0.484848	0.473684	0.5	0.379537	0.500419	0.505955
840	0.721311	0.457143	0.534884	0.477612	0.368421	0.505556	0.38211	0.511874	0.503205
845	0.678571	0.478873	0.547619	0.34375	0.541176	0.516667	0.3942	0.517998	0.520668
850	0.677966	0.378378	0.547619	0.523077	0.512821	0.522222	0.403254	0.527972	0.525575
855	0.436364	0.342857	0.564706	0.451613	0.363636	0.433333	0.287862	0.431835	0.438708
860	0.612903	0.444444	0.505747	0.338983	0.5	0.483333	0.352063	0.480416	0.482669
865	0.6	0.461538	0.568421	0.470588	0.444444	0.511111	0.386798	0.508998	0.509369
870	0.666667	0.444444	0.55814	0.588235	0.481928	0.544444	0.429444	0.547883	0.542437
875	0.539683	0.394366	0.494382	0.295082	0.473684	0.444444	0.303553	0.439439	0.445413
880	0.71875	0.472222	0.53012	0.310345	0.457831	0.5	0.374598	0.497854	0.496801
885	0.654545	0.459459	0.574468	0.375	0.410959	0.494444	0.365138	0.494886	0.495796
890	0.634921	0.521739	0.581395	0.444444	0.542857	0.544444	0.434315	0.545071	0.547479
895	0.62069	0.441176	0.5625	0.268657	0.422535	0.466667	0.33036	0.463112	0.468778
900	0.615385	0.298507	0.549451	0.38806	0.457831	0.461111	0.321514	0.461847	0.4663
905	0.709677	0.356164	0.461538	0.369231	0.434783	0.461111	0.32644	0.466279	0.460719
910	0.581818	0.310345	0.555556	0.5	0.449438	0.483333	0.349813	0.479431	0.481401
915	0.676923	0.422535	0.606742	0.421053	0.410256	0.511111	0.387001	0.507502	0.508574
920	0.576271	0.455696	0.651163	0.41791	0.376812	0.5	0.378323	0.49557	0.501895
925	0.610169	0.383562	0.588235	0.307692	0.384615	0.455556	0.318849	0.454855	0.461108
930	0.740741	0.493827	0.506024	0.3125	0.435897	0.488889	0.362439	0.497798	0.493376
935	0.721311	0.533333	0.642857	0.4	0.541176	0.572222	0.464663	0.567736	0.571781
940	0.716418	0.416667	0.455696	0.46875	0.461538	0.5	0.378935	0.503814	0.494052
945	0.644068	0.337662	0.53012	0.428571	0.366197	0.455556	0.323278	0.461324	0.458932
950	0.6875	0.472222	0.53012	0.466667	0.469136	0.522222	0.403045	0.525129	0.520395
955	0.633333	0.38961	0.385542	0.451613	0.461538	0.455556	0.320038	0.464327	0.454532
960	0.612903	0.376812	0.547368	0.433333	0.486486	0.494444	0.364422	0.491381	0.493785
965	0.603774	0.441558	0.637363	0.363636	0.465753	0.505556	0.380886	0.502417	0.511344
970	0.633333	0.383562	0.517647	0.484848	0.526316	0.505556	0.382514	0.509141	0.508211
975	0.535714	0.492308	0.638298	0.466667	0.447059	0.522222	0.396553	0.516009	0.52284
980	0.645161	0.467532	0.597701	0.483871	0.361111	0.511111	0.390131	0.511075	0.508622
985	0.656716	0.349206	0.545455	0.371429	0.388889	0.466667	0.335186	0.462339	0.462735
990	0.603175	0.450704	0.585366	0.347826	0.506667	0.5	0.37811	0.498747	0.506031
995	0.633333	0.26087	0.5	0.363636	0.441558	0.438889	0.296801	0.43988	0.441602
1000	0.62069	0.43038	0.511628	0.576271	0.564103	0.533333	0.416446	0.540614	0.53703
1005	0.483871	0.486486	0.642857	0.360656	0.43038	0.488889	0.361031	0.48085	0.493144
1010	0.617647	0.4375	0.610526	0.357143	0.415584	0.5	0.371537	0.48768	0.493318
1015	0.676923	0.393939	0.568182	0.5	0.493151	0.527778	0.41082	0.526439	0.525303
1020	0.610169	0.342857	0.494382	0.428571	0.581395	0.494444	0.363417	0.491475	0.494108
1025	0.745098	0.32	0.52381	0.484848	0.547619	0.511111	0.387934	0.524275	0.521026
1030	0.666667	0.461538	0.539326	0.4	0.5	0.511111	0.385154	0.513506	0.513402
1035	0.678571	0.405405	0.5	0.419355	0.454545	0.483333	0.353899	0.491575	0.487633
1040	0.5	0.347826	0.577778	0.405405	0.48	0.466667	0.332463	0.462202	0.472089
1045	0.580645	0.393939	0.516854	0.393443	0.439024	0.466667	0.329697	0.464781	0.466301
1050	0.539683	0.4	0.571429	0.38806	0.421053	0.466667	0.334513	0.464045	0.470072
1055	0.625	0.457143	0.54321	0.338462	0.45	0.483333	0.355811	0.482763	0.485252
1060	0.7	0.416667	0.58427	0.526316	0.439024	0.527778	0.406386	0.533255	0.529445
1065	0.535714	0.434783	0.613636	0.451613	0.423529	0.494444	0.364026	0.491855	0.497986
1070	0.542373	0.375	0.526316	0.327869	0.37037	0.433333	0.285119	0.428386	0.432566
1075	0.571429	0.373333	0.528736	0.4	0.415584	0.455556	0.318075	0.457816	0.459894
1080	0.645161	0.41791	0.583333	0.482759	0.467532	0.522222	0.398099	0.519339	0.519828
1085	0.703704	0.453333	0.516854	0.47619	0.379747	0.494444	0.365296	0.505966	0.497305
1090	0.714286	0.320988	0.517647	0.246154	0.356164	0.422222	0.279044	0.431048	0.431242
1095	0.607143	0.4	0.494382	0.447761	0.435897	0.472222	0.337802	0.477037	0.474154
1100	0.678571	0.298507	0.586957	0.4	0.5	0.494444	0.363683	0.492807	0.497868
1105	0.436364	0.41791	0.561798	0.349206	0.44186	0.45	0.307378	0.441428	0.452459
1110	0.551724	0.444444	0.574713	0.5	0.4	0.494444	0.367951	0.494176	0.494879
1115	0.407407	0.373333	0.568182	0.321429	0.45977	0.438889	0.293492	0.426024	0.440738
1120	0.545455	0.405063	0.470588	0.461538	0.5	0.472222	0.340779	0.476529	0.475828
1125	0.654545	0.376812	0.547368	0.461538	0.473684	0.5	0.370643	0.50279	0.502278
1130	0.655738	0.438356	0.528736	0.349206	0.421053	0.477778	0.346399	0.478618	0.478178
1135	0.785714	0.450704	0.666667	0.363636	0.525	0.555556	0.442961	0.558344	0.56348
1140	0.766667	0.477612	0.477273	0.567164	0.538462	0.555556	0.443313	0.565435	0.552879
1145	0.6	0.325	0.511111	0.421053	0.385542	0.438889	0.293889	0.448541	0.4477
1150	0.655738	0.3125	0.55914	0.412698	0.455696	0.483333	0.349843	0.479154	0.481516
1155	0.644068	0.484848	0.574713	0.483871	0.534884	0.544444	0.427511	0.544477	0.545199
1160	0.633333	0.405405	0.5	0.508475	0.385542	0.477778	0.345757	0.486551	0.479481
1165	0.678571	0.309859	0.586957	0.280702	0.52381	0.483333	0.348316	0.47598	0.48549
1170	0.655738	0.382353	0.506024	0.352941	0.5	0.477778	0.347724	0.479411	0.480586
1175	0.65625	0.272727	0.511111	0.344828	0.560976	0.477778	0.343389	0.469178	0.474435
1180	0.644068	0.356164	0.539326	0.430769	0.486486	0.488889	0.360104	0.491363	0.492493
1185	0.566038	0.371429	0.625	0.447761	0.405405	0.488889	0.357166	0.483127	0.489454
1190	0.526316	0.352941	0.506024	0.464286	0.379747	0.438889	0.299439	0.445863	0.445509
1195	0.517241	0.333333	0.47619	0.352941	0.361111	0.405556	0.259098	0.408163	0.40986
1200	0.655738	0.371429	0.595238	0.485714	0.533333	0.527778	0.411857	0.52829	0.531599
1205	0.714286	0.507042	0.682927	0.463768	0.439024	0.555556	0.445495	0.561409	0.563652
1210	0.655172	0.35443	0.512195	0.483871	0.531646	0.5	0.376357	0.507463	0.506017
1215	0.566667	0.394366	0.511628	0.363636	0.454545	0.461111	0.322564	0.458169	0.46133
1220	0.581818	0.426667	0.604651	0.4	0.35443	0.472222	0.338932	0.473513	0.477239
1225	0.603175	0.455696	0.461538	0.4	0.373333	0.455556	0.324681	0.458749	0.452939
1230	0.6	0.305556	0.72093	0.388889	0.285714	0.466667	0.336184	0.460218	0.470822
1235	0.655738	0.5	0.613636	0.382353	0.43038	0.516667	0.394521	0.516421	0.519297
1240	0.576271	0.4	0.384615	0.45614	0.483516	0.455556	0.319643	0.460109	0.452762
1245	0.62069	0.366197	0.5	0.477612	0.380952	0.461111	0.327106	0.46909	0.464066
1250	0.634921	0.394366	0.534884	0.448276	0.414634	0.483333	0.35212	0.485416	0.483414
1255	0.615385	0.463768	0.435897	0.454545	0.463415	0.483333	0.357325	0.486602	0.4793
1260	0.646154	0.292683	0.5	0.357143	0.356164	0.427778	0.287173	0.430429	0.428967
1265	0.606061	0.307692	0.545455	0.405797	0.388889	0.455556	0.320745	0.450779	0.452691
1270	0.571429	0.35	0.574468	0.4	0.45	0.472222	0.335537	0.469179	0.475397
1275	0.666667	0.28169	0.62069	0.405797	0.405063	0.472222	0.338725	0.475981	0.481017
1280	0.615385	0.4	0.534884	0.40678	0.425	0.477778	0.345923	0.47641	0.476745
1285	0.666667	0.394737	0.5	0.3125	0.455696	0.461111	0.326043	0.46592	0.466212
1290	0.677419	0.434783	0.595238	0.422535	0.540541	0.533333	0.419469	0.534103	0.537819
1295	0.644068	0.378378	0.534884	0.42623	0.6	0.516667	0.394401	0.516712	0.520505
1300	0.533333	0.539683	0.577778	0.46875	0.53012	0.533333	0.41314	0.529933	0.534607
1305	0.655738	0.393939	0.555556	0.380952	0.425	0.483333	0.350743	0.482237	0.483228
1310	0.633333	0.493827	0.55814	0.45614	0.526316	0.533333	0.417569	0.533551	0.534215
1315	0.571429	0.347826	0.617021	0.28125	0.493506	0.472222	0.335603	0.462206	0.476228
1320	0.472727	0.293333	0.494118	0.241379	0.367816	0.377778	0.217873	0.373875	0.382969
1325	0.6	0.432432	0.505747	0.333333	0.383562	0.45	0.312747	0.451015	0.450925
1330	0.666667	0.328358	0.543478	0.419355	0.455696	0.483333	0.349952	0.482711	0.483205
1335	0.597015	0.388889	0.585366	0.363636	0.465753	0.483333	0.358118	0.480132	0.487022
1340	0.644068	0.472727	0.55814	0.5	0.404762	0.511111	0.390082	0.515939	0.511699
1345	0.709677	0.457831	0.506667	0.46875	0.526316	0.527778	0.4178	0.533848	0.528577
1350	0.666667	0.507042	0.698795	0.453333	0.486486	0.561111	0.455621	0.562465	0.569195
1355	0.62069	0.277778	0.545455	0.229508	0.444444	0.427778	0.281103	0.423575	0.432836
1360	0.610169	0.242424	0.516854	0.328358	0.405063	0.422222	0.274839	0.420574	0.424697
1365	0.655738	0.405797	0.54321	0.492754	0.5	0.516667	0.397854	0.5195	0.517895
1370	0.689655	0.477612	0.511628	0.411765	0.395062	0.488889	0.359643	0.497144	0.490879
1375	0.69697	0.424242	0.554217	0.433333	0.517647	0.527778	0.409479	0.525282	0.52491
1380	0.745763	0.361111	0.463158	0.451613	0.416667	0.477778	0.344014	0.487662	0.477466
1385	0.688525	0.318841	0.53012	0.424242	0.444444	0.477778	0.347195	0.481235	0.479745
1390	0.636364	0.328358	0.545455	0.483871	0.467532	0.494444	0.367074	0.492316	0.492287
1395	0.472727	0.487179	0.551724	0.363636	0.352941	0.45	0.30876	0.445642	0.450537
1400	0.666667	0.393939	0.561798	0.5625	0.444444	0.522222	0.399846	0.52587	0.521306
1405	0.590164	0.457831	0.55	0.310345	0.512821	0.488889	0.364579	0.484232	0.491162
1410	0.507463	0.328358	0.581395	0.275862	0.439024	0.438889	0.296812	0.426421	0.439743
1415	0.542373	0.405797	0.545455	0.457143	0.432432	0.477778	0.347169	0.47664	0.478892
1420	0.65625	0.405797	0.622222	0.45614	0.525	0.538889	0.420794	0.533082	0.538201
1425	0.701754	0.35443	0.561798	0.280702	0.410256	0.461111	0.323824	0.461788	0.464962
1430	0.603175	0.459459	0.539326	0.482759	0.447368	0.505556	0.380494	0.506417	0.504597
1435	0.709677	0.360656	0.590909	0.459459	0.48	0.522222	0.404324	0.52014	0.52066
1440	0.528302	0.379747	0.482759	0.474576	0.463415	0.461111	0.323607	0.46576	0.465441
1445	0.576271	0.41791	0.6	0.4	0.516854	0.511111	0.383602	0.502207	0.510522
1450	0.59375	0.478873	0.585366	0.444444	0.6	0.544444	0.431871	0.540487	0.547039
1455	0.5	0.28169	0.482759	0.358209	0.43038	0.411111	0.261585	0.410607	0.415985
1460	0.733333	0.428571	0.564706	0.567164	0.384615	0.527778	0.409831	0.535678	0.526305
1465	0.7	0.41791	0.551724	0.393443	0.494118	0.511111	0.385692	0.511439	0.511579
1470	0.508475	0.394366	0.52381	0.338462	0.419753	0.438889	0.297507	0.436973	0.443015
1475	0.545455	0.363636	0.518519	0.412698	0.452381	0.455556	0.319344	0.458538	0.461762
1480	0.518519	0.507463	0.568421	0.378378	0.485714	0.494444	0.367372	0.491699	0.498693
1485	0.482759	0.47619	0.602151	0.410959	0.493151	0.5	0.374099	0.493042	0.503129
1490	0.644068	0.416667	0.511111	0.46875	0.506667	0.505556	0.380133	0.509452	0.507145
1495	0.561404	0.333333	0.526316	0.363636	0.414634	0.444444	0.299497	0.439865	0.444037
1500	0.528302	0.361111	0.385542	0.352941	0.285714	0.372222	0.213332	0.382722	0.375891
1505	0.6	0.394737	0.512821	0.34375	0.439024	0.455556	0.321885	0.458066	0.46023
1510	0.533333	0.41791	0.494118	0.38806	0.320988	0.427778	0.283338	0.430882	0.429353
1515	0.596491	0.473684	0.47619	0.354839	0.419753	0.461111	0.32534	0.464192	0.462032
1520	0.612903	0.298507	0.55814	0.333333	0.493151	0.461111	0.328224	0.459207	0.467093
1525	0.561404	0.373333	0.6	0.432432	0.459459	0.483333	0.35933	0.485326	0.492286
1530	0.59375	0.358209	0.511111	0.360656	0.512821	0.472222	0.33754	0.467309	0.471707
1535	0.631579	0.294118	0.534884	0.322581	0.505747	0.461111	0.322661	0.457782	0.464301
1540	0.459016	0.435897	0.447059	0.419355	0.351351	0.422222	0.27851	0.422536	0.420522
1545	0.537313	0.41791	0.534884	0.372881	0.444444	0.466667	0.332041	0.461487	0.46623
1550	0.491228	0.371429	0.55814	0.387097	0.352941	0.433333	0.288069	0.432167	0.437882
1555	0.761905	0.422535	0.512195	0.461538	0.43038	0.511111	0.390303	0.517711	0.50891
1560	0.642857	0.352941	0.574468	0.323529	0.432432	0.466667	0.330064	0.465246	0.470697
1565	0.62963	0.378378	0.526316	0.375	0.246575	0.427778	0.280523	0.43118	0.426901
1570	0.62963	0.4	0.527473	0.322581	0.358974	0.444444	0.301546	0.447731	0.448032
1575	0.709677	0.388889	0.622222	0.393443	0.48	0.522222	0.401174	0.518846	0.523009
1580	0.654545	0.430769	0.613636	0.285714	0.404494	0.477778	0.342455	0.477832	0.48441
1585	0.677966	0.461538	0.541176	0.487179	0.575342	0.544444	0.434999	0.548641	0.547397
1590	0.566667	0.32	0.487805	0.470588	0.453333	0.455556	0.321989	0.459679	0.459025
1595	0.666667	0.25	0.533333	0.37037	0.444444	0.455556	0.315544	0.452963	0.455463
1600	0.542373	0.376812	0.560976	0.4	0.305882	0.433333	0.290614	0.437208	0.439281
1605	0.634921	0.356164	0.54321	0.328358	0.473684	0.466667	0.336258	0.467267	0.472049
1610	0.774194	0.405405	0.560976	0.38806	0.4	0.5	0.377854	0.505727	0.50132
1615	0.539683	0.4	0.52381	0.3125	0.405063	0.438889	0.298378	0.436211	0.441402
1620	0.596491	0.366197	0.522727	0.349206	0.345679	0.433333	0.28814	0.43606	0.436666
1625	0.45614	0.378378	0.454545	0.371429	0.507042	0.433333	0.292336	0.433507	0.438943
1630	0.606061	0.410959	0.564103	0.451613	0.395062	0.483333	0.357491	0.485559	0.485534
1635	0.592593	0.432432	0.512195	0.378378	0.447368	0.466667	0.336343	0.472593	0.473456
1640	0.626866	0.369231	0.518519	0.338028	0.421053	0.455556	0.323533	0.454739	0.456323
1645	0.645161	0.246154	0.568182	0.344828	0.505747	0.472222	0.336045	0.462014	0.470099
1650	0.698413	0.363636	0.5	0.305085	0.425	0.461111	0.321918	0.458427	0.457397
1655	0.580645	0.405797	0.454545	0.376812	0.388889	0.438889	0.299117	0.441338	0.438014
1660	0.606061	0.424242	0.611765	0.342857	0.465753	0.494444	0.370876	0.490136	0.498391
1665	0.666667	0.290323	0.505495	0.461538	0.473684	0.483333	0.352615	0.479541	0.477441
1670	0.645161	0.434783	0.597701	0.412698	0.455696	0.511111	0.387381	0.509208	0.5123
1675	0.576271	0.438356	0.578313	0.4	0.426667	0.483333	0.356468	0.483921	0.488065
1680	0.666667	0.405405	0.488372	0.53125	0.465753	0.505556	0.383224	0.51149	0.503881
1685	0.666667	0.384615	0.5	0.40678	0.481013	0.483333	0.354161	0.487815	0.485836
1690	0.636364	0.424242	0.449438	0.354839	0.441558	0.461111	0.324733	0.461288	0.457373
1695	0.657143	0.454545	0.58427	0.37931	0.467532	0.516667	0.395291	0.50856	0.511478
1700	0.636364	0.266667	0.433735	0.393939	0.457143	0.433333	0.295843	0.437569	0.434451
1705	0.644068	0.268657	0.541176	0.466667	0.494382	0.483333	0.350903	0.48299	0.484714
1710	0.631579	0.342857	0.590909	0.354839	0.433735	0.472222	0.336508	0.470784	0.476839
1715	0.636364	0.492754	0.461538	0.349206	0.5	0.488889	0.363733	0.487972	0.485466
1720	0.631579	0.410959	0.578313	0.393939	0.469136	0.494444	0.367973	0.496785	0.500616
1725	0.716981	0.4	0.43956	0.41791	0.547619	0.494444	0.363442	0.504414	0.498008
1730	0.539683	0.34375	0.527473	0.333333	0.414634	0.438889	0.293979	0.431775	0.437699
1735	0.622951	0.393443	0.465116	0.424242	0.418605	0.461111	0.323936	0.464871	0.459998
1740	0.65625	0.305556	0.505495	0.451613	0.422535	0.466667	0.332596	0.46829	0.465251
1745	0.656716	0.387097	0.658824	0.394366	0.506667	0.527778	0.412744	0.520734	0.529933
1750	0.571429	0.405405	0.512195	0.372881	0.512195	0.477778	0.347407	0.474821	0.478941
1755	0.634921	0.358209	0.436782	0.523077	0.487179	0.483333	0.353088	0.488034	0.480161
1760	0.740741	0.40678	0.473118	0.515152	0.522727	0.522222	0.397517	0.531703	0.522379
1765	0.581818	0.15873	0.565657	0.262295	0.463415	0.422222	0.269012	0.406383	0.419809
1770	0.590164	0.34375	0.494118	0.419355	0.477273	0.466667	0.330468	0.464932	0.465727
1775	0.622951	0.453333	0.505747	0.484848	0.394366	0.488889	0.362593	0.492249	0.486168
1780	0.588235	0.34375	0.560976	0.492754	0.441558	0.488889	0.364461	0.485455	0.486972
1785	0.6875	0.263158	0.55	0.393939	0.432432	0.461111	0.330748	0.465406	0.466776
1790	0.724138	0.285714	0.541667	0.4	0.253521	0.438889	0.295069	0.441008	0.434896
1795	0.757576	0.34375	0.494118	0.430769	0.525	0.511111	0.389025	0.510243	0.505473
1800	0.666667	0.506329	0.52381	0.444444	0.478873	0.522222	0.406492	0.524025	0.520158
1805	0.586207	0.376812	0.622222	0.328358	0.394737	0.466667	0.331069	0.461667	0.470634
1810	0.666667	0.338028	0.522727	0.307692	0.30137	0.427778	0.284425	0.427297	0.425797
1815	0.603175	0.31746	0.517647	0.40625	0.470588	0.466667	0.331496	0.463024	0.46544
1820	0.636364	0.351351	0.578313	0.430769	0.305556	0.461111	0.329831	0.460471	0.459337
1825	0.555556	0.309859	0.517647	0.333333	0.404762	0.422222	0.275058	0.424231	0.429228
1830	0.596491	0.463768	0.615385	0.5	0.455696	0.527778	0.406265	0.526268	0.52894
1835	0.586207	0.478873	0.555556	0.4375	0.493506	0.511111	0.386376	0.510328	0.512626
1840	0.610169	0.405797	0.613636	0.352941	0.421053	0.483333	0.353167	0.480719	0.487658
1845	0.533333	0.305556	0.494382	0.321429	0.554217	0.45	0.308129	0.441783	0.450843
1850	0.571429	0.411765	0.463415	0.450704	0.481928	0.472222	0.34068	0.475848	0.473446
1855	0.618182	0.454545	0.549451	0.432432	0.459459	0.5	0.374499	0.502814	0.503124
1860	0.679245	0.373333	0.666667	0.387097	0.534884	0.527778	0.408168	0.528245	0.538303
1865	0.642857	0.4	0.52381	0.5	0.465753	0.5	0.37799	0.506484	0.503099
1870	0.5	0.457143	0.494118	0.483871	0.45977	0.477778	0.344138	0.47898	0.478755
1875	0.701754	0.356164	0.522727	0.444444	0.457143	0.488889	0.363042	0.496447	0.493048
1880	0.551724	0.40625	0.625	0.37931	0.47619	0.5	0.368044	0.487695	0.498246
1885	0.551724	0.383562	0.55814	0.537313	0.447368	0.494444	0.368025	0.495621	0.496398
1890	0.618182	0.318841	0.574468	0.529412	0.459459	0.5	0.372075	0.500072	0.50094
1895	0.59375	0.314286	0.5	0.474576	0.455696	0.466667	0.331096	0.467662	0.466728
1900	0.551724	0.384615	0.483516	0.405797	0.40625	0.444444	0.308153	0.446381	0.445821
1905	0.542373	0.318841	0.451613	0.41791	0.416667	0.427778	0.282243	0.429481	0.428317
1910	0.59375	0.307692	0.592593	0.30137	0.493506	0.461111	0.330101	0.457782	0.469441
1915	0.677419	0.533333	0.635294	0.350877	0.567901	0.561111	0.450928	0.552965	0.560635
1920	0.647059	0.361111	0.512821	0.38806	0.4	0.461111	0.332133	0.46181	0.460143
1925	0.537313	0.428571	0.541176	0.413793	0.475	0.483333	0.353742	0.479171	0.483606
1930	0.655172	0.410256	0.43038	0.413793	0.482759	0.472222	0.340963	0.478472	0.472073
1935	0.590164	0.285714	0.436782	0.46875	0.435897	0.438889	0.296888	0.443461	0.438924
1940	0.634921	0.34375	0.58427	0.447761	0.441558	0.494444	0.366789	0.490452	0.493077
1945	0.583333	0.419355	0.537634	0.350877	0.394737	0.466667	0.331606	0.457187	0.459637
1950	0.645161	0.333333	0.47619	0.444444	0.4	0.455556	0.317661	0.459826	0.454578
1955	0.545455	0.307692	0.506024	0.412698	0.296296	0.405556	0.256022	0.413633	0.41269
1960	0.612903	0.447761	0.571429	0.433333	0.45977	0.505556	0.38002	0.505039	0.506989
1965	0.610169	0.425	0.5	0.310345	0.379747	0.444444	0.305291	0.445052	0.444999
1970	0.517241	0.405405	0.444444	0.434783	0.333333	0.422222	0.279587	0.427041	0.422097
1975	0.518519	0.4	0.487179	0.405797	0.43038	0.444444	0.309392	0.448375	0.449744
1980	0.677966	0.487179	0.555556	0.352941	0.414634	0.5	0.37172	0.497655	0.496874
1985	0.580645	0.369231	0.511628	0.441176	0.43038	0.466667	0.332676	0.466612	0.466393
1990	0.526316	0.314286	0.433735	0.4	0.376471	0.405556	0.254945	0.410161	0.408086
1995	0.676923	0.333333	0.518519	0.472727	0.518519	0.5	0.376932	0.504004	0.502457
2000	0.709677	0.415584	0.506329	0.315789	0.517647	0.494444	0.369622	0.493005	0.493276

## Sheet: SVM
Number of features	Pre-vaccination	ChAdOx1-Onset	MenACWY-Onset	ChAdOx1-7D	MenACWY-7D	ACC	MCC	Macro F1	Weighted F1
5	0.428571	0.25	0.538462	0.358209	0.273973	0.372222	0.221451	0.369843	0.377586
10	0.75	0.506329	0.554217	0.477612	0.358209	0.527778	0.41632	0.529273	0.519567
15	0.80597	0.457143	0.571429	0.590164	0.478873	0.577778	0.472859	0.580716	0.570304
20	0.35443	0.15625	0.379747	0.163934	0.337662	0.288889	0.115976	0.278405	0.289139
25	0.35	0.151515	0.379747	0.135593	0.315789	0.277778	0.102261	0.266529	0.277851
30	0.380952	0.16129	0.365854	0.074074	0.307692	0.277778	0.100543	0.257973	0.268905
35	0.419753	0.205882	0.324324	0.241379	0.278481	0.3	0.132438	0.293964	0.293718
40	0.425	0.215385	0.379747	0.266667	0.315789	0.327778	0.165517	0.320518	0.32349
45	0.419753	0.1875	0.384615	0.266667	0.311688	0.322222	0.159039	0.314045	0.317869
50	0.419753	0.1875	0.384615	0.262295	0.315789	0.322222	0.159437	0.313991	0.318075
55	0.405405	0.231884	0.395062	0.285714	0.273973	0.322222	0.157196	0.318408	0.321006
60	0.4	0.231884	0.375	0.258065	0.243243	0.305556	0.136556	0.301638	0.303289
65	0.394366	0.208955	0.395062	0.268657	0.27027	0.311111	0.142747	0.307462	0.311338
70	0.405797	0.222222	0.358974	0.318841	0.222222	0.305556	0.138016	0.305611	0.303609
75	0.457143	0.2	0.37037	0.328358	0.222222	0.316667	0.150203	0.315619	0.312369
80	0.447368	0.25	0.421053	0.383562	0.225352	0.35	0.197623	0.345467	0.343108
85	0.45	0.25	0.43038	0.376812	0.176471	0.344444	0.190345	0.336732	0.333708
90	0.45	0.246154	0.43038	0.382353	0.176471	0.344444	0.190176	0.337071	0.333927
95	0.493827	0.298507	0.415584	0.4	0.228571	0.372222	0.225583	0.367298	0.361531
100	0.535211	0.342857	0.447368	0.424242	0.311688	0.411111	0.270297	0.412274	0.407601
105	0.535211	0.342857	0.473684	0.424242	0.337662	0.422222	0.284274	0.422731	0.420389
110	0.535211	0.352941	0.512821	0.424242	0.337662	0.433333	0.297025	0.432576	0.432457
115	0.550725	0.333333	0.531646	0.441176	0.358974	0.444444	0.309968	0.443171	0.443953
120	0.57971	0.333333	0.525	0.441176	0.363636	0.45	0.31667	0.448571	0.44795
125	0.571429	0.34375	0.475	0.441176	0.307692	0.427778	0.288732	0.427809	0.422727
130	0.550725	0.369231	0.481013	0.434783	0.307692	0.427778	0.289203	0.428689	0.424567
135	0.575758	0.34375	0.475	0.463768	0.345679	0.438889	0.301244	0.440791	0.435842
140	0.567164	0.34375	0.475	0.441176	0.345679	0.433333	0.294286	0.434554	0.430692
145	0.575758	0.31746	0.481013	0.463768	0.337349	0.433333	0.294397	0.43507	0.430695
150	0.584615	0.34375	0.455696	0.470588	0.357143	0.438889	0.300782	0.442359	0.435977
155	0.584615	0.34375	0.455696	0.470588	0.357143	0.438889	0.300782	0.442359	0.435977
160	0.615385	0.382353	0.461538	0.515152	0.361446	0.461111	0.329157	0.467175	0.457944
165	0.615385	0.38806	0.461538	0.515152	0.357143	0.461111	0.328948	0.467455	0.45801
170	0.615385	0.38806	0.461538	0.515152	0.357143	0.461111	0.328948	0.467455	0.45801
175	0.615385	0.38806	0.461538	0.515152	0.357143	0.461111	0.328948	0.467455	0.45801
180	0.615385	0.38806	0.461538	0.515152	0.357143	0.461111	0.328948	0.467455	0.45801
185	0.608696	0.4	0.455696	0.539683	0.43038	0.483333	0.357957	0.486891	0.478366
190	0.608696	0.4	0.455696	0.539683	0.43038	0.483333	0.357957	0.486891	0.478366
195	0.608696	0.338462	0.444444	0.52459	0.428571	0.466667	0.334551	0.468953	0.461219
200	0.608696	0.338462	0.444444	0.52459	0.428571	0.466667	0.334551	0.468953	0.461219
205	0.608696	0.333333	0.425	0.52459	0.428571	0.461111	0.328091	0.464038	0.455202
210	0.619718	0.328358	0.426667	0.516129	0.423529	0.461111	0.331415	0.46288	0.453942
215	0.638889	0.328358	0.426667	0.52459	0.423529	0.466667	0.3386	0.468407	0.458441
220	0.56338	0.318841	0.447368	0.507937	0.37037	0.438889	0.303788	0.441579	0.435052
225	0.56338	0.318841	0.447368	0.507937	0.37037	0.438889	0.303788	0.441579	0.435052
230	0.553846	0.356164	0.447368	0.507937	0.433735	0.455556	0.323209	0.45981	0.454792
235	0.545455	0.333333	0.441558	0.507937	0.414634	0.444444	0.308969	0.448583	0.443386
240	0.597015	0.382353	0.467532	0.523077	0.409639	0.472222	0.343971	0.475923	0.468848
245	0.606061	0.328358	0.469136	0.539683	0.409639	0.466667	0.334267	0.470575	0.463592
250	0.615385	0.352941	0.469136	0.548387	0.428571	0.477778	0.34776	0.482884	0.475365
255	0.636364	0.363636	0.469136	0.53125	0.409639	0.477778	0.348351	0.482005	0.473537
260	0.646154	0.382353	0.469136	0.571429	0.409639	0.488889	0.36202	0.495742	0.485242
265	0.617647	0.342857	0.463415	0.526316	0.433735	0.472222	0.340807	0.476794	0.469884
270	0.615385	0.394366	0.5	0.516129	0.414634	0.483333	0.355801	0.488103	0.482467
275	0.625	0.394366	0.5	0.507937	0.414634	0.483333	0.355721	0.488387	0.482651
280	0.625	0.394366	0.5	0.507937	0.414634	0.483333	0.355721	0.488387	0.482651
285	0.65625	0.383562	0.428571	0.52459	0.435897	0.477778	0.347547	0.485774	0.474673
290	0.69697	0.405405	0.439024	0.542373	0.43038	0.494444	0.369606	0.50283	0.489674
295	0.69697	0.405405	0.433735	0.551724	0.43038	0.494444	0.369046	0.503643	0.489852
300	0.625	0.383562	0.419753	0.516129	0.425	0.466667	0.334719	0.473889	0.463443
305	0.625	0.378378	0.419753	0.507937	0.410256	0.461111	0.328435	0.468265	0.457769
310	0.625	0.378378	0.419753	0.507937	0.410256	0.461111	0.328435	0.468265	0.457769
315	0.636364	0.388889	0.419753	0.516129	0.43038	0.472222	0.342244	0.478303	0.467476
320	0.636364	0.388889	0.419753	0.516129	0.43038	0.472222	0.342244	0.478303	0.467476
325	0.626866	0.361111	0.395062	0.516129	0.384615	0.45	0.314784	0.456757	0.443982
330	0.626866	0.361111	0.395062	0.516129	0.384615	0.45	0.314784	0.456757	0.443982
335	0.626866	0.366197	0.390244	0.516129	0.410256	0.455556	0.321172	0.461938	0.449497
340	0.65625	0.305556	0.385542	0.516129	0.379747	0.438889	0.298936	0.448645	0.434936
345	0.65625	0.305556	0.385542	0.516129	0.379747	0.438889	0.298936	0.448645	0.434936
350	0.65625	0.305556	0.365854	0.507937	0.405063	0.438889	0.299561	0.448132	0.434197
355	0.65625	0.328767	0.390244	0.516129	0.43038	0.455556	0.320471	0.464354	0.451953
360	0.647059	0.333333	0.38961	0.539683	0.5	0.477778	0.351772	0.481937	0.470927
365	0.626866	0.328767	0.38961	0.539683	0.5	0.472222	0.344643	0.476985	0.466837
370	0.626866	0.328767	0.38961	0.539683	0.5	0.472222	0.344643	0.476985	0.466837
375	0.636364	0.421053	0.363636	0.539683	0.461538	0.477778	0.352246	0.484455	0.469743
380	0.646154	0.421053	0.384615	0.539683	0.461538	0.483333	0.358453	0.490609	0.476798
385	0.636364	0.421053	0.368421	0.539683	0.455696	0.477778	0.352588	0.484243	0.469662
390	0.636364	0.421053	0.368421	0.539683	0.455696	0.477778	0.352588	0.484243	0.469662
395	0.656716	0.415584	0.384615	0.533333	0.461538	0.483333	0.358734	0.490358	0.476439
400	0.666667	0.410256	0.384615	0.542373	0.481013	0.488889	0.365358	0.496985	0.483008
405	0.646154	0.356164	0.414634	0.533333	0.475	0.477778	0.348172	0.485057	0.474748
410	0.65625	0.378378	0.409639	0.52459	0.461538	0.477778	0.348144	0.486079	0.47462
415	0.65625	0.405405	0.414634	0.516129	0.461538	0.483333	0.355732	0.490791	0.479469
420	0.65625	0.4	0.425	0.516129	0.455696	0.483333	0.35666	0.490615	0.479854
425	0.65625	0.4	0.425	0.516129	0.455696	0.483333	0.35666	0.490615	0.479854
430	0.65625	0.4	0.425	0.516129	0.455696	0.483333	0.35666	0.490615	0.479854
435	0.65625	0.4	0.425	0.516129	0.455696	0.483333	0.35666	0.490615	0.479854
440	0.636364	0.405405	0.409639	0.576271	0.487179	0.494444	0.369344	0.502972	0.490825
445	0.636364	0.405405	0.409639	0.576271	0.487179	0.494444	0.369344	0.502972	0.490825
450	0.612903	0.358974	0.337662	0.516129	0.419753	0.438889	0.30201	0.449084	0.434357
455	0.5625	0.384615	0.358974	0.466667	0.425	0.433333	0.294822	0.439551	0.429453
460	0.5625	0.384615	0.358974	0.466667	0.425	0.433333	0.294822	0.439551	0.429453
465	0.571429	0.325	0.333333	0.466667	0.43038	0.416667	0.274188	0.425362	0.414493
470	0.571429	0.325	0.333333	0.466667	0.43038	0.416667	0.274188	0.425362	0.414493
475	0.571429	0.325	0.333333	0.466667	0.43038	0.416667	0.274188	0.425362	0.414493
480	0.571429	0.325	0.333333	0.466667	0.43038	0.416667	0.274188	0.425362	0.414493
485	0.580645	0.325	0.35443	0.483871	0.441558	0.427778	0.288192	0.437101	0.4269
490	0.580645	0.345679	0.358974	0.483871	0.441558	0.433333	0.295919	0.442146	0.431877
495	0.5625	0.363636	0.37037	0.459016	0.441558	0.433333	0.293909	0.439416	0.431079
500	0.5625	0.368421	0.375	0.483871	0.435897	0.438889	0.301143	0.445138	0.436018
505	0.5625	0.368421	0.375	0.483871	0.435897	0.438889	0.301143	0.445138	0.436018
510	0.571429	0.373333	0.395062	0.47619	0.435897	0.444444	0.307417	0.450382	0.442316
515	0.584615	0.368421	0.4	0.491803	0.435897	0.45	0.315204	0.456147	0.447431
520	0.634921	0.394737	0.395062	0.5	0.421053	0.461111	0.329157	0.469154	0.457056
525	0.645161	0.394737	0.390244	0.5	0.421053	0.461111	0.328471	0.470239	0.457448
530	0.645161	0.394737	0.390244	0.5	0.421053	0.461111	0.328471	0.470239	0.457448
535	0.645161	0.394737	0.390244	0.5	0.421053	0.461111	0.328471	0.470239	0.457448
540	0.645161	0.394737	0.390244	0.5	0.421053	0.461111	0.328471	0.470239	0.457448
545	0.65625	0.384615	0.4	0.5	0.435897	0.466667	0.336184	0.475353	0.463308
550	0.676923	0.375	0.419753	0.542373	0.426667	0.477778	0.35094	0.488143	0.474993
555	0.676923	0.4	0.419753	0.533333	0.432432	0.483333	0.358313	0.492488	0.479383
560	0.676923	0.4	0.4	0.542373	0.473684	0.488889	0.365189	0.498596	0.485128
565	0.69697	0.384615	0.4	0.533333	0.473684	0.488889	0.365093	0.497721	0.48403
570	0.6875	0.38961	0.439024	0.52459	0.447368	0.488889	0.363557	0.497619	0.486159
575	0.6875	0.38961	0.439024	0.52459	0.447368	0.488889	0.363557	0.497619	0.486159
580	0.6875	0.38961	0.439024	0.52459	0.447368	0.488889	0.363557	0.497619	0.486159
585	0.738462	0.432432	0.439024	0.533333	0.481013	0.516667	0.39741	0.524853	0.511341
590	0.738462	0.432432	0.439024	0.533333	0.481013	0.516667	0.39741	0.524853	0.511341
595	0.71875	0.416667	0.439024	0.557377	0.469136	0.511111	0.389659	0.520191	0.506577
600	0.71875	0.416667	0.439024	0.557377	0.469136	0.511111	0.389659	0.520191	0.506577
605	0.71875	0.416667	0.439024	0.557377	0.469136	0.511111	0.389659	0.520191	0.506577
610	0.71875	0.416667	0.439024	0.557377	0.469136	0.511111	0.389659	0.520191	0.506577
615	0.695652	0.416667	0.487805	0.576271	0.435897	0.516667	0.398302	0.522458	0.51117
620	0.695652	0.416667	0.487805	0.576271	0.435897	0.516667	0.398302	0.522458	0.51117
625	0.695652	0.416667	0.487805	0.576271	0.435897	0.516667	0.398302	0.522458	0.51117
630	0.695652	0.416667	0.487805	0.576271	0.435897	0.516667	0.398302	0.522458	0.51117
635	0.705882	0.428571	0.463415	0.590164	0.455696	0.522222	0.404774	0.528746	0.515458
640	0.705882	0.428571	0.463415	0.590164	0.455696	0.522222	0.404774	0.528746	0.515458
645	0.705882	0.422535	0.444444	0.590164	0.455696	0.516667	0.398381	0.523744	0.509398
650	0.705882	0.422535	0.444444	0.590164	0.455696	0.516667	0.398381	0.523744	0.509398
655	0.705882	0.422535	0.444444	0.590164	0.455696	0.516667	0.398381	0.523744	0.509398
660	0.705882	0.422535	0.444444	0.590164	0.455696	0.516667	0.398381	0.523744	0.509398
665	0.705882	0.416667	0.425	0.6	0.45	0.511111	0.391711	0.51951	0.503587
670	0.705882	0.432432	0.43038	0.6	0.455696	0.516667	0.399691	0.524878	0.509179
675	0.686567	0.415584	0.435897	0.6	0.435897	0.505556	0.386712	0.514789	0.499909
680	0.686567	0.415584	0.435897	0.6	0.435897	0.505556	0.386712	0.514789	0.499909
685	0.676471	0.394737	0.43038	0.590164	0.421053	0.494444	0.372856	0.502561	0.487999
690	0.676471	0.394737	0.43038	0.590164	0.421053	0.494444	0.372856	0.502561	0.487999
695	0.666667	0.4	0.45	0.590164	0.426667	0.5	0.379695	0.506699	0.493787
700	0.676471	0.426667	0.461538	0.580645	0.493506	0.522222	0.408046	0.527765	0.516906
705	0.676471	0.426667	0.461538	0.580645	0.493506	0.522222	0.408046	0.527765	0.516906
710	0.676471	0.426667	0.461538	0.580645	0.493506	0.522222	0.408046	0.527765	0.516906
715	0.676471	0.432432	0.461538	0.59375	0.473684	0.522222	0.408416	0.527575	0.515632
720	0.676471	0.432432	0.461538	0.59375	0.473684	0.522222	0.408416	0.527575	0.515632
725	0.676471	0.432432	0.461538	0.59375	0.473684	0.522222	0.408416	0.527575	0.515632
730	0.676471	0.432432	0.461538	0.59375	0.473684	0.522222	0.408416	0.527575	0.515632
735	0.676471	0.432432	0.461538	0.59375	0.473684	0.522222	0.408416	0.527575	0.515632
740	0.676471	0.432432	0.461538	0.59375	0.473684	0.522222	0.408416	0.527575	0.515632
745	0.676471	0.432432	0.461538	0.59375	0.473684	0.522222	0.408416	0.527575	0.515632
750	0.666667	0.410959	0.455696	0.612903	0.493506	0.522222	0.407485	0.527946	0.516298
755	0.686567	0.4	0.4	0.603175	0.48	0.505556	0.390171	0.513948	0.498254
760	0.666667	0.461538	0.444444	0.59375	0.422535	0.511111	0.39453	0.517787	0.503275
765	0.666667	0.461538	0.444444	0.59375	0.422535	0.511111	0.39453	0.517787	0.503275
770	0.666667	0.461538	0.444444	0.59375	0.422535	0.511111	0.39453	0.517787	0.503275
775	0.666667	0.455696	0.444444	0.612903	0.444444	0.516667	0.401136	0.524831	0.510386
780	0.666667	0.455696	0.444444	0.612903	0.444444	0.516667	0.401136	0.524831	0.510386
785	0.666667	0.455696	0.444444	0.612903	0.444444	0.516667	0.401136	0.524831	0.510386
790	0.666667	0.455696	0.444444	0.612903	0.444444	0.516667	0.401136	0.524831	0.510386
795	0.666667	0.455696	0.444444	0.612903	0.444444	0.516667	0.401136	0.524831	0.510386
800	0.666667	0.455696	0.444444	0.612903	0.444444	0.516667	0.401136	0.524831	0.510386
805	0.666667	0.455696	0.444444	0.612903	0.444444	0.516667	0.401136	0.524831	0.510386
810	0.666667	0.455696	0.444444	0.612903	0.444444	0.516667	0.401136	0.524831	0.510386
815	0.666667	0.455696	0.444444	0.612903	0.444444	0.516667	0.401136	0.524831	0.510386
820	0.686567	0.441558	0.433735	0.622951	0.416667	0.511111	0.392876	0.520296	0.503552
825	0.686567	0.441558	0.433735	0.622951	0.416667	0.511111	0.392876	0.520296	0.503552
830	0.686567	0.433735	0.439024	0.533333	0.382353	0.488889	0.368005	0.495003	0.480746
835	0.686567	0.428571	0.439024	0.508475	0.382353	0.483333	0.361164	0.488998	0.475656
840	0.676923	0.423529	0.439024	0.533333	0.382353	0.483333	0.361068	0.491033	0.477321
845	0.676923	0.423529	0.439024	0.533333	0.382353	0.483333	0.361068	0.491033	0.477321
850	0.676923	0.418605	0.444444	0.533333	0.382353	0.483333	0.36187	0.491132	0.477834
855	0.676923	0.418605	0.444444	0.533333	0.382353	0.483333	0.36187	0.491132	0.477834
860	0.676923	0.44186	0.444444	0.557377	0.38806	0.494444	0.376424	0.501733	0.487405
865	0.6875	0.44186	0.439024	0.557377	0.38806	0.494444	0.375706	0.502764	0.487693
870	0.676923	0.44186	0.425	0.548387	0.38806	0.488889	0.370025	0.496046	0.480829
875	0.676923	0.447059	0.444444	0.548387	0.38806	0.494444	0.376231	0.500975	0.486859
880	0.676923	0.447059	0.444444	0.548387	0.38806	0.494444	0.376231	0.500975	0.486859
885	0.6875	0.428571	0.439024	0.548387	0.382353	0.488889	0.367814	0.497167	0.482459
890	0.6875	0.428571	0.439024	0.548387	0.382353	0.488889	0.367814	0.497167	0.482459
895	0.6875	0.447059	0.439024	0.548387	0.38806	0.494444	0.375514	0.502006	0.487148
900	0.6875	0.447059	0.439024	0.548387	0.38806	0.494444	0.375514	0.502006	0.487148
905	0.6875	0.447059	0.439024	0.548387	0.38806	0.494444	0.375514	0.502006	0.487148
910	0.6875	0.447059	0.439024	0.557377	0.382353	0.494444	0.375011	0.502663	0.487346
915	0.6875	0.447059	0.439024	0.557377	0.382353	0.494444	0.375011	0.502663	0.487346
920	0.6875	0.447059	0.439024	0.557377	0.382353	0.494444	0.375011	0.502663	0.487346
925	0.6875	0.447059	0.439024	0.557377	0.382353	0.494444	0.375011	0.502663	0.487346
930	0.6875	0.447059	0.439024	0.557377	0.382353	0.494444	0.375011	0.502663	0.487346
935	0.6875	0.423529	0.439024	0.576271	0.4	0.494444	0.374094	0.505265	0.490201
940	0.6875	0.44186	0.439024	0.576271	0.405797	0.5	0.38179	0.510091	0.494883
945	0.6875	0.44186	0.439024	0.576271	0.405797	0.5	0.38179	0.510091	0.494883
950	0.6875	0.44186	0.439024	0.576271	0.405797	0.5	0.38179	0.510091	0.494883
955	0.6875	0.44186	0.439024	0.576271	0.405797	0.5	0.38179	0.510091	0.494883
960	0.6875	0.44186	0.439024	0.576271	0.405797	0.5	0.38179	0.510091	0.494883
965	0.6875	0.44186	0.439024	0.576271	0.405797	0.5	0.38179	0.510091	0.494883
970	0.6875	0.423529	0.439024	0.576271	0.4	0.494444	0.374094	0.505265	0.490201
975	0.6875	0.423529	0.439024	0.576271	0.4	0.494444	0.374094	0.505265	0.490201
980	0.6875	0.423529	0.439024	0.576271	0.4	0.494444	0.374094	0.505265	0.490201
985	0.6875	0.423529	0.439024	0.576271	0.4	0.494444	0.374094	0.505265	0.490201
990	0.6875	0.423529	0.439024	0.576271	0.4	0.494444	0.374094	0.505265	0.490201
995	0.6875	0.423529	0.439024	0.576271	0.4	0.494444	0.374094	0.505265	0.490201
1000	0.645161	0.418605	0.493827	0.571429	0.453333	0.505556	0.386844	0.516471	0.508128
1005	0.645161	0.418605	0.493827	0.571429	0.453333	0.505556	0.386844	0.516471	0.508128
1010	0.645161	0.418605	0.493827	0.571429	0.453333	0.505556	0.386844	0.516471	0.508128
1015	0.645161	0.418605	0.493827	0.571429	0.453333	0.505556	0.386844	0.516471	0.508128
1020	0.645161	0.423529	0.512195	0.571429	0.453333	0.511111	0.393052	0.52113	0.513827
1025	0.65625	0.463415	0.554217	0.566667	0.422535	0.527778	0.41458	0.532617	0.526089
1030	0.65625	0.463415	0.554217	0.566667	0.422535	0.527778	0.41458	0.532617	0.526089
1035	0.625	0.404762	0.487805	0.576271	0.450704	0.5	0.380479	0.508908	0.500978
1040	0.625	0.395349	0.469136	0.566667	0.405797	0.483333	0.361287	0.49239	0.482548
1045	0.646154	0.390805	0.487805	0.566667	0.424242	0.494444	0.376545	0.503134	0.494199
1050	0.646154	0.390805	0.487805	0.566667	0.424242	0.494444	0.376545	0.503134	0.494199
1055	0.636364	0.395349	0.487805	0.576271	0.41791	0.494444	0.375961	0.50274	0.493613
1060	0.646154	0.4	0.487805	0.566667	0.441176	0.5	0.382151	0.50836	0.499742
1065	0.646154	0.4	0.487805	0.566667	0.441176	0.5	0.382151	0.50836	0.499742
1070	0.636364	0.4	0.487805	0.576271	0.441176	0.5	0.382295	0.508323	0.499765
1075	0.636364	0.4	0.487805	0.576271	0.441176	0.5	0.382295	0.508323	0.499765
1080	0.615385	0.4	0.469136	0.610169	0.428571	0.494444	0.374811	0.504652	0.494289
1085	0.625	0.395349	0.469136	0.566667	0.405797	0.483333	0.361287	0.49239	0.482548
1090	0.65625	0.390805	0.487805	0.566667	0.41791	0.494444	0.375928	0.503887	0.494383
1095	0.65625	0.390805	0.487805	0.566667	0.41791	0.494444	0.375928	0.503887	0.494383
1100	0.636364	0.404762	0.487805	0.566667	0.411765	0.494444	0.375059	0.501472	0.492338
1105	0.636364	0.409639	0.487805	0.566667	0.434783	0.5	0.381428	0.507051	0.498475
1110	0.636364	0.409639	0.487805	0.566667	0.434783	0.5	0.381428	0.507051	0.498475
1115	0.636364	0.409639	0.487805	0.566667	0.434783	0.5	0.381428	0.507051	0.498475
1120	0.636364	0.409639	0.487805	0.566667	0.434783	0.5	0.381428	0.507051	0.498475
1125	0.636364	0.404762	0.487805	0.566667	0.441176	0.5	0.382083	0.507355	0.499038
1130	0.646154	0.4	0.487805	0.566667	0.441176	0.5	0.382151	0.50836	0.499742
1135	0.646154	0.4	0.487805	0.566667	0.441176	0.5	0.382151	0.50836	0.499742
1140	0.646154	0.395349	0.487805	0.566667	0.41791	0.494444	0.375818	0.502777	0.49359
1145	0.646154	0.395349	0.487805	0.566667	0.41791	0.494444	0.375818	0.502777	0.49359
1150	0.646154	0.395349	0.487805	0.566667	0.41791	0.494444	0.375818	0.502777	0.49359
1155	0.646154	0.395349	0.487805	0.566667	0.41791	0.494444	0.375818	0.502777	0.49359
1160	0.646154	0.395349	0.487805	0.566667	0.41791	0.494444	0.375818	0.502777	0.49359
1165	0.646154	0.395349	0.487805	0.566667	0.41791	0.494444	0.375818	0.502777	0.49359
1170	0.646154	0.395349	0.487805	0.566667	0.41791	0.494444	0.375818	0.502777	0.49359
1175	0.646154	0.395349	0.487805	0.566667	0.41791	0.494444	0.375818	0.502777	0.49359
1180	0.646154	0.395349	0.487805	0.566667	0.41791	0.494444	0.375818	0.502777	0.49359
1185	0.646154	0.395349	0.487805	0.566667	0.41791	0.494444	0.375818	0.502777	0.49359
1190	0.646154	0.4	0.487805	0.566667	0.441176	0.5	0.382151	0.50836	0.499742
1195	0.65625	0.4	0.487805	0.557377	0.441176	0.5	0.382037	0.508522	0.49982
1200	0.65625	0.4	0.487805	0.557377	0.441176	0.5	0.382037	0.508522	0.49982
1205	0.65625	0.395349	0.487805	0.557377	0.447761	0.5	0.382739	0.508908	0.500467
1210	0.634921	0.428571	0.517647	0.526316	0.450704	0.505556	0.385757	0.511632	0.506407
1215	0.625	0.428571	0.517647	0.535714	0.450704	0.505556	0.385917	0.511527	0.506375
1220	0.625	0.428571	0.517647	0.535714	0.450704	0.505556	0.385917	0.511527	0.506375
1225	0.625	0.428571	0.517647	0.535714	0.450704	0.505556	0.385917	0.511527	0.506375
1230	0.625	0.428571	0.517647	0.535714	0.450704	0.505556	0.385917	0.511527	0.506375
1235	0.625	0.428571	0.517647	0.535714	0.450704	0.505556	0.385917	0.511527	0.506375
1240	0.625	0.428571	0.517647	0.535714	0.450704	0.505556	0.385917	0.511527	0.506375
1245	0.625	0.428571	0.517647	0.535714	0.450704	0.505556	0.385917	0.511527	0.506375
1250	0.625	0.428571	0.517647	0.535714	0.450704	0.505556	0.385917	0.511527	0.506375
1255	0.625	0.428571	0.517647	0.535714	0.450704	0.505556	0.385917	0.511527	0.506375
1260	0.646154	0.413793	0.506024	0.581818	0.457143	0.511111	0.395379	0.520986	0.51319
1265	0.646154	0.413793	0.506024	0.581818	0.457143	0.511111	0.395379	0.520986	0.51319
1270	0.646154	0.413793	0.506024	0.581818	0.457143	0.511111	0.395379	0.520986	0.51319
1275	0.646154	0.413793	0.506024	0.581818	0.457143	0.511111	0.395379	0.520986	0.51319
1280	0.646154	0.413793	0.506024	0.581818	0.457143	0.511111	0.395379	0.520986	0.51319
1285	0.646154	0.4	0.5	0.581818	0.478873	0.511111	0.393899	0.521369	0.514038
1290	0.646154	0.4	0.5	0.581818	0.478873	0.511111	0.393899	0.521369	0.514038
1295	0.646154	0.4	0.5	0.581818	0.478873	0.511111	0.393899	0.521369	0.514038
1300	0.646154	0.4	0.5	0.581818	0.478873	0.511111	0.393899	0.521369	0.514038
1305	0.646154	0.4	0.5	0.581818	0.478873	0.511111	0.393899	0.521369	0.514038
1310	0.646154	0.404762	0.5	0.571429	0.478873	0.511111	0.393615	0.520244	0.513179
1315	0.646154	0.404762	0.5	0.571429	0.478873	0.511111	0.393615	0.520244	0.513179
1320	0.636364	0.439024	0.517647	0.571429	0.478873	0.522222	0.406863	0.528667	0.522491
1325	0.636364	0.439024	0.517647	0.571429	0.478873	0.522222	0.406863	0.528667	0.522491
1330	0.615385	0.439024	0.517647	0.571429	0.472222	0.516667	0.399283	0.523141	0.517596
1335	0.615385	0.439024	0.517647	0.571429	0.472222	0.516667	0.399283	0.523141	0.517596
1340	0.615385	0.439024	0.517647	0.571429	0.472222	0.516667	0.399283	0.523141	0.517596
1345	0.636364	0.439024	0.517647	0.571429	0.478873	0.522222	0.406863	0.528667	0.522491
1350	0.615385	0.439024	0.517647	0.571429	0.472222	0.516667	0.399283	0.523141	0.517596
1355	0.615385	0.439024	0.517647	0.571429	0.472222	0.516667	0.399283	0.523141	0.517596
1360	0.615385	0.433735	0.52381	0.571429	0.472222	0.516667	0.400016	0.523316	0.518236
1365	0.615385	0.433735	0.52381	0.571429	0.472222	0.516667	0.400016	0.523316	0.518236
1370	0.615385	0.433735	0.52381	0.571429	0.472222	0.516667	0.400016	0.523316	0.518236
1375	0.615385	0.433735	0.52381	0.571429	0.472222	0.516667	0.400016	0.523316	0.518236
1380	0.615385	0.433735	0.52381	0.571429	0.472222	0.516667	0.400016	0.523316	0.518236
1385	0.615385	0.439024	0.517647	0.571429	0.472222	0.516667	0.399283	0.523141	0.517596
1390	0.615385	0.439024	0.517647	0.571429	0.472222	0.516667	0.399283	0.523141	0.517596
1395	0.636364	0.439024	0.517647	0.571429	0.478873	0.522222	0.406863	0.528667	0.522491
1400	0.636364	0.439024	0.517647	0.571429	0.478873	0.522222	0.406863	0.528667	0.522491
1405	0.636364	0.439024	0.517647	0.571429	0.478873	0.522222	0.406863	0.528667	0.522491
1410	0.636364	0.433735	0.52381	0.571429	0.478873	0.522222	0.4076	0.528842	0.523131
1415	0.615385	0.433735	0.517647	0.545455	0.472222	0.511111	0.392517	0.516889	0.512298
1420	0.615385	0.419753	0.528736	0.545455	0.472222	0.511111	0.391118	0.51631	0.51263
1425	0.615385	0.419753	0.528736	0.545455	0.472222	0.511111	0.391118	0.51631	0.51263
1430	0.606061	0.436782	0.469136	0.581818	0.422535	0.494444	0.375127	0.503266	0.49343
1435	0.606061	0.418605	0.463415	0.581818	0.422535	0.488889	0.367261	0.498487	0.488604
1440	0.606061	0.418605	0.463415	0.581818	0.422535	0.488889	0.367261	0.498487	0.488604
1445	0.597015	0.413793	0.463415	0.592593	0.4	0.483333	0.3611	0.493363	0.482927
1450	0.597015	0.418605	0.463415	0.592593	0.422535	0.488889	0.367488	0.498832	0.488942
1455	0.597015	0.418605	0.463415	0.592593	0.422535	0.488889	0.367488	0.498832	0.488942
1460	0.625	0.413793	0.463415	0.571429	0.422535	0.488889	0.367167	0.499234	0.489041
1465	0.59375	0.423529	0.481928	0.561404	0.422535	0.488889	0.366104	0.496629	0.488955
1470	0.615385	0.428571	0.481928	0.561404	0.450704	0.5	0.380078	0.507598	0.499781
1475	0.615385	0.428571	0.481928	0.561404	0.450704	0.5	0.380078	0.507598	0.499781
1480	0.615385	0.428571	0.481928	0.561404	0.450704	0.5	0.380078	0.507598	0.499781
1485	0.615385	0.428571	0.481928	0.561404	0.450704	0.5	0.380078	0.507598	0.499781
1490	0.615385	0.428571	0.481928	0.561404	0.450704	0.5	0.380078	0.507598	0.499781
1495	0.615385	0.418605	0.469136	0.561404	0.450704	0.494444	0.374646	0.503047	0.494614
1500	0.646154	0.436782	0.475	0.561404	0.450704	0.505556	0.389563	0.514009	0.504435
1505	0.6	0.465753	0.457831	0.52459	0.465753	0.5	0.378782	0.502786	0.49512
1510	0.6	0.465753	0.457831	0.52459	0.465753	0.5	0.378782	0.502786	0.49512
1515	0.6	0.465753	0.457831	0.52459	0.465753	0.5	0.378782	0.502786	0.49512
1520	0.6	0.465753	0.457831	0.52459	0.465753	0.5	0.378782	0.502786	0.49512
1525	0.6	0.465753	0.457831	0.52459	0.465753	0.5	0.378782	0.502786	0.49512
1530	0.6	0.465753	0.457831	0.52459	0.465753	0.5	0.378782	0.502786	0.49512
1535	0.611111	0.459459	0.419753	0.533333	0.465753	0.494444	0.373422	0.497882	0.48727
1540	0.611111	0.459459	0.419753	0.533333	0.465753	0.494444	0.373422	0.497882	0.48727
1545	0.611111	0.459459	0.419753	0.533333	0.465753	0.494444	0.373422	0.497882	0.48727
1550	0.656716	0.441558	0.423529	0.551724	0.520548	0.511111	0.391386	0.518815	0.507868
1555	0.666667	0.425	0.404762	0.561404	0.465753	0.494444	0.371156	0.504717	0.490667
1560	0.666667	0.410256	0.4	0.551724	0.465753	0.488889	0.36334	0.49888	0.485108
1565	0.666667	0.415584	0.436782	0.535714	0.459459	0.494444	0.368878	0.502841	0.491587
1570	0.666667	0.410256	0.423529	0.526316	0.459459	0.488889	0.362983	0.497246	0.485583
1575	0.666667	0.410256	0.423529	0.526316	0.459459	0.488889	0.362983	0.497246	0.485583
1580	0.666667	0.410256	0.423529	0.526316	0.459459	0.488889	0.362983	0.497246	0.485583
1585	0.666667	0.410256	0.423529	0.526316	0.459459	0.488889	0.362983	0.497246	0.485583
1590	0.666667	0.410256	0.423529	0.526316	0.459459	0.488889	0.362983	0.497246	0.485583
1595	0.666667	0.410256	0.423529	0.526316	0.459459	0.488889	0.362983	0.497246	0.485583
1600	0.666667	0.38961	0.418605	0.526316	0.459459	0.483333	0.355355	0.492131	0.480512
1605	0.724138	0.373333	0.376471	0.516129	0.475	0.477778	0.346037	0.493014	0.477628
1610	0.724138	0.356164	0.363636	0.533333	0.469136	0.472222	0.337052	0.489282	0.472661
1615	0.724138	0.394366	0.404494	0.52459	0.469136	0.488889	0.357529	0.503345	0.488876
1620	0.724138	0.394366	0.404494	0.52459	0.469136	0.488889	0.357529	0.503345	0.488876
1625	0.724138	0.383562	0.426966	0.5	0.45	0.483333	0.350838	0.496933	0.484305
1630	0.724138	0.383562	0.426966	0.5	0.45	0.483333	0.350838	0.496933	0.484305
1635	0.766667	0.371429	0.444444	0.542373	0.444444	0.5	0.371124	0.513871	0.499293
1640	0.766667	0.371429	0.444444	0.542373	0.444444	0.5	0.371124	0.513871	0.499293
1645	0.766667	0.371429	0.444444	0.542373	0.444444	0.5	0.371124	0.513871	0.499293
1650	0.766667	0.371429	0.426966	0.542373	0.439024	0.494444	0.364333	0.509292	0.493495
1655	0.786885	0.410959	0.436782	0.53125	0.48	0.516667	0.395703	0.529175	0.514042
1660	0.786885	0.410959	0.436782	0.53125	0.48	0.516667	0.395703	0.529175	0.514042
1665	0.766667	0.356164	0.431818	0.5	0.48	0.494444	0.367195	0.50693	0.494235
1670	0.766667	0.356164	0.431818	0.5	0.48	0.494444	0.367195	0.50693	0.494235
1675	0.754098	0.378378	0.44186	0.507937	0.447368	0.494444	0.367911	0.505928	0.492794
1680	0.754098	0.378378	0.45977	0.507937	0.453333	0.5	0.374735	0.510703	0.498829
1685	0.766667	0.405405	0.477273	0.539683	0.453333	0.516667	0.395133	0.528472	0.51567
1690	0.754098	0.394737	0.436782	0.516129	0.432432	0.494444	0.368199	0.506836	0.492431
1695	0.754098	0.38961	0.436782	0.548387	0.438356	0.5	0.375661	0.513447	0.498216
1700	0.786885	0.453333	0.417582	0.566667	0.493151	0.527778	0.40854	0.543524	0.525696
1705	0.786885	0.4	0.391304	0.576271	0.438356	0.5	0.373098	0.518563	0.498176
1710	0.786885	0.4	0.391304	0.576271	0.438356	0.5	0.373098	0.518563	0.498176
1715	0.774194	0.405405	0.404255	0.576271	0.422535	0.5	0.373092	0.516532	0.4969
1720	0.786885	0.421053	0.387097	0.576271	0.422535	0.5	0.373554	0.518768	0.497334
1725	0.786885	0.421053	0.387097	0.576271	0.422535	0.5	0.373554	0.518768	0.497334
1730	0.786885	0.421053	0.387097	0.576271	0.422535	0.5	0.373554	0.518768	0.497334
1735	0.786885	0.421053	0.387097	0.576271	0.422535	0.5	0.373554	0.518768	0.497334
1740	0.786885	0.421053	0.387097	0.576271	0.422535	0.5	0.373554	0.518768	0.497334
1745	0.786885	0.421053	0.387097	0.576271	0.422535	0.5	0.373554	0.518768	0.497334
1750	0.786885	0.421053	0.387097	0.576271	0.422535	0.5	0.373554	0.518768	0.497334
1755	0.774194	0.410959	0.408602	0.566667	0.444444	0.505556	0.380052	0.520973	0.502443
1760	0.774194	0.383562	0.391304	0.557377	0.444444	0.494444	0.366496	0.510176	0.491355
1765	0.774194	0.383562	0.391304	0.557377	0.444444	0.494444	0.366496	0.510176	0.491355
1770	0.774194	0.394366	0.425532	0.566667	0.410959	0.5	0.372195	0.514343	0.496195
1775	0.761905	0.4	0.425532	0.590164	0.416667	0.505556	0.379706	0.518853	0.500464
1780	0.774194	0.394366	0.425532	0.590164	0.416667	0.505556	0.37961	0.520184	0.501411
1785	0.774194	0.394366	0.425532	0.590164	0.416667	0.505556	0.37961	0.520184	0.501411
1790	0.774194	0.394366	0.425532	0.590164	0.416667	0.505556	0.37961	0.520184	0.501411
1795	0.786885	0.388889	0.425532	0.590164	0.416667	0.505556	0.379543	0.521627	0.502451
1800	0.786885	0.388889	0.425532	0.590164	0.416667	0.505556	0.379543	0.521627	0.502451
1805	0.786885	0.388889	0.425532	0.590164	0.416667	0.505556	0.379543	0.521627	0.502451
1810	0.786885	0.388889	0.425532	0.590164	0.416667	0.505556	0.379543	0.521627	0.502451
1815	0.786885	0.388889	0.425532	0.590164	0.416667	0.505556	0.379543	0.521627	0.502451
1820	0.786885	0.394366	0.442105	0.590164	0.416667	0.511111	0.386136	0.526037	0.507783
1825	0.786885	0.394366	0.442105	0.590164	0.416667	0.511111	0.386136	0.526037	0.507783
1830	0.786885	0.394366	0.442105	0.590164	0.416667	0.511111	0.386136	0.526037	0.507783
1835	0.786885	0.394366	0.442105	0.590164	0.416667	0.511111	0.386136	0.526037	0.507783
1840	0.786885	0.394366	0.442105	0.590164	0.416667	0.511111	0.386136	0.526037	0.507783
1845	0.786885	0.394366	0.442105	0.590164	0.416667	0.511111	0.386136	0.526037	0.507783
1850	0.774194	0.421053	0.4	0.539683	0.405797	0.494444	0.368923	0.508145	0.488747
1855	0.774194	0.421053	0.4	0.539683	0.405797	0.494444	0.368923	0.508145	0.488747
1860	0.774194	0.405405	0.395604	0.53125	0.405797	0.488889	0.361396	0.50245	0.483325
1865	0.774194	0.405405	0.395604	0.53125	0.405797	0.488889	0.361396	0.50245	0.483325
1870	0.774194	0.405405	0.395604	0.53125	0.405797	0.488889	0.361396	0.50245	0.483325
1875	0.774194	0.405405	0.395604	0.53125	0.405797	0.488889	0.361396	0.50245	0.483325
1880	0.774194	0.405405	0.395604	0.53125	0.405797	0.488889	0.361396	0.50245	0.483325
1885	0.774194	0.405405	0.395604	0.53125	0.405797	0.488889	0.361396	0.50245	0.483325
1890	0.774194	0.405405	0.395604	0.53125	0.405797	0.488889	0.361396	0.50245	0.483325
1895	0.774194	0.405405	0.395604	0.53125	0.405797	0.488889	0.361396	0.50245	0.483325
1900	0.774194	0.405405	0.395604	0.53125	0.405797	0.488889	0.361396	0.50245	0.483325
1905	0.774194	0.405405	0.395604	0.53125	0.405797	0.488889	0.361396	0.50245	0.483325
1910	0.774194	0.405405	0.395604	0.53125	0.405797	0.488889	0.361396	0.50245	0.483325
1915	0.774194	0.4	0.395604	0.539683	0.405797	0.488889	0.361391	0.503056	0.48374
1920	0.774194	0.4	0.395604	0.539683	0.405797	0.488889	0.361391	0.503056	0.48374
1925	0.774194	0.4	0.395604	0.539683	0.405797	0.488889	0.361391	0.503056	0.48374
1930	0.774194	0.405405	0.395604	0.53125	0.405797	0.488889	0.361396	0.50245	0.483325
1935	0.774194	0.405405	0.395604	0.53125	0.405797	0.488889	0.361396	0.50245	0.483325
1940	0.774194	0.426667	0.4	0.53125	0.405797	0.494444	0.368911	0.507581	0.488371
1945	0.774194	0.426667	0.4	0.53125	0.405797	0.494444	0.368911	0.507581	0.488371
1950	0.774194	0.426667	0.4	0.53125	0.405797	0.494444	0.368911	0.507581	0.488371
1955	0.774194	0.426667	0.4	0.53125	0.405797	0.494444	0.368911	0.507581	0.488371
1960	0.774194	0.426667	0.4	0.53125	0.405797	0.494444	0.368911	0.507581	0.488371
1965	0.774194	0.426667	0.404494	0.53125	0.428571	0.5	0.375938	0.513035	0.494732
1970	0.774194	0.426667	0.404494	0.53125	0.428571	0.5	0.375938	0.513035	0.494732
1975	0.774194	0.426667	0.404494	0.53125	0.428571	0.5	0.375938	0.513035	0.494732
1980	0.774194	0.426667	0.404494	0.53125	0.428571	0.5	0.375938	0.513035	0.494732
1985	0.774194	0.453333	0.426966	0.53125	0.428571	0.511111	0.389928	0.522863	0.505489
1990	0.774194	0.453333	0.449438	0.5	0.457143	0.516667	0.396923	0.526822	0.512656
1995	0.774194	0.453333	0.449438	0.5	0.457143	0.516667	0.396923	0.526822	0.512656
2000	0.774194	0.453333	0.449438	0.5	0.457143	0.516667	0.396923	0.526822	0.512656

## Sheet: Bayes
Number of features	Pre-vaccination	ChAdOx1-Onset	MenACWY-Onset	ChAdOx1-7D	MenACWY-7D	ACC	MCC	Macro F1	Weighted F1
5	0.58427	0.130435	0.682353	0.326531	0.373626	0.461111	0.334683	0.419443	0.435741
10	0.65	0.255319	0.611765	0.313725	0.371134	0.466667	0.336995	0.440389	0.448093
15	0.666667	0.367347	0.611765	0.285714	0.458333	0.505556	0.387163	0.477965	0.48651
20	0.675	0.385965	0.627907	0.32	0.528736	0.533333	0.42034	0.507522	0.517231
25	0.605263	0.42623	0.635294	0.32	0.522727	0.522222	0.404445	0.501903	0.513938
30	0.625	0.338983	0.627907	0.326531	0.488372	0.505556	0.384919	0.481359	0.492457
35	0.617284	0.350877	0.635294	0.297872	0.511111	0.511111	0.393003	0.482488	0.495726
40	0.617284	0.385965	0.634146	0.340426	0.516129	0.522222	0.408613	0.49879	0.510095
45	0.609756	0.315789	0.626506	0.340426	0.505495	0.505556	0.387278	0.479594	0.491599
50	0.617284	0.344828	0.626506	0.304348	0.5	0.505556	0.386779	0.478593	0.490871
55	0.625	0.372881	0.626506	0.340426	0.527473	0.522222	0.407423	0.498457	0.509528
60	0.625	0.372881	0.609756	0.375	0.527473	0.522222	0.4078	0.502022	0.510917
65	0.625	0.315789	0.609756	0.352941	0.511111	0.505556	0.386558	0.48292	0.493047
70	0.582278	0.321429	0.619048	0.352941	0.533333	0.505556	0.385268	0.481806	0.494685
75	0.6	0.37931	0.619048	0.4	0.522727	0.522222	0.40689	0.504217	0.513579
80	0.589744	0.433333	0.642857	0.392157	0.551724	0.538889	0.426985	0.521963	0.533346
85	0.6	0.4	0.619048	0.392157	0.517647	0.522222	0.406919	0.50577	0.514908
90	0.589744	0.372881	0.611765	0.415094	0.517647	0.516667	0.398526	0.501426	0.510205
95	0.597403	0.372881	0.611765	0.392157	0.545455	0.522222	0.404943	0.503932	0.51395
100	0.623377	0.40678	0.611765	0.392157	0.545455	0.533333	0.419059	0.515906	0.52435
105	0.631579	0.385965	0.635294	0.423077	0.533333	0.538889	0.425787	0.52185	0.530391
110	0.621622	0.37931	0.626506	0.415094	0.543478	0.533333	0.418683	0.517202	0.526253
115	0.613333	0.315789	0.619048	0.45283	0.527473	0.522222	0.4046	0.505695	0.513968
120	0.605263	0.315789	0.619048	0.444444	0.539326	0.522222	0.405054	0.504774	0.51397
125	0.623377	0.254545	0.588235	0.423077	0.527473	0.505556	0.384023	0.483341	0.491354
130	0.613333	0.321429	0.588235	0.415094	0.527473	0.511111	0.390146	0.493113	0.500667
135	0.649351	0.333333	0.62069	0.431373	0.527473	0.533333	0.418776	0.512444	0.51984
140	0.649351	0.327273	0.604651	0.470588	0.549451	0.538889	0.42611	0.520263	0.526083
145	0.631579	0.296296	0.604651	0.461538	0.543478	0.527778	0.411639	0.507509	0.514672
150	0.613333	0.321429	0.590909	0.423077	0.561798	0.522222	0.403104	0.502109	0.510514
155	0.631579	0.296296	0.606742	0.461538	0.561798	0.533333	0.417567	0.511591	0.51939
160	0.631579	0.327273	0.613636	0.45283	0.545455	0.533333	0.417804	0.514155	0.521696
165	0.657895	0.321429	0.611765	0.472727	0.545455	0.538889	0.425943	0.521854	0.527692
170	0.649351	0.327273	0.611765	0.472727	0.545455	0.538889	0.42652	0.521314	0.527386
175	0.631579	0.357143	0.604651	0.481481	0.545455	0.538889	0.425512	0.524062	0.529601
180	0.630137	0.321429	0.604651	0.472727	0.555556	0.533333	0.417215	0.5169	0.523663
185	0.60274	0.327273	0.588235	0.436364	0.543478	0.516667	0.396598	0.499618	0.507222
190	0.60274	0.327273	0.588235	0.436364	0.543478	0.516667	0.396598	0.499618	0.507222
195	0.575342	0.327869	0.547619	0.461538	0.533333	0.5	0.375381	0.48914	0.494197
200	0.575342	0.327869	0.53012	0.461538	0.527473	0.494444	0.36876	0.484469	0.488293
205	0.591549	0.327869	0.53012	0.461538	0.537634	0.5	0.375105	0.489742	0.493219
210	0.611111	0.333333	0.53012	0.461538	0.537634	0.505556	0.38254	0.494748	0.497372
215	0.611111	0.333333	0.53012	0.461538	0.537634	0.505556	0.38254	0.494748	0.497372
220	0.611111	0.333333	0.547619	0.461538	0.543478	0.511111	0.389131	0.499416	0.503273
225	0.575342	0.366667	0.571429	0.45283	0.533333	0.511111	0.389511	0.49992	0.506076
230	0.591549	0.372881	0.595238	0.384615	0.574468	0.522222	0.403009	0.50375	0.514044
235	0.628571	0.372881	0.588235	0.392157	0.568421	0.527778	0.409386	0.510053	0.518059
240	0.619718	0.344828	0.571429	0.392157	0.5625	0.516667	0.396158	0.498126	0.505753
245	0.619718	0.4	0.585366	0.392157	0.5625	0.527778	0.411091	0.511948	0.519507
250	0.611111	0.433333	0.592593	0.392157	0.5625	0.533333	0.419004	0.518339	0.526118
255	0.611111	0.433333	0.575	0.392157	0.556701	0.527778	0.412525	0.51366	0.520204
260	0.611111	0.448276	0.585366	0.377358	0.547368	0.527778	0.411472	0.513896	0.521058
265	0.619718	0.433333	0.592593	0.384615	0.541667	0.527778	0.411547	0.514385	0.521503
270	0.638889	0.440678	0.585366	0.384615	0.547368	0.533333	0.418472	0.519383	0.52535
275	0.638889	0.466667	0.592593	0.392157	0.520833	0.533333	0.419004	0.522228	0.527214
280	0.638889	0.5	0.592593	0.423077	0.547368	0.55	0.440088	0.540385	0.544522
285	0.675676	0.533333	0.617284	0.431373	0.553191	0.572222	0.469106	0.562171	0.565716
290	0.675676	0.508475	0.626506	0.423077	0.565217	0.572222	0.46803	0.55979	0.564924
295	0.675676	0.508475	0.626506	0.423077	0.565217	0.572222	0.46803	0.55979	0.564924
300	0.675676	0.491803	0.626506	0.431373	0.549451	0.566667	0.460839	0.554962	0.559659
305	0.675676	0.491803	0.609756	0.431373	0.543478	0.561111	0.454289	0.550417	0.553925
310	0.675676	0.5	0.617284	0.461538	0.537634	0.566667	0.461901	0.558426	0.561089
315	0.675676	0.5	0.617284	0.461538	0.537634	0.566667	0.461901	0.558426	0.561089
320	0.675676	0.5	0.617284	0.461538	0.537634	0.566667	0.461901	0.558426	0.561089
325	0.675676	0.5	0.592593	0.461538	0.516129	0.555556	0.447778	0.549187	0.549744
330	0.675676	0.483871	0.6	0.461538	0.521739	0.555556	0.448128	0.548565	0.549999
335	0.675676	0.483871	0.617284	0.461538	0.527473	0.561111	0.454642	0.553168	0.555818
340	0.657534	0.533333	0.617284	0.461538	0.510638	0.561111	0.454513	0.556066	0.558129
345	0.638889	0.52459	0.617284	0.45283	0.516129	0.555556	0.446911	0.549944	0.553321
350	0.638889	0.5	0.60241	0.461538	0.516129	0.55	0.438992	0.543793	0.54638
355	0.638889	0.5	0.60241	0.461538	0.516129	0.55	0.438992	0.543793	0.54638
360	0.611111	0.482759	0.609756	0.436364	0.537634	0.544444	0.432547	0.535525	0.541365
365	0.611111	0.482759	0.567901	0.436364	0.531915	0.533333	0.418976	0.52601	0.529134
370	0.591549	0.482759	0.567901	0.436364	0.526316	0.527778	0.411628	0.520978	0.524707
375	0.611111	0.474576	0.567901	0.407407	0.531915	0.527778	0.411818	0.518582	0.522807
380	0.611111	0.448276	0.567901	0.407407	0.526316	0.522222	0.404895	0.512202	0.51671
385	0.619718	0.440678	0.560976	0.415094	0.526316	0.522222	0.403975	0.512556	0.516177
390	0.6	0.440678	0.567901	0.407407	0.520833	0.516667	0.397139	0.507364	0.512278
395	0.591549	0.45614	0.585366	0.407407	0.520833	0.522222	0.404227	0.512259	0.518312
400	0.6	0.440678	0.592593	0.407407	0.520833	0.522222	0.404203	0.512302	0.518726
405	0.6	0.459016	0.567901	0.384615	0.520833	0.516667	0.39703	0.506473	0.511842
410	0.6	0.444444	0.567901	0.392157	0.526316	0.516667	0.396943	0.506164	0.511676
415	0.6	0.459016	0.571429	0.392157	0.531915	0.522222	0.402591	0.510903	0.516544
420	0.6	0.466667	0.588235	0.392157	0.531915	0.527778	0.409263	0.515795	0.522335
425	0.608696	0.459016	0.585366	0.423077	0.520833	0.527778	0.410357	0.519398	0.524213
430	0.608696	0.459016	0.585366	0.423077	0.520833	0.527778	0.410357	0.519398	0.524213
435	0.588235	0.444444	0.54321	0.431373	0.515464	0.511111	0.389403	0.504545	0.507398
440	0.567164	0.466667	0.560976	0.415094	0.510204	0.511111	0.388787	0.504021	0.508805
445	0.575758	0.474576	0.554217	0.415094	0.505051	0.511111	0.388212	0.504939	0.5087
450	0.628571	0.47619	0.560976	0.44	0.505263	0.527778	0.410625	0.5222	0.523469
455	0.57971	0.444444	0.554217	0.416667	0.494845	0.505556	0.381809	0.497977	0.501751
460	0.57971	0.46875	0.560976	0.382979	0.489796	0.505556	0.382445	0.496442	0.501207
465	0.558824	0.444444	0.554217	0.416667	0.489796	0.5	0.374507	0.492789	0.497235
470	0.558824	0.46875	0.560976	0.382979	0.484848	0.5	0.375148	0.491275	0.496715
475	0.558824	0.451613	0.547619	0.382979	0.484848	0.494444	0.367122	0.485177	0.490085
480	0.558824	0.4375	0.560976	0.391304	0.48	0.494444	0.368234	0.485721	0.491269
485	0.567164	0.419355	0.554217	0.375	0.48	0.488889	0.360232	0.479147	0.484804
490	0.558824	0.419355	0.560976	0.375	0.48	0.488889	0.360985	0.478831	0.485225
495	0.567164	0.461538	0.560976	0.416667	0.489796	0.505556	0.381807	0.499228	0.503478
500	0.558824	0.4375	0.560976	0.382979	0.484848	0.494444	0.36805	0.485025	0.490985
505	0.558824	0.4375	0.560976	0.416667	0.489796	0.5	0.374983	0.492752	0.497727
510	0.558824	0.4375	0.54321	0.416667	0.484848	0.494444	0.36847	0.48821	0.491961
515	0.558824	0.4375	0.55	0.416667	0.5	0.5	0.376175	0.492598	0.497185
520	0.558824	0.451613	0.556962	0.4	0.49505	0.5	0.376724	0.49249	0.497685
525	0.558824	0.444444	0.556962	0.408163	0.49505	0.5	0.376756	0.492689	0.497732
530	0.558824	0.430769	0.538462	0.416667	0.49505	0.494444	0.370263	0.487954	0.491811
535	0.608696	0.454545	0.538462	0.416667	0.505051	0.511111	0.391657	0.504684	0.506483
540	0.6	0.447761	0.519481	0.425532	0.505051	0.505556	0.385554	0.499565	0.50036
545	0.621622	0.412698	0.556962	0.391304	0.469388	0.5	0.378659	0.490395	0.493374
550	0.621622	0.42623	0.575	0.391304	0.464646	0.505556	0.385397	0.49576	0.499485
555	0.613333	0.42623	0.575	0.4	0.464646	0.505556	0.385902	0.495842	0.499599
560	0.613333	0.451613	0.582278	0.4	0.464646	0.511111	0.393522	0.502374	0.506153
565	0.605263	0.4	0.575	0.4	0.464646	0.5	0.379221	0.488982	0.49349
570	0.613333	0.440678	0.567901	0.4	0.48	0.511111	0.392762	0.500383	0.503891
575	0.605263	0.413793	0.567901	0.4	0.48	0.505556	0.386108	0.493391	0.497662
580	0.605263	0.413793	0.585366	0.4	0.484848	0.511111	0.392635	0.497854	0.503327
585	0.605263	0.42623	0.607595	0.4	0.484848	0.516667	0.4011	0.504787	0.511411
590	0.605263	0.451613	0.607595	0.4	0.489796	0.522222	0.408073	0.510853	0.517191
595	0.605263	0.42623	0.607595	0.4	0.484848	0.516667	0.4011	0.504787	0.511411
600	0.605263	0.42623	0.607595	0.4	0.484848	0.516667	0.4011	0.504787	0.511411
605	0.605263	0.42623	0.607595	0.4	0.484848	0.516667	0.4011	0.504787	0.511411
610	0.605263	0.4	0.6	0.4	0.484848	0.511111	0.393491	0.498022	0.504619
615	0.605263	0.42623	0.607595	0.4	0.484848	0.516667	0.4011	0.504787	0.511411
620	0.605263	0.42623	0.6	0.4	0.489796	0.516667	0.400459	0.504258	0.510555
625	0.605263	0.42623	0.6	0.4	0.489796	0.516667	0.400459	0.504258	0.510555
630	0.613333	0.4	0.592593	0.4	0.505051	0.516667	0.399703	0.502195	0.508587
635	0.611111	0.387097	0.564103	0.425532	0.49505	0.505556	0.385844	0.496578	0.500401
640	0.611111	0.387097	0.564103	0.425532	0.49505	0.505556	0.385844	0.496578	0.500401
645	0.60274	0.387097	0.545455	0.425532	0.49505	0.5	0.379631	0.491174	0.494183
650	0.60274	0.393443	0.564103	0.425532	0.49505	0.505556	0.386236	0.496173	0.500216
655	0.60274	0.40625	0.526316	0.425532	0.5	0.5	0.380059	0.492167	0.493825
660	0.60274	0.419355	0.564103	0.425532	0.5	0.511111	0.39319	0.502346	0.506094
665	0.594595	0.42623	0.582278	0.434783	0.5	0.516667	0.400294	0.507577	0.51233
670	0.594595	0.412698	0.545455	0.434783	0.5	0.505556	0.387084	0.497506	0.500234
675	0.60274	0.412698	0.552632	0.425532	0.49505	0.505556	0.387313	0.49773	0.500751
680	0.60274	0.393443	0.545455	0.425532	0.490196	0.5	0.379804	0.491473	0.494241
685	0.630137	0.412698	0.545455	0.425532	0.5	0.511111	0.393728	0.502764	0.504419
690	0.613333	0.430769	0.533333	0.425532	0.489796	0.505556	0.388323	0.498553	0.499535
695	0.621622	0.40625	0.526316	0.425532	0.505051	0.505556	0.387435	0.496954	0.498017
700	0.621622	0.387097	0.538462	0.425532	0.505051	0.505556	0.386328	0.495552	0.497677
705	0.621622	0.387097	0.538462	0.425532	0.505051	0.505556	0.386328	0.495552	0.497677
710	0.621622	0.387097	0.538462	0.425532	0.505051	0.505556	0.386328	0.495552	0.497677
715	0.621622	0.366667	0.556962	0.425532	0.5	0.505556	0.385985	0.494156	0.497612
720	0.621622	0.366667	0.556962	0.425532	0.5	0.505556	0.385985	0.494156	0.497612
725	0.621622	0.366667	0.556962	0.425532	0.5	0.505556	0.385985	0.494156	0.497612
730	0.621622	0.366667	0.556962	0.425532	0.5	0.505556	0.385985	0.494156	0.497612
735	0.621622	0.393443	0.556962	0.425532	0.505051	0.511111	0.392937	0.500522	0.503672
740	0.60274	0.393443	0.556962	0.425532	0.5	0.505556	0.385563	0.495735	0.499479
745	0.621622	0.4	0.575	0.425532	0.505051	0.516667	0.39958	0.505441	0.509584
750	0.613333	0.4	0.575	0.425532	0.489796	0.511111	0.392748	0.500732	0.504774
755	0.621622	0.419355	0.582278	0.425532	0.489796	0.516667	0.399905	0.507717	0.511558
760	0.621622	0.412698	0.564103	0.425532	0.489796	0.511111	0.393318	0.50275	0.505592
765	0.621622	0.419355	0.564103	0.425532	0.505051	0.516667	0.400559	0.507132	0.510287
770	0.621622	0.412698	0.564103	0.458333	0.494845	0.516667	0.400235	0.51032	0.512209
775	0.621622	0.412698	0.545455	0.458333	0.489796	0.511111	0.393784	0.505581	0.506189
780	0.621622	0.387097	0.538462	0.458333	0.489796	0.505556	0.386144	0.499062	0.49967
785	0.621622	0.380952	0.519481	0.425532	0.484848	0.494444	0.372636	0.486487	0.486993
790	0.621622	0.393443	0.538462	0.458333	0.505051	0.511111	0.393389	0.503382	0.504308
795	0.621622	0.393443	0.538462	0.425532	0.5	0.505556	0.386477	0.495812	0.49769
800	0.621622	0.393443	0.538462	0.458333	0.505051	0.511111	0.393389	0.503382	0.504308
805	0.621622	0.393443	0.538462	0.458333	0.505051	0.511111	0.393389	0.503382	0.504308
810	0.621622	0.393443	0.538462	0.458333	0.505051	0.511111	0.393389	0.503382	0.504308
815	0.621622	0.393443	0.556962	0.458333	0.510204	0.516667	0.399847	0.508113	0.510312
820	0.621622	0.360656	0.55	0.458333	0.494845	0.505556	0.385031	0.497091	0.498985
825	0.621622	0.360656	0.55	0.458333	0.494845	0.505556	0.385031	0.497091	0.498985
830	0.621622	0.360656	0.55	0.458333	0.494845	0.505556	0.385031	0.497091	0.498985
835	0.621622	0.360656	0.531646	0.458333	0.489796	0.5	0.378533	0.49241	0.493042
840	0.621622	0.387097	0.538462	0.458333	0.489796	0.505556	0.386144	0.499062	0.49967
845	0.621622	0.333333	0.525	0.458333	0.489796	0.494444	0.370949	0.485617	0.486298
850	0.621622	0.333333	0.525	0.425532	0.484848	0.488889	0.363992	0.478067	0.479704
855	0.621622	0.360656	0.531646	0.425532	0.484848	0.494444	0.371589	0.484861	0.486449
860	0.621622	0.360656	0.531646	0.425532	0.484848	0.494444	0.371589	0.484861	0.486449
865	0.613333	0.393443	0.538462	0.44898	0.474227	0.5	0.379313	0.493689	0.494393
870	0.613333	0.366667	0.531646	0.44898	0.474227	0.494444	0.371722	0.48697	0.487704
875	0.613333	0.393443	0.538462	0.44898	0.474227	0.5	0.379313	0.493689	0.494393
880	0.613333	0.393443	0.538462	0.458333	0.489796	0.505556	0.386564	0.498673	0.499498
885	0.613333	0.393443	0.538462	0.458333	0.489796	0.505556	0.386564	0.498673	0.499498
890	0.613333	0.4	0.538462	0.44898	0.489796	0.505556	0.386544	0.498114	0.499141
895	0.621622	0.372881	0.531646	0.48	0.489796	0.505556	0.385627	0.499189	0.498895
900	0.621622	0.4	0.538462	0.48	0.489796	0.511111	0.393202	0.505976	0.505646
905	0.621622	0.4	0.538462	0.489796	0.505051	0.516667	0.400475	0.510986	0.510754
910	0.621622	0.393443	0.538462	0.458333	0.505051	0.511111	0.393389	0.503382	0.504308
915	0.621622	0.4	0.538462	0.458333	0.52	0.516667	0.400683	0.507683	0.508915
920	0.621622	0.4	0.538462	0.44898	0.505051	0.511111	0.393365	0.502823	0.503951
925	0.621622	0.372881	0.531646	0.44898	0.505051	0.505556	0.38578	0.496036	0.4972
930	0.621622	0.372881	0.531646	0.44898	0.505051	0.505556	0.38578	0.496036	0.4972
935	0.621622	0.372881	0.531646	0.44898	0.505051	0.505556	0.38578	0.496036	0.4972
940	0.621622	0.372881	0.531646	0.44898	0.505051	0.505556	0.38578	0.496036	0.4972
945	0.621622	0.372881	0.531646	0.44898	0.505051	0.505556	0.38578	0.496036	0.4972
950	0.621622	0.372881	0.531646	0.44898	0.505051	0.505556	0.38578	0.496036	0.4972
955	0.621622	0.372881	0.531646	0.44898	0.505051	0.505556	0.38578	0.496036	0.4972
960	0.621622	0.366667	0.531646	0.44898	0.489796	0.5	0.378515	0.491742	0.492585
965	0.621622	0.344828	0.525	0.44898	0.505051	0.5	0.378222	0.489096	0.490321
970	0.621622	0.372881	0.531646	0.416667	0.5	0.5	0.378842	0.488563	0.490664
975	0.621622	0.4	0.538462	0.44898	0.505051	0.511111	0.393365	0.502823	0.503951
980	0.621622	0.4	0.538462	0.44898	0.505051	0.511111	0.393365	0.502823	0.503951
985	0.621622	0.4	0.538462	0.44898	0.505051	0.511111	0.393365	0.502823	0.503951
990	0.621622	0.372881	0.531646	0.44898	0.505051	0.505556	0.38578	0.496036	0.4972
995	0.621622	0.4	0.538462	0.44898	0.505051	0.511111	0.393365	0.502823	0.503951
1000	0.621622	0.372881	0.531646	0.48	0.489796	0.505556	0.385627	0.499189	0.498895
1005	0.621622	0.372881	0.531646	0.48	0.489796	0.505556	0.385627	0.499189	0.498895
1010	0.60274	0.344828	0.525	0.48	0.484848	0.494444	0.370698	0.487483	0.487848
1015	0.60274	0.372881	0.531646	0.48	0.484848	0.5	0.37825	0.494423	0.494726
1020	0.60274	0.372881	0.531646	0.48	0.484848	0.5	0.37825	0.494423	0.494726
1025	0.60274	0.372881	0.531646	0.44898	0.5	0.5	0.378407	0.491249	0.493007
1030	0.60274	0.4	0.538462	0.44898	0.5	0.505556	0.385998	0.498036	0.499759
1035	0.621622	0.372881	0.531646	0.48	0.489796	0.505556	0.385627	0.499189	0.498895
1040	0.60274	0.372881	0.531646	0.48	0.484848	0.5	0.37825	0.494423	0.494726
1045	0.60274	0.372881	0.531646	0.48	0.484848	0.5	0.37825	0.494423	0.494726
1050	0.583333	0.366667	0.531646	0.44898	0.48	0.488889	0.36377	0.482125	0.484186
1055	0.583333	0.366667	0.531646	0.44898	0.48	0.488889	0.36377	0.482125	0.484186
1060	0.583333	0.366667	0.531646	0.44898	0.48	0.488889	0.36377	0.482125	0.484186
1065	0.583333	0.366667	0.531646	0.44898	0.48	0.488889	0.36377	0.482125	0.484186
1070	0.583333	0.393443	0.538462	0.458333	0.49505	0.5	0.378671	0.493724	0.495861
1075	0.583333	0.366667	0.531646	0.458333	0.49505	0.494444	0.371056	0.487006	0.489172
1080	0.56338	0.360656	0.531646	0.458333	0.49505	0.488889	0.363557	0.481813	0.484856
1085	0.56338	0.360656	0.531646	0.458333	0.49505	0.488889	0.363557	0.481813	0.484856
1090	0.56338	0.360656	0.531646	0.458333	0.49505	0.488889	0.363557	0.481813	0.484856
1095	0.56338	0.366667	0.531646	0.458333	0.509804	0.494444	0.37085	0.485966	0.489319
1100	0.56338	0.366667	0.531646	0.458333	0.509804	0.494444	0.37085	0.485966	0.489319
1105	0.56338	0.360656	0.531646	0.458333	0.49505	0.488889	0.363557	0.481813	0.484856
1110	0.56338	0.360656	0.531646	0.458333	0.49505	0.488889	0.363557	0.481813	0.484856
1115	0.56338	0.366667	0.531646	0.458333	0.509804	0.494444	0.37085	0.485966	0.489319
1120	0.56338	0.366667	0.531646	0.458333	0.509804	0.494444	0.37085	0.485966	0.489319
1125	0.56338	0.366667	0.531646	0.458333	0.509804	0.494444	0.37085	0.485966	0.489319
1130	0.56338	0.366667	0.531646	0.458333	0.509804	0.494444	0.37085	0.485966	0.489319
1135	0.56338	0.366667	0.531646	0.458333	0.509804	0.494444	0.37085	0.485966	0.489319
1140	0.56338	0.366667	0.531646	0.44898	0.49505	0.488889	0.363544	0.481144	0.484399
1145	0.56338	0.366667	0.531646	0.458333	0.509804	0.494444	0.37085	0.485966	0.489319
1150	0.56338	0.412698	0.545455	0.425532	0.509804	0.5	0.379059	0.491374	0.495896
1155	0.56338	0.412698	0.545455	0.425532	0.509804	0.5	0.379059	0.491374	0.495896
1160	0.56338	0.412698	0.545455	0.425532	0.509804	0.5	0.379059	0.491374	0.495896
1165	0.555556	0.412698	0.545455	0.391304	0.509804	0.494444	0.37236	0.482963	0.488931
1170	0.555556	0.412698	0.545455	0.391304	0.509804	0.494444	0.37236	0.482963	0.488931
1175	0.56338	0.4375	0.545455	0.391304	0.509804	0.5	0.379154	0.489489	0.494739
1180	0.555556	0.412698	0.545455	0.391304	0.509804	0.494444	0.37236	0.482963	0.488931
1185	0.555556	0.412698	0.545455	0.391304	0.509804	0.494444	0.37236	0.482963	0.488931
1190	0.555556	0.412698	0.545455	0.391304	0.509804	0.494444	0.37236	0.482963	0.488931
1195	0.555556	0.387097	0.538462	0.391304	0.509804	0.488889	0.364683	0.476444	0.482412
1200	0.56338	0.412698	0.538462	0.391304	0.509804	0.494444	0.371466	0.48313	0.488366
1205	0.56338	0.412698	0.538462	0.391304	0.509804	0.494444	0.371466	0.48313	0.488366
1210	0.56338	0.412698	0.538462	0.391304	0.509804	0.494444	0.371466	0.48313	0.488366
1215	0.56338	0.412698	0.538462	0.391304	0.509804	0.494444	0.371466	0.48313	0.488366
1220	0.56338	0.412698	0.538462	0.391304	0.509804	0.494444	0.371466	0.48313	0.488366
1225	0.56338	0.412698	0.538462	0.391304	0.509804	0.494444	0.371466	0.48313	0.488366
1230	0.56338	0.412698	0.538462	0.391304	0.509804	0.494444	0.371466	0.48313	0.488366
1235	0.56338	0.412698	0.538462	0.391304	0.509804	0.494444	0.371466	0.48313	0.488366
1240	0.56338	0.412698	0.538462	0.391304	0.509804	0.494444	0.371466	0.48313	0.488366
1245	0.56338	0.4375	0.545455	0.391304	0.509804	0.5	0.379154	0.489489	0.494739
1250	0.56338	0.412698	0.538462	0.391304	0.509804	0.494444	0.371466	0.48313	0.488366
1255	0.56338	0.412698	0.538462	0.391304	0.509804	0.494444	0.371466	0.48313	0.488366
1260	0.56338	0.4375	0.545455	0.391304	0.509804	0.5	0.379154	0.489489	0.494739
1265	0.56338	0.4375	0.545455	0.391304	0.509804	0.5	0.379154	0.489489	0.494739
1270	0.56338	0.4375	0.545455	0.391304	0.509804	0.5	0.379154	0.489489	0.494739
1275	0.56338	0.4375	0.545455	0.355556	0.504854	0.494444	0.372276	0.481349	0.487653
1280	0.56338	0.4375	0.545455	0.355556	0.504854	0.494444	0.372276	0.481349	0.487653
1285	0.56338	0.4375	0.545455	0.355556	0.504854	0.494444	0.372276	0.481349	0.487653
1290	0.56338	0.4375	0.545455	0.355556	0.504854	0.494444	0.372276	0.481349	0.487653
1295	0.56338	0.4375	0.545455	0.355556	0.504854	0.494444	0.372276	0.481349	0.487653
1300	0.56338	0.4375	0.545455	0.355556	0.504854	0.494444	0.372276	0.481349	0.487653
1305	0.56338	0.4375	0.545455	0.355556	0.504854	0.494444	0.372276	0.481349	0.487653
1310	0.56338	0.4375	0.545455	0.355556	0.504854	0.494444	0.372276	0.481349	0.487653
1315	0.56338	0.4375	0.545455	0.355556	0.504854	0.494444	0.372276	0.481349	0.487653
1320	0.56338	0.412698	0.538462	0.355556	0.504854	0.488889	0.364574	0.47499	0.48128
1325	0.56338	0.412698	0.538462	0.355556	0.504854	0.488889	0.364574	0.47499	0.48128
1330	0.56338	0.412698	0.538462	0.355556	0.504854	0.488889	0.364574	0.47499	0.48128
1335	0.56338	0.412698	0.538462	0.355556	0.504854	0.488889	0.364574	0.47499	0.48128
1340	0.56338	0.412698	0.538462	0.355556	0.504854	0.488889	0.364574	0.47499	0.48128
1345	0.56338	0.412698	0.538462	0.355556	0.504854	0.488889	0.364574	0.47499	0.48128
1350	0.56338	0.412698	0.538462	0.355556	0.504854	0.488889	0.364574	0.47499	0.48128
1355	0.56338	0.412698	0.538462	0.355556	0.504854	0.488889	0.364574	0.47499	0.48128
1360	0.56338	0.412698	0.538462	0.355556	0.504854	0.488889	0.364574	0.47499	0.48128
1365	0.56338	0.412698	0.538462	0.355556	0.504854	0.488889	0.364574	0.47499	0.48128
1370	0.56338	0.412698	0.538462	0.355556	0.504854	0.488889	0.364574	0.47499	0.48128
1375	0.56338	0.393443	0.525	0.355556	0.504854	0.483333	0.356403	0.468447	0.474235
1380	0.56338	0.387097	0.531646	0.355556	0.504854	0.483333	0.356901	0.468507	0.474807
1385	0.56338	0.393443	0.525	0.355556	0.504854	0.483333	0.356403	0.468447	0.474235
1390	0.56338	0.393443	0.525	0.355556	0.504854	0.483333	0.356403	0.468447	0.474235
1395	0.56338	0.393443	0.525	0.355556	0.504854	0.483333	0.356403	0.468447	0.474235
1400	0.56338	0.393443	0.525	0.355556	0.504854	0.483333	0.356403	0.468447	0.474235
1405	0.56338	0.393443	0.525	0.355556	0.504854	0.483333	0.356403	0.468447	0.474235
1410	0.56338	0.393443	0.525	0.355556	0.504854	0.483333	0.356403	0.468447	0.474235
1415	0.56338	0.393443	0.525	0.355556	0.504854	0.483333	0.356403	0.468447	0.474235
1420	0.56338	0.393443	0.525	0.355556	0.504854	0.483333	0.356403	0.468447	0.474235
1425	0.56338	0.393443	0.525	0.391304	0.509804	0.488889	0.363311	0.476586	0.481321
1430	0.56338	0.419355	0.531646	0.391304	0.509804	0.494444	0.370941	0.483098	0.487807
1435	0.56338	0.419355	0.531646	0.391304	0.509804	0.494444	0.370941	0.483098	0.487807
1440	0.56338	0.42623	0.531646	0.425532	0.509804	0.5	0.378011	0.491318	0.494771
1445	0.571429	0.419355	0.531646	0.425532	0.509804	0.5	0.377654	0.491553	0.494808
1450	0.571429	0.42623	0.531646	0.458333	0.509804	0.505556	0.384729	0.499488	0.501535
1455	0.571429	0.419355	0.531646	0.425532	0.509804	0.5	0.377654	0.491553	0.494808
1460	0.571429	0.419355	0.531646	0.425532	0.509804	0.5	0.377654	0.491553	0.494808
1465	0.56338	0.350877	0.518519	0.489796	0.509804	0.494444	0.369979	0.486475	0.48824
1470	0.56338	0.350877	0.518519	0.489796	0.509804	0.494444	0.369979	0.486475	0.48824
1475	0.56338	0.350877	0.518519	0.489796	0.509804	0.494444	0.369979	0.486475	0.48824
1480	0.56338	0.37931	0.525	0.489796	0.509804	0.5	0.377526	0.493458	0.495145
1485	0.56338	0.37931	0.525	0.489796	0.509804	0.5	0.377526	0.493458	0.495145
1490	0.56338	0.350877	0.518519	0.489796	0.509804	0.494444	0.369979	0.486475	0.48824
1495	0.56338	0.37931	0.525	0.489796	0.509804	0.5	0.377526	0.493458	0.495145
1500	0.56338	0.37931	0.525	0.489796	0.509804	0.5	0.377526	0.493458	0.495145
1505	0.57971	0.387097	0.525	0.44898	0.54	0.505556	0.383521	0.496157	0.499279
1510	0.57971	0.387097	0.525	0.44898	0.54	0.505556	0.383521	0.496157	0.499279
1515	0.57971	0.412698	0.531646	0.44898	0.54	0.511111	0.391127	0.502607	0.505708
1520	0.588235	0.380952	0.525	0.44898	0.54	0.505556	0.383211	0.496633	0.499526
1525	0.617647	0.40625	0.531646	0.44	0.545455	0.516667	0.39774	0.508199	0.510383
1530	0.617647	0.40625	0.531646	0.44	0.545455	0.516667	0.39774	0.508199	0.510383
1535	0.617647	0.40625	0.531646	0.44	0.545455	0.516667	0.39774	0.508199	0.510383
1540	0.608696	0.40625	0.531646	0.44898	0.545455	0.516667	0.398097	0.508205	0.510438
1545	0.608696	0.380952	0.525	0.44898	0.545455	0.511111	0.390485	0.501816	0.504065
1550	0.575758	0.430769	0.531646	0.416667	0.529412	0.505556	0.383541	0.49685	0.500587
1555	0.57971	0.393443	0.525	0.416667	0.529412	0.5	0.376773	0.488846	0.492645
1560	0.57971	0.419355	0.531646	0.416667	0.529412	0.505556	0.384385	0.495358	0.499131
1565	0.558824	0.366667	0.525	0.4	0.529412	0.488889	0.362188	0.47598	0.481593
1570	0.558824	0.366667	0.525	0.4	0.529412	0.488889	0.362188	0.47598	0.481593
1575	0.558824	0.366667	0.525	0.4	0.529412	0.488889	0.362188	0.47598	0.481593
1580	0.550725	0.366667	0.525	0.408163	0.529412	0.488889	0.362518	0.475993	0.481649
1585	0.550725	0.366667	0.525	0.408163	0.529412	0.488889	0.362518	0.475993	0.481649
1590	0.558824	0.366667	0.525	0.4	0.529412	0.488889	0.362188	0.47598	0.481593
1595	0.550725	0.366667	0.525	0.408163	0.529412	0.488889	0.362518	0.475993	0.481649
1600	0.550725	0.366667	0.525	0.408163	0.529412	0.488889	0.362518	0.475993	0.481649
1605	0.558824	0.393443	0.525	0.416667	0.524272	0.494444	0.369504	0.483641	0.488109
1610	0.57971	0.393443	0.525	0.416667	0.529412	0.5	0.376773	0.488846	0.492645
1615	0.558824	0.412698	0.531646	0.416667	0.529412	0.5	0.376956	0.489849	0.494545
1620	0.558824	0.412698	0.531646	0.416667	0.529412	0.5	0.376956	0.489849	0.494545
1625	0.545455	0.4375	0.538462	0.4	0.529412	0.5	0.376841	0.490166	0.49594
1630	0.545455	0.4375	0.538462	0.4	0.529412	0.5	0.376841	0.490166	0.49594
1635	0.529412	0.393443	0.525	0.408163	0.529412	0.488889	0.362186	0.477086	0.483124
1640	0.529412	0.393443	0.525	0.408163	0.529412	0.488889	0.362186	0.477086	0.483124
1645	0.529412	0.393443	0.525	0.408163	0.529412	0.488889	0.362186	0.477086	0.483124
1650	0.529412	0.393443	0.525	0.408163	0.529412	0.488889	0.362186	0.477086	0.483124
1655	0.550725	0.366667	0.525	0.408163	0.529412	0.488889	0.362518	0.475993	0.481649
1660	0.529412	0.360656	0.525	0.408163	0.529412	0.483333	0.355071	0.470529	0.477113
1665	0.529412	0.354839	0.525	0.375	0.529412	0.477778	0.347977	0.462732	0.470519
1670	0.529412	0.354839	0.525	0.375	0.529412	0.477778	0.347977	0.462732	0.470519
1675	0.529412	0.354839	0.525	0.375	0.529412	0.477778	0.347977	0.462732	0.470519
1680	0.529412	0.354839	0.525	0.375	0.529412	0.477778	0.347977	0.462732	0.470519
1685	0.550725	0.360656	0.525	0.375	0.529412	0.483333	0.35541	0.468158	0.47502
1690	0.550725	0.360656	0.525	0.375	0.529412	0.483333	0.35541	0.468158	0.47502
1695	0.550725	0.366667	0.525	0.408163	0.529412	0.488889	0.362518	0.475993	0.481649
1700	0.550725	0.4	0.525	0.4	0.514851	0.488889	0.362357	0.478115	0.483083
1705	0.606061	0.421053	0.53012	0.431373	0.543689	0.516667	0.396102	0.506459	0.508992
1710	0.606061	0.421053	0.53012	0.431373	0.543689	0.516667	0.396102	0.506459	0.508992
1715	0.606061	0.436364	0.564706	0.431373	0.543689	0.527778	0.4097	0.516438	0.52083
1720	0.606061	0.436364	0.564706	0.431373	0.543689	0.527778	0.4097	0.516438	0.52083
1725	0.606061	0.407407	0.564706	0.392157	0.538462	0.516667	0.395777	0.501758	0.507794
1730	0.606061	0.436364	0.534884	0.4	0.543689	0.516667	0.395053	0.504199	0.507814
1735	0.606061	0.436364	0.534884	0.4	0.543689	0.516667	0.395053	0.504199	0.507814
1740	0.606061	0.436364	0.534884	0.4	0.543689	0.516667	0.395053	0.504199	0.507814
1745	0.606061	0.436364	0.534884	0.4	0.543689	0.516667	0.395053	0.504199	0.507814
1750	0.615385	0.436364	0.534884	0.431373	0.543689	0.522222	0.401889	0.512339	0.514545
1755	0.597015	0.464286	0.534884	0.375	0.543689	0.516667	0.395325	0.502975	0.507309
1760	0.597015	0.464286	0.534884	0.375	0.543689	0.516667	0.395325	0.502975	0.507309
1765	0.597015	0.464286	0.534884	0.375	0.543689	0.516667	0.395325	0.502975	0.507309
1770	0.597015	0.464286	0.534884	0.375	0.543689	0.516667	0.395325	0.502975	0.507309
1775	0.606061	0.464286	0.534884	0.367347	0.543689	0.516667	0.394982	0.503253	0.507491
1780	0.615385	0.464286	0.534884	0.4	0.543689	0.522222	0.401803	0.511649	0.514435
1785	0.615385	0.464286	0.534884	0.4	0.543689	0.522222	0.401803	0.511649	0.514435
1790	0.615385	0.464286	0.534884	0.4	0.543689	0.522222	0.401803	0.511649	0.514435
1795	0.615385	0.45614	0.517647	0.4	0.543689	0.516667	0.394987	0.506572	0.508441
1800	0.615385	0.464286	0.534884	0.4	0.543689	0.522222	0.401803	0.511649	0.514435
1805	0.615385	0.464286	0.534884	0.4	0.543689	0.522222	0.401803	0.511649	0.514435
1810	0.615385	0.464286	0.534884	0.4	0.543689	0.522222	0.401803	0.511649	0.514435
1815	0.615385	0.464286	0.534884	0.4	0.543689	0.522222	0.401803	0.511649	0.514435
1820	0.615385	0.464286	0.534884	0.4	0.543689	0.522222	0.401803	0.511649	0.514435
1825	0.615385	0.464286	0.534884	0.4	0.543689	0.522222	0.401803	0.511649	0.514435
1830	0.615385	0.464286	0.534884	0.4	0.543689	0.522222	0.401803	0.511649	0.514435
1835	0.615385	0.464286	0.534884	0.4	0.543689	0.522222	0.401803	0.511649	0.514435
1840	0.636364	0.464286	0.534884	0.408163	0.543689	0.527778	0.409254	0.517477	0.519176
1845	0.636364	0.464286	0.534884	0.408163	0.543689	0.527778	0.409254	0.517477	0.519176
1850	0.636364	0.491228	0.528736	0.416667	0.54902	0.533333	0.415748	0.524403	0.525141
1855	0.636364	0.491228	0.528736	0.416667	0.54902	0.533333	0.415748	0.524403	0.525141
1860	0.656716	0.509091	0.545455	0.416667	0.54902	0.544444	0.430169	0.53539	0.536061
1865	0.656716	0.509091	0.545455	0.416667	0.54902	0.544444	0.430169	0.53539	0.536061
1870	0.656716	0.509091	0.545455	0.416667	0.54902	0.544444	0.430169	0.53539	0.536061
1875	0.656716	0.5	0.528736	0.416667	0.54902	0.538889	0.423277	0.530228	0.530029
1880	0.656716	0.5	0.528736	0.416667	0.54902	0.538889	0.423277	0.530228	0.530029
1885	0.656716	0.5	0.528736	0.416667	0.54902	0.538889	0.423277	0.530228	0.530029
1890	0.656716	0.472727	0.522727	0.416667	0.54902	0.533333	0.415889	0.523571	0.52346
1895	0.656716	0.472727	0.522727	0.416667	0.54902	0.533333	0.415889	0.523571	0.52346
1900	0.656716	0.472727	0.522727	0.416667	0.54902	0.533333	0.415889	0.523571	0.52346
1905	0.656716	0.464286	0.505747	0.416667	0.54902	0.527778	0.409006	0.518487	0.517478
1910	0.656716	0.472727	0.528736	0.416667	0.543689	0.533333	0.41648	0.523707	0.523815
1915	0.636364	0.45614	0.511628	0.416667	0.543689	0.522222	0.40208	0.512898	0.513028
1920	0.636364	0.45614	0.511628	0.416667	0.543689	0.522222	0.40208	0.512898	0.513028
1925	0.636364	0.45614	0.511628	0.416667	0.543689	0.522222	0.40208	0.512898	0.513028
1930	0.636364	0.45614	0.511628	0.416667	0.543689	0.522222	0.40208	0.512898	0.513028
1935	0.636364	0.45614	0.511628	0.416667	0.543689	0.522222	0.40208	0.512898	0.513028
1940	0.636364	0.464286	0.522727	0.416667	0.54902	0.527778	0.408342	0.517813	0.518633
1945	0.636364	0.464286	0.522727	0.416667	0.54902	0.527778	0.408342	0.517813	0.518633
1950	0.636364	0.464286	0.528736	0.416667	0.543689	0.527778	0.408927	0.517948	0.518988
1955	0.636364	0.464286	0.528736	0.416667	0.543689	0.527778	0.408927	0.517948	0.518988
1960	0.636364	0.45614	0.511628	0.416667	0.543689	0.522222	0.40208	0.512898	0.513028
1965	0.636364	0.45614	0.511628	0.416667	0.543689	0.522222	0.40208	0.512898	0.513028
1970	0.636364	0.464286	0.522727	0.416667	0.54902	0.527778	0.408342	0.517813	0.518633
1975	0.636364	0.472727	0.545455	0.416667	0.543689	0.533333	0.415816	0.52298	0.524901
1980	0.656716	0.481481	0.539326	0.416667	0.54902	0.538889	0.422815	0.528642	0.529399
1985	0.656716	0.509091	0.545455	0.416667	0.54902	0.544444	0.430169	0.53539	0.536061
1990	0.647887	0.45283	0.545455	0.416667	0.56	0.538889	0.424264	0.524568	0.526825
1995	0.647887	0.45283	0.545455	0.416667	0.56	0.538889	0.424264	0.524568	0.526825
2000	0.647887	0.45283	0.545455	0.416667	0.56	0.538889	0.424264	0.524568	0.526825

## Sheet: Ridge
Number of features	Pre-vaccination	ChAdOx1-Onset	MenACWY-Onset	ChAdOx1-7D	MenACWY-7D	ACC	MCC	Macro F1	Weighted F1
5	0.543478	0.233333	0.659794	0.363636	0.044444	0.427778	0.304738	0.368937	0.373347
10	0.632911	0.344828	0.659574	0.371429	0.20339	0.472222	0.349396	0.442426	0.445642
15	0.578947	0.285714	0.645161	0.363636	0.258065	0.45	0.317856	0.426305	0.433502
20	0.594595	0.349206	0.606742	0.451613	0.305556	0.472222	0.342373	0.461542	0.463112
25	0.637681	0.338462	0.577778	0.433333	0.447368	0.494444	0.367042	0.486924	0.489776
30	0.705882	0.441176	0.541176	0.45614	0.512195	0.533333	0.416357	0.531314	0.528605
35	0.685714	0.4	0.55814	0.40678	0.453333	0.505556	0.38333	0.500793	0.500602
40	0.6875	0.378378	0.574713	0.393443	0.432432	0.494444	0.368335	0.493293	0.494269
45	0.69697	0.352941	0.613636	0.354839	0.421053	0.494444	0.36737	0.487888	0.492269
50	0.741935	0.463768	0.568182	0.447761	0.351351	0.511111	0.3889	0.5146	0.507574
55	0.774194	0.416667	0.551724	0.430769	0.351351	0.5	0.375245	0.504941	0.497006
60	0.6875	0.405797	0.568182	0.40625	0.346667	0.483333	0.353569	0.482879	0.48019
65	0.7	0.432432	0.588235	0.430769	0.315789	0.488889	0.361519	0.493445	0.489377
70	0.646154	0.478873	0.62069	0.354839	0.373333	0.5	0.375022	0.494778	0.498142
75	0.677419	0.5	0.6	0.37931	0.410256	0.516667	0.393177	0.513397	0.514139
80	0.666667	0.57971	0.606742	0.419355	0.475	0.55	0.434835	0.549495	0.550201
85	0.701754	0.57971	0.547619	0.411765	0.390244	0.516667	0.395295	0.526218	0.519846
90	0.655738	0.550725	0.582278	0.434783	0.414634	0.522222	0.405521	0.527632	0.52556
95	0.633333	0.514286	0.5	0.434783	0.423529	0.494444	0.371726	0.501186	0.495813
100	0.644068	0.493151	0.53012	0.507463	0.512821	0.533333	0.417921	0.537524	0.533984
105	0.6	0.507042	0.487179	0.405797	0.463415	0.488889	0.36415	0.492687	0.490021
110	0.610169	0.434783	0.487179	0.416667	0.414634	0.466667	0.336611	0.472686	0.469112
115	0.59375	0.492754	0.5	0.470588	0.455696	0.5	0.377965	0.502558	0.498782
120	0.633333	0.457143	0.469136	0.422535	0.384615	0.466667	0.335832	0.473353	0.466373
125	0.622951	0.434783	0.425	0.430769	0.494118	0.477778	0.347856	0.481524	0.475391
130	0.542373	0.434783	0.433735	0.459016	0.431818	0.455556	0.317126	0.460345	0.455207
135	0.586207	0.444444	0.43038	0.523077	0.488372	0.488889	0.362064	0.494496	0.486723
140	0.566667	0.410959	0.311688	0.484848	0.47619	0.444444	0.30804	0.450071	0.437298
145	0.542373	0.416667	0.373333	0.470588	0.44186	0.444444	0.308991	0.448964	0.44033
150	0.586207	0.438356	0.38961	0.46875	0.431818	0.455556	0.320863	0.462948	0.453025
155	0.561404	0.459459	0.405405	0.477612	0.5	0.477778	0.351173	0.480776	0.474029
160	0.566667	0.447761	0.426667	0.405405	0.52381	0.472222	0.345566	0.474062	0.471673
165	0.586207	0.459459	0.405405	0.410959	0.469136	0.461111	0.332698	0.466233	0.459886
170	0.612903	0.467532	0.361111	0.426667	0.459459	0.461111	0.337244	0.465535	0.454516
175	0.584615	0.426667	0.361111	0.438356	0.453333	0.45	0.32267	0.452817	0.443019
180	0.584615	0.507042	0.328767	0.493151	0.435897	0.466667	0.341835	0.469895	0.45447
185	0.677966	0.545455	0.455696	0.626866	0.564103	0.566667	0.462571	0.574017	0.561183
190	0.625	0.538462	0.394737	0.626866	0.56	0.544444	0.438094	0.549013	0.534516
195	0.539683	0.578947	0.419753	0.647059	0.555556	0.544444	0.435845	0.548199	0.537078
200	0.548387	0.545455	0.385542	0.588235	0.542857	0.516667	0.400592	0.522095	0.510711
205	0.548387	0.638889	0.436782	0.636364	0.575342	0.561111	0.452535	0.567153	0.55664
210	0.6	0.527778	0.482759	0.608696	0.527778	0.544444	0.432217	0.549402	0.541145
215	0.571429	0.575342	0.481928	0.656716	0.540541	0.561111	0.454493	0.565191	0.555955
220	0.610169	0.540541	0.379747	0.676056	0.545455	0.544444	0.435242	0.550394	0.533479
225	0.610169	0.594595	0.419753	0.666667	0.571429	0.566667	0.461633	0.572522	0.558186
230	0.612903	0.608696	0.469136	0.608696	0.506329	0.555556	0.44709	0.561152	0.549616
235	0.610169	0.591549	0.433735	0.656716	0.5	0.55	0.438218	0.558434	0.54335
240	0.677966	0.630137	0.487179	0.636364	0.5	0.577778	0.475193	0.586329	0.57191
245	0.666667	0.64	0.455696	0.625	0.463415	0.561111	0.454035	0.570156	0.55345
250	0.678571	0.630137	0.414634	0.666667	0.465116	0.555556	0.444138	0.571025	0.55017
255	0.655172	0.611111	0.481928	0.6875	0.481928	0.572222	0.465149	0.583528	0.567785
260	0.633333	0.64	0.467532	0.686567	0.493827	0.577778	0.47683	0.584252	0.568359
265	0.65625	0.666667	0.426667	0.666667	0.465116	0.566667	0.463684	0.576273	0.556413
270	0.65625	0.666667	0.441558	0.676471	0.477273	0.572222	0.469165	0.583644	0.564704
275	0.615385	0.711864	0.54321	0.608696	0.465116	0.577778	0.474847	0.588854	0.578884
280	0.615385	0.689655	0.461538	0.647887	0.454545	0.561111	0.455953	0.573802	0.557611
285	0.625	0.644068	0.45	0.628571	0.45977	0.55	0.440301	0.561482	0.545761
290	0.707692	0.6	0.452381	0.656716	0.428571	0.555556	0.445054	0.569072	0.549211
295	0.716418	0.612903	0.425	0.666667	0.447059	0.561111	0.454056	0.573609	0.551702
300	0.69697	0.625	0.395062	0.676923	0.404762	0.544444	0.432184	0.559743	0.535044
305	0.686567	0.646154	0.38961	0.676471	0.385542	0.544444	0.435308	0.556869	0.53137
310	0.666667	0.59375	0.410256	0.656716	0.423529	0.538889	0.427047	0.550184	0.529307
315	0.6875	0.588235	0.35443	0.666667	0.457831	0.538889	0.426185	0.550933	0.526548
320	0.707692	0.588235	0.379747	0.666667	0.487805	0.555556	0.447499	0.566029	0.543239
325	0.617647	0.617647	0.363636	0.647059	0.481013	0.538889	0.429367	0.5454	0.525102
330	0.608696	0.647059	0.368421	0.647059	0.481013	0.544444	0.437218	0.550449	0.530301
335	0.6875	0.619718	0.351351	0.611111	0.455696	0.538889	0.431442	0.545075	0.52177
340	0.626866	0.591549	0.43038	0.657143	0.465753	0.55	0.444206	0.554338	0.537435
345	0.6875	0.6	0.45	0.630137	0.493151	0.566667	0.464679	0.572158	0.555615
350	0.676923	0.591549	0.512821	0.630137	0.493151	0.577778	0.480063	0.580916	0.568765
355	0.636364	0.638889	0.435897	0.630137	0.507042	0.566667	0.467095	0.569666	0.553988
360	0.626866	0.591549	0.472222	0.60274	0.493506	0.555556	0.455175	0.557377	0.545615
365	0.636364	0.617647	0.526316	0.611111	0.564103	0.588889	0.493557	0.591108	0.583529
370	0.626866	0.617647	0.465753	0.611111	0.575	0.577778	0.481322	0.579275	0.568668
375	0.647059	0.65625	0.416667	0.578947	0.525	0.561111	0.462521	0.564785	0.549432
380	0.656716	0.686567	0.453333	0.594595	0.571429	0.588889	0.49526	0.592528	0.579303
385	0.637681	0.676923	0.453333	0.611111	0.531646	0.577778	0.480725	0.582139	0.568159
390	0.657143	0.666667	0.453333	0.619718	0.538462	0.583333	0.487957	0.587065	0.572402
395	0.628571	0.677419	0.373333	0.60274	0.55	0.561111	0.460237	0.566413	0.548679
400	0.657143	0.7	0.453333	0.60274	0.536585	0.583333	0.488083	0.58996	0.575256
405	0.666667	0.721311	0.461538	0.657534	0.506329	0.594444	0.500409	0.602676	0.58508
410	0.666667	0.721311	0.48	0.648649	0.54321	0.605556	0.516194	0.611967	0.59682
415	0.656716	0.686567	0.463768	0.666667	0.564706	0.605556	0.518481	0.607685	0.592509
420	0.647059	0.71875	0.520548	0.666667	0.534884	0.611111	0.521995	0.617581	0.604886
425	0.676923	0.738462	0.513514	0.647887	0.541176	0.616667	0.528144	0.623592	0.609778
430	0.626866	0.727273	0.507042	0.676056	0.588235	0.622222	0.537719	0.625094	0.613386
435	0.666667	0.716418	0.533333	0.630137	0.560976	0.616667	0.528045	0.621506	0.610811
440	0.676923	0.764706	0.547945	0.60274	0.54321	0.622222	0.536961	0.627105	0.616518
445	0.707692	0.776119	0.520548	0.666667	0.534884	0.633333	0.549236	0.641182	0.625172
450	0.698413	0.764706	0.487179	0.617647	0.481928	0.6	0.503787	0.609975	0.59264
455	0.686567	0.735294	0.564103	0.608696	0.512821	0.616667	0.52673	0.621496	0.610969
460	0.695652	0.735294	0.545455	0.617647	0.512821	0.616667	0.527651	0.621374	0.609056
465	0.716418	0.746269	0.564103	0.6	0.538462	0.627778	0.540915	0.63305	0.622182
470	0.716418	0.716418	0.526316	0.617647	0.536585	0.616667	0.526927	0.622677	0.609356
475	0.727273	0.716418	0.526316	0.617647	0.53012	0.616667	0.526543	0.623555	0.609633
480	0.727273	0.716418	0.545455	0.608696	0.518519	0.616667	0.526452	0.623272	0.610496
485	0.69697	0.724638	0.5	0.628571	0.556962	0.616667	0.527773	0.621428	0.607321
490	0.727273	0.714286	0.48	0.666667	0.55	0.622222	0.535021	0.627645	0.609846
495	0.676923	0.753623	0.519481	0.666667	0.55	0.627778	0.540453	0.633339	0.619255
500	0.676923	0.742857	0.526316	0.647059	0.567901	0.627778	0.540736	0.632211	0.619876
505	0.666667	0.742857	0.506667	0.637681	0.55	0.616667	0.528033	0.620774	0.607452
510	0.666667	0.722222	0.5	0.647059	0.538462	0.611111	0.520804	0.614882	0.600863
515	0.707692	0.675325	0.5	0.666667	0.556962	0.616667	0.527374	0.621329	0.606357
520	0.6875	0.694444	0.506667	0.676923	0.547619	0.616667	0.526421	0.622631	0.607931
525	0.65625	0.675676	0.519481	0.730159	0.512195	0.611111	0.518447	0.618752	0.603605
530	0.676923	0.684932	0.512821	0.730159	0.518519	0.616667	0.525054	0.62467	0.608334
535	0.69697	0.684932	0.538462	0.730159	0.525	0.627778	0.539429	0.635104	0.619735
540	0.686567	0.694444	0.5	0.71875	0.518519	0.616667	0.526731	0.623656	0.606383
545	0.676056	0.638889	0.54321	0.711864	0.519481	0.611111	0.518467	0.6179	0.604858
550	0.657143	0.611111	0.487805	0.7	0.5	0.583333	0.483002	0.591212	0.575837
555	0.666667	0.611111	0.487805	0.677966	0.512821	0.583333	0.482147	0.591274	0.576619
560	0.694444	0.60274	0.5	0.689655	0.519481	0.594444	0.498466	0.601264	0.586209
565	0.694444	0.60274	0.461538	0.7	0.519481	0.588889	0.492677	0.595641	0.577891
570	0.676056	0.594595	0.441558	0.733333	0.564103	0.594444	0.499826	0.601929	0.583937
575	0.693333	0.611111	0.487179	0.711864	0.526316	0.6	0.507897	0.605961	0.589476
580	0.684932	0.591549	0.487179	0.7	0.564103	0.6	0.506549	0.605553	0.591165
585	0.666667	0.56	0.473684	0.689655	0.552632	0.583333	0.488491	0.588528	0.574578
590	0.702703	0.578947	0.467532	0.714286	0.571429	0.6	0.508435	0.606979	0.590638
595	0.666667	0.575	0.507042	0.634921	0.567568	0.588889	0.499767	0.590239	0.580318
600	0.666667	0.575	0.514286	0.634921	0.613333	0.6	0.514246	0.600841	0.592634
605	0.694444	0.575	0.535211	0.634921	0.621622	0.611111	0.527854	0.61224	0.604461
610	0.694444	0.575	0.535211	0.634921	0.621622	0.611111	0.527854	0.61224	0.604461
615	0.685714	0.589744	0.597403	0.666667	0.613333	0.627778	0.543079	0.630572	0.625399
620	0.695652	0.571429	0.545455	0.666667	0.623377	0.616667	0.52799	0.620516	0.612366
625	0.666667	0.56	0.545455	0.666667	0.605263	0.605556	0.514833	0.60881	0.601475
630	0.676056	0.567568	0.545455	0.666667	0.589744	0.605556	0.513816	0.609098	0.60084
635	0.72973	0.641026	0.527778	0.645161	0.594595	0.627778	0.548312	0.627658	0.61586
640	0.72	0.632911	0.514286	0.634921	0.575342	0.616667	0.536854	0.615492	0.60319
645	0.684932	0.64	0.507042	0.636364	0.56	0.605556	0.520174	0.605667	0.593694
650	0.735294	0.631579	0.567568	0.615385	0.597403	0.627778	0.543919	0.629446	0.621091
655	0.712329	0.64	0.547945	0.615385	0.567568	0.616667	0.532905	0.616645	0.607015
660	0.712329	0.64	0.547945	0.615385	0.567568	0.616667	0.532905	0.616645	0.607015
665	0.712329	0.631579	0.513514	0.634921	0.594595	0.616667	0.532148	0.617387	0.605893
670	0.712329	0.613333	0.520548	0.634921	0.605263	0.616667	0.532049	0.617279	0.606815
675	0.694444	0.621622	0.478873	0.615385	0.615385	0.605556	0.518684	0.605142	0.593621
680	0.684932	0.60274	0.478873	0.588235	0.586667	0.588889	0.499221	0.588289	0.57756
685	0.666667	0.575342	0.432432	0.617647	0.520548	0.561111	0.462418	0.562527	0.54731
690	0.705882	0.597403	0.438356	0.626866	0.56	0.583333	0.489713	0.585701	0.569742
695	0.666667	0.594595	0.465753	0.608696	0.586667	0.583333	0.489874	0.584475	0.573109
700	0.676056	0.578947	0.432432	0.646154	0.621622	0.588889	0.496695	0.591042	0.577257
705	0.676056	0.56	0.4	0.646154	0.621622	0.577778	0.481868	0.580766	0.565315
710	0.676056	0.567568	0.405405	0.646154	0.631579	0.583333	0.488768	0.585352	0.570382
715	0.676056	0.56	0.4	0.646154	0.594595	0.572222	0.474872	0.575361	0.559159
720	0.666667	0.567568	0.405405	0.636364	0.594595	0.572222	0.475854	0.57412	0.558813
725	0.666667	0.567568	0.405405	0.636364	0.594595	0.572222	0.475854	0.57412	0.558813
730	0.676056	0.567568	0.405405	0.617647	0.575342	0.566667	0.469226	0.568404	0.552822
735	0.676056	0.567568	0.4	0.626866	0.575342	0.566667	0.468383	0.569166	0.552947
740	0.647887	0.552632	0.394366	0.608696	0.575342	0.555556	0.457796	0.555785	0.541171
745	0.657143	0.56	0.410959	0.617647	0.621622	0.572222	0.476413	0.573474	0.560378
750	0.686567	0.575342	0.5	0.626866	0.623377	0.6	0.507241	0.60243	0.593118
755	0.757576	0.607595	0.512821	0.634921	0.621622	0.622222	0.535177	0.626907	0.614761
760	0.727273	0.552632	0.493506	0.625	0.623377	0.6	0.506389	0.604357	0.593506
765	0.727273	0.552632	0.5	0.597015	0.64	0.6	0.508041	0.603384	0.594323
770	0.727273	0.578947	0.5	0.625	0.641026	0.611111	0.520741	0.614449	0.604046
775	0.738462	0.586667	0.493506	0.634921	0.625	0.611111	0.519164	0.615711	0.603571
780	0.727273	0.567568	0.487179	0.645161	0.65	0.611111	0.518518	0.615436	0.604016
785	0.69697	0.578947	0.467532	0.625	0.623377	0.594444	0.4994	0.598365	0.586666
790	0.707692	0.578947	0.467532	0.625	0.641026	0.6	0.505923	0.60404	0.592413
795	0.707692	0.578947	0.487179	0.634921	0.641026	0.605556	0.512193	0.609953	0.599197
800	0.6875	0.571429	0.447368	0.615385	0.641026	0.588889	0.492698	0.592541	0.580914
805	0.707692	0.547945	0.493506	0.626866	0.641026	0.6	0.50592	0.603407	0.593823
810	0.6875	0.527778	0.493506	0.617647	0.632911	0.588889	0.491603	0.591869	0.583488
815	0.6875	0.527778	0.493506	0.626866	0.625	0.588889	0.491195	0.59213	0.583222
820	0.716418	0.540541	0.493506	0.636364	0.605263	0.594444	0.499867	0.598418	0.587308
825	0.716418	0.540541	0.493506	0.636364	0.605263	0.594444	0.499867	0.598418	0.587308
830	0.69697	0.533333	0.493506	0.666667	0.632911	0.6	0.505612	0.604678	0.594202
835	0.69697	0.552632	0.5	0.646154	0.597403	0.594444	0.500157	0.598632	0.587928
840	0.657143	0.533333	0.416667	0.626866	0.578947	0.561111	0.462308	0.562591	0.548796
845	0.676056	0.533333	0.432432	0.646154	0.586667	0.572222	0.475215	0.574929	0.560933
850	0.666667	0.538462	0.416667	0.65625	0.594595	0.572222	0.477638	0.574528	0.559732
855	0.676056	0.545455	0.416667	0.646154	0.586667	0.572222	0.476934	0.5742	0.559038
860	0.666667	0.531646	0.428571	0.65625	0.613333	0.577778	0.486017	0.579293	0.565859
865	0.676056	0.512821	0.444444	0.65625	0.613333	0.577778	0.484013	0.580581	0.568065
870	0.676056	0.512821	0.465753	0.666667	0.613333	0.583333	0.490208	0.586926	0.575365
875	0.685714	0.512821	0.459459	0.666667	0.613333	0.583333	0.489222	0.587599	0.575278
880	0.695652	0.512821	0.486486	0.646154	0.621622	0.588889	0.496499	0.592547	0.582405
885	0.685714	0.526316	0.48	0.646154	0.621622	0.588889	0.495725	0.591961	0.581585
890	0.685714	0.526316	0.486486	0.646154	0.64	0.594444	0.503072	0.596934	0.587465
895	0.685714	0.531646	0.438356	0.646154	0.60274	0.577778	0.484014	0.580922	0.567387
900	0.685714	0.538462	0.459459	0.646154	0.60274	0.583333	0.490116	0.586506	0.574147
905	0.735294	0.545455	0.512821	0.666667	0.621622	0.611111	0.521212	0.616371	0.60507
910	0.746269	0.538462	0.487179	0.65625	0.630137	0.605556	0.514631	0.611659	0.599064
915	0.746269	0.538462	0.481013	0.666667	0.630137	0.605556	0.513931	0.612509	0.59919
920	0.724638	0.545455	0.461538	0.645161	0.648649	0.6	0.507404	0.605088	0.592535
925	0.714286	0.538462	0.467532	0.655738	0.648649	0.6	0.50844	0.604933	0.592913
930	0.704225	0.545455	0.493506	0.655738	0.648649	0.605556	0.515536	0.609515	0.599356
935	0.735294	0.538462	0.481013	0.677419	0.630137	0.605556	0.514089	0.612465	0.599214
940	0.724638	0.552632	0.481013	0.677419	0.621622	0.605556	0.513615	0.611465	0.598156
945	0.746269	0.552632	0.518519	0.677419	0.621622	0.616667	0.525955	0.623292	0.611434
950	0.735294	0.552632	0.518519	0.655738	0.648649	0.616667	0.526136	0.622166	0.612208
955	0.724638	0.552632	0.5	0.655738	0.648649	0.611111	0.519966	0.616331	0.605656
960	0.735294	0.552632	0.5	0.655738	0.64	0.611111	0.519379	0.616733	0.605403
965	0.735294	0.552632	0.5	0.655738	0.64	0.611111	0.519379	0.616733	0.605403
970	0.695652	0.552632	0.493506	0.634921	0.64	0.6	0.507596	0.603342	0.593851
975	0.685714	0.567568	0.512821	0.634921	0.64	0.605556	0.513941	0.608205	0.600031
980	0.704225	0.56	0.519481	0.634921	0.648649	0.611111	0.522323	0.613455	0.605335
985	0.704225	0.56	0.519481	0.634921	0.648649	0.611111	0.522323	0.613455	0.605335
990	0.704225	0.56	0.519481	0.634921	0.648649	0.611111	0.522323	0.613455	0.605335
995	0.694444	0.56	0.48	0.634921	0.64	0.6	0.509624	0.601873	0.591481
1000	0.714286	0.575342	0.506329	0.65625	0.648649	0.616667	0.527618	0.620171	0.60989
1005	0.714286	0.575342	0.506329	0.65625	0.648649	0.616667	0.527618	0.620171	0.60989
1010	0.714286	0.575342	0.506329	0.65625	0.648649	0.616667	0.527618	0.620171	0.60989
1015	0.714286	0.575342	0.506329	0.65625	0.648649	0.616667	0.527618	0.620171	0.60989
1020	0.753623	0.567568	0.531646	0.65625	0.621622	0.622222	0.534449	0.626142	0.615256
1025	0.764706	0.583333	0.54321	0.676923	0.621622	0.633333	0.546894	0.637959	0.626397
1030	0.764706	0.583333	0.54321	0.676923	0.621622	0.633333	0.546894	0.637959	0.626397
1035	0.764706	0.611111	0.531646	0.646154	0.657895	0.638889	0.554383	0.642302	0.631604
1040	0.769231	0.60274	0.556962	0.636364	0.675325	0.644444	0.560662	0.648124	0.639747
1045	0.761905	0.60274	0.564103	0.636364	0.65	0.638889	0.553218	0.643022	0.634663
1050	0.75	0.611111	0.556962	0.606061	0.632911	0.627778	0.538922	0.631409	0.623473
1055	0.75	0.630137	0.552632	0.606061	0.617284	0.627778	0.540474	0.631223	0.62227
1060	0.774194	0.613333	0.538462	0.606061	0.632911	0.627778	0.539614	0.632992	0.622947
1065	0.774194	0.613333	0.538462	0.615385	0.625	0.627778	0.539249	0.633275	0.622699
1070	0.761905	0.613333	0.526316	0.606061	0.625	0.622222	0.533807	0.626523	0.615994
1075	0.761905	0.621622	0.538462	0.606061	0.632911	0.627778	0.539602	0.632192	0.622487
1080	0.761905	0.621622	0.564103	0.626866	0.641026	0.638889	0.553977	0.643104	0.634498
1085	0.761905	0.621622	0.556962	0.626866	0.623377	0.633333	0.546654	0.638146	0.628613
1090	0.761905	0.631579	0.545455	0.575758	0.615385	0.622222	0.533802	0.626016	0.617096
1095	0.774194	0.615385	0.512821	0.615385	0.623377	0.622222	0.533565	0.628232	0.61601
1100	0.774194	0.613333	0.538462	0.626866	0.615385	0.627778	0.54002	0.633648	0.622422
1105	0.774194	0.605263	0.531646	0.626866	0.631579	0.627778	0.540139	0.633909	0.622852
1110	0.774194	0.597403	0.531646	0.626866	0.64	0.627778	0.540638	0.634021	0.623329
1115	0.774194	0.605263	0.531646	0.626866	0.631579	0.627778	0.540139	0.633909	0.622852
1120	0.774194	0.605263	0.531646	0.626866	0.631579	0.627778	0.540139	0.633909	0.622852
1125	0.774194	0.605263	0.531646	0.626866	0.631579	0.627778	0.540139	0.633909	0.622852
1130	0.761905	0.641026	0.531646	0.65625	0.631579	0.638889	0.554241	0.644481	0.632326
1135	0.75	0.641026	0.531646	0.666667	0.631579	0.638889	0.554302	0.644183	0.632144
1140	0.738462	0.623377	0.512821	0.65625	0.631579	0.627778	0.540988	0.632498	0.620398
1145	0.741935	0.632911	0.493506	0.65625	0.615385	0.622222	0.534034	0.627998	0.613974
1150	0.75	0.623377	0.519481	0.65625	0.615385	0.627778	0.54088	0.632898	0.620307
1155	0.761905	0.623377	0.519481	0.646154	0.615385	0.627778	0.540842	0.63326	0.620542
1160	0.761905	0.641026	0.519481	0.65625	0.615385	0.633333	0.547928	0.638809	0.625461
1165	0.730159	0.623377	0.519481	0.646154	0.615385	0.622222	0.53385	0.626911	0.615428
1170	0.730159	0.623377	0.519481	0.646154	0.615385	0.622222	0.53385	0.626911	0.615428
1175	0.730159	0.623377	0.519481	0.646154	0.615385	0.622222	0.53385	0.626911	0.615428
1180	0.741935	0.641026	0.519481	0.646154	0.615385	0.627778	0.540917	0.632796	0.620561
1185	0.741935	0.623377	0.519481	0.636364	0.615385	0.622222	0.533853	0.627308	0.615693
1190	0.786885	0.632911	0.519481	0.636364	0.597403	0.627778	0.541441	0.634609	0.620587
1195	0.761905	0.641026	0.545455	0.625	0.589744	0.627778	0.540935	0.632626	0.621194
1200	0.761905	0.641026	0.538462	0.634921	0.589744	0.627778	0.540211	0.633211	0.621022
1205	0.75	0.632911	0.526316	0.634921	0.589744	0.622222	0.534876	0.626778	0.614445
1210	0.754098	0.60241	0.506667	0.645161	0.582278	0.611111	0.521909	0.618123	0.604389
1215	0.754098	0.617284	0.5	0.666667	0.556962	0.611111	0.520729	0.619002	0.603193
1220	0.754098	0.617284	0.493506	0.721311	0.625	0.633333	0.547752	0.64224	0.626102
1225	0.754098	0.617284	0.493506	0.721311	0.625	0.633333	0.547752	0.64224	0.626102
1230	0.741935	0.609756	0.519481	0.7	0.632911	0.633333	0.548358	0.640817	0.627795
1235	0.754098	0.609756	0.519481	0.709677	0.615385	0.633333	0.548577	0.641679	0.627375
1240	0.754098	0.60241	0.506667	0.698413	0.615385	0.627778	0.543283	0.635394	0.620805
1245	0.741935	0.617284	0.545455	0.677419	0.615385	0.633333	0.548391	0.639496	0.628201
1250	0.730159	0.625	0.545455	0.677419	0.615385	0.633333	0.548248	0.638683	0.627718
1255	0.71875	0.6	0.519481	0.677419	0.623377	0.622222	0.534672	0.627805	0.616335
1260	0.754098	0.575	0.487179	0.730159	0.615385	0.622222	0.533445	0.632364	0.615982
1265	0.754098	0.575	0.493506	0.730159	0.607595	0.622222	0.533824	0.632072	0.61586
1270	0.754098	0.575	0.493506	0.730159	0.607595	0.622222	0.533824	0.632072	0.61586
1275	0.754098	0.575	0.493506	0.730159	0.607595	0.622222	0.533824	0.632072	0.61586
1280	0.733333	0.575	0.487179	0.741935	0.625	0.622222	0.532799	0.63249	0.61679
1285	0.741935	0.567901	0.506329	0.721311	0.623377	0.622222	0.533362	0.632171	0.618067
1290	0.754098	0.585366	0.512821	0.741935	0.649351	0.638889	0.555223	0.648714	0.634277
1295	0.754098	0.585366	0.512821	0.741935	0.649351	0.638889	0.555223	0.648714	0.634277
1300	0.741935	0.585366	0.519481	0.741935	0.649351	0.638889	0.555967	0.647614	0.634057
1305	0.786885	0.54321	0.518519	0.733333	0.649351	0.633333	0.54607	0.64626	0.631885
1310	0.766667	0.55	0.518519	0.698413	0.657895	0.627778	0.539153	0.638299	0.625999
1315	0.786885	0.55	0.518519	0.721311	0.649351	0.633333	0.545826	0.645213	0.631126
1320	0.78125	0.506667	0.525	0.676923	0.657895	0.622222	0.532398	0.629547	0.618515
1325	0.78125	0.506667	0.525	0.676923	0.657895	0.622222	0.532398	0.629547	0.618515
1330	0.78125	0.533333	0.518519	0.698413	0.649351	0.627778	0.538316	0.636173	0.623347
1335	0.78125	0.533333	0.525	0.698413	0.666667	0.633333	0.545596	0.640933	0.628983
1340	0.78125	0.533333	0.518519	0.698413	0.649351	0.627778	0.538316	0.636173	0.623347
1345	0.806452	0.526316	0.518519	0.6875	0.649351	0.627778	0.538288	0.637627	0.624301
1350	0.806452	0.526316	0.518519	0.6875	0.649351	0.627778	0.538288	0.637627	0.624301
1355	0.806452	0.552632	0.525	0.698413	0.658228	0.638889	0.552215	0.648145	0.634659
1360	0.806452	0.533333	0.512195	0.6875	0.649351	0.627778	0.537579	0.637766	0.623937
1365	0.806452	0.533333	0.518519	0.6875	0.666667	0.633333	0.544837	0.642494	0.629532
1370	0.806452	0.533333	0.512195	0.6875	0.649351	0.627778	0.537579	0.637766	0.623937
1375	0.786885	0.526316	0.518519	0.6875	0.666667	0.627778	0.537906	0.637177	0.625093
1380	0.786885	0.526316	0.518519	0.6875	0.666667	0.627778	0.537906	0.637177	0.625093
1385	0.786885	0.533333	0.512195	0.698413	0.658228	0.627778	0.536853	0.637811	0.624625
1390	0.774194	0.513514	0.512195	0.6875	0.666667	0.622222	0.530182	0.630814	0.61905
1395	0.774194	0.506667	0.512195	0.6875	0.649351	0.616667	0.523612	0.625981	0.613851
1400	0.786885	0.5	0.512195	0.676923	0.657895	0.616667	0.524066	0.62678	0.614857
1405	0.761905	0.506667	0.512195	0.6875	0.657895	0.616667	0.524037	0.625232	0.613817
1410	0.761905	0.526316	0.518519	0.6875	0.657895	0.622222	0.531727	0.630427	0.619071
1415	0.761905	0.512821	0.506329	0.666667	0.649351	0.611111	0.518899	0.619414	0.607995
1420	0.75	0.519481	0.5	0.646154	0.621622	0.6	0.505438	0.607451	0.595911
1425	0.75	0.519481	0.5	0.646154	0.621622	0.6	0.505438	0.607451	0.595911
1430	0.754098	0.533333	0.55814	0.656716	0.619718	0.616667	0.523982	0.624401	0.615619
1435	0.754098	0.540541	0.55814	0.666667	0.657534	0.627778	0.536891	0.635396	0.627212
1440	0.754098	0.540541	0.55814	0.666667	0.657534	0.627778	0.536891	0.635396	0.627212
1445	0.741935	0.555556	0.52381	0.686567	0.64	0.622222	0.530212	0.629574	0.618364
1450	0.754098	0.540541	0.547619	0.647059	0.630137	0.616667	0.524199	0.623891	0.614956
1455	0.754098	0.540541	0.547619	0.647059	0.630137	0.616667	0.524199	0.623891	0.614956
1460	0.786885	0.567568	0.55814	0.707692	0.648649	0.644444	0.557357	0.653787	0.642263
1465	0.738462	0.552632	0.547619	0.645161	0.60274	0.611111	0.517336	0.617323	0.608097
1470	0.69697	0.56	0.52381	0.666667	0.611111	0.605556	0.510832	0.611711	0.602037
1475	0.707692	0.567568	0.512195	0.676923	0.648649	0.616667	0.524983	0.622605	0.612379
1480	0.707692	0.567568	0.512195	0.676923	0.648649	0.616667	0.524983	0.622605	0.612379
1485	0.71875	0.552632	0.53012	0.666667	0.648649	0.616667	0.524376	0.623363	0.614394
1490	0.71875	0.552632	0.547619	0.666667	0.657534	0.622222	0.531211	0.62864	0.620987
1495	0.707692	0.56	0.512195	0.6875	0.648649	0.616667	0.525008	0.623207	0.612755
1500	0.738462	0.520548	0.512195	0.69697	0.648649	0.616667	0.524998	0.623365	0.612057
1505	0.745763	0.538462	0.47619	0.646154	0.648649	0.6	0.502915	0.611043	0.598647
1510	0.745763	0.538462	0.47619	0.646154	0.648649	0.6	0.502915	0.611043	0.598647
1515	0.733333	0.526316	0.47619	0.626866	0.630137	0.588889	0.489285	0.598568	0.586987
1520	0.733333	0.526316	0.47619	0.626866	0.630137	0.588889	0.489285	0.598568	0.586987
1525	0.733333	0.533333	0.494118	0.626866	0.630137	0.594444	0.495635	0.603557	0.592954
1530	0.766667	0.533333	0.5	0.626866	0.648649	0.605556	0.509745	0.615103	0.604077
1535	0.733333	0.533333	0.5	0.626866	0.648649	0.6	0.502758	0.608436	0.598707
1540	0.733333	0.533333	0.5	0.626866	0.648649	0.6	0.502758	0.608436	0.598707
1545	0.733333	0.533333	0.5	0.626866	0.648649	0.6	0.502758	0.608436	0.598707
1550	0.745763	0.538462	0.481928	0.626866	0.630137	0.594444	0.497067	0.604631	0.592714
1555	0.766667	0.506667	0.470588	0.636364	0.621622	0.588889	0.488144	0.600381	0.586935
1560	0.766667	0.538462	0.457831	0.65625	0.64	0.6	0.503051	0.611842	0.596934
1565	0.786885	0.545455	0.494118	0.645161	0.64	0.611111	0.51577	0.622324	0.6091
1570	0.786885	0.564103	0.481928	0.634921	0.64	0.611111	0.517034	0.621567	0.607629
1575	0.786885	0.564103	0.494118	0.645161	0.621622	0.611111	0.516301	0.622378	0.608333
1580	0.786885	0.564103	0.494118	0.645161	0.621622	0.611111	0.516301	0.622378	0.608333
1585	0.786885	0.564103	0.47619	0.634921	0.621622	0.605556	0.509869	0.616744	0.601945
1590	0.786885	0.564103	0.494118	0.645161	0.621622	0.611111	0.516301	0.622378	0.608333
1595	0.786885	0.571429	0.488372	0.645161	0.621622	0.611111	0.515637	0.622694	0.608176
1600	0.786885	0.571429	0.470588	0.634921	0.621622	0.605556	0.509187	0.617089	0.601825
1605	0.757576	0.60274	0.506024	0.69697	0.638889	0.633333	0.54634	0.64044	0.626371
1610	0.746269	0.60274	0.512195	0.676923	0.60274	0.622222	0.532606	0.628173	0.614586
1615	0.757576	0.547945	0.487805	0.676471	0.619718	0.611111	0.519657	0.617903	0.603785
1620	0.757576	0.547945	0.487805	0.676471	0.619718	0.611111	0.519657	0.617903	0.603785
1625	0.757576	0.611111	0.512195	0.656716	0.60274	0.622222	0.53258	0.628068	0.614574
1630	0.757576	0.60274	0.512195	0.636364	0.60274	0.616667	0.525544	0.622323	0.609647
1635	0.727273	0.638889	0.512195	0.656716	0.630137	0.627778	0.539561	0.633042	0.621025
1640	0.746269	0.631579	0.5	0.666667	0.591549	0.622222	0.535049	0.627213	0.61243
1645	0.746269	0.64	0.518519	0.666667	0.591549	0.627778	0.541307	0.632601	0.618809
1650	0.776119	0.613333	0.5	0.676923	0.630137	0.633333	0.547952	0.639303	0.624393
1655	0.806452	0.589744	0.481928	0.65625	0.60274	0.616667	0.524919	0.627423	0.61055
1660	0.806452	0.589744	0.481928	0.65625	0.60274	0.616667	0.524919	0.627423	0.61055
1665	0.774194	0.575	0.493827	0.646154	0.611111	0.611111	0.519946	0.620057	0.605981
1670	0.774194	0.582278	0.487805	0.646154	0.611111	0.611111	0.51916	0.620308	0.605743
1675	0.786885	0.582278	0.512195	0.646154	0.575342	0.611111	0.518674	0.620571	0.606009
1680	0.793651	0.625	0.469136	0.646154	0.56338	0.611111	0.520473	0.619464	0.600964
1685	0.787879	0.582278	0.5	0.636364	0.57971	0.611111	0.522304	0.617246	0.602348
1690	0.761905	0.552632	0.53012	0.588235	0.571429	0.594444	0.498468	0.600864	0.590685
1695	0.738462	0.578947	0.525	0.606061	0.60274	0.605556	0.512909	0.610242	0.600499
1700	0.738462	0.638889	0.481013	0.611111	0.555556	0.6	0.507592	0.605006	0.590097
1705	0.78125	0.649351	0.473684	0.611111	0.56338	0.611111	0.524371	0.615755	0.598777
1710	0.8	0.605263	0.481013	0.619718	0.57971	0.611111	0.523073	0.617141	0.600783
1715	0.761905	0.575	0.512821	0.60274	0.545455	0.594444	0.50511	0.599584	0.58677
1720	0.787879	0.56	0.475	0.628571	0.550725	0.594444	0.501303	0.600435	0.583835
1725	0.78125	0.552632	0.5	0.611111	0.529412	0.588889	0.495022	0.594881	0.580179
1730	0.78125	0.571429	0.481013	0.647059	0.583333	0.605556	0.514199	0.612817	0.596941
1735	0.8	0.564103	0.486486	0.611111	0.591549	0.605556	0.519098	0.61065	0.595928
1740	0.78125	0.597403	0.473684	0.637681	0.567568	0.605556	0.515545	0.611517	0.594636
1745	0.78125	0.597403	0.473684	0.637681	0.567568	0.605556	0.515545	0.611517	0.594636
1750	0.793651	0.589744	0.48	0.637681	0.586667	0.611111	0.522921	0.617548	0.601229
1755	0.78125	0.597403	0.5	0.619718	0.527778	0.6	0.509721	0.60523	0.58945
1760	0.724638	0.611111	0.473684	0.628571	0.520548	0.588889	0.495516	0.59171	0.5758
1765	0.760563	0.611111	0.48	0.647059	0.486486	0.594444	0.502973	0.597044	0.57856
1770	0.746269	0.613333	0.465753	0.666667	0.520548	0.6	0.511905	0.602514	0.58397
1775	0.75	0.621622	0.459459	0.648649	0.513514	0.594444	0.503695	0.598649	0.579842
1780	0.738462	0.613333	0.426667	0.666667	0.520548	0.588889	0.496113	0.593135	0.572507
1785	0.738462	0.613333	0.426667	0.666667	0.520548	0.588889	0.496113	0.593135	0.572507
1790	0.738462	0.613333	0.426667	0.666667	0.520548	0.588889	0.496113	0.593135	0.572507
1795	0.757576	0.631579	0.432432	0.666667	0.527778	0.6	0.511516	0.603206	0.582083
1800	0.746269	0.64	0.426667	0.657143	0.520548	0.594444	0.503032	0.598125	0.577066
1805	0.757576	0.621622	0.426667	0.638889	0.520548	0.588889	0.496173	0.59306	0.572476
1810	0.757576	0.621622	0.426667	0.638889	0.520548	0.588889	0.496173	0.59306	0.572476
1815	0.746269	0.630137	0.426667	0.638889	0.520548	0.588889	0.49627	0.592502	0.572215
1820	0.746269	0.621622	0.453333	0.638889	0.527778	0.594444	0.503752	0.597578	0.579264
1825	0.746269	0.621622	0.453333	0.638889	0.527778	0.594444	0.503752	0.597578	0.579264
1830	0.746269	0.621622	0.453333	0.638889	0.527778	0.594444	0.503752	0.597578	0.579264
1835	0.746269	0.621622	0.453333	0.638889	0.527778	0.594444	0.503752	0.597578	0.579264
1840	0.735294	0.60274	0.426667	0.638889	0.527778	0.583333	0.489874	0.586273	0.567071
1845	0.735294	0.60274	0.426667	0.638889	0.527778	0.583333	0.489874	0.586273	0.567071
1850	0.707692	0.597403	0.421053	0.647887	0.478873	0.566667	0.468285	0.570582	0.55054
1855	0.707692	0.597403	0.421053	0.647887	0.478873	0.566667	0.468285	0.570582	0.55054
1860	0.707692	0.630137	0.487179	0.638889	0.527778	0.594444	0.501303	0.598335	0.583448
1865	0.746269	0.631579	0.473684	0.638889	0.521739	0.6	0.511615	0.602432	0.585028
1870	0.746269	0.64	0.473684	0.638889	0.514286	0.6	0.511026	0.602625	0.584874
1875	0.746269	0.64	0.473684	0.638889	0.514286	0.6	0.511026	0.602625	0.584874
1880	0.746269	0.64	0.473684	0.638889	0.514286	0.6	0.511026	0.602625	0.584874
1885	0.746269	0.64	0.473684	0.638889	0.514286	0.6	0.511026	0.602625	0.584874
1890	0.746269	0.64	0.473684	0.638889	0.514286	0.6	0.511026	0.602625	0.584874
1895	0.746269	0.631579	0.473684	0.638889	0.521739	0.6	0.511615	0.602432	0.585028
1900	0.716418	0.613333	0.467532	0.647887	0.514286	0.588889	0.496133	0.591891	0.575069
1905	0.716418	0.613333	0.467532	0.647887	0.514286	0.588889	0.496133	0.591891	0.575069
1910	0.716418	0.613333	0.467532	0.647887	0.514286	0.588889	0.496133	0.591891	0.575069
1915	0.716418	0.613333	0.467532	0.647887	0.514286	0.588889	0.496133	0.591891	0.575069
1920	0.716418	0.613333	0.467532	0.647887	0.514286	0.588889	0.496133	0.591891	0.575069
1925	0.716418	0.613333	0.467532	0.647887	0.514286	0.588889	0.496133	0.591891	0.575069
1930	0.716418	0.613333	0.467532	0.647887	0.514286	0.588889	0.496133	0.591891	0.575069
1935	0.716418	0.613333	0.467532	0.647887	0.514286	0.588889	0.496133	0.591891	0.575069
1940	0.746269	0.621622	0.447368	0.638889	0.507042	0.588889	0.496483	0.592238	0.572983
1945	0.746269	0.621622	0.447368	0.638889	0.507042	0.588889	0.496483	0.592238	0.572983
1950	0.746269	0.621622	0.447368	0.638889	0.507042	0.588889	0.496483	0.592238	0.572983
1955	0.746269	0.621622	0.447368	0.638889	0.507042	0.588889	0.496483	0.592238	0.572983
1960	0.746269	0.621622	0.467532	0.657143	0.5	0.594444	0.501963	0.598513	0.579687
1965	0.746269	0.621622	0.453333	0.638889	0.5	0.588889	0.496755	0.592023	0.572937
1970	0.746269	0.621622	0.473684	0.638889	0.507042	0.594444	0.50348	0.597501	0.579855
1975	0.757576	0.621622	0.453333	0.638889	0.493151	0.588889	0.496173	0.592914	0.573198
1980	0.757576	0.621622	0.453333	0.638889	0.493151	0.588889	0.496173	0.592914	0.573198
1985	0.757576	0.621622	0.473684	0.647887	0.493151	0.594444	0.502255	0.598784	0.580012
1990	0.738462	0.605263	0.5	0.619718	0.5	0.588889	0.495725	0.592689	0.57767
1995	0.738462	0.613333	0.493506	0.628571	0.493151	0.588889	0.494331	0.593405	0.57737
2000	0.738462	0.613333	0.493506	0.628571	0.493151	0.588889	0.494331	0.593405	0.57737

## Sheet: AdaBoost
Number of features	Pre-vaccination	ChAdOx1-Onset	MenACWY-Onset	ChAdOx1-7D	MenACWY-7D	ACC	MCC	Macro F1	Weighted F1
5	0.474576	0.266667	0.395062	0.34375	0.197531	0.327778	0.159445	0.335517	0.330788
10	0.708333	0.275	0.516854	0.2	0.289157	0.383333	0.224035	0.397869	0.39869
15	0.583333	0.216216	0.435897	0.222222	0.412371	0.366667	0.205823	0.374008	0.378405
20	0.745763	0.346667	0.493506	0.305085	0.466667	0.466667	0.334478	0.471537	0.46971
25	0.603774	0.337662	0.378378	0.347826	0.367816	0.394444	0.246359	0.407091	0.39973
30	0.716981	0.257143	0.467532	0.351351	0.325581	0.405556	0.259313	0.423718	0.417453
35	0.595745	0.328767	0.541176	0.4	0.373333	0.438889	0.301557	0.447804	0.449266
40	0.625	0.25974	0.54321	0.346667	0.379747	0.416667	0.273312	0.430873	0.434427
45	0.666667	0.278481	0.394366	0.303797	0.465116	0.4	0.257782	0.421686	0.418012
50	0.595745	0.341463	0.487179	0.276923	0.5	0.433333	0.293062	0.440262	0.445833
55	0.530612	0.3	0.475	0.25	0.482759	0.405556	0.256391	0.407674	0.416144
60	0.541667	0.341463	0.421053	0.25	0.466667	0.4	0.251384	0.40417	0.407775
65	0.612245	0.25974	0.592593	0.20339	0.510638	0.438889	0.296331	0.435721	0.451201
70	0.693878	0.238806	0.38806	0.410256	0.464646	0.427778	0.293372	0.439129	0.431111
75	0.641509	0.266667	0.5	0.354839	0.466667	0.438889	0.297428	0.445936	0.448235
80	0.679245	0.4	0.547619	0.296296	0.565657	0.505556	0.378803	0.497763	0.503983
85	0.693878	0.305556	0.428571	0.369231	0.519231	0.455556	0.324386	0.463293	0.459522
90	0.638298	0.231884	0.428571	0.352941	0.528302	0.433333	0.296279	0.435999	0.436413
95	0.705882	0.272727	0.567901	0.297297	0.431818	0.444444	0.305747	0.455125	0.459919
100	0.703704	0.365854	0.416667	0.307692	0.482759	0.444444	0.311115	0.455335	0.450488
105	0.703704	0.361446	0.416667	0.307692	0.488372	0.444444	0.311477	0.455576	0.450958
110	0.727273	0.373333	0.428571	0.347826	0.461538	0.455556	0.325665	0.467708	0.46062
115	0.604651	0.315789	0.428571	0.3	0.43956	0.4	0.25759	0.417715	0.417338
120	0.651163	0.373333	0.526316	0.303797	0.436782	0.438889	0.303752	0.458278	0.460903
125	0.585366	0.388889	0.5	0.311688	0.468085	0.438889	0.302238	0.450806	0.454728
130	0.652174	0.416667	0.378378	0.277778	0.520833	0.438889	0.301724	0.449166	0.445191
135	0.666667	0.415584	0.410959	0.378378	0.522727	0.466667	0.3394	0.478863	0.473033
140	0.72	0.447368	0.545455	0.363636	0.5	0.5	0.381277	0.515292	0.514937
145	0.745098	0.323529	0.582278	0.35	0.487805	0.483333	0.358913	0.497742	0.500841
150	0.72	0.30303	0.48	0.340909	0.419753	0.433333	0.30103	0.452738	0.449317
155	0.730769	0.268657	0.465753	0.337079	0.43038	0.427778	0.296156	0.446528	0.442813
160	0.730769	0.268657	0.465753	0.337079	0.43038	0.427778	0.296156	0.446528	0.442813
165	0.705882	0.294118	0.465753	0.321839	0.444444	0.427778	0.294827	0.446407	0.444135
170	0.754717	0.290323	0.506667	0.337079	0.444444	0.45	0.322906	0.466646	0.46453
175	0.754717	0.290323	0.506667	0.337079	0.444444	0.45	0.322906	0.466646	0.46453
180	0.545455	0.258065	0.492754	0.357895	0.533333	0.433333	0.30692	0.4375	0.444985
185	0.588235	0.354839	0.487805	0.289855	0.458333	0.433333	0.289314	0.435813	0.439904
190	0.571429	0.360656	0.5	0.289855	0.474227	0.438889	0.295315	0.439233	0.445067
195	0.530612	0.296296	0.5	0.3	0.411765	0.4	0.254775	0.407735	0.414155
200	0.488889	0.305882	0.521739	0.338983	0.411765	0.405556	0.261899	0.413452	0.421364
205	0.510638	0.321839	0.5	0.333333	0.423077	0.411111	0.269951	0.417778	0.423752
210	0.566038	0.282051	0.444444	0.280702	0.3	0.361111	0.202018	0.374647	0.374071
215	0.566038	0.282051	0.444444	0.280702	0.3	0.361111	0.202018	0.374647	0.374071
220	0.478261	0.138889	0.512821	0.378378	0.444444	0.388889	0.236764	0.390559	0.400717
225	0.468085	0.135135	0.434783	0.410959	0.412371	0.366667	0.212844	0.372267	0.376137
230	0.56	0.278481	0.45	0.297297	0.311688	0.366667	0.211165	0.379493	0.379322
235	0.56	0.278481	0.45	0.297297	0.311688	0.366667	0.211165	0.379493	0.379322
240	0.510638	0.191781	0.289855	0.422222	0.37037	0.35	0.199111	0.356973	0.347846
245	0.565217	0.205882	0.356164	0.446809	0.379747	0.383333	0.24124	0.390764	0.382772
250	0.533333	0.215385	0.368421	0.425532	0.375	0.377778	0.231981	0.383534	0.377951
255	0.533333	0.242424	0.356164	0.425532	0.390244	0.383333	0.240459	0.38954	0.38318
260	0.533333	0.242424	0.356164	0.425532	0.390244	0.383333	0.240459	0.38954	0.38318
265	0.533333	0.242424	0.356164	0.425532	0.390244	0.383333	0.240459	0.38954	0.38318
270	0.588235	0.20339	0.404762	0.358974	0.431818	0.394444	0.242099	0.397436	0.395935
275	0.588235	0.20339	0.404762	0.358974	0.431818	0.394444	0.242099	0.397436	0.395935
280	0.615385	0.175439	0.409639	0.358974	0.444444	0.4	0.249546	0.400776	0.399334
285	0.577778	0.252874	0.4	0.175439	0.316832	0.327778	0.160814	0.344584	0.345298
290	0.545455	0.255814	0.4	0.20339	0.316832	0.327778	0.160809	0.344298	0.345288
295	0.545455	0.255814	0.4	0.2	0.32	0.327778	0.16105	0.344254	0.345445
300	0.608696	0.114286	0.459459	0.369231	0.419048	0.383333	0.228862	0.394144	0.395978
305	0.608696	0.111111	0.459459	0.31746	0.419048	0.372222	0.214396	0.383155	0.386768
310	0.638298	0.125	0.447368	0.342105	0.391753	0.377778	0.223126	0.388905	0.388816
315	0.595745	0.163934	0.506329	0.32	0.387755	0.388889	0.235369	0.394753	0.399899
320	0.608696	0.135593	0.467532	0.346667	0.427184	0.394444	0.243445	0.397134	0.400085
325	0.608696	0.135593	0.467532	0.346667	0.427184	0.394444	0.243445	0.397134	0.400085
330	0.608696	0.135593	0.447368	0.346667	0.423077	0.388889	0.236849	0.39228	0.393885
335	0.577778	0.096774	0.383562	0.342105	0.423077	0.361111	0.202911	0.364659	0.364366
340	0.612245	0.2	0.581395	0.31746	0.411765	0.427778	0.279169	0.424573	0.433816
345	0.612245	0.137931	0.554217	0.285714	0.46729	0.422222	0.27382	0.411479	0.422696
350	0.612245	0.140351	0.536585	0.208955	0.4	0.383333	0.224937	0.379627	0.390416
355	0.6	0.196721	0.506024	0.169492	0.411215	0.383333	0.223188	0.37669	0.386775
360	0.666667	0.25	0.5	0.349206	0.447059	0.422222	0.281632	0.442586	0.443827
365	0.666667	0.25	0.5	0.349206	0.447059	0.422222	0.281632	0.442586	0.443827
370	0.653061	0.232558	0.5	0.354839	0.45977	0.422222	0.280696	0.440046	0.442272
375	0.6	0.162162	0.493506	0.242424	0.365591	0.361111	0.200403	0.372737	0.378934
380	0.6	0.162162	0.512821	0.246154	0.365591	0.366667	0.206747	0.377346	0.384599
385	0.666667	0.162162	0.512821	0.285714	0.340426	0.377778	0.220507	0.393558	0.396201
390	0.68	0.186667	0.55	0.3	0.378947	0.405556	0.254275	0.419123	0.423705
395	0.595745	0.194444	0.493506	0.229508	0.368932	0.366667	0.205411	0.376427	0.382775
400	0.595745	0.194444	0.493506	0.262295	0.368932	0.372222	0.212536	0.382985	0.38824
405	0.565217	0.173913	0.506667	0.2	0.4	0.366667	0.206025	0.369159	0.379688
410	0.625	0.189189	0.465753	0.237288	0.377358	0.366667	0.207578	0.378918	0.382494
415	0.612245	0.205128	0.512821	0.245614	0.326531	0.366667	0.205514	0.380468	0.385462
420	0.638298	0.247191	0.48	0.273973	0.263158	0.355556	0.201306	0.380524	0.379092
425	0.638298	0.252874	0.486486	0.273973	0.303797	0.366667	0.214857	0.391086	0.391084
430	0.608696	0.244444	0.459459	0.242424	0.309524	0.35	0.191618	0.37291	0.373759
435	0.638298	0.26087	0.459459	0.272727	0.320988	0.366667	0.214118	0.390468	0.389201
440	0.638298	0.26087	0.459459	0.272727	0.320988	0.366667	0.214118	0.390468	0.389201
445	0.638298	0.26087	0.459459	0.272727	0.320988	0.366667	0.214118	0.390468	0.389201
450	0.638298	0.266667	0.447368	0.34375	0.510204	0.433333	0.292143	0.441257	0.442043
455	0.521739	0.275	0.426667	0.215385	0.446809	0.372222	0.215798	0.37712	0.383553
460	0.521739	0.275	0.426667	0.215385	0.446809	0.372222	0.215798	0.37712	0.383553
465	0.56	0.325581	0.554217	0.208955	0.405405	0.405556	0.2595	0.410832	0.421793
470	0.478261	0.210526	0.55	0.28169	0.482759	0.4	0.249965	0.400647	0.416171
475	0.478261	0.207792	0.556962	0.264706	0.466667	0.394444	0.242504	0.394878	0.410991
480	0.478261	0.207792	0.556962	0.264706	0.466667	0.394444	0.242504	0.394878	0.410991
485	0.478261	0.296296	0.506329	0.289855	0.494118	0.411111	0.265269	0.412972	0.42444
490	0.458333	0.25	0.467532	0.266667	0.454545	0.377778	0.223841	0.379416	0.389734
495	0.5	0.303797	0.473684	0.307692	0.5	0.416667	0.271998	0.417035	0.425107
500	0.5	0.303797	0.473684	0.307692	0.5	0.416667	0.271998	0.417035	0.425107
505	0.533333	0.292683	0.481013	0.328358	0.45977	0.411111	0.264731	0.419031	0.424634
510	0.533333	0.292683	0.481013	0.328358	0.45977	0.411111	0.264731	0.419031	0.424634
515	0.533333	0.309524	0.487179	0.318841	0.428571	0.405556	0.259502	0.41549	0.420639
520	0.5	0.292683	0.506329	0.222222	0.431818	0.388889	0.23575	0.39061	0.401818
525	0.5	0.309524	0.506329	0.233333	0.449438	0.4	0.249726	0.399725	0.410771
530	0.510638	0.275	0.506329	0.222222	0.417582	0.383333	0.227871	0.386354	0.397047
535	0.541667	0.307692	0.525	0.246154	0.449438	0.411111	0.262946	0.41399	0.42416
540	0.541667	0.246914	0.512821	0.238806	0.44186	0.388889	0.237098	0.396413	0.406886
545	0.541667	0.151515	0.489362	0.309859	0.419753	0.383333	0.222959	0.382431	0.390078
550	0.541667	0.089552	0.478261	0.30137	0.4	0.361111	0.196335	0.36217	0.369905
555	0.541667	0.138889	0.466667	0.318841	0.419753	0.372222	0.210472	0.377163	0.383334
560	0.541667	0.138889	0.466667	0.318841	0.419753	0.372222	0.210472	0.377163	0.383334
565	0.541667	0.138889	0.466667	0.318841	0.419753	0.372222	0.210472	0.377163	0.383334
570	0.541667	0.138889	0.466667	0.318841	0.419753	0.372222	0.210472	0.377163	0.383334
575	0.553191	0.138889	0.483516	0.314286	0.45	0.383333	0.224473	0.387977	0.395721
580	0.595745	0.088235	0.494624	0.314286	0.463415	0.388889	0.229986	0.391261	0.399246
585	0.6	0.114286	0.484848	0.344828	0.481928	0.405556	0.247134	0.405178	0.411462
590	0.6	0.114286	0.484848	0.344828	0.481928	0.405556	0.247134	0.405178	0.411462
595	0.64	0.114286	0.505263	0.38806	0.435897	0.411111	0.257946	0.416701	0.419958
600	0.653061	0.117647	0.5	0.382353	0.455696	0.416667	0.264396	0.421751	0.424863
605	0.653061	0.117647	0.5	0.382353	0.455696	0.416667	0.264396	0.421751	0.424863
610	0.553191	0.186667	0.468085	0.318841	0.373333	0.372222	0.210506	0.380023	0.383747
615	0.5	0.135593	0.451613	0.344828	0.328767	0.355556	0.194554	0.35216	0.355693
620	0.5	0.140351	0.484211	0.352941	0.373333	0.377778	0.220993	0.370167	0.37658
625	0.5	0.140351	0.484211	0.352941	0.373333	0.377778	0.220993	0.370167	0.37658
630	0.468085	0.135593	0.479167	0.329114	0.405063	0.372222	0.210461	0.363404	0.372505
635	0.541667	0.090909	0.337079	0.338028	0.395349	0.333333	0.160713	0.340606	0.33834
640	0.541667	0.090909	0.337079	0.338028	0.395349	0.333333	0.160713	0.340606	0.33834
645	0.541667	0.090909	0.337079	0.338028	0.395349	0.333333	0.160713	0.340606	0.33834
650	0.5	0.089552	0.337079	0.314286	0.395349	0.322222	0.146482	0.327253	0.327421
655	0.6	0.126984	0.404762	0.395349	0.363636	0.372222	0.218548	0.378146	0.374355
660	0.571429	0.163934	0.409639	0.4	0.363636	0.377778	0.227536	0.381728	0.378574
665	0.56	0.137931	0.457831	0.387097	0.368421	0.383333	0.236316	0.382256	0.383489
670	0.56	0.137931	0.457831	0.387097	0.368421	0.383333	0.236316	0.382256	0.383489
675	0.6	0.2	0.439024	0.369565	0.342105	0.383333	0.236314	0.390139	0.387486
680	0.541667	0.190476	0.435897	0.369565	0.35443	0.372222	0.223243	0.378407	0.378332
685	0.6	0.318841	0.45	0.302326	0.4	0.4	0.256591	0.414233	0.414119
690	0.571429	0.338028	0.467532	0.333333	0.30137	0.388889	0.246273	0.402338	0.400314
695	0.553191	0.305556	0.459459	0.292683	0.352941	0.377778	0.227982	0.392766	0.394286
700	0.488889	0.378378	0.447368	0.26506	0.317073	0.366667	0.213702	0.379354	0.381347
705	0.454545	0.378378	0.426667	0.258824	0.317073	0.355556	0.200673	0.367097	0.369369
710	0.454545	0.378378	0.426667	0.258824	0.317073	0.355556	0.200673	0.367097	0.369369
715	0.454545	0.378378	0.426667	0.258824	0.317073	0.355556	0.200673	0.367097	0.369369
720	0.454545	0.378378	0.426667	0.258824	0.317073	0.355556	0.200673	0.367097	0.369369
725	0.454545	0.315789	0.453333	0.25641	0.413793	0.372222	0.21906	0.378774	0.386485
730	0.454545	0.37037	0.410959	0.253165	0.409639	0.372222	0.221947	0.379736	0.38394
735	0.454545	0.37037	0.410959	0.253165	0.409639	0.372222	0.221947	0.379736	0.38394
740	0.444444	0.358974	0.410959	0.25	0.404762	0.366667	0.214534	0.373828	0.378585
745	0.444444	0.25	0.481013	0.253165	0.376471	0.355556	0.195955	0.361018	0.370982
750	0.444444	0.25	0.481013	0.253165	0.376471	0.355556	0.195955	0.361018	0.370982
755	0.488889	0.222222	0.513514	0.384615	0.365854	0.383333	0.235498	0.395019	0.401026
760	0.603774	0.131148	0.506024	0.320988	0.414634	0.394444	0.244693	0.395313	0.401389
765	0.615385	0.16129	0.5	0.303797	0.409639	0.394444	0.24328	0.398022	0.40321
770	0.603774	0.131148	0.506024	0.320988	0.414634	0.394444	0.244693	0.395313	0.401389
775	0.603774	0.131148	0.506024	0.320988	0.414634	0.394444	0.244693	0.395313	0.401389
780	0.615385	0.16129	0.5	0.303797	0.409639	0.394444	0.24328	0.398022	0.40321
785	0.603774	0.131148	0.506024	0.320988	0.414634	0.394444	0.244693	0.395313	0.401389
790	0.603774	0.131148	0.506024	0.320988	0.414634	0.394444	0.244693	0.395313	0.401389
795	0.615385	0.163934	0.517647	0.325	0.414634	0.405556	0.257403	0.40732	0.412974
800	0.603774	0.131148	0.506024	0.317073	0.419753	0.394444	0.24523	0.395554	0.401903
805	0.615385	0.129032	0.506024	0.317073	0.419753	0.394444	0.245121	0.397453	0.403386
810	0.603774	0.196721	0.518519	0.313253	0.414634	0.405556	0.26045	0.40938	0.415384
815	0.62963	0.225806	0.493506	0.359551	0.435897	0.422222	0.287093	0.428878	0.430911
820	0.641509	0.235294	0.487179	0.357143	0.415584	0.416667	0.277701	0.427342	0.427884
825	0.641509	0.235294	0.487179	0.357143	0.415584	0.416667	0.277701	0.427342	0.427884
830	0.571429	0.231884	0.536585	0.337662	0.409639	0.411111	0.264722	0.41744	0.424268
835	0.592593	0.175439	0.53012	0.341463	0.404762	0.411111	0.266045	0.408875	0.415164
840	0.592593	0.175439	0.53012	0.341463	0.404762	0.411111	0.266045	0.408875	0.415164
845	0.615385	0.206897	0.517647	0.325	0.4	0.411111	0.264002	0.412986	0.417518
850	0.603774	0.210526	0.560976	0.337349	0.423529	0.427778	0.287815	0.427231	0.435044
855	0.603774	0.210526	0.560976	0.337349	0.423529	0.427778	0.287815	0.427231	0.435044
860	0.56	0.206897	0.585366	0.369565	0.384615	0.422222	0.285703	0.421289	0.4302
865	0.56	0.188679	0.53012	0.363636	0.395349	0.411111	0.268025	0.407557	0.413892
870	0.56	0.188679	0.53012	0.363636	0.395349	0.411111	0.268025	0.407557	0.413892
875	0.56	0.188679	0.53012	0.363636	0.395349	0.411111	0.268025	0.407557	0.413892
880	0.56	0.188679	0.53012	0.363636	0.395349	0.411111	0.268025	0.407557	0.413892
885	0.56	0.188679	0.53012	0.363636	0.395349	0.411111	0.268025	0.407557	0.413892
890	0.56	0.188679	0.53012	0.363636	0.395349	0.411111	0.268025	0.407557	0.413892
895	0.571429	0.275862	0.554217	0.340909	0.439024	0.433333	0.296668	0.436288	0.444169
900	0.588235	0.206897	0.536585	0.348837	0.433735	0.422222	0.282042	0.422858	0.429745
905	0.571429	0.271186	0.567901	0.351648	0.425	0.433333	0.299405	0.437433	0.44548
910	0.571429	0.271186	0.567901	0.351648	0.425	0.433333	0.299405	0.437433	0.44548
915	0.571429	0.218182	0.554217	0.344086	0.4	0.416667	0.278288	0.417583	0.425234
920	0.571429	0.218182	0.554217	0.344086	0.4	0.416667	0.278288	0.417583	0.425234
925	0.571429	0.218182	0.554217	0.344086	0.4	0.416667	0.278288	0.417583	0.425234
930	0.571429	0.218182	0.554217	0.344086	0.4	0.416667	0.278288	0.417583	0.425234
935	0.654545	0.27451	0.609756	0.32967	0.395062	0.45	0.321292	0.452709	0.459927
940	0.654545	0.27451	0.609756	0.32967	0.395062	0.45	0.321292	0.452709	0.459927
945	0.654545	0.27451	0.609756	0.32967	0.395062	0.45	0.321292	0.452709	0.459927
950	0.654545	0.27451	0.609756	0.32967	0.395062	0.45	0.321292	0.452709	0.459927
955	0.678571	0.313725	0.60241	0.386364	0.439024	0.483333	0.361868	0.484019	0.488532
960	0.678571	0.313725	0.60241	0.386364	0.439024	0.483333	0.361868	0.484019	0.488532
965	0.690909	0.313725	0.609756	0.386364	0.452381	0.488889	0.369059	0.490627	0.49548
970	0.690909	0.301887	0.575	0.386364	0.452381	0.477778	0.355519	0.481308	0.484234
975	0.690909	0.301887	0.567901	0.382022	0.463415	0.477778	0.35583	0.481227	0.48417
980	0.690909	0.301887	0.567901	0.382022	0.463415	0.477778	0.35583	0.481227	0.48417
985	0.666667	0.350877	0.560976	0.386364	0.455696	0.477778	0.354815	0.484116	0.486403
990	0.690909	0.264151	0.567901	0.377778	0.493827	0.477778	0.356535	0.478913	0.483472
995	0.690909	0.264151	0.567901	0.377778	0.493827	0.477778	0.356535	0.478913	0.483472
1000	0.64	0.387097	0.55	0.425532	0.432432	0.477778	0.359878	0.487012	0.48711
1005	0.64	0.354839	0.55	0.413043	0.5	0.483333	0.365282	0.491576	0.494505
1010	0.64	0.354839	0.55	0.413043	0.5	0.483333	0.365282	0.491576	0.494505
1015	0.64	0.354839	0.55	0.413043	0.5	0.483333	0.365282	0.491576	0.494505
1020	0.64	0.387097	0.55	0.425532	0.432432	0.477778	0.359878	0.487012	0.48711
1025	0.604651	0.24	0.439024	0.28125	0.458333	0.394444	0.239322	0.404652	0.407323
1030	0.604651	0.24	0.439024	0.28125	0.458333	0.394444	0.239322	0.404652	0.407323
1035	0.55814	0.25641	0.470588	0.305085	0.463158	0.405556	0.25187	0.410676	0.416151
1040	0.55814	0.278481	0.463415	0.295082	0.484211	0.411111	0.260831	0.415866	0.421453
1045	0.55814	0.278481	0.444444	0.285714	0.468085	0.4	0.247486	0.406973	0.411265
1050	0.55814	0.278481	0.444444	0.285714	0.468085	0.4	0.247486	0.406973	0.411265
1055	0.55814	0.303797	0.444444	0.307692	0.413043	0.394444	0.240909	0.405423	0.407032
1060	0.55814	0.27027	0.452381	0.3125	0.4	0.388889	0.231213	0.398658	0.400788
1065	0.55814	0.243243	0.452381	0.290323	0.453608	0.394444	0.237856	0.399539	0.404348
1070	0.55814	0.243243	0.452381	0.290323	0.453608	0.394444	0.237856	0.399539	0.404348
1075	0.55814	0.243243	0.452381	0.290323	0.453608	0.394444	0.237856	0.399539	0.404348
1080	0.55814	0.243243	0.452381	0.285714	0.4375	0.388889	0.230973	0.395396	0.399911
1085	0.545455	0.273973	0.470588	0.30303	0.369565	0.383333	0.22423	0.392522	0.395667
1090	0.536585	0.363636	0.52381	0.285714	0.345679	0.4	0.250732	0.411085	0.416246
1095	0.536585	0.363636	0.52381	0.285714	0.345679	0.4	0.250732	0.411085	0.416246
1100	0.608696	0.164384	0.433735	0.383562	0.329412	0.366667	0.206655	0.383958	0.380417
1105	0.608696	0.164384	0.428571	0.383562	0.309524	0.361111	0.199321	0.378947	0.374539
1110	0.545455	0.162162	0.428571	0.356164	0.376471	0.361111	0.199103	0.373765	0.374626
1115	0.652174	0.151899	0.380952	0.323529	0.409639	0.361111	0.199149	0.383639	0.37962
1120	0.652174	0.151899	0.380952	0.323529	0.409639	0.361111	0.199149	0.383639	0.37962
1125	0.680851	0.202532	0.385542	0.323529	0.385542	0.372222	0.213785	0.395599	0.389232
1130	0.680851	0.177215	0.385542	0.30303	0.447059	0.377778	0.220068	0.39874	0.395187
1135	0.680851	0.162162	0.35	0.294118	0.461538	0.372222	0.213319	0.389734	0.384959
1140	0.680851	0.162162	0.35	0.294118	0.461538	0.372222	0.213319	0.389734	0.384959
1145	0.680851	0.162162	0.35	0.294118	0.461538	0.372222	0.213319	0.389734	0.384959
1150	0.680851	0.162162	0.35	0.294118	0.461538	0.372222	0.213319	0.389734	0.384959
1155	0.625	0.166667	0.344828	0.318841	0.404762	0.355556	0.190092	0.372019	0.366624
1160	0.625	0.171429	0.386364	0.342857	0.428571	0.377778	0.217806	0.390844	0.387769
1165	0.625	0.171429	0.386364	0.342857	0.428571	0.377778	0.217806	0.390844	0.387769
1170	0.625	0.171429	0.386364	0.342857	0.428571	0.377778	0.217806	0.390844	0.387769
1175	0.625	0.169014	0.386364	0.318841	0.428571	0.372222	0.210644	0.385558	0.383323
1180	0.625	0.169014	0.386364	0.318841	0.428571	0.372222	0.210644	0.385558	0.383323
1185	0.625	0.169014	0.386364	0.318841	0.428571	0.372222	0.210644	0.385558	0.383323
1190	0.641509	0.088235	0.357143	0.30137	0.414634	0.35	0.186026	0.360578	0.357457
1195	0.641509	0.088235	0.357143	0.30137	0.414634	0.35	0.186026	0.360578	0.357457
1200	0.641509	0.088235	0.357143	0.30137	0.414634	0.35	0.186026	0.360578	0.357457
1205	0.653846	0.088235	0.357143	0.297297	0.414634	0.35	0.186132	0.362231	0.358766
1210	0.510638	0.253165	0.324324	0.241379	0.392157	0.338889	0.171836	0.344333	0.342922
1215	0.510638	0.253165	0.324324	0.241379	0.392157	0.338889	0.171836	0.344333	0.342922
1220	0.5	0.278481	0.324324	0.210526	0.392157	0.338889	0.171813	0.341098	0.340707
1225	0.5	0.275	0.328767	0.20339	0.38	0.333333	0.165806	0.337431	0.337271
1230	0.5	0.275	0.328767	0.20339	0.38	0.333333	0.165806	0.337431	0.337271
1235	0.5	0.275	0.328767	0.20339	0.38	0.333333	0.165806	0.337431	0.337271
1240	0.5	0.275	0.328767	0.20339	0.38	0.333333	0.165806	0.337431	0.337271
1245	0.5	0.275	0.328767	0.20339	0.38	0.333333	0.165806	0.337431	0.337271
1250	0.5	0.275	0.328767	0.20339	0.38	0.333333	0.165806	0.337431	0.337271
1255	0.5	0.25974	0.356164	0.190476	0.363636	0.327778	0.159016	0.334003	0.335747
1260	0.509804	0.278481	0.297297	0.28125	0.326087	0.327778	0.16018	0.338584	0.331968
1265	0.509804	0.278481	0.297297	0.28125	0.326087	0.327778	0.16018	0.338584	0.331968
1270	0.509804	0.278481	0.297297	0.28125	0.326087	0.327778	0.16018	0.338584	0.331968
1275	0.509804	0.278481	0.297297	0.28125	0.326087	0.327778	0.16018	0.338584	0.331968
1280	0.509804	0.278481	0.297297	0.28125	0.326087	0.327778	0.16018	0.338584	0.331968
1285	0.509804	0.278481	0.297297	0.28125	0.326087	0.327778	0.16018	0.338584	0.331968
1290	0.509804	0.278481	0.297297	0.28125	0.326087	0.327778	0.16018	0.338584	0.331968
1295	0.538462	0.368421	0.375	0.28125	0.318182	0.366667	0.206682	0.376263	0.371562
1300	0.538462	0.368421	0.375	0.28125	0.318182	0.366667	0.206682	0.376263	0.371562
1305	0.538462	0.368421	0.375	0.28125	0.318182	0.366667	0.206682	0.376263	0.371562
1310	0.538462	0.346667	0.379747	0.28125	0.355556	0.372222	0.213804	0.380336	0.377326
1315	0.538462	0.346667	0.379747	0.28125	0.355556	0.372222	0.213804	0.380336	0.377326
1320	0.538462	0.346667	0.379747	0.28125	0.355556	0.372222	0.213804	0.380336	0.377326
1325	0.538462	0.346667	0.379747	0.28125	0.355556	0.372222	0.213804	0.380336	0.377326
1330	0.538462	0.346667	0.379747	0.28125	0.355556	0.372222	0.213804	0.380336	0.377326
1335	0.538462	0.346667	0.379747	0.28125	0.355556	0.372222	0.213804	0.380336	0.377326
1340	0.538462	0.346667	0.379747	0.28125	0.355556	0.372222	0.213804	0.380336	0.377326
1345	0.538462	0.346667	0.379747	0.28125	0.355556	0.372222	0.213804	0.380336	0.377326
1350	0.538462	0.346667	0.379747	0.28125	0.355556	0.372222	0.213804	0.380336	0.377326
1355	0.538462	0.346667	0.379747	0.28125	0.355556	0.372222	0.213804	0.380336	0.377326
1360	0.538462	0.351351	0.4	0.28125	0.355556	0.377778	0.22021	0.385324	0.383474
1365	0.538462	0.356164	0.379747	0.28125	0.391304	0.383333	0.2274	0.389385	0.38721
1370	0.538462	0.356164	0.379747	0.28125	0.391304	0.383333	0.2274	0.389385	0.38721
1375	0.52	0.333333	0.379747	0.285714	0.395833	0.377778	0.219504	0.382926	0.381826
1380	0.56	0.378378	0.368421	0.285714	0.43299	0.4	0.249519	0.405101	0.402035
1385	0.56	0.356164	0.368421	0.285714	0.408163	0.388889	0.235206	0.395693	0.392307
1390	0.56	0.394737	0.38961	0.31746	0.404255	0.405556	0.256478	0.413213	0.409313
1395	0.56	0.394737	0.38961	0.31746	0.404255	0.405556	0.256478	0.413213	0.409313
1400	0.56	0.394737	0.38961	0.31746	0.404255	0.405556	0.256478	0.413213	0.409313
1405	0.541667	0.384615	0.373333	0.333333	0.387097	0.394444	0.244205	0.404009	0.39899
1410	0.521739	0.333333	0.351351	0.338462	0.412371	0.383333	0.229992	0.391451	0.38725
1415	0.521739	0.35443	0.351351	0.333333	0.4	0.383333	0.230474	0.392171	0.387445
1420	0.521739	0.333333	0.351351	0.338462	0.412371	0.383333	0.229992	0.391451	0.38725
1425	0.530612	0.325	0.373333	0.3125	0.391304	0.377778	0.223138	0.38655	0.383766
1430	0.510638	0.333333	0.506024	0.352941	0.422222	0.422222	0.275183	0.425032	0.430505
1435	0.510638	0.338028	0.487805	0.347826	0.395604	0.411111	0.261587	0.41598	0.419694
1440	0.510638	0.324324	0.469136	0.352941	0.4	0.405556	0.255242	0.411408	0.41416
1445	0.510638	0.324324	0.45	0.347826	0.377778	0.394444	0.241857	0.402113	0.403249
1450	0.510638	0.32	0.43038	0.352941	0.417582	0.4	0.249221	0.406308	0.407253
1455	0.510638	0.32	0.43038	0.352941	0.417582	0.4	0.249221	0.406308	0.407253
1460	0.510638	0.311688	0.43038	0.347826	0.386364	0.388889	0.235973	0.397379	0.397765
1465	0.488889	0.25641	0.425	0.28125	0.365591	0.355556	0.191475	0.363428	0.366895
1470	0.511628	0.243243	0.43038	0.333333	0.304348	0.35	0.186022	0.364586	0.36428
1475	0.5	0.24	0.435897	0.305556	0.285714	0.338889	0.172697	0.353433	0.354379
1480	0.511628	0.243243	0.43038	0.333333	0.304348	0.35	0.186022	0.364586	0.36428
1485	0.511628	0.233766	0.38961	0.333333	0.285714	0.333333	0.166284	0.35081	0.347653
1490	0.511628	0.233766	0.38961	0.333333	0.285714	0.333333	0.166284	0.35081	0.347653
1495	0.511628	0.246575	0.43038	0.333333	0.322581	0.355556	0.192877	0.368899	0.369044
1500	0.47619	0.272727	0.547619	0.253968	0.419048	0.4	0.244388	0.393911	0.407487
1505	0.583333	0.337349	0.388889	0.273973	0.428571	0.388889	0.242505	0.402423	0.400653
1510	0.571429	0.363636	0.342857	0.28169	0.439024	0.388889	0.244797	0.399727	0.395202
1515	0.571429	0.337349	0.388889	0.25	0.428571	0.383333	0.235256	0.395248	0.39474
1520	0.571429	0.337349	0.388889	0.25	0.428571	0.383333	0.235256	0.395248	0.39474
1525	0.583333	0.363636	0.342857	0.305556	0.439024	0.394444	0.252071	0.406881	0.401098
1530	0.653061	0.357143	0.432432	0.309859	0.414634	0.416667	0.276818	0.433426	0.429692
1535	0.6	0.253165	0.378378	0.315789	0.37037	0.366667	0.213951	0.383541	0.378873
1540	0.6	0.253165	0.356164	0.32	0.385542	0.366667	0.213839	0.382974	0.37723
1545	0.6	0.25974	0.356164	0.32	0.4	0.372222	0.220228	0.387181	0.381729
1550	0.553191	0.311688	0.441558	0.25974	0.365854	0.372222	0.218895	0.386406	0.388187
1555	0.56	0.225	0.342105	0.314286	0.404762	0.355556	0.196873	0.369231	0.365376
1560	0.583333	0.268293	0.342105	0.368421	0.435897	0.383333	0.235023	0.39961	0.393187
1565	0.56	0.179104	0.419753	0.289474	0.372093	0.355556	0.194039	0.364085	0.36566
1570	0.56	0.179104	0.419753	0.289474	0.372093	0.355556	0.194039	0.364085	0.36566
1575	0.571429	0.216216	0.43038	0.315789	0.390244	0.372222	0.21736	0.384812	0.385601
1580	0.541667	0.246575	0.4	0.296296	0.433735	0.372222	0.220568	0.383655	0.385096
1585	0.541667	0.246575	0.4	0.296296	0.433735	0.372222	0.220568	0.383655	0.385096
1590	0.541667	0.246575	0.4	0.296296	0.433735	0.372222	0.220568	0.383655	0.385096
1595	0.541667	0.219178	0.441558	0.303797	0.433735	0.377778	0.225922	0.387987	0.392175
1600	0.541667	0.219178	0.441558	0.303797	0.433735	0.377778	0.225922	0.387987	0.392175
1605	0.595745	0.238806	0.522727	0.336842	0.253968	0.383333	0.238939	0.389618	0.390241
1610	0.595745	0.238806	0.522727	0.336842	0.253968	0.383333	0.238939	0.389618	0.390241
1615	0.638298	0.212121	0.517647	0.363636	0.285714	0.394444	0.256651	0.403483	0.402575
1620	0.638298	0.212121	0.517647	0.363636	0.285714	0.394444	0.256651	0.403483	0.402575
1625	0.533333	0.190476	0.505495	0.333333	0.309859	0.372222	0.218223	0.374499	0.378971
1630	0.533333	0.190476	0.505495	0.333333	0.309859	0.372222	0.218223	0.374499	0.378971
1635	0.625	0.395062	0.419753	0.305882	0.307692	0.394444	0.253212	0.410678	0.40379
1640	0.625	0.395062	0.419753	0.305882	0.307692	0.394444	0.253212	0.410678	0.40379
1645	0.625	0.395062	0.419753	0.305882	0.307692	0.394444	0.253212	0.410678	0.40379
1650	0.625	0.395062	0.419753	0.305882	0.307692	0.394444	0.253212	0.410678	0.40379
1655	0.666667	0.293333	0.410256	0.348837	0.246575	0.372222	0.223248	0.393134	0.382612
1660	0.666667	0.293333	0.415584	0.348837	0.243243	0.372222	0.223502	0.393533	0.383244
1665	0.565217	0.293333	0.467532	0.337079	0.328767	0.383333	0.239012	0.398386	0.397984
1670	0.565217	0.293333	0.467532	0.337079	0.328767	0.383333	0.239012	0.398386	0.397984
1675	0.565217	0.293333	0.467532	0.337079	0.328767	0.383333	0.239012	0.398386	0.397984
1680	0.565217	0.293333	0.467532	0.337079	0.328767	0.383333	0.239012	0.398386	0.397984
1685	0.565217	0.27027	0.455696	0.314607	0.305556	0.366667	0.21679	0.382269	0.381633
1690	0.565217	0.325	0.441558	0.313253	0.378378	0.388889	0.244305	0.404681	0.404337
1695	0.565217	0.325	0.441558	0.313253	0.378378	0.388889	0.244305	0.404681	0.404337
1700	0.608696	0.324324	0.455696	0.32967	0.314286	0.388889	0.246689	0.406534	0.403047
1705	0.608696	0.324324	0.455696	0.32967	0.314286	0.388889	0.246689	0.406534	0.403047
1710	0.608696	0.324324	0.455696	0.32967	0.314286	0.388889	0.246689	0.406534	0.403047
1715	0.608696	0.324324	0.455696	0.32967	0.314286	0.388889	0.246689	0.406534	0.403047
1720	0.595745	0.324324	0.461538	0.337349	0.410256	0.411111	0.270192	0.425843	0.425626
1725	0.595745	0.324324	0.461538	0.337349	0.410256	0.411111	0.270192	0.425843	0.425626
1730	0.595745	0.324324	0.461538	0.337349	0.410256	0.411111	0.270192	0.425843	0.425626
1735	0.595745	0.324324	0.441558	0.329412	0.38961	0.4	0.257574	0.41613	0.414383
1740	0.595745	0.346667	0.447368	0.329412	0.38961	0.405556	0.26533	0.42176	0.419996
1745	0.595745	0.346667	0.447368	0.329412	0.38961	0.405556	0.26533	0.42176	0.419996
1750	0.595745	0.337662	0.441558	0.337349	0.394737	0.405556	0.264564	0.42141	0.419319
1755	0.583333	0.394737	0.512821	0.321839	0.338028	0.416667	0.281068	0.430152	0.430888
1760	0.553191	0.305556	0.388889	0.325581	0.433735	0.388889	0.2451	0.40139	0.399746
1765	0.553191	0.305556	0.388889	0.325581	0.433735	0.388889	0.2451	0.40139	0.399746
1770	0.553191	0.315789	0.383562	0.305882	0.379747	0.372222	0.22416	0.387634	0.384651
1775	0.583333	0.38961	0.481013	0.309524	0.388889	0.416667	0.279168	0.430474	0.431175
1780	0.583333	0.384615	0.487179	0.309524	0.388889	0.416667	0.279863	0.430708	0.43187
1785	0.625	0.342857	0.45	0.325581	0.342105	0.4	0.256278	0.417109	0.413239
1790	0.625	0.338028	0.455696	0.325581	0.342105	0.4	0.256879	0.417282	0.413841
1795	0.595745	0.264706	0.4	0.318182	0.341463	0.366667	0.215631	0.384019	0.379763
1800	0.595745	0.253968	0.4	0.337079	0.395349	0.383333	0.236433	0.396428	0.393218
1805	0.595745	0.253968	0.4	0.337079	0.395349	0.383333	0.236433	0.396428	0.393218
1810	0.595745	0.258065	0.394737	0.337079	0.395349	0.383333	0.23587	0.396195	0.392595
1815	0.595745	0.253968	0.4	0.337079	0.395349	0.383333	0.236433	0.396428	0.393218
1820	0.595745	0.258065	0.394737	0.337079	0.395349	0.383333	0.23587	0.396195	0.392595
1825	0.595745	0.264706	0.4	0.318182	0.341463	0.366667	0.215631	0.384019	0.379763
1830	0.595745	0.289855	0.4	0.314607	0.325	0.366667	0.216502	0.385041	0.380028
1835	0.595745	0.28125	0.4	0.333333	0.380952	0.383333	0.237204	0.398256	0.394316
1840	0.595745	0.285714	0.394737	0.333333	0.380952	0.383333	0.236631	0.398096	0.39376
1845	0.595745	0.285714	0.394737	0.333333	0.380952	0.383333	0.236631	0.398096	0.39376
1850	0.533333	0.191781	0.439024	0.253165	0.345679	0.338889	0.174168	0.352596	0.356652
1855	0.55814	0.191781	0.457831	0.253165	0.365854	0.35	0.187451	0.365354	0.370155
1860	0.55814	0.191781	0.47619	0.246914	0.329114	0.344444	0.181137	0.360428	0.365538
1865	0.533333	0.191781	0.487805	0.246914	0.329114	0.344444	0.182249	0.357789	0.364574
1870	0.533333	0.189189	0.439024	0.253165	0.35	0.338889	0.174489	0.352942	0.357161
1875	0.533333	0.189189	0.439024	0.253165	0.35	0.338889	0.174489	0.352942	0.357161
1880	0.55814	0.186667	0.481928	0.25641	0.37037	0.355556	0.194666	0.370703	0.377079
1885	0.533333	0.186667	0.463415	0.25641	0.35	0.344444	0.18138	0.357965	0.363608
1890	0.545455	0.189189	0.457831	0.253165	0.35	0.344444	0.180985	0.359128	0.364025
1895	0.545455	0.186667	0.463415	0.25641	0.37037	0.35	0.188146	0.364463	0.370201
1900	0.478261	0.171429	0.447059	0.285714	0.341463	0.338889	0.171824	0.344785	0.350611
1905	0.488889	0.171429	0.465116	0.285714	0.341463	0.344444	0.17832	0.350522	0.357038
1910	0.488889	0.171429	0.465116	0.285714	0.341463	0.344444	0.17832	0.350522	0.357038
1915	0.478261	0.173913	0.452381	0.282051	0.361446	0.344444	0.179329	0.34961	0.356397
1920	0.5	0.173913	0.44186	0.282051	0.361446	0.344444	0.178228	0.351854	0.357152
1925	0.5	0.171429	0.465116	0.285714	0.361446	0.35	0.185093	0.356741	0.36338
1930	0.468085	0.171429	0.457831	0.285714	0.361446	0.344444	0.179704	0.348901	0.356335
1935	0.488889	0.171429	0.447059	0.285714	0.361446	0.344444	0.178576	0.350907	0.356874
1940	0.488889	0.171429	0.447059	0.285714	0.361446	0.344444	0.178576	0.350907	0.356874
1945	0.478261	0.171429	0.47619	0.285714	0.361446	0.35	0.186181	0.354608	0.362769
1950	0.488889	0.171429	0.465116	0.285714	0.341463	0.344444	0.17832	0.350522	0.357038
1955	0.5	0.171429	0.465116	0.285714	0.361446	0.35	0.185093	0.356741	0.36338
1960	0.468085	0.171429	0.457831	0.285714	0.361446	0.344444	0.179704	0.348901	0.356335
1965	0.488889	0.171429	0.465116	0.285714	0.341463	0.344444	0.17832	0.350522	0.357038
1970	0.533333	0.153846	0.454545	0.235294	0.382979	0.35	0.180089	0.352	0.359268
1975	0.545455	0.142857	0.44186	0.228571	0.333333	0.327778	0.153917	0.338415	0.343465
1980	0.533333	0.142857	0.423529	0.228571	0.333333	0.322222	0.147426	0.332325	0.336726
1985	0.545455	0.142857	0.44186	0.228571	0.333333	0.327778	0.153917	0.338415	0.343465
1990	0.418605	0.194444	0.444444	0.296296	0.454545	0.372222	0.209438	0.361667	0.372057
1995	0.418605	0.2	0.444444	0.321429	0.454545	0.377778	0.216668	0.367805	0.377265
2000	0.428571	0.189189	0.425	0.296296	0.454545	0.366667	0.202894	0.35872	0.367623

## Sheet: ExtraTrees
Number of features	Pre-vaccination	ChAdOx1-Onset	MenACWY-Onset	ChAdOx1-7D	MenACWY-7D	ACC	MCC	Macro F1	Weighted F1
5	0.622951	0.37931	0.696629	0.453333	0.38961	0.516667	0.396798	0.508367	0.516102
10	0.833333	0.491803	0.652174	0.5	0.367816	0.561111	0.44668	0.569025	0.561827
15	0.847458	0.5	0.673684	0.484848	0.5	0.6	0.496552	0.601198	0.598805
20	0.819672	0.548387	0.652632	0.47619	0.506329	0.6	0.49636	0.600642	0.597701
25	0.776119	0.516129	0.630435	0.571429	0.554217	0.611111	0.511358	0.609666	0.605755
30	0.83871	0.433333	0.666667	0.548387	0.575	0.616667	0.517188	0.612419	0.611014
35	0.823529	0.548387	0.666667	0.542373	0.564103	0.633333	0.540279	0.629012	0.626177
40	0.875	0.575758	0.688889	0.557377	0.582278	0.655556	0.567909	0.65586	0.651931
45	0.848485	0.551724	0.659574	0.610169	0.578313	0.65	0.56019	0.649653	0.643494
50	0.830769	0.59375	0.666667	0.590164	0.60241	0.655556	0.568607	0.656752	0.652351
55	0.8	0.507463	0.659574	0.448276	0.493827	0.583333	0.474596	0.581828	0.581341
60	0.861538	0.553846	0.674157	0.561404	0.571429	0.644444	0.55362	0.644475	0.640098
65	0.811594	0.542373	0.673913	0.5	0.525	0.616667	0.519802	0.610576	0.609075
70	0.746269	0.533333	0.666667	0.472727	0.517647	0.594444	0.489988	0.587329	0.58878
75	0.738462	0.533333	0.631579	0.590164	0.582278	0.616667	0.518093	0.615163	0.612655
80	0.727273	0.6	0.659574	0.5	0.55	0.611111	0.511295	0.607369	0.608005
85	0.757576	0.566667	0.645161	0.533333	0.518519	0.605556	0.50438	0.604251	0.601397
90	0.774194	0.5625	0.6875	0.464286	0.560976	0.616667	0.516306	0.609891	0.612529
95	0.738462	0.655172	0.7	0.666667	0.597403	0.672222	0.588189	0.671541	0.669053
100	0.735294	0.561404	0.666667	0.535714	0.511628	0.605556	0.504636	0.602141	0.601285
105	0.782609	0.517241	0.680851	0.586207	0.592593	0.638889	0.547229	0.6319	0.631373
110	0.761905	0.545455	0.673684	0.596491	0.582278	0.633333	0.538222	0.631963	0.630703
115	0.8	0.518519	0.673684	0.586207	0.578313	0.638889	0.547888	0.631345	0.629285
120	0.738462	0.603175	0.639175	0.603774	0.536585	0.622222	0.523902	0.624234	0.619303
125	0.757576	0.6	0.638298	0.535714	0.547619	0.616667	0.517641	0.615841	0.612742
130	0.753623	0.6	0.6875	0.603774	0.536585	0.638889	0.546544	0.636296	0.633782
135	0.75	0.571429	0.631579	0.535714	0.536585	0.605556	0.502905	0.605061	0.602015
140	0.757576	0.5	0.653061	0.571429	0.595238	0.622222	0.524453	0.615461	0.615062
145	0.764706	0.5	0.613861	0.509091	0.55	0.594444	0.489851	0.587532	0.585282
150	0.724638	0.571429	0.643678	0.62963	0.574713	0.627778	0.534395	0.628817	0.625426
155	0.766667	0.626866	0.717391	0.464286	0.564706	0.633333	0.537739	0.627983	0.631771
160	0.727273	0.526316	0.606061	0.592593	0.595238	0.611111	0.51007	0.609496	0.60626
165	0.71875	0.5625	0.623656	0.481481	0.494118	0.577778	0.467991	0.576101	0.574563
170	0.757576	0.518519	0.627451	0.586207	0.55	0.611111	0.510814	0.60795	0.603929
175	0.757576	0.483871	0.625	0.45283	0.578313	0.588889	0.482065	0.579518	0.581157
180	0.65625	0.53125	0.644444	0.508475	0.578313	0.588889	0.483243	0.583746	0.587869
185	0.8125	0.612903	0.646465	0.580645	0.60274	0.65	0.560728	0.651051	0.646132
190	0.738462	0.459016	0.57732	0.586207	0.582278	0.588889	0.482291	0.588657	0.584203
195	0.78125	0.47619	0.612245	0.586207	0.597403	0.611111	0.510279	0.610659	0.60681
200	0.709677	0.59375	0.659341	0.62069	0.611765	0.638889	0.545334	0.639044	0.638147
205	0.776119	0.53125	0.645161	0.642857	0.65	0.65	0.560492	0.649078	0.646094
210	0.727273	0.580645	0.659794	0.642857	0.582278	0.638889	0.54564	0.638569	0.635676
215	0.676471	0.548387	0.652174	0.714286	0.560976	0.627778	0.532804	0.630459	0.62664
220	0.698413	0.523077	0.673913	0.631579	0.60241	0.627778	0.531353	0.625878	0.626864
225	0.716418	0.603175	0.717391	0.633333	0.589744	0.655556	0.568252	0.652012	0.65321
230	0.794118	0.59375	0.666667	0.571429	0.658537	0.661111	0.575343	0.6569	0.656108
235	0.716418	0.548387	0.666667	0.642857	0.611765	0.638889	0.54685	0.637219	0.636524
240	0.705882	0.571429	0.688889	0.526316	0.609756	0.627778	0.533346	0.620454	0.624972
245	0.69697	0.583333	0.635294	0.644068	0.538462	0.616667	0.521852	0.619625	0.615111
250	0.705882	0.571429	0.644444	0.610169	0.6	0.627778	0.533705	0.626385	0.625121
255	0.705882	0.483871	0.606061	0.62963	0.545455	0.594444	0.490091	0.59418	0.589865
260	0.6875	0.571429	0.659091	0.526316	0.592593	0.611111	0.512357	0.607386	0.61032
265	0.686567	0.521739	0.611765	0.610169	0.6	0.605556	0.507435	0.606048	0.604366
270	0.677966	0.590164	0.645833	0.7	0.595238	0.638889	0.544044	0.64184	0.638308
275	0.634921	0.566667	0.673684	0.688525	0.592593	0.633333	0.53836	0.631278	0.631822
280	0.626866	0.483871	0.637363	0.596491	0.53012	0.577778	0.46961	0.574942	0.576292
285	0.6875	0.545455	0.695652	0.701754	0.592593	0.644444	0.552828	0.644591	0.644345
290	0.721311	0.508475	0.625	0.688525	0.554217	0.616667	0.516605	0.619506	0.613618
295	0.677419	0.539683	0.645833	0.62963	0.588235	0.616667	0.516084	0.61616	0.615641
300	0.7	0.567568	0.608696	0.690909	0.582278	0.622222	0.52528	0.62989	0.623551
305	0.666667	0.444444	0.652632	0.610169	0.625	0.605556	0.503096	0.599782	0.603354
310	0.7	0.53125	0.694737	0.703704	0.574713	0.638889	0.544002	0.640881	0.639768
315	0.655738	0.515152	0.593407	0.592593	0.545455	0.577778	0.467862	0.580469	0.578044
320	0.607143	0.47619	0.652632	0.6	0.55814	0.583333	0.47347	0.578821	0.58266
325	0.655738	0.548387	0.580645	0.618182	0.561798	0.588889	0.48134	0.59295	0.588793
330	0.71875	0.521739	0.644444	0.666667	0.53012	0.611111	0.511349	0.616344	0.611583
335	0.62069	0.558824	0.617021	0.631579	0.554217	0.594444	0.488112	0.596466	0.595064
340	0.666667	0.53125	0.653061	0.571429	0.609756	0.611111	0.508596	0.606433	0.609452
345	0.730159	0.57971	0.645161	0.54902	0.619048	0.627778	0.531453	0.624619	0.624884
350	0.7	0.545455	0.606061	0.6	0.604651	0.611111	0.509207	0.611233	0.608753
355	0.612903	0.533333	0.625	0.631579	0.588235	0.6	0.495158	0.59821	0.598968
360	0.730159	0.539683	0.631579	0.581818	0.571429	0.611111	0.509504	0.610933	0.608619
365	0.711864	0.52459	0.659574	0.575758	0.5	0.594444	0.489702	0.594357	0.592935
370	0.71875	0.466667	0.639175	0.6	0.556962	0.6	0.496315	0.596311	0.595114
375	0.716418	0.606061	0.644444	0.62963	0.626506	0.644444	0.553994	0.644612	0.642448
380	0.69697	0.557377	0.652632	0.62069	0.5	0.605556	0.503839	0.605534	0.602222
385	0.71875	0.580645	0.595745	0.596491	0.578313	0.611111	0.510095	0.613989	0.608948
390	0.686567	0.557377	0.638298	0.607143	0.560976	0.611111	0.511017	0.610072	0.608434
395	0.707692	0.539683	0.645161	0.618182	0.52381	0.605556	0.503412	0.606905	0.60376
400	0.666667	0.580645	0.608696	0.711864	0.619048	0.633333	0.538429	0.637384	0.632446
405	0.69697	0.548387	0.631579	0.618182	0.585366	0.616667	0.517481	0.616097	0.614103
410	0.716418	0.588235	0.666667	0.571429	0.531646	0.616667	0.519576	0.614879	0.613675
415	0.707692	0.575758	0.618557	0.56	0.560976	0.605556	0.503038	0.604596	0.602196
420	0.6875	0.584615	0.631579	0.654545	0.592593	0.627778	0.531091	0.630166	0.626926
425	0.769231	0.610169	0.604167	0.596491	0.554217	0.622222	0.524195	0.626855	0.619204
430	0.707692	0.597015	0.574713	0.603774	0.545455	0.6	0.498226	0.60573	0.598405
435	0.716418	0.571429	0.659574	0.678571	0.525	0.627778	0.532242	0.630198	0.625086
440	0.738462	0.634921	0.659341	0.642857	0.564706	0.644444	0.552984	0.648057	0.643308
445	0.646154	0.633333	0.681319	0.592593	0.555556	0.622222	0.525131	0.621791	0.623422
450	0.69697	0.561404	0.589474	0.576271	0.506024	0.583333	0.475815	0.586028	0.580438
455	0.75	0.645161	0.644444	0.590164	0.578313	0.638889	0.546463	0.641617	0.637472
460	0.716418	0.526316	0.639175	0.555556	0.541176	0.6	0.496483	0.595728	0.59467
465	0.75	0.656716	0.652174	0.561404	0.525	0.627778	0.532009	0.629059	0.624672
470	0.757576	0.586207	0.630435	0.6	0.619048	0.638889	0.546617	0.638653	0.635144
475	0.646154	0.517241	0.565217	0.581818	0.533333	0.566667	0.454611	0.568753	0.564966
480	0.741935	0.551724	0.604167	0.586207	0.511628	0.594444	0.488314	0.599132	0.592677
485	0.75	0.610169	0.638298	0.666667	0.578313	0.644444	0.552606	0.648689	0.642202
490	0.727273	0.448276	0.632653	0.612903	0.578947	0.605556	0.504725	0.60001	0.59857
495	0.724638	0.625	0.623656	0.571429	0.538462	0.616667	0.519413	0.616637	0.612062
500	0.741935	0.477612	0.630435	0.557377	0.589744	0.6	0.497243	0.599421	0.598936
505	0.764706	0.571429	0.6	0.551724	0.567901	0.611111	0.512504	0.611152	0.60594
510	0.707692	0.62069	0.673469	0.655738	0.589744	0.65	0.560125	0.649467	0.647281
515	0.71875	0.597015	0.608696	0.618182	0.609756	0.627778	0.531732	0.63048	0.626108
520	0.71875	0.5625	0.626263	0.654545	0.538462	0.616667	0.516879	0.620104	0.614188
525	0.730159	0.596491	0.686275	0.581818	0.554217	0.633333	0.537381	0.629792	0.629395
530	0.676923	0.625	0.617021	0.581818	0.609756	0.622222	0.524402	0.622104	0.620613
535	0.666667	0.612903	0.639175	0.551724	0.55	0.605556	0.502672	0.604094	0.603901
540	0.69697	0.566667	0.625	0.62069	0.525	0.605556	0.503706	0.606865	0.602405
545	0.716418	0.62069	0.615385	0.644068	0.517647	0.616667	0.518968	0.622841	0.615153
550	0.78125	0.539683	0.589474	0.653846	0.581395	0.622222	0.523801	0.62913	0.620131
555	0.761905	0.575758	0.586957	0.592593	0.541176	0.605556	0.503178	0.611678	0.603601
560	0.738462	0.52459	0.625	0.654545	0.578313	0.622222	0.524001	0.624182	0.619161
565	0.776119	0.533333	0.631579	0.576923	0.627907	0.633333	0.538857	0.629172	0.626909
570	0.787879	0.612903	0.680851	0.631579	0.592593	0.661111	0.57395	0.661161	0.657322
575	0.71875	0.666667	0.673684	0.535714	0.560976	0.633333	0.537997	0.631158	0.630991
580	0.727273	0.612903	0.653061	0.642857	0.564103	0.638889	0.545684	0.640039	0.635692
585	0.727273	0.575758	0.681818	0.535714	0.547619	0.616667	0.519216	0.613636	0.614779
590	0.705882	0.6	0.688172	0.592593	0.588235	0.638889	0.546544	0.634976	0.636167
595	0.769231	0.551724	0.62	0.641509	0.52381	0.616667	0.516652	0.621255	0.6132
600	0.735294	0.584615	0.645161	0.603774	0.518519	0.616667	0.518659	0.617473	0.612838
605	0.6875	0.571429	0.659574	0.62069	0.567901	0.622222	0.524357	0.621419	0.620552
610	0.78125	0.6	0.638298	0.610169	0.626506	0.65	0.559441	0.651245	0.646934
615	0.753623	0.603774	0.626263	0.701754	0.634146	0.661111	0.575499	0.663912	0.657037
620	0.771429	0.644068	0.688172	0.627451	0.597701	0.666667	0.582773	0.665764	0.662772
625	0.716418	0.677419	0.637363	0.592593	0.55814	0.633333	0.539546	0.636386	0.631936
630	0.716418	0.571429	0.626263	0.596491	0.518519	0.605556	0.503787	0.605824	0.601231
635	0.69697	0.507937	0.637363	0.576271	0.592593	0.605556	0.504686	0.602227	0.602858
640	0.685714	0.586207	0.623656	0.592593	0.541176	0.605556	0.505225	0.605869	0.602824
645	0.676923	0.580645	0.638298	0.571429	0.578313	0.611111	0.510314	0.609122	0.609143
650	0.71875	0.6	0.638298	0.561404	0.588235	0.622222	0.524117	0.621337	0.620019
655	0.705882	0.59375	0.652174	0.571429	0.575	0.622222	0.526004	0.619647	0.61908
660	0.69697	0.557377	0.604167	0.576271	0.564103	0.6	0.497038	0.599777	0.596765
665	0.741935	0.677419	0.666667	0.561404	0.627907	0.655556	0.565874	0.655066	0.654392
670	0.704225	0.625	0.638298	0.555556	0.571429	0.622222	0.52713	0.618901	0.61746
675	0.695652	0.615385	0.680851	0.592593	0.564103	0.633333	0.540252	0.629717	0.629931
680	0.705882	0.557377	0.673913	0.592593	0.611765	0.633333	0.539679	0.628306	0.629989
685	0.742857	0.535714	0.625	0.603774	0.611765	0.627778	0.533108	0.623822	0.621067
690	0.686567	0.644068	0.638298	0.5	0.636364	0.627778	0.53211	0.621059	0.623642
695	0.647887	0.590164	0.637363	0.545455	0.585366	0.605556	0.506103	0.601247	0.603243
700	0.707692	0.655738	0.652632	0.627451	0.613636	0.65	0.559467	0.65143	0.648993
705	0.685714	0.745763	0.703297	0.545455	0.588235	0.655556	0.568893	0.653693	0.655734
710	0.676471	0.622951	0.645161	0.561404	0.493827	0.6	0.497682	0.599963	0.597703
715	0.686567	0.690909	0.666667	0.508475	0.604651	0.633333	0.539969	0.631454	0.633826
720	0.727273	0.607143	0.6875	0.555556	0.613636	0.644444	0.55292	0.638222	0.64036
725	0.738462	0.548387	0.6875	0.509091	0.585366	0.622222	0.524047	0.613761	0.617208
730	0.686567	0.596491	0.637363	0.509091	0.6	0.611111	0.511925	0.605902	0.607908
735	0.685714	0.745763	0.659574	0.54902	0.627907	0.655556	0.568456	0.653596	0.653948
740	0.704225	0.603175	0.666667	0.581818	0.589744	0.633333	0.541185	0.629126	0.629415
745	0.685714	0.62069	0.615385	0.518519	0.574713	0.605556	0.505694	0.603004	0.60228
750	0.727273	0.581818	0.589474	0.518519	0.6	0.605556	0.503923	0.603417	0.600843
755	0.727273	0.612903	0.659574	0.472727	0.554217	0.611111	0.510572	0.605339	0.606786
760	0.714286	0.542373	0.652632	0.538462	0.547619	0.605556	0.504803	0.599074	0.599403
765	0.686567	0.491803	0.645833	0.581818	0.54321	0.594444	0.489636	0.589846	0.590113
770	0.685714	0.642857	0.652632	0.533333	0.556962	0.616667	0.520013	0.6143	0.614495
775	0.727273	0.483871	0.568421	0.472727	0.487805	0.55	0.433204	0.548019	0.544201
780	0.704225	0.517241	0.631579	0.5	0.595238	0.6	0.498227	0.589657	0.592114
785	0.724638	0.52459	0.659794	0.581818	0.615385	0.627778	0.532755	0.621245	0.622342
790	0.705882	0.610169	0.631579	0.56	0.590909	0.622222	0.525344	0.619708	0.618431
795	0.716418	0.53125	0.613636	0.592593	0.574713	0.605556	0.505322	0.605722	0.602718
800	0.746269	0.566667	0.639175	0.571429	0.575	0.622222	0.524822	0.619708	0.617227
805	0.742857	0.607143	0.680412	0.45283	0.571429	0.622222	0.525939	0.610934	0.614286
810	0.704225	0.6	0.659341	0.592593	0.642857	0.644444	0.555189	0.639803	0.640814
815	0.735294	0.566667	0.659574	0.509804	0.574713	0.616667	0.518299	0.60921	0.610449
820	0.69697	0.535714	0.652632	0.571429	0.597701	0.616667	0.517801	0.610889	0.612294
825	0.676923	0.580645	0.666667	0.470588	0.581395	0.605556	0.502827	0.595244	0.600446
830	0.685714	0.5	0.646465	0.583333	0.554217	0.6	0.497448	0.593946	0.594402
835	0.686567	0.464286	0.625	0.542373	0.609756	0.594444	0.490195	0.585596	0.588211
840	0.716418	0.392857	0.574257	0.576923	0.619048	0.583333	0.474993	0.575901	0.574551
845	0.716418	0.507937	0.604167	0.612245	0.588235	0.605556	0.503596	0.6058	0.602327
850	0.705882	0.566667	0.638298	0.581818	0.60241	0.622222	0.525337	0.619015	0.618466
855	0.694444	0.538462	0.645833	0.535714	0.571429	0.605556	0.506455	0.597176	0.598679
860	0.647887	0.655172	0.638298	0.538462	0.541176	0.605556	0.505433	0.604199	0.604175
865	0.776119	0.553846	0.645161	0.535714	0.556962	0.616667	0.518608	0.613561	0.611188
870	0.685714	0.557377	0.617021	0.592593	0.518519	0.594444	0.491042	0.594245	0.590646
875	0.686567	0.482759	0.631579	0.581818	0.588235	0.6	0.496739	0.594192	0.594988
880	0.732394	0.509804	0.626263	0.509091	0.5	0.583333	0.477494	0.57551	0.573722
885	0.676056	0.517241	0.589474	0.576923	0.52381	0.577778	0.470021	0.576701	0.573132
890	0.716418	0.539683	0.604167	0.566038	0.567901	0.6	0.496624	0.598841	0.595814
895	0.657143	0.571429	0.666667	0.517241	0.545455	0.6	0.498461	0.591587	0.595158
900	0.705882	0.542373	0.618557	0.555556	0.512195	0.588889	0.482734	0.586913	0.583932
905	0.676471	0.470588	0.585859	0.491228	0.564706	0.566667	0.455217	0.55777	0.558734
910	0.705882	0.517241	0.583333	0.566038	0.564706	0.588889	0.482776	0.58744	0.583835
915	0.684932	0.555556	0.617021	0.653846	0.62069	0.627778	0.535095	0.626409	0.623667
920	0.694444	0.545455	0.610526	0.5	0.55814	0.588889	0.484801	0.581713	0.581763
925	0.657143	0.518519	0.666667	0.509091	0.536585	0.588889	0.483764	0.577601	0.58208
930	0.757576	0.415094	0.64	0.526316	0.547619	0.588889	0.482423	0.577321	0.57772
935	0.724638	0.6	0.659574	0.566038	0.595238	0.633333	0.539719	0.629098	0.628891
940	0.695652	0.52459	0.617021	0.490566	0.554217	0.583333	0.476426	0.576409	0.577363
945	0.727273	0.369231	0.583333	0.576923	0.567901	0.566667	0.454203	0.564932	0.562688
950	0.732394	0.612903	0.58427	0.566038	0.588235	0.616667	0.52051	0.616768	0.611248
955	0.645161	0.52459	0.645833	0.555556	0.597701	0.6	0.494978	0.593768	0.597487
960	0.686567	0.542373	0.631579	0.551724	0.567901	0.6	0.497114	0.596029	0.59627
965	0.714286	0.580645	0.659794	0.54902	0.625	0.633333	0.539971	0.625749	0.627675
970	0.705882	0.517241	0.639175	0.603774	0.547619	0.605556	0.503809	0.602738	0.600813
975	0.716418	0.551724	0.659794	0.5	0.581395	0.611111	0.510502	0.601866	0.604614
980	0.707692	0.516129	0.631579	0.592593	0.619048	0.616667	0.517048	0.613408	0.613324
985	0.716418	0.507937	0.623656	0.545455	0.585366	0.6	0.497135	0.595766	0.59563
990	0.69697	0.433333	0.610526	0.526316	0.536585	0.566667	0.454436	0.560746	0.561091
995	0.727273	0.533333	0.623656	0.586207	0.578313	0.611111	0.51101	0.609756	0.607221
1000	0.78125	0.571429	0.680412	0.566038	0.578313	0.638889	0.544666	0.635488	0.63436
1005	0.746269	0.6	0.666667	0.472727	0.588235	0.622222	0.525124	0.61478	0.617081
1010	0.707692	0.451613	0.580645	0.545455	0.588235	0.577778	0.468264	0.574728	0.573322
1015	0.707692	0.451613	0.595745	0.464286	0.554217	0.561111	0.447148	0.55471	0.555988
1020	0.707692	0.533333	0.639175	0.592593	0.547619	0.605556	0.502724	0.604083	0.602192
1025	0.709677	0.459016	0.568421	0.551724	0.52381	0.561111	0.446266	0.56253	0.558177
1030	0.705882	0.508475	0.66	0.618182	0.641026	0.633333	0.53928	0.626713	0.628321
1035	0.738462	0.571429	0.615385	0.581818	0.581395	0.616667	0.517876	0.617698	0.613819
1040	0.707692	0.545455	0.636364	0.571429	0.588235	0.611111	0.511887	0.609835	0.609404
1045	0.738462	0.5	0.622222	0.5	0.606742	0.6	0.49717	0.593485	0.594646
1050	0.727273	0.507463	0.622222	0.535714	0.54321	0.588889	0.48392	0.587176	0.585693
1055	0.738462	0.59375	0.637363	0.592593	0.651163	0.644444	0.552978	0.642666	0.641337
1060	0.738462	0.557377	0.571429	0.603774	0.60241	0.611111	0.509653	0.61469	0.608211
1065	0.69697	0.548387	0.659574	0.561404	0.617284	0.622222	0.524858	0.616724	0.61922
1070	0.676056	0.59375	0.673913	0.576923	0.567901	0.622222	0.527028	0.617709	0.61925
1075	0.761905	0.56338	0.590909	0.561404	0.493827	0.588889	0.484283	0.594285	0.586381
1080	0.69697	0.580645	0.688172	0.555556	0.588235	0.627778	0.531753	0.621916	0.62501
1085	0.760563	0.53125	0.652174	0.576923	0.592593	0.627778	0.534053	0.622701	0.621354
1090	0.727273	0.622951	0.680412	0.545455	0.54321	0.627778	0.531349	0.62386	0.623683
1095	0.684932	0.448276	0.610526	0.490566	0.567901	0.572222	0.464048	0.56044	0.563065
1100	0.676923	0.545455	0.652632	0.481481	0.6	0.6	0.496433	0.591298	0.596383
1105	0.71875	0.571429	0.659341	0.610169	0.626506	0.638889	0.545961	0.637239	0.637121
1110	0.707692	0.615385	0.630435	0.566038	0.588235	0.622222	0.524713	0.621557	0.619778
1115	0.730159	0.515152	0.631579	0.607143	0.55	0.605556	0.502981	0.606806	0.603462
1120	0.695652	0.508475	0.617021	0.596491	0.54321	0.594444	0.490891	0.59217	0.589555
1125	0.695652	0.539683	0.602151	0.592593	0.567901	0.6	0.497895	0.599596	0.596368
1130	0.753623	0.507463	0.6	0.54902	0.578313	0.6	0.498733	0.597684	0.594349
1135	0.71875	0.529412	0.613636	0.535714	0.571429	0.594444	0.490822	0.593788	0.592529
1140	0.761905	0.567164	0.673913	0.509091	0.554217	0.616667	0.517389	0.613258	0.613784
1145	0.707692	0.539683	0.645161	0.596491	0.585366	0.616667	0.51766	0.614879	0.614166
1150	0.727273	0.53125	0.652174	0.461538	0.55814	0.594444	0.489849	0.586075	0.588912
1155	0.724638	0.571429	0.651163	0.581818	0.6	0.627778	0.535612	0.625809	0.625171
1160	0.714286	0.615385	0.681319	0.588235	0.578313	0.638889	0.54788	0.635508	0.635566
1165	0.724638	0.557377	0.630435	0.592593	0.619048	0.627778	0.533038	0.624818	0.623317
1170	0.698413	0.550725	0.644444	0.490566	0.611765	0.605556	0.503995	0.599183	0.602867
1175	0.724638	0.59375	0.659341	0.615385	0.595238	0.638889	0.547357	0.63767	0.635909
1180	0.666667	0.492308	0.631579	0.56	0.571429	0.588889	0.482345	0.584396	0.586068
1185	0.6875	0.575758	0.637363	0.576923	0.574713	0.611111	0.510718	0.610451	0.609803
1190	0.69697	0.584615	0.652174	0.571429	0.54321	0.611111	0.511268	0.609679	0.608728
1195	0.75	0.492308	0.630435	0.557377	0.641026	0.616667	0.518573	0.614229	0.614611
1200	0.705882	0.52459	0.630435	0.545455	0.547619	0.594444	0.490562	0.590796	0.590158
1205	0.707692	0.612903	0.644444	0.576271	0.595238	0.627778	0.532449	0.62731	0.626281
1210	0.746269	0.533333	0.645161	0.566038	0.643678	0.633333	0.539206	0.626896	0.627424
1215	0.727273	0.523077	0.652174	0.592593	0.578313	0.616667	0.518063	0.614686	0.613851
1220	0.71875	0.545455	0.630435	0.490566	0.541176	0.588889	0.482371	0.585276	0.585441
1225	0.69697	0.571429	0.623656	0.535714	0.585366	0.605556	0.503876	0.602627	0.602514
1230	0.738462	0.5	0.623656	0.535714	0.538462	0.588889	0.483365	0.587259	0.58542
1235	0.647059	0.603175	0.651685	0.592593	0.55814	0.611111	0.512341	0.61053	0.61089
1240	0.727273	0.566667	0.645833	0.603774	0.588235	0.627778	0.531307	0.626356	0.624311
1245	0.746269	0.5	0.555556	0.517241	0.54321	0.572222	0.463202	0.572455	0.566899
1250	0.695652	0.625	0.652174	0.581818	0.55	0.622222	0.52633	0.620929	0.619198
1255	0.727273	0.53125	0.644444	0.518519	0.55814	0.6	0.497388	0.595925	0.596391
1260	0.776119	0.53125	0.637363	0.545455	0.578313	0.616667	0.518598	0.6137	0.611496
1265	0.738462	0.53125	0.652174	0.555556	0.564706	0.611111	0.510627	0.608429	0.60788
1270	0.707692	0.597015	0.62069	0.526316	0.547619	0.6	0.498388	0.599866	0.597994
1275	0.764706	0.484848	0.593407	0.576923	0.60241	0.605556	0.505012	0.604459	0.600406
1280	0.787879	0.606061	0.659341	0.54902	0.581395	0.638889	0.546468	0.636739	0.634141
1285	0.742857	0.5	0.610526	0.627451	0.619048	0.622222	0.52593	0.619976	0.616345
1290	0.65625	0.537313	0.615385	0.535714	0.609756	0.594444	0.489982	0.590884	0.593095
1295	0.71875	0.507463	0.629213	0.470588	0.58427	0.588889	0.483339	0.582057	0.584643
1300	0.769231	0.615385	0.630435	0.6	0.613636	0.644444	0.553071	0.645737	0.641138
1305	0.746269	0.419355	0.597938	0.555556	0.575	0.583333	0.47549	0.578823	0.576807
1310	0.716418	0.59375	0.630435	0.542373	0.538462	0.605556	0.505172	0.604287	0.601936
1315	0.705882	0.53125	0.622222	0.545455	0.554217	0.594444	0.49116	0.591805	0.590738
1320	0.727273	0.539683	0.688172	0.528302	0.635294	0.633333	0.538788	0.623745	0.628559
1325	0.746269	0.5	0.659574	0.490566	0.609756	0.611111	0.510966	0.601233	0.604771
1330	0.676471	0.539683	0.659574	0.545455	0.575	0.605556	0.504483	0.599236	0.602032
1335	0.738462	0.53125	0.637363	0.566038	0.643678	0.627778	0.531948	0.623358	0.623748
1340	0.716418	0.548387	0.631579	0.62963	0.585366	0.622222	0.524809	0.622276	0.619144
1345	0.764706	0.537313	0.715789	0.592593	0.552632	0.638889	0.547234	0.632607	0.633253
1350	0.698413	0.597015	0.644444	0.576923	0.568182	0.616667	0.517864	0.616995	0.615819
1355	0.716418	0.575758	0.637363	0.576923	0.595238	0.622222	0.525684	0.62034	0.619137
1360	0.707692	0.5625	0.659341	0.571429	0.619048	0.627778	0.531989	0.624002	0.625547
1365	0.738462	0.537313	0.577778	0.592593	0.642857	0.616667	0.518363	0.6178	0.61354
1370	0.738462	0.584615	0.659341	0.615385	0.62069	0.644444	0.553102	0.643698	0.642258
1375	0.727273	0.516129	0.638298	0.592593	0.595238	0.616667	0.517528	0.613906	0.612809
1380	0.735294	0.514286	0.604651	0.592593	0.560976	0.6	0.500039	0.60156	0.597174
1385	0.75	0.529412	0.606742	0.54902	0.568182	0.6	0.497464	0.600671	0.597242
1390	0.757576	0.575758	0.680851	0.627451	0.626506	0.655556	0.566984	0.653628	0.652667
1395	0.705882	0.626866	0.659341	0.576923	0.536585	0.622222	0.526218	0.621119	0.619188
1400	0.71875	0.507463	0.623656	0.666667	0.560976	0.611111	0.510463	0.615502	0.610566
1405	0.676923	0.567164	0.637363	0.596491	0.6	0.616667	0.518526	0.615588	0.615544
1410	0.707692	0.515152	0.629213	0.576271	0.54321	0.594444	0.491087	0.594308	0.592533
1415	0.75	0.603175	0.644444	0.545455	0.568182	0.622222	0.524927	0.622251	0.620015
1420	0.714286	0.615385	0.622222	0.518519	0.567901	0.611111	0.513106	0.607662	0.606144
1425	0.735294	0.52459	0.646465	0.603774	0.582278	0.622222	0.524998	0.61848	0.616697
1430	0.78125	0.571429	0.688172	0.581818	0.611765	0.65	0.559266	0.646887	0.646635
1435	0.735294	0.603175	0.637363	0.641509	0.611765	0.644444	0.553944	0.645821	0.641733
1440	0.69697	0.533333	0.617021	0.528302	0.643678	0.611111	0.510528	0.603861	0.605844
1445	0.69697	0.533333	0.595745	0.566038	0.62069	0.605556	0.503487	0.602555	0.601342
1450	0.735294	0.548387	0.652174	0.535714	0.585366	0.616667	0.518778	0.611387	0.611911
1455	0.666667	0.523077	0.645161	0.576923	0.551724	0.594444	0.488828	0.59271	0.593588
1460	0.732394	0.580645	0.617021	0.541667	0.588235	0.616667	0.519638	0.611993	0.609824
1465	0.735294	0.526316	0.652632	0.5	0.568182	0.605556	0.50423	0.596485	0.598117
1470	0.69697	0.482759	0.589474	0.535714	0.564706	0.577778	0.468325	0.573924	0.572627
1475	0.741935	0.523077	0.629213	0.566038	0.571429	0.605556	0.503892	0.606338	0.604224
1480	0.695652	0.508475	0.644444	0.566667	0.585366	0.605556	0.506093	0.600121	0.601347
1485	0.738462	0.385965	0.6	0.566667	0.512821	0.566667	0.454376	0.560783	0.557655
1490	0.738462	0.440678	0.631579	0.581818	0.55814	0.594444	0.488998	0.590135	0.588779
1495	0.738462	0.545455	0.652174	0.566038	0.595238	0.622222	0.5248	0.619473	0.619186
1500	0.707692	0.542373	0.631579	0.5	0.588235	0.6	0.496096	0.593976	0.595685
1505	0.709677	0.53125	0.610526	0.576271	0.525	0.588889	0.481855	0.590545	0.586776
1510	0.6875	0.470588	0.630435	0.581818	0.518519	0.577778	0.46886	0.577772	0.576729
1515	0.709677	0.521739	0.659794	0.54902	0.617284	0.616667	0.516679	0.611503	0.614375
1520	0.676923	0.5	0.602151	0.535714	0.585366	0.583333	0.47556	0.580031	0.580574
1525	0.7	0.514286	0.652632	0.528302	0.536585	0.588889	0.481421	0.586361	0.587745
1530	0.698413	0.5	0.637363	0.509091	0.554217	0.583333	0.475688	0.579817	0.581698
1535	0.707692	0.545455	0.673684	0.472727	0.607595	0.611111	0.510619	0.601431	0.607108
1540	0.695652	0.46875	0.610526	0.530612	0.578313	0.583333	0.476382	0.576771	0.577592
1545	0.724638	0.493151	0.574713	0.52	0.592593	0.583333	0.47972	0.581019	0.578868
1550	0.686567	0.447761	0.673684	0.470588	0.575	0.583333	0.476083	0.57072	0.578013
1555	0.71875	0.474576	0.632653	0.490566	0.55814	0.583333	0.474101	0.574937	0.57689
1560	0.69697	0.419355	0.604167	0.5	0.52381	0.555556	0.439773	0.54886	0.549571
1565	0.676923	0.459016	0.5625	0.542373	0.481013	0.544444	0.426434	0.544365	0.540047
1570	0.646154	0.46875	0.595745	0.596491	0.55	0.572222	0.461607	0.571428	0.570289
1575	0.6875	0.474576	0.606061	0.517241	0.525	0.566667	0.45355	0.562076	0.561809
1580	0.707692	0.515152	0.652174	0.561404	0.55	0.6	0.4972	0.597284	0.597596
1585	0.707692	0.474576	0.586957	0.590164	0.578313	0.588889	0.483313	0.58754	0.584371
1590	0.657143	0.533333	0.637363	0.566038	0.604651	0.605556	0.505552	0.599706	0.602139
1595	0.6875	0.492308	0.608696	0.555556	0.588235	0.588889	0.482318	0.586459	0.586537
1600	0.727273	0.537313	0.58427	0.592593	0.547619	0.594444	0.490908	0.597813	0.591739
1605	0.730159	0.636364	0.595745	0.631579	0.55	0.622222	0.524253	0.628769	0.6204
1610	0.676471	0.615385	0.645161	0.596491	0.519481	0.611111	0.512317	0.610598	0.608008
1615	0.676923	0.575758	0.553191	0.528302	0.536585	0.572222	0.461308	0.574152	0.569332
1620	0.676923	0.597015	0.630435	0.535714	0.575	0.605556	0.504221	0.603017	0.603384
1625	0.707692	0.47619	0.604167	0.610169	0.571429	0.594444	0.489892	0.59393	0.590927
1630	0.709677	0.608696	0.637363	0.509091	0.53012	0.6	0.496593	0.598989	0.597952
1635	0.6875	0.596491	0.694737	0.5	0.55	0.611111	0.511443	0.605746	0.610135
1640	0.707692	0.533333	0.631579	0.526316	0.578313	0.6	0.496197	0.595447	0.596153
1645	0.738462	0.517241	0.604167	0.590164	0.55	0.6	0.49688	0.600007	0.595195
1650	0.666667	0.642857	0.646465	0.571429	0.578313	0.622222	0.524404	0.621146	0.621029
1655	0.628571	0.622951	0.608696	0.491228	0.525	0.577778	0.470705	0.575289	0.575869
1660	0.709677	0.557377	0.571429	0.6	0.534884	0.588889	0.482452	0.594673	0.587564
1665	0.730159	0.596491	0.666667	0.508475	0.590909	0.622222	0.524524	0.61854	0.620409
1670	0.709677	0.566667	0.553191	0.6	0.5	0.577778	0.4678	0.585907	0.576559
1675	0.666667	0.5	0.626263	0.571429	0.554217	0.588889	0.482082	0.583715	0.584075
1680	0.707692	0.655738	0.608696	0.576271	0.626506	0.633333	0.539031	0.634981	0.631922
1685	0.6875	0.631579	0.604167	0.610169	0.5	0.6	0.496096	0.606683	0.599892
1690	0.646154	0.571429	0.602151	0.603175	0.578313	0.6	0.497719	0.600244	0.598349
1695	0.645161	0.646154	0.637363	0.561404	0.564706	0.611111	0.51026	0.610957	0.611021
1700	0.65625	0.535714	0.618557	0.580645	0.592593	0.6	0.496702	0.596752	0.597209
1705	0.6875	0.612903	0.630435	0.508475	0.554217	0.6	0.496692	0.598706	0.598727
1710	0.666667	0.518519	0.666667	0.542373	0.611765	0.611111	0.511124	0.601198	0.606285
1715	0.698413	0.7	0.652632	0.561404	0.588235	0.638889	0.544764	0.640137	0.638819
1720	0.647059	0.581818	0.617021	0.633333	0.578313	0.611111	0.51217	0.611509	0.609309
1725	0.707692	0.714286	0.666667	0.590164	0.585366	0.65	0.560144	0.652835	0.650738
1730	0.646154	0.539683	0.606742	0.571429	0.574713	0.588889	0.483401	0.587744	0.587616
1735	0.676923	0.551724	0.597938	0.631579	0.578313	0.605556	0.503033	0.607296	0.603328
1740	0.698413	0.555556	0.591837	0.576271	0.55814	0.594444	0.488838	0.596043	0.592086
1745	0.716418	0.566038	0.653465	0.596491	0.585366	0.627778	0.532293	0.623556	0.622572
1750	0.698413	0.561404	0.630435	0.571429	0.635294	0.622222	0.525284	0.619395	0.620004
1755	0.656716	0.62069	0.652632	0.576271	0.567901	0.616667	0.518356	0.614842	0.615407
1760	0.69697	0.645161	0.629213	0.576271	0.595238	0.627778	0.533025	0.628571	0.626491
1765	0.666667	0.526316	0.623656	0.491803	0.60241	0.588889	0.483527	0.58217	0.585925
1770	0.6875	0.576271	0.62	0.566667	0.545455	0.6	0.496349	0.599178	0.596989
1775	0.676923	0.464286	0.618557	0.539683	0.556962	0.577778	0.469292	0.571282	0.572502
1780	0.636364	0.634921	0.610526	0.528302	0.60241	0.605556	0.503341	0.602504	0.603608
1785	0.71875	0.631579	0.631579	0.548387	0.536585	0.611111	0.510865	0.613376	0.61012
1790	0.688525	0.566667	0.626263	0.618182	0.611765	0.622222	0.522628	0.62228	0.620719
1795	0.769231	0.566667	0.608696	0.553846	0.615385	0.622222	0.526597	0.622765	0.619236
1800	0.666667	0.644068	0.630435	0.533333	0.575	0.611111	0.512793	0.609901	0.609961
1805	0.71875	0.645161	0.637363	0.576271	0.52381	0.616667	0.517903	0.620271	0.615858
1810	0.698413	0.508475	0.612245	0.580645	0.512821	0.583333	0.475359	0.58252	0.57919
1815	0.69697	0.666667	0.673469	0.610169	0.571429	0.644444	0.553159	0.643741	0.642216
1820	0.636364	0.590164	0.659794	0.6	0.526316	0.605556	0.504386	0.602527	0.602885
1825	0.704225	0.596491	0.632653	0.571429	0.564103	0.616667	0.519677	0.61378	0.611736
1830	0.686567	0.586207	0.631579	0.610169	0.592593	0.622222	0.525378	0.621423	0.619671
1835	0.727273	0.581818	0.673469	0.612903	0.632911	0.65	0.560855	0.645675	0.646002
1840	0.657143	0.631579	0.673469	0.526316	0.589744	0.622222	0.526373	0.61565	0.619563
1845	0.634921	0.509091	0.593407	0.553846	0.55814	0.572222	0.462989	0.569881	0.570011
1850	0.666667	0.52459	0.568421	0.526316	0.567901	0.572222	0.461536	0.570779	0.569078
1855	0.612903	0.590164	0.631579	0.561404	0.588235	0.6	0.495298	0.596857	0.599409
1860	0.626866	0.592593	0.64	0.654545	0.571429	0.616667	0.517815	0.617086	0.615998
1865	0.666667	0.566667	0.618557	0.545455	0.536585	0.588889	0.482065	0.586786	0.58594
1870	0.656716	0.590164	0.629213	0.533333	0.578313	0.6	0.498522	0.597548	0.598911
1875	0.666667	0.581818	0.666667	0.571429	0.62069	0.627778	0.531892	0.621454	0.624766
1880	0.686567	0.571429	0.622222	0.566667	0.625	0.616667	0.51949	0.614377	0.61465
1885	0.676923	0.571429	0.637363	0.596491	0.642857	0.627778	0.532023	0.625013	0.626088
1890	0.656716	0.603175	0.593407	0.555556	0.588235	0.6	0.497427	0.599418	0.597911
1895	0.65625	0.586207	0.618557	0.612903	0.531646	0.6	0.496743	0.601112	0.59796
1900	0.617647	0.542373	0.577778	0.586207	0.494118	0.561111	0.449234	0.563624	0.560059
1905	0.626866	0.526316	0.68	0.561404	0.607595	0.611111	0.510874	0.600436	0.607006
1910	0.666667	0.545455	0.631579	0.533333	0.571429	0.594444	0.490174	0.589692	0.591367
1915	0.666667	0.526316	0.612245	0.535714	0.60241	0.594444	0.489144	0.58867	0.590264
1920	0.666667	0.566667	0.639175	0.517241	0.634146	0.611111	0.509547	0.604779	0.608843
1925	0.666667	0.5	0.632653	0.491228	0.585366	0.583333	0.474174	0.575183	0.579471
1930	0.634921	0.644068	0.659794	0.6	0.54321	0.616667	0.516938	0.616398	0.616382
1935	0.666667	0.644068	0.646465	0.52459	0.56	0.611111	0.51162	0.608358	0.609273
1940	0.69697	0.618182	0.632653	0.576271	0.585366	0.622222	0.524936	0.621888	0.620194
1945	0.606061	0.590164	0.644444	0.576271	0.619048	0.611111	0.511754	0.607198	0.611162
1950	0.7	0.5625	0.639175	0.542373	0.575	0.605556	0.502145	0.60381	0.604166
1955	0.646154	0.542373	0.625	0.474576	0.567901	0.577778	0.468342	0.571201	0.575183
1960	0.677419	0.539683	0.617021	0.545455	0.604651	0.6	0.495356	0.596846	0.597828
1965	0.646154	0.590164	0.625	0.528302	0.588235	0.6	0.495761	0.595571	0.597531
1970	0.656716	0.492308	0.580645	0.542373	0.552632	0.566667	0.456349	0.564935	0.563946
1975	0.686567	0.59375	0.580645	0.551724	0.564103	0.594444	0.490838	0.595358	0.591525
1980	0.636364	0.6	0.631579	0.62069	0.567901	0.611111	0.510781	0.611307	0.610241
1985	0.676923	0.634921	0.645833	0.62069	0.589744	0.633333	0.53871	0.633622	0.631875
1990	0.647059	0.5625	0.673684	0.423077	0.617284	0.6	0.497171	0.584721	0.594396
1995	0.666667	0.571429	0.639175	0.490566	0.636364	0.611111	0.510421	0.60084	0.605776
2000	0.65625	0.597015	0.673913	0.528302	0.595238	0.616667	0.517585	0.610144	0.61478

## Sheet: LightGBM
Number of features	Pre-vaccination	ChAdOx1-Onset	MenACWY-Onset	ChAdOx1-7D	MenACWY-7D	ACC	MCC	Macro F1	Weighted F1
5	0.636364	0.4	0.680851	0.34375	0.342105	0.494444	0.365504	0.480614	0.488852
10	0.825397	0.434783	0.644444	0.354839	0.368421	0.527778	0.40792	0.525577	0.52402
15	0.8125	0.412698	0.555556	0.375	0.506329	0.533333	0.414555	0.532417	0.529456
20	0.793651	0.430769	0.602151	0.472727	0.571429	0.577778	0.467862	0.574145	0.573015
25	0.709677	0.4	0.610526	0.393443	0.560976	0.544444	0.425793	0.534924	0.540437
30	0.793103	0.333333	0.612245	0.428571	0.425	0.522222	0.399019	0.518451	0.516987
35	0.774194	0.447761	0.593407	0.483871	0.512821	0.561111	0.448726	0.562411	0.55922
40	0.786885	0.539683	0.695652	0.545455	0.564103	0.627778	0.53278	0.626355	0.626759
45	0.774194	0.433333	0.66	0.451613	0.5	0.572222	0.461138	0.563828	0.565667
50	0.761905	0.508475	0.68	0.451613	0.473684	0.583333	0.475486	0.575135	0.576691
55	0.757576	0.571429	0.666667	0.491803	0.540541	0.611111	0.512111	0.605603	0.60598
60	0.786885	0.5	0.651685	0.42623	0.588235	0.594444	0.489988	0.590607	0.59363
65	0.786885	0.483871	0.673684	0.483871	0.525	0.594444	0.489039	0.590662	0.591621
70	0.8125	0.4	0.666667	0.5	0.547619	0.594444	0.490694	0.585357	0.586379
75	0.806452	0.454545	0.631579	0.507937	0.513514	0.583333	0.476663	0.582805	0.579797
80	0.746269	0.603175	0.645161	0.491803	0.552632	0.611111	0.512541	0.607808	0.607117
85	0.818182	0.548387	0.711111	0.508475	0.578313	0.638889	0.546795	0.632894	0.634507
90	0.819672	0.59375	0.666667	0.612903	0.575	0.65	0.559475	0.653598	0.648109
95	0.757576	0.466667	0.638298	0.557377	0.632911	0.616667	0.518572	0.610566	0.611335
100	0.8	0.464286	0.652632	0.52459	0.545455	0.6	0.495702	0.597392	0.596091
105	0.786885	0.46875	0.608696	0.566667	0.60241	0.605556	0.503132	0.606681	0.603311
110	0.774194	0.483871	0.608696	0.491803	0.53012	0.577778	0.468444	0.577737	0.575095
115	0.806452	0.491803	0.659794	0.509091	0.564706	0.611111	0.50894	0.606369	0.605848
120	0.806452	0.516129	0.623656	0.571429	0.5	0.6	0.49685	0.603533	0.596522
125	0.793651	0.507463	0.652632	0.655172	0.623377	0.644444	0.552701	0.646459	0.642497
130	0.806452	0.507463	0.602151	0.508475	0.481013	0.577778	0.468601	0.58111	0.574501
135	0.733333	0.571429	0.644444	0.590164	0.581395	0.622222	0.524482	0.624153	0.621971
140	0.75	0.517241	0.637363	0.508475	0.590909	0.605556	0.50406	0.600798	0.601425
145	0.766667	0.539683	0.615385	0.634921	0.578313	0.622222	0.524636	0.626994	0.620691
150	0.825397	0.412698	0.659574	0.557377	0.556962	0.605556	0.503677	0.602402	0.600624
155	0.766667	0.47619	0.638298	0.571429	0.55	0.6	0.496226	0.600517	0.598003
160	0.8	0.5	0.608696	0.612903	0.623377	0.627778	0.533122	0.628995	0.623635
165	0.766667	0.515152	0.630435	0.545455	0.574713	0.605556	0.502537	0.606484	0.604392
170	0.80597	0.47619	0.608696	0.444444	0.619048	0.6	0.497212	0.59087	0.591169
175	0.75	0.533333	0.586957	0.516129	0.634146	0.605556	0.504242	0.604113	0.602338
180	0.741935	0.548387	0.644444	0.516129	0.547619	0.6	0.497084	0.599703	0.5991
185	0.761905	0.533333	0.630435	0.603175	0.609756	0.627778	0.532179	0.627721	0.624561
190	0.8	0.483871	0.646465	0.464286	0.564103	0.6	0.496076	0.591745	0.592269
195	0.787879	0.539683	0.652174	0.5	0.632911	0.627778	0.532795	0.622529	0.623664
200	0.764706	0.366667	0.637363	0.545455	0.581395	0.588889	0.483765	0.579117	0.580185
205	0.818182	0.451613	0.593407	0.590164	0.575	0.605556	0.505054	0.605673	0.598892
210	0.787879	0.539683	0.652174	0.586207	0.567901	0.627778	0.532353	0.626769	0.623224
215	0.738462	0.539683	0.630435	0.448276	0.536585	0.583333	0.475931	0.578688	0.579465
220	0.8125	0.571429	0.659574	0.472727	0.619048	0.633333	0.538033	0.627056	0.62768
225	0.83871	0.52459	0.618557	0.533333	0.6	0.622222	0.52373	0.623038	0.618368
230	0.75	0.551724	0.637363	0.516129	0.611765	0.616667	0.518487	0.613396	0.613773
235	0.69697	0.451613	0.630435	0.474576	0.469136	0.55	0.434402	0.544546	0.545654
240	0.75	0.533333	0.622222	0.539683	0.554217	0.6	0.497861	0.599891	0.597266
245	0.738462	0.45614	0.615385	0.482759	0.539326	0.572222	0.462178	0.566414	0.56659
250	0.742857	0.5	0.636364	0.448276	0.595238	0.594444	0.49264	0.584547	0.587805
255	0.794118	0.52459	0.629213	0.508475	0.60241	0.616667	0.519745	0.611761	0.610372
260	0.787879	0.428571	0.608696	0.491803	0.517647	0.572222	0.462701	0.566919	0.56432
265	0.727273	0.523077	0.631579	0.491228	0.545455	0.588889	0.483235	0.583722	0.584095
270	0.774194	0.558824	0.643678	0.491803	0.609756	0.616667	0.519256	0.615651	0.61611
275	0.806452	0.466667	0.608696	0.516129	0.547619	0.588889	0.482595	0.589112	0.585178
280	0.727273	0.451613	0.622222	0.491228	0.588235	0.583333	0.476478	0.576114	0.578295
285	0.806452	0.533333	0.637363	0.553846	0.609756	0.627778	0.532595	0.62815	0.625325
290	0.757576	0.433333	0.625	0.464286	0.585366	0.583333	0.475248	0.573112	0.575407
295	0.793651	0.533333	0.608696	0.533333	0.588235	0.611111	0.510539	0.61145	0.607457
300	0.774194	0.482759	0.597938	0.474576	0.571429	0.583333	0.474249	0.580179	0.57862
305	0.819672	0.466667	0.645161	0.545455	0.65	0.627778	0.532358	0.625391	0.625037
310	0.764706	0.4375	0.574713	0.37931	0.578313	0.555556	0.443305	0.546908	0.54842
315	0.774194	0.53125	0.613636	0.47619	0.554217	0.588889	0.483962	0.589897	0.587958
320	0.761905	0.516129	0.622222	0.539683	0.585366	0.605556	0.504626	0.605061	0.603125
325	0.793651	0.466667	0.622222	0.37931	0.561798	0.572222	0.461743	0.56473	0.567074
330	0.78125	0.5625	0.613636	0.507937	0.567901	0.605556	0.505592	0.606645	0.603232
335	0.761905	0.557377	0.595745	0.474576	0.578313	0.594444	0.488992	0.593583	0.591316
340	0.8	0.474576	0.610526	0.483871	0.595238	0.594444	0.48859	0.592842	0.591537
345	0.786885	0.466667	0.553191	0.523077	0.575	0.577778	0.468855	0.580964	0.574928
350	0.787879	0.372881	0.623656	0.459016	0.567901	0.572222	0.462518	0.562267	0.563999
355	0.8125	0.507937	0.652632	0.472727	0.626506	0.622222	0.523859	0.61446	0.615926
360	0.757576	0.5	0.622222	0.516129	0.609756	0.605556	0.505328	0.601137	0.6011
365	0.75	0.372881	0.625	0.517241	0.626506	0.588889	0.481829	0.578326	0.5813
370	0.8	0.444444	0.646465	0.581818	0.578313	0.611111	0.508357	0.610208	0.607866
375	0.793103	0.360656	0.55914	0.454545	0.560976	0.544444	0.426463	0.545684	0.543431
380	0.825397	0.42623	0.644444	0.508475	0.643678	0.616667	0.517902	0.609645	0.610756
385	0.766667	0.444444	0.57732	0.526316	0.60241	0.583333	0.47355	0.583431	0.580679
390	0.761905	0.515152	0.617021	0.526316	0.6	0.605556	0.503231	0.604079	0.602693
395	0.71875	0.508475	0.638298	0.555556	0.651685	0.622222	0.52418	0.614553	0.616718
400	0.769231	0.52459	0.593407	0.448276	0.588235	0.588889	0.483017	0.584748	0.583751
405	0.721311	0.508475	0.595745	0.474576	0.597701	0.583333	0.474443	0.579562	0.580226
410	0.852459	0.4375	0.595745	0.508475	0.585366	0.594444	0.48863	0.595909	0.591184
415	0.75	0.507937	0.590909	0.5	0.561798	0.583333	0.476469	0.582129	0.579546
420	0.793651	0.459016	0.688172	0.548387	0.617284	0.627778	0.531829	0.621302	0.62371
425	0.766667	0.567164	0.629213	0.45614	0.574713	0.6	0.496514	0.598779	0.598723
430	0.754098	0.448276	0.610526	0.459016	0.564706	0.572222	0.460552	0.567325	0.568223
435	0.83871	0.4	0.591837	0.526316	0.626506	0.6	0.494961	0.596674	0.593417
440	0.806452	0.461538	0.590909	0.576271	0.604651	0.605556	0.504279	0.607964	0.602608
445	0.786885	0.444444	0.555556	0.474576	0.551724	0.561111	0.447322	0.562637	0.558086
450	0.75	0.516129	0.597701	0.507937	0.595238	0.594444	0.491687	0.593401	0.591761
455	0.827586	0.545455	0.602151	0.52459	0.609756	0.616667	0.516695	0.621908	0.616882
460	0.793651	0.521739	0.571429	0.413793	0.531646	0.566667	0.455465	0.566451	0.562787
465	0.806452	0.5	0.659574	0.508475	0.592593	0.616667	0.516972	0.613419	0.613542
470	0.761905	0.533333	0.652174	0.606061	0.658228	0.644444	0.554152	0.64234	0.641759
475	0.761905	0.523077	0.651685	0.509091	0.636364	0.622222	0.525009	0.616424	0.618609
480	0.761905	0.40625	0.580645	0.448276	0.536585	0.55	0.433148	0.546732	0.545778
485	0.779661	0.371429	0.593407	0.542373	0.641975	0.583333	0.4756	0.585769	0.585276
490	0.78125	0.514286	0.590909	0.508475	0.607595	0.6	0.498799	0.600503	0.597589
495	0.8125	0.459016	0.565217	0.5	0.60241	0.588889	0.482815	0.587829	0.583189
500	0.769231	0.448276	0.644444	0.548387	0.682353	0.627778	0.533048	0.618538	0.62121
505	0.779661	0.451613	0.615385	0.451613	0.604651	0.583333	0.475133	0.580585	0.582086
510	0.862069	0.492308	0.581395	0.6	0.615385	0.622222	0.525598	0.630231	0.621125
515	0.852459	0.375	0.595745	0.466667	0.592593	0.577778	0.467832	0.576493	0.574403
520	0.730159	0.580645	0.644444	0.508475	0.604651	0.616667	0.517871	0.613675	0.614832
525	0.821429	0.477612	0.593407	0.533333	0.627907	0.605556	0.502669	0.610737	0.606761
530	0.833333	0.56338	0.636364	0.481481	0.643678	0.633333	0.539317	0.631647	0.63057
535	0.774194	0.561404	0.652632	0.5	0.604651	0.622222	0.523974	0.618576	0.619124
540	0.825397	0.46875	0.6	0.535714	0.62069	0.611111	0.510658	0.61011	0.60625
545	0.793651	0.46875	0.602151	0.491228	0.53012	0.577778	0.468006	0.57718	0.573653
550	0.764706	0.421053	0.622222	0.548387	0.554217	0.588889	0.485101	0.582117	0.580501
555	0.774194	0.52459	0.602151	0.508475	0.564706	0.594444	0.488873	0.594823	0.591507
560	0.774194	0.454545	0.630435	0.52459	0.607595	0.6	0.497009	0.598272	0.598506
565	0.813559	0.537313	0.593407	0.551724	0.611765	0.616667	0.516898	0.621554	0.615826
570	0.761905	0.5	0.629213	0.576271	0.617284	0.616667	0.518703	0.616935	0.615361
575	0.793651	0.59375	0.6	0.542373	0.571429	0.616667	0.51793	0.62024	0.613941
580	0.84375	0.59375	0.636364	0.584615	0.582278	0.644444	0.555141	0.648152	0.641019
585	0.78125	0.483871	0.644444	0.516129	0.609756	0.611111	0.511699	0.60709	0.60776
590	0.75	0.491803	0.652174	0.5	0.607595	0.605556	0.504918	0.600314	0.603017
595	0.779661	0.46875	0.608696	0.603175	0.609756	0.611111	0.510307	0.614007	0.609905
600	0.8	0.52459	0.636364	0.557377	0.622222	0.627778	0.532286	0.628111	0.62585
605	0.827586	0.539683	0.622222	0.491803	0.590909	0.611111	0.510172	0.614441	0.611307
610	0.741935	0.588235	0.608696	0.561404	0.567901	0.611111	0.510504	0.613634	0.609237
615	0.779661	0.533333	0.625	0.444444	0.615385	0.605556	0.501682	0.599565	0.600829
620	0.875	0.615385	0.651163	0.590164	0.642857	0.672222	0.589633	0.674914	0.668608
625	0.813559	0.575758	0.622222	0.557377	0.595238	0.627778	0.53146	0.632831	0.627576
630	0.769231	0.516129	0.595745	0.571429	0.578313	0.605556	0.503295	0.606169	0.601076
635	0.825397	0.507937	0.586957	0.581818	0.597701	0.616667	0.517111	0.619962	0.612476
640	0.806452	0.454545	0.606742	0.62069	0.588235	0.611111	0.51095	0.615333	0.609124
645	0.819672	0.46875	0.589474	0.618182	0.611765	0.616667	0.516066	0.621568	0.614291
650	0.78125	0.507937	0.643678	0.508475	0.666667	0.627778	0.533056	0.621601	0.623659
655	0.8	0.451613	0.622222	0.542373	0.606742	0.605556	0.503276	0.60459	0.602751
660	0.766667	0.424242	0.622222	0.483871	0.585366	0.577778	0.468958	0.576474	0.577744
665	0.786885	0.507937	0.637363	0.5	0.564706	0.6	0.496263	0.599378	0.598281
670	0.806452	0.580645	0.613636	0.612903	0.604651	0.638889	0.546636	0.643658	0.636484
675	0.75	0.515152	0.635294	0.603175	0.658537	0.633333	0.541554	0.632431	0.631689
680	0.825397	0.571429	0.613636	0.622951	0.635294	0.65	0.560705	0.653741	0.646501
685	0.83871	0.5	0.613636	0.571429	0.644444	0.633333	0.539242	0.633644	0.629048
690	0.793651	0.533333	0.643678	0.557377	0.674157	0.644444	0.554257	0.640439	0.640169
695	0.825397	0.515152	0.626506	0.571429	0.658824	0.638889	0.548941	0.639461	0.636316
700	0.847458	0.483871	0.608696	0.557377	0.604651	0.616667	0.516794	0.62041	0.614804
705	0.774194	0.5	0.617021	0.52459	0.650602	0.616667	0.517106	0.613281	0.613133
710	0.806452	0.53125	0.643678	0.584615	0.609756	0.633333	0.540683	0.63515	0.63172
715	0.806452	0.491228	0.630435	0.590164	0.636364	0.633333	0.538815	0.630928	0.62791
720	0.813559	0.550725	0.6	0.517241	0.595238	0.611111	0.510408	0.615353	0.610495
725	0.745763	0.523077	0.630435	0.516129	0.585366	0.6	0.49617	0.600154	0.600016
730	0.793103	0.508475	0.659091	0.492308	0.622222	0.616667	0.51877	0.61504	0.616874
735	0.774194	0.508475	0.629213	0.5	0.577778	0.6	0.49725	0.597932	0.597184
740	0.786885	0.537313	0.613636	0.622951	0.60241	0.627778	0.53253	0.632639	0.626551
745	0.761905	0.430769	0.608696	0.59375	0.552632	0.588889	0.484252	0.58955	0.585498
750	0.819672	0.440678	0.630435	0.586207	0.533333	0.6	0.495997	0.602065	0.596645
755	0.745763	0.491803	0.630435	0.5625	0.595238	0.605556	0.503368	0.605148	0.60426
760	0.825397	0.59375	0.595238	0.590164	0.613636	0.638889	0.548188	0.643637	0.635391
765	0.754098	0.515152	0.622222	0.576271	0.571429	0.605556	0.503578	0.607834	0.604611
770	0.769231	0.545455	0.611765	0.62069	0.627907	0.633333	0.541037	0.635009	0.630142
775	0.818182	0.571429	0.643678	0.566667	0.595238	0.638889	0.547745	0.639039	0.634678
780	0.8125	0.515152	0.622222	0.561404	0.650602	0.633333	0.539165	0.632376	0.629576
785	0.787879	0.407407	0.608696	0.580645	0.604651	0.605556	0.505276	0.597856	0.595065
790	0.741935	0.52459	0.615385	0.571429	0.60241	0.611111	0.511066	0.61115	0.608846
795	0.825397	0.45283	0.610526	0.603175	0.581395	0.616667	0.518263	0.614665	0.608373
800	0.806452	0.483871	0.644444	0.52459	0.564706	0.605556	0.503891	0.604813	0.602969
805	0.774194	0.413793	0.602151	0.539683	0.595238	0.588889	0.482655	0.585012	0.583351
810	0.847458	0.558824	0.613636	0.596491	0.613636	0.638889	0.545855	0.646009	0.638401
815	0.8125	0.483871	0.615385	0.557377	0.560976	0.605556	0.504278	0.606022	0.60097
820	0.793651	0.588235	0.652174	0.576271	0.641026	0.65	0.560276	0.650271	0.648056
825	0.766667	0.459016	0.608696	0.537313	0.575	0.588889	0.483586	0.589338	0.587133
830	0.793651	0.47619	0.62069	0.644068	0.613636	0.627778	0.532838	0.629647	0.624354
835	0.757576	0.448276	0.642857	0.482759	0.617021	0.6	0.500357	0.589698	0.593098
840	0.761905	0.459016	0.615385	0.571429	0.629213	0.611111	0.510466	0.60739	0.606147
845	0.793651	0.433333	0.666667	0.59375	0.650602	0.633333	0.539805	0.627601	0.628536
850	0.825397	0.466667	0.623656	0.646154	0.607595	0.633333	0.539701	0.633894	0.627469
855	0.819672	0.393443	0.604167	0.618182	0.666667	0.622222	0.522947	0.620426	0.616826
860	0.761905	0.515152	0.659091	0.517241	0.611765	0.616667	0.51849	0.613031	0.614845
865	0.84375	0.515152	0.636364	0.517241	0.595238	0.622222	0.525772	0.621549	0.618332
870	0.776119	0.5625	0.637363	0.535714	0.560976	0.616667	0.518703	0.614534	0.611652
875	0.786885	0.507463	0.643678	0.539683	0.634146	0.622222	0.526259	0.622371	0.622274
880	0.813559	0.483871	0.630435	0.603175	0.571429	0.616667	0.517168	0.620494	0.615084
885	0.857143	0.474576	0.577778	0.606061	0.560976	0.611111	0.512388	0.615307	0.604753
890	0.813559	0.516129	0.659341	0.612903	0.55814	0.627778	0.531215	0.632014	0.627141
895	0.8125	0.612903	0.659091	0.612903	0.666667	0.672222	0.589119	0.672813	0.669367
900	0.8125	0.516129	0.593407	0.557377	0.560976	0.605556	0.504278	0.608078	0.601145
905	0.787879	0.516129	0.630435	0.535714	0.571429	0.611111	0.51099	0.608317	0.605618
910	0.761905	0.491803	0.644444	0.508475	0.597701	0.605556	0.503877	0.600866	0.602076
915	0.774194	0.516129	0.666667	0.557377	0.635294	0.633333	0.538908	0.629932	0.631031
920	0.819672	0.580645	0.615385	0.557377	0.611765	0.633333	0.538438	0.636969	0.631436
925	0.733333	0.507937	0.652632	0.580645	0.55	0.605556	0.502862	0.604909	0.603731
930	0.825397	0.507042	0.635294	0.481481	0.666667	0.627778	0.533967	0.623176	0.623919
935	0.806452	0.484848	0.608696	0.551724	0.585366	0.605556	0.503307	0.607417	0.603042
940	0.819672	0.529412	0.606742	0.47619	0.607595	0.605556	0.505106	0.607922	0.605306
945	0.78125	0.421053	0.637363	0.59375	0.642857	0.622222	0.526004	0.615254	0.61487
950	0.865672	0.5	0.651685	0.689655	0.674419	0.677778	0.596408	0.676286	0.669858
955	0.769231	0.553846	0.644444	0.551724	0.658537	0.638889	0.546516	0.635556	0.635696
960	0.758621	0.47619	0.617021	0.492308	0.6	0.588889	0.48229	0.588828	0.589353
965	0.745763	0.459016	0.608696	0.603175	0.635294	0.611111	0.510147	0.610389	0.608476
970	0.806452	0.47619	0.615385	0.551724	0.651163	0.622222	0.524286	0.620183	0.618188
975	0.793103	0.537313	0.681818	0.584615	0.609756	0.638889	0.546802	0.641321	0.64064
980	0.806452	0.4375	0.586957	0.6	0.609756	0.605556	0.503423	0.608133	0.602286
985	0.754098	0.484848	0.630435	0.491228	0.619048	0.6	0.495873	0.595931	0.597873
990	0.766667	0.537313	0.626506	0.566667	0.622222	0.622222	0.527119	0.623875	0.621787
995	0.78125	0.52459	0.673913	0.580645	0.641975	0.644444	0.553304	0.640475	0.641011
1000	0.8	0.461538	0.623656	0.622951	0.641975	0.627778	0.53106	0.630024	0.626401
1005	0.785714	0.444444	0.652174	0.466667	0.651685	0.605556	0.502286	0.600137	0.604576
1010	0.75	0.52459	0.645833	0.561404	0.609756	0.622222	0.523879	0.618317	0.618099
1015	0.8	0.451613	0.564706	0.584615	0.60241	0.6	0.500138	0.600669	0.593787
1020	0.825397	0.484848	0.615385	0.580645	0.641026	0.627778	0.532756	0.62946	0.625339
1025	0.741935	0.53125	0.6875	0.507937	0.56	0.611111	0.511171	0.605724	0.608655
1030	0.776119	0.553846	0.613636	0.5625	0.605263	0.622222	0.528423	0.622273	0.618423
1035	0.774194	0.5	0.652174	0.606061	0.65	0.638889	0.546792	0.636486	0.635753
1040	0.786885	0.53125	0.694737	0.586207	0.609756	0.644444	0.551456	0.641767	0.642165
1045	0.806452	0.507937	0.606742	0.584615	0.666667	0.633333	0.540136	0.634482	0.630765
1050	0.754098	0.5	0.637363	0.634921	0.641975	0.633333	0.538995	0.633671	0.631631
1055	0.833333	0.537313	0.627907	0.575758	0.592593	0.627778	0.534128	0.633381	0.627659
1060	0.741935	0.47619	0.622222	0.5	0.658824	0.605556	0.503755	0.599834	0.602703
1065	0.774194	0.521739	0.636364	0.52459	0.575	0.605556	0.505281	0.606377	0.604949
1070	0.741935	0.53125	0.666667	0.612903	0.607595	0.633333	0.538818	0.63207	0.631551
1075	0.78125	0.584615	0.636364	0.636364	0.675325	0.661111	0.576675	0.662783	0.659094
1080	0.825397	0.5	0.6	0.542373	0.575	0.605556	0.504546	0.608554	0.602682
1085	0.745763	0.52459	0.630435	0.584615	0.60241	0.616667	0.517652	0.617563	0.61559
1090	0.779661	0.597015	0.666667	0.576271	0.613636	0.644444	0.553237	0.64665	0.644957
1095	0.847458	0.492308	0.673913	0.516129	0.682927	0.644444	0.552173	0.642547	0.644334
1100	0.758621	0.430769	0.623656	0.533333	0.666667	0.605556	0.502356	0.602609	0.604781
1105	0.741935	0.566667	0.673913	0.533333	0.604651	0.627778	0.531338	0.6241	0.626004
1110	0.819672	0.550725	0.709677	0.533333	0.727273	0.672222	0.588012	0.668136	0.672875
1115	0.769231	0.52459	0.617021	0.539683	0.571429	0.605556	0.504883	0.604391	0.601323
1120	0.857143	0.523077	0.644444	0.557377	0.617284	0.638889	0.546399	0.639865	0.635764
1125	0.793651	0.56338	0.658824	0.482759	0.674699	0.638889	0.548168	0.634662	0.63732
1130	0.766667	0.535211	0.673684	0.571429	0.615385	0.633333	0.538285	0.632475	0.632956
1135	0.806452	0.440678	0.680851	0.539683	0.658537	0.633333	0.538608	0.62524	0.628444
1140	0.786885	0.492308	0.659341	0.561404	0.627907	0.627778	0.531066	0.625569	0.625784
1145	0.793651	0.529412	0.659341	0.509091	0.60241	0.622222	0.52474	0.618781	0.61915
1150	0.80597	0.548387	0.673684	0.557377	0.666667	0.655556	0.56842	0.650417	0.651043
1155	0.866667	0.484848	0.645161	0.542373	0.560976	0.616667	0.516773	0.620005	0.615151
1160	0.825397	0.517241	0.629213	0.529412	0.585366	0.616667	0.520288	0.617326	0.613671
1165	0.825397	0.537313	0.659091	0.526316	0.564706	0.622222	0.525495	0.622565	0.619931
1170	0.786885	0.553846	0.630435	0.576271	0.674699	0.644444	0.55208	0.644427	0.642655
1175	0.857143	0.5625	0.645161	0.52459	0.582278	0.633333	0.538899	0.634335	0.629741
1180	0.825397	0.603175	0.680851	0.548387	0.615385	0.655556	0.566995	0.654639	0.652909
1185	0.786885	0.52459	0.659091	0.615385	0.611765	0.638889	0.547035	0.639543	0.636957
1190	0.833333	0.515152	0.6	0.533333	0.595238	0.611111	0.5105	0.615411	0.609841
1195	0.77193	0.539683	0.659341	0.557377	0.636364	0.633333	0.537844	0.632939	0.633315
1200	0.774194	0.4375	0.615385	0.491803	0.585366	0.583333	0.475823	0.580849	0.580924
1205	0.852459	0.474576	0.666667	0.551724	0.629213	0.638889	0.544946	0.634928	0.633695
1210	0.813559	0.483871	0.652632	0.466667	0.571429	0.6	0.495028	0.597631	0.598129
1215	0.83871	0.4375	0.638298	0.557377	0.658228	0.627778	0.531469	0.626022	0.624826
1220	0.806452	0.412698	0.608696	0.539683	0.625	0.6	0.497086	0.598506	0.596835
1225	0.754098	0.4375	0.608696	0.507937	0.675	0.6	0.496892	0.596646	0.599045
1230	0.793651	0.492308	0.674157	0.580645	0.666667	0.644444	0.553815	0.641486	0.642778
1235	0.774194	0.47619	0.613636	0.576271	0.636364	0.616667	0.518263	0.615331	0.613255
1240	0.793651	0.5	0.651685	0.539683	0.592593	0.616667	0.519008	0.615522	0.614621
1245	0.825397	0.461538	0.615385	0.533333	0.567901	0.6	0.497047	0.600711	0.596524
1250	0.83871	0.515152	0.597701	0.548387	0.60241	0.616667	0.519162	0.620472	0.61425
1255	0.677966	0.580645	0.674157	0.507937	0.574713	0.605556	0.503913	0.603084	0.607272
1260	0.852459	0.47619	0.695652	0.539683	0.666667	0.65	0.559738	0.64613	0.648084
1265	0.881356	0.46875	0.659091	0.553846	0.619048	0.633333	0.539679	0.636418	0.633343
1270	0.774194	0.484848	0.608696	0.508475	0.518519	0.577778	0.468505	0.578946	0.57541
1275	0.833333	0.4375	0.636364	0.603175	0.611765	0.622222	0.525423	0.624427	0.620505
1280	0.819672	0.47619	0.644444	0.557377	0.658824	0.633333	0.538689	0.631302	0.630593
1285	0.78125	0.603175	0.674157	0.566667	0.690476	0.666667	0.581549	0.663145	0.6642
1290	0.806452	0.461538	0.590909	0.539683	0.560976	0.588889	0.484085	0.591911	0.586561
1295	0.819672	0.491803	0.666667	0.615385	0.649351	0.65	0.560039	0.648575	0.646768
1300	0.766667	0.491803	0.622222	0.553846	0.595238	0.605556	0.504279	0.605955	0.604041
1305	0.769231	0.548387	0.622222	0.557377	0.634146	0.627778	0.532808	0.626273	0.624279
1310	0.8125	0.523077	0.586957	0.548387	0.649351	0.622222	0.525892	0.624054	0.619367
1315	0.761905	0.444444	0.608696	0.491803	0.592593	0.583333	0.475874	0.579888	0.580117
1320	0.8	0.590164	0.688172	0.526316	0.58427	0.638889	0.544566	0.637784	0.637578
1325	0.9	0.523077	0.702128	0.459016	0.625	0.644444	0.551981	0.641844	0.643095
1330	0.766667	0.47619	0.595745	0.533333	0.53012	0.577778	0.467417	0.580411	0.576014
1335	0.870968	0.37931	0.597701	0.553846	0.568182	0.594444	0.49174	0.594001	0.587656
1340	0.83871	0.59375	0.681319	0.590164	0.536585	0.644444	0.552788	0.648106	0.642462
1345	0.78125	0.507463	0.6	0.483871	0.519481	0.577778	0.470641	0.578413	0.574541
1350	0.862069	0.584615	0.629213	0.557377	0.62069	0.644444	0.552536	0.650793	0.644638
1355	0.830769	0.466667	0.623656	0.5	0.585366	0.605556	0.503992	0.601292	0.598912
1360	0.833333	0.436364	0.617021	0.507937	0.636364	0.611111	0.51045	0.606204	0.604976
1365	0.819672	0.40625	0.623656	0.517241	0.642857	0.605556	0.502629	0.601935	0.602016
1370	0.83871	0.419355	0.606742	0.517241	0.58427	0.594444	0.489844	0.593263	0.589725
1375	0.807018	0.516129	0.608696	0.492308	0.571429	0.594444	0.489252	0.599116	0.59579
1380	0.8	0.550725	0.606742	0.566667	0.585366	0.616667	0.518203	0.6219	0.61606
1385	0.745763	0.553846	0.643678	0.5625	0.588235	0.616667	0.51881	0.618804	0.617498
1390	0.813559	0.515152	0.623656	0.6	0.609756	0.627778	0.530724	0.632425	0.62725
1395	0.8	0.553846	0.630435	0.492308	0.564103	0.605556	0.504431	0.608138	0.605582
1400	0.806452	0.523077	0.630435	0.533333	0.567901	0.611111	0.510556	0.61224	0.608683
1405	0.813559	0.492308	0.645161	0.474576	0.571429	0.6	0.495385	0.599407	0.599043
1410	0.8	0.588235	0.674419	0.576271	0.666667	0.661111	0.574802	0.661118	0.660727
1415	0.786885	0.459016	0.622222	0.474576	0.539326	0.577778	0.468389	0.576405	0.575341
1420	0.83871	0.557377	0.666667	0.5	0.597701	0.633333	0.538818	0.632091	0.630862
1425	0.78125	0.507937	0.615385	0.622951	0.617284	0.627778	0.532357	0.628961	0.624102
1430	0.793651	0.558824	0.659341	0.5	0.585366	0.622222	0.524842	0.619436	0.619145
1435	0.793651	0.52459	0.615385	0.5	0.635294	0.616667	0.517754	0.613784	0.612764
1440	0.78125	0.539683	0.674157	0.603175	0.617284	0.644444	0.554194	0.64311	0.641972
1445	0.761905	0.548387	0.62069	0.533333	0.659091	0.627778	0.532954	0.624681	0.624373
1450	0.761905	0.526316	0.680851	0.603175	0.626506	0.644444	0.553017	0.63975	0.640254
1455	0.766667	0.533333	0.615385	0.580645	0.597701	0.616667	0.517442	0.618746	0.614897
1460	0.8	0.516129	0.659341	0.566667	0.62069	0.633333	0.538129	0.632565	0.631497
1465	0.827586	0.47619	0.610526	0.610169	0.588235	0.616667	0.515784	0.622542	0.615732
1470	0.776119	0.459016	0.6	0.466667	0.609756	0.588889	0.484307	0.582312	0.582528
1475	0.786885	0.491803	0.629213	0.59375	0.564706	0.611111	0.511514	0.613272	0.60882
1480	0.774194	0.474576	0.652174	0.474576	0.545455	0.588889	0.482164	0.584195	0.585365
1485	0.813559	0.584615	0.622222	0.566667	0.55814	0.622222	0.52423	0.629041	0.622298
1490	0.761905	0.5	0.645161	0.571429	0.635294	0.627778	0.532213	0.622758	0.622821
1495	0.741935	0.4	0.586957	0.507937	0.650602	0.583333	0.475829	0.577486	0.578977
1500	0.75	0.4375	0.637363	0.492308	0.52381	0.566667	0.454379	0.568196	0.568828
1505	0.774194	0.507937	0.623656	0.474576	0.650602	0.611111	0.509986	0.606193	0.607985
1510	0.8125	0.466667	0.622222	0.571429	0.578313	0.611111	0.511863	0.610226	0.605892
1515	0.779661	0.491803	0.644444	0.483871	0.659091	0.616667	0.51752	0.611774	0.614819
1520	0.769231	0.483871	0.652174	0.451613	0.607595	0.6	0.497804	0.592897	0.596597
1525	0.825397	0.588235	0.629213	0.557377	0.632911	0.644444	0.554127	0.646627	0.642178
1530	0.8	0.517241	0.637363	0.516129	0.619048	0.622222	0.525803	0.617956	0.617166
1535	0.730159	0.548387	0.590909	0.571429	0.619048	0.611111	0.512087	0.611986	0.608711
1540	0.818182	0.533333	0.659574	0.474576	0.567901	0.616667	0.518078	0.610713	0.61027
1545	0.83871	0.557377	0.652174	0.557377	0.619048	0.644444	0.55248	0.644937	0.641503
1550	0.852459	0.584615	0.652174	0.557377	0.567901	0.638889	0.545466	0.642905	0.637061
1555	0.819672	0.40625	0.630435	0.482759	0.564706	0.583333	0.474781	0.580764	0.580238
1560	0.786885	0.474576	0.6	0.603175	0.666667	0.627778	0.532167	0.626261	0.622829
1565	0.821429	0.553846	0.643678	0.615385	0.597701	0.638889	0.546647	0.646408	0.640658
1570	0.84375	0.491803	0.644444	0.622951	0.619048	0.644444	0.553451	0.644399	0.639203
1575	0.819672	0.45614	0.629213	0.597015	0.627907	0.627778	0.533534	0.62599	0.622504
1580	0.813559	0.647059	0.658824	0.548387	0.627907	0.655556	0.568343	0.659147	0.656148
1585	0.852459	0.606061	0.674699	0.523077	0.635294	0.655556	0.569872	0.658318	0.656508
1590	0.852459	0.537313	0.629213	0.588235	0.533333	0.622222	0.527867	0.628111	0.619663
1595	0.833333	0.542373	0.653061	0.647059	0.586667	0.65	0.560948	0.652499	0.645689
1600	0.766667	0.4375	0.622222	0.6	0.651163	0.616667	0.51736	0.61551	0.614516
1605	0.866667	0.508475	0.646465	0.571429	0.683544	0.655556	0.565991	0.655316	0.652583
1610	0.779661	0.606061	0.637363	0.508475	0.588235	0.622222	0.523921	0.623959	0.621878
1615	0.833333	0.53125	0.674157	0.5625	0.60241	0.638889	0.546374	0.64073	0.638651
1620	0.733333	0.580645	0.688889	0.523077	0.554217	0.616667	0.518313	0.616032	0.617894
1625	0.793651	0.612903	0.673913	0.454545	0.571429	0.622222	0.526407	0.621288	0.622114
1630	0.786885	0.576271	0.694737	0.575758	0.607595	0.65	0.560231	0.648249	0.648185
1635	0.806452	0.548387	0.639175	0.566667	0.556962	0.622222	0.523838	0.623529	0.61867
1640	0.793651	0.551724	0.673684	0.625	0.625	0.655556	0.567209	0.653812	0.65145
1645	0.83871	0.612903	0.688889	0.561404	0.606742	0.661111	0.573731	0.661729	0.659137
1650	0.806452	0.586207	0.638298	0.508475	0.597701	0.627778	0.530979	0.627426	0.624955
1655	0.84375	0.606061	0.666667	0.533333	0.597403	0.65	0.560424	0.649443	0.646087
1660	0.761905	0.571429	0.631579	0.451613	0.519481	0.588889	0.482957	0.587201	0.58602
1665	0.769231	0.46875	0.622222	0.451613	0.582278	0.583333	0.477383	0.578819	0.580237
1670	0.78125	0.590164	0.674157	0.539683	0.60241	0.638889	0.547092	0.637533	0.637257
1675	0.733333	0.612903	0.666667	0.40625	0.592593	0.605556	0.503521	0.602349	0.607276
1680	0.793651	0.52459	0.645161	0.557377	0.585366	0.622222	0.524581	0.621229	0.618729
1685	0.8125	0.590164	0.727273	0.533333	0.62069	0.661111	0.574921	0.656792	0.659267
1690	0.819672	0.483871	0.643678	0.545455	0.595238	0.616667	0.519605	0.617583	0.615331
1695	0.793651	0.516129	0.666667	0.491803	0.567901	0.611111	0.510641	0.60723	0.607886
1700	0.741935	0.548387	0.636364	0.474576	0.606742	0.605556	0.504287	0.601601	0.603532
1705	0.758621	0.550725	0.636364	0.539683	0.560976	0.605556	0.504663	0.609273	0.607075
1710	0.857143	0.545455	0.611765	0.545455	0.6	0.627778	0.535158	0.631963	0.62541
1715	0.825397	0.548387	0.637363	0.5	0.547619	0.611111	0.510759	0.611753	0.608009
1720	0.8	0.526316	0.666667	0.477612	0.534884	0.6	0.497973	0.601096	0.600891
1725	0.754098	0.575758	0.666667	0.542373	0.571429	0.622222	0.524579	0.622065	0.621677
1730	0.806452	0.603175	0.659341	0.539683	0.617284	0.644444	0.553182	0.645187	0.643222
1735	0.806452	0.507463	0.615385	0.551724	0.609756	0.616667	0.517635	0.618156	0.61449
1740	0.806452	0.622951	0.652632	0.586207	0.619048	0.655556	0.565634	0.657458	0.653252
1745	0.727273	0.580645	0.617021	0.47619	0.56	0.594444	0.491559	0.592226	0.591655
1750	0.870968	0.584615	0.615385	0.615385	0.571429	0.644444	0.554186	0.651556	0.640909
1755	0.84375	0.533333	0.615385	0.615385	0.525	0.622222	0.526282	0.626571	0.616546
1760	0.793651	0.440678	0.666667	0.6	0.592593	0.622222	0.528534	0.618718	0.61771
1765	0.825397	0.647059	0.689655	0.491803	0.592593	0.65	0.561492	0.649301	0.648631
1770	0.8	0.4375	0.652174	0.53125	0.575	0.6	0.496891	0.599185	0.598901
1775	0.819672	0.533333	0.652174	0.492308	0.609756	0.622222	0.525138	0.621449	0.621066
1780	0.774194	0.551724	0.659574	0.584615	0.567901	0.627778	0.532183	0.627602	0.624894
1785	0.8	0.567164	0.659091	0.646154	0.6	0.65	0.561281	0.654482	0.649324
1790	0.819672	0.548387	0.673913	0.597015	0.564103	0.638889	0.547035	0.640618	0.636555
1795	0.857143	0.52459	0.652174	0.542373	0.611765	0.638889	0.545444	0.637609	0.634302
1800	0.793651	0.47619	0.629213	0.516129	0.626506	0.611111	0.511658	0.608338	0.608188
1805	0.830769	0.545455	0.681319	0.533333	0.615385	0.644444	0.553973	0.641252	0.640806
1810	0.825397	0.4375	0.622222	0.484848	0.545455	0.583333	0.478012	0.583084	0.580709
1815	0.793651	0.491228	0.659341	0.5625	0.611765	0.627778	0.532736	0.623697	0.623182
1820	0.793651	0.576271	0.652174	0.440678	0.505747	0.594444	0.489409	0.593704	0.59245
1825	0.793651	0.516129	0.681319	0.507937	0.641975	0.633333	0.539431	0.628202	0.631273
1830	0.8125	0.542373	0.659341	0.566667	0.651163	0.65	0.560193	0.646409	0.645264
1835	0.774194	0.603175	0.712644	0.507937	0.611765	0.644444	0.554115	0.641943	0.645395
1840	0.774194	0.5	0.644444	0.428571	0.619048	0.6	0.496731	0.593251	0.597103
1845	0.793651	0.474576	0.637363	0.533333	0.643678	0.622222	0.524876	0.61652	0.616799
1850	0.8125	0.533333	0.651685	0.608696	0.615385	0.644444	0.556148	0.64432	0.640463
1855	0.741935	0.529412	0.666667	0.47619	0.575	0.6	0.49884	0.597841	0.601004
1860	0.793651	0.548387	0.644444	0.567164	0.564103	0.622222	0.526994	0.62355	0.619693
1865	0.787879	0.571429	0.644444	0.508475	0.609756	0.627778	0.532854	0.624396	0.623604
1870	0.819672	0.59375	0.637363	0.533333	0.619048	0.638889	0.545342	0.640633	0.637229
1875	0.75	0.59375	0.617021	0.551724	0.575	0.616667	0.517478	0.617499	0.613725
1880	0.8	0.491228	0.644444	0.548387	0.604651	0.622222	0.526136	0.617742	0.616343
1885	0.806452	0.516129	0.629213	0.606061	0.567901	0.622222	0.526395	0.625151	0.619212
1890	0.806452	0.548387	0.674157	0.52459	0.604651	0.633333	0.539183	0.631647	0.631654
1895	0.83871	0.606061	0.666667	0.548387	0.60241	0.65	0.561093	0.652447	0.648924
1900	0.793651	0.571429	0.681818	0.553846	0.592593	0.638889	0.547656	0.638667	0.637945
1905	0.793651	0.612903	0.688172	0.551724	0.619048	0.655556	0.566175	0.6531	0.65288
1910	0.8	0.484848	0.644444	0.491228	0.634146	0.616667	0.518509	0.610933	0.612365
1915	0.774194	0.53125	0.630435	0.542857	0.5	0.594444	0.493508	0.595747	0.591106
1920	0.730159	0.533333	0.681818	0.537313	0.585366	0.616667	0.520171	0.613598	0.61633
1925	0.8	0.553846	0.674157	0.533333	0.617284	0.638889	0.547074	0.635724	0.63595
1930	0.857143	0.625	0.652174	0.526316	0.619048	0.655556	0.566316	0.655936	0.651693
1935	0.761905	0.507937	0.637363	0.533333	0.578313	0.605556	0.503812	0.60377	0.602911
1940	0.78125	0.47619	0.651685	0.535714	0.636364	0.622222	0.525241	0.616241	0.617567
1945	0.8	0.557377	0.666667	0.491803	0.578313	0.622222	0.525766	0.618832	0.618843
1950	0.825397	0.59375	0.659341	0.548387	0.575	0.638889	0.546367	0.640375	0.636366
1955	0.8125	0.523077	0.652632	0.444444	0.609756	0.616667	0.51695	0.608482	0.610173
1960	0.8125	0.533333	0.695652	0.507463	0.571429	0.627778	0.533985	0.624075	0.625059
1965	0.741935	0.53125	0.644444	0.523077	0.531646	0.594444	0.491189	0.59447	0.593478
1970	0.793651	0.571429	0.659091	0.484848	0.575	0.616667	0.520051	0.616804	0.616504
1975	0.8	0.580645	0.644444	0.590164	0.585366	0.638889	0.546802	0.640124	0.635306
1980	0.8	0.507937	0.681319	0.622951	0.625	0.65	0.560721	0.647441	0.646097
1985	0.8125	0.580645	0.666667	0.548387	0.588235	0.638889	0.547441	0.639287	0.636813
1990	0.833333	0.571429	0.659341	0.492308	0.567901	0.622222	0.525206	0.624862	0.622589
1995	0.8	0.548387	0.652174	0.545455	0.581395	0.627778	0.531678	0.625482	0.623054
2000	0.830769	0.606061	0.652174	0.436364	0.512195	0.611111	0.510903	0.607513	0.604641

[truncated: 2 more sheets: KNN, RF]
