# Supplementary material for: Transcriptomic and miRNA Signatures of ChAdOx1 nCoV-19 Vaccine Response Using Machine Learning
Source: Life (Basel). 2025 Jun 18;15(6):981. doi: 10.3390/life15060981 (PMC12193736; doi:10.3390/life15060981)
Supplement: Supplementary file 1 [file life-15-00981-s001.zip › Table S3.xlsx]

## Sheet: Ncentroid
Number of features	Pre-vaccination	ChAdOx1-Onset	MenACWY-Onset	ChAdOx1-7D	MenACWY-7D	ACC	MCC	Macro F1	Weighted F1
5	0.635294	0.32	0.592593	0.444444	0.611111	0.538889	0.439073	0.520688	0.529024
10	0.635294	0.32	0.592593	0.444444	0.611111	0.538889	0.439073	0.520688	0.529024
15	0.691358	0.32	0.592593	0.56	0.60274	0.572222	0.479994	0.553338	0.555409
20	0.613333	0.32	0.60241	0.394366	0.592593	0.522222	0.409532	0.50454	0.515484
25	0.621622	0.363636	0.609756	0.422535	0.641026	0.544444	0.437344	0.531715	0.542465
30	0.621622	0.363636	0.609756	0.422535	0.641026	0.544444	0.437344	0.531715	0.542465
35	0.630137	0.357143	0.609756	0.422535	0.641026	0.544444	0.436813	0.532119	0.542646
40	0.523077	0.181818	0.6	0.323529	0.591549	0.455556	0.319833	0.443995	0.462937
45	0.53125	0.241379	0.606742	0.309859	0.564103	0.466667	0.332932	0.450667	0.468403
50	0.53125	0.241379	0.644444	0.309859	0.571429	0.477778	0.346782	0.459672	0.479917
55	0.53125	0.241379	0.644444	0.309859	0.571429	0.477778	0.346782	0.459672	0.479917
60	0.53125	0.241379	0.644444	0.309859	0.571429	0.477778	0.346782	0.459672	0.479917
65	0.53125	0.241379	0.644444	0.309859	0.571429	0.477778	0.346782	0.459672	0.479917
70	0.53125	0.233333	0.644444	0.309859	0.56	0.472222	0.340164	0.455777	0.475838
75	0.545455	0.271186	0.629213	0.318841	0.571429	0.483333	0.354064	0.467225	0.48519
80	0.545455	0.266667	0.629213	0.323529	0.597403	0.488889	0.360776	0.472453	0.491059
85	0.584615	0.204082	0.627907	0.282051	0.390244	0.433333	0.294546	0.41778	0.431454
90	0.539683	0.204082	0.627907	0.329114	0.457831	0.45	0.315453	0.431723	0.447453
95	0.539683	0.204082	0.627907	0.329114	0.457831	0.45	0.315453	0.431723	0.447453
100	0.5625	0.24	0.643678	0.325	0.43038	0.455556	0.32324	0.440312	0.454894
105	0.584615	0.24	0.643678	0.320988	0.415584	0.455556	0.324295	0.440973	0.454418
110	0.584615	0.24	0.643678	0.329114	0.455696	0.466667	0.337205	0.450621	0.464909
115	0.5625	0.235294	0.627907	0.325	0.455696	0.455556	0.323508	0.441279	0.45568
120	0.5625	0.235294	0.627907	0.329114	0.45	0.455556	0.322938	0.440963	0.455068
125	0.584615	0.208333	0.643678	0.329114	0.419753	0.455556	0.32306	0.437099	0.450917
130	0.584615	0.208333	0.643678	0.329114	0.419753	0.455556	0.32306	0.437099	0.450917
135	0.584615	0.208333	0.643678	0.329114	0.419753	0.455556	0.32306	0.437099	0.450917
140	0.584615	0.204082	0.643678	0.329114	0.425	0.455556	0.323068	0.437298	0.451332
145	0.5625	0.204082	0.643678	0.320988	0.405063	0.444444	0.309662	0.427262	0.441874
150	0.584615	0.204082	0.643678	0.325	0.405063	0.45	0.316579	0.432488	0.446106
155	0.584615	0.204082	0.643678	0.325	0.405063	0.45	0.316579	0.432488	0.446106
160	0.548387	0.244898	0.643678	0.375	0.439024	0.466667	0.33655	0.450198	0.463821
165	0.526316	0.204082	0.643678	0.363636	0.439024	0.461111	0.329487	0.435347	0.450888
170	0.526316	0.204082	0.643678	0.363636	0.439024	0.461111	0.329487	0.435347	0.450888
175	0.526316	0.24	0.643678	0.363636	0.444444	0.466667	0.336535	0.443615	0.458707
180	0.513514	0.326531	0.627907	0.205882	0.409639	0.433333	0.294189	0.416694	0.43417
185	0.513514	0.326531	0.627907	0.205882	0.409639	0.433333	0.294189	0.416694	0.43417
190	0.513514	0.326531	0.627907	0.205882	0.409639	0.433333	0.294189	0.416694	0.43417
195	0.481013	0.246154	0.55814	0.280702	0.438356	0.416667	0.274522	0.400873	0.414993
200	0.487179	0.246154	0.55814	0.310345	0.438356	0.422222	0.281261	0.408035	0.420927
205	0.487179	0.246154	0.55814	0.310345	0.438356	0.422222	0.281261	0.408035	0.420927
210	0.487179	0.246154	0.55814	0.310345	0.438356	0.422222	0.281261	0.408035	0.420927
215	0.487179	0.246154	0.55814	0.310345	0.438356	0.422222	0.281261	0.408035	0.420927
220	0.487179	0.166667	0.55814	0.295082	0.4	0.4	0.253001	0.381414	0.395073
225	0.475	0.21875	0.564706	0.285714	0.426667	0.411111	0.267672	0.394167	0.408887
230	0.475	0.21875	0.564706	0.285714	0.426667	0.411111	0.267672	0.394167	0.408887
235	0.475	0.21875	0.564706	0.285714	0.426667	0.411111	0.267672	0.394167	0.408887
240	0.475	0.21875	0.564706	0.285714	0.426667	0.411111	0.267672	0.394167	0.408887
245	0.469136	0.21875	0.564706	0.290909	0.426667	0.411111	0.267984	0.394033	0.408808
250	0.475	0.215385	0.564706	0.222222	0.421053	0.4	0.253233	0.379673	0.396409
255	0.475	0.215385	0.564706	0.222222	0.421053	0.4	0.253233	0.379673	0.396409
260	0.475	0.21875	0.581395	0.280702	0.438356	0.416667	0.274882	0.398841	0.415072
265	0.475	0.21875	0.581395	0.280702	0.438356	0.416667	0.274882	0.398841	0.415072
270	0.475	0.21875	0.581395	0.285714	0.432432	0.416667	0.274517	0.398658	0.414558
275	0.469136	0.215385	0.581395	0.285714	0.444444	0.416667	0.275502	0.399215	0.415733
280	0.469136	0.215385	0.581395	0.285714	0.444444	0.416667	0.275502	0.399215	0.415733
285	0.469136	0.215385	0.581395	0.285714	0.444444	0.416667	0.275502	0.399215	0.415733
290	0.475	0.215385	0.581395	0.280702	0.444444	0.416667	0.275194	0.399385	0.415842
295	0.3	0.336634	0.41791	0.290323	0.2	0.316667	0.173112	0.308973	0.313113
300	0.3	0.343434	0.41791	0.285714	0.196078	0.316667	0.172241	0.308628	0.312699
305	0.3	0.343434	0.41791	0.285714	0.196078	0.316667	0.172241	0.308628	0.312699
310	0.3	0.343434	0.41791	0.285714	0.196078	0.316667	0.172241	0.308628	0.312699
315	0.3	0.343434	0.41791	0.285714	0.196078	0.316667	0.172241	0.308628	0.312699
320	0.3	0.336634	0.41791	0.262295	0.196078	0.311111	0.165212	0.302584	0.307549
325	0.307692	0.316832	0.450704	0.271186	0.196078	0.316667	0.169156	0.308499	0.315202
330	0.307692	0.316832	0.450704	0.271186	0.196078	0.316667	0.169156	0.308499	0.315202
335	0.307692	0.316832	0.450704	0.271186	0.196078	0.316667	0.169156	0.308499	0.315202
340	0.307692	0.316832	0.450704	0.271186	0.196078	0.316667	0.169156	0.308499	0.315202
345	0.307692	0.316832	0.450704	0.271186	0.196078	0.316667	0.169156	0.308499	0.315202
350	0.307692	0.316832	0.450704	0.271186	0.196078	0.316667	0.169156	0.308499	0.315202
355	0.307692	0.316832	0.450704	0.271186	0.196078	0.316667	0.169156	0.308499	0.315202
360	0.307692	0.316832	0.450704	0.271186	0.196078	0.316667	0.169156	0.308499	0.315202
365	0.307692	0.316832	0.450704	0.266667	0.2	0.316667	0.169743	0.308379	0.315342
370	0.307692	0.316832	0.450704	0.266667	0.2	0.316667	0.169743	0.308379	0.315342
375	0.307692	0.316832	0.450704	0.266667	0.2	0.316667	0.169743	0.308379	0.315342
380	0.307692	0.316832	0.450704	0.266667	0.2	0.316667	0.169743	0.308379	0.315342
385	0.307692	0.316832	0.450704	0.266667	0.2	0.316667	0.169743	0.308379	0.315342
390	0.307692	0.316832	0.450704	0.266667	0.2	0.316667	0.169743	0.308379	0.315342
395	0.307692	0.316832	0.450704	0.266667	0.2	0.316667	0.169743	0.308379	0.315342
400	0.307692	0.316832	0.450704	0.266667	0.2	0.316667	0.169743	0.308379	0.315342
405	0.307692	0.316832	0.450704	0.266667	0.2	0.316667	0.169743	0.308379	0.315342
410	0.307692	0.329897	0.472222	0.253968	0.2	0.322222	0.175752	0.312756	0.32124
415	0.307692	0.336842	0.472222	0.246154	0.2	0.322222	0.175572	0.312582	0.321211
420	0.307692	0.323232	0.472222	0.262295	0.2	0.322222	0.175994	0.313088	0.321406
425	0.307692	0.323232	0.472222	0.262295	0.2	0.322222	0.175994	0.313088	0.321406
430	0.307692	0.323232	0.472222	0.262295	0.2	0.322222	0.175994	0.313088	0.321406
435	0.307692	0.323232	0.472222	0.262295	0.2	0.322222	0.175994	0.313088	0.321406
440	0.307692	0.323232	0.472222	0.262295	0.2	0.322222	0.175994	0.313088	0.321406
445	0.173913	0.241379	0.454545	0.325	0.212121	0.311111	0.130895	0.281392	0.293442
450	0.173913	0.241379	0.454545	0.325	0.212121	0.311111	0.130895	0.281392	0.293442
455	0.173913	0.241379	0.454545	0.325	0.212121	0.311111	0.130895	0.281392	0.293442
460	0.173913	0.241379	0.454545	0.325	0.212121	0.311111	0.130895	0.281392	0.293442
465	0.173913	0.241379	0.454545	0.325	0.212121	0.311111	0.130895	0.281392	0.293442
470	0.173913	0.241379	0.454545	0.325	0.212121	0.311111	0.130895	0.281392	0.293442
475	0.137931	0.125	0.522523	0.275	0.253968	0.305556	0.126378	0.262884	0.285257
480	0.137931	0.125	0.522523	0.275	0.253968	0.305556	0.126378	0.262884	0.285257
485	0.137931	0.125	0.522523	0.275	0.253968	0.305556	0.126378	0.262884	0.285257
490	0.137931	0.125	0.522523	0.275	0.253968	0.305556	0.126378	0.262884	0.285257
495	0.137931	0.125	0.522523	0.275	0.253968	0.305556	0.126378	0.262884	0.285257
500	0.137931	0.125	0.522523	0.275	0.253968	0.305556	0.126378	0.262884	0.285257
505	0.137931	0.125	0.522523	0.275	0.253968	0.305556	0.126378	0.262884	0.285257
510	0.137931	0.125	0.522523	0.275	0.253968	0.305556	0.126378	0.262884	0.285257
515	0.137931	0.125	0.522523	0.275	0.253968	0.305556	0.126378	0.262884	0.285257
520	0.137931	0.125	0.522523	0.275	0.253968	0.305556	0.126378	0.262884	0.285257
525	0.137931	0.125	0.522523	0.275	0.253968	0.305556	0.126378	0.262884	0.285257
530	0.137931	0.125	0.522523	0.275	0.253968	0.305556	0.126378	0.262884	0.285257
535	0.137931	0.125	0.522523	0.275	0.253968	0.305556	0.126378	0.262884	0.285257
540	0.137931	0.125	0.522523	0.275	0.253968	0.305556	0.126378	0.262884	0.285257
545	0.137931	0.125	0.522523	0.275	0.253968	0.305556	0.126378	0.262884	0.285257
550	0.137931	0.125	0.522523	0.275	0.253968	0.305556	0.126378	0.262884	0.285257
555	0.137931	0.125	0.522523	0.275	0.253968	0.305556	0.126378	0.262884	0.285257
560	0.137931	0.125	0.522523	0.275	0.253968	0.305556	0.126378	0.262884	0.285257
565	0.137931	0.125	0.522523	0.275	0.253968	0.305556	0.126378	0.262884	0.285257
570	0.145455	0.085106	0.53211	0.285714	0.246154	0.305556	0.127022	0.258908	0.281664
575	0.145455	0.085106	0.53211	0.285714	0.246154	0.305556	0.127022	0.258908	0.281664
580	0.145455	0.085106	0.53211	0.285714	0.246154	0.305556	0.127022	0.258908	0.281664
585	0.145455	0.085106	0.53211	0.285714	0.246154	0.305556	0.127022	0.258908	0.281664
590	0.145455	0.085106	0.53211	0.285714	0.246154	0.305556	0.127022	0.258908	0.281664
595	0.145455	0.085106	0.53211	0.285714	0.246154	0.305556	0.127022	0.258908	0.281664
600	0.145455	0.085106	0.53211	0.285714	0.246154	0.305556	0.127022	0.258908	0.281664
605	0.145455	0.085106	0.53211	0.285714	0.246154	0.305556	0.127022	0.258908	0.281664
610	0.145455	0.085106	0.53211	0.285714	0.246154	0.305556	0.127022	0.258908	0.281664
615	0.145455	0.085106	0.53211	0.285714	0.246154	0.305556	0.127022	0.258908	0.281664
620	0.145455	0.085106	0.53211	0.285714	0.246154	0.305556	0.127022	0.258908	0.281664
625	0.148148	0.083333	0.53211	0.285714	0.246154	0.305556	0.126803	0.259092	0.281773
630	0.148148	0.083333	0.53211	0.285714	0.246154	0.305556	0.126803	0.259092	0.281773
635	0.148148	0.083333	0.53211	0.285714	0.246154	0.305556	0.126803	0.259092	0.281773
640	0.148148	0.083333	0.53211	0.285714	0.246154	0.305556	0.126803	0.259092	0.281773
645	0.148148	0.083333	0.53211	0.285714	0.246154	0.305556	0.126803	0.259092	0.281773
650	0.148148	0.083333	0.53211	0.285714	0.246154	0.305556	0.126803	0.259092	0.281773
655	0.148148	0.083333	0.53211	0.285714	0.246154	0.305556	0.126803	0.259092	0.281773
660	0.148148	0.083333	0.53211	0.285714	0.246154	0.305556	0.126803	0.259092	0.281773
665	0.148148	0.083333	0.53211	0.285714	0.246154	0.305556	0.126803	0.259092	0.281773
670	0.148148	0.083333	0.53211	0.285714	0.246154	0.305556	0.126803	0.259092	0.281773
675	0.148148	0.083333	0.53211	0.285714	0.246154	0.305556	0.126803	0.259092	0.281773
680	0.148148	0.083333	0.53211	0.285714	0.246154	0.305556	0.126803	0.259092	0.281773
685	0.148148	0.083333	0.53211	0.285714	0.246154	0.305556	0.126803	0.259092	0.281773
690	0.145455	0.083333	0.53211	0.289157	0.246154	0.305556	0.126697	0.259242	0.281913
695	0.145455	0.083333	0.53211	0.289157	0.246154	0.305556	0.126697	0.259242	0.281913
700	0.145455	0.083333	0.53211	0.289157	0.246154	0.305556	0.126697	0.259242	0.281913
705	0.145455	0.083333	0.53211	0.289157	0.246154	0.305556	0.126697	0.259242	0.281913
710	0.145455	0.083333	0.53211	0.289157	0.246154	0.305556	0.126697	0.259242	0.281913
715	0.145455	0.083333	0.53211	0.289157	0.246154	0.305556	0.126697	0.259242	0.281913
720	0.145455	0.083333	0.53211	0.289157	0.246154	0.305556	0.126697	0.259242	0.281913
725	0.145455	0.083333	0.53211	0.289157	0.246154	0.305556	0.126697	0.259242	0.281913
730	0.145455	0.083333	0.53211	0.289157	0.246154	0.305556	0.126697	0.259242	0.281913
735	0.145455	0.083333	0.53211	0.289157	0.246154	0.305556	0.126697	0.259242	0.281913
740	0.145455	0.083333	0.53211	0.289157	0.246154	0.305556	0.126697	0.259242	0.281913
745	0.145455	0.083333	0.53211	0.289157	0.246154	0.305556	0.126697	0.259242	0.281913
750	0.145455	0.083333	0.53211	0.289157	0.246154	0.305556	0.126697	0.259242	0.281913
755	0.1	0.171429	0.453901	0.169492	0	0.25	0.038745	0.178964	0.194307
760	0.1	0.171429	0.453901	0.169492	0	0.25	0.038745	0.178964	0.194307
765	0.1	0.171429	0.453901	0.169492	0	0.25	0.038745	0.178964	0.194307
770	0.1	0.171429	0.453901	0.169492	0	0.25	0.038745	0.178964	0.194307
775	0.1	0.171429	0.453901	0.169492	0	0.25	0.038745	0.178964	0.194307
780	0.1	0.171429	0.453901	0.169492	0	0.25	0.038745	0.178964	0.194307
785	0.1	0.171429	0.453901	0.169492	0	0.25	0.038745	0.178964	0.194307
790	0.1	0.171429	0.453901	0.169492	0	0.25	0.038745	0.178964	0.194307
795	0.1	0.171429	0.453901	0.169492	0	0.25	0.038745	0.178964	0.194307
800	0.1	0.171429	0.453901	0.169492	0	0.25	0.038745	0.178964	0.194307
805	0.1	0.171429	0.453901	0.169492	0	0.25	0.038745	0.178964	0.194307
810	0.1	0.171429	0.453901	0.169492	0	0.25	0.038745	0.178964	0.194307
815	0.1	0.171429	0.453901	0.169492	0	0.25	0.038745	0.178964	0.194307
820	0.1	0.171429	0.453901	0.169492	0	0.25	0.038745	0.178964	0.194307
825	0.1	0.171429	0.453901	0.169492	0	0.25	0.038745	0.178964	0.194307
830	0.1	0.171429	0.453901	0.169492	0	0.25	0.038745	0.178964	0.194307
835	0.1	0.171429	0.453901	0.169492	0	0.25	0.038745	0.178964	0.194307
840	0.1	0.171429	0.453901	0.169492	0	0.25	0.038745	0.178964	0.194307
845	0.1	0.171429	0.453901	0.169492	0	0.25	0.038745	0.178964	0.194307
850	0.1	0.171429	0.453901	0.169492	0	0.25	0.038745	0.178964	0.194307
855	0.1	0.171429	0.453901	0.169492	0	0.25	0.038745	0.178964	0.194307
860	0.1	0.171429	0.453901	0.169492	0	0.25	0.038745	0.178964	0.194307
865	0.1	0.171429	0.453901	0.169492	0	0.25	0.038745	0.178964	0.194307
870	0.1	0.171429	0.453901	0.169492	0	0.25	0.038745	0.178964	0.194307
875	0.1	0.171429	0.453901	0.169492	0	0.25	0.038745	0.178964	0.194307
880	0.1	0.171429	0.453901	0.169492	0	0.25	0.038745	0.178964	0.194307
885	0.1	0.171429	0.453901	0.169492	0	0.25	0.038745	0.178964	0.194307
890	0.1	0.171429	0.453901	0.169492	0	0.25	0.038745	0.178964	0.194307
895	0.1	0.171429	0.453901	0.169492	0	0.25	0.038745	0.178964	0.194307
900	0.1	0.171429	0.453901	0.169492	0	0.25	0.038745	0.178964	0.194307
905	0.1	0.171429	0.453901	0.169492	0	0.25	0.038745	0.178964	0.194307
910	0.1	0.171429	0.453901	0.169492	0	0.25	0.038745	0.178964	0.194307
915	0.1	0.171429	0.453901	0.169492	0	0.25	0.038745	0.178964	0.194307
920	0.1	0.171429	0.453901	0.169492	0	0.25	0.038745	0.178964	0.194307
925	0.1	0.171429	0.453901	0.169492	0	0.25	0.038745	0.178964	0.194307
930	0.1	0.171429	0.453901	0.169492	0	0.25	0.038745	0.178964	0.194307
935	0.1	0.171429	0.453901	0.169492	0	0.25	0.038745	0.178964	0.194307
940	0.1	0.171429	0.453901	0.169492	0	0.25	0.038745	0.178964	0.194307
945	0.1	0.171429	0.453901	0.169492	0	0.25	0.038745	0.178964	0.194307
950	0.1	0.171429	0.453901	0.169492	0	0.25	0.038745	0.178964	0.194307
955	0.1	0.171429	0.453901	0.169492	0	0.25	0.038745	0.178964	0.194307
960	0.1	0.171429	0.453901	0.169492	0	0.25	0.038745	0.178964	0.194307
965	0.1	0.171429	0.453901	0.169492	0	0.25	0.038745	0.178964	0.194307
970	0.1	0.171429	0.453901	0.169492	0	0.25	0.038745	0.178964	0.194307
975	0.1	0.171429	0.453901	0.169492	0	0.25	0.038745	0.178964	0.194307
980	0.1	0.171429	0.453901	0.169492	0	0.25	0.038745	0.178964	0.194307
985	0.1	0.171429	0.453901	0.169492	0	0.25	0.038745	0.178964	0.194307
990	0.1	0.171429	0.453901	0.169492	0	0.25	0.038745	0.178964	0.194307
995	0.1	0.171429	0.453901	0.169492	0	0.25	0.038745	0.178964	0.194307
1000	0.1	0.171429	0.453901	0.169492	0	0.25	0.038745	0.178964	0.194307
1005	0.1	0.171429	0.453901	0.169492	0	0.25	0.038745	0.178964	0.194307
1010	0.1	0.171429	0.453901	0.169492	0	0.25	0.038745	0.178964	0.194307
1015	0.1	0.171429	0.453901	0.169492	0	0.25	0.038745	0.178964	0.194307
1020	0.1	0.171429	0.453901	0.169492	0	0.25	0.038745	0.178964	0.194307
1025	0.1	0.171429	0.453901	0.169492	0	0.25	0.038745	0.178964	0.194307
1030	0.1	0.171429	0.453901	0.169492	0	0.25	0.038745	0.178964	0.194307
1035	0.1	0.171429	0.453901	0.169492	0	0.25	0.038745	0.178964	0.194307
1040	0.1	0.171429	0.453901	0.169492	0	0.25	0.038745	0.178964	0.194307
1045	0.1	0.171429	0.453901	0.169492	0	0.25	0.038745	0.178964	0.194307
1050	0.1	0.171429	0.453901	0.169492	0	0.25	0.038745	0.178964	0.194307
1055	0.1	0.171429	0.453901	0.169492	0	0.25	0.038745	0.178964	0.194307
1060	0.102564	0.173913	0.453901	0.166667	0.039216	0.255556	0.046065	0.187252	0.203637
1065	0.102564	0.173913	0.453901	0.166667	0.039216	0.255556	0.046065	0.187252	0.203637
1070	0.102564	0.173913	0.453901	0.166667	0.039216	0.255556	0.046065	0.187252	0.203637
1075	0.102564	0.173913	0.453901	0.166667	0.039216	0.255556	0.046065	0.187252	0.203637
1080	0.102564	0.173913	0.453901	0.166667	0.039216	0.255556	0.046065	0.187252	0.203637
1085	0.102564	0.173913	0.453901	0.166667	0.039216	0.255556	0.046065	0.187252	0.203637
1090	0.102564	0.173913	0.453901	0.166667	0.039216	0.255556	0.046065	0.187252	0.203637
1095	0.102564	0.173913	0.453901	0.166667	0.039216	0.255556	0.046065	0.187252	0.203637
1100	0.102564	0.173913	0.453901	0.166667	0.039216	0.255556	0.046065	0.187252	0.203637
1105	0.102564	0.173913	0.453901	0.166667	0.039216	0.255556	0.046065	0.187252	0.203637
1110	0.102564	0.173913	0.453901	0.166667	0.039216	0.255556	0.046065	0.187252	0.203637
1115	0.102564	0.173913	0.453901	0.166667	0.039216	0.255556	0.046065	0.187252	0.203637
1120	0.102564	0.173913	0.453901	0.166667	0.039216	0.255556	0.046065	0.187252	0.203637
1125	0.102564	0.173913	0.453901	0.166667	0.039216	0.255556	0.046065	0.187252	0.203637
1130	0.102564	0.173913	0.453901	0.166667	0.039216	0.255556	0.046065	0.187252	0.203637
1135	0.102564	0.173913	0.453901	0.166667	0.039216	0.255556	0.046065	0.187252	0.203637
1140	0.102564	0.173913	0.453901	0.166667	0.039216	0.255556	0.046065	0.187252	0.203637
1145	0.102564	0.173913	0.453901	0.166667	0.039216	0.255556	0.046065	0.187252	0.203637
1150	0.102564	0.173913	0.453901	0.166667	0.039216	0.255556	0.046065	0.187252	0.203637
1155	0.102564	0.173913	0.453901	0.166667	0.039216	0.255556	0.046065	0.187252	0.203637
1160	0.102564	0.173913	0.453901	0.166667	0.039216	0.255556	0.046065	0.187252	0.203637
1165	0.102564	0.173913	0.453901	0.166667	0.039216	0.255556	0.046065	0.187252	0.203637
1170	0.102564	0.173913	0.453901	0.166667	0.039216	0.255556	0.046065	0.187252	0.203637
1175	0.102564	0.173913	0.453901	0.166667	0.039216	0.255556	0.046065	0.187252	0.203637
1180	0.102564	0.173913	0.453901	0.166667	0.039216	0.255556	0.046065	0.187252	0.203637
1185	0.102564	0.173913	0.453901	0.166667	0.039216	0.255556	0.046065	0.187252	0.203637
1190	0.102564	0.173913	0.453901	0.166667	0.039216	0.255556	0.046065	0.187252	0.203637
1195	0.102564	0.173913	0.453901	0.166667	0.039216	0.255556	0.046065	0.187252	0.203637
1200	0.102564	0.173913	0.453901	0.166667	0.039216	0.255556	0.046065	0.187252	0.203637
1205	0.102564	0.173913	0.453901	0.166667	0.039216	0.255556	0.046065	0.187252	0.203637
1210	0.102564	0.173913	0.453901	0.166667	0.039216	0.255556	0.046065	0.187252	0.203637
1215	0.102564	0.173913	0.453901	0.166667	0.039216	0.255556	0.046065	0.187252	0.203637
1220	0.102564	0.173913	0.453901	0.166667	0.039216	0.255556	0.046065	0.187252	0.203637
1225	0.102564	0.173913	0.453901	0.166667	0.039216	0.255556	0.046065	0.187252	0.203637
1230	0.102564	0.173913	0.453901	0.166667	0.039216	0.255556	0.046065	0.187252	0.203637
1235	0.102564	0.173913	0.453901	0.166667	0.039216	0.255556	0.046065	0.187252	0.203637
1240	0.102564	0.173913	0.453901	0.166667	0.039216	0.255556	0.046065	0.187252	0.203637
1245	0.102564	0.173913	0.453901	0.166667	0.039216	0.255556	0.046065	0.187252	0.203637
1250	0.102564	0.173913	0.453901	0.166667	0.039216	0.255556	0.046065	0.187252	0.203637
1255	0.102564	0.173913	0.453901	0.166667	0.039216	0.255556	0.046065	0.187252	0.203637
1260	0.102564	0.173913	0.453901	0.166667	0.039216	0.255556	0.046065	0.187252	0.203637
1265	0.102564	0.173913	0.453901	0.166667	0.039216	0.255556	0.046065	0.187252	0.203637
1270	0.102564	0.173913	0.453901	0.166667	0.039216	0.255556	0.046065	0.187252	0.203637
1275	0.102564	0.173913	0.453901	0.166667	0.039216	0.255556	0.046065	0.187252	0.203637
1280	0.102564	0.173913	0.453901	0.166667	0.039216	0.255556	0.046065	0.187252	0.203637
1285	0.102564	0.173913	0.453901	0.166667	0.039216	0.255556	0.046065	0.187252	0.203637
1290	0.102564	0.173913	0.453901	0.166667	0.039216	0.255556	0.046065	0.187252	0.203637
1295	0.102564	0.173913	0.453901	0.166667	0.039216	0.255556	0.046065	0.187252	0.203637
1300	0.102564	0.173913	0.453901	0.166667	0.039216	0.255556	0.046065	0.187252	0.203637
1305	0.102564	0.173913	0.453901	0.166667	0.039216	0.255556	0.046065	0.187252	0.203637
1310	0.102564	0.173913	0.453901	0.166667	0.039216	0.255556	0.046065	0.187252	0.203637
1315	0.102564	0.173913	0.453901	0.166667	0.039216	0.255556	0.046065	0.187252	0.203637
1320	0.102564	0.173913	0.453901	0.166667	0.039216	0.255556	0.046065	0.187252	0.203637
1325	0.102564	0.173913	0.453901	0.166667	0.039216	0.255556	0.046065	0.187252	0.203637
1330	0.102564	0.173913	0.453901	0.166667	0.039216	0.255556	0.046065	0.187252	0.203637
1335	0.102564	0.173913	0.453901	0.166667	0.039216	0.255556	0.046065	0.187252	0.203637
1340	0.102564	0.173913	0.453901	0.166667	0.039216	0.255556	0.046065	0.187252	0.203637
1345	0.102564	0.173913	0.453901	0.166667	0.039216	0.255556	0.046065	0.187252	0.203637
1350	0.102564	0.173913	0.453901	0.166667	0.039216	0.255556	0.046065	0.187252	0.203637
1355	0.102564	0.173913	0.453901	0.166667	0.039216	0.255556	0.046065	0.187252	0.203637
1360	0.102564	0.173913	0.453901	0.166667	0.039216	0.255556	0.046065	0.187252	0.203637
1365	0.102564	0.173913	0.453901	0.166667	0.039216	0.255556	0.046065	0.187252	0.203637
1370	0.102564	0.173913	0.453901	0.166667	0.039216	0.255556	0.046065	0.187252	0.203637
1375	0.102564	0.173913	0.453901	0.166667	0.039216	0.255556	0.046065	0.187252	0.203637
1380	0.102564	0.173913	0.453901	0.166667	0.039216	0.255556	0.046065	0.187252	0.203637
1385	0.102564	0.173913	0.453901	0.166667	0.039216	0.255556	0.046065	0.187252	0.203637
1390	0.102564	0.173913	0.453901	0.166667	0.039216	0.255556	0.046065	0.187252	0.203637
1395	0.102564	0.173913	0.453901	0.166667	0.039216	0.255556	0.046065	0.187252	0.203637
1400	0.102564	0.173913	0.453901	0.166667	0.039216	0.255556	0.046065	0.187252	0.203637
1405	0.102564	0.173913	0.453901	0.166667	0.039216	0.255556	0.046065	0.187252	0.203637
1410	0.102564	0.173913	0.453901	0.166667	0.039216	0.255556	0.046065	0.187252	0.203637
1415	0.102564	0.173913	0.453901	0.166667	0.039216	0.255556	0.046065	0.187252	0.203637
1420	0.102564	0.173913	0.453901	0.166667	0.039216	0.255556	0.046065	0.187252	0.203637
1425	0.102564	0.173913	0.453901	0.166667	0.039216	0.255556	0.046065	0.187252	0.203637
1430	0.102564	0.173913	0.453901	0.166667	0.039216	0.255556	0.046065	0.187252	0.203637
1435	0.102564	0.173913	0.453901	0.166667	0.039216	0.255556	0.046065	0.187252	0.203637
1440	0.102564	0.173913	0.453901	0.166667	0.039216	0.255556	0.046065	0.187252	0.203637
1445	0.102564	0.173913	0.453901	0.166667	0.039216	0.255556	0.046065	0.187252	0.203637
1450	0.102564	0.173913	0.453901	0.166667	0.039216	0.255556	0.046065	0.187252	0.203637
1455	0.102564	0.173913	0.453901	0.166667	0.039216	0.255556	0.046065	0.187252	0.203637
1460	0.102564	0.173913	0.453901	0.166667	0.039216	0.255556	0.046065	0.187252	0.203637
1465	0.102564	0.173913	0.453901	0.166667	0.039216	0.255556	0.046065	0.187252	0.203637
1470	0.102564	0.173913	0.453901	0.166667	0.039216	0.255556	0.046065	0.187252	0.203637
1475	0.102564	0.173913	0.453901	0.166667	0.039216	0.255556	0.046065	0.187252	0.203637
1480	0.102564	0.173913	0.453901	0.166667	0.039216	0.255556	0.046065	0.187252	0.203637
1485	0.1	0.173913	0.453901	0.166667	0	0.25	0.038861	0.178896	0.194291
1490	0.1	0.173913	0.453901	0.166667	0	0.25	0.038861	0.178896	0.194291
1495	0.1	0.173913	0.453901	0.166667	0	0.25	0.038861	0.178896	0.194291
1500	0.1	0.173913	0.453901	0.166667	0	0.25	0.038861	0.178896	0.194291
1505	0.1	0.173913	0.453901	0.166667	0	0.25	0.038861	0.178896	0.194291
1510	0.1	0.173913	0.453901	0.166667	0	0.25	0.038861	0.178896	0.194291
1515	0.1	0.173913	0.453901	0.166667	0	0.25	0.038861	0.178896	0.194291
1520	0.1	0.173913	0.453901	0.166667	0	0.25	0.038861	0.178896	0.194291
1525	0.1	0.173913	0.453901	0.166667	0	0.25	0.038861	0.178896	0.194291
1530	0.1	0.173913	0.453901	0.166667	0	0.25	0.038861	0.178896	0.194291
1535	0.1	0.173913	0.453901	0.166667	0	0.25	0.038861	0.178896	0.194291
1540	0.1	0.173913	0.453901	0.166667	0	0.25	0.038861	0.178896	0.194291
1545	0.1	0.173913	0.453901	0.166667	0	0.25	0.038861	0.178896	0.194291
1550	0.1	0.173913	0.453901	0.166667	0	0.25	0.038861	0.178896	0.194291
1555	0.1	0.173913	0.453901	0.166667	0	0.25	0.038861	0.178896	0.194291
1560	0.1	0.173913	0.453901	0.166667	0	0.25	0.038861	0.178896	0.194291
1565	0.1	0.173913	0.453901	0.166667	0	0.25	0.038861	0.178896	0.194291
1570	0.1	0.173913	0.453901	0.166667	0	0.25	0.038861	0.178896	0.194291
1575	0.1	0.173913	0.453901	0.166667	0	0.25	0.038861	0.178896	0.194291
1580	0.1	0.173913	0.453901	0.166667	0	0.25	0.038861	0.178896	0.194291
1585	0.1	0.173913	0.453901	0.166667	0	0.25	0.038861	0.178896	0.194291
1590	0.1	0.173913	0.453901	0.166667	0	0.25	0.038861	0.178896	0.194291
1595	0.1	0.173913	0.453901	0.166667	0	0.25	0.038861	0.178896	0.194291
1600	0.1	0.173913	0.453901	0.166667	0	0.25	0.038861	0.178896	0.194291
1605	0.1	0.173913	0.453901	0.166667	0	0.25	0.038861	0.178896	0.194291
1610	0.1	0.173913	0.453901	0.166667	0	0.25	0.038861	0.178896	0.194291
1615	0.1	0.173913	0.453901	0.166667	0	0.25	0.038861	0.178896	0.194291
1620	0.1	0.173913	0.453901	0.166667	0	0.25	0.038861	0.178896	0.194291
1625	0.1	0.173913	0.453901	0.166667	0	0.25	0.038861	0.178896	0.194291
1630	0.1	0.173913	0.453901	0.166667	0	0.25	0.038861	0.178896	0.194291
1635	0.1	0.173913	0.453901	0.166667	0	0.25	0.038861	0.178896	0.194291
1640	0.1	0.173913	0.453901	0.166667	0	0.25	0.038861	0.178896	0.194291
1645	0.1	0.173913	0.453901	0.166667	0	0.25	0.038861	0.178896	0.194291
1650	0.1	0.173913	0.453901	0.166667	0	0.25	0.038861	0.178896	0.194291
1655	0.1	0.173913	0.453901	0.166667	0	0.25	0.038861	0.178896	0.194291
1660	0.1	0.173913	0.453901	0.166667	0	0.25	0.038861	0.178896	0.194291
1665	0.1	0.173913	0.453901	0.166667	0	0.25	0.038861	0.178896	0.194291
1670	0.1	0.173913	0.453901	0.166667	0	0.25	0.038861	0.178896	0.194291
1675	0.1	0.173913	0.453901	0.166667	0	0.25	0.038861	0.178896	0.194291
1680	0.1	0.173913	0.453901	0.166667	0	0.25	0.038861	0.178896	0.194291
1685	0.1	0.173913	0.453901	0.166667	0	0.25	0.038861	0.178896	0.194291
1690	0.1	0.173913	0.453901	0.166667	0	0.25	0.038861	0.178896	0.194291
1695	0.1	0.173913	0.453901	0.166667	0	0.25	0.038861	0.178896	0.194291
1700	0.1	0.173913	0.453901	0.166667	0	0.25	0.038861	0.178896	0.194291
1705	0.1	0.173913	0.453901	0.166667	0	0.25	0.038861	0.178896	0.194291
1710	0.1	0.173913	0.453901	0.166667	0	0.25	0.038861	0.178896	0.194291
1715	0.1	0.173913	0.453901	0.166667	0	0.25	0.038861	0.178896	0.194291
1720	0.1	0.173913	0.453901	0.166667	0	0.25	0.038861	0.178896	0.194291
1725	0.1	0.173913	0.453901	0.166667	0	0.25	0.038861	0.178896	0.194291
1730	0.1	0.173913	0.453901	0.166667	0	0.25	0.038861	0.178896	0.194291
1735	0.1	0.173913	0.453901	0.166667	0	0.25	0.038861	0.178896	0.194291
1740	0.1	0.173913	0.453901	0.166667	0	0.25	0.038861	0.178896	0.194291
1745	0.1	0.173913	0.453901	0.166667	0	0.25	0.038861	0.178896	0.194291
1750	0.1	0.173913	0.453901	0.166667	0	0.25	0.038861	0.178896	0.194291
1755	0.1	0.173913	0.453901	0.166667	0	0.25	0.038861	0.178896	0.194291
1760	0.1	0.173913	0.453901	0.166667	0	0.25	0.038861	0.178896	0.194291
1765	0.1	0.173913	0.453901	0.166667	0	0.25	0.038861	0.178896	0.194291
1770	0.1	0.173913	0.453901	0.166667	0	0.25	0.038861	0.178896	0.194291
1775	0.1	0.173913	0.453901	0.166667	0	0.25	0.038861	0.178896	0.194291
1780	0.1	0.173913	0.453901	0.166667	0	0.25	0.038861	0.178896	0.194291
1785	0.1	0.173913	0.453901	0.166667	0	0.25	0.038861	0.178896	0.194291
1790	0.1	0.173913	0.453901	0.166667	0	0.25	0.038861	0.178896	0.194291
1795	0.1	0.173913	0.453901	0.166667	0	0.25	0.038861	0.178896	0.194291
1800	0.1	0.173913	0.453901	0.166667	0	0.25	0.038861	0.178896	0.194291
1805	0.1	0.173913	0.453901	0.166667	0	0.25	0.038861	0.178896	0.194291
1810	0.1	0.173913	0.453901	0.166667	0	0.25	0.038861	0.178896	0.194291
1815	0.1	0.173913	0.453901	0.166667	0	0.25	0.038861	0.178896	0.194291
1820	0.1	0.173913	0.453901	0.166667	0	0.25	0.038861	0.178896	0.194291
1825	0.1	0.173913	0.453901	0.166667	0	0.25	0.038861	0.178896	0.194291
1830	0.1	0.173913	0.453901	0.166667	0	0.25	0.038861	0.178896	0.194291
1835	0.1	0.173913	0.453901	0.166667	0	0.25	0.038861	0.178896	0.194291
1840	0.1	0.173913	0.453901	0.166667	0	0.25	0.038861	0.178896	0.194291
1845	0.1	0.173913	0.453901	0.166667	0	0.25	0.038861	0.178896	0.194291
1850	0.1	0.173913	0.453901	0.166667	0	0.25	0.038861	0.178896	0.194291
1855	0.1	0.173913	0.453901	0.166667	0	0.25	0.038861	0.178896	0.194291
1860	0.1	0.173913	0.453901	0.166667	0	0.25	0.038861	0.178896	0.194291
1865	0.1	0.173913	0.453901	0.166667	0	0.25	0.038861	0.178896	0.194291
1870	0.1	0.173913	0.453901	0.166667	0	0.25	0.038861	0.178896	0.194291
1875	0.1	0.173913	0.453901	0.166667	0	0.25	0.038861	0.178896	0.194291
1880	0.1	0.173913	0.453901	0.166667	0	0.25	0.038861	0.178896	0.194291
1885	0.1	0.173913	0.453901	0.166667	0	0.25	0.038861	0.178896	0.194291
1890	0.1	0.173913	0.453901	0.166667	0	0.25	0.038861	0.178896	0.194291
1895	0.1	0.173913	0.453901	0.166667	0	0.25	0.038861	0.178896	0.194291
1900	0.1	0.173913	0.453901	0.166667	0	0.25	0.038861	0.178896	0.194291
1905	0.1	0.173913	0.453901	0.166667	0	0.25	0.038861	0.178896	0.194291
1910	0.1	0.173913	0.453901	0.166667	0	0.25	0.038861	0.178896	0.194291
1915	0.1	0.173913	0.453901	0.166667	0	0.25	0.038861	0.178896	0.194291
1920	0.1	0.173913	0.453901	0.166667	0	0.25	0.038861	0.178896	0.194291
1925	0.1	0.173913	0.453901	0.166667	0	0.25	0.038861	0.178896	0.194291
1930	0.1	0.173913	0.453901	0.166667	0	0.25	0.038861	0.178896	0.194291
1935	0.1	0.173913	0.453901	0.166667	0	0.25	0.038861	0.178896	0.194291
1940	0.1	0.173913	0.453901	0.166667	0	0.25	0.038861	0.178896	0.194291
1945	0.1	0.173913	0.453901	0.166667	0	0.25	0.038861	0.178896	0.194291
1950	0.1	0.173913	0.453901	0.166667	0	0.25	0.038861	0.178896	0.194291
1955	0.1	0.173913	0.453901	0.166667	0	0.25	0.038861	0.178896	0.194291
1960	0.1	0.173913	0.453901	0.166667	0	0.25	0.038861	0.178896	0.194291
1965	0.1	0.173913	0.453901	0.166667	0	0.25	0.038861	0.178896	0.194291
1970	0.1	0.173913	0.453901	0.166667	0	0.25	0.038861	0.178896	0.194291
1975	0.1	0.173913	0.453901	0.166667	0	0.25	0.038861	0.178896	0.194291
1980	0.1	0.173913	0.453901	0.166667	0	0.25	0.038861	0.178896	0.194291
1985	0.1	0.173913	0.453901	0.166667	0	0.25	0.038861	0.178896	0.194291
1990	0.1	0.173913	0.453901	0.166667	0	0.25	0.038861	0.178896	0.194291
1995	0.1	0.173913	0.453901	0.166667	0	0.25	0.038861	0.178896	0.194291
2000	0.1	0.173913	0.453901	0.166667	0	0.25	0.038861	0.178896	0.194291

## Sheet: QDA
Number of features	Pre-vaccination	ChAdOx1-Onset	MenACWY-Onset	ChAdOx1-7D	MenACWY-7D	ACC	MCC	Macro F1	Weighted F1
5	0.656489	0.373626	0.428571	0.363636	0.533333	0.489362	0.370204	0.471131	0.471131
10	0.722222	0.377778	0.516854	0.564706	0.591837	0.561702	0.453846	0.554679	0.554679
15	0.777778	0.442105	0.526316	0.688172	0.57732	0.6	0.500159	0.602338	0.602338
20	0.752941	0.595745	0.551724	0.716049	0.638298	0.642553	0.557845	0.650951	0.650951
25	0.72973	0.534884	0.563758	0.753247	0.642857	0.629787	0.562488	0.644895	0.644895
30	0.825	0.648649	0.538922	0.779221	0.527778	0.642553	0.600588	0.663914	0.663914
35	0.825	0.746667	0.525714	0.810127	0.42623	0.646809	0.620895	0.666747	0.666747
40	0.853659	0.746667	0.508475	0.779221	0.338983	0.629787	0.601259	0.645401	0.645401
45	0.86747	0.779221	0.566265	0.853659	0.483871	0.693617	0.67046	0.710097	0.710097
50	0.853659	0.779221	0.559524	0.853659	0.459016	0.685106	0.662272	0.701016	0.701016
55	0.880952	0.779221	0.569697	0.853659	0.483871	0.697872	0.674762	0.71348	0.71348
60	0.894118	0.779221	0.569697	0.853659	0.459016	0.697872	0.675176	0.711142	0.711142
65	0.853659	0.779221	0.562874	0.853659	0.483871	0.689362	0.666177	0.706657	0.706657
70	0.853659	0.779221	0.556213	0.853659	0.433333	0.680851	0.658385	0.695217	0.695217
75	0.853659	0.779221	0.554217	0.880952	0.42623	0.685106	0.659288	0.698856	0.698856
80	0.853659	0.779221	0.566265	0.839506	0.4375	0.680851	0.652458	0.69523	0.69523
85	0.86747	0.794872	0.557576	0.853659	0.451613	0.689362	0.663122	0.705038	0.705038
90	0.853659	0.779221	0.552941	0.825	0.459016	0.676596	0.653767	0.693967	0.693967
95	0.853659	0.779221	0.552941	0.810127	0.451613	0.67234	0.647612	0.689512	0.689512
100	0.853659	0.779221	0.549708	0.810127	0.459016	0.67234	0.649543	0.690346	0.690346
105	0.853659	0.779221	0.544379	0.810127	0.444444	0.668085	0.639916	0.686366	0.686366
110	0.86747	0.779221	0.552941	0.810127	0.459016	0.676596	0.65382	0.693755	0.693755
115	0.86747	0.779221	0.556213	0.810127	0.483871	0.680851	0.657724	0.69938	0.69938
120	0.86747	0.779221	0.552941	0.810127	0.459016	0.676596	0.65382	0.693755	0.693755
125	0.86747	0.746667	0.552941	0.839506	0.459016	0.676596	0.653963	0.69312	0.69312
130	0.86747	0.746667	0.552941	0.825	0.483871	0.676596	0.653624	0.69519	0.69519
135	0.880952	0.746667	0.566265	0.880952	0.459016	0.693617	0.671106	0.706771	0.706771
140	0.880952	0.746667	0.566265	0.880952	0.459016	0.693617	0.671106	0.706771	0.706771
145	0.880952	0.746667	0.554217	0.86747	0.451613	0.685106	0.659147	0.700184	0.700184
150	0.880952	0.746667	0.562874	0.86747	0.459016	0.689362	0.666804	0.703396	0.703396
155	0.880952	0.746667	0.562874	0.86747	0.459016	0.689362	0.666804	0.703396	0.703396
160	0.853659	0.746667	0.549708	0.86747	0.40678	0.67234	0.65047	0.684856	0.684856
165	0.894118	0.763158	0.573171	0.894118	0.433333	0.702128	0.680023	0.711579	0.711579
170	0.894118	0.763158	0.564417	0.894118	0.42623	0.697872	0.672423	0.708408	0.708408
175	0.894118	0.763158	0.567901	0.894118	0.451613	0.702128	0.676367	0.714181	0.714181
180	0.853659	0.779221	0.564417	0.880952	0.46875	0.693617	0.665428	0.7094	0.7094
185	0.853659	0.779221	0.546584	0.880952	0.454545	0.685106	0.650641	0.702992	0.702992
190	0.853659	0.779221	0.564417	0.880952	0.46875	0.693617	0.665428	0.7094	0.7094
195	0.794872	0.794872	0.546584	0.894118	0.441176	0.676596	0.638827	0.694324	0.694324
200	0.794872	0.794872	0.56051	0.894118	0.472222	0.685106	0.644292	0.703319	0.703319
205	0.794872	0.794872	0.55	0.894118	0.434783	0.676596	0.637303	0.693729	0.693729
210	0.794872	0.794872	0.566038	0.894118	0.428571	0.680851	0.641499	0.695694	0.695694
215	0.794872	0.794872	0.534161	0.894118	0.411765	0.668085	0.627419	0.685957	0.685957
220	0.794872	0.794872	0.556962	0.894118	0.507042	0.689362	0.651377	0.709573	0.709573
225	0.794872	0.810127	0.557576	0.870588	0.47619	0.685106	0.657164	0.701871	0.701871
230	0.794872	0.810127	0.557576	0.880952	0.5	0.689362	0.662558	0.708705	0.708705
235	0.794872	0.810127	0.54321	0.870588	0.484848	0.680851	0.646316	0.700729	0.700729
240	0.794872	0.810127	0.564417	0.870588	0.430769	0.680851	0.647963	0.694155	0.694155
245	0.853659	0.779221	0.578616	0.906977	0.454545	0.702128	0.670853	0.714604	0.714604
250	0.853659	0.779221	0.573171	0.906977	0.42623	0.697872	0.673759	0.707851	0.707851
255	0.853659	0.779221	0.571429	0.906977	0.46875	0.702128	0.674173	0.716007	0.716007
260	0.853659	0.779221	0.557576	0.906977	0.4	0.689362	0.664077	0.699486	0.699486
265	0.853659	0.779221	0.564417	0.906977	0.451613	0.697872	0.671943	0.711177	0.711177
270	0.853659	0.779221	0.573171	0.906977	0.459016	0.702128	0.679518	0.714409	0.714409
275	0.86747	0.779221	0.54321	0.906977	0.387097	0.685106	0.653336	0.696795	0.696795
280	0.86747	0.779221	0.575	0.906977	0.4375	0.702128	0.672804	0.713233	0.713233
285	0.86747	0.779221	0.559006	0.906977	0.412698	0.693617	0.663076	0.705074	0.705074
290	0.853659	0.779221	0.5375	0.906977	0.369231	0.676596	0.638295	0.689317	0.689317
295	0.843373	0.810127	0.591549	0.847059	0.54321	0.710638	0.660338	0.727064	0.727064
300	0.853659	0.810127	0.609929	0.870588	0.53012	0.719149	0.67037	0.734885	0.734885
305	0.853659	0.794872	0.58156	0.860465	0.481928	0.697872	0.643005	0.714497	0.714497
310	0.853659	0.794872	0.587413	0.870588	0.512195	0.706383	0.655837	0.723745	0.723745
315	0.853659	0.794872	0.595745	0.870588	0.47619	0.702128	0.648469	0.718211	0.718211
320	0.880952	0.810127	0.605634	0.833333	0.54321	0.719149	0.671328	0.734651	0.734651
325	0.880952	0.825	0.557143	0.833333	0.439024	0.689362	0.630962	0.707091	0.707091
330	0.880952	0.825	0.589041	0.843373	0.493506	0.710638	0.664455	0.726375	0.726375
335	0.86747	0.825	0.589041	0.843373	0.487179	0.706383	0.658821	0.722413	0.722413
340	0.86747	0.814815	0.575342	0.833333	0.473684	0.697872	0.647908	0.712929	0.712929
345	0.86747	0.829268	0.588235	0.833333	0.470588	0.706383	0.668092	0.717779	0.717779
350	0.86747	0.825	0.57554	0.853659	0.55814	0.714894	0.663036	0.735962	0.735962
355	0.86747	0.839506	0.594595	0.833333	0.513514	0.714894	0.672438	0.729683	0.729683
360	0.86747	0.825	0.593103	0.843373	0.481013	0.706383	0.657742	0.721992	0.721992
365	0.853659	0.810127	0.606452	0.853659	0.527778	0.714894	0.681006	0.730335	0.730335
370	0.853659	0.794872	0.576923	0.853659	0.5	0.697872	0.659782	0.715822	0.715822
375	0.853659	0.794872	0.597403	0.843373	0.493151	0.702128	0.662813	0.716491	0.716491
380	0.853659	0.794872	0.54902	0.853659	0.48	0.685106	0.638927	0.706242	0.706242
385	0.853659	0.794872	0.606452	0.853659	0.493151	0.706383	0.669648	0.720358	0.720358
390	0.853659	0.794872	0.573248	0.853659	0.422535	0.685106	0.644259	0.699594	0.699594
395	0.853659	0.794872	0.566038	0.853659	0.492754	0.693617	0.65853	0.712196	0.712196
400	0.853659	0.794872	0.575163	0.853659	0.453333	0.689362	0.644531	0.706137	0.706137
405	0.853659	0.794872	0.573248	0.853659	0.535211	0.702128	0.666865	0.72213	0.72213
410	0.853659	0.794872	0.551282	0.853659	0.5	0.689362	0.648504	0.710694	0.710694
415	0.853659	0.794872	0.565789	0.857143	0.486486	0.693617	0.649142	0.71159	0.71159
420	0.853659	0.794872	0.571429	0.853659	0.486486	0.693617	0.65143	0.712021	0.712021
425	0.853659	0.794872	0.554839	0.853659	0.493151	0.689362	0.647139	0.710036	0.710036
430	0.853659	0.794872	0.551282	0.853659	0.444444	0.680851	0.637225	0.699583	0.699583
435	0.853659	0.794872	0.553459	0.843373	0.470588	0.685106	0.64741	0.70319	0.70319
440	0.853659	0.794872	0.553459	0.853659	0.463768	0.685106	0.647176	0.703883	0.703883
445	0.894118	0.769231	0.540541	0.873563	0.444444	0.689362	0.639727	0.704379	0.704379
450	0.894118	0.779221	0.52349	0.883721	0.438356	0.685106	0.635061	0.703781	0.703781
455	0.894118	0.759494	0.573427	0.860465	0.467532	0.697872	0.645081	0.711007	0.711007
460	0.894118	0.759494	0.527027	0.870588	0.438356	0.680851	0.628274	0.697917	0.697917
465	0.894118	0.736842	0.557823	0.860465	0.447368	0.685106	0.632724	0.699323	0.699323
470	0.883721	0.769231	0.561644	0.873563	0.465753	0.697872	0.648672	0.710782	0.710782
475	0.883721	0.763158	0.556291	0.840909	0.405797	0.680851	0.632623	0.689975	0.689975
480	0.894118	0.74359	0.569536	0.860465	0.428571	0.689362	0.64324	0.699256	0.699256
485	0.894118	0.769231	0.56	0.873563	0.428571	0.693617	0.647796	0.705097	0.705097
490	0.894118	0.753247	0.533333	0.863636	0.4	0.676596	0.625614	0.688867	0.688867
495	0.894118	0.763158	0.546667	0.873563	0.416667	0.685106	0.636437	0.698834	0.698834
500	0.894118	0.794872	0.540541	0.873563	0.388889	0.685106	0.634164	0.698396	0.698396
505	0.894118	0.78481	0.567568	0.873563	0.422535	0.697872	0.650965	0.708519	0.708519
510	0.883721	0.763158	0.554054	0.850575	0.438356	0.685106	0.634227	0.697973	0.697973
515	0.883721	0.753247	0.583333	0.853933	0.432432	0.693617	0.64127	0.701333	0.701333
520	0.883721	0.763158	0.575342	0.863636	0.405405	0.689362	0.637693	0.698253	0.698253
525	0.894118	0.753247	0.535948	0.870588	0.428571	0.680851	0.634295	0.696494	0.696494
530	0.894118	0.769231	0.573333	0.873563	0.457143	0.702128	0.658965	0.713478	0.713478
535	0.894118	0.78481	0.541667	0.863636	0.432432	0.689362	0.635462	0.703333	0.703333
540	0.894118	0.753247	0.543046	0.863636	0.405797	0.680851	0.63248	0.691969	0.691969
545	0.883721	0.74359	0.562092	0.860465	0.447761	0.689362	0.646222	0.699526	0.699526
550	0.894118	0.734177	0.516556	0.860465	0.434783	0.67234	0.621006	0.68802	0.68802
555	0.883721	0.74359	0.565789	0.873563	0.41791	0.689362	0.645148	0.696915	0.696915
560	0.894118	0.74359	0.545455	0.870588	0.411765	0.680851	0.635787	0.693103	0.693103
565	0.894118	0.74359	0.552632	0.873563	0.411765	0.685106	0.639248	0.695133	0.695133
570	0.880952	0.734177	0.540541	0.883721	0.410959	0.676596	0.62273	0.69007	0.69007
575	0.880952	0.753247	0.565517	0.883721	0.435897	0.689362	0.63599	0.703867	0.703867
580	0.880952	0.716049	0.527778	0.880952	0.467532	0.676596	0.618251	0.694653	0.694653
585	0.880952	0.734177	0.567568	0.880952	0.506667	0.697872	0.650177	0.714063	0.714063
590	0.880952	0.725	0.539474	0.880952	0.457143	0.680851	0.632925	0.696704	0.696704
595	0.880952	0.753247	0.533333	0.870588	0.486486	0.685106	0.635898	0.704921	0.704921
600	0.880952	0.734177	0.554054	0.880952	0.48	0.689362	0.639062	0.706027	0.706027
605	0.880952	0.759494	0.556291	0.880952	0.472222	0.693617	0.648281	0.709982	0.709982
610	0.880952	0.734177	0.54902	0.880952	0.4	0.676596	0.628476	0.68902	0.68902
615	0.880952	0.759494	0.537931	0.870588	0.441558	0.680851	0.624823	0.698105	0.698105
620	0.880952	0.716049	0.546667	0.860465	0.463768	0.680851	0.631011	0.69358	0.69358
625	0.870588	0.74359	0.547945	0.870588	0.473684	0.685106	0.631512	0.701279	0.701279
630	0.880952	0.74359	0.535948	0.880952	0.450704	0.680851	0.63396	0.698429	0.698429
635	0.880952	0.769231	0.544218	0.831461	0.472222	0.685106	0.633286	0.699617	0.699617
640	0.870588	0.74359	0.540541	0.870588	0.459459	0.680851	0.628197	0.696953	0.696953
645	0.870588	0.74359	0.554054	0.880952	0.48	0.689362	0.639157	0.705837	0.705837
650	0.870588	0.759494	0.550336	0.860465	0.422535	0.680851	0.629677	0.692684	0.692684
655	0.880952	0.725	0.52349	0.870588	0.444444	0.67234	0.618241	0.688895	0.688895
660	0.880952	0.734177	0.527778	0.860465	0.441558	0.67234	0.61288	0.688986	0.688986
665	0.880952	0.734177	0.517007	0.880952	0.447368	0.67234	0.61574	0.692091	0.692091
670	0.880952	0.753247	0.535948	0.880952	0.416667	0.676596	0.628255	0.693553	0.693553
675	0.880952	0.725	0.554054	0.880952	0.459459	0.685106	0.633584	0.700084	0.700084
680	0.880952	0.74359	0.529032	0.880952	0.463768	0.680851	0.636659	0.699659	0.699659
685	0.880952	0.74359	0.554839	0.880952	0.463768	0.689362	0.647927	0.70482	0.70482
690	0.880952	0.775	0.56	0.870588	0.450704	0.693617	0.647344	0.707449	0.707449
695	0.880952	0.763158	0.541935	0.880952	0.422535	0.680851	0.636432	0.697907	0.697907
700	0.880952	0.769231	0.52349	0.860465	0.438356	0.676596	0.623811	0.694499	0.694499
705	0.880952	0.790123	0.556291	0.870588	0.434783	0.693617	0.648817	0.706548	0.706548
710	0.880952	0.753247	0.535032	0.880952	0.441176	0.680851	0.63936	0.698272	0.698272
715	0.880952	0.734177	0.513514	0.880952	0.4	0.66383	0.60572	0.681919	0.681919
720	0.880952	0.769231	0.54902	0.880952	0.450704	0.689362	0.64518	0.706172	0.706172
725	0.880952	0.78481	0.533333	0.860465	0.422535	0.680851	0.630697	0.696419	0.696419
730	0.880952	0.763158	0.532468	0.880952	0.444444	0.680851	0.635096	0.700395	0.700395
735	0.880952	0.759494	0.52	0.880952	0.383562	0.668085	0.613555	0.684992	0.684992
740	0.880952	0.794872	0.552632	0.870588	0.450704	0.693617	0.649679	0.70995	0.70995
745	0.880952	0.731707	0.524138	0.870588	0.405405	0.668085	0.608458	0.682558	0.682558
750	0.880952	0.759494	0.539474	0.860465	0.434783	0.680851	0.633258	0.695033	0.695033
755	0.853659	0.825	0.56	0.906977	0.472222	0.706383	0.663937	0.723572	0.723572
760	0.86747	0.795181	0.593103	0.886364	0.478873	0.714894	0.669976	0.724198	0.724198
765	0.86747	0.825	0.556291	0.906977	0.457143	0.706383	0.665447	0.722576	0.722576
770	0.86747	0.814815	0.556291	0.906977	0.492754	0.710638	0.671223	0.727661	0.727661
775	0.853659	0.814815	0.536913	0.906977	0.444444	0.693617	0.64609	0.711361	0.711361
780	0.86747	0.814815	0.563758	0.896552	0.457143	0.706383	0.663243	0.719948	0.719948
785	0.86747	0.825	0.571429	0.906977	0.477612	0.714894	0.680937	0.729697	0.729697
790	0.853659	0.839506	0.580645	0.906977	0.484848	0.719149	0.688065	0.733127	0.733127
795	0.853659	0.825	0.526316	0.906977	0.457143	0.693617	0.649793	0.713819	0.713819
800	0.86747	0.825	0.550336	0.906977	0.5	0.710638	0.668402	0.729956	0.729956
805	0.853659	0.814815	0.589744	0.906977	0.492308	0.719149	0.689646	0.7315	0.7315
810	0.86747	0.825	0.569444	0.906977	0.493506	0.714894	0.668029	0.73248	0.73248
815	0.86747	0.825	0.556291	0.906977	0.514286	0.714894	0.676631	0.734005	0.734005
820	0.86747	0.809524	0.565517	0.906977	0.472222	0.710638	0.66413	0.724342	0.724342
825	0.86747	0.814815	0.588235	0.906977	0.507463	0.723404	0.690915	0.736992	0.736992
830	0.853659	0.825	0.54902	0.906977	0.492754	0.706383	0.667991	0.725482	0.725482
835	0.853659	0.825	0.543046	0.906977	0.450704	0.697872	0.654066	0.715877	0.715877
840	0.86747	0.825	0.597403	0.906977	0.477612	0.723404	0.692192	0.734892	0.734892
845	0.853659	0.825	0.552632	0.906977	0.457143	0.702128	0.660996	0.719082	0.719082
850	0.853659	0.825	0.564103	0.906977	0.484848	0.710638	0.678081	0.726917	0.726917
855	0.86747	0.825	0.558442	0.906977	0.477612	0.710638	0.675309	0.7271	0.7271
860	0.853659	0.825	0.589744	0.906977	0.515152	0.723404	0.695033	0.738106	0.738106
865	0.853659	0.825	0.554839	0.906977	0.477612	0.706383	0.670907	0.723617	0.723617
870	0.853659	0.825	0.591195	0.906977	0.507937	0.723404	0.70004	0.736953	0.736953
875	0.853659	0.825	0.582278	0.906977	0.5	0.719149	0.692645	0.733583	0.733583
880	0.853659	0.814815	0.576923	0.906977	0.492308	0.714894	0.683994	0.728936	0.728936
885	0.853659	0.825	0.576923	0.906977	0.484848	0.714894	0.683731	0.729481	0.729481
890	0.853659	0.825	0.573248	0.906977	0.492308	0.714894	0.685326	0.730238	0.730238
895	0.853659	0.825	0.573248	0.906977	0.492308	0.714894	0.685326	0.730238	0.730238
900	0.86747	0.825	0.597403	0.906977	0.477612	0.723404	0.692192	0.734892	0.734892
905	0.853659	0.814815	0.585034	0.896552	0.465753	0.710638	0.666108	0.723163	0.723163
910	0.853659	0.814815	0.573333	0.906977	0.478873	0.710638	0.669666	0.725531	0.725531
915	0.853659	0.825	0.585987	0.906977	0.492308	0.719149	0.69099	0.732786	0.732786
920	0.853659	0.814815	0.546667	0.906977	0.478873	0.702128	0.658505	0.720198	0.720198
925	0.853659	0.825	0.582278	0.906977	0.5	0.719149	0.692645	0.733583	0.733583
930	0.853659	0.825	0.591195	0.906977	0.507937	0.723404	0.70004	0.736953	0.736953
935	0.853659	0.825	0.554839	0.906977	0.477612	0.706383	0.670907	0.723617	0.723617
940	0.853659	0.825	0.585987	0.906977	0.523077	0.723404	0.696654	0.73894	0.73894
945	0.853659	0.825	0.593548	0.91954	0.484848	0.723404	0.693811	0.735319	0.735319
950	0.853659	0.825	0.598726	0.91954	0.5	0.72766	0.702715	0.739385	0.739385
955	0.853659	0.825	0.575163	0.91954	0.529412	0.723404	0.690758	0.740555	0.740555
960	0.86747	0.825	0.577181	0.91954	0.507042	0.723404	0.685367	0.739247	0.739247
965	0.86747	0.814815	0.605263	0.91954	0.477612	0.72766	0.695375	0.73694	0.73694
970	0.853659	0.825	0.580645	0.91954	0.484848	0.719149	0.68817	0.732738	0.732738
975	0.86747	0.825	0.601307	0.91954	0.477612	0.72766	0.696638	0.738186	0.738186
980	0.853659	0.825	0.576923	0.91954	0.492308	0.719149	0.689752	0.733486	0.733486
985	0.853659	0.825	0.580645	0.91954	0.515152	0.723404	0.693811	0.738799	0.738799
990	0.853659	0.814815	0.56	0.91954	0.485714	0.710638	0.669933	0.726746	0.726746
995	0.853659	0.825	0.558442	0.91954	0.477612	0.710638	0.675378	0.72685	0.72685
1000	0.853659	0.825	0.576923	0.91954	0.492308	0.719149	0.689752	0.733486	0.733486
1005	0.86747	0.825	0.593548	0.91954	0.492308	0.72766	0.699755	0.739573	0.739573
1010	0.853659	0.825	0.589744	0.91954	0.523077	0.72766	0.70106	0.742204	0.742204
1015	0.86747	0.825	0.598726	0.91954	0.507937	0.731915	0.708728	0.743735	0.743735
1020	0.853659	0.825	0.593548	0.91954	0.515152	0.72766	0.699452	0.74138	0.74138
1025	0.853659	0.825	0.575163	0.91954	0.470588	0.714894	0.679527	0.72879	0.72879
1030	0.86747	0.825	0.598726	0.91954	0.507937	0.731915	0.708728	0.743735	0.743735
1035	0.86747	0.814815	0.56	0.91954	0.492754	0.714894	0.675735	0.730916	0.730916
1040	0.853659	0.825	0.580645	0.91954	0.484848	0.719149	0.68817	0.732738	0.732738
1045	0.853659	0.825	0.558442	0.91954	0.477612	0.710638	0.675378	0.72685	0.72685
1050	0.853659	0.825	0.562092	0.91954	0.470588	0.710638	0.673911	0.726176	0.726176
1055	0.86747	0.825	0.562092	0.91954	0.477612	0.714894	0.679784	0.730343	0.730343
1060	0.870588	0.814815	0.589041	0.906977	0.5	0.723404	0.681837	0.736284	0.736284
1065	0.853659	0.814815	0.601307	0.906977	0.470588	0.719149	0.685039	0.729469	0.729469
1070	0.86747	0.809524	0.56	0.906977	0.477612	0.710638	0.670569	0.724316	0.724316
1075	0.853659	0.825	0.585987	0.906977	0.492308	0.719149	0.69099	0.732786	0.732786
1080	0.853659	0.825	0.61039	0.906977	0.5	0.72766	0.697554	0.739205	0.739205
1085	0.853659	0.825	0.582278	0.906977	0.5	0.719149	0.692645	0.733583	0.733583
1090	0.86747	0.825	0.563758	0.896552	0.507042	0.714894	0.674223	0.731964	0.731964
1095	0.853659	0.825	0.591195	0.906977	0.507937	0.723404	0.70004	0.736953	0.736953
1100	0.853659	0.825	0.591195	0.906977	0.507937	0.723404	0.70004	0.736953	0.736953
1105	0.853659	0.825	0.565789	0.906977	0.485714	0.710638	0.6722	0.727428	0.727428
1110	0.853659	0.825	0.567742	0.906977	0.477612	0.710638	0.676544	0.726198	0.726198
1115	0.853659	0.825	0.573248	0.906977	0.492308	0.714894	0.685326	0.730238	0.730238
1120	0.853659	0.825	0.565789	0.906977	0.457143	0.706383	0.666598	0.721714	0.721714
1125	0.86747	0.825	0.571429	0.906977	0.459459	0.710638	0.665927	0.726067	0.726067
1130	0.853659	0.825	0.585987	0.906977	0.523077	0.723404	0.696654	0.73894	0.73894
1135	0.853659	0.825	0.564103	0.906977	0.484848	0.710638	0.678081	0.726917	0.726917
1140	0.86747	0.825	0.573333	0.896552	0.514286	0.719149	0.681133	0.735328	0.735328
1145	0.853659	0.795181	0.545455	0.906977	0.492308	0.702128	0.664559	0.718716	0.718716
1150	0.853659	0.829268	0.597403	0.906977	0.545455	0.731915	0.703679	0.746552	0.746552
1155	0.86747	0.825	0.597403	0.91954	0.484848	0.72766	0.698173	0.738852	0.738852
1160	0.86747	0.825	0.582781	0.906977	0.457143	0.714894	0.676631	0.727874	0.727874
1165	0.853659	0.825	0.573248	0.906977	0.492308	0.714894	0.685326	0.730238	0.730238
1170	0.853659	0.825	0.585987	0.906977	0.523077	0.723404	0.696654	0.73894	0.73894
1175	0.853659	0.825	0.558442	0.906977	0.470588	0.706383	0.669427	0.722933	0.722933
1180	0.853659	0.825	0.573248	0.906977	0.492308	0.714894	0.685326	0.730238	0.730238
1185	0.86747	0.825	0.609272	0.896552	0.492754	0.72766	0.693702	0.738209	0.738209
1190	0.86747	0.839506	0.556291	0.906977	0.492754	0.714894	0.676817	0.7326	0.7326
1195	0.853659	0.814815	0.586667	0.896552	0.485714	0.714894	0.675516	0.727481	0.727481
1200	0.86747	0.825	0.573333	0.906977	0.478873	0.714894	0.67528	0.730331	0.730331
1205	0.86747	0.825	0.571429	0.896552	0.484848	0.714894	0.681282	0.72906	0.72906
1210	0.86747	0.814815	0.614379	0.906977	0.507463	0.731915	0.70215	0.742221	0.742221
1215	0.86747	0.825	0.580645	0.906977	0.515152	0.723404	0.69374	0.739049	0.739049
1220	0.853659	0.825	0.576923	0.906977	0.515152	0.719149	0.689382	0.735542	0.735542
1225	0.86747	0.839506	0.597403	0.906977	0.515152	0.731915	0.703697	0.745301	0.745301
1230	0.853659	0.825	0.582278	0.906977	0.5	0.719149	0.692645	0.733583	0.733583
1235	0.86747	0.814815	0.567742	0.906977	0.492308	0.714894	0.682721	0.729862	0.729862
1240	0.853659	0.825	0.582278	0.906977	0.5	0.719149	0.692645	0.733583	0.733583
1245	0.853659	0.825	0.564103	0.906977	0.484848	0.710638	0.678081	0.726917	0.726917
1250	0.853659	0.814815	0.584416	0.906977	0.537313	0.723404	0.692157	0.739436	0.739436
1255	0.853659	0.825	0.582278	0.906977	0.5	0.719149	0.692645	0.733583	0.733583
1260	0.853659	0.825	0.582278	0.906977	0.5	0.719149	0.692645	0.733583	0.733583
1265	0.853659	0.814815	0.582278	0.906977	0.507937	0.719149	0.692949	0.733133	0.733133
1270	0.853659	0.814815	0.558442	0.906977	0.507463	0.710638	0.675275	0.728271	0.728271
1275	0.853659	0.825	0.554839	0.906977	0.477612	0.706383	0.670907	0.723617	0.723617
1280	0.86747	0.814815	0.601307	0.896552	0.515152	0.72766	0.696884	0.739059	0.739059
1285	0.86747	0.825	0.589744	0.906977	0.523077	0.72766	0.700988	0.742453	0.742453
1290	0.853659	0.825	0.552632	0.906977	0.457143	0.702128	0.660996	0.719082	0.719082
1295	0.86747	0.814815	0.552632	0.896552	0.507463	0.710638	0.672944	0.727786	0.727786
1300	0.86747	0.825	0.598726	0.906977	0.53125	0.731915	0.708309	0.745885	0.745885
1305	0.853659	0.825	0.554839	0.906977	0.477612	0.706383	0.670907	0.723617	0.723617
1310	0.86747	0.825	0.571429	0.896552	0.515152	0.719149	0.686913	0.73512	0.73512
1315	0.853659	0.825	0.573248	0.906977	0.492308	0.714894	0.685326	0.730238	0.730238
1320	0.86747	0.825	0.589744	0.896552	0.53125	0.72766	0.701383	0.742003	0.742003
1325	0.86747	0.825	0.571429	0.906977	0.507463	0.719149	0.686564	0.735668	0.735668
1330	0.853659	0.825	0.591195	0.906977	0.507937	0.723404	0.70004	0.736953	0.736953
1335	0.843373	0.785714	0.569536	0.906977	0.515152	0.710638	0.671981	0.72415	0.72415
1340	0.853659	0.825	0.573248	0.906977	0.492308	0.714894	0.685326	0.730238	0.730238
1345	0.853659	0.825	0.567742	0.906977	0.507463	0.714894	0.682182	0.732168	0.732168
1350	0.853659	0.825	0.582278	0.906977	0.5	0.719149	0.692645	0.733583	0.733583
1355	0.853659	0.795181	0.552632	0.906977	0.507463	0.706383	0.667252	0.723182	0.723182
1360	0.853659	0.825	0.564103	0.906977	0.484848	0.710638	0.678081	0.726917	0.726917
1365	0.853659	0.825	0.582278	0.906977	0.5	0.719149	0.692645	0.733583	0.733583
1370	0.843373	0.795181	0.552632	0.906977	0.484848	0.702128	0.661911	0.716602	0.716602
1375	0.857143	0.804878	0.588235	0.906977	0.523077	0.723404	0.691492	0.736062	0.736062
1380	0.853659	0.814815	0.585987	0.906977	0.53125	0.723404	0.69694	0.738537	0.738537
1385	0.853659	0.814815	0.585987	0.906977	0.5	0.719149	0.691274	0.732287	0.732287
1390	0.853659	0.825	0.582278	0.906977	0.5	0.719149	0.692645	0.733583	0.733583
1395	0.853659	0.825	0.584416	0.906977	0.529412	0.723404	0.691929	0.739893	0.739893
1400	0.86747	0.785714	0.555556	0.896552	0.5	0.706383	0.657661	0.721058	0.721058
1405	0.853659	0.825	0.564103	0.906977	0.484848	0.710638	0.678081	0.726917	0.726917
1410	0.853659	0.804878	0.589744	0.906977	0.5	0.719149	0.689946	0.731051	0.731051
1415	0.853659	0.825	0.573248	0.906977	0.492308	0.714894	0.685326	0.730238	0.730238
1420	0.853659	0.825	0.575163	0.896552	0.529412	0.719149	0.685142	0.735957	0.735957
1425	0.853659	0.825	0.582278	0.906977	0.5	0.719149	0.692645	0.733583	0.733583
1430	0.853659	0.819277	0.56	0.906977	0.463768	0.706383	0.664483	0.720736	0.720736
1435	0.853659	0.814815	0.594937	0.906977	0.507937	0.723404	0.698629	0.735665	0.735665
1440	0.853659	0.814815	0.54902	0.906977	0.470588	0.702128	0.662578	0.719012	0.719012
1445	0.853659	0.825	0.591195	0.906977	0.507937	0.723404	0.70004	0.736953	0.736953
1450	0.86747	0.825	0.556291	0.896552	0.492754	0.710638	0.671324	0.727613	0.727613
1455	0.86747	0.814815	0.567568	0.896552	0.535211	0.719149	0.67865	0.736323	0.736323
1460	0.853659	0.825	0.573248	0.906977	0.492308	0.714894	0.685326	0.730238	0.730238
1465	0.853659	0.825	0.578947	0.906977	0.485714	0.714894	0.677801	0.730059	0.730059
1470	0.853659	0.825	0.582278	0.906977	0.5	0.719149	0.692645	0.733583	0.733583
1475	0.853659	0.825	0.591195	0.906977	0.507937	0.723404	0.70004	0.736953	0.736953
1480	0.853659	0.825	0.591195	0.906977	0.507937	0.723404	0.70004	0.736953	0.736953
1485	0.86747	0.814815	0.594937	0.894118	0.507937	0.723404	0.698575	0.735855	0.735855
1490	0.86747	0.825	0.573248	0.894118	0.492308	0.714894	0.685274	0.730429	0.730429
1495	0.86747	0.825	0.589744	0.894118	0.515152	0.723404	0.69498	0.738297	0.738297
1500	0.86747	0.814815	0.585987	0.894118	0.5	0.719149	0.691221	0.732478	0.732478
1505	0.86747	0.814815	0.593548	0.883721	0.553846	0.72766	0.699648	0.74268	0.74268
1510	0.86747	0.814815	0.589744	0.883721	0.5	0.719149	0.689964	0.73115	0.73115
1515	0.86747	0.814815	0.563758	0.873563	0.514286	0.710638	0.668817	0.726778	0.726778
1520	0.86747	0.814815	0.592105	0.863636	0.545455	0.723404	0.690132	0.736696	0.736696
1525	0.86747	0.825	0.564103	0.894118	0.484848	0.710638	0.678029	0.727108	0.727108
1530	0.86747	0.825	0.597403	0.883721	0.537313	0.72766	0.69782	0.742181	0.742181
1535	0.86747	0.825	0.593548	0.894118	0.537313	0.72766	0.699043	0.74349	0.74349
1540	0.86747	0.825	0.585987	0.873563	0.507937	0.719149	0.691718	0.731991	0.731991
1545	0.86747	0.825	0.585987	0.894118	0.523077	0.723404	0.6966	0.73913	0.73913
1550	0.86747	0.825	0.582278	0.894118	0.5	0.719149	0.692592	0.733773	0.733773
1555	0.86747	0.825	0.602564	0.894118	0.545455	0.731915	0.70628	0.746921	0.746921
1560	0.86747	0.814815	0.590604	0.883721	0.535211	0.723404	0.685265	0.738364	0.738364
1565	0.86747	0.825	0.582278	0.894118	0.5	0.719149	0.692592	0.733773	0.733773
1570	0.86747	0.825	0.558442	0.894118	0.470588	0.706383	0.669376	0.723123	0.723123
1575	0.86747	0.825	0.582278	0.894118	0.5	0.719149	0.692592	0.733773	0.733773
1580	0.86747	0.825	0.594937	0.894118	0.53125	0.72766	0.703946	0.742555	0.742555
1585	0.86747	0.814815	0.569536	0.873563	0.5	0.710638	0.671526	0.725077	0.725077
1590	0.86747	0.825	0.554839	0.894118	0.477612	0.706383	0.670855	0.723808	0.723808
1595	0.86747	0.825	0.589744	0.906977	0.523077	0.72766	0.700988	0.742453	0.742453
1600	0.86747	0.825	0.585987	0.906977	0.5	0.723404	0.696976	0.737087	0.737087
1605	0.857143	0.814815	0.605263	0.894118	0.529412	0.72766	0.695008	0.74015	0.74015
1610	0.86747	0.814815	0.563758	0.883721	0.507042	0.710638	0.668551	0.727361	0.727361
1615	0.86747	0.825	0.576923	0.894118	0.484848	0.714894	0.683679	0.729672	0.729672
1620	0.86747	0.825	0.558442	0.894118	0.470588	0.706383	0.669376	0.723123	0.723123
1625	0.86747	0.825	0.598726	0.894118	0.492308	0.723404	0.6966	0.735524	0.735524
1630	0.86747	0.825	0.580645	0.894118	0.477612	0.714894	0.68213	0.728969	0.728969
1635	0.86747	0.804878	0.569536	0.894118	0.492754	0.710638	0.671156	0.725751	0.725751
1640	0.86747	0.825	0.597403	0.894118	0.5	0.723404	0.691877	0.736798	0.736798
1645	0.86747	0.825	0.564103	0.894118	0.484848	0.710638	0.678029	0.727108	0.727108
1650	0.86747	0.825	0.567742	0.894118	0.477612	0.710638	0.676493	0.726388	0.726388
1655	0.86747	0.825	0.573248	0.894118	0.492308	0.714894	0.685274	0.730429	0.730429
1660	0.86747	0.825	0.575163	0.894118	0.463768	0.710638	0.673554	0.725104	0.725104
1665	0.86747	0.825	0.576923	0.894118	0.484848	0.714894	0.683679	0.729672	0.729672
1670	0.86747	0.825	0.582278	0.894118	0.5	0.719149	0.692592	0.733773	0.733773
1675	0.86747	0.825	0.576923	0.894118	0.484848	0.714894	0.683679	0.729672	0.729672
1680	0.86747	0.825	0.564103	0.894118	0.484848	0.710638	0.678029	0.727108	0.727108
1685	0.86747	0.825	0.594937	0.894118	0.5	0.723404	0.698269	0.736305	0.736305
1690	0.86747	0.825	0.564103	0.894118	0.484848	0.710638	0.678029	0.727108	0.727108
1695	0.86747	0.825	0.585987	0.883721	0.53125	0.723404	0.696976	0.738686	0.738686
1700	0.86747	0.825	0.582278	0.894118	0.5	0.719149	0.692592	0.733773	0.733773
1705	0.86747	0.795181	0.584416	0.906977	0.5	0.719149	0.687401	0.730809	0.730809
1710	0.86747	0.825	0.567742	0.894118	0.477612	0.710638	0.676493	0.726388	0.726388
1715	0.86747	0.825	0.535948	0.894118	0.463768	0.697872	0.656715	0.717261	0.717261
1720	0.86747	0.825	0.564103	0.894118	0.484848	0.710638	0.678029	0.727108	0.727108
1725	0.86747	0.795181	0.556291	0.894118	0.529412	0.710638	0.671391	0.728494	0.728494
1730	0.86747	0.804878	0.602564	0.894118	0.53125	0.72766	0.701203	0.740056	0.740056
1735	0.86747	0.814815	0.575163	0.883721	0.477612	0.710638	0.674064	0.723756	0.723756
1740	0.86747	0.804878	0.556291	0.883721	0.5	0.706383	0.665846	0.722472	0.722472
1745	0.86747	0.814815	0.598726	0.894118	0.5	0.723404	0.696887	0.735026	0.735026
1750	0.857143	0.785714	0.596026	0.894118	0.515152	0.719149	0.683146	0.729631	0.729631
1755	0.86747	0.825	0.597403	0.873563	0.515152	0.723404	0.692543	0.735717	0.735717
1760	0.86747	0.804878	0.56	0.883721	0.492754	0.706383	0.664483	0.721764	0.721764
1765	0.86747	0.804878	0.586667	0.873563	0.5	0.714894	0.675954	0.726516	0.726516
1770	0.86747	0.814815	0.580645	0.894118	0.484848	0.714894	0.682373	0.728379	0.728379
1775	0.86747	0.825	0.564103	0.894118	0.484848	0.710638	0.678029	0.727108	0.727108
1780	0.86747	0.825	0.569536	0.896552	0.550725	0.723404	0.688107	0.741857	0.741857
1785	0.86747	0.825	0.554839	0.894118	0.477612	0.706383	0.670855	0.723808	0.723808
1790	0.86747	0.825	0.591195	0.894118	0.507937	0.723404	0.699985	0.737144	0.737144
1795	0.86747	0.825	0.591195	0.894118	0.507937	0.723404	0.699985	0.737144	0.737144
1800	0.86747	0.825	0.589744	0.883721	0.523077	0.723404	0.695335	0.737802	0.737802
1805	0.86747	0.814815	0.58156	0.853933	0.5	0.710638	0.659923	0.723556	0.723556
1810	0.86747	0.814815	0.537931	0.863636	0.520548	0.702128	0.653045	0.72088	0.72088
1815	0.86747	0.825	0.564103	0.894118	0.484848	0.710638	0.678029	0.727108	0.727108
1820	0.86747	0.814815	0.578947	0.873563	0.537313	0.719149	0.684159	0.734422	0.734422
1825	0.86747	0.804878	0.567742	0.883721	0.5	0.710638	0.677372	0.724762	0.724762
1830	0.86747	0.814815	0.585987	0.894118	0.5	0.719149	0.691221	0.732478	0.732478
1835	0.86747	0.825	0.569536	0.873563	0.492754	0.710638	0.671324	0.725665	0.725665
1840	0.86747	0.814815	0.550336	0.894118	0.444444	0.697872	0.651611	0.714236	0.714236
1845	0.86747	0.825	0.582278	0.894118	0.5	0.719149	0.692592	0.733773	0.733773
1850	0.86747	0.804878	0.567568	0.873563	0.485714	0.706383	0.662142	0.719839	0.719839
1855	0.86747	0.804878	0.567742	0.894118	0.492308	0.710638	0.677009	0.725303	0.725303
1860	0.86747	0.825	0.591195	0.894118	0.507937	0.723404	0.699985	0.737144	0.737144
1865	0.86747	0.825	0.558442	0.894118	0.470588	0.706383	0.669376	0.723123	0.723123
1870	0.86747	0.825	0.54902	0.894118	0.463768	0.702128	0.662328	0.719875	0.719875
1875	0.86747	0.785714	0.481752	0.883721	0.45	0.67234	0.606639	0.693731	0.693731
1880	0.86747	0.825	0.577181	0.873563	0.507042	0.714894	0.674223	0.730051	0.730051
1885	0.86747	0.825	0.589744	0.894118	0.515152	0.723404	0.69498	0.738297	0.738297
1890	0.86747	0.795181	0.581081	0.863636	0.529412	0.714894	0.673805	0.727356	0.727356
1895	0.86747	0.825	0.578947	0.873563	0.529412	0.719149	0.683936	0.734878	0.734878
1900	0.86747	0.825	0.590604	0.863636	0.542857	0.723404	0.685657	0.737913	0.737913
1905	0.86747	0.825	0.575163	0.883721	0.5	0.714894	0.679458	0.730271	0.730271
1910	0.880952	0.814815	0.581081	0.894118	0.5	0.719149	0.678364	0.734193	0.734193
1915	0.86747	0.804878	0.577181	0.894118	0.507042	0.714894	0.674055	0.730138	0.730138
1920	0.86747	0.825	0.558442	0.883721	0.477612	0.706383	0.669682	0.722449	0.722449
1925	0.86747	0.825	0.565789	0.894118	0.514286	0.714894	0.67775	0.733333	0.733333
1930	0.86747	0.825	0.582278	0.894118	0.5	0.719149	0.692592	0.733773	0.733773
1935	0.86747	0.814815	0.571429	0.883721	0.465753	0.706383	0.660492	0.720638	0.720638
1940	0.857143	0.825	0.571429	0.883721	0.493151	0.710638	0.666091	0.726089	0.726089
1945	0.86747	0.804878	0.589744	0.894118	0.5	0.719149	0.689893	0.731242	0.731242
1950	0.86747	0.814815	0.588235	0.894118	0.5	0.719149	0.684987	0.732928	0.732928
1955	0.870588	0.785714	0.614286	0.883721	0.506667	0.723404	0.675392	0.732195	0.732195
1960	0.86747	0.795181	0.559441	0.873563	0.540541	0.710638	0.661879	0.727239	0.727239
1965	0.857143	0.814815	0.578947	0.894118	0.5	0.714894	0.678193	0.729005	0.729005
1970	0.86747	0.825	0.594937	0.894118	0.5	0.723404	0.698269	0.736305	0.736305
1975	0.86747	0.825	0.582278	0.894118	0.5	0.719149	0.692592	0.733773	0.733773
1980	0.86747	0.825	0.571429	0.894118	0.5	0.714894	0.680626	0.731603	0.731603
1985	0.86747	0.825	0.54902	0.883721	0.470588	0.702128	0.662612	0.71916	0.71916
1990	0.86747	0.825	0.575163	0.873563	0.477612	0.710638	0.674166	0.723762	0.723762
1995	0.86747	0.839506	0.513889	0.883721	0.421053	0.685106	0.629444	0.705128	0.705128
2000	0.86747	0.825	0.593548	0.894118	0.507463	0.723404	0.693405	0.73752	0.73752

## Sheet: SGD
Number of features	Pre-vaccination	ChAdOx1-Onset	MenACWY-Onset	ChAdOx1-7D	MenACWY-7D	ACC	MCC	Macro F1	Weighted F1
5	0.328767	0.241379	0.539326	0.272727	0.432432	0.377778	0.223165	0.362926	0.381998
10	0.419753	0.230769	0.634615	0.226415	0.428571	0.427778	0.284479	0.388025	0.410995
15	0.52459	0.081633	0.405797	0.25	0.451613	0.355556	0.205352	0.342727	0.349975
20	0.56	0.264706	0.314286	0.310345	0.426966	0.383333	0.236378	0.375261	0.369793
25	0.451613	0.204082	0.536082	0.383562	0.379747	0.411111	0.26058	0.391017	0.400577
30	0.491803	0.130435	0.514851	0.384615	0.459459	0.422222	0.276517	0.396233	0.406339
35	0.609756	0.272727	0.383562	0.4	0.463768	0.433333	0.306877	0.425963	0.420693
40	0.615385	0.233333	0.4375	0.282051	0.432432	0.394444	0.240109	0.40014	0.401666
45	0.576271	0.27027	0.6	0.333333	0.53012	0.472222	0.335763	0.461999	0.475365
50	0.507937	0.27451	0.590909	0.369231	0.516129	0.472222	0.337761	0.451743	0.465555
55	0.603774	0.411765	0.604651	0.385542	0.542857	0.505556	0.388085	0.509718	0.518554
60	0.656716	0.290323	0.571429	0.338983	0.518519	0.488889	0.357968	0.475194	0.482841
65	0.54902	0.230769	0.552632	0.4	0.493827	0.45	0.32932	0.44525	0.454209
70	0.5	0.327273	0.592593	0.390244	0.555556	0.483333	0.358247	0.473133	0.486872
75	0.52459	0.315789	0.545455	0.271186	0.433962	0.427778	0.284911	0.418197	0.428881
80	0.59375	0.307692	0.541176	0.378378	0.447059	0.461111	0.327799	0.453611	0.45827
85	0.637681	0.363636	0.551724	0.432432	0.586667	0.522222	0.406986	0.514428	0.519167
90	0.6875	0.26087	0.410959	0.26087	0.592593	0.466667	0.337888	0.442558	0.444354
95	0.686567	0.285714	0.53012	0.358209	0.595745	0.511111	0.391129	0.491271	0.496814
100	0.62963	0.371429	0.505747	0.32	0.513514	0.461111	0.327455	0.468064	0.471892
105	0.510638	0.321429	0.55102	0.461538	0.567901	0.494444	0.365235	0.482505	0.491354
110	0.612903	0.218182	0.47619	0.45283	0.45283	0.45	0.309799	0.442587	0.4417
115	0.603774	0.375	0.467532	0.392157	0.578313	0.477778	0.35473	0.483355	0.485189
120	0.606061	0.4	0.470588	0.27907	0.548673	0.483333	0.365022	0.460878	0.465339
125	0.666667	0.295082	0.543478	0.53125	0.56338	0.527778	0.411323	0.519971	0.520281
130	0.642857	0.327273	0.519481	0.422535	0.514851	0.488889	0.364275	0.485399	0.486908
135	0.642857	0.31746	0.537634	0.428571	0.586957	0.511111	0.382082	0.502696	0.507279
140	0.528302	0.225806	0.590909	0.380952	0.553191	0.472222	0.335022	0.455832	0.470303
145	0.597015	0.382353	0.5	0.42623	0.55	0.494444	0.368312	0.491119	0.493155
150	0.688525	0.405797	0.555556	0.526316	0.60241	0.555556	0.440741	0.555721	0.555322
155	0.6	0.3	0.590909	0.543478	0.6	0.533333	0.427564	0.526877	0.533206
160	0.541667	0.373333	0.526316	0.309859	0.6	0.472222	0.34336	0.470235	0.48145
165	0.7	0.185185	0.517647	0.428571	0.549451	0.488889	0.360312	0.476171	0.478473
170	0.647059	0.285714	0.556701	0.333333	0.589744	0.5	0.370681	0.48251	0.491876
175	0.571429	0.395349	0.38806	0.372881	0.487179	0.444444	0.319154	0.44298	0.438986
180	0.619718	0.482759	0.514286	0.318182	0.545455	0.511111	0.401601	0.49608	0.499908
185	0.540541	0.285714	0.382022	0.28	0.549451	0.427778	0.282032	0.407546	0.411038
190	0.597015	0.367347	0.545455	0.409091	0.555556	0.516667	0.39044	0.494893	0.500682
195	0.484848	0.12766	0.60241	0.435897	0.465116	0.45	0.31709	0.423186	0.437407
200	0.508475	0.26087	0.425	0.358974	0.486486	0.405556	0.262169	0.407961	0.411359
205	0.408163	0	0.428571	0.32967	0.358209	0.338889	0.171037	0.304923	0.314201
210	0.367347	0.32	0.411765	0.255319	0.390805	0.361111	0.188318	0.349047	0.356936
215	0.382979	0.289474	0.415842	0.25	0.409091	0.361111	0.188464	0.349477	0.358202
220	0.465116	0.243902	0.52	0.410959	0.354839	0.4	0.249928	0.398963	0.404746
225	0.5625	0.37037	0.5	0.304348	0.434783	0.444444	0.303051	0.4344	0.43884
230	0.5	0.214286	0.528736	0.185185	0.43038	0.4	0.25334	0.371717	0.386795
235	0.323529	0.280702	0.478261	0.346667	0.382353	0.372222	0.217367	0.362302	0.373335
240	0.390244	0.246914	0.534653	0.3	0.467532	0.4	0.242076	0.387869	0.404238
245	0.509804	0.246575	0.415842	0.385965	0.512821	0.411111	0.254881	0.414201	0.417058
250	0.474576	0.188679	0.518519	0.385542	0.350877	0.405556	0.260008	0.383639	0.390621
255	0.576271	0.264151	0.494624	0.387097	0.387097	0.427778	0.295252	0.421848	0.423111
260	0.375	0.135593	0.5	0.37037	0.441176	0.383333	0.225741	0.364428	0.37805
265	0.367347	0.289157	0.491525	0.315789	0.301887	0.372222	0.210924	0.353141	0.361933
270	0.529412	0.153846	0.510638	0.395062	0.4	0.416667	0.276289	0.397792	0.403787
275	0.461538	0.385542	0.585366	0.275862	0.494118	0.45	0.312061	0.440485	0.456413
280	0.518519	0.15625	0.431373	0.361446	0.245614	0.35	0.188948	0.34264	0.341007
285	0.436364	0.25	0.416667	0.311688	0.307692	0.344444	0.185944	0.344482	0.346966
290	0.5	0.095238	0.545455	0.325	0.4375	0.416667	0.272719	0.380639	0.39426
295	0.390244	0.317073	0.352941	0.366972	0.366667	0.355556	0.223893	0.358779	0.35784
300	0.296296	0.3125	0.525	0.337079	0.356164	0.372222	0.223153	0.365408	0.379418
305	0.318182	0.305085	0.517647	0.336449	0.369231	0.377778	0.238574	0.369319	0.382536
310	0.347826	0.3	0.416667	0.290323	0.368421	0.35	0.180561	0.344647	0.35214
315	0.363636	0.233333	0.504854	0.355556	0.285714	0.366667	0.209282	0.348619	0.357525
320	0.380952	0.264151	0.487179	0.314607	0.285714	0.35	0.196563	0.346521	0.354525
325	0.472222	0.245614	0.526316	0.253165	0.280702	0.372222	0.222491	0.355604	0.364668
330	0.25	0.285714	0.438356	0.442105	0.323529	0.361111	0.218063	0.347941	0.354495
335	0.552632	0.310345	0.571429	0.314286	0.43038	0.444444	0.313594	0.435814	0.44555
340	0.454545	0.255319	0.466019	0.32	0.347826	0.383333	0.227633	0.368742	0.374284
345	0.434783	0.262295	0.489796	0.293333	0.35	0.372222	0.208307	0.366041	0.374638
350	0.3	0.296296	0.483516	0.305556	0.394737	0.366667	0.205575	0.356021	0.369744
355	0.461538	0.328358	0.467532	0.34	0.3125	0.377778	0.239684	0.381986	0.384483
360	0.413793	0.27027	0.441558	0.268657	0.5	0.383333	0.231066	0.378856	0.390177
365	0.507042	0.166667	0.478261	0.30137	0.21875	0.35	0.190803	0.334418	0.33718
370	0.535211	0.25	0.506024	0.317073	0.315789	0.394444	0.250867	0.38482	0.388966
375	0.40625	0.327869	0.575	0.329114	0.342105	0.4	0.255666	0.396068	0.408476
380	0.489796	0.222222	0.490196	0.409091	0.298507	0.394444	0.24386	0.381963	0.383823
385	0.591549	0.163265	0.514851	0.25974	0.354839	0.4	0.253731	0.376849	0.383785
390	0.44898	0.4	0.530612	0.375	0.226415	0.411111	0.270845	0.396201	0.39829
395	0.408163	0.293333	0.54321	0.285714	0.435897	0.394444	0.245752	0.393264	0.408282
400	0.363636	0.40625	0.538462	0.31068	0.333333	0.388889	0.257076	0.390472	0.401369
405	0.592593	0.354839	0.55814	0.361111	0.338983	0.455556	0.332416	0.441133	0.443661
410	0.222222	0.270833	0.453333	0.25641	0.30303	0.305556	0.142677	0.301166	0.315584
415	0.4375	0.192308	0.54902	0.366197	0.422535	0.416667	0.267776	0.393512	0.406375
420	0.4	0.4	0.493827	0.296296	0.172414	0.361111	0.213324	0.352507	0.355376
425	0.393443	0.245614	0.509804	0.236842	0.28125	0.35	0.185486	0.333391	0.345069
430	0.419355	0.365854	0.517647	0.27027	0.315789	0.383333	0.238811	0.377783	0.386774
435	0.472727	0.313725	0.57732	0.371134	0.266667	0.416667	0.282195	0.400315	0.407019
440	0.528302	0.4	0.473118	0.307692	0.363636	0.411111	0.265261	0.41455	0.416095
445	0.415094	0.206897	0.383562	0.253521	0.438095	0.35	0.18815	0.339434	0.347001
450	0.41791	0.315789	0.382022	0.135593	0.409091	0.344444	0.175429	0.332081	0.340756
455	0.255319	0.35	0.463415	0.305085	0.413043	0.372222	0.211527	0.357372	0.371234
460	0.057143	0.328767	0.487805	0.351351	0.458333	0.377778	0.219958	0.33668	0.359808
465	0.375	0.170213	0.536585	0.350515	0.44186	0.394444	0.251894	0.374835	0.390796
470	0.5	0.244898	0.536585	0.355556	0.48	0.433333	0.302613	0.423408	0.434155
475	0.313253	0.190476	0.518519	0.212121	0.229508	0.327778	0.160767	0.292775	0.308411
480	0.296296	0.222222	0.485437	0.333333	0.258065	0.338889	0.170991	0.319071	0.329567
485	0.380952	0.285714	0.510638	0.333333	0.285714	0.372222	0.219917	0.359271	0.367725
490	0.245614	0.292683	0.534884	0.293333	0.233333	0.333333	0.172947	0.319969	0.334931
495	0.416667	0.054054	0.537037	0.166667	0.225352	0.344444	0.183221	0.279955	0.296374
500	0.391304	0.054054	0.517857	0.166667	0.225352	0.333333	0.165369	0.271047	0.28728
505	0.493506	0.285714	0.593407	0.222222	0.32	0.405556	0.256836	0.38297	0.396761
510	0.40678	0.12766	0.513761	0.350877	0.340909	0.377778	0.20949	0.347997	0.359221
515	0.327273	0.12766	0.518519	0.31746	0.321839	0.355556	0.181459	0.32255	0.33774
520	0.447761	0.181818	0.504505	0.222222	0.344086	0.377778	0.209687	0.340078	0.352617
525	0.377358	0.264706	0.543478	0.218182	0.326087	0.361111	0.191781	0.345962	0.361873
530	0.295082	0.346154	0.511628	0.290323	0.444444	0.394444	0.238427	0.377526	0.394216
535	0.305085	0.25	0.567901	0.333333	0.431818	0.394444	0.247487	0.377627	0.397185
540	0.290323	0.146341	0.504854	0.35	0.27027	0.344444	0.17749	0.312358	0.325321
545	0.369231	0.2	0.469388	0.361446	0.297297	0.361111	0.202495	0.339472	0.346675
550	0.338028	0.230769	0.453608	0.322581	0.435897	0.372222	0.211041	0.356177	0.368261
555	0.449438	0.196078	0.457831	0.31746	0.405405	0.383333	0.238804	0.365243	0.373154
560	0.222222	0.130435	0.481481	0.298507	0.404255	0.35	0.172813	0.30738	0.327267
565	0.352941	0.245614	0.589744	0.371134	0.38961	0.4	0.262105	0.389809	0.406481
570	0.360656	0.170213	0.526316	0.205882	0.292135	0.333333	0.159276	0.31104	0.327594
575	0.354839	0.186047	0.541667	0.225352	0.295455	0.344444	0.174447	0.320672	0.337569
580	0.333333	0.266667	0.538462	0.318841	0.473118	0.4	0.250411	0.386084	0.404097
585	0.327869	0.226415	0.425	0.351351	0.5	0.383333	0.230066	0.366127	0.377752
590	0.38806	0.212766	0.619048	0.333333	0.452381	0.422222	0.281797	0.401118	0.421766
595	0.447368	0.297297	0.395349	0.212766	0.467532	0.377778	0.223361	0.364063	0.371765
600	0.410959	0.225806	0.425532	0.113208	0.384615	0.333333	0.162162	0.312024	0.325194
605	0.371429	0.303797	0.5	0.122449	0.461538	0.372222	0.215967	0.351843	0.371629
610	0.481013	0.271186	0.5	0.1	0.44898	0.4	0.250178	0.360236	0.376704
615	0.467532	0.192308	0.470588	0.142857	0.422222	0.366667	0.207735	0.339102	0.353439
620	0.333333	0.188679	0.489362	0.172414	0.426966	0.35	0.179955	0.322151	0.342062
625	0.350877	0.16129	0.494118	0.390805	0.347826	0.361111	0.207429	0.348983	0.359481
630	0.352941	0.166667	0.516854	0.386364	0.388889	0.377778	0.225546	0.362343	0.375349
635	0.333333	0.259259	0.512195	0.294737	0.373333	0.361111	0.210044	0.354572	0.369134
640	0.292683	0.150943	0.547619	0.266667	0.392523	0.355556	0.189586	0.330087	0.351669
645	0.307692	0.178571	0.574257	0.142857	0.292683	0.333333	0.156844	0.299212	0.322732
650	0.350877	0.225806	0.568627	0.137931	0.296296	0.344444	0.169497	0.315908	0.336881
655	0.425532	0.175439	0.509434	0.2	0.311111	0.344444	0.165275	0.324303	0.337938
660	0.366197	0.192308	0.46729	0.12	0.325	0.327778	0.148972	0.294159	0.310297
665	0.484848	0.156863	0.520833	0.311111	0.245614	0.366667	0.21766	0.343854	0.350665
670	0.264151	0.241379	0.567901	0.295455	0.425	0.372222	0.220398	0.358777	0.381144
675	0.340426	0.222222	0.557692	0.325	0.242424	0.361111	0.197486	0.337553	0.350592
680	0.393443	0.075472	0.531646	0.247191	0.384615	0.338889	0.181218	0.326473	0.344848
685	0.40678	0.25	0.522523	0.271605	0.262295	0.366667	0.206961	0.34264	0.352819
690	0.307692	0.117647	0.409091	0.327273	0.20339	0.294444	0.13184	0.273019	0.278833
695	0.280702	0.163934	0.405063	0.318182	0.346667	0.311111	0.145429	0.30291	0.313039
700	0.238095	0.264706	0.552632	0.255814	0.454545	0.366667	0.213021	0.353158	0.377358
705	0.333333	0.088889	0.543478	0.28866	0.428571	0.366667	0.211444	0.336586	0.357637
710	0.259259	0.262295	0.494624	0.193548	0.377778	0.338889	0.164289	0.317501	0.337316
715	0.3	0.230769	0.582278	0.352941	0.268657	0.361111	0.218407	0.346929	0.362698
720	0.346154	0.28125	0.5	0.305882	0.481013	0.388889	0.241069	0.38286	0.398432
725	0.4	0.254545	0.467532	0.292683	0.534884	0.4	0.255662	0.389929	0.403804
730	0.4	0.175439	0.509434	0.324324	0.349206	0.372222	0.212256	0.351681	0.363223
735	0.4	0.307692	0.541176	0.358974	0.363636	0.4	0.251208	0.394296	0.404819
740	0.37037	0.366197	0.493827	0.301887	0.336634	0.377778	0.217381	0.373783	0.382743
745	0.285714	0.290323	0.577778	0.333333	0.413793	0.4	0.244808	0.380188	0.39993
750	0.378378	0.315789	0.518519	0.153846	0.4375	0.383333	0.22869	0.360807	0.37954
755	0.190476	0.125	0.150538	0.041667	0.206897	0.155556	-0.065178	0.142915	0.146982
760	0.190476	0.125	0.150538	0.041667	0.206897	0.155556	-0.065178	0.142915	0.146982
765	0.190476	0.125	0.150538	0.041667	0.206897	0.155556	-0.065178	0.142915	0.146982
770	0.271186	0.15625	0.140351	0.081633	0.222222	0.194444	0.016162	0.174328	0.173207
775	0.271186	0.15625	0.137931	0.081633	0.197183	0.188889	0.008347	0.168837	0.166872
780	0.271186	0.15625	0.137931	0.081633	0.197183	0.188889	0.008347	0.168837	0.166872
785	0.191781	0.070175	0.268657	0.219512	0.222222	0.2	0.010696	0.194469	0.201115
790	0.235294	0.133333	0.254545	0	0.285714	0.216667	0.011206	0.181777	0.193897
795	0.226415	0.173913	0.25	0	0.28169	0.216667	0.015055	0.186404	0.197803
800	0.226415	0.173913	0.25	0	0.28169	0.216667	0.015055	0.186404	0.197803
805	0.226415	0.173913	0.25	0	0.28169	0.216667	0.015055	0.186404	0.197803
810	0.226415	0.173913	0.25	0	0.28169	0.216667	0.015055	0.186404	0.197803
815	0.226415	0.173913	0.25	0	0.28169	0.216667	0.015055	0.186404	0.197803
820	0.25	0.20339	0.235294	0	0.28169	0.222222	0.034502	0.194075	0.203167
825	0.23301	0.173913	0.280374	0	0.28169	0.227778	0.027823	0.193797	0.206796
830	0.23301	0.173913	0.280374	0	0.28169	0.227778	0.027823	0.193797	0.206796
835	0.23301	0.173913	0.293578	0	0.28169	0.233333	0.034112	0.196438	0.210244
840	0.226415	0.186047	0.293578	0	0.28169	0.233333	0.034923	0.197546	0.211406
845	0.226415	0.186047	0.293578	0	0.28169	0.233333	0.034923	0.197546	0.211406
850	0.226415	0.186047	0.293578	0	0.28169	0.233333	0.034923	0.197546	0.211406
855	0.226415	0.186047	0.293578	0	0.28169	0.233333	0.034923	0.197546	0.211406
860	0.226415	0.186047	0.258824	0.145455	0.28169	0.227778	0.042872	0.219686	0.226573
865	0.226415	0.186047	0.258824	0.145455	0.28169	0.227778	0.042872	0.219686	0.226573
870	0.192771	0.114286	0.206186	0.153846	0.089552	0.161111	-0.051076	0.151328	0.151886
875	0.192771	0.114286	0.206186	0.153846	0.089552	0.161111	-0.051076	0.151328	0.151886
880	0.192771	0.114286	0.206186	0.153846	0.089552	0.161111	-0.051076	0.151328	0.151886
885	0.192771	0.114286	0.206186	0.153846	0.089552	0.161111	-0.051076	0.151328	0.151886
890	0.192771	0.114286	0.206186	0.153846	0.089552	0.161111	-0.051076	0.151328	0.151886
895	0.192771	0.114286	0.206186	0.153846	0.089552	0.161111	-0.051076	0.151328	0.151886
900	0.192771	0.114286	0.206186	0.153846	0.089552	0.161111	-0.051076	0.151328	0.151886
905	0.235294	0.114286	0.179487	0.153846	0.089552	0.166667	-0.030612	0.154493	0.151766
910	0.261682	0.114286	0.169014	0.175	0.089552	0.177778	-0.010885	0.161907	0.156808
915	0.261682	0.114286	0.169014	0.175	0.089552	0.177778	-0.010885	0.161907	0.156808
920	0.261682	0.114286	0.169014	0.175	0.089552	0.177778	-0.010885	0.161907	0.156808
925	0.264151	0.058824	0.166667	0.175	0.088235	0.172222	-0.01942	0.150575	0.146125
930	0.264151	0.058824	0.166667	0.175	0.088235	0.172222	-0.01942	0.150575	0.146125
935	0.264151	0.058824	0.166667	0.175	0.088235	0.172222	-0.01942	0.150575	0.146125
940	0.264151	0.058824	0.166667	0.175	0.088235	0.172222	-0.01942	0.150575	0.146125
945	0.225352	0	0.202532	0.210526	0.361702	0.227778	0.034747	0.200022	0.206665
950	0.213333	0	0.202532	0.210526	0.377778	0.227778	0.036613	0.200834	0.208391
955	0.232558	0	0.266667	0	0.283019	0.216667	-0.00102	0.156449	0.171563
960	0.235294	0	0.24	0	0.299065	0.211111	-0.005502	0.154872	0.168696
965	0.163934	0	0.258065	0	0.299065	0.205556	-0.031945	0.144213	0.161916
970	0.196721	0.083333	0.260163	0	0.292135	0.205556	-0.023582	0.16647	0.181445
975	0.196721	0.083333	0.260163	0	0.292135	0.205556	-0.023582	0.16647	0.181445
980	0.08	0.145455	0.280702	0	0.299065	0.211111	-0.019503	0.161044	0.18097
985	0.08	0.145455	0.278261	0	0.283019	0.205556	-0.027224	0.157347	0.176678
990	0.08	0.145455	0.278261	0	0.283019	0.205556	-0.027224	0.157347	0.176678
995	0.08	0.145455	0.278261	0	0.283019	0.205556	-0.027224	0.157347	0.176678
1000	0.08	0.15625	0.236364	0	0.283019	0.194444	-0.039588	0.151127	0.167717
1005	0.08	0.15625	0.236364	0	0.283019	0.194444	-0.039588	0.151127	0.167717
1010	0.08	0.15625	0.236364	0	0.283019	0.194444	-0.039588	0.151127	0.167717
1015	0.189189	0.225	0.173913	0.045455	0.258065	0.194444	-0.005629	0.178324	0.183498
1020	0.189189	0.225	0.173913	0.045455	0.258065	0.194444	-0.005629	0.178324	0.183498
1025	0.189189	0.225	0.173913	0.045455	0.258065	0.194444	-0.005629	0.178324	0.183498
1030	0.189189	0.225	0.173913	0.045455	0.258065	0.194444	-0.005629	0.178324	0.183498
1035	0.189189	0.225	0.173913	0.045455	0.258065	0.194444	-0.005629	0.178324	0.183498
1040	0.189189	0.225	0.173913	0.045455	0.258065	0.194444	-0.005629	0.178324	0.183498
1045	0.189189	0.225	0.173913	0.045455	0.258065	0.194444	-0.005629	0.178324	0.183498
1050	0.189189	0.225	0.173913	0.045455	0.258065	0.194444	-0.005629	0.178324	0.183498
1055	0.189189	0.225	0.173913	0.045455	0.258065	0.194444	-0.005629	0.178324	0.183498
1060	0	0	0.263736	0.265734	0.145455	0.194444	-0.001371	0.134985	0.146285
1065	0	0	0.263736	0.265734	0.145455	0.194444	-0.001371	0.134985	0.146285
1070	0	0	0.263736	0.265734	0.145455	0.194444	-0.001371	0.134985	0.146285
1075	0	0	0.263736	0.265734	0.145455	0.194444	-0.001371	0.134985	0.146285
1080	0	0	0.263736	0.265734	0.145455	0.194444	-0.001371	0.134985	0.146285
1085	0.12766	0	0.27957	0.243902	0.145455	0.194444	-0.001936	0.159317	0.167348
1090	0.157895	0	0.348624	0.292683	0.041667	0.227778	0.03695	0.168174	0.174739
1095	0.157895	0	0.348624	0.292683	0.041667	0.227778	0.03695	0.168174	0.174739
1100	0.157895	0	0.348624	0.292683	0.041667	0.227778	0.03695	0.168174	0.174739
1105	0	0.16	0.304094	0.04	0.241379	0.211111	-0.044539	0.149095	0.170383
1110	0	0	0.284024	0.140845	0.206897	0.194444	-0.068116	0.126353	0.144762
1115	0	0	0.284024	0.140845	0.206897	0.194444	-0.068116	0.126353	0.144762
1120	0	0.175439	0.330827	0.075472	0.302326	0.233333	0.005612	0.176813	0.199988
1125	0	0.175439	0.330827	0.075472	0.302326	0.233333	0.005612	0.176813	0.199988
1130	0	0.175439	0.330827	0.075472	0.302326	0.233333	0.005612	0.176813	0.199988
1135	0	0.175439	0.330827	0.075472	0.302326	0.233333	0.005612	0.176813	0.199988
1140	0	0.175439	0.330827	0.075472	0.302326	0.233333	0.005612	0.176813	0.199988
1145	0	0	0.313953	0.140845	0.218182	0.211111	-0.042894	0.134596	0.155148
1150	0	0	0.313953	0.140845	0.218182	0.211111	-0.042894	0.134596	0.155148
1155	0	0	0.313953	0.140845	0.218182	0.211111	-0.042894	0.134596	0.155148
1160	0	0	0.313953	0.140845	0.218182	0.211111	-0.042894	0.134596	0.155148
1165	0	0	0.313953	0.140845	0.218182	0.211111	-0.042894	0.134596	0.155148
1170	0	0	0.313953	0.140845	0.218182	0.211111	-0.042894	0.134596	0.155148
1175	0	0	0.313953	0.140845	0.218182	0.211111	-0.042894	0.134596	0.155148
1180	0	0	0.313953	0.140845	0.218182	0.211111	-0.042894	0.134596	0.155148
1185	0	0	0.313953	0.140845	0.218182	0.211111	-0.042894	0.134596	0.155148
1190	0.192308	0.153846	0.25	0.265306	0.258065	0.233333	0.042739	0.223905	0.227465
1195	0.057143	0.206897	0.27451	0.272727	0.145455	0.222222	0.026938	0.191346	0.197401
1200	0.095238	0.156863	0.27451	0.272727	0.145455	0.216667	0.020482	0.188958	0.194366
1205	0.095238	0.156863	0.27451	0.272727	0.145455	0.216667	0.020482	0.188958	0.194366
1210	0.057143	0.206897	0.27451	0.272727	0.145455	0.222222	0.026938	0.191346	0.197401
1215	0.057143	0.206897	0.27451	0.272727	0.145455	0.222222	0.026938	0.191346	0.197401
1220	0.057143	0.206897	0.27451	0.272727	0.145455	0.222222	0.026938	0.191346	0.197401
1225	0.057143	0.206897	0.27451	0.272727	0.145455	0.222222	0.026938	0.191346	0.197401
1230	0.057143	0.206897	0.27451	0.272727	0.145455	0.222222	0.026938	0.191346	0.197401
1235	0.095238	0.156863	0.27451	0.272727	0.145455	0.216667	0.020482	0.188958	0.194366
1240	0.178571	0.166667	0.272	0.155844	0	0.183333	-0.035287	0.154616	0.156322
1245	0.178571	0.166667	0.272	0.155844	0	0.183333	-0.035287	0.154616	0.156322
1250	0.178571	0.166667	0.272	0.155844	0	0.183333	-0.035287	0.154616	0.156322
1255	0.178571	0.163934	0.258065	0.155844	0	0.177778	-0.042078	0.151283	0.152182
1260	0.178571	0.166667	0.338462	0.164384	0	0.211111	-0.001047	0.169617	0.175099
1265	0.192308	0	0.328125	0.206186	0	0.2	-0.013043	0.145324	0.151024
1270	0.178571	0.166667	0.338462	0.164384	0	0.211111	-0.001047	0.169617	0.175099
1275	0.233333	0.083333	0.235294	0.046512	0.299065	0.211111	-0.009533	0.179508	0.190181
1280	0.233333	0.083333	0.235294	0.046512	0.299065	0.211111	-0.009533	0.179508	0.190181
1285	0.233333	0.083333	0.235294	0.046512	0.299065	0.211111	-0.009533	0.179508	0.190181
1290	0.233333	0.083333	0.235294	0.046512	0.299065	0.211111	-0.009533	0.179508	0.190181
1295	0.233333	0.083333	0.23301	0.046512	0.301887	0.211111	-0.009772	0.179615	0.190227
1300	0.229508	0.083333	0.23301	0.047619	0.301887	0.211111	-0.009739	0.179071	0.189795
1305	0.229508	0.083333	0.23301	0.047619	0.301887	0.211111	-0.009739	0.179071	0.189795
1310	0.24	0.130435	0.293578	0.044444	0.305882	0.233333	0.025279	0.202868	0.216317
1315	0.24	0.130435	0.293578	0.044444	0.305882	0.233333	0.025279	0.202868	0.216317
1320	0.25	0	0.293103	0.046512	0.288288	0.227778	0.002576	0.175581	0.190228
1325	0.25	0	0.305085	0.046512	0.293578	0.233333	0.009671	0.179035	0.194561
1330	0.25	0	0.305085	0.046512	0.293578	0.233333	0.009671	0.179035	0.194561
1335	0.253968	0	0.290909	0.047619	0.288288	0.227778	0.007115	0.176157	0.190479
1340	0.253968	0	0.290909	0.047619	0.288288	0.227778	0.007115	0.176157	0.190479
1345	0.253968	0	0.290909	0.047619	0.288288	0.227778	0.007115	0.176157	0.190479
1350	0.253968	0	0.290909	0.047619	0.288288	0.227778	0.007115	0.176157	0.190479
1355	0.253968	0	0.290909	0.047619	0.288288	0.227778	0.007115	0.176157	0.190479
1360	0.253968	0	0.290909	0.047619	0.288288	0.227778	0.007115	0.176157	0.190479
1365	0.253968	0	0.290909	0.047619	0.288288	0.227778	0.007115	0.176157	0.190479
1370	0.253968	0	0.290909	0.047619	0.288288	0.227778	0.007115	0.176157	0.190479
1375	0.253968	0	0.290909	0.047619	0.288288	0.227778	0.007115	0.176157	0.190479
1380	0.238806	0.052632	0.290909	0.044444	0.3	0.227778	0.01158	0.185358	0.199824
1385	0.230769	0.206897	0.309091	0.1875	0.342105	0.266667	0.068499	0.255272	0.264992
1390	0.214286	0.206897	0.283019	0.1875	0.342105	0.255556	0.056782	0.246761	0.255528
1395	0.153846	0.12766	0.298246	0.27027	0.302326	0.255556	0.049257	0.230469	0.239974
1400	0.153846	0.12766	0.298246	0.27027	0.302326	0.255556	0.049257	0.230469	0.239974
1405	0.153846	0.12766	0.298246	0.27027	0.302326	0.255556	0.049257	0.230469	0.239974
1410	0.153846	0.12766	0.298246	0.27027	0.302326	0.255556	0.049257	0.230469	0.239974
1415	0.153846	0.12766	0.298246	0.27027	0.302326	0.255556	0.049257	0.230469	0.239974
1420	0.205882	0.26506	0.352941	0	0.25974	0.255556	0.057854	0.216725	0.233084
1425	0.138889	0.05	0.380952	0.217391	0.156863	0.222222	0.029748	0.188819	0.202976
1430	0.138889	0.05	0.380952	0.217391	0.156863	0.222222	0.029748	0.188819	0.202976
1435	0.138889	0.05	0.380952	0.217391	0.156863	0.222222	0.029748	0.188819	0.202976
1440	0.138889	0.05	0.380952	0.217391	0.156863	0.222222	0.029748	0.188819	0.202976
1445	0.138889	0.05	0.380952	0.217391	0.156863	0.222222	0.029748	0.188819	0.202976
1450	0.138889	0.05	0.380952	0.217391	0.156863	0.222222	0.029748	0.188819	0.202976
1455	0.138889	0.05	0.380952	0.217391	0.156863	0.222222	0.029748	0.188819	0.202976
1460	0.153846	0.140351	0.390244	0.217391	0.156863	0.222222	0.042954	0.211739	0.224376
1465	0.153846	0.140351	0.390244	0.217391	0.156863	0.222222	0.042954	0.211739	0.224376
1470	0.153846	0.140351	0.390244	0.217391	0.156863	0.222222	0.042954	0.211739	0.224376
1475	0.153846	0.140351	0.390244	0.217391	0.156863	0.222222	0.042954	0.211739	0.224376
1480	0.153846	0.142857	0.409639	0.217391	0.156863	0.227778	0.04963	0.216119	0.2299
1485	0.193548	0.1	0.151515	0.209302	0.24	0.188889	0.002681	0.178873	0.178629
1490	0.193548	0.1	0.151515	0.209302	0.24	0.188889	0.002681	0.178873	0.178629
1495	0.193548	0.1	0.151515	0.209302	0.24	0.188889	0.002681	0.178873	0.178629
1500	0.193548	0.1	0.151515	0.209302	0.24	0.188889	0.002681	0.178873	0.178629
1505	0.153846	0.236842	0.147059	0.229885	0.156863	0.188889	0.006917	0.184899	0.18065
1510	0.153846	0.236842	0.147059	0.229885	0.156863	0.188889	0.006917	0.184899	0.18065
1515	0.153846	0.236842	0.147059	0.229885	0.156863	0.188889	0.006917	0.184899	0.18065
1520	0.153846	0.236842	0.147059	0.229885	0.156863	0.188889	0.006917	0.184899	0.18065
1525	0.153846	0.236842	0.147059	0.229885	0.156863	0.188889	0.006917	0.184899	0.18065
1530	0.193548	0.205882	0.123077	0.216867	0.156863	0.183333	0.003354	0.179248	0.172939
1535	0.193548	0.205882	0.123077	0.216867	0.156863	0.183333	0.003354	0.179248	0.172939
1540	0.16	0	0.346457	0.20339	0.289157	0.244444	0.028666	0.199801	0.216003
1545	0.16	0	0.346457	0.20339	0.289157	0.244444	0.028666	0.199801	0.216003
1550	0.16	0	0.346457	0.20339	0.289157	0.244444	0.028666	0.199801	0.216003
1555	0.16	0	0.346457	0.20339	0.289157	0.244444	0.028666	0.199801	0.216003
1560	0.16	0	0.346457	0.20339	0.289157	0.244444	0.028666	0.199801	0.216003
1565	0.16	0	0.346457	0.20339	0.289157	0.244444	0.028666	0.199801	0.216003
1570	0.16	0	0.346457	0.20339	0.289157	0.244444	0.028666	0.199801	0.216003
1575	0.16	0	0.346457	0.20339	0.289157	0.244444	0.028666	0.199801	0.216003
1580	0.16	0	0.346457	0.20339	0.289157	0.244444	0.028666	0.199801	0.216003
1585	0.16	0	0.346457	0.20339	0.289157	0.244444	0.028666	0.199801	0.216003
1590	0.16	0	0.346457	0.20339	0.289157	0.244444	0.028666	0.199801	0.216003
1595	0.16	0	0.346457	0.20339	0.289157	0.244444	0.028666	0.199801	0.216003
1600	0.20339	0.241379	0.272727	0.282609	0.253968	0.255556	0.075031	0.250815	0.253183
1605	0.20339	0.241379	0.272727	0.282609	0.253968	0.255556	0.075031	0.250815	0.253183
1610	0.20339	0.241379	0.272727	0.282609	0.253968	0.255556	0.075031	0.250815	0.253183
1615	0.20339	0.241379	0.272727	0.282609	0.253968	0.255556	0.075031	0.250815	0.253183
1620	0.150943	0.254545	0.288288	0.25641	0.253968	0.25	0.052992	0.240831	0.246844
1625	0.150943	0.259259	0.288288	0.25641	0.25	0.25	0.052675	0.24098	0.246804
1630	0.150943	0.259259	0.288288	0.25641	0.25	0.25	0.052675	0.24098	0.246804
1635	0.150943	0.259259	0.288288	0.25641	0.25	0.25	0.052675	0.24098	0.246804
1640	0.150943	0.259259	0.288288	0.25641	0.25	0.25	0.052675	0.24098	0.246804
1645	0.150943	0.254545	0.288288	0.25641	0.253968	0.25	0.052992	0.240831	0.246844
1650	0.150943	0.259259	0.288288	0.25641	0.25	0.25	0.052675	0.24098	0.246804
1655	0.16	0.259259	0.318584	0.278481	0.25	0.266667	0.073079	0.253265	0.259852
1660	0.156863	0.246154	0.31068	0.278481	0.258065	0.261111	0.071281	0.250048	0.256717
1665	0.156863	0.246154	0.31068	0.278481	0.258065	0.261111	0.071281	0.250048	0.256717
1670	0.156863	0.246154	0.31068	0.278481	0.258065	0.261111	0.071281	0.250048	0.256717
1675	0.156863	0.246154	0.31068	0.278481	0.258065	0.261111	0.071281	0.250048	0.256717
1680	0.156863	0.246154	0.31068	0.278481	0.258065	0.261111	0.071281	0.250048	0.256717
1685	0.170213	0.259259	0.358974	0.275	0.258065	0.283333	0.093612	0.264302	0.273301
1690	0.16	0.264151	0.333333	0.278481	0.25	0.272222	0.079886	0.257193	0.2646
1695	0.16	0.264151	0.333333	0.278481	0.25	0.272222	0.079886	0.257193	0.2646
1700	0.16	0.25	0.347826	0.278481	0.2	0.266667	0.073525	0.247261	0.254401
1705	0.163265	0.25	0.362069	0.278481	0.2	0.272222	0.080205	0.250763	0.258646
1710	0.163265	0.25	0.362069	0.278481	0.2	0.272222	0.080205	0.250763	0.258646
1715	0.163265	0.25	0.362069	0.278481	0.2	0.272222	0.080205	0.250763	0.258646
1720	0.163265	0.25	0.362069	0.278481	0.2	0.272222	0.080205	0.250763	0.258646
1725	0.163265	0.25	0.362069	0.278481	0.2	0.272222	0.080205	0.250763	0.258646
1730	0.163265	0.25	0.362069	0.278481	0.2	0.272222	0.080205	0.250763	0.258646
1735	0.163265	0.25	0.362069	0.278481	0.2	0.272222	0.080205	0.250763	0.258646
1740	0.163265	0.25	0.362069	0.278481	0.2	0.272222	0.080205	0.250763	0.258646
1745	0.163265	0.25	0.362069	0.278481	0.2	0.272222	0.080205	0.250763	0.258646
1750	0.163265	0.25	0.362069	0.278481	0.2	0.272222	0.080205	0.250763	0.258646
1755	0.163265	0.25	0.362069	0.278481	0.2	0.272222	0.080205	0.250763	0.258646
1760	0.163265	0.25	0.362069	0.278481	0.2	0.272222	0.080205	0.250763	0.258646
1765	0.163265	0.258065	0.330275	0.275	0.2	0.261111	0.069036	0.245321	0.251243
1770	0.163265	0.246154	0.345455	0.275	0.142857	0.255556	0.062792	0.234546	0.240007
1775	0.16	0.12766	0.301075	0.315789	0.293333	0.261111	0.075432	0.239572	0.247243
1780	0.16	0.12766	0.301075	0.315789	0.293333	0.261111	0.075432	0.239572	0.247243
1785	0.16	0.12766	0.307692	0.329897	0.293333	0.266667	0.08415	0.243716	0.251322
1790	0.16	0.12766	0.307692	0.329897	0.293333	0.266667	0.08415	0.243716	0.251322
1795	0.16	0.090909	0.316832	0.30303	0.30303	0.261111	0.059773	0.23476	0.244701
1800	0.16	0.090909	0.316832	0.30303	0.30303	0.261111	0.059773	0.23476	0.244701
1805	0.16	0.090909	0.316832	0.30303	0.30303	0.261111	0.059773	0.23476	0.244701
1810	0.16	0.090909	0.316832	0.30303	0.30303	0.261111	0.059773	0.23476	0.244701
1815	0.16	0.090909	0.326087	0.346667	0.30303	0.272222	0.080059	0.245339	0.254391
1820	0.16	0	0.295455	0.346667	0.327273	0.266667	0.073025	0.225879	0.235247
1825	0.16	0	0.295455	0.346667	0.327273	0.266667	0.073025	0.225879	0.235247
1830	0.16	0	0.295455	0.346667	0.327273	0.266667	0.073025	0.225879	0.235247
1835	0.16	0	0.295455	0.346667	0.327273	0.266667	0.073025	0.225879	0.235247
1840	0.16	0	0.295455	0.346667	0.327273	0.266667	0.073025	0.225879	0.235247
1845	0.16	0	0.295455	0.346667	0.327273	0.266667	0.073025	0.225879	0.235247
1850	0.16	0	0.295455	0.346667	0.327273	0.266667	0.073025	0.225879	0.235247
1855	0.16	0	0.295455	0.346667	0.327273	0.266667	0.073025	0.225879	0.235247
1860	0.16	0	0.295455	0.346667	0.327273	0.266667	0.073025	0.225879	0.235247
1865	0.153846	0.12766	0.4	0.272727	0.253968	0.272222	0.084356	0.24164	0.255938
1870	0.191781	0	0.28169	0.255814	0.333333	0.238889	0.056682	0.212524	0.223012
1875	0.191781	0	0.28169	0.255814	0.333333	0.238889	0.056682	0.212524	0.223012
1880	0.208333	0.086957	0.269663	0.176471	0.330275	0.238889	0.034534	0.21434	0.22456
1885	0.208333	0.086957	0.269663	0.176471	0.330275	0.238889	0.034534	0.21434	0.22456
1890	0.208333	0.086957	0.269663	0.176471	0.330275	0.238889	0.034534	0.21434	0.22456
1895	0.208333	0.086957	0.269663	0.176471	0.330275	0.238889	0.034534	0.21434	0.22456
1900	0.0625	0	0.269663	0.25	0.255814	0.216667	0.018043	0.167595	0.180417
1905	0.0625	0	0.269663	0.25	0.255814	0.216667	0.018043	0.167595	0.180417
1910	0.0625	0	0.269663	0.25	0.255814	0.216667	0.018043	0.167595	0.180417
1915	0.125	0.135593	0.352941	0.297872	0.243243	0.25	0.064755	0.23093	0.242205
1920	0.125	0.135593	0.352941	0.297872	0.243243	0.25	0.064755	0.23093	0.242205
1925	0.125	0.135593	0.352941	0.297872	0.243243	0.25	0.064755	0.23093	0.242205
1930	0.125	0.135593	0.352941	0.297872	0.243243	0.25	0.064755	0.23093	0.242205
1935	0.125	0.135593	0.352941	0.297872	0.243243	0.25	0.064755	0.23093	0.242205
1940	0.125	0.135593	0.352941	0.297872	0.243243	0.25	0.064755	0.23093	0.242205
1945	0.125	0.135593	0.352941	0.297872	0.243243	0.25	0.064755	0.23093	0.242205
1950	0.125	0.135593	0.352941	0.297872	0.243243	0.25	0.064755	0.23093	0.242205
1955	0.125	0.135593	0.352941	0.297872	0.243243	0.25	0.064755	0.23093	0.242205
1960	0.125	0.135593	0.352941	0.297872	0.243243	0.25	0.064755	0.23093	0.242205
1965	0.125	0.135593	0.352941	0.297872	0.243243	0.25	0.064755	0.23093	0.242205
1970	0.125	0.135593	0.352941	0.297872	0.243243	0.25	0.064755	0.23093	0.242205
1975	0.125	0.135593	0.352941	0.297872	0.243243	0.25	0.064755	0.23093	0.242205
1980	0.125	0.135593	0.352941	0.297872	0.243243	0.25	0.064755	0.23093	0.242205
1985	0.125	0.135593	0.352941	0.297872	0.243243	0.25	0.064755	0.23093	0.242205
1990	0.125	0.135593	0.352941	0.297872	0.243243	0.25	0.064755	0.23093	0.242205
1995	0.125	0.135593	0.352941	0.297872	0.243243	0.25	0.064755	0.23093	0.242205
2000	0.125	0.131148	0.296296	0.294737	0.24	0.233333	0.045367	0.217436	0.225338

## Sheet: DT
Number of features	Pre-vaccination	ChAdOx1-Onset	MenACWY-Onset	ChAdOx1-7D	MenACWY-7D	ACC	MCC	Macro F1	Weighted F1
5	0.610169	0.338028	0.38961	0.42623	0.608696	0.477778	0.34813	0.474547	0.471694
10	0.644068	0.285714	0.431818	0.310345	0.588235	0.455556	0.315036	0.452036	0.454611
15	0.645161	0.394366	0.565217	0.448276	0.519481	0.516667	0.392598	0.5145	0.516866
20	0.727273	0.459459	0.551724	0.466667	0.595238	0.555556	0.441858	0.560072	0.558827
25	0.610169	0.393939	0.494624	0.28125	0.589744	0.477778	0.342935	0.473945	0.480885
30	0.7	0.356164	0.404762	0.454545	0.467532	0.466667	0.33384	0.476601	0.466013
35	0.545455	0.388889	0.457831	0.338983	0.425	0.433333	0.29182	0.431232	0.432023
40	0.65625	0.366197	0.461538	0.333333	0.475	0.461111	0.322473	0.458464	0.457128
45	0.65625	0.337662	0.519481	0.4375	0.564103	0.5	0.380084	0.502999	0.504683
50	0.733333	0.28125	0.583333	0.461538	0.506667	0.516667	0.392051	0.513224	0.514356
55	0.656716	0.387097	0.565217	0.428571	0.554217	0.527778	0.406156	0.518364	0.522023
60	0.65625	0.463768	0.581395	0.245614	0.547619	0.511111	0.386748	0.498929	0.508233
65	0.677966	0.383562	0.597701	0.393443	0.475	0.505556	0.379861	0.505534	0.509382
70	0.441176	0.477612	0.568182	0.366667	0.597403	0.5	0.374337	0.490208	0.504185
75	0.517241	0.394366	0.589474	0.421053	0.556962	0.505556	0.376515	0.495819	0.506591
80	0.608696	0.179104	0.528736	0.37037	0.60241	0.472222	0.338471	0.457863	0.467906
85	0.474576	0.371429	0.565217	0.46875	0.453333	0.472222	0.337258	0.466661	0.473524
90	0.655172	0.363636	0.637363	0.492754	0.578947	0.55	0.435883	0.545574	0.552642
95	0.590164	0.38806	0.533333	0.466667	0.536585	0.505556	0.378007	0.502962	0.505486
100	0.610169	0.5	0.571429	0.646154	0.475	0.555556	0.444477	0.56055	0.555065
105	0.626866	0.457143	0.638298	0.53125	0.492308	0.555556	0.446713	0.549173	0.55215
110	0.62963	0.447761	0.608696	0.575758	0.493827	0.55	0.433571	0.551134	0.55091
115	0.626866	0.470588	0.551724	0.491803	0.493506	0.527778	0.409554	0.526898	0.525708
120	0.551724	0.363636	0.564706	0.515152	0.635294	0.533333	0.414968	0.526102	0.533571
125	0.580645	0.369231	0.571429	0.444444	0.556962	0.511111	0.385686	0.504542	0.511385
130	0.537313	0.470588	0.517647	0.354839	0.487179	0.477778	0.347465	0.473513	0.478114
135	0.655738	0.327869	0.6	0.41791	0.518519	0.511111	0.386249	0.504007	0.510181
140	0.656716	0.38806	0.539326	0.440678	0.564103	0.522222	0.401314	0.517776	0.519709
145	0.724138	0.447368	0.592593	0.444444	0.658537	0.572222	0.466774	0.573416	0.577491
150	0.507937	0.342857	0.595745	0.508475	0.540541	0.505556	0.37891	0.499111	0.508116
155	0.575758	0.37931	0.593407	0.363636	0.531646	0.5	0.373313	0.488751	0.498949
160	0.527778	0.426667	0.560976	0.357143	0.453333	0.472222	0.344213	0.465179	0.472513
165	0.625	0.388889	0.611765	0.481481	0.517647	0.527778	0.408268	0.524956	0.529885
170	0.622951	0.394366	0.553191	0.533333	0.486486	0.516667	0.392734	0.518066	0.516809
175	0.526316	0.393939	0.494118	0.376812	0.481928	0.455556	0.317845	0.454622	0.458612
180	0.655738	0.459459	0.494624	0.483871	0.485714	0.511111	0.387905	0.515881	0.510313
185	0.631579	0.454545	0.593407	0.5	0.512195	0.538889	0.419567	0.538345	0.540033
190	0.557377	0.444444	0.593407	0.295082	0.47619	0.483333	0.349387	0.4733	0.483872
195	0.666667	0.410256	0.595238	0.433333	0.564103	0.533333	0.417445	0.533919	0.538757
200	0.7	0.378378	0.58427	0.466667	0.415584	0.505556	0.379891	0.50898	0.507145
205	0.52459	0.34375	0.593407	0.4	0.405063	0.461111	0.322899	0.453362	0.461414
210	0.590164	0.333333	0.555556	0.262295	0.536585	0.466667	0.329125	0.455587	0.467193
215	0.65625	0.38806	0.637363	0.41791	0.478873	0.522222	0.402961	0.515691	0.522024
220	0.646154	0.30303	0.659091	0.338462	0.526316	0.505556	0.381471	0.49461	0.508047
225	0.690909	0.30303	0.47191	0.516129	0.613636	0.516667	0.39113	0.519123	0.515884
230	0.610169	0.459459	0.454545	0.491228	0.463415	0.488889	0.357882	0.495763	0.488653
235	0.655172	0.393939	0.571429	0.450704	0.621622	0.538889	0.422946	0.538573	0.543693
240	0.5	0.358209	0.47191	0.412698	0.469136	0.444444	0.301884	0.442391	0.44509
245	0.550725	0.352941	0.528736	0.419355	0.459459	0.466667	0.334176	0.462243	0.46604
250	0.586207	0.4375	0.597938	0.46875	0.519481	0.527778	0.404863	0.521975	0.527232
255	0.65625	0.351351	0.522727	0.40678	0.506667	0.488889	0.360456	0.488755	0.489837
260	0.657143	0.349206	0.547619	0.385965	0.581395	0.516667	0.395788	0.504266	0.50964
265	0.6	0.333333	0.554217	0.491803	0.538462	0.5	0.37604	0.503563	0.507107
270	0.6	0.366197	0.357143	0.428571	0.426667	0.427778	0.286093	0.435716	0.425671
275	0.535714	0.294118	0.47619	0.433333	0.543478	0.461111	0.322773	0.456567	0.460584
280	0.596491	0.453333	0.60241	0.440678	0.55814	0.533333	0.415612	0.53021	0.537086
285	0.607143	0.382353	0.539326	0.34375	0.506024	0.477778	0.343144	0.475719	0.481292
290	0.603175	0.351351	0.482759	0.428571	0.6	0.494444	0.366287	0.493171	0.495741
295	0.567164	0.32	0.475	0.310345	0.4	0.416667	0.272816	0.414502	0.416906
300	0.533333	0.426667	0.414634	0.47619	0.5	0.466667	0.333891	0.470165	0.465668
305	0.545455	0.318841	0.52381	0.444444	0.538462	0.477778	0.347875	0.474202	0.479829
310	0.631579	0.383562	0.494382	0.363636	0.426667	0.455556	0.317794	0.459965	0.458954
315	0.7	0.416667	0.564706	0.328358	0.394737	0.477778	0.347675	0.480894	0.481256
320	0.545455	0.28125	0.543478	0.40625	0.486486	0.461111	0.324632	0.452584	0.459869
325	0.59375	0.318841	0.511628	0.382353	0.493151	0.461111	0.32779	0.459944	0.46376
330	0.535714	0.30303	0.43956	0.298507	0.525	0.422222	0.273389	0.420362	0.425974
335	0.62069	0.349206	0.560976	0.410256	0.405063	0.466667	0.336643	0.469238	0.471139
340	0.6	0.450704	0.494382	0.347826	0.478873	0.472222	0.340766	0.474357	0.475432
345	0.516129	0.311688	0.571429	0.413793	0.506329	0.466667	0.333243	0.463874	0.473799
350	0.483871	0.388889	0.555556	0.363636	0.419753	0.45	0.30839	0.442341	0.450531
355	0.53125	0.375	0.517647	0.4	0.528736	0.477778	0.344908	0.470527	0.476605
360	0.523077	0.361111	0.516854	0.433333	0.324324	0.433333	0.290508	0.43174	0.43153
365	0.481481	0.394366	0.555556	0.372881	0.581395	0.488889	0.355779	0.477136	0.48951
370	0.622951	0.394737	0.423529	0.349206	0.48	0.45	0.313018	0.454085	0.450855
375	0.615385	0.338028	0.488372	0.358209	0.450704	0.45	0.314609	0.45014	0.450998
380	0.584615	0.463768	0.539326	0.444444	0.432432	0.494444	0.36748	0.492917	0.492609
385	0.550725	0.264706	0.483516	0.37931	0.378378	0.416667	0.269176	0.411327	0.412913
390	0.542373	0.447761	0.549451	0.380952	0.575	0.505556	0.378065	0.499107	0.507404
395	0.633333	0.314286	0.489362	0.551724	0.487179	0.488889	0.35627	0.495177	0.490357
400	0.586207	0.295082	0.528736	0.507463	0.45977	0.477778	0.344131	0.475451	0.475904
405	0.580645	0.375	0.551724	0.507463	0.5	0.505556	0.380716	0.502966	0.504826
410	0.580645	0.354839	0.527473	0.413793	0.528736	0.488889	0.355926	0.481097	0.485731
415	0.622951	0.366197	0.494382	0.466667	0.455696	0.477778	0.344285	0.481179	0.478164
420	0.625	0.28169	0.541176	0.448276	0.463415	0.472222	0.338784	0.471911	0.473913
425	0.59375	0.315789	0.488372	0.419355	0.527778	0.466667	0.334836	0.469009	0.471182
430	0.566667	0.422535	0.652174	0.440678	0.410256	0.505556	0.378111	0.498462	0.505945
435	0.566667	0.280702	0.482759	0.461538	0.435897	0.45	0.314102	0.445513	0.445023
440	0.678571	0.434783	0.543478	0.454545	0.519481	0.522222	0.399627	0.526172	0.525027
445	0.6	0.529412	0.55914	0.491803	0.512821	0.538889	0.419725	0.538635	0.538499
450	0.65625	0.30303	0.5	0.433333	0.463415	0.472222	0.337373	0.471206	0.469618
455	0.576271	0.290323	0.479167	0.358209	0.394737	0.422222	0.272865	0.419741	0.420799
460	0.526316	0.333333	0.52	0.56338	0.472222	0.488889	0.357818	0.48305	0.483143
465	0.557377	0.428571	0.55814	0.387097	0.567901	0.505556	0.380197	0.499817	0.507979
470	0.46875	0.361111	0.5	0.47619	0.493151	0.461111	0.326312	0.45984	0.463974
475	0.553846	0.4	0.53012	0.264151	0.5	0.461111	0.325829	0.449624	0.458898
480	0.533333	0.38961	0.581395	0.444444	0.405405	0.472222	0.340806	0.470838	0.47558
485	0.584615	0.28125	0.539326	0.483871	0.5	0.483333	0.351751	0.477812	0.481109
490	0.618182	0.394366	0.545455	0.484848	0.45	0.494444	0.365552	0.49857	0.497629
495	0.584615	0.434783	0.494624	0.516129	0.450704	0.494444	0.366818	0.496171	0.491732
500	0.65625	0.405797	0.581395	0.40678	0.487805	0.511111	0.387182	0.507605	0.510842
505	0.580645	0.268657	0.522727	0.354839	0.493827	0.45	0.309491	0.444139	0.450915
510	0.586207	0.236842	0.642857	0.597015	0.586667	0.527778	0.411567	0.529918	0.538855
515	0.567164	0.305556	0.547619	0.440678	0.589744	0.494444	0.368871	0.490152	0.498161
520	0.586207	0.352941	0.613636	0.4	0.604651	0.522222	0.398849	0.511487	0.52377
525	0.566667	0.447761	0.580645	0.315789	0.481928	0.488889	0.355376	0.478558	0.487403
530	0.622951	0.434783	0.547619	0.507937	0.506024	0.522222	0.401764	0.523863	0.522981
535	0.566667	0.324324	0.512821	0.507042	0.441558	0.466667	0.33806	0.470482	0.469743
540	0.701754	0.376812	0.577778	0.459016	0.481928	0.516667	0.391514	0.519458	0.519282
545	0.59375	0.422535	0.488889	0.387097	0.547945	0.488889	0.360214	0.488043	0.490105
550	0.588235	0.34375	0.551724	0.410959	0.411765	0.466667	0.337962	0.461287	0.464137
555	0.612903	0.305556	0.547619	0.369231	0.38961	0.444444	0.305974	0.444984	0.448037
560	0.567164	0.393443	0.574468	0.421053	0.469136	0.494444	0.363838	0.485053	0.490542
565	0.5	0.410256	0.551724	0.34375	0.478873	0.461111	0.327618	0.456921	0.466199
570	0.6	0.356164	0.455696	0.307692	0.578313	0.461111	0.327924	0.459573	0.46396
575	0.441176	0.289855	0.405063	0.387097	0.536585	0.416667	0.273064	0.411955	0.416723
580	0.603175	0.273973	0.505747	0.338462	0.416667	0.427778	0.285345	0.427605	0.43078
585	0.607143	0.441176	0.534884	0.47619	0.574713	0.527778	0.406732	0.526821	0.528636
590	0.580645	0.405797	0.505747	0.42623	0.469136	0.477778	0.344823	0.477511	0.477898
595	0.508475	0.393443	0.522727	0.428571	0.536585	0.483333	0.352219	0.47796	0.484193
600	0.508475	0.382353	0.489362	0.461538	0.432432	0.455556	0.315874	0.454832	0.455218
605	0.612903	0.324324	0.522727	0.4	0.447368	0.461111	0.324947	0.461465	0.463262
610	0.571429	0.366197	0.465116	0.447761	0.438356	0.455556	0.320563	0.457772	0.455121
615	0.53125	0.30303	0.555556	0.380952	0.545455	0.472222	0.338005	0.463249	0.473942
620	0.557377	0.338462	0.555556	0.4375	0.5	0.483333	0.350873	0.477779	0.483718
625	0.567164	0.333333	0.623656	0.392857	0.571429	0.516667	0.391761	0.497688	0.510966
630	0.631579	0.447761	0.47191	0.470588	0.506329	0.5	0.372671	0.505634	0.500827
635	0.590164	0.285714	0.511111	0.515152	0.493151	0.477778	0.346211	0.479058	0.479107
640	0.721311	0.333333	0.463158	0.4	0.545455	0.488889	0.356383	0.492651	0.489167
645	0.561404	0.459459	0.55814	0.421053	0.55814	0.516667	0.392949	0.511639	0.517726
650	0.612903	0.394366	0.58427	0.338983	0.481013	0.488889	0.358345	0.482307	0.489666
655	0.508475	0.466667	0.561798	0.383562	0.455696	0.477778	0.346227	0.475239	0.481893
660	0.615385	0.342857	0.494118	0.557377	0.556962	0.511111	0.38867	0.51334	0.510782
665	0.5	0.318841	0.45977	0.285714	0.419753	0.4	0.246945	0.396816	0.40229
670	0.542857	0.215385	0.395349	0.40678	0.525	0.422222	0.277054	0.417074	0.417557
675	0.633333	0.450704	0.526316	0.533333	0.432432	0.511111	0.385271	0.515224	0.50948
680	0.461538	0.311688	0.469136	0.421053	0.525	0.438889	0.300028	0.437683	0.443757
685	0.634921	0.351351	0.525	0.533333	0.481928	0.5	0.376307	0.505307	0.502452
690	0.636364	0.4375	0.522727	0.461538	0.519481	0.516667	0.395401	0.515522	0.514473
695	0.588235	0.38806	0.577778	0.46875	0.478873	0.505556	0.382774	0.500339	0.503981
700	0.566667	0.454545	0.592593	0.441176	0.541176	0.522222	0.403544	0.519232	0.52616
705	0.59375	0.34375	0.561798	0.372881	0.47619	0.477778	0.343507	0.469674	0.475985
710	0.385965	0.213333	0.5	0.42623	0.457831	0.4	0.247716	0.396672	0.407172
715	0.545455	0.253521	0.47619	0.492754	0.419753	0.433333	0.290772	0.437535	0.436432
720	0.545455	0.290323	0.602151	0.46875	0.533333	0.5	0.373003	0.488002	0.497939
725	0.584615	0.225806	0.571429	0.483871	0.55	0.494444	0.365008	0.483144	0.490715
730	0.65625	0.356164	0.461538	0.466667	0.472222	0.477778	0.346147	0.482568	0.476878
735	0.676471	0.486486	0.651685	0.483871	0.567164	0.577778	0.47598	0.573136	0.578171
740	0.545455	0.363636	0.568182	0.457143	0.518519	0.494444	0.365906	0.490587	0.497202
745	0.580645	0.444444	0.505747	0.411765	0.450704	0.477778	0.348797	0.478661	0.478374
750	0.535714	0.405797	0.622222	0.492754	0.473684	0.511111	0.387214	0.506034	0.513195
755	0.656716	0.273973	0.457831	0.433333	0.415584	0.444444	0.306924	0.447488	0.442461
760	0.566667	0.354839	0.594059	0.454545	0.507042	0.505556	0.378223	0.49543	0.502716
765	0.5	0.366197	0.55814	0.246154	0.405405	0.422222	0.278233	0.415179	0.426796
770	0.548387	0.371429	0.564706	0.428571	0.520548	0.488889	0.363272	0.486728	0.493895
775	0.655738	0.369231	0.527473	0.47619	0.4	0.483333	0.350349	0.485726	0.481544
780	0.526316	0.394737	0.465116	0.4375	0.545455	0.472222	0.33959	0.473825	0.47577
785	0.482759	0.356164	0.625	0.366197	0.512821	0.472222	0.343341	0.468588	0.484111
790	0.625	0.307692	0.505747	0.46875	0.45	0.472222	0.338676	0.471438	0.469786
795	0.586207	0.354839	0.470588	0.547945	0.512195	0.494444	0.368116	0.494355	0.490365
800	0.433333	0.393939	0.433735	0.507042	0.325	0.416667	0.271328	0.41861	0.413825
805	0.603175	0.354839	0.52381	0.444444	0.386364	0.461111	0.324452	0.462526	0.461084
810	0.451613	0.430769	0.447059	0.342857	0.435897	0.422222	0.277924	0.421639	0.424897
815	0.5	0.383562	0.512195	0.454545	0.481928	0.466667	0.333036	0.466446	0.470145
820	0.566667	0.347826	0.5	0.416667	0.506329	0.466667	0.336298	0.467498	0.470395
825	0.581818	0.450704	0.505747	0.545455	0.54321	0.522222	0.400747	0.525387	0.523063
830	0.622951	0.424242	0.561798	0.412698	0.54321	0.516667	0.392866	0.51298	0.517348
835	0.553846	0.478873	0.53012	0.412698	0.435897	0.483333	0.355255	0.482287	0.483515
840	0.646154	0.369231	0.602151	0.4	0.38961	0.488889	0.357721	0.481429	0.484434
845	0.557377	0.388889	0.571429	0.459016	0.5	0.5	0.372767	0.495342	0.500694
850	0.586207	0.264706	0.506024	0.307692	0.511628	0.438889	0.296768	0.435251	0.442922
855	0.645161	0.5	0.608696	0.46875	0.560976	0.561111	0.448094	0.556717	0.560449
860	0.444444	0.487179	0.549451	0.37037	0.540541	0.488889	0.35978	0.478397	0.48924
865	0.53125	0.356164	0.555556	0.366667	0.520548	0.472222	0.339226	0.466037	0.475629
870	0.444444	0.405405	0.488889	0.322581	0.475	0.433333	0.287349	0.427264	0.435541
875	0.6875	0.447761	0.543478	0.483871	0.586667	0.55	0.435547	0.549855	0.549036
880	0.608696	0.434783	0.541176	0.385965	0.475	0.494444	0.368111	0.489124	0.491607
885	0.407407	0.383562	0.5	0.366667	0.423529	0.422222	0.272858	0.416233	0.424095
890	0.515152	0.363636	0.590909	0.40625	0.447368	0.472222	0.339646	0.464663	0.473565
895	0.575758	0.25	0.53012	0.366667	0.528736	0.461111	0.325285	0.450256	0.45856
900	0.45614	0.40625	0.571429	0.360656	0.482759	0.466667	0.327384	0.455447	0.467246
905	0.615385	0.412698	0.545455	0.41791	0.519481	0.505556	0.381585	0.502186	0.505209
910	0.545455	0.253968	0.512195	0.435897	0.512195	0.455556	0.321675	0.451942	0.457496
915	0.566667	0.233333	0.5	0.477612	0.541176	0.472222	0.337289	0.463758	0.4675
920	0.575758	0.388889	0.555556	0.5	0.472222	0.5	0.374826	0.498485	0.500014
925	0.625	0.345679	0.447368	0.491803	0.512821	0.477778	0.353095	0.484534	0.479658
930	0.516129	0.276923	0.418605	0.411765	0.531646	0.433333	0.290781	0.431013	0.43295
935	0.576271	0.382353	0.5	0.338462	0.5	0.461111	0.324702	0.459417	0.463796
940	0.703704	0.388889	0.539326	0.457143	0.48	0.505556	0.381219	0.513812	0.511019
945	0.590164	0.5	0.666667	0.461538	0.5	0.55	0.434914	0.543674	0.551635
950	0.52459	0.40625	0.483516	0.424242	0.487179	0.466667	0.330292	0.465156	0.466924
955	0.551724	0.322581	0.517647	0.405797	0.465116	0.455556	0.317499	0.452573	0.456768
960	0.492308	0.393939	0.595745	0.3125	0.338028	0.438889	0.296636	0.426504	0.436173
965	0.580645	0.237288	0.5	0.369231	0.465116	0.438889	0.29515	0.430456	0.435088
970	0.459016	0.361111	0.516854	0.447761	0.422535	0.444444	0.305659	0.441456	0.445984
975	0.492308	0.30303	0.565657	0.590164	0.521739	0.5	0.372518	0.49458	0.499772
980	0.59375	0.444444	0.553191	0.380952	0.421053	0.483333	0.350794	0.478678	0.480984
985	0.466667	0.441176	0.428571	0.5	0.52381	0.472222	0.338666	0.472045	0.470618
990	0.557377	0.422535	0.505263	0.492308	0.470588	0.488889	0.36005	0.489614	0.488435
995	0.575758	0.419355	0.547368	0.375	0.465753	0.483333	0.351925	0.476647	0.481155
1000	0.523077	0.305085	0.564706	0.405797	0.512195	0.472222	0.340485	0.462172	0.471956
1005	0.615385	0.432432	0.511628	0.37931	0.467532	0.483333	0.353929	0.481258	0.481728
1010	0.580645	0.289855	0.528736	0.4	0.505747	0.466667	0.329439	0.460997	0.466612
1015	0.62069	0.327869	0.597938	0.28125	0.525	0.483333	0.348142	0.470549	0.482696
1020	0.557377	0.246575	0.589474	0.387097	0.521739	0.466667	0.331412	0.460452	0.47228
1025	0.6	0.352941	0.565217	0.372881	0.54321	0.494444	0.363265	0.48685	0.494835
1030	0.538462	0.354839	0.539326	0.4	0.560976	0.483333	0.352499	0.47872	0.487074
1035	0.586207	0.433333	0.547368	0.492308	0.463415	0.505556	0.376647	0.504526	0.50442
1040	0.46875	0.412698	0.613636	0.385965	0.522727	0.494444	0.364306	0.480755	0.494803
1045	0.472727	0.441176	0.531915	0.388889	0.450704	0.461111	0.324797	0.457082	0.463408
1050	0.472727	0.411765	0.547368	0.461538	0.467532	0.477778	0.342291	0.472186	0.477992
1055	0.528302	0.383562	0.555556	0.380952	0.469136	0.466667	0.329128	0.463501	0.470847
1060	0.558824	0.30303	0.581395	0.380952	0.415584	0.455556	0.319644	0.447957	0.45555
1065	0.618182	0.318841	0.597701	0.411765	0.54321	0.5	0.372999	0.49794	0.506475
1070	0.6	0.38806	0.555556	0.4	0.506024	0.494444	0.363693	0.489928	0.4948
1075	0.576271	0.486486	0.58	0.333333	0.438356	0.494444	0.363051	0.482889	0.488881
1080	0.482759	0.467532	0.47191	0.416667	0.375	0.444444	0.309488	0.442774	0.441574
1085	0.516129	0.318841	0.478261	0.307692	0.388889	0.405556	0.254798	0.401962	0.40635
1090	0.575758	0.342105	0.45977	0.444444	0.411765	0.444444	0.308336	0.446768	0.443396
1095	0.464286	0.459459	0.551724	0.463768	0.513514	0.494444	0.368481	0.49055	0.497359
1100	0.705882	0.369231	0.613636	0.40625	0.4	0.505556	0.382293	0.499	0.500465
1105	0.62069	0.405797	0.634146	0.424242	0.447059	0.505556	0.381542	0.506387	0.512516
1110	0.52459	0.416667	0.602151	0.393939	0.5	0.494444	0.367981	0.487469	0.49768
1115	0.553846	0.338028	0.522727	0.366667	0.394737	0.438889	0.297281	0.435201	0.438716
1120	0.518519	0.382353	0.556701	0.41791	0.405405	0.461111	0.321697	0.456178	0.460992
1125	0.636364	0.366667	0.639175	0.42623	0.526316	0.533333	0.413327	0.51895	0.527565
1130	0.666667	0.32	0.47191	0.521739	0.465753	0.477778	0.346931	0.489214	0.48234
1135	0.576271	0.411765	0.511628	0.323529	0.506329	0.466667	0.332288	0.465904	0.471178
1140	0.482759	0.38806	0.458333	0.459016	0.487179	0.455556	0.313406	0.45507	0.456069
1145	0.481481	0.366197	0.506329	0.405797	0.390805	0.427778	0.285141	0.430122	0.433566
1150	0.526316	0.4	0.516854	0.523077	0.459459	0.483333	0.353132	0.485141	0.484919
1155	0.470588	0.315789	0.564706	0.31746	0.470588	0.433333	0.295716	0.427826	0.441262
1160	0.523077	0.323529	0.505747	0.372881	0.518519	0.455556	0.317211	0.448751	0.455897
1165	0.5625	0.4	0.547619	0.280702	0.5	0.466667	0.333036	0.458164	0.46762
1170	0.4	0.242424	0.533333	0.315789	0.493151	0.405556	0.256556	0.39694	0.413108
1175	0.517241	0.356164	0.5	0.366667	0.518519	0.455556	0.316064	0.451718	0.458404
1180	0.689655	0.394366	0.547368	0.34375	0.472222	0.488889	0.35808	0.489472	0.491189
1185	0.440678	0.289855	0.483516	0.246154	0.473684	0.394444	0.239583	0.386778	0.39931
1190	0.4	0.34375	0.593407	0.38806	0.481928	0.455556	0.314673	0.441429	0.456859
1195	0.515152	0.393939	0.541176	0.461538	0.564103	0.5	0.375508	0.495182	0.501939
1200	0.421053	0.360656	0.456522	0.34375	0.511628	0.427778	0.278486	0.418722	0.426989
1205	0.45614	0.35443	0.554217	0.246154	0.473684	0.422222	0.278921	0.416925	0.432101
1210	0.548387	0.318841	0.525	0.514286	0.531646	0.488889	0.364069	0.487632	0.4907
1215	0.633333	0.309859	0.456522	0.47619	0.486486	0.466667	0.330627	0.472478	0.468223
1220	0.509091	0.416667	0.522727	0.485714	0.453333	0.477778	0.346694	0.477506	0.479111
1225	0.580645	0.323529	0.47191	0.545455	0.48	0.477778	0.346074	0.480308	0.476326
1230	0.617647	0.450704	0.541176	0.38806	0.463768	0.494444	0.372338	0.492271	0.493759
1235	0.575758	0.333333	0.5	0.360656	0.53012	0.466667	0.33252	0.459973	0.465287
1240	0.509091	0.289855	0.5	0.444444	0.493827	0.45	0.307157	0.447444	0.452273
1245	0.444444	0.32	0.608696	0.450704	0.519481	0.477778	0.345065	0.468665	0.482652
1250	0.529412	0.34375	0.53012	0.42623	0.5	0.472222	0.340287	0.465902	0.471662
1255	0.491803	0.347826	0.527473	0.52459	0.435897	0.466667	0.329709	0.465518	0.467451
1260	0.580645	0.327869	0.533333	0.40625	0.578313	0.494444	0.364556	0.485282	0.492352
1265	0.507937	0.4	0.516854	0.40625	0.486486	0.466667	0.332365	0.463505	0.468643
1270	0.610169	0.333333	0.589474	0.5	0.461538	0.5	0.369909	0.498903	0.501796
1275	0.533333	0.368421	0.494118	0.419355	0.441558	0.45	0.312198	0.451357	0.452959
1280	0.622951	0.352941	0.525	0.434783	0.487805	0.483333	0.356036	0.484696	0.485728
1285	0.37931	0.228571	0.526316	0.369231	0.416667	0.394444	0.239042	0.384019	0.396889
1290	0.539683	0.434783	0.5	0.4	0.394737	0.455556	0.316097	0.45384	0.453794
1295	0.548387	0.314286	0.481928	0.430769	0.525	0.461111	0.326525	0.460074	0.463185
1300	0.436364	0.28125	0.551724	0.338028	0.409639	0.411111	0.261139	0.403401	0.415571
1305	0.433333	0.450704	0.564706	0.412698	0.493827	0.477778	0.345778	0.471054	0.481161
1310	0.507937	0.238806	0.574713	0.369231	0.538462	0.455556	0.318186	0.445829	0.459867
1315	0.507937	0.380952	0.58427	0.38806	0.589744	0.5	0.373551	0.490192	0.503242
1320	0.584615	0.28125	0.494382	0.517241	0.571429	0.494444	0.364641	0.489783	0.491205
1325	0.5	0.393939	0.494382	0.305556	0.467532	0.433333	0.289981	0.432282	0.439286
1330	0.561404	0.371429	0.475	0.485714	0.433735	0.461111	0.3277	0.465456	0.462319
1335	0.557377	0.387097	0.527473	0.387097	0.595238	0.5	0.370541	0.490856	0.498594
1340	0.590164	0.459459	0.44186	0.440678	0.475	0.477778	0.345569	0.481432	0.476332
1345	0.645161	0.264706	0.451613	0.275862	0.481013	0.427778	0.279569	0.423671	0.425934
1350	0.612903	0.307692	0.545455	0.466667	0.470588	0.483333	0.350477	0.480661	0.482547
1355	0.45614	0.324324	0.505495	0.508475	0.455696	0.45	0.308168	0.450026	0.453482
1360	0.45283	0.394737	0.454545	0.5	0.43038	0.444444	0.302877	0.446498	0.445376
1365	0.509091	0.438356	0.506024	0.441176	0.419753	0.461111	0.326209	0.46288	0.463654
1370	0.516129	0.289855	0.439024	0.38806	0.5	0.427778	0.285423	0.426614	0.429494
1375	0.419355	0.21875	0.577778	0.387097	0.536585	0.444444	0.301423	0.427913	0.445269
1380	0.315789	0.375	0.494118	0.434783	0.447059	0.422222	0.275499	0.41335	0.422941
1385	0.545455	0.358209	0.522727	0.513514	0.5	0.488889	0.361125	0.487981	0.489515
1390	0.622951	0.328767	0.611765	0.40625	0.571429	0.511111	0.389064	0.508232	0.518244
1395	0.538462	0.30303	0.531915	0.566667	0.477273	0.483333	0.346789	0.483469	0.484353
1400	0.545455	0.346667	0.611765	0.338983	0.346667	0.444444	0.306412	0.437907	0.446633
1405	0.507937	0.30303	0.595238	0.571429	0.52381	0.505556	0.380882	0.500289	0.507363
1410	0.571429	0.438356	0.505747	0.430769	0.388889	0.466667	0.334241	0.467038	0.46486
1415	0.52459	0.342105	0.5	0.472727	0.552632	0.477778	0.344152	0.478411	0.482457
1420	0.566038	0.383562	0.6	0.526316	0.411765	0.5	0.377897	0.497536	0.499691
1425	0.6	0.219178	0.404762	0.318841	0.378378	0.377778	0.223478	0.384232	0.381863
1430	0.478873	0.38806	0.482759	0.508475	0.605263	0.494444	0.368782	0.492686	0.496961
1435	0.516129	0.28169	0.5	0.4	0.607595	0.466667	0.330889	0.461083	0.470416
1440	0.472727	0.416667	0.574468	0.327869	0.564103	0.483333	0.349135	0.471167	0.485685
1445	0.633333	0.4	0.541176	0.376812	0.394737	0.466667	0.333944	0.469212	0.469392
1450	0.584615	0.486486	0.604651	0.405797	0.545455	0.527778	0.415079	0.525401	0.533134
1455	0.5	0.368421	0.590909	0.315789	0.379747	0.438889	0.2959	0.430973	0.441522
1460	0.491228	0.268657	0.577778	0.346667	0.422535	0.427778	0.285208	0.421373	0.433282
1465	0.6	0.363636	0.545455	0.472222	0.459459	0.488889	0.36166	0.488155	0.489116
1470	0.603175	0.266667	0.5625	0.430769	0.5	0.483333	0.350382	0.472622	0.478626
1475	0.472727	0.358209	0.511111	0.307692	0.457831	0.427778	0.279751	0.421514	0.430856
1480	0.440678	0.455696	0.547619	0.380952	0.426667	0.455556	0.320661	0.450322	0.458209
1485	0.666667	0.380952	0.528736	0.339623	0.527473	0.5	0.371891	0.48869	0.492058
1490	0.421053	0.298507	0.541176	0.424242	0.4	0.422222	0.274989	0.416996	0.425688
1495	0.666667	0.30137	0.47191	0.430769	0.465753	0.461111	0.325594	0.467294	0.463763
1500	0.46875	0.333333	0.608696	0.484848	0.564103	0.505556	0.379579	0.491946	0.504867
1505	0.645161	0.352941	0.593407	0.533333	0.607595	0.55	0.434372	0.546487	0.550879
1510	0.622951	0.368421	0.404762	0.421053	0.512195	0.461111	0.325232	0.465876	0.460438
1515	0.612903	0.216216	0.47191	0.40625	0.338028	0.405556	0.256594	0.409062	0.40631
1520	0.535714	0.266667	0.518519	0.529412	0.45	0.455556	0.320756	0.460062	0.461325
1525	0.557377	0.328767	0.534884	0.484848	0.432432	0.466667	0.333892	0.467662	0.469044
1530	0.472727	0.298507	0.431818	0.393939	0.404762	0.4	0.245576	0.400351	0.401493
1535	0.528302	0.416667	0.58427	0.486486	0.444444	0.494444	0.369121	0.492034	0.496379
1540	0.634921	0.285714	0.458333	0.491803	0.545455	0.483333	0.349453	0.483245	0.480559
1545	0.491228	0.450704	0.574468	0.40625	0.459459	0.483333	0.350675	0.476422	0.484134
1550	0.6	0.328358	0.511111	0.419355	0.518519	0.477778	0.343291	0.475469	0.478322
1555	0.62069	0.242424	0.494624	0.387097	0.54321	0.461111	0.320872	0.457609	0.461843
1560	0.575758	0.376812	0.536585	0.411765	0.48	0.477778	0.350459	0.476184	0.479912
1565	0.590164	0.333333	0.547619	0.344828	0.447059	0.455556	0.317304	0.452601	0.458484
1570	0.576271	0.354839	0.5	0.4375	0.433735	0.461111	0.321283	0.460469	0.460165
1575	0.596491	0.346667	0.554217	0.393939	0.379747	0.45	0.312724	0.454212	0.456524
1580	0.612903	0.363636	0.590909	0.41791	0.441558	0.488889	0.360038	0.485384	0.489934
1585	0.7	0.342857	0.571429	0.347826	0.441558	0.477778	0.348114	0.480734	0.483389
1590	0.551724	0.295082	0.488372	0.435897	0.38961	0.433333	0.293217	0.432137	0.431901
1595	0.521739	0.322581	0.511111	0.385965	0.414634	0.438889	0.295485	0.431206	0.435426
1600	0.615385	0.34375	0.555556	0.45	0.432432	0.477778	0.348611	0.479425	0.480726
1605	0.592593	0.28125	0.468085	0.444444	0.423529	0.438889	0.291417	0.44198	0.439803
1610	0.655738	0.369231	0.533333	0.369231	0.481013	0.483333	0.351246	0.481709	0.483701
1615	0.517241	0.369231	0.617021	0.416667	0.535211	0.5	0.374119	0.491074	0.50349
1620	0.666667	0.258065	0.521739	0.378378	0.416667	0.45	0.312252	0.448303	0.448922
1625	0.517241	0.422535	0.555556	0.307692	0.473684	0.461111	0.323871	0.455342	0.465037
1630	0.5	0.388889	0.425	0.4375	0.522727	0.455556	0.318904	0.454823	0.454806
1635	0.551724	0.289855	0.551724	0.454545	0.525	0.477778	0.345148	0.47457	0.481431
1640	0.428571	0.4	0.590909	0.483871	0.52381	0.494444	0.364238	0.485432	0.496631
1645	0.464286	0.295082	0.549451	0.438356	0.379747	0.433333	0.288948	0.425384	0.431925
1650	0.436364	0.465753	0.543478	0.419355	0.461538	0.472222	0.336045	0.465298	0.47262
1655	0.539683	0.3	0.580645	0.394366	0.410959	0.455556	0.31841	0.445131	0.452897
1660	0.474576	0.366667	0.539326	0.4	0.467532	0.455556	0.319238	0.44962	0.457666
1665	0.508475	0.294118	0.551724	0.4	0.421053	0.438889	0.29808	0.435074	0.442477
1670	0.606061	0.47619	0.617021	0.539683	0.567568	0.566667	0.456791	0.561304	0.565282
1675	0.507937	0.264706	0.55914	0.280702	0.455696	0.427778	0.279673	0.413636	0.426942
1680	0.545455	0.371429	0.521739	0.338983	0.575342	0.477778	0.345526	0.47059	0.479753
1685	0.59375	0.447761	0.595238	0.413793	0.666667	0.555556	0.443244	0.543442	0.55399
1690	0.581818	0.30303	0.489362	0.459016	0.404762	0.444444	0.298464	0.447598	0.445769
1695	0.603175	0.383562	0.561798	0.387097	0.438356	0.477778	0.346639	0.474797	0.478553
1700	0.626866	0.34375	0.568182	0.485714	0.507042	0.511111	0.391426	0.506311	0.50882
1705	0.580645	0.40625	0.581395	0.454545	0.560976	0.522222	0.401539	0.516762	0.523372
1710	0.580645	0.349206	0.553191	0.533333	0.444444	0.494444	0.362929	0.492164	0.492137
1715	0.551724	0.421053	0.5625	0.436364	0.48	0.494444	0.363734	0.490328	0.495017
1720	0.523077	0.307692	0.561798	0.461538	0.342105	0.444444	0.304235	0.439242	0.442222
1725	0.634921	0.346667	0.447059	0.344828	0.531646	0.461111	0.325669	0.461024	0.461149
1730	0.464286	0.298507	0.454545	0.428571	0.43038	0.416667	0.268507	0.415258	0.417674
1735	0.5	0.333333	0.6	0.4	0.461538	0.466667	0.330071	0.458974	0.470128
1740	0.491803	0.393443	0.590909	0.506667	0.453333	0.494444	0.369461	0.487231	0.493363
1745	0.482759	0.34375	0.531915	0.360656	0.481928	0.45	0.305975	0.440201	0.449569
1750	0.631579	0.338462	0.537634	0.333333	0.505495	0.477778	0.339864	0.469301	0.474884
1755	0.571429	0.333333	0.517647	0.363636	0.5	0.461111	0.325748	0.457209	0.462833
1760	0.5	0.323529	0.49505	0.4	0.507042	0.45	0.307087	0.445124	0.451292
1765	0.622951	0.342857	0.494624	0.491803	0.373333	0.461111	0.322813	0.465114	0.459377
1770	0.633333	0.421053	0.630435	0.383562	0.512821	0.522222	0.401833	0.516241	0.52458
1775	0.509091	0.444444	0.568182	0.507042	0.486486	0.505556	0.382214	0.503049	0.507178
1780	0.517241	0.318841	0.593407	0.424242	0.473684	0.472222	0.337491	0.465483	0.475334
1785	0.542373	0.342857	0.609756	0.421053	0.493151	0.483333	0.358901	0.481838	0.491958
1790	0.567164	0.432432	0.53012	0.40678	0.363636	0.461111	0.3279	0.460027	0.459701
1795	0.636364	0.277778	0.534884	0.440678	0.493506	0.477778	0.34701	0.476642	0.478971
1800	0.557377	0.272727	0.5	0.4375	0.493827	0.455556	0.316555	0.452286	0.455755
1805	0.521739	0.295082	0.608696	0.360656	0.493506	0.472222	0.338235	0.455936	0.469613
1810	0.617647	0.42623	0.593407	0.440678	0.469136	0.516667	0.393284	0.509419	0.512902
1815	0.533333	0.322581	0.591837	0.344828	0.487805	0.472222	0.33297	0.456077	0.468183
1820	0.655172	0.419753	0.52381	0.483871	0.506667	0.511111	0.390846	0.517855	0.515335
1825	0.454545	0.4	0.516854	0.428571	0.459459	0.455556	0.318721	0.451886	0.457605
1830	0.610169	0.342857	0.539326	0.354839	0.475	0.466667	0.32993	0.464438	0.46932
1835	0.622951	0.347826	0.5	0.419355	0.4	0.455556	0.316608	0.458026	0.455692
1840	0.735294	0.307692	0.551724	0.360656	0.455696	0.488889	0.360375	0.482213	0.482842
1845	0.5	0.447761	0.554217	0.424242	0.5	0.488889	0.361807	0.485244	0.491953
1850	0.619718	0.387097	0.516854	0.461538	0.547945	0.511111	0.390541	0.506631	0.5075
1855	0.490566	0.318841	0.549451	0.369231	0.512195	0.455556	0.314488	0.448057	0.459163
1860	0.590164	0.393443	0.55914	0.539683	0.487805	0.516667	0.391352	0.514047	0.514269
1865	0.5	0.333333	0.674419	0.358209	0.518519	0.488889	0.359684	0.476896	0.495573
1870	0.491228	0.352941	0.55814	0.366667	0.539326	0.472222	0.336229	0.46166	0.473542
1875	0.590164	0.31746	0.511628	0.369231	0.447059	0.45	0.309866	0.447108	0.450243
1880	0.542373	0.4	0.511628	0.4	0.373333	0.444444	0.305433	0.445467	0.446011
1885	0.45614	0.333333	0.488372	0.372881	0.465116	0.427778	0.280727	0.423169	0.43021
1890	0.636364	0.228571	0.539326	0.419355	0.465753	0.461111	0.326025	0.457874	0.461235
1895	0.566667	0.338462	0.578313	0.34375	0.568182	0.488889	0.359529	0.479075	0.491062
1900	0.634921	0.314286	0.466667	0.366667	0.441558	0.444444	0.3027	0.44482	0.443452
1905	0.53125	0.238806	0.543478	0.47619	0.513514	0.466667	0.331095	0.460648	0.467612
1910	0.581818	0.273973	0.568182	0.507463	0.545455	0.494444	0.36663	0.495378	0.501144
1915	0.59375	0.3	0.604651	0.41791	0.409639	0.472222	0.339175	0.46519	0.471499
1920	0.5	0.5	0.554217	0.430769	0.595238	0.522222	0.402184	0.516045	0.524311
1925	0.482759	0.428571	0.537634	0.412698	0.447368	0.466667	0.329355	0.461806	0.467415
1930	0.634921	0.28125	0.488372	0.375	0.506024	0.461111	0.324368	0.457113	0.459136
1935	0.580645	0.375	0.5	0.424242	0.5	0.477778	0.345185	0.475978	0.47745
1940	0.566667	0.328358	0.568182	0.451613	0.481928	0.483333	0.350722	0.479349	0.484895
1945	0.603175	0.394737	0.506024	0.296296	0.5	0.466667	0.332593	0.460046	0.464947
1950	0.516129	0.352941	0.590909	0.412698	0.506329	0.483333	0.351997	0.475801	0.486267
1955	0.491803	0.295082	0.622222	0.333333	0.536585	0.472222	0.336897	0.455805	0.47358
1960	0.535714	0.38806	0.615385	0.545455	0.5	0.522222	0.399207	0.516923	0.522936
1965	0.507937	0.294118	0.551724	0.472727	0.436782	0.455556	0.31555	0.452657	0.458094
1970	0.631579	0.171429	0.537634	0.461538	0.373333	0.433333	0.287809	0.435103	0.435525
1975	0.607143	0.338983	0.489362	0.441176	0.481928	0.472222	0.33509	0.471718	0.471044
1980	0.581818	0.333333	0.537634	0.3	0.511628	0.461111	0.319461	0.452883	0.461768
1985	0.535714	0.4	0.452381	0.463768	0.345679	0.433333	0.290803	0.439508	0.433797
1990	0.580645	0.277778	0.539326	0.5	0.467532	0.472222	0.338033	0.473056	0.475125
1995	0.59375	0.379747	0.488372	0.37931	0.356164	0.438889	0.299631	0.439469	0.437144
2000	0.62069	0.375	0.55914	0.514286	0.506667	0.516667	0.393729	0.515156	0.515869

## Sheet: SVM
Number of features	Pre-vaccination	ChAdOx1-Onset	MenACWY-Onset	ChAdOx1-7D	MenACWY-7D	ACC	MCC	Macro F1	Weighted F1
5	0.666667	0.378378	0.375	0.459016	0.5	0.477778	0.359774	0.475812	0.465085
10	0.702703	0.394737	0.421053	0.492754	0.492308	0.5	0.388508	0.500711	0.489786
15	0.8	0.383562	0.469136	0.545455	0.64	0.561111	0.45541	0.56763	0.558392
20	0.742857	0.558824	0.611765	0.644068	0.666667	0.644444	0.557573	0.644836	0.641069
25	0.753623	0.57971	0.588235	0.677966	0.666667	0.65	0.564296	0.65324	0.646138
30	0.753623	0.657534	0.588235	0.655172	0.64	0.655556	0.572474	0.658913	0.650533
35	0.714286	0.613333	0.582278	0.633333	0.631579	0.633333	0.547956	0.634962	0.628978
40	0.705882	0.507463	0.62069	0.539683	0.586667	0.594444	0.494321	0.592077	0.592406
45	0.686567	0.537313	0.650602	0.584615	0.589744	0.611111	0.516268	0.609768	0.610767
50	0.686567	0.542857	0.641975	0.5625	0.589744	0.605556	0.510298	0.604729	0.605845
55	0.69697	0.535211	0.641975	0.59375	0.564103	0.605556	0.510143	0.606402	0.605487
60	0.716418	0.514286	0.609756	0.5625	0.545455	0.588889	0.489092	0.589683	0.586915
65	0.686567	0.553846	0.666667	0.5625	0.597403	0.616667	0.521571	0.613397	0.616051
70	0.686567	0.523077	0.659091	0.5625	0.605263	0.611111	0.514455	0.6073	0.610222
75	0.78125	0.571429	0.629213	0.580645	0.586667	0.627778	0.534558	0.629841	0.625328
80	0.75	0.6	0.629213	0.622951	0.631579	0.644444	0.555149	0.646749	0.642813
85	0.741935	0.676056	0.642857	0.636364	0.675325	0.672222	0.592182	0.674507	0.671219
90	0.69697	0.611111	0.531646	0.52459	0.585366	0.588889	0.489289	0.589936	0.58391
95	0.6875	0.583333	0.512195	0.542373	0.578313	0.577778	0.473014	0.580743	0.573571
100	0.721311	0.552632	0.54321	0.517241	0.571429	0.577778	0.473453	0.581165	0.575731
105	0.677419	0.533333	0.506329	0.548387	0.609756	0.572222	0.468059	0.575045	0.569412
110	0.689655	0.506667	0.556962	0.523077	0.60241	0.572222	0.467802	0.575754	0.573824
115	0.666667	0.631579	0.6	0.542373	0.658537	0.622222	0.530586	0.619831	0.620259
120	0.666667	0.64	0.592593	0.542373	0.658537	0.622222	0.529857	0.620034	0.619869
125	0.6	0.623377	0.635294	0.542373	0.658228	0.616667	0.521437	0.611854	0.61716
130	0.622951	0.623377	0.595238	0.526316	0.666667	0.611111	0.514605	0.60691	0.609644
135	0.666667	0.64	0.635294	0.6	0.649351	0.638889	0.549925	0.638262	0.638531
140	0.65625	0.701299	0.581395	0.551724	0.613333	0.622222	0.529598	0.6208	0.617767
145	0.615385	0.623377	0.581395	0.5	0.611111	0.588889	0.488867	0.586254	0.587771
150	0.615385	0.625	0.578313	0.517241	0.621622	0.594444	0.497218	0.591512	0.592531
155	0.606061	0.641026	0.578313	0.542373	0.621622	0.6	0.503965	0.597879	0.598156
160	0.634921	0.567901	0.592593	0.548387	0.657534	0.6	0.505679	0.600267	0.60231
165	0.666667	0.571429	0.512195	0.584615	0.630137	0.588889	0.490548	0.593009	0.586876
170	0.666667	0.571429	0.512195	0.575758	0.611111	0.583333	0.484062	0.587432	0.581066
175	0.626866	0.630137	0.53012	0.571429	0.675676	0.605556	0.510574	0.606845	0.604082
180	0.606061	0.5	0.447059	0.571429	0.575342	0.533333	0.41972	0.539978	0.53233
185	0.606061	0.506329	0.447059	0.571429	0.567568	0.533333	0.41918	0.539689	0.53172
190	0.584615	0.506329	0.418605	0.571429	0.540541	0.516667	0.397493	0.524304	0.514679
195	0.588235	0.583333	0.5	0.62069	0.651163	0.588889	0.490932	0.588684	0.58404
200	0.558824	0.575342	0.48	0.596491	0.643678	0.572222	0.470563	0.570867	0.566876
205	0.567164	0.575342	0.48	0.610169	0.651163	0.577778	0.477445	0.576768	0.572205
210	0.567164	0.575342	0.48	0.610169	0.651163	0.577778	0.477445	0.576768	0.572205
215	0.567164	0.575342	0.48	0.610169	0.651163	0.577778	0.477445	0.576768	0.572205
220	0.567164	0.56	0.506667	0.610169	0.666667	0.583333	0.484961	0.582133	0.579886
225	0.571429	0.583333	0.512821	0.586207	0.634146	0.577778	0.476795	0.577587	0.575057
230	0.571429	0.575342	0.519481	0.586207	0.634146	0.577778	0.477506	0.577321	0.575331
235	0.597015	0.611111	0.567901	0.610169	0.666667	0.611111	0.516443	0.610573	0.610055
240	0.597015	0.60274	0.55	0.610169	0.666667	0.605556	0.510117	0.605318	0.603846
245	0.59375	0.605263	0.531646	0.625	0.597403	0.588889	0.490824	0.590612	0.585685
250	0.59375	0.5	0.467532	0.548387	0.567901	0.533333	0.420964	0.535514	0.530157
255	0.59375	0.5	0.467532	0.548387	0.567901	0.533333	0.420964	0.535514	0.530157
260	0.59375	0.493506	0.531646	0.548387	0.615385	0.555556	0.448606	0.556535	0.556523
265	0.59375	0.5	0.55	0.548387	0.615385	0.561111	0.454858	0.561504	0.562506
270	0.59375	0.5	0.55	0.548387	0.615385	0.561111	0.454858	0.561504	0.562506
275	0.584615	0.513514	0.525	0.548387	0.607595	0.555556	0.447526	0.555822	0.55521
280	0.584615	0.520548	0.525	0.548387	0.6	0.555556	0.447181	0.55571	0.55477
285	0.584615	0.520548	0.525	0.548387	0.6	0.555556	0.447181	0.55571	0.55477
290	0.59375	0.526316	0.560976	0.622951	0.623377	0.583333	0.481914	0.585474	0.584444
295	0.637681	0.422535	0.409091	0.508475	0.520548	0.494444	0.368888	0.499666	0.490336
300	0.615385	0.4	0.341463	0.472727	0.512821	0.461111	0.328413	0.468479	0.457236
305	0.615385	0.4	0.337349	0.472727	0.519481	0.461111	0.328167	0.468988	0.457678
310	0.615385	0.4	0.337349	0.472727	0.519481	0.461111	0.328167	0.468988	0.457678
315	0.615385	0.4	0.337349	0.472727	0.493506	0.455556	0.321157	0.463794	0.451762
320	0.647059	0.410256	0.345679	0.5	0.545455	0.483333	0.357546	0.48969	0.477298
325	0.606061	0.410256	0.35	0.508475	0.545455	0.477778	0.350759	0.484049	0.473234
330	0.606061	0.410256	0.35	0.508475	0.545455	0.477778	0.350759	0.484049	0.473234
335	0.575758	0.415584	0.345679	0.5	0.552632	0.472222	0.34342	0.477931	0.468423
340	0.575758	0.415584	0.345679	0.5	0.552632	0.472222	0.34342	0.477931	0.468423
345	0.575758	0.415584	0.345679	0.508475	0.545455	0.472222	0.343072	0.47819	0.4682
350	0.575758	0.415584	0.345679	0.508475	0.545455	0.472222	0.343072	0.47819	0.4682
355	0.575758	0.421053	0.365854	0.5	0.552632	0.477778	0.349745	0.483059	0.474693
360	0.575758	0.421053	0.365854	0.5	0.552632	0.477778	0.349745	0.483059	0.474693
365	0.625	0.4	0.405405	0.466667	0.545455	0.483333	0.362473	0.488505	0.481904
370	0.625	0.4	0.405405	0.466667	0.545455	0.483333	0.362473	0.488505	0.481904
375	0.625	0.4	0.405405	0.466667	0.545455	0.483333	0.362473	0.488505	0.481904
380	0.606061	0.4	0.383562	0.474576	0.493506	0.466667	0.342347	0.471541	0.462634
385	0.606061	0.4	0.383562	0.474576	0.493506	0.466667	0.342347	0.471541	0.462634
390	0.606061	0.4	0.383562	0.474576	0.493506	0.466667	0.342347	0.471541	0.462634
395	0.606061	0.4	0.383562	0.474576	0.493506	0.466667	0.342347	0.471541	0.462634
400	0.597015	0.4	0.383562	0.448276	0.493506	0.461111	0.335472	0.464472	0.456794
405	0.597015	0.4	0.383562	0.448276	0.493506	0.461111	0.335472	0.464472	0.456794
410	0.625	0.404762	0.441558	0.448276	0.519481	0.483333	0.360261	0.487815	0.483235
415	0.636364	0.385542	0.467532	0.482759	0.526316	0.494444	0.374722	0.499703	0.495629
420	0.615385	0.37037	0.415584	0.5	0.519481	0.477778	0.352873	0.484164	0.47722
425	0.615385	0.37037	0.415584	0.5	0.519481	0.477778	0.352873	0.484164	0.47722
430	0.615385	0.37037	0.415584	0.5	0.519481	0.477778	0.352873	0.484164	0.47722
435	0.615385	0.365854	0.415584	0.474576	0.519481	0.472222	0.346006	0.478176	0.472154
440	0.615385	0.365854	0.435897	0.474576	0.526316	0.477778	0.352714	0.483606	0.479015
445	0.57971	0.430769	0.505495	0.412698	0.583333	0.505556	0.382165	0.502401	0.506016
450	0.57971	0.430769	0.505495	0.412698	0.583333	0.505556	0.382165	0.502401	0.506016
455	0.57971	0.454545	0.505495	0.419355	0.583333	0.511111	0.389043	0.508488	0.511484
460	0.57971	0.454545	0.505495	0.419355	0.583333	0.511111	0.389043	0.508488	0.511484
465	0.57971	0.454545	0.505495	0.419355	0.583333	0.511111	0.389043	0.508488	0.511484
470	0.57971	0.454545	0.505495	0.419355	0.583333	0.511111	0.389043	0.508488	0.511484
475	0.571429	0.394737	0.54321	0.491228	0.578947	0.516667	0.400039	0.51591	0.520013
480	0.571429	0.4	0.567901	0.491228	0.597403	0.527778	0.413613	0.525592	0.531629
485	0.571429	0.4	0.560976	0.491228	0.578947	0.522222	0.406367	0.520516	0.525616
490	0.571429	0.394737	0.55	0.491228	0.597403	0.522222	0.407303	0.520959	0.525989
495	0.571429	0.394737	0.55	0.491228	0.597403	0.522222	0.407303	0.520959	0.525989
500	0.571429	0.394737	0.55	0.491228	0.597403	0.522222	0.407303	0.520959	0.525989
505	0.56338	0.405405	0.585366	0.464286	0.597403	0.527778	0.413236	0.523168	0.531393
510	0.56338	0.4	0.567901	0.464286	0.597403	0.522222	0.406892	0.518594	0.525841
515	0.56338	0.4	0.567901	0.464286	0.597403	0.522222	0.406892	0.518594	0.525841
520	0.583333	0.4	0.567901	0.464286	0.605263	0.527778	0.414472	0.524157	0.530847
525	0.56338	0.4	0.567901	0.464286	0.597403	0.522222	0.406892	0.518594	0.525841
530	0.571429	0.4	0.585366	0.5	0.589744	0.533333	0.419437	0.529308	0.535906
535	0.571429	0.4	0.585366	0.5	0.589744	0.533333	0.419437	0.529308	0.535906
540	0.608696	0.411765	0.506024	0.491803	0.556962	0.516667	0.39745	0.51505	0.514517
545	0.608696	0.411765	0.506024	0.491803	0.556962	0.516667	0.39745	0.51505	0.514517
550	0.608696	0.411765	0.506024	0.491803	0.556962	0.516667	0.39745	0.51505	0.514517
555	0.608696	0.411765	0.506024	0.491803	0.556962	0.516667	0.39745	0.51505	0.514517
560	0.608696	0.411765	0.506024	0.491803	0.556962	0.516667	0.39745	0.51505	0.514517
565	0.608696	0.411765	0.506024	0.491803	0.556962	0.516667	0.39745	0.51505	0.514517
570	0.575758	0.432432	0.506329	0.430769	0.578947	0.505556	0.386573	0.504847	0.507915
575	0.575758	0.432432	0.506329	0.430769	0.578947	0.505556	0.386573	0.504847	0.507915
580	0.647059	0.432432	0.487805	0.507937	0.547945	0.522222	0.407026	0.524636	0.520365
585	0.647059	0.432432	0.487805	0.507937	0.547945	0.522222	0.407026	0.524636	0.520365
590	0.647059	0.432432	0.487805	0.507937	0.547945	0.522222	0.407026	0.524636	0.520365
595	0.647059	0.432432	0.487805	0.507937	0.547945	0.522222	0.407026	0.524636	0.520365
600	0.647059	0.432432	0.487805	0.507937	0.547945	0.522222	0.407026	0.524636	0.520365
605	0.647059	0.432432	0.487805	0.507937	0.547945	0.522222	0.407026	0.524636	0.520365
610	0.647059	0.432432	0.487805	0.507937	0.547945	0.522222	0.407026	0.524636	0.520365
615	0.647059	0.432432	0.487805	0.507937	0.547945	0.522222	0.407026	0.524636	0.520365
620	0.647059	0.432432	0.487805	0.507937	0.547945	0.522222	0.407026	0.524636	0.520365
625	0.647059	0.453333	0.487805	0.483871	0.547945	0.522222	0.407051	0.524003	0.520186
630	0.647059	0.453333	0.487805	0.483871	0.547945	0.522222	0.407051	0.524003	0.520186
635	0.647059	0.453333	0.487805	0.459016	0.567568	0.522222	0.40664	0.522956	0.520513
640	0.647059	0.453333	0.487805	0.483871	0.547945	0.522222	0.407051	0.524003	0.520186
645	0.647059	0.453333	0.487805	0.483871	0.547945	0.522222	0.407051	0.524003	0.520186
650	0.647059	0.453333	0.487805	0.483871	0.547945	0.522222	0.407051	0.524003	0.520186
655	0.647059	0.453333	0.487805	0.483871	0.547945	0.522222	0.407051	0.524003	0.520186
660	0.647059	0.459459	0.487805	0.491803	0.56	0.527778	0.413189	0.529225	0.525377
665	0.636364	0.447368	0.481928	0.491803	0.540541	0.516667	0.398829	0.519601	0.51547
670	0.636364	0.447368	0.481928	0.491803	0.540541	0.516667	0.398829	0.519601	0.51547
675	0.606061	0.453333	0.481928	0.516129	0.540541	0.516667	0.398776	0.519598	0.515736
680	0.615385	0.432432	0.481928	0.507937	0.533333	0.511111	0.39126	0.514203	0.510399
685	0.615385	0.432432	0.481928	0.507937	0.533333	0.511111	0.39126	0.514203	0.510399
690	0.584615	0.472222	0.541176	0.553846	0.547945	0.538889	0.425871	0.539961	0.539187
695	0.606061	0.465753	0.547619	0.53125	0.547945	0.538889	0.426519	0.539726	0.539372
700	0.606061	0.465753	0.547619	0.53125	0.547945	0.538889	0.426519	0.539726	0.539372
705	0.626866	0.478873	0.547619	0.553846	0.547945	0.55	0.440652	0.55103	0.548895
710	0.626866	0.478873	0.547619	0.553846	0.547945	0.55	0.440652	0.55103	0.548895
715	0.567164	0.459459	0.541176	0.516129	0.555556	0.527778	0.412532	0.527897	0.529483
720	0.567164	0.459459	0.541176	0.516129	0.555556	0.527778	0.412532	0.527897	0.529483
725	0.567164	0.459459	0.541176	0.516129	0.555556	0.527778	0.412532	0.527897	0.529483
730	0.575758	0.453333	0.52381	0.507937	0.555556	0.522222	0.406034	0.523278	0.523844
735	0.575758	0.453333	0.52381	0.507937	0.555556	0.522222	0.406034	0.523278	0.523844
740	0.575758	0.453333	0.52381	0.507937	0.555556	0.522222	0.406034	0.523278	0.523844
745	0.575758	0.453333	0.52381	0.507937	0.555556	0.522222	0.406034	0.523278	0.523844
750	0.553846	0.459459	0.511628	0.507937	0.555556	0.516667	0.397774	0.517685	0.518256
755	0.276923	0.375	0.481013	0.375	0.340909	0.372222	0.2155	0.369769	0.379115
760	0.276923	0.375	0.481013	0.375	0.340909	0.372222	0.2155	0.369769	0.379115
765	0.276923	0.375	0.481013	0.375	0.340909	0.372222	0.2155	0.369769	0.379115
770	0.276923	0.375	0.487179	0.375	0.359551	0.377778	0.222871	0.374731	0.384971
775	0.276923	0.375	0.487179	0.375	0.359551	0.377778	0.222871	0.374731	0.384971
780	0.276923	0.375	0.487179	0.375	0.359551	0.377778	0.222871	0.374731	0.384971
785	0.276923	0.375	0.487179	0.375	0.359551	0.377778	0.222871	0.374731	0.384971
790	0.28125	0.349206	0.519481	0.369231	0.395604	0.388889	0.237093	0.382954	0.396624
795	0.28125	0.349206	0.519481	0.369231	0.395604	0.388889	0.237093	0.382954	0.396624
800	0.28125	0.349206	0.519481	0.369231	0.395604	0.388889	0.237093	0.382954	0.396624
805	0.28125	0.349206	0.519481	0.363636	0.4	0.388889	0.237392	0.382715	0.396693
810	0.28125	0.349206	0.519481	0.369231	0.395604	0.388889	0.237093	0.382954	0.396624
815	0.28125	0.349206	0.519481	0.363636	0.4	0.388889	0.237392	0.382715	0.396693
820	0.28125	0.349206	0.519481	0.363636	0.4	0.388889	0.237392	0.382715	0.396693
825	0.28125	0.349206	0.519481	0.363636	0.4	0.388889	0.237392	0.382715	0.396693
830	0.28125	0.349206	0.519481	0.363636	0.4	0.388889	0.237392	0.382715	0.396693
835	0.28125	0.349206	0.519481	0.363636	0.4	0.388889	0.237392	0.382715	0.396693
840	0.28125	0.349206	0.519481	0.363636	0.4	0.388889	0.237392	0.382715	0.396693
845	0.28125	0.349206	0.519481	0.363636	0.4	0.388889	0.237392	0.382715	0.396693
850	0.28125	0.349206	0.519481	0.363636	0.4	0.388889	0.237392	0.382715	0.396693
855	0.28125	0.349206	0.519481	0.363636	0.4	0.388889	0.237392	0.382715	0.396693
860	0.28125	0.349206	0.519481	0.363636	0.4	0.388889	0.237392	0.382715	0.396693
865	0.28125	0.349206	0.519481	0.363636	0.4	0.388889	0.237392	0.382715	0.396693
870	0.290323	0.369231	0.512821	0.430769	0.422222	0.411111	0.264344	0.405073	0.416337
875	0.290323	0.369231	0.512821	0.430769	0.422222	0.411111	0.264344	0.405073	0.416337
880	0.290323	0.369231	0.512821	0.430769	0.422222	0.411111	0.264344	0.405073	0.416337
885	0.290323	0.369231	0.512821	0.430769	0.422222	0.411111	0.264344	0.405073	0.416337
890	0.290323	0.369231	0.512821	0.430769	0.422222	0.411111	0.264344	0.405073	0.416337
895	0.290323	0.369231	0.512821	0.430769	0.422222	0.411111	0.264344	0.405073	0.416337
900	0.290323	0.369231	0.512821	0.430769	0.422222	0.411111	0.264344	0.405073	0.416337
905	0.290323	0.369231	0.512821	0.430769	0.422222	0.411111	0.264344	0.405073	0.416337
910	0.290323	0.369231	0.512821	0.430769	0.422222	0.411111	0.264344	0.405073	0.416337
915	0.290323	0.369231	0.512821	0.430769	0.422222	0.411111	0.264344	0.405073	0.416337
920	0.290323	0.369231	0.512821	0.430769	0.422222	0.411111	0.264344	0.405073	0.416337
925	0.290323	0.369231	0.512821	0.430769	0.422222	0.411111	0.264344	0.405073	0.416337
930	0.290323	0.369231	0.512821	0.430769	0.422222	0.411111	0.264344	0.405073	0.416337
935	0.290323	0.369231	0.512821	0.430769	0.422222	0.411111	0.264344	0.405073	0.416337
940	0.290323	0.369231	0.512821	0.430769	0.422222	0.411111	0.264344	0.405073	0.416337
945	0.3125	0.376812	0.461538	0.41791	0.317073	0.377778	0.224608	0.377167	0.381816
950	0.3125	0.376812	0.461538	0.41791	0.317073	0.377778	0.224608	0.377167	0.381816
955	0.290323	0.382353	0.461538	0.441176	0.309524	0.377778	0.223949	0.376983	0.381417
960	0.290323	0.38806	0.461538	0.463768	0.309524	0.383333	0.23109	0.382643	0.386229
965	0.290323	0.38806	0.461538	0.463768	0.309524	0.383333	0.23109	0.382643	0.386229
970	0.290323	0.393939	0.461538	0.478873	0.313253	0.388889	0.23866	0.387585	0.390674
975	0.290323	0.393939	0.461538	0.478873	0.313253	0.388889	0.23866	0.387585	0.390674
980	0.290323	0.38806	0.461538	0.457143	0.313253	0.383333	0.23149	0.382063	0.385974
985	0.290323	0.38806	0.461538	0.457143	0.313253	0.383333	0.23149	0.382063	0.385974
990	0.290323	0.38806	0.461538	0.457143	0.313253	0.383333	0.23149	0.382063	0.385974
995	0.290323	0.38806	0.461538	0.457143	0.313253	0.383333	0.23149	0.382063	0.385974
1000	0.290323	0.38806	0.461538	0.457143	0.313253	0.383333	0.23149	0.382063	0.385974
1005	0.290323	0.38806	0.461538	0.457143	0.313253	0.383333	0.23149	0.382063	0.385974
1010	0.290323	0.38806	0.461538	0.457143	0.313253	0.383333	0.23149	0.382063	0.385974
1015	0.290323	0.393939	0.461538	0.478873	0.313253	0.388889	0.23866	0.387585	0.390674
1020	0.290323	0.393939	0.461538	0.478873	0.313253	0.388889	0.23866	0.387585	0.390674
1025	0.290323	0.393939	0.461538	0.478873	0.313253	0.388889	0.23866	0.387585	0.390674
1030	0.290323	0.393939	0.461538	0.478873	0.313253	0.388889	0.23866	0.387585	0.390674
1035	0.290323	0.393939	0.461538	0.478873	0.313253	0.388889	0.23866	0.387585	0.390674
1040	0.290323	0.393939	0.461538	0.478873	0.313253	0.388889	0.23866	0.387585	0.390674
1045	0.290323	0.393939	0.461538	0.478873	0.313253	0.388889	0.23866	0.387585	0.390674
1050	0.290323	0.393939	0.461538	0.478873	0.313253	0.388889	0.23866	0.387585	0.390674
1055	0.290323	0.393939	0.461538	0.478873	0.313253	0.388889	0.23866	0.387585	0.390674
1060	0.318841	0.416667	0.435897	0.328358	0.297297	0.361111	0.206947	0.359412	0.364019
1065	0.318841	0.416667	0.435897	0.328358	0.297297	0.361111	0.206947	0.359412	0.364019
1070	0.318841	0.416667	0.435897	0.328358	0.297297	0.361111	0.206947	0.359412	0.364019
1075	0.318841	0.416667	0.435897	0.328358	0.297297	0.361111	0.206947	0.359412	0.364019
1080	0.318841	0.416667	0.435897	0.328358	0.297297	0.361111	0.206947	0.359412	0.364019
1085	0.318841	0.416667	0.435897	0.328358	0.297297	0.361111	0.206947	0.359412	0.364019
1090	0.342857	0.485714	0.487179	0.382353	0.297297	0.4	0.256133	0.39908	0.402937
1095	0.342857	0.485714	0.487179	0.382353	0.297297	0.4	0.256133	0.39908	0.402937
1100	0.342857	0.485714	0.487179	0.382353	0.297297	0.4	0.256133	0.39908	0.402937
1105	0.352941	0.485714	0.475	0.369231	0.337662	0.405556	0.26022	0.40411	0.408389
1110	0.352941	0.485714	0.475	0.369231	0.337662	0.405556	0.26022	0.40411	0.408389
1115	0.352941	0.485714	0.475	0.369231	0.337662	0.405556	0.26022	0.40411	0.408389
1120	0.352941	0.485714	0.475	0.369231	0.337662	0.405556	0.26022	0.40411	0.408389
1125	0.352941	0.485714	0.475	0.369231	0.337662	0.405556	0.26022	0.40411	0.408389
1130	0.352941	0.485714	0.475	0.369231	0.337662	0.405556	0.26022	0.40411	0.408389
1135	0.352941	0.485714	0.475	0.369231	0.337662	0.405556	0.26022	0.40411	0.408389
1140	0.352941	0.485714	0.475	0.369231	0.337662	0.405556	0.26022	0.40411	0.408389
1145	0.352941	0.485714	0.475	0.369231	0.337662	0.405556	0.26022	0.40411	0.408389
1150	0.352941	0.485714	0.475	0.369231	0.337662	0.405556	0.26022	0.40411	0.408389
1155	0.352941	0.485714	0.475	0.369231	0.337662	0.405556	0.26022	0.40411	0.408389
1160	0.352941	0.485714	0.475	0.369231	0.337662	0.405556	0.26022	0.40411	0.408389
1165	0.352941	0.485714	0.475	0.369231	0.337662	0.405556	0.26022	0.40411	0.408389
1170	0.352941	0.485714	0.475	0.369231	0.337662	0.405556	0.26022	0.40411	0.408389
1175	0.352941	0.485714	0.475	0.369231	0.337662	0.405556	0.26022	0.40411	0.408389
1180	0.352941	0.485714	0.475	0.369231	0.337662	0.405556	0.26022	0.40411	0.408389
1185	0.352941	0.485714	0.475	0.369231	0.337662	0.405556	0.26022	0.40411	0.408389
1190	0.376812	0.450704	0.481928	0.4	0.305556	0.405556	0.260428	0.403	0.40544
1195	0.376812	0.450704	0.481928	0.4	0.305556	0.405556	0.260428	0.403	0.40544
1200	0.376812	0.450704	0.481928	0.4	0.305556	0.405556	0.260428	0.403	0.40544
1205	0.376812	0.450704	0.481928	0.4	0.305556	0.405556	0.260428	0.403	0.40544
1210	0.376812	0.450704	0.481928	0.4	0.305556	0.405556	0.260428	0.403	0.40544
1215	0.376812	0.450704	0.481928	0.4	0.305556	0.405556	0.260428	0.403	0.40544
1220	0.376812	0.450704	0.481928	0.4	0.305556	0.405556	0.260428	0.403	0.40544
1225	0.376812	0.450704	0.481928	0.4	0.305556	0.405556	0.260428	0.403	0.40544
1230	0.376812	0.450704	0.481928	0.4	0.305556	0.405556	0.260428	0.403	0.40544
1235	0.376812	0.450704	0.481928	0.4	0.305556	0.405556	0.260428	0.403	0.40544
1240	0.376812	0.438356	0.481928	0.322581	0.30137	0.388889	0.238902	0.384209	0.389319
1245	0.376812	0.438356	0.481928	0.322581	0.30137	0.388889	0.238902	0.384209	0.389319
1250	0.376812	0.438356	0.481928	0.322581	0.30137	0.388889	0.238902	0.384209	0.389319
1255	0.376812	0.438356	0.481928	0.322581	0.30137	0.388889	0.238902	0.384209	0.389319
1260	0.376812	0.438356	0.487805	0.322581	0.324324	0.394444	0.246092	0.389976	0.396082
1265	0.376812	0.438356	0.481928	0.322581	0.30137	0.388889	0.238902	0.384209	0.389319
1270	0.376812	0.438356	0.487805	0.322581	0.324324	0.394444	0.246092	0.389976	0.396082
1275	0.382353	0.463768	0.54321	0.369231	0.363636	0.427778	0.287561	0.42444	0.43283
1280	0.382353	0.463768	0.54321	0.369231	0.363636	0.427778	0.287561	0.42444	0.43283
1285	0.382353	0.463768	0.54321	0.369231	0.363636	0.427778	0.287561	0.42444	0.43283
1290	0.382353	0.463768	0.54321	0.369231	0.363636	0.427778	0.287561	0.42444	0.43283
1295	0.376812	0.463768	0.55	0.369231	0.363636	0.427778	0.288326	0.424689	0.433711
1300	0.376812	0.463768	0.55	0.369231	0.363636	0.427778	0.288326	0.424689	0.433711
1305	0.376812	0.463768	0.55	0.369231	0.363636	0.427778	0.288326	0.424689	0.433711
1310	0.376812	0.463768	0.55	0.369231	0.363636	0.427778	0.288326	0.424689	0.433711
1315	0.376812	0.463768	0.55	0.369231	0.363636	0.427778	0.288326	0.424689	0.433711
1320	0.382353	0.457143	0.525	0.369231	0.363636	0.422222	0.281158	0.419473	0.426861
1325	0.382353	0.457143	0.525	0.369231	0.363636	0.422222	0.281158	0.419473	0.426861
1330	0.382353	0.457143	0.525	0.369231	0.363636	0.422222	0.281158	0.419473	0.426861
1335	0.382353	0.457143	0.525	0.369231	0.363636	0.422222	0.281158	0.419473	0.426861
1340	0.382353	0.457143	0.525	0.369231	0.363636	0.422222	0.281158	0.419473	0.426861
1345	0.382353	0.457143	0.525	0.369231	0.363636	0.422222	0.281158	0.419473	0.426861
1350	0.382353	0.457143	0.525	0.369231	0.363636	0.422222	0.281158	0.419473	0.426861
1355	0.382353	0.457143	0.525	0.369231	0.363636	0.422222	0.281158	0.419473	0.426861
1360	0.382353	0.457143	0.525	0.369231	0.363636	0.422222	0.281158	0.419473	0.426861
1365	0.382353	0.457143	0.525	0.369231	0.363636	0.422222	0.281158	0.419473	0.426861
1370	0.382353	0.457143	0.525	0.369231	0.363636	0.422222	0.281158	0.419473	0.426861
1375	0.382353	0.457143	0.525	0.369231	0.363636	0.422222	0.281158	0.419473	0.426861
1380	0.382353	0.457143	0.525	0.369231	0.363636	0.422222	0.281158	0.419473	0.426861
1385	0.376812	0.463768	0.55	0.369231	0.363636	0.427778	0.288326	0.424689	0.433711
1390	0.376812	0.463768	0.55	0.369231	0.363636	0.427778	0.288326	0.424689	0.433711
1395	0.382353	0.463768	0.54321	0.369231	0.363636	0.427778	0.287561	0.42444	0.43283
1400	0.382353	0.463768	0.54321	0.369231	0.363636	0.427778	0.287561	0.42444	0.43283
1405	0.382353	0.463768	0.54321	0.369231	0.363636	0.427778	0.287561	0.42444	0.43283
1410	0.382353	0.463768	0.54321	0.369231	0.363636	0.427778	0.287561	0.42444	0.43283
1415	0.382353	0.463768	0.54321	0.369231	0.363636	0.427778	0.287561	0.42444	0.43283
1420	0.382353	0.457143	0.518519	0.375	0.363636	0.422222	0.280488	0.41933	0.42613
1425	0.382353	0.444444	0.512195	0.4	0.328767	0.416667	0.274418	0.413552	0.418375
1430	0.382353	0.444444	0.512195	0.4	0.328767	0.416667	0.274418	0.413552	0.418375
1435	0.382353	0.444444	0.512195	0.4	0.328767	0.416667	0.274418	0.413552	0.418375
1440	0.382353	0.444444	0.512195	0.4	0.328767	0.416667	0.274418	0.413552	0.418375
1445	0.382353	0.444444	0.512195	0.4	0.328767	0.416667	0.274418	0.413552	0.418375
1450	0.382353	0.444444	0.512195	0.4	0.328767	0.416667	0.274418	0.413552	0.418375
1455	0.382353	0.444444	0.512195	0.4	0.328767	0.416667	0.274418	0.413552	0.418375
1460	0.382353	0.444444	0.512195	0.4	0.328767	0.416667	0.274418	0.413552	0.418375
1465	0.382353	0.444444	0.512195	0.4	0.328767	0.416667	0.274418	0.413552	0.418375
1470	0.382353	0.444444	0.512195	0.4	0.328767	0.416667	0.274418	0.413552	0.418375
1475	0.382353	0.444444	0.512195	0.4	0.328767	0.416667	0.274418	0.413552	0.418375
1480	0.382353	0.444444	0.512195	0.4	0.328767	0.416667	0.274418	0.413552	0.418375
1485	0.459016	0.434783	0.593407	0.387097	0.38961	0.461111	0.323083	0.452783	0.461869
1490	0.459016	0.434783	0.593407	0.387097	0.38961	0.461111	0.323083	0.452783	0.461869
1495	0.459016	0.434783	0.593407	0.387097	0.38961	0.461111	0.323083	0.452783	0.461869
1500	0.459016	0.434783	0.593407	0.387097	0.38961	0.461111	0.323083	0.452783	0.461869
1505	0.459016	0.434783	0.593407	0.387097	0.38961	0.461111	0.323083	0.452783	0.461869
1510	0.459016	0.434783	0.593407	0.387097	0.38961	0.461111	0.323083	0.452783	0.461869
1515	0.459016	0.434783	0.593407	0.387097	0.38961	0.461111	0.323083	0.452783	0.461869
1520	0.459016	0.434783	0.593407	0.387097	0.38961	0.461111	0.323083	0.452783	0.461869
1525	0.459016	0.434783	0.593407	0.387097	0.38961	0.461111	0.323083	0.452783	0.461869
1530	0.459016	0.434783	0.593407	0.387097	0.38961	0.461111	0.323083	0.452783	0.461869
1535	0.459016	0.434783	0.593407	0.387097	0.38961	0.461111	0.323083	0.452783	0.461869
1540	0.451613	0.424242	0.551724	0.393939	0.379747	0.444444	0.303947	0.440253	0.446753
1545	0.451613	0.424242	0.551724	0.393939	0.379747	0.444444	0.303947	0.440253	0.446753
1550	0.451613	0.424242	0.551724	0.393939	0.379747	0.444444	0.303947	0.440253	0.446753
1555	0.451613	0.424242	0.551724	0.393939	0.379747	0.444444	0.303947	0.440253	0.446753
1560	0.451613	0.424242	0.551724	0.393939	0.379747	0.444444	0.303947	0.440253	0.446753
1565	0.451613	0.424242	0.551724	0.393939	0.379747	0.444444	0.303947	0.440253	0.446753
1570	0.451613	0.424242	0.551724	0.393939	0.379747	0.444444	0.303947	0.440253	0.446753
1575	0.451613	0.424242	0.551724	0.393939	0.379747	0.444444	0.303947	0.440253	0.446753
1580	0.451613	0.424242	0.551724	0.393939	0.379747	0.444444	0.303947	0.440253	0.446753
1585	0.451613	0.424242	0.551724	0.393939	0.379747	0.444444	0.303947	0.440253	0.446753
1590	0.451613	0.424242	0.551724	0.393939	0.379747	0.444444	0.303947	0.440253	0.446753
1595	0.451613	0.424242	0.551724	0.393939	0.379747	0.444444	0.303947	0.440253	0.446753
1600	0.451613	0.424242	0.551724	0.393939	0.379747	0.444444	0.303947	0.440253	0.446753
1605	0.451613	0.424242	0.551724	0.393939	0.379747	0.444444	0.303947	0.440253	0.446753
1610	0.444444	0.424242	0.551724	0.393939	0.384615	0.444444	0.304366	0.439793	0.446707
1615	0.444444	0.424242	0.551724	0.393939	0.384615	0.444444	0.304366	0.439793	0.446707
1620	0.444444	0.424242	0.551724	0.393939	0.384615	0.444444	0.304366	0.439793	0.446707
1625	0.444444	0.424242	0.551724	0.393939	0.384615	0.444444	0.304366	0.439793	0.446707
1630	0.451613	0.424242	0.551724	0.393939	0.379747	0.444444	0.303947	0.440253	0.446753
1635	0.444444	0.424242	0.551724	0.393939	0.384615	0.444444	0.304366	0.439793	0.446707
1640	0.451613	0.424242	0.551724	0.393939	0.379747	0.444444	0.303947	0.440253	0.446753
1645	0.444444	0.424242	0.551724	0.393939	0.384615	0.444444	0.304366	0.439793	0.446707
1650	0.444444	0.424242	0.551724	0.393939	0.384615	0.444444	0.304366	0.439793	0.446707
1655	0.459016	0.424242	0.551724	0.41791	0.379747	0.45	0.310938	0.446528	0.451941
1660	0.451613	0.424242	0.551724	0.41791	0.358974	0.444444	0.304362	0.440893	0.446017
1665	0.451613	0.424242	0.551724	0.41791	0.358974	0.444444	0.304362	0.440893	0.446017
1670	0.451613	0.424242	0.551724	0.41791	0.358974	0.444444	0.304362	0.440893	0.446017
1675	0.451613	0.424242	0.551724	0.41791	0.358974	0.444444	0.304362	0.440893	0.446017
1680	0.451613	0.424242	0.551724	0.41791	0.358974	0.444444	0.304362	0.440893	0.446017
1685	0.451613	0.424242	0.551724	0.41791	0.358974	0.444444	0.304362	0.440893	0.446017
1690	0.459016	0.424242	0.551724	0.41791	0.379747	0.45	0.310938	0.446528	0.451941
1695	0.459016	0.424242	0.551724	0.41791	0.379747	0.45	0.310938	0.446528	0.451941
1700	0.459016	0.424242	0.551724	0.41791	0.379747	0.45	0.310938	0.446528	0.451941
1705	0.459016	0.424242	0.551724	0.41791	0.379747	0.45	0.310938	0.446528	0.451941
1710	0.459016	0.424242	0.551724	0.41791	0.379747	0.45	0.310938	0.446528	0.451941
1715	0.459016	0.424242	0.551724	0.41791	0.379747	0.45	0.310938	0.446528	0.451941
1720	0.459016	0.424242	0.551724	0.41791	0.379747	0.45	0.310938	0.446528	0.451941
1725	0.459016	0.424242	0.551724	0.41791	0.379747	0.45	0.310938	0.446528	0.451941
1730	0.459016	0.424242	0.551724	0.41791	0.379747	0.45	0.310938	0.446528	0.451941
1735	0.459016	0.424242	0.551724	0.41791	0.379747	0.45	0.310938	0.446528	0.451941
1740	0.459016	0.424242	0.551724	0.41791	0.379747	0.45	0.310938	0.446528	0.451941
1745	0.459016	0.424242	0.551724	0.41791	0.379747	0.45	0.310938	0.446528	0.451941
1750	0.459016	0.424242	0.551724	0.41791	0.379747	0.45	0.310938	0.446528	0.451941
1755	0.459016	0.424242	0.551724	0.41791	0.379747	0.45	0.310938	0.446528	0.451941
1760	0.459016	0.424242	0.551724	0.41791	0.379747	0.45	0.310938	0.446528	0.451941
1765	0.459016	0.424242	0.551724	0.41791	0.379747	0.45	0.310938	0.446528	0.451941
1770	0.459016	0.424242	0.551724	0.41791	0.379747	0.45	0.310938	0.446528	0.451941
1775	0.459016	0.424242	0.551724	0.41791	0.379747	0.45	0.310938	0.446528	0.451941
1780	0.459016	0.424242	0.551724	0.41791	0.379747	0.45	0.310938	0.446528	0.451941
1785	0.459016	0.424242	0.551724	0.41791	0.379747	0.45	0.310938	0.446528	0.451941
1790	0.459016	0.424242	0.551724	0.41791	0.379747	0.45	0.310938	0.446528	0.451941
1795	0.459016	0.424242	0.551724	0.41791	0.379747	0.45	0.310938	0.446528	0.451941
1800	0.459016	0.424242	0.551724	0.41791	0.379747	0.45	0.310938	0.446528	0.451941
1805	0.459016	0.424242	0.551724	0.41791	0.379747	0.45	0.310938	0.446528	0.451941
1810	0.459016	0.424242	0.551724	0.41791	0.379747	0.45	0.310938	0.446528	0.451941
1815	0.459016	0.424242	0.551724	0.41791	0.379747	0.45	0.310938	0.446528	0.451941
1820	0.459016	0.424242	0.551724	0.41791	0.379747	0.45	0.310938	0.446528	0.451941
1825	0.459016	0.424242	0.551724	0.41791	0.379747	0.45	0.310938	0.446528	0.451941
1830	0.459016	0.424242	0.551724	0.41791	0.379747	0.45	0.310938	0.446528	0.451941
1835	0.459016	0.424242	0.551724	0.41791	0.379747	0.45	0.310938	0.446528	0.451941
1840	0.459016	0.424242	0.551724	0.41791	0.379747	0.45	0.310938	0.446528	0.451941
1845	0.459016	0.424242	0.551724	0.41791	0.379747	0.45	0.310938	0.446528	0.451941
1850	0.459016	0.424242	0.551724	0.41791	0.379747	0.45	0.310938	0.446528	0.451941
1855	0.459016	0.424242	0.551724	0.41791	0.379747	0.45	0.310938	0.446528	0.451941
1860	0.459016	0.424242	0.551724	0.41791	0.379747	0.45	0.310938	0.446528	0.451941
1865	0.451613	0.424242	0.551724	0.41791	0.358974	0.444444	0.304362	0.440893	0.446017
1870	0.451613	0.424242	0.55814	0.41791	0.379747	0.45	0.311552	0.44633	0.452424
1875	0.451613	0.424242	0.55814	0.41791	0.379747	0.45	0.311552	0.44633	0.452424
1880	0.478873	0.411765	0.547619	0.380952	0.432432	0.455556	0.322251	0.450328	0.457622
1885	0.478873	0.411765	0.547619	0.380952	0.432432	0.455556	0.322251	0.450328	0.457622
1890	0.478873	0.411765	0.547619	0.380952	0.432432	0.455556	0.322251	0.450328	0.457622
1895	0.478873	0.411765	0.547619	0.380952	0.432432	0.455556	0.322251	0.450328	0.457622
1900	0.478873	0.411765	0.547619	0.380952	0.432432	0.455556	0.322251	0.450328	0.457622
1905	0.478873	0.411765	0.547619	0.380952	0.432432	0.455556	0.322251	0.450328	0.457622
1910	0.478873	0.411765	0.547619	0.380952	0.432432	0.455556	0.322251	0.450328	0.457622
1915	0.515152	0.393939	0.595238	0.411765	0.447368	0.477778	0.349104	0.472692	0.48117
1920	0.515152	0.393939	0.595238	0.411765	0.447368	0.477778	0.349104	0.472692	0.48117
1925	0.515152	0.393939	0.595238	0.411765	0.447368	0.477778	0.349104	0.472692	0.48117
1930	0.515152	0.393939	0.595238	0.411765	0.447368	0.477778	0.349104	0.472692	0.48117
1935	0.515152	0.393939	0.595238	0.411765	0.447368	0.477778	0.349104	0.472692	0.48117
1940	0.515152	0.393939	0.595238	0.411765	0.447368	0.477778	0.349104	0.472692	0.48117
1945	0.515152	0.393939	0.595238	0.411765	0.447368	0.477778	0.349104	0.472692	0.48117
1950	0.515152	0.393939	0.595238	0.411765	0.447368	0.477778	0.349104	0.472692	0.48117
1955	0.515152	0.393939	0.595238	0.411765	0.447368	0.477778	0.349104	0.472692	0.48117
1960	0.515152	0.393939	0.595238	0.411765	0.447368	0.477778	0.349104	0.472692	0.48117
1965	0.515152	0.393939	0.595238	0.411765	0.447368	0.477778	0.349104	0.472692	0.48117
1970	0.515152	0.393939	0.595238	0.411765	0.447368	0.477778	0.349104	0.472692	0.48117
1975	0.515152	0.393939	0.595238	0.411765	0.447368	0.477778	0.349104	0.472692	0.48117
1980	0.515152	0.393939	0.595238	0.411765	0.447368	0.477778	0.349104	0.472692	0.48117
1985	0.515152	0.393939	0.595238	0.411765	0.447368	0.477778	0.349104	0.472692	0.48117
1990	0.515152	0.393939	0.595238	0.411765	0.447368	0.477778	0.349104	0.472692	0.48117
1995	0.515152	0.393939	0.595238	0.411765	0.447368	0.477778	0.349104	0.472692	0.48117
2000	0.515152	0.393939	0.595238	0.411765	0.447368	0.477778	0.349104	0.472692	0.48117

## Sheet: Bayes
Number of features	Pre-vaccination	ChAdOx1-Onset	MenACWY-Onset	ChAdOx1-7D	MenACWY-7D	ACC	MCC	Macro F1	Weighted F1
5	0.635294	0.361111	0.430769	0.366667	0.512821	0.472222	0.359099	0.461332	0.458956
10	0.658537	0.333333	0.48	0.367347	0.545455	0.494444	0.377018	0.476934	0.478009
15	0.675	0.310345	0.564103	0.392157	0.580645	0.527778	0.416874	0.50445	0.510558
20	0.7	0.419355	0.556962	0.538462	0.62069	0.577778	0.479644	0.567094	0.566211
25	0.691358	0.393443	0.55	0.5	0.609756	0.561111	0.458926	0.548911	0.54935
30	0.7	0.40678	0.567901	0.461538	0.636364	0.572222	0.471735	0.554517	0.557512
35	0.701299	0.413793	0.6	0.545455	0.632911	0.588889	0.493901	0.578692	0.580588
40	0.708861	0.440678	0.607595	0.466667	0.60241	0.577778	0.479774	0.565242	0.568639
45	0.708861	0.413793	0.609756	0.5	0.617284	0.583333	0.485655	0.569939	0.573218
50	0.717949	0.448276	0.658537	0.584615	0.623377	0.616667	0.52869	0.606551	0.609232
55	0.701299	0.45614	0.674699	0.548387	0.641975	0.616667	0.526678	0.6045	0.61041
60	0.710526	0.436364	0.682353	0.53125	0.625	0.611111	0.519097	0.597099	0.603546
65	0.702703	0.45283	0.674419	0.558824	0.607595	0.611111	0.519222	0.599274	0.603864
70	0.710526	0.444444	0.674419	0.539683	0.641975	0.616667	0.525617	0.602209	0.608228
75	0.710526	0.444444	0.682353	0.539683	0.634146	0.616667	0.525892	0.602231	0.608517
80	0.710526	0.444444	0.666667	0.516129	0.619048	0.605556	0.51192	0.591363	0.597056
85	0.684211	0.464286	0.650602	0.553846	0.625	0.605556	0.512944	0.595589	0.599901
90	0.701299	0.464286	0.666667	0.548387	0.641975	0.616667	0.526399	0.604523	0.609806
95	0.701299	0.472727	0.666667	0.584615	0.632911	0.622222	0.534398	0.611644	0.615327
100	0.684211	0.472727	0.666667	0.575758	0.632911	0.616667	0.527088	0.606455	0.611097
105	0.675325	0.464286	0.650602	0.5625	0.65	0.611111	0.520264	0.600543	0.605606
110	0.666667	0.5	0.642857	0.580645	0.65	0.616667	0.527053	0.608034	0.611761
115	0.658228	0.464286	0.60241	0.566667	0.634146	0.594444	0.499398	0.585147	0.587352
120	0.65	0.464286	0.60241	0.542373	0.634146	0.588889	0.492808	0.578643	0.581977
125	0.65	0.444444	0.611765	0.561404	0.666667	0.6	0.506088	0.586856	0.591361
130	0.658228	0.464286	0.595238	0.561404	0.666667	0.6	0.505603	0.589164	0.592009
135	0.649351	0.464286	0.595238	0.581818	0.659091	0.6	0.504398	0.589957	0.592256
140	0.657895	0.464286	0.611765	0.596491	0.674419	0.611111	0.517641	0.600971	0.603885
145	0.666667	0.45614	0.611765	0.618182	0.682353	0.616667	0.525546	0.607021	0.609227
150	0.666667	0.45614	0.611765	0.62963	0.674419	0.616667	0.525529	0.607724	0.609328
155	0.657895	0.45614	0.611765	0.62069	0.690476	0.616667	0.524661	0.607393	0.610082
160	0.657895	0.472727	0.611765	0.561404	0.666667	0.605556	0.510751	0.594091	0.597818
165	0.675325	0.428571	0.611765	0.596491	0.682353	0.611111	0.518171	0.598901	0.601952
170	0.675325	0.428571	0.611765	0.596491	0.682353	0.611111	0.518171	0.598901	0.601952
175	0.675325	0.428571	0.611765	0.596491	0.682353	0.611111	0.518171	0.598901	0.601952
180	0.657895	0.428571	0.611765	0.551724	0.658824	0.594444	0.496623	0.581756	0.586324
185	0.657895	0.428571	0.611765	0.551724	0.635294	0.588889	0.489588	0.57705	0.580964
190	0.657895	0.428571	0.611765	0.542373	0.642857	0.588889	0.48973	0.576692	0.581128
195	0.675	0.436364	0.595238	0.509091	0.627907	0.583333	0.484987	0.56872	0.572045
200	0.666667	0.428571	0.571429	0.526316	0.635294	0.577778	0.476842	0.565655	0.56761
205	0.658228	0.421053	0.588235	0.5	0.626506	0.572222	0.46988	0.558804	0.562873
210	0.675	0.428571	0.611765	0.509091	0.642857	0.588889	0.491584	0.573457	0.578337
215	0.675	0.428571	0.611765	0.518519	0.658824	0.594444	0.498581	0.578536	0.583545
220	0.658228	0.436364	0.627907	0.509091	0.658824	0.594444	0.497796	0.578083	0.584915
225	0.675	0.444444	0.62069	0.518519	0.658824	0.6	0.505222	0.583495	0.588786
230	0.675	0.444444	0.643678	0.44	0.629213	0.588889	0.491227	0.566467	0.574957
235	0.675	0.444444	0.643678	0.44	0.629213	0.588889	0.491227	0.566467	0.574957
240	0.675	0.436364	0.635294	0.461538	0.636364	0.588889	0.491667	0.568912	0.576505
245	0.675	0.444444	0.651163	0.518519	0.651163	0.605556	0.512628	0.588058	0.594997
250	0.675	0.509091	0.651163	0.470588	0.636364	0.605556	0.512582	0.588441	0.59549
255	0.683544	0.5	0.651163	0.470588	0.636364	0.605556	0.511855	0.588332	0.5952
260	0.649351	0.5	0.643678	0.490566	0.643678	0.6	0.503248	0.585455	0.592732
265	0.649351	0.491228	0.627907	0.431373	0.629213	0.583333	0.482406	0.565814	0.573846
270	0.649351	0.482759	0.635294	0.392157	0.629213	0.577778	0.475624	0.557755	0.567686
275	0.649351	0.464286	0.62069	0.461538	0.636364	0.583333	0.482097	0.566446	0.573678
280	0.649351	0.464286	0.62069	0.431373	0.629213	0.577778	0.475089	0.558982	0.567022
285	0.649351	0.45614	0.604651	0.461538	0.636364	0.577778	0.475281	0.561609	0.567997
290	0.649351	0.464286	0.627907	0.45283	0.636364	0.583333	0.48244	0.566147	0.574111
295	0.675	0.491228	0.627907	0.382979	0.622222	0.583333	0.484418	0.559867	0.56832
300	0.675325	0.491228	0.627907	0.367347	0.615385	0.577778	0.475567	0.555438	0.56421
305	0.684211	0.491228	0.627907	0.4	0.615385	0.583333	0.482076	0.563746	0.571083
310	0.675325	0.491228	0.635294	0.36	0.615385	0.577778	0.475877	0.555446	0.564914
315	0.692308	0.491228	0.635294	0.367347	0.615385	0.583333	0.483553	0.560312	0.568875
320	0.658228	0.444444	0.604651	0.318182	0.618557	0.561111	0.457011	0.528812	0.539334
325	0.683544	0.464286	0.619048	0.408163	0.630435	0.583333	0.484699	0.561095	0.568512
330	0.683544	0.464286	0.619048	0.408163	0.630435	0.583333	0.484699	0.561095	0.568512
335	0.683544	0.444444	0.604651	0.44898	0.630435	0.583333	0.484214	0.562411	0.567918
340	0.683544	0.45283	0.604651	0.538462	0.644444	0.6	0.505332	0.584786	0.58756
345	0.683544	0.45283	0.604651	0.566038	0.651685	0.605556	0.512325	0.59175	0.593806
350	0.683544	0.444444	0.597701	0.509804	0.651685	0.594444	0.497688	0.577436	0.581081
355	0.683544	0.444444	0.597701	0.538462	0.659091	0.6	0.504687	0.584648	0.587544
360	0.683544	0.444444	0.597701	0.48	0.644444	0.588889	0.490714	0.570027	0.574465
365	0.692308	0.472727	0.604651	0.408163	0.630435	0.583333	0.483515	0.561657	0.567713
370	0.692308	0.472727	0.604651	0.44	0.637363	0.588889	0.490441	0.56941	0.574597
375	0.692308	0.472727	0.604651	0.44	0.615385	0.583333	0.48335	0.565014	0.569591
380	0.692308	0.472727	0.604651	0.416667	0.602151	0.577778	0.47661	0.557701	0.562687
385	0.692308	0.472727	0.611765	0.408163	0.602151	0.577778	0.4769	0.557423	0.563127
390	0.692308	0.472727	0.611765	0.382979	0.589474	0.572222	0.470247	0.54985	0.556042
395	0.692308	0.472727	0.611765	0.382979	0.589474	0.572222	0.470247	0.54985	0.556042
400	0.692308	0.472727	0.619048	0.375	0.589474	0.572222	0.470541	0.549711	0.556614
405	0.692308	0.472727	0.619048	0.375	0.589474	0.572222	0.470541	0.549711	0.556614
410	0.692308	0.472727	0.619048	0.408163	0.595745	0.577778	0.477423	0.557598	0.56357
415	0.692308	0.472727	0.619048	0.375	0.589474	0.572222	0.470541	0.549711	0.556614
420	0.692308	0.481481	0.619048	0.4	0.595745	0.577778	0.477503	0.557716	0.563814
425	0.692308	0.481481	0.619048	0.4	0.595745	0.577778	0.477503	0.557716	0.563814
430	0.675325	0.472727	0.619048	0.36	0.595745	0.566667	0.462632	0.544569	0.552807
435	0.675325	0.5	0.626506	0.36	0.595745	0.572222	0.47002	0.551515	0.559754
440	0.675325	0.5	0.626506	0.36	0.595745	0.572222	0.47002	0.551515	0.559754
445	0.649351	0.444444	0.619048	0.392157	0.617021	0.566667	0.462732	0.544404	0.553643
450	0.666667	0.436364	0.60241	0.4	0.617021	0.566667	0.463564	0.544492	0.551914
455	0.649351	0.436364	0.60241	0.392157	0.617021	0.561111	0.455912	0.53946	0.547817
460	0.649351	0.464286	0.609756	0.392157	0.617021	0.566667	0.463318	0.546514	0.554854
465	0.649351	0.464286	0.609756	0.392157	0.617021	0.566667	0.463318	0.546514	0.554854
470	0.649351	0.464286	0.609756	0.392157	0.617021	0.566667	0.463318	0.546514	0.554854
475	0.666667	0.464286	0.60241	0.44	0.602151	0.572222	0.470418	0.555103	0.560312
480	0.666667	0.45614	0.585366	0.44	0.602151	0.566667	0.463654	0.550065	0.554369
485	0.666667	0.464286	0.60241	0.470588	0.608696	0.577778	0.477356	0.562529	0.566901
490	0.649351	0.472727	0.60241	0.490566	0.608696	0.577778	0.476923	0.56475	0.568988
495	0.649351	0.472727	0.60241	0.481481	0.615385	0.577778	0.476844	0.564271	0.568998
500	0.649351	0.5	0.609756	0.481481	0.615385	0.583333	0.484215	0.571195	0.575916
505	0.649351	0.5	0.609756	0.481481	0.615385	0.583333	0.484215	0.571195	0.575916
510	0.649351	0.5	0.609756	0.481481	0.615385	0.583333	0.484215	0.571195	0.575916
515	0.649351	0.491228	0.585366	0.490566	0.615385	0.577778	0.477031	0.566379	0.569454
520	0.649351	0.5	0.60241	0.490566	0.615385	0.583333	0.483777	0.571542	0.575512
525	0.649351	0.491228	0.60241	0.461538	0.615385	0.577778	0.476609	0.563982	0.569066
530	0.649351	0.491228	0.585366	0.490566	0.615385	0.577778	0.477031	0.566379	0.569454
535	0.649351	0.491228	0.585366	0.5	0.608696	0.577778	0.477128	0.566928	0.569502
540	0.649351	0.482759	0.585366	0.470588	0.608696	0.572222	0.469991	0.559352	0.563048
545	0.649351	0.482759	0.585366	0.470588	0.608696	0.572222	0.469991	0.559352	0.563048
550	0.649351	0.482759	0.585366	0.48	0.602151	0.572222	0.470138	0.559925	0.563125
555	0.649351	0.491228	0.60241	0.470588	0.608696	0.577778	0.476725	0.564454	0.569051
560	0.649351	0.491228	0.609756	0.461538	0.608696	0.577778	0.477128	0.564114	0.569461
565	0.649351	0.491228	0.609756	0.461538	0.608696	0.577778	0.477128	0.564114	0.569461
570	0.675325	0.5	0.634146	0.490566	0.608696	0.594444	0.498449	0.581747	0.58646
575	0.675325	0.5	0.634146	0.490566	0.608696	0.594444	0.498449	0.581747	0.58646
580	0.675325	0.5	0.634146	0.490566	0.608696	0.594444	0.498449	0.581747	0.58646
585	0.675325	0.5	0.634146	0.5	0.602151	0.594444	0.498591	0.582324	0.586541
590	0.675325	0.491228	0.617284	0.5	0.602151	0.588889	0.491844	0.577197	0.58053
595	0.675325	0.491228	0.617284	0.5	0.602151	0.588889	0.491844	0.577197	0.58053
600	0.675325	0.491228	0.617284	0.490566	0.608696	0.588889	0.491711	0.57662	0.580449
605	0.692308	0.491228	0.617284	0.490566	0.615385	0.594444	0.499214	0.581354	0.584709
610	0.692308	0.491228	0.617284	0.490566	0.615385	0.594444	0.499214	0.581354	0.584709
615	0.692308	0.482759	0.6	0.490566	0.615385	0.588889	0.492517	0.576203	0.578643
620	0.692308	0.482759	0.6	0.490566	0.615385	0.588889	0.492517	0.576203	0.578643
625	0.649351	0.491228	0.6	0.481481	0.608696	0.577778	0.478047	0.566151	0.570237
630	0.649351	0.491228	0.6	0.490566	0.602151	0.577778	0.478146	0.566659	0.57026
635	0.666667	0.482759	0.6	0.461538	0.608696	0.577778	0.47848	0.563932	0.56815
640	0.666667	0.482759	0.6	0.461538	0.608696	0.577778	0.47848	0.563932	0.56815
645	0.658228	0.482759	0.6	0.461538	0.593407	0.572222	0.471858	0.559186	0.563308
650	0.658228	0.482759	0.6	0.461538	0.593407	0.572222	0.471858	0.559186	0.563308
655	0.658228	0.491228	0.617284	0.461538	0.593407	0.577778	0.478554	0.564337	0.569374
660	0.658228	0.491228	0.617284	0.461538	0.593407	0.577778	0.478554	0.564337	0.569374
665	0.658228	0.491228	0.617284	0.461538	0.593407	0.577778	0.478554	0.564337	0.569374
670	0.658228	0.491228	0.617284	0.461538	0.593407	0.577778	0.478554	0.564337	0.569374
675	0.658228	0.491228	0.617284	0.461538	0.593407	0.577778	0.478554	0.564337	0.569374
680	0.658228	0.491228	0.617284	0.461538	0.593407	0.577778	0.478554	0.564337	0.569374
685	0.658228	0.491228	0.617284	0.461538	0.593407	0.577778	0.478554	0.564337	0.569374
690	0.666667	0.491228	0.617284	0.431373	0.602151	0.577778	0.478238	0.56174	0.567698
695	0.666667	0.491228	0.617284	0.461538	0.608696	0.583333	0.485179	0.569083	0.574216
700	0.666667	0.491228	0.617284	0.431373	0.602151	0.577778	0.478238	0.56174	0.567698
705	0.666667	0.491228	0.617284	0.431373	0.602151	0.577778	0.478238	0.56174	0.567698
710	0.666667	0.491228	0.617284	0.408163	0.589474	0.572222	0.471526	0.554563	0.560942
715	0.666667	0.491228	0.617284	0.408163	0.589474	0.572222	0.471526	0.554563	0.560942
720	0.666667	0.491228	0.617284	0.408163	0.589474	0.572222	0.471526	0.554563	0.560942
725	0.666667	0.491228	0.617284	0.408163	0.589474	0.572222	0.471526	0.554563	0.560942
730	0.666667	0.491228	0.617284	0.408163	0.589474	0.572222	0.471526	0.554563	0.560942
735	0.666667	0.491228	0.617284	0.408163	0.589474	0.572222	0.471526	0.554563	0.560942
740	0.666667	0.491228	0.617284	0.408163	0.589474	0.572222	0.471526	0.554563	0.560942
745	0.675325	0.491228	0.617284	0.44	0.589474	0.577778	0.478037	0.562662	0.567643
750	0.675325	0.491228	0.617284	0.44	0.589474	0.577778	0.478037	0.562662	0.567643
755	0.571429	0.466667	0.56	0.318182	0.6	0.527778	0.425697	0.503255	0.513538
760	0.571429	0.466667	0.56	0.318182	0.6	0.527778	0.425697	0.503255	0.513538
765	0.571429	0.466667	0.56	0.318182	0.6	0.527778	0.425697	0.503255	0.513538
770	0.586957	0.466667	0.56	0.325581	0.6	0.533333	0.433791	0.507841	0.517273
775	0.586957	0.459016	0.540541	0.325581	0.6	0.527778	0.427152	0.502419	0.51079
780	0.586957	0.466667	0.56	0.325581	0.6	0.533333	0.433791	0.507841	0.517273
785	0.586957	0.459016	0.540541	0.325581	0.6	0.527778	0.427152	0.502419	0.51079
790	0.565217	0.466667	0.56	0.318182	0.58427	0.522222	0.419232	0.498867	0.508955
795	0.565217	0.459016	0.540541	0.318182	0.58427	0.516667	0.412602	0.493445	0.502471
800	0.565217	0.459016	0.540541	0.318182	0.58427	0.516667	0.412602	0.493445	0.502471
805	0.565217	0.459016	0.540541	0.318182	0.58427	0.516667	0.412602	0.493445	0.502471
810	0.565217	0.483871	0.547945	0.318182	0.58427	0.522222	0.420384	0.499897	0.508961
815	0.565217	0.483871	0.547945	0.318182	0.58427	0.522222	0.420384	0.499897	0.508961
820	0.565217	0.483871	0.547945	0.318182	0.58427	0.522222	0.420384	0.499897	0.508961
825	0.580645	0.459016	0.540541	0.325581	0.58427	0.522222	0.420693	0.498011	0.50619
830	0.580645	0.459016	0.533333	0.325581	0.568182	0.516667	0.41291	0.493352	0.500643
835	0.580645	0.459016	0.533333	0.325581	0.568182	0.516667	0.41291	0.493352	0.500643
840	0.574468	0.433333	0.533333	0.325581	0.568182	0.511111	0.406491	0.48698	0.49494
845	0.580645	0.433333	0.533333	0.363636	0.590909	0.522222	0.419986	0.500371	0.507454
850	0.580645	0.433333	0.533333	0.363636	0.590909	0.522222	0.419986	0.500371	0.507454
855	0.580645	0.433333	0.533333	0.325581	0.58427	0.516667	0.41293	0.491433	0.499599
860	0.574468	0.459016	0.540541	0.325581	0.568182	0.516667	0.41426	0.493558	0.50153
865	0.574468	0.459016	0.540541	0.325581	0.568182	0.516667	0.41426	0.493558	0.50153
870	0.574468	0.459016	0.540541	0.325581	0.568182	0.516667	0.41426	0.493558	0.50153
875	0.574468	0.459016	0.540541	0.325581	0.568182	0.516667	0.41426	0.493558	0.50153
880	0.574468	0.459016	0.540541	0.325581	0.568182	0.516667	0.41426	0.493558	0.50153
885	0.574468	0.459016	0.540541	0.325581	0.568182	0.516667	0.41426	0.493558	0.50153
890	0.574468	0.459016	0.540541	0.325581	0.568182	0.516667	0.41426	0.493558	0.50153
895	0.574468	0.459016	0.540541	0.325581	0.568182	0.516667	0.41426	0.493558	0.50153
900	0.574468	0.459016	0.540541	0.325581	0.568182	0.516667	0.41426	0.493558	0.50153
905	0.574468	0.459016	0.540541	0.325581	0.568182	0.516667	0.41426	0.493558	0.50153
910	0.574468	0.459016	0.540541	0.325581	0.568182	0.516667	0.41426	0.493558	0.50153
915	0.574468	0.459016	0.540541	0.325581	0.568182	0.516667	0.41426	0.493558	0.50153
920	0.574468	0.459016	0.540541	0.325581	0.568182	0.516667	0.41426	0.493558	0.50153
925	0.574468	0.459016	0.540541	0.325581	0.568182	0.516667	0.41426	0.493558	0.50153
930	0.574468	0.459016	0.540541	0.325581	0.568182	0.516667	0.41426	0.493558	0.50153
935	0.574468	0.474576	0.578947	0.325581	0.568182	0.527778	0.42759	0.504351	0.514411
940	0.574468	0.474576	0.578947	0.325581	0.568182	0.527778	0.42759	0.504351	0.514411
945	0.574468	0.474576	0.578947	0.325581	0.568182	0.527778	0.42759	0.504351	0.514411
950	0.580645	0.474576	0.578947	0.363636	0.568182	0.533333	0.433848	0.513197	0.521749
955	0.580645	0.474576	0.578947	0.363636	0.568182	0.533333	0.433848	0.513197	0.521749
960	0.580645	0.466667	0.56	0.363636	0.568182	0.527778	0.427179	0.507826	0.515351
965	0.580645	0.466667	0.56	0.363636	0.568182	0.527778	0.427179	0.507826	0.515351
970	0.574468	0.466667	0.56	0.325581	0.568182	0.522222	0.420907	0.49898	0.508014
975	0.574468	0.466667	0.56	0.325581	0.568182	0.522222	0.420907	0.49898	0.508014
980	0.574468	0.466667	0.56	0.325581	0.568182	0.522222	0.420907	0.49898	0.508014
985	0.574468	0.466667	0.56	0.325581	0.568182	0.522222	0.420907	0.49898	0.508014
990	0.574468	0.466667	0.56	0.325581	0.568182	0.522222	0.420907	0.49898	0.508014
995	0.574468	0.466667	0.56	0.325581	0.568182	0.522222	0.420907	0.49898	0.508014
1000	0.574468	0.466667	0.56	0.325581	0.568182	0.522222	0.420907	0.49898	0.508014
1005	0.574468	0.466667	0.56	0.325581	0.568182	0.522222	0.420907	0.49898	0.508014
1010	0.574468	0.466667	0.56	0.325581	0.568182	0.522222	0.420907	0.49898	0.508014
1015	0.606742	0.466667	0.56	0.391304	0.555556	0.533333	0.431181	0.516054	0.521291
1020	0.606742	0.466667	0.56	0.391304	0.555556	0.533333	0.431181	0.516054	0.521291
1025	0.606742	0.466667	0.56	0.391304	0.555556	0.533333	0.431181	0.516054	0.521291
1030	0.606742	0.466667	0.56	0.391304	0.555556	0.533333	0.431181	0.516054	0.521291
1035	0.606742	0.466667	0.56	0.391304	0.555556	0.533333	0.431181	0.516054	0.521291
1040	0.606742	0.466667	0.56	0.391304	0.555556	0.533333	0.431181	0.516054	0.521291
1045	0.606742	0.466667	0.56	0.391304	0.555556	0.533333	0.431181	0.516054	0.521291
1050	0.606742	0.466667	0.56	0.391304	0.555556	0.533333	0.431181	0.516054	0.521291
1055	0.6	0.466667	0.56	0.391304	0.561798	0.533333	0.431869	0.515954	0.521627
1060	0.606742	0.474576	0.578947	0.391304	0.555556	0.538889	0.437817	0.521425	0.527689
1065	0.606742	0.474576	0.578947	0.391304	0.555556	0.538889	0.437817	0.521425	0.527689
1070	0.606742	0.474576	0.578947	0.391304	0.555556	0.538889	0.437817	0.521425	0.527689
1075	0.606742	0.474576	0.578947	0.391304	0.555556	0.538889	0.437817	0.521425	0.527689
1080	0.606742	0.474576	0.578947	0.391304	0.555556	0.538889	0.437817	0.521425	0.527689
1085	0.606742	0.474576	0.578947	0.391304	0.555556	0.538889	0.437817	0.521425	0.527689
1090	0.606742	0.466667	0.56	0.391304	0.555556	0.533333	0.431181	0.516054	0.521291
1095	0.606742	0.474576	0.578947	0.391304	0.555556	0.538889	0.437817	0.521425	0.527689
1100	0.606742	0.474576	0.578947	0.391304	0.555556	0.538889	0.437817	0.521425	0.527689
1105	0.606742	0.474576	0.578947	0.391304	0.555556	0.538889	0.437817	0.521425	0.527689
1110	0.606742	0.474576	0.578947	0.391304	0.555556	0.538889	0.437817	0.521425	0.527689
1115	0.606742	0.466667	0.56	0.391304	0.555556	0.533333	0.431181	0.516054	0.521291
1120	0.606742	0.474576	0.578947	0.391304	0.555556	0.538889	0.437817	0.521425	0.527689
1125	0.6	0.474576	0.578947	0.355556	0.555556	0.533333	0.431488	0.512927	0.520644
1130	0.6	0.474576	0.578947	0.355556	0.555556	0.533333	0.431488	0.512927	0.520644
1135	0.6	0.474576	0.578947	0.355556	0.555556	0.533333	0.431488	0.512927	0.520644
1140	0.6	0.474576	0.578947	0.355556	0.555556	0.533333	0.431488	0.512927	0.520644
1145	0.6	0.448276	0.571429	0.355556	0.555556	0.527778	0.423829	0.506163	0.513859
1150	0.6	0.448276	0.571429	0.355556	0.555556	0.527778	0.423829	0.506163	0.513859
1155	0.6	0.474576	0.578947	0.355556	0.555556	0.533333	0.431488	0.512927	0.520644
1160	0.6	0.474576	0.578947	0.355556	0.555556	0.533333	0.431488	0.512927	0.520644
1165	0.6	0.474576	0.578947	0.355556	0.555556	0.533333	0.431488	0.512927	0.520644
1170	0.6	0.448276	0.571429	0.355556	0.555556	0.527778	0.423829	0.506163	0.513859
1175	0.6	0.448276	0.571429	0.355556	0.555556	0.527778	0.423829	0.506163	0.513859
1180	0.6	0.448276	0.571429	0.355556	0.555556	0.527778	0.423829	0.506163	0.513859
1185	0.6	0.474576	0.578947	0.355556	0.555556	0.533333	0.431488	0.512927	0.520644
1190	0.613636	0.474576	0.578947	0.355556	0.565217	0.538889	0.437347	0.517587	0.525042
1195	0.613636	0.474576	0.578947	0.355556	0.565217	0.538889	0.437347	0.517587	0.525042
1200	0.613636	0.474576	0.578947	0.355556	0.565217	0.538889	0.437347	0.517587	0.525042
1205	0.613636	0.474576	0.578947	0.355556	0.565217	0.538889	0.437347	0.517587	0.525042
1210	0.613636	0.474576	0.578947	0.355556	0.565217	0.538889	0.437347	0.517587	0.525042
1215	0.613636	0.474576	0.578947	0.355556	0.565217	0.538889	0.437347	0.517587	0.525042
1220	0.613636	0.474576	0.578947	0.355556	0.565217	0.538889	0.437347	0.517587	0.525042
1225	0.606742	0.474576	0.578947	0.355556	0.571429	0.538889	0.437985	0.51745	0.525346
1230	0.613636	0.474576	0.578947	0.355556	0.565217	0.538889	0.437347	0.517587	0.525042
1235	0.613636	0.474576	0.578947	0.355556	0.565217	0.538889	0.437347	0.517587	0.525042
1240	0.62069	0.474576	0.578947	0.355556	0.580645	0.544444	0.443908	0.522083	0.529693
1245	0.62069	0.448276	0.571429	0.355556	0.580645	0.538889	0.436259	0.515319	0.522908
1250	0.62069	0.474576	0.578947	0.355556	0.580645	0.544444	0.443908	0.522083	0.529693
1255	0.62069	0.474576	0.578947	0.355556	0.580645	0.544444	0.443908	0.522083	0.529693
1260	0.627907	0.474576	0.571429	0.355556	0.580645	0.544444	0.442688	0.522023	0.528892
1265	0.627907	0.474576	0.571429	0.355556	0.580645	0.544444	0.442688	0.522023	0.528892
1270	0.627907	0.474576	0.571429	0.355556	0.580645	0.544444	0.442688	0.522023	0.528892
1275	0.62069	0.474576	0.571429	0.355556	0.586957	0.544444	0.443273	0.521841	0.529167
1280	0.62069	0.474576	0.571429	0.355556	0.586957	0.544444	0.443273	0.521841	0.529167
1285	0.62069	0.474576	0.571429	0.355556	0.586957	0.544444	0.443273	0.521841	0.529167
1290	0.62069	0.474576	0.571429	0.355556	0.586957	0.544444	0.443273	0.521841	0.529167
1295	0.62069	0.474576	0.571429	0.355556	0.586957	0.544444	0.443273	0.521841	0.529167
1300	0.613636	0.474576	0.571429	0.355556	0.571429	0.538889	0.436735	0.517325	0.524494
1305	0.613636	0.474576	0.571429	0.355556	0.571429	0.538889	0.436735	0.517325	0.524494
1310	0.62069	0.466667	0.552632	0.355556	0.565217	0.533333	0.429464	0.512152	0.517857
1315	0.613636	0.474576	0.571429	0.355556	0.571429	0.538889	0.436735	0.517325	0.524494
1320	0.613636	0.466667	0.552632	0.355556	0.571429	0.533333	0.43008	0.511984	0.518135
1325	0.613636	0.474576	0.571429	0.355556	0.571429	0.538889	0.436735	0.517325	0.524494
1330	0.613636	0.474576	0.571429	0.355556	0.571429	0.538889	0.436735	0.517325	0.524494
1335	0.613636	0.474576	0.571429	0.355556	0.571429	0.538889	0.436735	0.517325	0.524494
1340	0.613636	0.474576	0.571429	0.355556	0.571429	0.538889	0.436735	0.517325	0.524494
1345	0.613636	0.474576	0.571429	0.355556	0.571429	0.538889	0.436735	0.517325	0.524494
1350	0.613636	0.474576	0.571429	0.355556	0.571429	0.538889	0.436735	0.517325	0.524494
1355	0.613636	0.474576	0.571429	0.355556	0.571429	0.538889	0.436735	0.517325	0.524494
1360	0.613636	0.474576	0.571429	0.355556	0.571429	0.538889	0.436735	0.517325	0.524494
1365	0.613636	0.474576	0.571429	0.355556	0.571429	0.538889	0.436735	0.517325	0.524494
1370	0.62069	0.474576	0.571429	0.355556	0.586957	0.544444	0.443273	0.521841	0.529167
1375	0.62069	0.474576	0.571429	0.355556	0.586957	0.544444	0.443273	0.521841	0.529167
1380	0.62069	0.474576	0.571429	0.355556	0.586957	0.544444	0.443273	0.521841	0.529167
1385	0.62069	0.474576	0.571429	0.355556	0.586957	0.544444	0.443273	0.521841	0.529167
1390	0.627907	0.474576	0.578947	0.355556	0.595745	0.55	0.450502	0.526546	0.534295
1395	0.627907	0.474576	0.578947	0.355556	0.595745	0.55	0.450502	0.526546	0.534295
1400	0.627907	0.474576	0.578947	0.355556	0.595745	0.55	0.450502	0.526546	0.534295
1405	0.627907	0.474576	0.578947	0.355556	0.595745	0.55	0.450502	0.526546	0.534295
1410	0.635294	0.474576	0.578947	0.355556	0.610526	0.555556	0.45713	0.53098	0.538852
1415	0.635294	0.474576	0.578947	0.355556	0.610526	0.555556	0.45713	0.53098	0.538852
1420	0.635294	0.474576	0.578947	0.355556	0.610526	0.555556	0.45713	0.53098	0.538852
1425	0.635294	0.474576	0.578947	0.355556	0.610526	0.555556	0.45713	0.53098	0.538852
1430	0.627907	0.448276	0.578947	0.355556	0.610526	0.55	0.450697	0.524242	0.53284
1435	0.627907	0.448276	0.578947	0.355556	0.610526	0.55	0.450697	0.524242	0.53284
1440	0.627907	0.448276	0.578947	0.355556	0.610526	0.55	0.450697	0.524242	0.53284
1445	0.62069	0.448276	0.578947	0.355556	0.595745	0.544444	0.444077	0.519843	0.52831
1450	0.62069	0.448276	0.578947	0.355556	0.595745	0.544444	0.444077	0.519843	0.52831
1455	0.62069	0.448276	0.578947	0.355556	0.617021	0.55	0.451248	0.524098	0.533156
1460	0.62069	0.448276	0.578947	0.355556	0.617021	0.55	0.451248	0.524098	0.533156
1465	0.62069	0.448276	0.578947	0.355556	0.617021	0.55	0.451248	0.524098	0.533156
1470	0.62069	0.448276	0.578947	0.355556	0.617021	0.55	0.451248	0.524098	0.533156
1475	0.62069	0.448276	0.578947	0.355556	0.617021	0.55	0.451248	0.524098	0.533156
1480	0.62069	0.448276	0.578947	0.355556	0.617021	0.55	0.451248	0.524098	0.533156
1485	0.627907	0.474576	0.578947	0.425532	0.630435	0.566667	0.471484	0.547479	0.553859
1490	0.627907	0.474576	0.578947	0.425532	0.630435	0.566667	0.471484	0.547479	0.553859
1495	0.627907	0.474576	0.578947	0.425532	0.630435	0.566667	0.471484	0.547479	0.553859
1500	0.627907	0.474576	0.578947	0.425532	0.630435	0.566667	0.471484	0.547479	0.553859
1505	0.627907	0.474576	0.578947	0.425532	0.630435	0.566667	0.471484	0.547479	0.553859
1510	0.627907	0.474576	0.578947	0.425532	0.630435	0.566667	0.471484	0.547479	0.553859
1515	0.643678	0.474576	0.578947	0.434783	0.630435	0.572222	0.479459	0.552484	0.557942
1520	0.643678	0.474576	0.578947	0.434783	0.630435	0.572222	0.479459	0.552484	0.557942
1525	0.643678	0.474576	0.578947	0.434783	0.630435	0.572222	0.479459	0.552484	0.557942
1530	0.643678	0.474576	0.578947	0.434783	0.630435	0.572222	0.479459	0.552484	0.557942
1535	0.643678	0.474576	0.578947	0.434783	0.630435	0.572222	0.479459	0.552484	0.557942
1540	0.636364	0.474576	0.578947	0.434783	0.615385	0.566667	0.472937	0.548011	0.553335
1545	0.636364	0.474576	0.578947	0.434783	0.615385	0.566667	0.472937	0.548011	0.553335
1550	0.636364	0.474576	0.578947	0.434783	0.615385	0.566667	0.472937	0.548011	0.553335
1555	0.636364	0.466667	0.56	0.434783	0.615385	0.561111	0.466301	0.54264	0.546938
1560	0.636364	0.466667	0.56	0.434783	0.615385	0.561111	0.466301	0.54264	0.546938
1565	0.636364	0.466667	0.56	0.434783	0.615385	0.561111	0.466301	0.54264	0.546938
1570	0.636364	0.466667	0.56	0.434783	0.615385	0.561111	0.466301	0.54264	0.546938
1575	0.62069	0.466667	0.56	0.425532	0.615385	0.555556	0.458326	0.537655	0.542871
1580	0.636364	0.491803	0.56	0.434783	0.622222	0.566667	0.473351	0.549034	0.553104
1585	0.636364	0.491803	0.56	0.434783	0.622222	0.566667	0.473351	0.549034	0.553104
1590	0.636364	0.5	0.56	0.434783	0.615385	0.566667	0.473455	0.549306	0.553049
1595	0.636364	0.5	0.56	0.434783	0.615385	0.566667	0.473455	0.549306	0.553049
1600	0.636364	0.5	0.56	0.434783	0.615385	0.566667	0.473455	0.549306	0.553049
1605	0.636364	0.5	0.56	0.434783	0.615385	0.566667	0.473455	0.549306	0.553049
1610	0.636364	0.5	0.56	0.434783	0.615385	0.566667	0.473455	0.549306	0.553049
1615	0.636364	0.5	0.56	0.434783	0.615385	0.566667	0.473455	0.549306	0.553049
1620	0.636364	0.5	0.56	0.434783	0.615385	0.566667	0.473455	0.549306	0.553049
1625	0.636364	0.5	0.56	0.434783	0.615385	0.566667	0.473455	0.549306	0.553049
1630	0.636364	0.5	0.56	0.434783	0.615385	0.566667	0.473455	0.549306	0.553049
1635	0.636364	0.5	0.56	0.434783	0.615385	0.566667	0.473455	0.549306	0.553049
1640	0.636364	0.5	0.56	0.434783	0.615385	0.566667	0.473455	0.549306	0.553049
1645	0.636364	0.5	0.56	0.434783	0.615385	0.566667	0.473455	0.549306	0.553049
1650	0.636364	0.5	0.56	0.434783	0.615385	0.566667	0.473455	0.549306	0.553049
1655	0.643678	0.5	0.56	0.468085	0.637363	0.577778	0.486895	0.561825	0.564784
1660	0.643678	0.491803	0.56	0.468085	0.644444	0.577778	0.48678	0.561602	0.564894
1665	0.643678	0.5	0.56	0.468085	0.637363	0.577778	0.486895	0.561825	0.564784
1670	0.643678	0.5	0.56	0.468085	0.637363	0.577778	0.486895	0.561825	0.564784
1675	0.643678	0.5	0.56	0.468085	0.637363	0.577778	0.486895	0.561825	0.564784
1680	0.643678	0.5	0.56	0.468085	0.637363	0.577778	0.486895	0.561825	0.564784
1685	0.643678	0.5	0.56	0.468085	0.637363	0.577778	0.486895	0.561825	0.564784
1690	0.643678	0.5	0.56	0.468085	0.637363	0.577778	0.486895	0.561825	0.564784
1695	0.651163	0.5	0.56	0.458333	0.637363	0.577778	0.48607	0.561372	0.564364
1700	0.651163	0.5	0.56	0.458333	0.637363	0.577778	0.48607	0.561372	0.564364
1705	0.651163	0.5	0.56	0.458333	0.637363	0.577778	0.48607	0.561372	0.564364
1710	0.651163	0.5	0.56	0.458333	0.637363	0.577778	0.48607	0.561372	0.564364
1715	0.651163	0.5	0.56	0.458333	0.637363	0.577778	0.48607	0.561372	0.564364
1720	0.651163	0.5	0.56	0.458333	0.637363	0.577778	0.48607	0.561372	0.564364
1725	0.651163	0.5	0.56	0.458333	0.637363	0.577778	0.48607	0.561372	0.564364
1730	0.651163	0.5	0.56	0.458333	0.637363	0.577778	0.48607	0.561372	0.564364
1735	0.651163	0.5	0.56	0.458333	0.637363	0.577778	0.48607	0.561372	0.564364
1740	0.651163	0.5	0.56	0.458333	0.637363	0.577778	0.48607	0.561372	0.564364
1745	0.651163	0.5	0.56	0.458333	0.637363	0.577778	0.48607	0.561372	0.564364
1750	0.651163	0.5	0.56	0.458333	0.637363	0.577778	0.48607	0.561372	0.564364
1755	0.651163	0.5	0.56	0.458333	0.637363	0.577778	0.48607	0.561372	0.564364
1760	0.651163	0.5	0.56	0.458333	0.637363	0.577778	0.48607	0.561372	0.564364
1765	0.651163	0.5	0.56	0.458333	0.637363	0.577778	0.48607	0.561372	0.564364
1770	0.651163	0.5	0.56	0.458333	0.637363	0.577778	0.48607	0.561372	0.564364
1775	0.651163	0.5	0.56	0.458333	0.637363	0.577778	0.48607	0.561372	0.564364
1780	0.651163	0.5	0.56	0.458333	0.637363	0.577778	0.48607	0.561372	0.564364
1785	0.651163	0.5	0.56	0.458333	0.637363	0.577778	0.48607	0.561372	0.564364
1790	0.651163	0.5	0.56	0.458333	0.637363	0.577778	0.48607	0.561372	0.564364
1795	0.658824	0.5	0.56	0.458333	0.630435	0.577778	0.485477	0.561518	0.564021
1800	0.658824	0.5	0.56	0.458333	0.630435	0.577778	0.485477	0.561518	0.564021
1805	0.658824	0.5	0.56	0.458333	0.630435	0.577778	0.485477	0.561518	0.564021
1810	0.658824	0.5	0.56	0.458333	0.630435	0.577778	0.485477	0.561518	0.564021
1815	0.658824	0.5	0.56	0.458333	0.630435	0.577778	0.485477	0.561518	0.564021
1820	0.658824	0.5	0.56	0.458333	0.630435	0.577778	0.485477	0.561518	0.564021
1825	0.658824	0.5	0.56	0.458333	0.630435	0.577778	0.485477	0.561518	0.564021
1830	0.658824	0.5	0.56	0.458333	0.630435	0.577778	0.485477	0.561518	0.564021
1835	0.658824	0.5	0.56	0.458333	0.630435	0.577778	0.485477	0.561518	0.564021
1840	0.658824	0.491803	0.56	0.425532	0.630435	0.572222	0.478422	0.553319	0.557051
1845	0.658824	0.5	0.552632	0.458333	0.615385	0.572222	0.477687	0.557035	0.558669
1850	0.658824	0.491803	0.552632	0.425532	0.615385	0.566667	0.470635	0.548835	0.551699
1855	0.658824	0.491803	0.552632	0.425532	0.615385	0.566667	0.470635	0.548835	0.551699
1860	0.658824	0.5	0.552632	0.458333	0.615385	0.572222	0.477687	0.557035	0.558669
1865	0.658824	0.5	0.552632	0.458333	0.615385	0.572222	0.477687	0.557035	0.558669
1870	0.658824	0.5	0.552632	0.458333	0.615385	0.572222	0.477687	0.557035	0.558669
1875	0.658824	0.491803	0.552632	0.425532	0.615385	0.566667	0.470635	0.548835	0.551699
1880	0.658824	0.5	0.552632	0.458333	0.615385	0.572222	0.477687	0.557035	0.558669
1885	0.658824	0.5	0.552632	0.458333	0.615385	0.572222	0.477687	0.557035	0.558669
1890	0.658824	0.5	0.552632	0.458333	0.615385	0.572222	0.477687	0.557035	0.558669
1895	0.666667	0.5	0.552632	0.458333	0.608696	0.572222	0.477117	0.557265	0.558409
1900	0.666667	0.5	0.552632	0.458333	0.608696	0.572222	0.477117	0.557265	0.558409
1905	0.666667	0.5	0.552632	0.458333	0.608696	0.572222	0.477117	0.557265	0.558409
1910	0.666667	0.491803	0.552632	0.425532	0.608696	0.566667	0.470066	0.549066	0.551439
1915	0.666667	0.491803	0.56	0.425532	0.623656	0.572222	0.47787	0.553532	0.556771
1920	0.666667	0.491803	0.56	0.425532	0.623656	0.572222	0.47787	0.553532	0.556771
1925	0.666667	0.491803	0.56	0.425532	0.623656	0.572222	0.47787	0.553532	0.556771
1930	0.666667	0.491803	0.56	0.425532	0.623656	0.572222	0.47787	0.553532	0.556771
1935	0.666667	0.491803	0.56	0.425532	0.623656	0.572222	0.47787	0.553532	0.556771
1940	0.666667	0.491803	0.56	0.425532	0.623656	0.572222	0.47787	0.553532	0.556771
1945	0.666667	0.52459	0.567568	0.458333	0.623656	0.583333	0.492606	0.568163	0.570224
1950	0.666667	0.52459	0.567568	0.458333	0.623656	0.583333	0.492606	0.568163	0.570224
1955	0.666667	0.52459	0.567568	0.458333	0.623656	0.583333	0.492606	0.568163	0.570224
1960	0.666667	0.52459	0.567568	0.458333	0.623656	0.583333	0.492606	0.568163	0.570224
1965	0.666667	0.52459	0.56	0.458333	0.608696	0.577778	0.484772	0.563657	0.564841
1970	0.666667	0.52459	0.56	0.458333	0.608696	0.577778	0.484772	0.563657	0.564841
1975	0.666667	0.52459	0.56	0.458333	0.608696	0.577778	0.484772	0.563657	0.564841
1980	0.666667	0.52459	0.56	0.458333	0.608696	0.577778	0.484772	0.563657	0.564841
1985	0.666667	0.52459	0.56	0.458333	0.608696	0.577778	0.484772	0.563657	0.564841
1990	0.666667	0.5	0.56	0.458333	0.623656	0.577778	0.484924	0.561731	0.56374
1995	0.666667	0.508475	0.578947	0.458333	0.623656	0.583333	0.491537	0.567216	0.570241
2000	0.666667	0.508475	0.578947	0.458333	0.623656	0.583333	0.491537	0.567216	0.570241

## Sheet: Ridge
Number of features	Pre-vaccination	ChAdOx1-Onset	MenACWY-Onset	ChAdOx1-7D	MenACWY-7D	ACC	MCC	Macro F1	Weighted F1
5	0.55102	0.102564	0.617021	0	0.612245	0.488889	0.380139	0.37657	0.408146
10	0.627907	0.285714	0.606742	0.285714	0.62069	0.527778	0.416501	0.485353	0.500969
15	0.641975	0.25	0.52381	0.333333	0.588235	0.494444	0.372416	0.467471	0.475578
20	0.702703	0.38806	0.536585	0.297872	0.644444	0.538889	0.426381	0.513933	0.520901
25	0.716418	0.405797	0.5	0.436364	0.58427	0.533333	0.417794	0.52857	0.526185
30	0.75	0.477612	0.481013	0.428571	0.581395	0.55	0.440974	0.543718	0.537851
35	0.647059	0.461538	0.53012	0.40678	0.588235	0.533333	0.416891	0.526747	0.529068
40	0.688525	0.485714	0.536585	0.333333	0.551724	0.522222	0.401975	0.519176	0.521311
45	0.721311	0.461538	0.581395	0.393443	0.643678	0.566667	0.456002	0.560273	0.564825
50	0.766667	0.5	0.588235	0.482759	0.674157	0.605556	0.505121	0.602364	0.602798
55	0.709677	0.56338	0.556962	0.491803	0.666667	0.6	0.501847	0.597698	0.596871
60	0.666667	0.575758	0.592593	0.59375	0.651163	0.616667	0.522042	0.615986	0.614974
65	0.655738	0.615385	0.626506	0.597015	0.619048	0.622222	0.5284	0.622738	0.622563
70	0.634921	0.571429	0.650602	0.597015	0.619048	0.616667	0.521804	0.614603	0.617442
75	0.645161	0.575758	0.72093	0.608696	0.675325	0.65	0.56377	0.645174	0.653014
80	0.6	0.603175	0.681818	0.6	0.658228	0.633333	0.541657	0.628644	0.635209
85	0.622951	0.507042	0.650602	0.606061	0.658228	0.611111	0.515283	0.608977	0.614141
90	0.6	0.507042	0.595238	0.550725	0.657895	0.583333	0.481113	0.58218	0.586689
95	0.557377	0.558824	0.560976	0.529412	0.54321	0.55	0.438776	0.54996	0.550694
100	0.666667	0.597015	0.533333	0.542857	0.609756	0.588889	0.492835	0.589926	0.585484
105	0.638889	0.5	0.512821	0.537313	0.506329	0.538889	0.429744	0.53907	0.533385
110	0.647059	0.53125	0.575	0.575758	0.487805	0.561111	0.454633	0.563374	0.558854
115	0.656716	0.603175	0.597403	0.615385	0.545455	0.6	0.5043	0.603627	0.599181
120	0.6875	0.539683	0.578947	0.657143	0.643678	0.622222	0.533328	0.62139	0.617015
125	0.727273	0.553846	0.571429	0.626866	0.611765	0.616667	0.525506	0.618236	0.611741
130	0.793651	0.583333	0.547945	0.6	0.609756	0.622222	0.535864	0.626937	0.616774
135	0.698413	0.567164	0.556962	0.586667	0.605263	0.6	0.506585	0.602894	0.597574
140	0.655738	0.5	0.5	0.594595	0.597403	0.566667	0.463213	0.569547	0.563043
145	0.633333	0.477612	0.525	0.520548	0.575	0.544444	0.434104	0.546299	0.544413
150	0.745763	0.5	0.481013	0.586667	0.698795	0.6	0.504649	0.602447	0.594363
155	0.689655	0.523077	0.525	0.6	0.597403	0.583333	0.48611	0.587027	0.580167
160	0.741935	0.537313	0.531646	0.597403	0.613333	0.6	0.507445	0.604326	0.596131
165	0.714286	0.537313	0.475	0.597403	0.5	0.555556	0.449042	0.5648	0.551071
170	0.711864	0.6	0.473684	0.623377	0.538462	0.583333	0.487197	0.589477	0.574919
175	0.676923	0.65625	0.472222	0.592593	0.564103	0.588889	0.499377	0.592418	0.57993
180	0.65625	0.612903	0.394366	0.551724	0.552632	0.55	0.454256	0.553575	0.538899
185	0.666667	0.6875	0.465753	0.592593	0.506329	0.577778	0.484018	0.583768	0.569158
190	0.666667	0.69697	0.453333	0.54321	0.512821	0.566667	0.468407	0.5746	0.5609
195	0.745763	0.608696	0.421053	0.519481	0.481013	0.544444	0.437867	0.555201	0.53783
200	0.736842	0.608696	0.351351	0.512821	0.487805	0.527778	0.417658	0.539503	0.518631
205	0.690909	0.575342	0.346667	0.506024	0.486486	0.511111	0.400106	0.521086	0.502459
210	0.689655	0.56	0.35443	0.493506	0.450704	0.5	0.382883	0.509659	0.491235
215	0.678571	0.540541	0.375	0.506667	0.453333	0.5	0.380117	0.510822	0.494045
220	0.655738	0.588235	0.297297	0.53012	0.513514	0.511111	0.400947	0.516981	0.496438
225	0.688525	0.608696	0.32	0.512821	0.545455	0.527778	0.418561	0.535099	0.515791
230	0.736842	0.636364	0.363636	0.560976	0.487179	0.544444	0.439241	0.556999	0.534794
235	0.779661	0.597015	0.351351	0.536585	0.589744	0.561111	0.462381	0.570871	0.550568
240	0.793103	0.584615	0.35443	0.564103	0.575	0.561111	0.457112	0.57425	0.552492
245	0.727273	0.597015	0.405063	0.560976	0.597403	0.566667	0.466346	0.577546	0.561962
250	0.740741	0.619718	0.379747	0.575	0.552632	0.561111	0.458898	0.573567	0.553823
255	0.754717	0.628571	0.414634	0.582278	0.578947	0.577778	0.477849	0.59183	0.574015
260	0.763636	0.621622	0.4	0.613333	0.617284	0.594444	0.500721	0.603175	0.584265
265	0.77193	0.647887	0.405063	0.630137	0.6	0.6	0.504529	0.611003	0.590602
270	0.807018	0.611111	0.405063	0.638889	0.625	0.605556	0.511329	0.617416	0.596666
275	0.821429	0.589744	0.410256	0.647887	0.597403	0.6	0.506305	0.613344	0.59164
280	0.836364	0.582278	0.447368	0.686567	0.60241	0.616667	0.526679	0.630997	0.609955
285	0.785714	0.605263	0.435897	0.638889	0.615385	0.605556	0.512917	0.61623	0.598022
290	0.842105	0.605263	0.455696	0.676471	0.6	0.622222	0.53193	0.635907	0.615037
295	0.786885	0.605263	0.368421	0.695652	0.564103	0.594444	0.499768	0.604065	0.578372
300	0.806452	0.594595	0.38961	0.735294	0.531646	0.6	0.505495	0.611519	0.584315
305	0.793651	0.638889	0.43038	0.694444	0.567568	0.616667	0.527503	0.624986	0.602393
310	0.8	0.621622	0.435897	0.666667	0.578947	0.611111	0.520356	0.620627	0.599653
315	0.8125	0.630137	0.447368	0.732394	0.605263	0.638889	0.556693	0.645533	0.623172
320	0.758621	0.605263	0.45	0.694444	0.594595	0.611111	0.519982	0.620585	0.601863
325	0.745763	0.666667	0.525	0.727273	0.623377	0.65	0.5672	0.657616	0.64266
330	0.77193	0.623377	0.54321	0.746269	0.641026	0.655556	0.573234	0.665162	0.65088
335	0.763636	0.64	0.54321	0.732394	0.641026	0.655556	0.573746	0.664053	0.650279
340	0.745763	0.631579	0.506329	0.695652	0.649351	0.638889	0.553935	0.645735	0.631998
345	0.733333	0.637681	0.493506	0.693333	0.632911	0.633333	0.548646	0.638153	0.623635
350	0.754098	0.628571	0.506329	0.732394	0.658228	0.65	0.567313	0.655924	0.640935
355	0.689655	0.630137	0.512821	0.722222	0.632911	0.633333	0.547272	0.637549	0.625073
360	0.724138	0.647887	0.564103	0.722222	0.592593	0.644444	0.560639	0.650189	0.638089
365	0.655738	0.638889	0.506667	0.702703	0.615385	0.622222	0.536175	0.623876	0.612361
370	0.677966	0.657143	0.556962	0.712329	0.658228	0.65	0.567719	0.652526	0.643784
375	0.711864	0.666667	0.564103	0.771429	0.666667	0.672222	0.594554	0.676146	0.664628
380	0.7	0.647887	0.444444	0.72973	0.626506	0.627778	0.544109	0.629714	0.611932
385	0.677966	0.657895	0.486486	0.764706	0.626506	0.638889	0.555707	0.642712	0.627024
390	0.689655	0.675325	0.473684	0.776119	0.634146	0.644444	0.561465	0.649786	0.632403
395	0.655738	0.712329	0.459459	0.794118	0.642857	0.65	0.569274	0.6529	0.634992
400	0.7	0.657534	0.421053	0.746269	0.642857	0.627778	0.539643	0.633543	0.614074
405	0.745763	0.666667	0.465753	0.724638	0.666667	0.65	0.570333	0.653897	0.636611
410	0.724138	0.684932	0.48	0.735294	0.651163	0.65	0.56817	0.655105	0.63844
415	0.774194	0.675676	0.493151	0.724638	0.658537	0.661111	0.584734	0.665239	0.648145
420	0.786885	0.647887	0.506667	0.732394	0.658537	0.661111	0.583338	0.666474	0.649917
425	0.754098	0.685714	0.520548	0.732394	0.658824	0.666667	0.591314	0.670316	0.65526
430	0.786885	0.657534	0.520548	0.732394	0.682927	0.672222	0.598974	0.676058	0.660866
435	0.761905	0.637681	0.513514	0.732394	0.626506	0.65	0.570025	0.6544	0.638513
440	0.754098	0.619718	0.48	0.732394	0.634146	0.638889	0.555358	0.644071	0.626952
445	0.745763	0.591549	0.567901	0.716418	0.634146	0.644444	0.55762	0.651155	0.640734
450	0.666667	0.56338	0.512821	0.686567	0.641975	0.611111	0.518064	0.614282	0.605252
455	0.71875	0.567568	0.545455	0.707692	0.65	0.633333	0.547006	0.637893	0.628281
460	0.71875	0.611111	0.589744	0.69697	0.65	0.65	0.567232	0.653315	0.646041
465	0.698413	0.594595	0.571429	0.666667	0.623377	0.627778	0.541283	0.630896	0.62384
470	0.698413	0.60274	0.607595	0.686567	0.666667	0.65	0.567205	0.652396	0.647954
475	0.78125	0.64	0.597403	0.707692	0.683544	0.677778	0.603279	0.681978	0.672835
480	0.8	0.648649	0.615385	0.71875	0.708861	0.694444	0.623495	0.698329	0.689746
485	0.738462	0.666667	0.631579	0.676471	0.708861	0.683333	0.611173	0.684408	0.680317
490	0.761905	0.657534	0.605263	0.676471	0.675	0.672222	0.596765	0.675235	0.667835
495	0.78125	0.648649	0.623377	0.676471	0.675325	0.677778	0.604109	0.681014	0.674127
500	0.806452	0.666667	0.641975	0.69697	0.658228	0.688889	0.614268	0.694058	0.685869
505	0.769231	0.666667	0.623377	0.69697	0.725	0.694444	0.623913	0.696249	0.690225
510	0.78125	0.666667	0.623377	0.676471	0.708861	0.688889	0.617317	0.691325	0.685069
515	0.769231	0.666667	0.623377	0.686567	0.708861	0.688889	0.617308	0.69094	0.684815
520	0.757576	0.666667	0.615385	0.69697	0.717949	0.688889	0.616947	0.690909	0.684654
525	0.75	0.676056	0.607595	0.686567	0.708861	0.683333	0.6088	0.685816	0.679317
530	0.774194	0.714286	0.625	0.686567	0.716049	0.7	0.628389	0.703219	0.696406
535	0.774194	0.714286	0.626506	0.6875	0.716049	0.7	0.626338	0.703707	0.696955
540	0.8	0.685714	0.592593	0.707692	0.714286	0.694444	0.619918	0.700057	0.689983
545	0.786885	0.695652	0.617284	0.69697	0.698795	0.694444	0.620212	0.699117	0.690824
550	0.786885	0.705882	0.617284	0.69697	0.690476	0.694444	0.620069	0.699499	0.690804
555	0.774194	0.695652	0.6	0.707692	0.690476	0.688889	0.613642	0.693603	0.684158
560	0.761905	0.685714	0.582278	0.686567	0.691358	0.677778	0.601184	0.681565	0.672409
565	0.727273	0.695652	0.6	0.707692	0.675	0.677778	0.600975	0.681123	0.673073
570	0.78125	0.676056	0.582278	0.676056	0.64	0.666667	0.589839	0.671128	0.660305
575	0.78125	0.705882	0.560976	0.685714	0.631579	0.666667	0.587442	0.67308	0.659902
580	0.769231	0.705882	0.512821	0.694444	0.597403	0.65	0.569214	0.655956	0.639062
585	0.769231	0.724638	0.512821	0.694444	0.578947	0.65	0.569525	0.656016	0.638297
590	0.769231	0.695652	0.506329	0.676056	0.578947	0.638889	0.55468	0.645243	0.628223
595	0.738462	0.695652	0.5	0.676056	0.56	0.627778	0.540441	0.634034	0.617298
600	0.761905	0.666667	0.512195	0.676056	0.586667	0.633333	0.545984	0.640698	0.625019
605	0.786885	0.657143	0.5	0.666667	0.571429	0.627778	0.539566	0.636425	0.619078
610	0.786885	0.657143	0.518519	0.666667	0.578947	0.633333	0.546276	0.641632	0.625626
615	0.774194	0.676056	0.531646	0.666667	0.605263	0.644444	0.561574	0.650765	0.63647
620	0.774194	0.694444	0.48	0.657534	0.589744	0.633333	0.549974	0.639183	0.621299
625	0.774194	0.676056	0.533333	0.648649	0.641026	0.65	0.571185	0.654652	0.642054
630	0.786885	0.704225	0.533333	0.657534	0.625	0.655556	0.577287	0.661396	0.647093
635	0.819672	0.685714	0.545455	0.657534	0.632911	0.661111	0.583099	0.668257	0.653949
640	0.806452	0.676056	0.545455	0.657534	0.649351	0.661111	0.583785	0.666969	0.653793
645	0.806452	0.657143	0.545455	0.648649	0.649351	0.655556	0.577046	0.66141	0.648845
650	0.806452	0.657143	0.545455	0.648649	0.649351	0.655556	0.577046	0.66141	0.648845
655	0.806452	0.647887	0.545455	0.648649	0.657895	0.655556	0.577401	0.661267	0.649094
660	0.786885	0.666667	0.533333	0.657534	0.632911	0.65	0.570602	0.655466	0.64201
665	0.819672	0.694444	0.564103	0.657534	0.631579	0.666667	0.59041	0.673466	0.660115
670	0.819672	0.694444	0.556962	0.676056	0.649351	0.672222	0.595921	0.679297	0.665386
675	0.827586	0.666667	0.5	0.676056	0.675	0.661111	0.583334	0.669062	0.652537
680	0.8	0.631579	0.493151	0.676056	0.7	0.655556	0.578728	0.660157	0.645566
685	0.786885	0.623377	0.486486	0.666667	0.683544	0.644444	0.564034	0.649392	0.634896
690	0.806452	0.623377	0.506667	0.657143	0.631579	0.638889	0.557479	0.645043	0.629894
695	0.833333	0.623377	0.493506	0.695652	0.649351	0.65	0.569426	0.659044	0.641255
700	0.813559	0.615385	0.481013	0.676471	0.631579	0.633333	0.547434	0.643601	0.626096
705	0.833333	0.630137	0.473684	0.657534	0.615385	0.633333	0.549204	0.642015	0.623229
710	0.813559	0.630137	0.467532	0.630137	0.589744	0.616667	0.527497	0.626222	0.60803
715	0.83871	0.605263	0.447368	0.685714	0.605263	0.627778	0.542623	0.636464	0.615054
720	0.819672	0.621622	0.467532	0.647887	0.597403	0.622222	0.534508	0.630823	0.612156
725	0.819672	0.621622	0.467532	0.647887	0.571429	0.616667	0.527518	0.625628	0.60624
730	0.833333	0.64	0.447368	0.657143	0.531646	0.611111	0.52046	0.621898	0.599026
735	0.833333	0.657895	0.512821	0.686567	0.556962	0.638889	0.553715	0.649516	0.630068
740	0.806452	0.657895	0.526316	0.666667	0.575	0.638889	0.554815	0.646466	0.630053
745	0.806452	0.666667	0.526316	0.647059	0.556962	0.633333	0.548217	0.640691	0.624284
750	0.8	0.621622	0.506667	0.666667	0.560976	0.622222	0.53413	0.631186	0.614038
755	0.746269	0.641026	0.506667	0.656716	0.575342	0.622222	0.537972	0.625204	0.610553
760	0.746269	0.649351	0.506667	0.656716	0.567568	0.622222	0.53741	0.625314	0.610308
765	0.735294	0.641026	0.526316	0.676923	0.575342	0.627778	0.544243	0.63098	0.617283
770	0.742857	0.666667	0.513514	0.656716	0.567568	0.627778	0.545522	0.629464	0.614721
775	0.742857	0.666667	0.533333	0.656716	0.575342	0.633333	0.552179	0.634983	0.621667
780	0.764706	0.693333	0.513514	0.666667	0.623377	0.65	0.571863	0.652319	0.6375
785	0.753623	0.657534	0.506667	0.676923	0.615385	0.638889	0.556757	0.642026	0.627253
790	0.764706	0.684932	0.519481	0.666667	0.631579	0.65	0.569835	0.653473	0.639386
795	0.753623	0.647887	0.5	0.647059	0.605263	0.627778	0.542952	0.630766	0.616461
800	0.753623	0.630137	0.444444	0.657143	0.605263	0.616667	0.532375	0.618122	0.600381
805	0.764706	0.638889	0.459459	0.647059	0.589744	0.616667	0.529596	0.619971	0.602476
810	0.764706	0.657534	0.465753	0.637681	0.571429	0.616667	0.530876	0.619421	0.601803
815	0.764706	0.657534	0.465753	0.637681	0.571429	0.616667	0.530876	0.619421	0.601803
820	0.776119	0.657534	0.513514	0.647059	0.589744	0.633333	0.550435	0.636794	0.621847
825	0.776119	0.648649	0.486486	0.656716	0.589744	0.627778	0.54339	0.631543	0.614771
830	0.764706	0.648649	0.493151	0.647059	0.597403	0.627778	0.544791	0.630193	0.614807
835	0.787879	0.648649	0.506667	0.686567	0.589744	0.638889	0.55646	0.643901	0.62691
840	0.753623	0.657534	0.486486	0.666667	0.586667	0.627778	0.545014	0.630195	0.613733
845	0.776119	0.64	0.465753	0.656716	0.589744	0.622222	0.537255	0.625667	0.607771
850	0.776119	0.64	0.459459	0.666667	0.589744	0.622222	0.536386	0.626398	0.607786
855	0.776119	0.64	0.459459	0.705882	0.605263	0.633333	0.55127	0.637345	0.617857
860	0.787879	0.649351	0.438356	0.686567	0.649351	0.638889	0.558658	0.642301	0.622779
865	0.787879	0.623377	0.388889	0.695652	0.657895	0.627778	0.546067	0.630738	0.608561
870	0.787879	0.597403	0.361111	0.695652	0.657895	0.616667	0.53206	0.619988	0.596546
875	0.787879	0.615385	0.383562	0.716418	0.657895	0.627778	0.545161	0.632228	0.609166
880	0.787879	0.615385	0.383562	0.716418	0.657895	0.627778	0.545161	0.632228	0.609166
885	0.8	0.615385	0.447368	0.716418	0.648649	0.638889	0.557521	0.645564	0.625673
890	0.8	0.615385	0.447368	0.716418	0.648649	0.638889	0.557521	0.645564	0.625673
895	0.8	0.615385	0.447368	0.716418	0.648649	0.638889	0.557521	0.645564	0.625673
900	0.8	0.623377	0.447368	0.716418	0.666667	0.644444	0.563966	0.650766	0.631242
905	0.8	0.615385	0.447368	0.716418	0.648649	0.638889	0.557521	0.645564	0.625673
910	0.8	0.615385	0.447368	0.716418	0.648649	0.638889	0.557521	0.645564	0.625673
915	0.776119	0.648649	0.493506	0.716418	0.64	0.65	0.570195	0.654938	0.638001
920	0.776119	0.648649	0.493506	0.716418	0.64	0.65	0.570195	0.654938	0.638001
925	0.764706	0.657534	0.493506	0.705882	0.648649	0.65	0.570822	0.654056	0.638005
930	0.776119	0.657895	0.582278	0.716418	0.732394	0.688889	0.619686	0.693021	0.683921
935	0.753623	0.630137	0.531646	0.685714	0.695652	0.655556	0.579268	0.659354	0.648501
940	0.753623	0.630137	0.531646	0.695652	0.714286	0.661111	0.585585	0.665069	0.654401
945	0.764706	0.623377	0.531646	0.716418	0.724638	0.666667	0.59305	0.672157	0.660766
950	0.776119	0.613333	0.525	0.727273	0.722222	0.666667	0.590385	0.67279	0.660288
955	0.776119	0.613333	0.525	0.716418	0.704225	0.661111	0.58396	0.667019	0.654379
960	0.764706	0.64	0.512821	0.716418	0.722222	0.666667	0.591995	0.671233	0.658348
965	0.764706	0.64	0.512821	0.705882	0.704225	0.661111	0.585591	0.665527	0.652493
970	0.753623	0.631579	0.526316	0.695652	0.685714	0.655556	0.580968	0.658577	0.646766
975	0.732394	0.675676	0.545455	0.666667	0.722222	0.666667	0.593187	0.668483	0.659912
980	0.742857	0.675676	0.545455	0.676923	0.72973	0.672222	0.598985	0.674128	0.665017
985	0.776119	0.649351	0.545455	0.676923	0.72973	0.672222	0.598728	0.675515	0.66555
990	0.776119	0.649351	0.545455	0.666667	0.712329	0.666667	0.592232	0.669984	0.659877
995	0.764706	0.641026	0.506667	0.676923	0.72973	0.661111	0.586555	0.66381	0.652057
1000	0.764706	0.657895	0.526316	0.656716	0.712329	0.661111	0.5861	0.663592	0.652949
1005	0.764706	0.649351	0.519481	0.6875	0.72973	0.666667	0.591866	0.670153	0.658692
1010	0.776119	0.666667	0.552632	0.647059	0.72973	0.672222	0.599482	0.674441	0.665621
1015	0.787879	0.666667	0.545455	0.666667	0.710526	0.672222	0.597604	0.675439	0.664536
1020	0.8	0.657895	0.545455	0.666667	0.710526	0.672222	0.597588	0.676108	0.66488
1025	0.8	0.649351	0.545455	0.666667	0.72	0.672222	0.598107	0.676294	0.665472
1030	0.8	0.649351	0.506667	0.666667	0.701299	0.661111	0.584863	0.664797	0.651084
1035	0.8	0.649351	0.526316	0.656716	0.693333	0.661111	0.584944	0.665143	0.652742
1040	0.787879	0.657895	0.533333	0.647059	0.693333	0.661111	0.585805	0.6639	0.652578
1045	0.787879	0.657895	0.526316	0.656716	0.693333	0.661111	0.584941	0.664428	0.652356
1050	0.776119	0.657895	0.513514	0.647059	0.72	0.661111	0.586732	0.662917	0.651583
1055	0.764706	0.649351	0.506667	0.666667	0.675676	0.65	0.572473	0.652613	0.639562
1060	0.753623	0.657534	0.556962	0.65625	0.666667	0.655556	0.5759	0.658207	0.648621
1065	0.732394	0.657534	0.519481	0.65625	0.72	0.655556	0.577744	0.657132	0.647562
1070	0.742857	0.657534	0.519481	0.676923	0.72	0.661111	0.584536	0.663359	0.652693
1075	0.732394	0.657534	0.519481	0.65625	0.72	0.655556	0.577744	0.657132	0.647562
1080	0.722222	0.657534	0.5	0.65625	0.72	0.65	0.571741	0.651201	0.640837
1085	0.722222	0.675676	0.519481	0.65625	0.739726	0.661111	0.585896	0.662671	0.653742
1090	0.712329	0.704225	0.5	0.65625	0.684211	0.65	0.571585	0.651403	0.639651
1095	0.712329	0.694444	0.5	0.65625	0.693333	0.65	0.571985	0.651271	0.639935
1100	0.712329	0.694444	0.5	0.65625	0.693333	0.65	0.571985	0.651271	0.639935
1105	0.712329	0.684932	0.519481	0.6875	0.712329	0.661111	0.58612	0.663314	0.652813
1110	0.712329	0.684932	0.519481	0.6875	0.712329	0.661111	0.58612	0.663314	0.652813
1115	0.722222	0.684932	0.519481	0.6875	0.702703	0.661111	0.585404	0.663367	0.652214
1120	0.722222	0.676056	0.512821	0.666667	0.657534	0.644444	0.564208	0.64706	0.635088
1125	0.722222	0.666667	0.512821	0.666667	0.666667	0.644444	0.564672	0.647009	0.635446
1130	0.712329	0.694444	0.526316	0.698413	0.684211	0.661111	0.585569	0.663142	0.651756
1135	0.732394	0.704225	0.578947	0.676923	0.675325	0.672222	0.598682	0.673563	0.664919
1140	0.732394	0.704225	0.578947	0.676923	0.675325	0.672222	0.598682	0.673563	0.664919
1145	0.712329	0.695652	0.589744	0.676923	0.666667	0.666667	0.591584	0.668263	0.660961
1150	0.712329	0.695652	0.571429	0.676923	0.657895	0.661111	0.584918	0.662845	0.654181
1155	0.712329	0.704225	0.578947	0.656716	0.684932	0.666667	0.593986	0.66743	0.660507
1160	0.712329	0.722222	0.567568	0.656716	0.675676	0.666667	0.595109	0.666902	0.658726
1165	0.732394	0.694444	0.578947	0.656716	0.702703	0.672222	0.60001	0.673041	0.665994
1170	0.732394	0.732394	0.605263	0.647059	0.702703	0.683333	0.614084	0.683963	0.678213
1175	0.732394	0.722222	0.567568	0.647059	0.693333	0.672222	0.601253	0.672515	0.664372
1180	0.722222	0.704225	0.567568	0.647059	0.666667	0.661111	0.587509	0.661548	0.653359
1185	0.72973	0.724638	0.56	0.656716	0.693333	0.672222	0.601245	0.672883	0.664019
1190	0.75	0.685714	0.56	0.646154	0.692308	0.666667	0.59238	0.666835	0.658154
1195	0.72973	0.714286	0.552632	0.646154	0.693333	0.666667	0.593309	0.667227	0.658436
1200	0.72973	0.714286	0.552632	0.646154	0.693333	0.666667	0.593309	0.667227	0.658436
1205	0.72973	0.714286	0.552632	0.646154	0.693333	0.666667	0.593309	0.667227	0.658436
1210	0.702703	0.705882	0.538462	0.676923	0.693333	0.661111	0.584954	0.663461	0.65397
1215	0.702703	0.705882	0.538462	0.676923	0.693333	0.661111	0.584954	0.663461	0.65397
1220	0.702703	0.705882	0.538462	0.676923	0.693333	0.661111	0.584954	0.663461	0.65397
1225	0.702703	0.705882	0.538462	0.676923	0.693333	0.661111	0.584954	0.663461	0.65397
1230	0.702703	0.716418	0.564103	0.666667	0.693333	0.666667	0.592085	0.668645	0.660887
1235	0.694444	0.695652	0.538462	0.666667	0.666667	0.65	0.5704	0.652378	0.64298
1240	0.704225	0.676056	0.545455	0.666667	0.693333	0.655556	0.577798	0.657147	0.648863
1245	0.704225	0.676056	0.564103	0.666667	0.702703	0.661111	0.584485	0.662751	0.655867
1250	0.704225	0.676056	0.564103	0.666667	0.702703	0.661111	0.584485	0.662751	0.655867
1255	0.753623	0.676056	0.6	0.656716	0.712329	0.677778	0.604148	0.679745	0.673733
1260	0.753623	0.684932	0.556962	0.666667	0.684932	0.666667	0.590814	0.669423	0.65954
1265	0.776119	0.684932	0.575	0.666667	0.702703	0.677778	0.603317	0.681084	0.671922
1270	0.753623	0.666667	0.575	0.666667	0.684932	0.666667	0.590111	0.669378	0.660901
1275	0.753623	0.676056	0.567901	0.6875	0.693333	0.672222	0.59549	0.675683	0.666155
1280	0.753623	0.676056	0.567901	0.676923	0.702703	0.672222	0.59594	0.675441	0.666527
1285	0.735294	0.676056	0.582278	0.666667	0.710526	0.672222	0.596321	0.674164	0.6674
1290	0.735294	0.676056	0.582278	0.666667	0.710526	0.672222	0.596321	0.674164	0.6674
1295	0.735294	0.705882	0.575	0.647059	0.710526	0.672222	0.595941	0.674752	0.6677
1300	0.716418	0.685714	0.582278	0.647059	0.736842	0.672222	0.596352	0.673662	0.668856
1305	0.716418	0.695652	0.582278	0.647059	0.727273	0.672222	0.596019	0.673736	0.668498
1310	0.746269	0.685714	0.575	0.6875	0.708861	0.677778	0.601347	0.680669	0.672131
1315	0.764706	0.705882	0.595238	0.709677	0.717949	0.694444	0.620419	0.69869	0.68985
1320	0.746269	0.714286	0.552632	0.676923	0.707317	0.677778	0.60338	0.679485	0.669414
1325	0.764706	0.694444	0.533333	0.6875	0.691358	0.672222	0.59754	0.674268	0.661836
1330	0.764706	0.694444	0.533333	0.6875	0.691358	0.672222	0.59754	0.674268	0.661836
1335	0.753623	0.704225	0.486486	0.676923	0.641975	0.65	0.57057	0.652647	0.6366
1340	0.753623	0.684932	0.48	0.6875	0.658228	0.65	0.570376	0.652857	0.636834
1345	0.753623	0.684932	0.5	0.6875	0.666667	0.655556	0.576933	0.658544	0.643979
1350	0.753623	0.684932	0.5	0.6875	0.666667	0.655556	0.576933	0.658544	0.643979
1355	0.776119	0.684932	0.556962	0.676923	0.657895	0.666667	0.589159	0.670566	0.658716
1360	0.757576	0.684932	0.556962	0.666667	0.657895	0.661111	0.582094	0.664806	0.654019
1365	0.769231	0.684932	0.556962	0.656716	0.631579	0.655556	0.575073	0.659884	0.648244
1370	0.757576	0.684932	0.538462	0.656716	0.631579	0.65	0.5689	0.653853	0.641535
1375	0.769231	0.684932	0.556962	0.656716	0.631579	0.655556	0.575073	0.659884	0.648244
1380	0.757576	0.684932	0.538462	0.666667	0.649351	0.655556	0.575434	0.659397	0.647242
1385	0.75	0.666667	0.564103	0.647059	0.666667	0.655556	0.576289	0.658899	0.650044
1390	0.75	0.666667	0.571429	0.647059	0.684211	0.661111	0.583598	0.663873	0.655953
1395	0.738462	0.675676	0.607595	0.619718	0.676056	0.661111	0.58484	0.663501	0.658775
1400	0.738462	0.675676	0.607595	0.619718	0.676056	0.661111	0.58484	0.663501	0.658775
1405	0.738462	0.666667	0.589744	0.628571	0.694444	0.661111	0.584957	0.663578	0.658126
1410	0.738462	0.675676	0.607595	0.619718	0.676056	0.661111	0.58484	0.663501	0.658775
1415	0.738462	0.675676	0.607595	0.619718	0.676056	0.661111	0.58484	0.663501	0.658775
1420	0.75	0.648649	0.582278	0.647887	0.694444	0.661111	0.584261	0.664652	0.657952
1425	0.738462	0.648649	0.512821	0.666667	0.702703	0.65	0.569863	0.65386	0.642968
1430	0.738462	0.657534	0.556962	0.666667	0.702703	0.661111	0.583088	0.664465	0.656122
1435	0.727273	0.676056	0.54321	0.666667	0.657534	0.65	0.568325	0.654148	0.643836
1440	0.738462	0.676056	0.54321	0.666667	0.648649	0.65	0.567772	0.654609	0.643615
1445	0.738462	0.666667	0.525	0.657143	0.657534	0.644444	0.562021	0.648961	0.637575
1450	0.738462	0.657534	0.506329	0.657143	0.657534	0.638889	0.555731	0.6434	0.631026
1455	0.75	0.666667	0.54321	0.676471	0.666667	0.655556	0.574126	0.660603	0.649491
1460	0.769231	0.666667	0.531646	0.676471	0.684211	0.661111	0.582126	0.665645	0.653565
1465	0.787879	0.666667	0.531646	0.686567	0.684211	0.666667	0.589123	0.671394	0.658253
1470	0.787879	0.666667	0.531646	0.686567	0.684211	0.666667	0.589123	0.671394	0.658253
1475	0.787879	0.675676	0.545455	0.666667	0.675676	0.666667	0.591657	0.67027	0.658249
1480	0.776119	0.684932	0.512821	0.676471	0.648649	0.655556	0.576931	0.659798	0.645008
1485	0.757576	0.684932	0.525	0.69697	0.64	0.655556	0.574835	0.660895	0.646647
1490	0.757576	0.684932	0.525	0.69697	0.64	0.655556	0.574835	0.660895	0.646647
1495	0.757576	0.684932	0.525	0.69697	0.64	0.655556	0.574835	0.660895	0.646647
1500	0.757576	0.684932	0.525	0.69697	0.64	0.655556	0.574835	0.660895	0.646647
1505	0.757576	0.684932	0.525	0.69697	0.64	0.655556	0.574835	0.660895	0.646647
1510	0.757576	0.694444	0.525	0.69697	0.657895	0.661111	0.581393	0.666377	0.652467
1515	0.757576	0.694444	0.525	0.69697	0.657895	0.661111	0.581393	0.666377	0.652467
1520	0.757576	0.694444	0.525	0.69697	0.657895	0.661111	0.581393	0.666377	0.652467
1525	0.757576	0.694444	0.525	0.69697	0.657895	0.661111	0.581393	0.666377	0.652467
1530	0.757576	0.675676	0.506329	0.71875	0.649351	0.655556	0.574702	0.661536	0.645835
1535	0.757576	0.675676	0.506329	0.707692	0.657895	0.655556	0.575107	0.661034	0.645938
1540	0.735294	0.666667	0.506329	0.730159	0.613333	0.644444	0.561855	0.650356	0.634291
1545	0.735294	0.666667	0.512821	0.71875	0.613333	0.644444	0.562559	0.649373	0.634085
1550	0.735294	0.666667	0.493506	0.71875	0.605263	0.638889	0.55589	0.643896	0.627203
1555	0.735294	0.648649	0.493506	0.707692	0.605263	0.633333	0.54887	0.638081	0.622057
1560	0.735294	0.648649	0.493506	0.707692	0.605263	0.633333	0.54887	0.638081	0.622057
1565	0.735294	0.648649	0.473684	0.707692	0.597403	0.627778	0.542242	0.632544	0.615091
1570	0.746269	0.657534	0.467532	0.69697	0.597403	0.627778	0.541366	0.633142	0.615095
1575	0.746269	0.666667	0.506329	0.69697	0.605263	0.638889	0.55428	0.644299	0.62869
1580	0.746269	0.630137	0.487179	0.69697	0.605263	0.627778	0.541029	0.633164	0.616992
1585	0.746269	0.638889	0.481013	0.705882	0.567568	0.622222	0.534315	0.627924	0.609886
1590	0.746269	0.638889	0.487179	0.735294	0.586667	0.633333	0.548555	0.63886	0.620748
1595	0.746269	0.638889	0.487179	0.735294	0.586667	0.633333	0.548555	0.63886	0.620748
1600	0.757576	0.630137	0.493506	0.724638	0.613333	0.638889	0.556257	0.643838	0.626916
1605	0.769231	0.630137	0.493506	0.714286	0.613333	0.638889	0.556283	0.644099	0.627068
1610	0.769231	0.630137	0.473684	0.714286	0.605263	0.633333	0.549636	0.63852	0.620054
1615	0.769231	0.638889	0.473684	0.714286	0.597403	0.633333	0.54924	0.638698	0.619868
1620	0.78125	0.638889	0.467532	0.714286	0.597403	0.633333	0.548414	0.639872	0.620198
1625	0.78125	0.630137	0.447368	0.714286	0.597403	0.627778	0.542182	0.634089	0.613329
1630	0.769231	0.638889	0.447368	0.714286	0.597403	0.627778	0.542253	0.633435	0.612997
1635	0.769231	0.638889	0.467532	0.714286	0.605263	0.633333	0.54888	0.63904	0.620052
1640	0.769231	0.638889	0.467532	0.714286	0.605263	0.633333	0.54888	0.63904	0.620052
1645	0.769231	0.638889	0.467532	0.714286	0.605263	0.633333	0.54888	0.63904	0.620052
1650	0.769231	0.638889	0.467532	0.714286	0.605263	0.633333	0.54888	0.63904	0.620052
1655	0.769231	0.666667	0.467532	0.685714	0.607595	0.633333	0.547885	0.639348	0.620914
1660	0.769231	0.666667	0.467532	0.705882	0.617284	0.638889	0.554016	0.645319	0.626482
1665	0.769231	0.666667	0.467532	0.705882	0.617284	0.638889	0.554016	0.645319	0.626482
1670	0.769231	0.666667	0.467532	0.705882	0.641975	0.644444	0.561	0.650258	0.632107
1675	0.769231	0.666667	0.467532	0.705882	0.641975	0.644444	0.561	0.650258	0.632107
1680	0.769231	0.676471	0.467532	0.705882	0.634146	0.644444	0.560798	0.650653	0.632121
1685	0.769231	0.657143	0.467532	0.705882	0.625	0.638889	0.554262	0.644958	0.626494
1690	0.757576	0.657143	0.467532	0.705882	0.632911	0.638889	0.554684	0.644209	0.626418
1695	0.757576	0.666667	0.487179	0.724638	0.617284	0.644444	0.560772	0.650669	0.632861
1700	0.757576	0.628571	0.467532	0.714286	0.597403	0.627778	0.541656	0.633074	0.614493
1705	0.727273	0.647887	0.475	0.705882	0.586667	0.622222	0.5331	0.628542	0.611256
1710	0.727273	0.647887	0.475	0.716418	0.605263	0.627778	0.539591	0.634368	0.617247
1715	0.727273	0.647887	0.475	0.705882	0.586667	0.622222	0.5331	0.628542	0.611256
1720	0.716418	0.647887	0.481013	0.705882	0.613333	0.627778	0.540882	0.632907	0.617151
1725	0.716418	0.647887	0.481013	0.705882	0.613333	0.627778	0.540882	0.632907	0.617151
1730	0.716418	0.647887	0.481013	0.705882	0.613333	0.627778	0.540882	0.632907	0.617151
1735	0.716418	0.647887	0.481013	0.705882	0.613333	0.627778	0.540882	0.632907	0.617151
1740	0.716418	0.647887	0.481013	0.705882	0.613333	0.627778	0.540882	0.632907	0.617151
1745	0.716418	0.647887	0.481013	0.705882	0.613333	0.627778	0.540882	0.632907	0.617151
1750	0.727273	0.647887	0.475	0.716418	0.605263	0.627778	0.539591	0.634368	0.617247
1755	0.727273	0.647887	0.493827	0.716418	0.613333	0.633333	0.546316	0.639748	0.624002
1760	0.727273	0.647887	0.493827	0.716418	0.613333	0.633333	0.546316	0.639748	0.624002
1765	0.738462	0.637681	0.52381	0.716418	0.613333	0.638889	0.551426	0.645941	0.631762
1770	0.727273	0.656716	0.506024	0.716418	0.623377	0.638889	0.551504	0.645962	0.631093
1775	0.727273	0.676923	0.481928	0.714286	0.605263	0.633333	0.54548	0.641134	0.624024
1780	0.727273	0.676923	0.481928	0.714286	0.605263	0.633333	0.54548	0.641134	0.624024
1785	0.727273	0.676923	0.493827	0.694444	0.605263	0.633333	0.547052	0.639546	0.623824
1790	0.727273	0.65625	0.493827	0.694444	0.597403	0.627778	0.539841	0.633839	0.618244
1795	0.738462	0.6875	0.493827	0.694444	0.615385	0.638889	0.553347	0.645924	0.629871
1800	0.738462	0.6875	0.493827	0.694444	0.615385	0.638889	0.553347	0.645924	0.629871
1805	0.738462	0.6875	0.493827	0.694444	0.615385	0.638889	0.553347	0.645924	0.629871
1810	0.761905	0.646154	0.53012	0.675676	0.613333	0.638889	0.553349	0.645438	0.63195
1815	0.761905	0.646154	0.53012	0.675676	0.613333	0.638889	0.553349	0.645438	0.63195
1820	0.75	0.646154	0.493827	0.712329	0.623377	0.638889	0.553661	0.645137	0.628951
1825	0.75	0.646154	0.493827	0.712329	0.623377	0.638889	0.553661	0.645137	0.628951
1830	0.75	0.646154	0.493827	0.712329	0.623377	0.638889	0.553661	0.645137	0.628951
1835	0.75	0.646154	0.493827	0.712329	0.623377	0.638889	0.553661	0.645137	0.628951
1840	0.75	0.646154	0.493827	0.712329	0.623377	0.638889	0.553661	0.645137	0.628951
1845	0.75	0.646154	0.493827	0.722222	0.641026	0.644444	0.56009	0.650646	0.63462
1850	0.75	0.646154	0.493827	0.722222	0.641026	0.644444	0.56009	0.650646	0.63462
1855	0.75	0.646154	0.493827	0.712329	0.623377	0.638889	0.553661	0.645137	0.628951
1860	0.761905	0.65625	0.493827	0.712329	0.607595	0.638889	0.553056	0.646381	0.629126
1865	0.793651	0.65625	0.512195	0.702703	0.597403	0.644444	0.560325	0.65244	0.63511
1870	0.78125	0.634921	0.487805	0.702703	0.597403	0.633333	0.546586	0.640816	0.622834
1875	0.78125	0.625	0.475	0.693333	0.597403	0.627778	0.540946	0.634397	0.61611
1880	0.746269	0.676923	0.425	0.739726	0.586667	0.627778	0.541444	0.634917	0.612224
1885	0.757576	0.666667	0.425	0.739726	0.586667	0.627778	0.541184	0.635127	0.612166
1890	0.757576	0.666667	0.425	0.739726	0.586667	0.627778	0.541184	0.635127	0.612166
1895	0.757576	0.666667	0.425	0.739726	0.586667	0.627778	0.541184	0.635127	0.612166
1900	0.78125	0.686567	0.425	0.739726	0.605263	0.638889	0.554451	0.647561	0.623864
1905	0.757576	0.707692	0.43038	0.739726	0.597403	0.638889	0.555187	0.646555	0.623537
1910	0.757576	0.71875	0.43038	0.739726	0.589744	0.638889	0.554984	0.647235	0.62382
1915	0.75	0.705882	0.4	0.712329	0.575	0.622222	0.535591	0.628642	0.604383
1920	0.78125	0.686567	0.421053	0.72973	0.607595	0.638889	0.556433	0.645239	0.621698
1925	0.78125	0.686567	0.421053	0.72973	0.607595	0.638889	0.556433	0.645239	0.621698
1930	0.761905	0.676471	0.426667	0.72	0.607595	0.633333	0.550287	0.638527	0.616575
1935	0.761905	0.676471	0.426667	0.72	0.607595	0.633333	0.550287	0.638527	0.616575
1940	0.761905	0.686567	0.421053	0.72	0.607595	0.633333	0.549614	0.639424	0.61696
1945	0.761905	0.686567	0.421053	0.72	0.607595	0.633333	0.549614	0.639424	0.61696
1950	0.761905	0.686567	0.415584	0.72	0.589744	0.627778	0.542217	0.63476	0.611466
1955	0.761905	0.686567	0.415584	0.72	0.589744	0.627778	0.542217	0.63476	0.611466
1960	0.761905	0.686567	0.415584	0.72	0.589744	0.627778	0.542217	0.63476	0.611466
1965	0.761905	0.676471	0.415584	0.72	0.571429	0.622222	0.535492	0.629078	0.605443
1970	0.793651	0.676471	0.426667	0.710526	0.564103	0.627778	0.543885	0.634283	0.610204
1975	0.78125	0.676471	0.426667	0.710526	0.571429	0.627778	0.54431	0.633268	0.609875
1980	0.78125	0.676471	0.426667	0.710526	0.571429	0.627778	0.54431	0.633268	0.609875
1985	0.761905	0.666667	0.421053	0.72	0.571429	0.622222	0.536161	0.628211	0.605074
1990	0.78125	0.676471	0.426667	0.710526	0.571429	0.627778	0.54431	0.633268	0.609875
1995	0.769231	0.676471	0.426667	0.710526	0.552632	0.622222	0.537777	0.627105	0.603657
2000	0.78125	0.676471	0.426667	0.710526	0.571429	0.627778	0.54431	0.633268	0.609875

## Sheet: AdaBoost
Number of features	Pre-vaccination	ChAdOx1-Onset	MenACWY-Onset	ChAdOx1-7D	MenACWY-7D	ACC	MCC	Macro F1	Weighted F1
5	0.645161	0.315789	0.405063	0.30137	0.4	0.405556	0.263709	0.413477	0.408943
10	0.571429	0.258065	0.54902	0.363636	0.285714	0.416667	0.270256	0.405573	0.408416
15	0.653846	0.324324	0.26087	0.352941	0.515464	0.416667	0.275968	0.421489	0.409152
20	0.627451	0.126984	0.346667	0.30137	0.408163	0.355556	0.1948	0.362127	0.358087
25	0.666667	0.032787	0.2	0.190476	0.417391	0.305556	0.130124	0.301464	0.292459
30	0.693878	0.184211	0.172414	0.235294	0.40367	0.327778	0.168345	0.337893	0.321745
35	0.692308	0.2	0.222222	0.21875	0.36036	0.327778	0.1641	0.338728	0.32477
40	0.612245	0.188679	0.534884	0.390244	0.488889	0.45	0.313451	0.442988	0.449293
45	0.625	0.149254	0.444444	0.285714	0.5	0.388889	0.239756	0.400882	0.405615
50	0.5	0.181818	0.62069	0.257143	0.441558	0.411111	0.262974	0.400242	0.419392
55	0.474576	0.096774	0.6	0.285714	0.43038	0.394444	0.240019	0.377489	0.396518
60	0.666667	0.30137	0.421053	0.285714	0.453608	0.416667	0.270695	0.425682	0.423541
65	0.627451	0.315789	0.578947	0.329114	0.435897	0.444444	0.31262	0.45744	0.464294
70	0.734694	0.27027	0.415584	0.309859	0.426966	0.411111	0.265253	0.431475	0.425327
75	0.603774	0.272727	0.43038	0.26087	0.494624	0.411111	0.263028	0.412475	0.415794
80	0.56	0.315789	0.473684	0.225352	0.528736	0.416667	0.273423	0.420712	0.429794
85	0.489796	0.314286	0.593407	0.233766	0.410959	0.411111	0.263152	0.408443	0.424044
90	0.566038	0.190476	0.346667	0.166667	0.40367	0.338889	0.170628	0.334703	0.336359
95	0.612245	0.235294	0.388889	0.238806	0.365385	0.355556	0.194792	0.368124	0.366347
100	0.517241	0.228571	0.383562	0.210526	0.45098	0.366667	0.208316	0.358176	0.363201
105	0.518519	0.207792	0.384615	0.129032	0.426966	0.333333	0.16545	0.333385	0.34082
110	0.551724	0.328358	0.545455	0.172414	0.449438	0.422222	0.272129	0.409478	0.42262
115	0.555556	0.184615	0.465116	0.268657	0.477273	0.394444	0.238798	0.390243	0.398288
120	0.482759	0.289855	0.512195	0.197183	0.475	0.394444	0.243692	0.391398	0.405716
125	0.525	0.28125	0.512195	0.276923	0.289855	0.388889	0.243936	0.377045	0.382062
130	0.525	0.28125	0.506024	0.276923	0.294118	0.388889	0.243778	0.376663	0.381422
135	0.586667	0.264706	0.410959	0.259259	0.4	0.394444	0.248212	0.384318	0.384675
140	0.575342	0.338028	0.422535	0.285714	0.404494	0.411111	0.270376	0.405223	0.404748
145	0.542857	0.30303	0.444444	0.241379	0.382979	0.388889	0.240119	0.382938	0.386529
150	0.56338	0.333333	0.416667	0.226415	0.346939	0.383333	0.23262	0.377347	0.377435
155	0.537313	0.289855	0.467532	0.360656	0.395349	0.411111	0.266063	0.410141	0.411946
160	0.548387	0.169492	0.470588	0.338462	0.404494	0.394444	0.239998	0.386285	0.390846
165	0.5	0.166667	0.337662	0.175439	0.339623	0.311111	0.134773	0.303878	0.305877
170	0.603774	0.135593	0.32	0.242424	0.373832	0.333333	0.164501	0.335125	0.331244
175	0.528302	0.191781	0.379747	0.25	0.40404	0.35	0.183408	0.350774	0.353129
180	0.555556	0.268657	0.488372	0.352941	0.382353	0.405556	0.262745	0.409576	0.412194
185	0.581818	0.323529	0.5	0.337349	0.428571	0.427778	0.290581	0.434254	0.437451
190	0.581818	0.323529	0.517647	0.337349	0.434783	0.433333	0.297488	0.439025	0.443473
195	0.701754	0.212121	0.536585	0.31746	0.478261	0.45	0.310107	0.449236	0.453905
200	0.615385	0.190476	0.554217	0.3125	0.489796	0.438889	0.294965	0.432475	0.442426
205	0.618182	0.151515	0.5	0.25	0.383838	0.383333	0.223165	0.380707	0.387026
210	0.566038	0.197531	0.512195	0.27451	0.408602	0.388889	0.232671	0.391775	0.399971
215	0.566038	0.197531	0.512195	0.27451	0.408602	0.388889	0.232671	0.391775	0.399971
220	0.489796	0.216867	0.525	0.338983	0.359551	0.377778	0.220672	0.386039	0.394149
225	0.653846	0.111111	0.383562	0.181818	0.460317	0.377778	0.223608	0.358131	0.361018
230	0.679245	0.115385	0.379747	0.206897	0.474576	0.388889	0.234001	0.37117	0.372325
235	0.666667	0.145455	0.394737	0.175439	0.491525	0.394444	0.242698	0.374764	0.378343
240	0.666667	0.16	0.394737	0.148148	0.471545	0.394444	0.244333	0.368219	0.37191
245	0.538462	0.242424	0.410959	0.276923	0.442308	0.383333	0.229668	0.382215	0.385404
250	0.555556	0.272727	0.3	0.125	0.410714	0.344444	0.17414	0.332799	0.332224
255	0.509804	0.272727	0.305882	0.044444	0.424779	0.333333	0.156575	0.311527	0.316167
260	0.666667	0.30137	0.323529	0.290323	0.427184	0.394444	0.247173	0.401815	0.392826
265	0.666667	0.30137	0.323529	0.290323	0.427184	0.394444	0.247173	0.401815	0.392826
270	0.641509	0.257143	0.328767	0.245614	0.429907	0.377778	0.221784	0.380588	0.375201
275	0.52381	0.164384	0.24	0.206897	0.446429	0.316667	0.140757	0.316304	0.313364
280	0.545455	0.171429	0.216216	0.193548	0.436364	0.311111	0.134767	0.312602	0.307416
285	0.545455	0.171429	0.243243	0.16129	0.418182	0.305556	0.127561	0.30792	0.304955
290	0.565217	0.222222	0.328767	0.193548	0.46729	0.355556	0.193303	0.355409	0.356345
295	0.52459	0.184211	0.215385	0.27027	0.309524	0.294444	0.127756	0.300796	0.290076
300	0.517241	0.197183	0.208955	0.243243	0.311111	0.288889	0.117359	0.295547	0.285449
305	0.508475	0.191781	0.212121	0.246575	0.314607	0.288889	0.118241	0.294712	0.285224
310	0.5	0.189189	0.212121	0.253521	0.314607	0.288889	0.118102	0.293888	0.284541
315	0.474576	0.210526	0.215385	0.253521	0.314607	0.288889	0.118657	0.293723	0.285209
320	0.530612	0.266667	0.457831	0.225806	0.471698	0.4	0.244935	0.390523	0.398998
325	0.615385	0.272727	0.463415	0.264151	0.448598	0.416667	0.266299	0.412855	0.416354
330	0.576923	0.20339	0.457831	0.242424	0.38	0.372222	0.210398	0.372114	0.376741
335	0.521739	0.325581	0.342857	0.297297	0.333333	0.35	0.194776	0.364162	0.358747
340	0.454545	0.344828	0.342857	0.32	0.333333	0.35	0.195095	0.359113	0.355234
345	0.454545	0.344828	0.342857	0.32	0.333333	0.35	0.195095	0.359113	0.355234
350	0.454545	0.344828	0.342857	0.32	0.333333	0.35	0.195095	0.359113	0.355234
355	0.454545	0.3	0.43038	0.305556	0.352941	0.361111	0.202121	0.368684	0.371927
360	0.465116	0.325581	0.4	0.347826	0.367816	0.372222	0.218484	0.381268	0.380821
365	0.576923	0.289855	0.511628	0.416667	0.395062	0.433333	0.29013	0.438027	0.439111
370	0.576923	0.289855	0.511628	0.416667	0.395062	0.433333	0.29013	0.438027	0.439111
375	0.583333	0.318841	0.494118	0.410959	0.376471	0.427778	0.282886	0.436744	0.4357
380	0.571429	0.266667	0.37037	0.394366	0.428571	0.394444	0.242944	0.406281	0.401007
385	0.571429	0.289474	0.333333	0.378378	0.409639	0.383333	0.231465	0.396451	0.38854
390	0.56	0.289474	0.333333	0.356164	0.409639	0.377778	0.224267	0.389722	0.382997
395	0.510638	0.227848	0.341463	0.285714	0.404494	0.344444	0.177065	0.354032	0.352955
400	0.530612	0.26087	0.365854	0.30303	0.446809	0.377778	0.218361	0.381435	0.38112
405	0.478261	0.194444	0.376471	0.298507	0.422222	0.35	0.182352	0.353981	0.356926
410	0.478261	0.186667	0.357143	0.272727	0.426966	0.338889	0.168987	0.344353	0.347237
415	0.444444	0.282353	0.297297	0.323529	0.431818	0.35	0.190168	0.355888	0.353277
420	0.444444	0.282051	0.311688	0.333333	0.446809	0.361111	0.200351	0.363665	0.362028
425	0.444444	0.282051	0.311688	0.333333	0.446809	0.361111	0.200351	0.363665	0.362028
430	0.45283	0.2	0.266667	0.375	0.428571	0.344444	0.179412	0.344614	0.339371
435	0.45283	0.2	0.266667	0.375	0.428571	0.344444	0.179412	0.344614	0.339371
440	0.5	0.30137	0.351351	0.363636	0.421053	0.383333	0.230156	0.387482	0.384061
445	0.625	0.169492	0.410256	0.193548	0.442478	0.372222	0.211908	0.368155	0.371935
450	0.625	0.169492	0.410256	0.193548	0.442478	0.372222	0.211908	0.368155	0.371935
455	0.625	0.169492	0.410256	0.193548	0.442478	0.372222	0.211908	0.368155	0.371935
460	0.625	0.169492	0.410256	0.193548	0.442478	0.372222	0.211908	0.368155	0.371935
465	0.625	0.169492	0.410256	0.193548	0.442478	0.372222	0.211908	0.368155	0.371935
470	0.625	0.169492	0.410256	0.193548	0.442478	0.372222	0.211908	0.368155	0.371935
475	0.6	0.172414	0.368421	0.163934	0.434783	0.355556	0.191473	0.34791	0.350831
480	0.6	0.172414	0.368421	0.163934	0.434783	0.355556	0.191473	0.34791	0.350831
485	0.571429	0.169492	0.368421	0.166667	0.448276	0.355556	0.191259	0.344857	0.349221
490	0.6	0.169492	0.368421	0.166667	0.452174	0.361111	0.198553	0.351351	0.354712
495	0.571429	0.172414	0.373333	0.135593	0.436975	0.35	0.184606	0.337949	0.343286
500	0.510638	0.242424	0.394366	0.176471	0.407407	0.344444	0.180841	0.346261	0.351897
505	0.478261	0.242424	0.394366	0.176471	0.40367	0.338889	0.173537	0.339038	0.34583
510	0.478261	0.242424	0.394366	0.176471	0.40367	0.338889	0.173537	0.339038	0.34583
515	0.478261	0.235294	0.394366	0.153846	0.418182	0.338889	0.17305	0.33599	0.344057
520	0.478261	0.235294	0.394366	0.153846	0.418182	0.338889	0.17305	0.33599	0.344057
525	0.478261	0.235294	0.394366	0.153846	0.418182	0.338889	0.17305	0.33599	0.344057
530	0.478261	0.235294	0.394366	0.153846	0.418182	0.338889	0.17305	0.33599	0.344057
535	0.478261	0.242424	0.394366	0.176471	0.422018	0.344444	0.180732	0.342708	0.350009
540	0.510638	0.242424	0.394366	0.184615	0.432432	0.355556	0.194648	0.352895	0.358955
545	0.510638	0.242424	0.394366	0.184615	0.432432	0.355556	0.194648	0.352895	0.358955
550	0.510638	0.242424	0.394366	0.184615	0.432432	0.355556	0.194648	0.352895	0.358955
555	0.510638	0.242424	0.394366	0.184615	0.432432	0.355556	0.194648	0.352895	0.358955
560	0.541667	0.169492	0.383562	0.163934	0.453782	0.355556	0.193223	0.342487	0.349178
565	0.541667	0.169492	0.383562	0.163934	0.453782	0.355556	0.193223	0.342487	0.349178
570	0.478261	0.193548	0.272727	0.1875	0.459016	0.333333	0.168659	0.318211	0.319553
575	0.478261	0.193548	0.272727	0.190476	0.455285	0.333333	0.168557	0.318059	0.319199
580	0.478261	0.190476	0.272727	0.1875	0.46281	0.333333	0.168616	0.318355	0.319854
585	0.478261	0.166667	0.268657	0.181818	0.46281	0.327778	0.160957	0.311642	0.313479
590	0.478261	0.166667	0.268657	0.181818	0.46281	0.327778	0.160957	0.311642	0.313479
595	0.478261	0.166667	0.268657	0.184615	0.459016	0.327778	0.160818	0.311443	0.313081
600	0.478261	0.140351	0.338028	0.166667	0.52381	0.361111	0.202435	0.329423	0.338137
605	0.478261	0.172414	0.342857	0.166667	0.507937	0.361111	0.203022	0.333627	0.341661
610	0.478261	0.172414	0.342857	0.166667	0.507937	0.361111	0.203022	0.333627	0.341661
615	0.478261	0.172414	0.342857	0.166667	0.507937	0.361111	0.203022	0.333627	0.341661
620	0.478261	0.172414	0.342857	0.166667	0.507937	0.361111	0.203022	0.333627	0.341661
625	0.603774	0.208955	0.371429	0.105263	0.424779	0.35	0.187592	0.34284	0.346866
630	0.603774	0.215385	0.394366	0.105263	0.421053	0.355556	0.194167	0.347968	0.353186
635	0.603774	0.215385	0.394366	0.105263	0.421053	0.355556	0.194167	0.347968	0.353186
640	0.603774	0.21875	0.394366	0.101695	0.424779	0.355556	0.194344	0.348673	0.354057
645	0.603774	0.208955	0.394366	0.105263	0.428571	0.355556	0.194184	0.348186	0.353719
650	0.603774	0.208955	0.394366	0.105263	0.428571	0.355556	0.194184	0.348186	0.353719
655	0.603774	0.208955	0.394366	0.105263	0.428571	0.355556	0.194184	0.348186	0.353719
660	0.603774	0.208955	0.394366	0.105263	0.428571	0.355556	0.194184	0.348186	0.353719
665	0.603774	0.208955	0.394366	0.105263	0.428571	0.355556	0.194184	0.348186	0.353719
670	0.603774	0.208955	0.394366	0.105263	0.428571	0.355556	0.194184	0.348186	0.353719
675	0.603774	0.208955	0.394366	0.105263	0.428571	0.355556	0.194184	0.348186	0.353719
680	0.603774	0.184615	0.394366	0.133333	0.414414	0.35	0.187269	0.346101	0.350711
685	0.612903	0.21875	0.405797	0.245614	0.407407	0.383333	0.232484	0.378094	0.378542
690	0.612903	0.21875	0.405797	0.245614	0.407407	0.383333	0.232484	0.378094	0.378542
695	0.612903	0.21875	0.405797	0.245614	0.407407	0.383333	0.232484	0.378094	0.378542
700	0.612903	0.21875	0.405797	0.245614	0.407407	0.383333	0.232484	0.378094	0.378542
705	0.612903	0.21875	0.405797	0.245614	0.407407	0.383333	0.232484	0.378094	0.378542
710	0.612903	0.21875	0.405797	0.245614	0.407407	0.383333	0.232484	0.378094	0.378542
715	0.590164	0.253521	0.411765	0.12	0.418182	0.372222	0.218516	0.358726	0.36433
720	0.590164	0.253521	0.411765	0.12	0.418182	0.372222	0.218516	0.358726	0.36433
725	0.603175	0.202899	0.4	0.148148	0.346154	0.344444	0.182086	0.340075	0.342358
730	0.603175	0.202899	0.4	0.148148	0.346154	0.344444	0.182086	0.340075	0.342358
735	0.603175	0.202899	0.4	0.148148	0.346154	0.344444	0.182086	0.340075	0.342358
740	0.603175	0.202899	0.422535	0.117647	0.377358	0.355556	0.195448	0.344723	0.350267
745	0.603175	0.202899	0.422535	0.117647	0.377358	0.355556	0.195448	0.344723	0.350267
750	0.603175	0.202899	0.422535	0.117647	0.377358	0.355556	0.195448	0.344723	0.350267
755	0.6	0.169014	0.309859	0.190476	0.419048	0.333333	0.166384	0.337679	0.335756
760	0.6	0.169014	0.309859	0.190476	0.419048	0.333333	0.166384	0.337679	0.335756
765	0.6	0.171429	0.333333	0.190476	0.419048	0.338889	0.172877	0.342857	0.342328
770	0.588235	0.215385	0.333333	0.190476	0.440367	0.355556	0.194061	0.353559	0.353347
775	0.588235	0.215385	0.333333	0.190476	0.440367	0.355556	0.194061	0.353559	0.353347
780	0.583333	0.231884	0.385542	0.21875	0.4375	0.366667	0.203124	0.371402	0.373274
785	0.583333	0.231884	0.385542	0.225806	0.469388	0.377778	0.216788	0.379191	0.381713
790	0.583333	0.231884	0.385542	0.225806	0.469388	0.377778	0.216788	0.379191	0.381713
795	0.583333	0.231884	0.385542	0.225806	0.469388	0.377778	0.216788	0.379191	0.381713
800	0.583333	0.222222	0.361446	0.225806	0.463158	0.366667	0.203138	0.371193	0.372231
805	0.583333	0.222222	0.361446	0.225806	0.463158	0.366667	0.203138	0.371193	0.372231
810	0.583333	0.222222	0.361446	0.225806	0.463158	0.366667	0.203138	0.371193	0.372231
815	0.571429	0.216216	0.365854	0.229508	0.468085	0.366667	0.203871	0.370218	0.372102
820	0.571429	0.216216	0.365854	0.229508	0.468085	0.366667	0.203871	0.370218	0.372102
825	0.571429	0.213333	0.365854	0.225806	0.456522	0.361111	0.197317	0.366589	0.368323
830	0.571429	0.207792	0.345679	0.225806	0.43956	0.35	0.184086	0.358053	0.358176
835	0.571429	0.207792	0.345679	0.225806	0.43956	0.35	0.184086	0.358053	0.358176
840	0.571429	0.207792	0.345679	0.225806	0.43956	0.35	0.184086	0.358053	0.358176
845	0.583333	0.207792	0.376471	0.222222	0.413793	0.35	0.182855	0.360722	0.361667
850	0.553191	0.179487	0.395349	0.222222	0.418605	0.344444	0.175554	0.353771	0.357647
855	0.553191	0.179487	0.395349	0.222222	0.418605	0.344444	0.175554	0.353771	0.357647
860	0.595745	0.175	0.345679	0.243243	0.384615	0.327778	0.160986	0.348856	0.346472
865	0.595745	0.175	0.345679	0.243243	0.384615	0.327778	0.160986	0.348856	0.346472
870	0.595745	0.175	0.345679	0.243243	0.384615	0.327778	0.160986	0.348856	0.346472
875	0.612245	0.157895	0.356164	0.225352	0.43956	0.344444	0.182804	0.358243	0.358266
880	0.625	0.169014	0.415584	0.222222	0.434783	0.361111	0.201299	0.373321	0.376265
885	0.576923	0.166667	0.356164	0.228571	0.408602	0.338889	0.175204	0.347386	0.347668
890	0.566038	0.169014	0.351351	0.238806	0.442105	0.35	0.187952	0.353463	0.354425
895	0.555556	0.147059	0.324324	0.215385	0.464646	0.344444	0.180043	0.341394	0.342885
900	0.555556	0.147059	0.324324	0.215385	0.464646	0.344444	0.180043	0.341394	0.342885
905	0.555556	0.147059	0.324324	0.215385	0.464646	0.344444	0.180043	0.341394	0.342885
910	0.555556	0.147059	0.324324	0.215385	0.464646	0.344444	0.180043	0.341394	0.342885
915	0.566038	0.151515	0.328767	0.205882	0.46	0.344444	0.180827	0.34244	0.343909
920	0.566038	0.151515	0.328767	0.205882	0.46	0.344444	0.180827	0.34244	0.343909
925	0.566038	0.151515	0.328767	0.205882	0.46	0.344444	0.180827	0.34244	0.343909
930	0.566038	0.151515	0.328767	0.205882	0.46	0.344444	0.180827	0.34244	0.343909
935	0.576923	0.151515	0.314286	0.197183	0.455446	0.338889	0.175844	0.339071	0.339394
940	0.576923	0.151515	0.314286	0.197183	0.455446	0.338889	0.175844	0.339071	0.339394
945	0.56	0.242424	0.225352	0.305556	0.415842	0.344444	0.182356	0.349835	0.339154
950	0.56	0.242424	0.225352	0.305556	0.415842	0.344444	0.182356	0.349835	0.339154
955	0.56	0.242424	0.225352	0.305556	0.415842	0.344444	0.182356	0.349835	0.339154
960	0.588235	0.246154	0.225352	0.235294	0.438095	0.344444	0.181336	0.346626	0.337745
965	0.576923	0.253968	0.231884	0.26087	0.429907	0.35	0.189862	0.35071	0.341458
970	0.576923	0.25	0.228571	0.289855	0.438095	0.355556	0.196488	0.356689	0.346562
975	0.576923	0.246154	0.228571	0.264706	0.438095	0.35	0.189178	0.35089	0.341665
980	0.576923	0.25	0.228571	0.289855	0.438095	0.355556	0.196488	0.356689	0.346562
985	0.576923	0.246154	0.228571	0.264706	0.438095	0.35	0.189178	0.35089	0.341665
990	0.576923	0.246154	0.228571	0.264706	0.438095	0.35	0.189178	0.35089	0.341665
995	0.576923	0.25	0.228571	0.289855	0.438095	0.355556	0.196488	0.356689	0.346562
1000	0.576923	0.25	0.228571	0.289855	0.438095	0.355556	0.196488	0.356689	0.346562
1005	0.576923	0.268657	0.231884	0.26087	0.427184	0.35	0.190149	0.353104	0.343531
1010	0.576923	0.268657	0.231884	0.26087	0.427184	0.35	0.190149	0.353104	0.343531
1015	0.54902	0.171429	0.238806	0.236842	0.416667	0.316667	0.150982	0.322553	0.316618
1020	0.538462	0.176471	0.264706	0.202899	0.38835	0.311111	0.140914	0.314177	0.310497
1025	0.538462	0.176471	0.238806	0.2	0.38835	0.305556	0.134563	0.308418	0.303251
1030	0.54902	0.171429	0.264706	0.236842	0.4	0.316667	0.150541	0.324399	0.319584
1035	0.54902	0.171429	0.264706	0.236842	0.4	0.316667	0.150541	0.324399	0.319584
1040	0.54902	0.222222	0.235294	0.205128	0.4	0.316667	0.150053	0.322333	0.315931
1045	0.54902	0.222222	0.26087	0.207792	0.4	0.322222	0.156349	0.327981	0.323053
1050	0.588235	0.208955	0.285714	0.225	0.391304	0.327778	0.164859	0.339842	0.334313
1055	0.54902	0.190476	0.26087	0.210526	0.415842	0.322222	0.155996	0.325347	0.321297
1060	0.583333	0.119403	0.30137	0.202899	0.427184	0.322222	0.151757	0.326838	0.325683
1065	0.571429	0.151515	0.324324	0.2	0.415842	0.327778	0.158793	0.332622	0.332579
1070	0.571429	0.179104	0.328767	0.2	0.435644	0.338889	0.173607	0.342989	0.343307
1075	0.510638	0.28169	0.447368	0.191781	0.430108	0.366667	0.208932	0.372317	0.380658
1080	0.510638	0.289855	0.426667	0.194444	0.453608	0.372222	0.215786	0.375043	0.382546
1085	0.510638	0.289855	0.426667	0.194444	0.453608	0.372222	0.215786	0.375043	0.382546
1090	0.510638	0.26087	0.426667	0.194444	0.453608	0.366667	0.208695	0.369245	0.377232
1095	0.510638	0.26087	0.426667	0.194444	0.453608	0.366667	0.208695	0.369245	0.377232
1100	0.510638	0.26087	0.426667	0.194444	0.453608	0.366667	0.208695	0.369245	0.377232
1105	0.56	0.328358	0.459459	0.3	0.449438	0.411111	0.268978	0.419451	0.422763
1110	0.468085	0.268657	0.493506	0.275	0.449438	0.388889	0.23885	0.390937	0.401733
1115	0.541667	0.228571	0.410959	0.303797	0.488889	0.388889	0.24089	0.394777	0.39847
1120	0.510638	0.208955	0.394737	0.3	0.488889	0.377778	0.225108	0.380644	0.385006
1125	0.571429	0.26087	0.394737	0.27027	0.478261	0.388889	0.237546	0.395113	0.396942
1130	0.571429	0.26087	0.373333	0.27027	0.473118	0.383333	0.230933	0.389804	0.390182
1135	0.538462	0.26087	0.394737	0.277778	0.461538	0.383333	0.230383	0.386677	0.389073
1140	0.509804	0.208955	0.383562	0.25974	0.434783	0.355556	0.197714	0.359369	0.36292
1145	0.566038	0.246154	0.333333	0.266667	0.421053	0.361111	0.204627	0.366649	0.363711
1150	0.54902	0.215385	0.338028	0.25974	0.416667	0.35	0.191219	0.355768	0.354401
1155	0.509804	0.215385	0.333333	0.263158	0.416667	0.344444	0.183296	0.347669	0.347426
1160	0.566038	0.253968	0.356164	0.266667	0.416667	0.366667	0.210985	0.371901	0.370106
1165	0.566038	0.253968	0.356164	0.266667	0.416667	0.366667	0.210985	0.371901	0.370106
1170	0.509804	0.222222	0.356164	0.263158	0.412371	0.35	0.18966	0.352744	0.353663
1175	0.588235	0.222222	0.378378	0.25641	0.404255	0.361111	0.204124	0.3699	0.369126
1180	0.56	0.190476	0.383562	0.253165	0.4	0.35	0.190571	0.35744	0.3586
1185	0.56	0.222222	0.378378	0.253165	0.404255	0.355556	0.197217	0.363604	0.364036
1190	0.530612	0.190476	0.378378	0.253165	0.4	0.344444	0.18281	0.350526	0.352512
1195	0.615385	0.258065	0.453333	0.285714	0.425532	0.4	0.252898	0.407606	0.409373
1200	0.56	0.20339	0.487179	0.307692	0.463158	0.405556	0.258455	0.404284	0.411497
1205	0.64	0.206897	0.378378	0.303797	0.444444	0.388889	0.239503	0.394703	0.391708
1210	0.612245	0.206897	0.378378	0.3	0.444444	0.383333	0.232608	0.388393	0.386604
1215	0.64	0.206897	0.378378	0.303797	0.444444	0.388889	0.239503	0.394703	0.391708
1220	0.64	0.206897	0.378378	0.303797	0.444444	0.388889	0.239503	0.394703	0.391708
1225	0.612245	0.206897	0.378378	0.3	0.444444	0.383333	0.232608	0.388393	0.386604
1230	0.612245	0.233333	0.351351	0.303797	0.44898	0.383333	0.232291	0.389941	0.386059
1235	0.583333	0.229508	0.351351	0.303797	0.44898	0.377778	0.225086	0.383394	0.3807
1240	0.54902	0.212121	0.26087	0.311688	0.43299	0.35	0.19233	0.353338	0.346031
1245	0.603774	0.242424	0.257143	0.32	0.4375	0.366667	0.212813	0.372168	0.361848
1250	0.54902	0.212121	0.257143	0.311688	0.4375	0.35	0.19184	0.353494	0.346086
1255	0.592593	0.208955	0.212121	0.293333	0.387755	0.333333	0.172644	0.338951	0.32638
1260	0.538462	0.179104	0.215385	0.282051	0.387755	0.316667	0.152363	0.320551	0.311158
1265	0.538462	0.181818	0.212121	0.285714	0.383838	0.316667	0.151343	0.320391	0.310522
1270	0.592593	0.208955	0.212121	0.293333	0.387755	0.333333	0.172644	0.338951	0.32638
1275	0.528302	0.238806	0.268657	0.324324	0.363636	0.338889	0.178662	0.344745	0.335928
1280	0.528302	0.235294	0.268657	0.328767	0.363636	0.338889	0.17848	0.344931	0.336025
1285	0.581818	0.264706	0.268657	0.309859	0.383838	0.355556	0.199605	0.361776	0.351489
1290	0.642857	0.289855	0.238806	0.298507	0.415842	0.372222	0.220159	0.377173	0.363537
1295	0.592593	0.26087	0.238806	0.294118	0.411765	0.355556	0.198702	0.35963	0.348465
1300	0.618182	0.28169	0.215385	0.294118	0.415842	0.361111	0.207408	0.365043	0.351218
1305	0.618182	0.289855	0.238806	0.294118	0.415842	0.366667	0.21311	0.37136	0.35883
1310	0.592593	0.26087	0.238806	0.294118	0.411765	0.355556	0.198702	0.35963	0.348465
1315	0.592593	0.328767	0.268657	0.298507	0.444444	0.383333	0.234512	0.386594	0.376882
1320	0.592593	0.305556	0.264706	0.294118	0.44898	0.377778	0.226943	0.38119	0.371897
1325	0.618182	0.323529	0.28169	0.289855	0.412371	0.377778	0.225226	0.385126	0.3747
1330	0.642857	0.323529	0.285714	0.294118	0.408163	0.383333	0.232761	0.390876	0.379478
1335	0.642857	0.323529	0.285714	0.294118	0.408163	0.383333	0.232761	0.390876	0.379478
1340	0.642857	0.347826	0.289855	0.294118	0.408163	0.388889	0.240508	0.396564	0.385014
1345	0.566038	0.242424	0.305556	0.277778	0.371134	0.344444	0.182519	0.352586	0.346256
1350	0.618182	0.289855	0.314286	0.285714	0.375	0.366667	0.212041	0.376607	0.367835
1355	0.566038	0.242424	0.305556	0.273973	0.375	0.344444	0.182857	0.352598	0.346502
1360	0.618182	0.272727	0.309859	0.28169	0.371134	0.361111	0.204359	0.370718	0.361988
1365	0.566038	0.242424	0.305556	0.273973	0.375	0.344444	0.182857	0.352598	0.346502
1370	0.618182	0.289855	0.314286	0.285714	0.375	0.366667	0.212041	0.376607	0.367835
1375	0.592593	0.268657	0.314286	0.277778	0.371134	0.355556	0.198004	0.364889	0.357623
1380	0.618182	0.264706	0.309859	0.285714	0.375	0.361111	0.204329	0.370692	0.362069
1385	0.642857	0.290323	0.328767	0.305556	0.371134	0.377778	0.224691	0.387727	0.378104
1390	0.642857	0.290323	0.328767	0.305556	0.371134	0.377778	0.224691	0.387727	0.378104
1395	0.618182	0.272727	0.309859	0.28169	0.371134	0.361111	0.204359	0.370718	0.361988
1400	0.62963	0.28125	0.328767	0.30137	0.375	0.372222	0.217697	0.383203	0.374493
1405	0.592593	0.253968	0.328767	0.30137	0.371134	0.361111	0.203451	0.369566	0.362643
1410	0.592593	0.272727	0.309859	0.277778	0.371134	0.355556	0.197375	0.364818	0.357213
1415	0.592593	0.258065	0.328767	0.297297	0.371134	0.361111	0.203682	0.369571	0.362715
1420	0.618182	0.264706	0.309859	0.285714	0.375	0.361111	0.204329	0.370692	0.362069
1425	0.644068	0.295082	0.333333	0.305556	0.375	0.383333	0.232873	0.390608	0.381244
1430	0.655172	0.295082	0.338028	0.30137	0.371134	0.383333	0.233475	0.392157	0.382681
1435	0.655172	0.305085	0.328767	0.293333	0.336842	0.372222	0.218866	0.38384	0.372947
1440	0.655172	0.322581	0.333333	0.297297	0.340426	0.377778	0.226312	0.389762	0.378823
1445	0.655172	0.295082	0.324324	0.297297	0.344086	0.372222	0.218223	0.383192	0.372263
1450	0.631579	0.307692	0.318841	0.322581	0.373832	0.383333	0.232227	0.390905	0.380331
1455	0.571429	0.294118	0.368421	0.196721	0.363636	0.355556	0.192745	0.358865	0.357799
1460	0.610169	0.294118	0.351351	0.2	0.363636	0.361111	0.201254	0.363855	0.36013
1465	0.610169	0.28169	0.373333	0.196721	0.382979	0.366667	0.208551	0.368979	0.367451
1470	0.610169	0.264706	0.368421	0.196721	0.375	0.361111	0.200558	0.363004	0.361237
1475	0.561404	0.26087	0.363636	0.2	0.371134	0.35	0.185417	0.351409	0.351093
1480	0.551724	0.28169	0.410256	0.2	0.387097	0.366667	0.206755	0.366153	0.36916
1485	0.458333	0.292683	0.470588	0.3125	0.395062	0.383333	0.227163	0.385833	0.392447
1490	0.458333	0.292683	0.470588	0.3125	0.395062	0.383333	0.227163	0.385833	0.392447
1495	0.425532	0.296296	0.44186	0.242424	0.4	0.361111	0.198852	0.361223	0.369769
1500	0.425532	0.271605	0.423529	0.26087	0.384615	0.35	0.186277	0.35323	0.360025
1505	0.425532	0.271605	0.423529	0.26087	0.384615	0.35	0.186277	0.35323	0.360025
1510	0.4	0.285714	0.439024	0.272727	0.384615	0.355556	0.194965	0.356416	0.364521
1515	0.4	0.285714	0.439024	0.272727	0.384615	0.355556	0.194965	0.356416	0.364521
1520	0.425532	0.271605	0.423529	0.26087	0.384615	0.35	0.186277	0.35323	0.360025
1525	0.425532	0.271605	0.423529	0.26087	0.384615	0.35	0.186277	0.35323	0.360025
1530	0.425532	0.296296	0.447059	0.272727	0.419753	0.372222	0.213181	0.372273	0.380676
1535	0.454545	0.282051	0.431818	0.26087	0.419753	0.366667	0.204715	0.369808	0.376783
1540	0.454545	0.25641	0.413793	0.277778	0.405063	0.355556	0.192157	0.361518	0.366848
1545	0.454545	0.25641	0.413793	0.277778	0.405063	0.355556	0.192157	0.361518	0.366848
1550	0.425532	0.296296	0.447059	0.26087	0.384615	0.361111	0.200362	0.362874	0.370696
1555	0.425532	0.296296	0.447059	0.26087	0.384615	0.361111	0.200362	0.362874	0.370696
1560	0.425532	0.296296	0.447059	0.26087	0.384615	0.361111	0.200362	0.362874	0.370696
1565	0.375	0.285714	0.452381	0.231884	0.373333	0.344444	0.181041	0.343663	0.354604
1570	0.425532	0.261905	0.465116	0.285714	0.35	0.355556	0.191796	0.357653	0.365362
1575	0.454545	0.263158	0.5	0.273973	0.329114	0.361111	0.198742	0.364158	0.37266
1580	0.425532	0.285714	0.551724	0.273973	0.289474	0.366667	0.207291	0.365283	0.376598
1585	0.454545	0.266667	0.533333	0.263158	0.293333	0.361111	0.199496	0.362207	0.372055
1590	0.454545	0.266667	0.533333	0.273973	0.333333	0.372222	0.212101	0.37237	0.382968
1595	0.431373	0.293333	0.534884	0.27027	0.351351	0.377778	0.222673	0.376242	0.388016
1600	0.458333	0.277778	0.516854	0.27027	0.38961	0.383333	0.227023	0.382569	0.393514
1605	0.431373	0.293333	0.534884	0.27027	0.351351	0.377778	0.222673	0.376242	0.388016
1610	0.431373	0.293333	0.534884	0.28169	0.38961	0.388889	0.235205	0.386178	0.398634
1615	0.44898	0.311688	0.534884	0.28169	0.38961	0.394444	0.242322	0.39337	0.404835
1620	0.4	0.264706	0.511628	0.266667	0.345679	0.361111	0.199462	0.357736	0.369748
1625	0.408163	0.222222	0.512195	0.329114	0.390805	0.377778	0.222153	0.3725	0.384109
1630	0.408163	0.215385	0.512195	0.320988	0.361446	0.366667	0.209419	0.363635	0.374814
1635	0.416667	0.21875	0.512195	0.325	0.372093	0.372222	0.215501	0.368941	0.379895
1640	0.416667	0.215385	0.53012	0.329114	0.376471	0.377778	0.221969	0.373551	0.385641
1645	0.416667	0.298507	0.536585	0.329114	0.404762	0.4	0.250904	0.397127	0.409012
1650	0.416667	0.289855	0.536585	0.325	0.37037	0.388889	0.237821	0.387695	0.398907
1655	0.416667	0.289855	0.536585	0.325	0.37037	0.388889	0.237821	0.387695	0.398907
1660	0.416667	0.289855	0.536585	0.325	0.37037	0.388889	0.237821	0.387695	0.398907
1665	0.416667	0.289855	0.536585	0.325	0.37037	0.388889	0.237821	0.387695	0.398907
1670	0.416667	0.294118	0.518519	0.293333	0.409091	0.388889	0.235562	0.386345	0.398513
1675	0.416667	0.285714	0.518519	0.297297	0.413793	0.388889	0.235582	0.386398	0.398704
1680	0.416667	0.294118	0.518519	0.293333	0.409091	0.388889	0.235562	0.386345	0.398513
1685	0.416667	0.253521	0.481928	0.289855	0.426966	0.377778	0.219144	0.373787	0.385008
1690	0.416667	0.257143	0.415584	0.328767	0.391304	0.361111	0.201456	0.361893	0.366711
1695	0.416667	0.253521	0.415584	0.294118	0.4375	0.366667	0.207057	0.363478	0.370795
1700	0.44898	0.277778	0.426667	0.356164	0.395604	0.377778	0.224087	0.381039	0.38414
1705	0.44898	0.277778	0.426667	0.356164	0.395604	0.377778	0.224087	0.381039	0.38414
1710	0.44898	0.285714	0.426667	0.351351	0.391304	0.377778	0.22405	0.380803	0.383813
1715	0.44898	0.273973	0.426667	0.323529	0.442105	0.383333	0.229708	0.383051	0.388595
1720	0.44898	0.277778	0.426667	0.356164	0.395604	0.377778	0.224087	0.381039	0.38414
1725	0.44898	0.273973	0.426667	0.323529	0.442105	0.383333	0.229708	0.383051	0.388595
1730	0.44898	0.28169	0.426667	0.318841	0.4375	0.383333	0.229648	0.382735	0.388179
1735	0.44898	0.273973	0.426667	0.323529	0.442105	0.383333	0.229708	0.383051	0.388595
1740	0.44898	0.273973	0.426667	0.323529	0.442105	0.383333	0.229708	0.383051	0.388595
1745	0.44898	0.277778	0.426667	0.356164	0.395604	0.377778	0.224087	0.381039	0.38414
1750	0.44898	0.273973	0.426667	0.323529	0.442105	0.383333	0.229708	0.383051	0.388595
1755	0.44898	0.273973	0.426667	0.323529	0.442105	0.383333	0.229708	0.383051	0.388595
1760	0.44898	0.277778	0.426667	0.356164	0.395604	0.377778	0.224087	0.381039	0.38414
1765	0.423077	0.246575	0.421053	0.328358	0.456522	0.377778	0.222489	0.375117	0.382021
1770	0.423077	0.246575	0.421053	0.328358	0.456522	0.377778	0.222489	0.375117	0.382021
1775	0.423077	0.25	0.421053	0.361111	0.409091	0.372222	0.216964	0.372866	0.377304
1780	0.423077	0.25	0.421053	0.361111	0.409091	0.372222	0.216964	0.372866	0.377304
1785	0.423077	0.246575	0.421053	0.328358	0.456522	0.377778	0.222489	0.375117	0.382021
1790	0.423077	0.25	0.421053	0.361111	0.409091	0.372222	0.216964	0.372866	0.377304
1795	0.423077	0.25	0.421053	0.361111	0.409091	0.372222	0.216964	0.372866	0.377304
1800	0.431373	0.253521	0.415584	0.342857	0.461538	0.383333	0.229436	0.380975	0.386763
1805	0.431373	0.257143	0.415584	0.373333	0.413793	0.377778	0.224086	0.378245	0.381631
1810	0.458333	0.222222	0.463415	0.368421	0.417582	0.388889	0.234775	0.385995	0.392106
1815	0.458333	0.21875	0.463415	0.338028	0.463158	0.394444	0.240192	0.388337	0.396785
1820	0.44898	0.184615	0.444444	0.309859	0.446809	0.372222	0.21263	0.366941	0.375647
1825	0.458333	0.246154	0.463415	0.342857	0.463158	0.4	0.247054	0.394783	0.402613
1830	0.458333	0.257143	0.421053	0.342857	0.479167	0.394444	0.243309	0.391711	0.397213
1835	0.44898	0.228571	0.4	0.309859	0.463158	0.372222	0.215951	0.370114	0.375825
1840	0.458333	0.285714	0.421053	0.342857	0.479167	0.4	0.250384	0.397425	0.402451
1845	0.444444	0.238806	0.435897	0.356164	0.474227	0.394444	0.242557	0.389908	0.396583
1850	0.444444	0.238806	0.435897	0.38961	0.430108	0.388889	0.236854	0.387773	0.392108
1855	0.478261	0.233333	0.421053	0.341463	0.4375	0.383333	0.232071	0.382322	0.386336
1860	0.478261	0.233333	0.421053	0.341463	0.4375	0.383333	0.232071	0.382322	0.386336
1865	0.478261	0.229508	0.421053	0.311688	0.48	0.388889	0.237417	0.384102	0.390353
1870	0.478261	0.275862	0.378378	0.337349	0.424242	0.377778	0.226259	0.378819	0.379285
1875	0.468085	0.233333	0.356164	0.289474	0.461538	0.366667	0.210212	0.361719	0.364564
1880	0.444444	0.233333	0.361111	0.282051	0.457143	0.361111	0.204022	0.355617	0.359808
1885	0.444444	0.233333	0.378378	0.263158	0.457143	0.361111	0.202316	0.355291	0.361168
1890	0.444444	0.233333	0.378378	0.3	0.415842	0.355556	0.196442	0.3544	0.357901
1895	0.444444	0.229508	0.378378	0.266667	0.457143	0.361111	0.202047	0.355228	0.361052
1900	0.425532	0.196721	0.356164	0.236842	0.446602	0.338889	0.174464	0.332372	0.338822
1905	0.444444	0.233333	0.378378	0.3	0.415842	0.355556	0.196442	0.3544	0.357901
1910	0.434783	0.2	0.356164	0.271605	0.4	0.333333	0.168811	0.33251	0.336092
1915	0.434783	0.196721	0.356164	0.271605	0.40404	0.333333	0.168917	0.332663	0.336411
1920	0.444444	0.253968	0.394737	0.25974	0.444444	0.361111	0.201771	0.359467	0.365761
1925	0.444444	0.258065	0.378378	0.275	0.444444	0.361111	0.203729	0.360066	0.364783
1930	0.444444	0.253968	0.378378	0.309524	0.404255	0.355556	0.198327	0.358114	0.360632
1935	0.434783	0.222222	0.373333	0.26506	0.387097	0.333333	0.16917	0.336499	0.340619
1940	0.434783	0.222222	0.373333	0.26506	0.387097	0.333333	0.16917	0.336499	0.340619
1945	0.425532	0.28125	0.415584	0.25974	0.442105	0.366667	0.208838	0.364842	0.372626
1950	0.408163	0.28125	0.373333	0.25641	0.446809	0.355556	0.196304	0.353193	0.359312
1955	0.416667	0.272727	0.394737	0.268293	0.386364	0.344444	0.183592	0.347757	0.35292
1960	0.425532	0.28125	0.415584	0.292683	0.4	0.361111	0.203832	0.36301	0.368526
1965	0.425532	0.28125	0.394737	0.25641	0.442105	0.361111	0.202562	0.360007	0.366627
1970	0.423077	0.30303	0.378378	0.213333	0.451613	0.355556	0.196578	0.353886	0.36094
1975	0.425532	0.28125	0.394737	0.25641	0.442105	0.361111	0.202562	0.360007	0.366627
1980	0.4	0.298507	0.368421	0.236842	0.43956	0.35	0.188771	0.348666	0.354965
1985	0.4	0.298507	0.368421	0.236842	0.43956	0.35	0.188771	0.348666	0.354965
1990	0.416667	0.307692	0.410256	0.296296	0.409091	0.366667	0.210478	0.368001	0.373227
1995	0.4	0.289855	0.368421	0.271605	0.404762	0.344444	0.184404	0.346929	0.351247
2000	0.4	0.289855	0.368421	0.271605	0.404762	0.344444	0.184404	0.346929	0.351247

## Sheet: ExtraTrees
Number of features	Pre-vaccination	ChAdOx1-Onset	MenACWY-Onset	ChAdOx1-7D	MenACWY-7D	ACC	MCC	Macro F1	Weighted F1
5	0.69697	0.493151	0.564706	0.551724	0.615385	0.583333	0.480027	0.584387	0.582276
10	0.787879	0.515152	0.568182	0.633333	0.675	0.633333	0.540841	0.635909	0.629045
15	0.80597	0.539683	0.637363	0.586207	0.716049	0.661111	0.574919	0.657054	0.656016
20	0.90625	0.576271	0.694737	0.677419	0.7	0.711111	0.637132	0.710935	0.705408
25	0.865672	0.633333	0.736842	0.666667	0.717949	0.727778	0.658979	0.724092	0.722622
30	0.848485	0.698413	0.755556	0.688525	0.75	0.75	0.687143	0.748196	0.747614
35	0.818182	0.645161	0.73913	0.590164	0.708861	0.705556	0.630911	0.7003	0.702916
40	0.865672	0.555556	0.731183	0.584615	0.691358	0.694444	0.618607	0.685677	0.687153
45	0.83871	0.610169	0.770833	0.645161	0.716049	0.722222	0.650498	0.716185	0.71889
50	0.8	0.631579	0.765957	0.615385	0.708861	0.711111	0.638496	0.704356	0.708705
55	0.825397	0.618182	0.752688	0.637681	0.675	0.705556	0.632464	0.70179	0.702879
60	0.8	0.618182	0.73913	0.634921	0.635294	0.688889	0.610382	0.685505	0.685743
65	0.84375	0.62963	0.709677	0.676923	0.666667	0.705556	0.63162	0.705329	0.701347
70	0.830769	0.666667	0.725275	0.686567	0.7	0.722222	0.65342	0.721856	0.719318
75	0.825397	0.596491	0.757895	0.644068	0.697674	0.711111	0.636645	0.704305	0.706491
80	0.825397	0.730159	0.747253	0.655738	0.707317	0.733333	0.66497	0.733173	0.73236
85	0.794118	0.709677	0.755556	0.711864	0.691358	0.733333	0.666602	0.732515	0.731453
90	0.852459	0.677419	0.76087	0.676923	0.675	0.727778	0.658231	0.728534	0.726776
95	0.83871	0.666667	0.73913	0.698413	0.722892	0.733333	0.664993	0.733162	0.731404
100	0.78125	0.721311	0.765957	0.6875	0.701299	0.733333	0.665863	0.731464	0.732432
105	0.823529	0.689655	0.709677	0.709677	0.658228	0.716667	0.64592	0.718153	0.71263
110	0.8	0.666667	0.741573	0.707692	0.72	0.727778	0.660683	0.727186	0.726693
115	0.84375	0.625	0.73913	0.688525	0.708861	0.722222	0.651292	0.721053	0.719733
120	0.835821	0.721311	0.733333	0.686567	0.693333	0.733333	0.668598	0.734073	0.730736
125	0.776119	0.666667	0.73913	0.666667	0.717949	0.716667	0.645232	0.713306	0.714903
130	0.818182	0.711864	0.752688	0.677419	0.725	0.738889	0.673025	0.737031	0.736904
135	0.825397	0.688525	0.764045	0.686567	0.725	0.738889	0.673855	0.737907	0.738277
140	0.776119	0.793651	0.747253	0.65625	0.693333	0.733333	0.667575	0.733321	0.732961
145	0.757576	0.711864	0.731183	0.612903	0.675	0.7	0.623973	0.697705	0.699383
150	0.730159	0.709677	0.73913	0.603175	0.7	0.7	0.623271	0.696428	0.700713
155	0.78125	0.666667	0.73913	0.622951	0.725	0.711111	0.637188	0.707	0.710049
160	0.818182	0.676923	0.741573	0.7	0.725	0.733333	0.666307	0.732336	0.731359
165	0.794118	0.766667	0.741573	0.698413	0.725	0.744444	0.681554	0.745154	0.743671
170	0.793651	0.686567	0.733333	0.677419	0.717949	0.722222	0.651868	0.721784	0.721654
175	0.806452	0.71875	0.769231	0.709677	0.716049	0.744444	0.678921	0.744032	0.743934
180	0.78125	0.59375	0.711111	0.53125	0.641026	0.655556	0.568481	0.651677	0.654954
185	0.830769	0.646154	0.72093	0.69697	0.717949	0.722222	0.654211	0.722554	0.720245
190	0.830769	0.727273	0.744186	0.707692	0.717949	0.744444	0.681937	0.745574	0.742976
195	0.738462	0.580645	0.702128	0.677966	0.7	0.683333	0.601923	0.67984	0.681198
200	0.738462	0.688525	0.711111	0.6875	0.75	0.716667	0.645454	0.715119	0.7163
205	0.769231	0.757576	0.697674	0.625	0.658228	0.7	0.625747	0.701542	0.699087
210	0.71875	0.774194	0.733333	0.625	0.675	0.705556	0.631139	0.705255	0.707132
215	0.764706	0.636364	0.727273	0.666667	0.746667	0.711111	0.640583	0.708335	0.710953
220	0.757576	0.666667	0.711111	0.645161	0.708861	0.7	0.624463	0.697875	0.698945
225	0.8	0.7	0.704545	0.666667	0.738095	0.722222	0.652656	0.721861	0.72042
230	0.774194	0.666667	0.735632	0.637681	0.683544	0.7	0.625901	0.699544	0.701012
235	0.757576	0.646154	0.711111	0.526316	0.658537	0.666667	0.581746	0.659939	0.663914
240	0.769231	0.707692	0.752941	0.615385	0.7	0.711111	0.640106	0.70905	0.712285
245	0.818182	0.709677	0.741573	0.633333	0.674699	0.716667	0.645155	0.715493	0.714796
250	0.727273	0.644068	0.725275	0.655738	0.698795	0.694444	0.617005	0.69023	0.693088
255	0.769231	0.637681	0.719101	0.610169	0.74359	0.7	0.624571	0.695954	0.699673
260	0.761905	0.677419	0.704545	0.634921	0.690476	0.694444	0.617015	0.693853	0.694005
265	0.757576	0.688525	0.704545	0.645161	0.698795	0.7	0.624744	0.69892	0.698945
270	0.8125	0.666667	0.696629	0.645161	0.707317	0.705556	0.630853	0.705655	0.703661
275	0.793651	0.71875	0.755556	0.709677	0.691358	0.733333	0.665374	0.733798	0.732676
280	0.741935	0.754098	0.733333	0.65625	0.674699	0.711111	0.637506	0.712063	0.712323
285	0.761905	0.75	0.769231	0.656716	0.72	0.733333	0.667122	0.73157	0.734559
290	0.738462	0.666667	0.703297	0.666667	0.740741	0.705556	0.631033	0.703166	0.704671
295	0.741935	0.738462	0.755556	0.625	0.708861	0.716667	0.644749	0.713963	0.717832
300	0.707692	0.688525	0.709677	0.571429	0.666667	0.672222	0.588924	0.668798	0.672641
305	0.754098	0.655738	0.688172	0.698413	0.707317	0.7	0.622543	0.700748	0.698915
310	0.75	0.757576	0.689655	0.576271	0.642857	0.683333	0.603118	0.683272	0.682273
315	0.75	0.688525	0.723404	0.645161	0.734177	0.711111	0.637195	0.708253	0.710708
320	0.8	0.69697	0.688889	0.741935	0.701299	0.722222	0.65249	0.725819	0.719939
325	0.835821	0.738462	0.681818	0.655172	0.707317	0.722222	0.652626	0.723718	0.718381
330	0.818182	0.730159	0.688889	0.655172	0.722892	0.722222	0.651729	0.723059	0.719411
335	0.8	0.727273	0.717391	0.62069	0.658228	0.705556	0.630381	0.704716	0.702919
340	0.818182	0.676923	0.717391	0.644068	0.74359	0.722222	0.651832	0.720031	0.719957
345	0.825397	0.757576	0.719101	0.625	0.666667	0.716667	0.645408	0.718748	0.715653
350	0.730159	0.705882	0.704545	0.7	0.666667	0.7	0.62394	0.701451	0.699532
355	0.818182	0.735294	0.712644	0.688525	0.692308	0.727778	0.660452	0.72939	0.725148
360	0.8125	0.738462	0.75	0.730159	0.7	0.744444	0.680369	0.746224	0.743258
365	0.787879	0.676923	0.717391	0.655172	0.683544	0.705556	0.630634	0.704182	0.703249
370	0.738462	0.698413	0.681319	0.733333	0.691358	0.705556	0.630463	0.708577	0.704615
375	0.806452	0.666667	0.708333	0.688525	0.690476	0.711111	0.636477	0.71209	0.709133
380	0.787879	0.646154	0.666667	0.701754	0.731707	0.705556	0.630746	0.706832	0.703097
385	0.825397	0.655738	0.702128	0.688525	0.666667	0.705556	0.629589	0.707691	0.703138
390	0.769231	0.721311	0.73913	0.633333	0.707317	0.716667	0.644278	0.714065	0.715834
395	0.825397	0.622951	0.680851	0.707692	0.675325	0.7	0.623809	0.702443	0.696739
400	0.80597	0.69697	0.696629	0.642857	0.682927	0.705556	0.631354	0.705071	0.702225
405	0.787879	0.721311	0.702128	0.745763	0.7	0.727778	0.658346	0.731416	0.726248
410	0.774194	0.65625	0.711111	0.71875	0.7	0.711111	0.637623	0.712061	0.709959
415	0.75	0.709677	0.717391	0.698413	0.708861	0.716667	0.64463	0.716868	0.716125
420	0.80597	0.721311	0.717391	0.7	0.75	0.738889	0.673073	0.738935	0.73691
425	0.787879	0.709677	0.703297	0.677966	0.731707	0.722222	0.651638	0.722105	0.720343
430	0.830769	0.730159	0.73913	0.633333	0.65	0.716667	0.644349	0.716678	0.714315
435	0.8	0.6875	0.702128	0.745763	0.717949	0.727778	0.658198	0.730668	0.72609
440	0.761905	0.666667	0.652174	0.721311	0.666667	0.688889	0.60884	0.693745	0.687334
445	0.738462	0.698413	0.688172	0.721311	0.692308	0.705556	0.630546	0.707733	0.704617
450	0.727273	0.69697	0.704545	0.62069	0.682927	0.688889	0.610383	0.686481	0.687918
455	0.741935	0.644068	0.702128	0.645161	0.698795	0.688889	0.60852	0.686417	0.687643
460	0.727273	0.612903	0.673684	0.631579	0.725	0.677778	0.594941	0.674088	0.675846
465	0.738462	0.698413	0.717391	0.666667	0.674699	0.7	0.622941	0.699126	0.699128
470	0.754098	0.633333	0.652632	0.603175	0.691358	0.666667	0.580317	0.666919	0.666019
475	0.769231	0.607143	0.680851	0.711864	0.697674	0.694444	0.616377	0.693353	0.690578
480	0.8	0.626866	0.711111	0.711864	0.708861	0.711111	0.637941	0.71174	0.7096
485	0.825397	0.62069	0.708333	0.754098	0.756098	0.733333	0.664704	0.732923	0.729633
490	0.78125	0.666667	0.681818	0.631579	0.704545	0.694444	0.61676	0.693172	0.691864
495	0.78125	0.666667	0.717391	0.655738	0.675	0.7	0.623193	0.699209	0.698449
500	0.8125	0.666667	0.717391	0.645161	0.705882	0.711111	0.637658	0.70952	0.708755
505	0.727273	0.610169	0.659574	0.666667	0.691358	0.672222	0.588396	0.671008	0.669845
510	0.721311	0.586207	0.673684	0.666667	0.674699	0.666667	0.580373	0.664514	0.664381
515	0.8	0.561404	0.659574	0.666667	0.716049	0.683333	0.602807	0.680739	0.678246
520	0.787879	0.655738	0.681319	0.711864	0.650602	0.694444	0.616627	0.69748	0.691891
525	0.78125	0.644068	0.695652	0.666667	0.705882	0.7	0.623095	0.698704	0.697485
530	0.78125	0.62069	0.694737	0.622951	0.731707	0.694444	0.615904	0.690267	0.691556
535	0.787879	0.6875	0.727273	0.678571	0.674419	0.711111	0.638218	0.711128	0.709589
540	0.8125	0.646154	0.711111	0.654545	0.697674	0.705556	0.630133	0.704397	0.703049
545	0.746269	0.644068	0.711111	0.655738	0.674699	0.688889	0.610555	0.686377	0.686961
550	0.764706	0.655172	0.695652	0.689655	0.690476	0.7	0.624309	0.699132	0.697178
555	0.746269	0.698413	0.704545	0.62963	0.704545	0.7	0.624694	0.69668	0.697657
560	0.761905	0.655738	0.711111	0.622951	0.705882	0.694444	0.61622	0.691517	0.693258
565	0.774194	0.646154	0.696629	0.678571	0.704545	0.7	0.623017	0.700019	0.698665
570	0.727273	0.666667	0.725275	0.677966	0.642857	0.688889	0.609666	0.688007	0.688194
575	0.742857	0.701754	0.688889	0.666667	0.697674	0.7	0.625656	0.699568	0.69824
580	0.78125	0.644068	0.711111	0.612903	0.682353	0.688889	0.609772	0.686337	0.687202
585	0.75	0.677966	0.703297	0.677966	0.689655	0.7	0.62329	0.699777	0.698848
590	0.727273	0.655172	0.695652	0.666667	0.666667	0.683333	0.603325	0.682286	0.681892
595	0.78125	0.709677	0.696629	0.754098	0.714286	0.727778	0.658671	0.731188	0.726255
600	0.8125	0.688525	0.723404	0.689655	0.722892	0.727778	0.657521	0.727395	0.725622
605	0.761905	0.586207	0.680851	0.622951	0.666667	0.666667	0.580617	0.663716	0.663677
610	0.705882	0.698413	0.704545	0.644068	0.634146	0.677778	0.597055	0.677411	0.677522
615	0.769231	0.688525	0.695652	0.666667	0.705882	0.705556	0.630014	0.705191	0.703699
620	0.716418	0.688525	0.711111	0.655172	0.690476	0.694444	0.617092	0.69234	0.693802
625	0.746269	0.618182	0.652632	0.596491	0.651163	0.655556	0.567628	0.652947	0.65171
630	0.787879	0.666667	0.702128	0.642857	0.714286	0.705556	0.630036	0.702763	0.702333
635	0.774194	0.612903	0.673913	0.566667	0.666667	0.661111	0.573342	0.658869	0.659359
640	0.8	0.580645	0.703297	0.596491	0.682353	0.677778	0.595107	0.672557	0.673819
645	0.71875	0.645161	0.695652	0.644068	0.698795	0.683333	0.601783	0.680485	0.682235
650	0.761905	0.59375	0.673913	0.586207	0.674699	0.661111	0.573419	0.658095	0.658954
655	0.78125	0.566667	0.680851	0.612903	0.675	0.666667	0.581095	0.663334	0.663435
660	0.705882	0.612903	0.688172	0.592593	0.722892	0.672222	0.588663	0.664488	0.669205
665	0.75	0.576271	0.666667	0.634921	0.716049	0.672222	0.58843	0.668782	0.669477
670	0.75	0.633333	0.709677	0.642857	0.666667	0.683333	0.601588	0.680507	0.681244
675	0.761905	0.677419	0.696629	0.6	0.72093	0.694444	0.616337	0.691377	0.693054
680	0.735294	0.533333	0.652174	0.62069	0.707317	0.655556	0.568056	0.649762	0.651091
685	0.741935	0.622951	0.666667	0.655738	0.674419	0.672222	0.587986	0.672342	0.670723
690	0.738462	0.610169	0.709677	0.644068	0.690476	0.683333	0.602043	0.67857	0.680763
695	0.825397	0.59375	0.681319	0.631579	0.705882	0.688889	0.608582	0.687585	0.685782
700	0.769231	0.6	0.637363	0.596491	0.666667	0.655556	0.567189	0.65395	0.651621
705	0.75	0.65625	0.711111	0.645161	0.725	0.7	0.623769	0.697504	0.699491
710	0.757576	0.634921	0.688889	0.571429	0.682353	0.672222	0.588588	0.667033	0.668995
715	0.741935	0.65625	0.688889	0.633333	0.690476	0.683333	0.601805	0.682177	0.682554
720	0.769231	0.576271	0.680851	0.618182	0.689655	0.672222	0.587713	0.666838	0.667478
725	0.757576	0.622951	0.688172	0.6	0.675	0.672222	0.588519	0.66874	0.669701
730	0.69697	0.62069	0.702128	0.576271	0.650602	0.655556	0.567211	0.649332	0.653654
735	0.746269	0.666667	0.717391	0.607143	0.682927	0.688889	0.609573	0.684079	0.686519
740	0.75	0.6	0.673684	0.633333	0.666667	0.666667	0.58057	0.664737	0.664147
745	0.727273	0.688525	0.717391	0.6	0.691358	0.688889	0.609626	0.684909	0.688196
750	0.787879	0.677966	0.725275	0.677419	0.707317	0.716667	0.645212	0.715171	0.714621
755	0.760563	0.633333	0.711111	0.633333	0.683544	0.688889	0.612212	0.684377	0.685577
760	0.794118	0.584615	0.712644	0.655738	0.658228	0.683333	0.604894	0.681068	0.680419
765	0.764706	0.590164	0.666667	0.709677	0.634146	0.672222	0.590792	0.673072	0.668197
770	0.764706	0.634921	0.725275	0.610169	0.683544	0.688889	0.610561	0.683723	0.686373
775	0.735294	0.590164	0.695652	0.576271	0.7	0.666667	0.582276	0.659476	0.663793
780	0.782609	0.689655	0.696629	0.677419	0.707317	0.711111	0.639863	0.710726	0.708436
785	0.764706	0.644068	0.711111	0.698413	0.7	0.705556	0.632429	0.703659	0.702807
790	0.735294	0.588235	0.696629	0.610169	0.657895	0.661111	0.576851	0.657645	0.659754
795	0.746269	0.646154	0.727273	0.610169	0.691358	0.688889	0.6108	0.684245	0.687764
800	0.771429	0.677419	0.704545	0.625	0.684211	0.694444	0.620322	0.692521	0.692459
805	0.782609	0.644068	0.73913	0.610169	0.716049	0.705556	0.631774	0.698405	0.701956
810	0.753623	0.571429	0.709677	0.644068	0.710526	0.683333	0.604031	0.677865	0.68067
815	0.776119	0.645161	0.733333	0.666667	0.692308	0.705556	0.63211	0.702718	0.703606
820	0.764706	0.625	0.696629	0.709677	0.753247	0.711111	0.639674	0.709852	0.709536
825	0.732394	0.612903	0.704545	0.655738	0.666667	0.677778	0.598905	0.674449	0.675469
830	0.782609	0.622951	0.725275	0.645161	0.727273	0.705556	0.63266	0.700654	0.702855
835	0.787879	0.626866	0.719101	0.721311	0.727273	0.716667	0.645985	0.716486	0.715502
840	0.782609	0.677419	0.696629	0.688525	0.708861	0.711111	0.639636	0.710809	0.708395
845	0.771429	0.644068	0.725275	0.655738	0.708861	0.705556	0.63279	0.701074	0.702494
850	0.75	0.612903	0.674157	0.666667	0.675	0.677778	0.598451	0.675745	0.67409
855	0.746269	0.634921	0.733333	0.688525	0.734177	0.711111	0.638633	0.707445	0.710099
860	0.782609	0.566667	0.711111	0.634921	0.74359	0.694444	0.618965	0.687779	0.690848
865	0.757576	0.625	0.681319	0.645161	0.701299	0.683333	0.603568	0.682071	0.681804
870	0.764706	0.575758	0.688889	0.654545	0.691358	0.677778	0.596506	0.675051	0.675202
875	0.75	0.655738	0.725275	0.655172	0.666667	0.694444	0.619339	0.69057	0.691476
880	0.753623	0.622951	0.73913	0.645161	0.736842	0.705556	0.632648	0.699542	0.703983
885	0.732394	0.698413	0.733333	0.610169	0.701299	0.7	0.626289	0.695122	0.698956
890	0.782609	0.622951	0.711111	0.7	0.75	0.716667	0.646211	0.713334	0.713474
895	0.742857	0.645161	0.711111	0.677966	0.658228	0.688889	0.611583	0.687065	0.686565
900	0.764706	0.646154	0.741573	0.561404	0.641975	0.677778	0.59675	0.671162	0.675092
905	0.776119	0.622951	0.659091	0.645161	0.658537	0.672222	0.590138	0.672372	0.668872
910	0.732394	0.677419	0.704545	0.645161	0.675325	0.688889	0.613204	0.686969	0.687506
915	0.757576	0.615385	0.711111	0.634921	0.631579	0.672222	0.590213	0.670114	0.670233
920	0.771429	0.65625	0.719101	0.655172	0.683544	0.7	0.625744	0.697099	0.697255
925	0.771429	0.633333	0.704545	0.688525	0.691358	0.7	0.626235	0.697838	0.696592
930	0.742857	0.622951	0.688889	0.644068	0.7	0.683333	0.604506	0.679753	0.680556
935	0.771429	0.677966	0.717391	0.677419	0.701299	0.711111	0.640041	0.709101	0.708542
940	0.782609	0.584615	0.711111	0.645161	0.675676	0.683333	0.605509	0.679834	0.680376
945	0.727273	0.612903	0.703297	0.677419	0.658228	0.677778	0.596278	0.675824	0.676009
950	0.776119	0.634921	0.688889	0.65625	0.605263	0.672222	0.590691	0.672288	0.668561
955	0.776119	0.610169	0.695652	0.677419	0.675	0.688889	0.610469	0.686872	0.685202
960	0.771429	0.590164	0.709677	0.633333	0.684211	0.683333	0.604586	0.677763	0.679191
965	0.771429	0.622951	0.75	0.655172	0.698795	0.705556	0.632779	0.699669	0.702692
970	0.724638	0.655738	0.711111	0.677966	0.666667	0.688889	0.611018	0.687224	0.687491
975	0.753623	0.576271	0.688889	0.603175	0.683544	0.666667	0.583914	0.6611	0.663169
980	0.695652	0.6875	0.712644	0.677419	0.666667	0.688889	0.612509	0.687976	0.688953
985	0.782609	0.626866	0.704545	0.622951	0.64	0.677778	0.598808	0.675394	0.67458
990	0.746269	0.62069	0.725275	0.590164	0.674699	0.677778	0.596417	0.671419	0.675445
995	0.704225	0.612903	0.674419	0.633333	0.716049	0.672222	0.592064	0.668186	0.670578
1000	0.811594	0.645161	0.689655	0.677419	0.725	0.711111	0.640232	0.709766	0.707155
1005	0.742857	0.666667	0.688172	0.655172	0.683544	0.688889	0.610997	0.687283	0.686486
1010	0.742857	0.666667	0.712644	0.612903	0.666667	0.683333	0.605912	0.680347	0.681986
1015	0.753623	0.612903	0.696629	0.633333	0.7	0.683333	0.604424	0.679298	0.68068
1020	0.776119	0.666667	0.703297	0.666667	0.729412	0.711111	0.637937	0.708432	0.708157
1025	0.764706	0.645161	0.725275	0.655738	0.666667	0.694444	0.617936	0.691509	0.692001
1030	0.753623	0.633333	0.733333	0.666667	0.692308	0.7	0.625963	0.695853	0.697813
1035	0.704225	0.612903	0.711111	0.622951	0.657895	0.666667	0.584721	0.661817	0.665182
1040	0.764706	0.610169	0.709677	0.610169	0.641975	0.672222	0.589136	0.66734	0.668294
1045	0.704225	0.666667	0.703297	0.666667	0.666667	0.683333	0.606116	0.681504	0.682282
1050	0.764706	0.633333	0.711111	0.644068	0.698795	0.694444	0.617604	0.690403	0.691507
1055	0.742857	0.642857	0.717391	0.644068	0.698795	0.694444	0.618464	0.689194	0.691373
1060	0.735294	0.584615	0.711111	0.677966	0.666667	0.677778	0.596979	0.675131	0.676169
1065	0.757576	0.634921	0.681818	0.603175	0.725	0.683333	0.604079	0.680498	0.682154
1070	0.732394	0.603175	0.703297	0.654545	0.7	0.683333	0.604473	0.678682	0.680753
1075	0.776119	0.633333	0.702128	0.644068	0.675	0.688889	0.60967	0.68613	0.685581
1080	0.771429	0.645161	0.704545	0.666667	0.725	0.705556	0.633086	0.70256	0.70278
1085	0.732394	0.677419	0.733333	0.678571	0.716049	0.711111	0.639688	0.707554	0.709867
1090	0.794118	0.610169	0.717391	0.709677	0.658228	0.7	0.624947	0.697917	0.695334
1095	0.735294	0.622951	0.703297	0.62069	0.682927	0.677778	0.596255	0.673032	0.675314
1100	0.694444	0.625	0.682353	0.655172	0.691358	0.672222	0.592668	0.669666	0.671307
1105	0.764706	0.634921	0.712644	0.62069	0.714286	0.694444	0.618209	0.689449	0.691831
1110	0.760563	0.625	0.727273	0.688525	0.710526	0.705556	0.634208	0.702377	0.703614
1115	0.739726	0.645161	0.719101	0.701754	0.658228	0.694444	0.62006	0.692794	0.692112
1120	0.776119	0.655738	0.717391	0.698413	0.701299	0.711111	0.638895	0.709792	0.708721
1125	0.753623	0.633333	0.711111	0.590164	0.675	0.677778	0.597394	0.672646	0.675318
1130	0.694444	0.633333	0.688889	0.607143	0.682927	0.666667	0.584062	0.661347	0.664616
1135	0.753623	0.634921	0.681818	0.633333	0.675	0.677778	0.597694	0.675739	0.675155
1140	0.794118	0.65625	0.73913	0.610169	0.701299	0.705556	0.631659	0.700193	0.702684
1145	0.760563	0.633333	0.709677	0.689655	0.717949	0.705556	0.632605	0.702236	0.702426
1150	0.694444	0.655172	0.717391	0.596491	0.617284	0.661111	0.576876	0.656157	0.659335
1155	0.764706	0.633333	0.703297	0.655172	0.674699	0.688889	0.610291	0.686241	0.685829
1160	0.742857	0.612903	0.709677	0.690909	0.675	0.688889	0.610691	0.686269	0.686254
1165	0.746269	0.590164	0.717391	0.590164	0.632911	0.661111	0.575279	0.65538	0.658272
1170	0.753623	0.625	0.741573	0.6	0.692308	0.688889	0.611663	0.682501	0.687326
1175	0.782609	0.612903	0.696629	0.709677	0.692308	0.7	0.625929	0.698825	0.696322
1180	0.753623	0.666667	0.747253	0.655172	0.682927	0.705556	0.631743	0.701128	0.703506
1185	0.732394	0.655738	0.719101	0.644068	0.675	0.688889	0.612186	0.68526	0.687075
1190	0.746269	0.612903	0.711111	0.666667	0.666667	0.683333	0.603352	0.680723	0.68124
1195	0.72973	0.580645	0.673913	0.666667	0.666667	0.666667	0.585491	0.663524	0.662948
1200	0.75	0.666667	0.711111	0.644068	0.684211	0.694444	0.619924	0.691211	0.691927
1205	0.771429	0.612903	0.711111	0.666667	0.692308	0.694444	0.618819	0.690883	0.691134
1210	0.794118	0.655738	0.696629	0.655172	0.619048	0.683333	0.603683	0.684141	0.680258
1215	0.746269	0.612903	0.688889	0.642857	0.705882	0.683333	0.602953	0.67936	0.680401
1220	0.788732	0.676923	0.711111	0.677966	0.693333	0.711111	0.640712	0.709613	0.707775
1225	0.776119	0.676923	0.727273	0.677966	0.716049	0.716667	0.645759	0.714866	0.715138
1230	0.742857	0.634921	0.711111	0.622951	0.736842	0.694444	0.619269	0.689736	0.693425
1235	0.722222	0.622951	0.711111	0.645161	0.666667	0.677778	0.599557	0.673622	0.675623
1240	0.764706	0.612903	0.674157	0.677966	0.707317	0.688889	0.610788	0.68741	0.685704
1245	0.753623	0.551724	0.688889	0.666667	0.674699	0.672222	0.590238	0.66712	0.667236
1250	0.742857	0.677966	0.681818	0.707692	0.692308	0.7	0.627392	0.700528	0.697648
1255	0.732394	0.642857	0.731183	0.666667	0.675325	0.694444	0.619858	0.689685	0.691709
1260	0.753623	0.677419	0.741573	0.666667	0.75	0.722222	0.6534	0.717856	0.721188
1265	0.760563	0.655738	0.711111	0.678571	0.707317	0.705556	0.632662	0.70266	0.702639
1270	0.794118	0.584615	0.725275	0.596491	0.708861	0.688889	0.61047	0.681872	0.685376
1275	0.746269	0.5625	0.696629	0.677966	0.716049	0.683333	0.603499	0.679883	0.681349
1280	0.732394	0.610169	0.725275	0.644068	0.675	0.683333	0.604846	0.677381	0.680333
1285	0.75	0.622951	0.711111	0.655738	0.657895	0.683333	0.606201	0.679539	0.679863
1290	0.764706	0.666667	0.704545	0.698413	0.716049	0.711111	0.63976	0.710076	0.708892
1295	0.732394	0.633333	0.717391	0.644068	0.666667	0.683333	0.604806	0.678771	0.680623
1300	0.742857	0.645161	0.711111	0.689655	0.7	0.7	0.625399	0.697757	0.698028
1305	0.724638	0.634921	0.696629	0.655172	0.716049	0.688889	0.611138	0.685482	0.687342
1310	0.771429	0.655738	0.725275	0.654545	0.746988	0.716667	0.646013	0.710795	0.71312
1315	0.753623	0.655738	0.696629	0.689655	0.722892	0.705556	0.632103	0.703707	0.703134
1320	0.776119	0.603175	0.711111	0.59375	0.631579	0.666667	0.583701	0.663147	0.66412
1325	0.742857	0.622951	0.719101	0.607143	0.690476	0.683333	0.604372	0.676506	0.680121
1330	0.782609	0.633333	0.725275	0.689655	0.707317	0.711111	0.638754	0.707638	0.707629
1335	0.776119	0.625	0.73913	0.655172	0.734177	0.711111	0.637938	0.70592	0.709045
1340	0.782609	0.622951	0.711111	0.610169	0.716049	0.694444	0.618021	0.688578	0.690769
1345	0.72973	0.542373	0.702128	0.678571	0.623377	0.661111	0.577838	0.655236	0.655423
1350	0.746269	0.576271	0.717391	0.622951	0.765432	0.694444	0.617238	0.685663	0.691374
1355	0.732394	0.644068	0.719101	0.689655	0.698795	0.7	0.626091	0.696803	0.697954
1360	0.787879	0.634921	0.711111	0.62069	0.722892	0.7	0.623722	0.695498	0.697124
1365	0.776119	0.584615	0.747253	0.6	0.649351	0.677778	0.596661	0.671468	0.675245
1370	0.771429	0.622951	0.717391	0.576271	0.666667	0.677778	0.597314	0.670942	0.673709
1375	0.746269	0.6875	0.727273	0.666667	0.690476	0.705556	0.631516	0.703637	0.704559
1380	0.794118	0.566667	0.681319	0.724138	0.722892	0.7	0.624314	0.697826	0.695078
1385	0.794118	0.633333	0.711111	0.666667	0.682927	0.7	0.624747	0.697631	0.696398
1390	0.735294	0.619718	0.704545	0.571429	0.597403	0.65	0.563213	0.645678	0.647357
1395	0.724638	0.677419	0.741573	0.633333	0.7	0.7	0.625414	0.695393	0.699574
1400	0.760563	0.6	0.717391	0.666667	0.725	0.7	0.625468	0.693924	0.696104
1405	0.760563	0.6	0.674157	0.689655	0.731707	0.694444	0.619027	0.691217	0.690174
1410	0.757576	0.548387	0.695652	0.610169	0.666667	0.661111	0.574469	0.65569	0.657781
1415	0.771429	0.645161	0.688889	0.655172	0.65	0.683333	0.604389	0.68213	0.679693
1420	0.753623	0.622951	0.712644	0.655172	0.729412	0.7	0.625662	0.69476	0.697043
1425	0.782609	0.580645	0.674157	0.666667	0.697674	0.683333	0.603972	0.68035	0.678594
1430	0.776119	0.612903	0.725275	0.655172	0.707317	0.7	0.623886	0.695357	0.697091
1435	0.735294	0.655738	0.696629	0.590164	0.691358	0.677778	0.597124	0.673837	0.676417
1440	0.75	0.633333	0.719101	0.666667	0.705882	0.7	0.626403	0.694997	0.696605
1445	0.724638	0.612903	0.725275	0.655172	0.7	0.688889	0.610763	0.683598	0.68713
1450	0.771429	0.571429	0.712644	0.62069	0.707317	0.683333	0.605048	0.676702	0.679686
1455	0.732394	0.566667	0.688889	0.688525	0.641026	0.666667	0.584462	0.6635	0.662528
1460	0.818182	0.615385	0.711111	0.689655	0.691358	0.705556	0.630856	0.705138	0.702736
1465	0.722222	0.6	0.711111	0.666667	0.716049	0.688889	0.612228	0.68321	0.686248
1470	0.753623	0.644068	0.688889	0.666667	0.634146	0.677778	0.597189	0.677479	0.674928
1475	0.764706	0.65625	0.703297	0.631579	0.7	0.694444	0.617327	0.691166	0.691861
1480	0.782609	0.634921	0.711111	0.633333	0.717949	0.7	0.625395	0.695984	0.697256
1485	0.732394	0.622951	0.703297	0.711864	0.641026	0.683333	0.604951	0.682306	0.680499
1490	0.753623	0.655172	0.725275	0.745763	0.722892	0.722222	0.653038	0.720545	0.719862
1495	0.794118	0.596491	0.695652	0.6875	0.658228	0.688889	0.61155	0.686398	0.683453
1500	0.746269	0.634921	0.719101	0.634921	0.692308	0.688889	0.611371	0.685504	0.687912
1505	0.8	0.571429	0.674157	0.688525	0.682927	0.683333	0.603016	0.683407	0.67999
1510	0.769231	0.625	0.674419	0.689655	0.643678	0.677778	0.596631	0.680397	0.676171
1515	0.716418	0.612903	0.696629	0.631579	0.682353	0.672222	0.589222	0.667976	0.670374
1520	0.757576	0.666667	0.747253	0.633333	0.675	0.7	0.623859	0.695966	0.698698
1525	0.787879	0.677419	0.704545	0.688525	0.698795	0.711111	0.638545	0.711433	0.709018
1530	0.764706	0.610169	0.711111	0.677966	0.738095	0.705556	0.6317	0.70041	0.701862
1535	0.757576	0.655172	0.695652	0.71875	0.65	0.694444	0.617624	0.69543	0.691659
1540	0.742857	0.677419	0.712644	0.689655	0.698795	0.705556	0.633029	0.704274	0.704068
1545	0.757576	0.633333	0.73913	0.6	0.634146	0.677778	0.595609	0.672837	0.675605
1550	0.8	0.590164	0.717391	0.633333	0.707317	0.694444	0.616259	0.689641	0.691071
1555	0.776119	0.586207	0.673913	0.677966	0.642857	0.672222	0.588935	0.671413	0.667902
1560	0.738462	0.7	0.696629	0.6875	0.634146	0.688889	0.610644	0.691347	0.688233
1565	0.769231	0.677419	0.688889	0.655738	0.634146	0.683333	0.602776	0.685085	0.681736
1570	0.75	0.65625	0.696629	0.688525	0.707317	0.7	0.62372	0.699744	0.698909
1575	0.760563	0.586207	0.688172	0.678571	0.682927	0.683333	0.604243	0.679288	0.678347
1580	0.716418	0.6	0.681818	0.625	0.641975	0.655556	0.569654	0.653042	0.653848
1585	0.8125	0.612903	0.711111	0.688525	0.674699	0.7	0.623446	0.699948	0.697383
1590	0.776119	0.612903	0.696629	0.666667	0.658537	0.683333	0.603538	0.682171	0.680416
1595	0.764706	0.6	0.695652	0.677419	0.641026	0.677778	0.596982	0.675761	0.67376
1600	0.776119	0.689655	0.731183	0.733333	0.682927	0.722222	0.652064	0.722644	0.720176
1605	0.757576	0.644068	0.681818	0.633333	0.666667	0.677778	0.596673	0.676692	0.675571
1610	0.724638	0.634921	0.681818	0.655172	0.658537	0.672222	0.590349	0.671017	0.670375
1615	0.753623	0.646154	0.719101	0.631579	0.65	0.683333	0.604215	0.680091	0.680963
1620	0.776119	0.666667	0.702128	0.745763	0.698795	0.716667	0.64493	0.717894	0.714061
1625	0.776119	0.645161	0.73913	0.689655	0.716049	0.716667	0.644767	0.713223	0.714359
1630	0.735294	0.625	0.704545	0.678571	0.666667	0.683333	0.60383	0.682016	0.681959
1635	0.787879	0.634921	0.704545	0.689655	0.729412	0.711111	0.638242	0.709282	0.708389
1640	0.78125	0.688525	0.755556	0.622951	0.690476	0.711111	0.637478	0.707751	0.710482
1645	0.78125	0.633333	0.717391	0.612903	0.658537	0.683333	0.602304	0.680683	0.681449
1650	0.769231	0.644068	0.717391	0.655738	0.698795	0.7	0.623506	0.697045	0.697789
1655	0.757576	0.625	0.725275	0.607143	0.698795	0.688889	0.609413	0.682758	0.686375
1660	0.8	0.622951	0.711111	0.666667	0.666667	0.694444	0.61663	0.693479	0.691739
1665	0.787879	0.666667	0.695652	0.677966	0.698795	0.705556	0.630511	0.705392	0.702965
1670	0.746269	0.689655	0.709677	0.642857	0.674419	0.694444	0.616716	0.692575	0.692734
1675	0.769231	0.622951	0.711111	0.689655	0.697674	0.7	0.623505	0.698124	0.697676
1680	0.738462	0.655738	0.765957	0.666667	0.675	0.705556	0.630095	0.700365	0.704054
1685	0.761905	0.6	0.747253	0.666667	0.697674	0.7	0.622979	0.6947	0.697893
1690	0.757576	0.62069	0.709677	0.688525	0.658537	0.688889	0.609765	0.687001	0.685906
1695	0.757576	0.622951	0.717391	0.701754	0.738095	0.711111	0.637324	0.707554	0.708661
1700	0.8	0.666667	0.682353	0.688525	0.674419	0.7	0.62522	0.702393	0.697653
1705	0.787879	0.633333	0.711111	0.644068	0.658824	0.688889	0.6099	0.687043	0.686136
1710	0.761905	0.655172	0.702128	0.677419	0.674699	0.694444	0.615883	0.694265	0.692784
1715	0.787879	0.655738	0.696629	0.655172	0.627907	0.683333	0.60303	0.684665	0.681271
1720	0.769231	0.666667	0.72093	0.655738	0.682353	0.7	0.624841	0.698984	0.699111
1725	0.776119	0.606061	0.674419	0.644068	0.682927	0.677778	0.597432	0.676719	0.675151
1730	0.724638	0.633333	0.703297	0.677966	0.691358	0.688889	0.610854	0.686118	0.686967
1735	0.714286	0.622951	0.681319	0.689655	0.625	0.666667	0.583174	0.666642	0.664491
1740	0.771429	0.688525	0.703297	0.642857	0.634146	0.688889	0.610966	0.688051	0.685741
1745	0.764706	0.645161	0.681319	0.688525	0.666667	0.688889	0.610939	0.689275	0.685988
1750	0.787879	0.622951	0.696629	0.645161	0.682927	0.688889	0.610518	0.687109	0.686124
1755	0.735294	0.644068	0.717391	0.677966	0.682927	0.694444	0.617306	0.691529	0.692412
1760	0.724638	0.634921	0.727273	0.642857	0.666667	0.683333	0.604197	0.679271	0.682043
1765	0.78125	0.580645	0.688172	0.677966	0.634146	0.672222	0.587628	0.672436	0.669448
1770	0.753623	0.644068	0.681818	0.688525	0.698795	0.694444	0.618818	0.693366	0.691451
1775	0.769231	0.607143	0.715789	0.666667	0.691358	0.694444	0.616871	0.690038	0.690729
1780	0.787879	0.590164	0.719101	0.698413	0.691358	0.7	0.624744	0.697383	0.696776
1785	0.782609	0.655738	0.711111	0.677966	0.666667	0.7	0.625025	0.698818	0.696831
1790	0.80597	0.655738	0.681319	0.62069	0.650602	0.683333	0.602866	0.682864	0.67961
1795	0.75	0.644068	0.717391	0.677419	0.674699	0.694444	0.616361	0.692715	0.692816
1800	0.787879	0.655738	0.711111	0.77193	0.674419	0.716667	0.644806	0.720215	0.715106
1805	0.735294	0.655738	0.719101	0.654545	0.666667	0.688889	0.610689	0.686269	0.687391
1810	0.735294	0.603175	0.681319	0.724138	0.675	0.683333	0.603369	0.683785	0.681386
1815	0.787879	0.634921	0.704545	0.677966	0.666667	0.694444	0.617302	0.694396	0.692149
1820	0.764706	0.62069	0.688889	0.677966	0.658824	0.683333	0.603766	0.682215	0.679932
1825	0.753623	0.646154	0.704545	0.724138	0.7	0.705556	0.632525	0.705692	0.703977
1830	0.746269	0.633333	0.703297	0.774194	0.7	0.711111	0.638588	0.711418	0.708459
1835	0.764706	0.612903	0.688889	0.666667	0.65	0.677778	0.596798	0.676633	0.674611
1840	0.757576	0.603175	0.725275	0.666667	0.675	0.688889	0.609866	0.685538	0.686874
1845	0.769231	0.612903	0.709677	0.62963	0.651163	0.677778	0.5947	0.674521	0.674861
1850	0.746269	0.633333	0.703297	0.666667	0.658824	0.683333	0.602854	0.681678	0.681158
1855	0.78125	0.698413	0.696629	0.677419	0.682927	0.705556	0.630853	0.707328	0.704267
1860	0.746269	0.610169	0.723404	0.666667	0.65	0.683333	0.602844	0.679302	0.680152
1865	0.738462	0.645161	0.719101	0.615385	0.632911	0.672222	0.590063	0.670204	0.671746
1870	0.727273	0.62069	0.709677	0.677419	0.691358	0.688889	0.609979	0.685283	0.686649
1875	0.735294	0.625	0.666667	0.689655	0.65	0.672222	0.589613	0.673323	0.67012
1880	0.787879	0.625	0.711111	0.678571	0.714286	0.705556	0.630645	0.703369	0.702992
1885	0.78125	0.698413	0.681818	0.688525	0.642857	0.694444	0.616937	0.698573	0.693123
1890	0.8	0.655738	0.725275	0.688525	0.707317	0.716667	0.644588	0.715371	0.71435
1895	0.757576	0.689655	0.695652	0.677966	0.658824	0.694444	0.616684	0.695935	0.693193
1900	0.787879	0.666667	0.711111	0.741935	0.682927	0.716667	0.64533	0.718104	0.714049
1905	0.764706	0.622951	0.688889	0.633333	0.641975	0.672222	0.589741	0.670371	0.66907
1910	0.753623	0.634921	0.659091	0.733333	0.625	0.677778	0.597694	0.681194	0.674498
1915	0.753623	0.655172	0.711111	0.690909	0.704545	0.705556	0.632264	0.703072	0.702842
1920	0.769231	0.566667	0.681319	0.655738	0.698795	0.677778	0.595595	0.67435	0.67418
1925	0.764706	0.610169	0.688889	0.6875	0.708861	0.694444	0.618735	0.692025	0.69099
1930	0.75	0.634921	0.712644	0.612903	0.642857	0.672222	0.589412	0.670665	0.671894
1935	0.732394	0.612903	0.681319	0.7	0.631579	0.672222	0.591357	0.671639	0.668789
1940	0.8	0.622951	0.73913	0.612903	0.65	0.688889	0.609684	0.684997	0.686298
1945	0.753623	0.677966	0.733333	0.7	0.658537	0.705556	0.632226	0.704692	0.703859
1950	0.753623	0.644068	0.703297	0.677966	0.682927	0.694444	0.617887	0.692376	0.691685
1955	0.75	0.62069	0.744681	0.677419	0.707317	0.705556	0.630213	0.700021	0.703085
1960	0.78125	0.610169	0.723404	0.634921	0.675	0.688889	0.609385	0.684949	0.686191
1965	0.732394	0.590164	0.666667	0.655172	0.626506	0.655556	0.57045	0.654181	0.652167
1970	0.732394	0.62069	0.688172	0.655172	0.65	0.672222	0.590444	0.669286	0.66873
1975	0.753623	0.645161	0.688889	0.642857	0.626506	0.672222	0.589679	0.671407	0.66942
1980	0.764706	0.622951	0.696629	0.666667	0.682927	0.688889	0.610928	0.686776	0.685975
1985	0.727273	0.666667	0.695652	0.610169	0.626506	0.666667	0.581438	0.665253	0.665436
1990	0.75	0.566667	0.666667	0.607143	0.666667	0.655556	0.566444	0.651429	0.651839
1995	0.787879	0.677419	0.696629	0.633333	0.698795	0.7	0.62416	0.698811	0.697753
2000	0.769231	0.633333	0.709677	0.666667	0.682927	0.694444	0.616145	0.692367	0.692014

## Sheet: LightGBM
Number of features	Pre-vaccination	ChAdOx1-Onset	MenACWY-Onset	ChAdOx1-7D	MenACWY-7D	ACC	MCC	Macro F1	Weighted F1
5	0.714286	0.411765	0.510638	0.603175	0.658228	0.572222	0.461039	0.579618	0.574362
10	0.7	0.34375	0.555556	0.485714	0.710526	0.561111	0.450704	0.559109	0.563655
15	0.78125	0.539683	0.723404	0.491803	0.717949	0.661111	0.574102	0.650818	0.659199
20	0.8125	0.53125	0.666667	0.516129	0.701299	0.65	0.560614	0.645569	0.648134
25	0.78125	0.553846	0.747253	0.413793	0.682927	0.65	0.559985	0.635814	0.647044
30	0.825397	0.52459	0.75	0.508475	0.740741	0.683333	0.601077	0.66984	0.678459
35	0.786885	0.466667	0.702128	0.46875	0.716049	0.638889	0.545617	0.628096	0.63689
40	0.852459	0.5625	0.723404	0.451613	0.683544	0.661111	0.573418	0.654704	0.66032
45	0.8	0.52459	0.709677	0.580645	0.683544	0.666667	0.581609	0.659691	0.662839
50	0.830769	0.612903	0.76087	0.566667	0.691358	0.7	0.623284	0.692513	0.696804
55	0.861538	0.612903	0.757895	0.6	0.74359	0.722222	0.651197	0.715185	0.718437
60	0.857143	0.625	0.774194	0.612903	0.74359	0.727778	0.658142	0.722566	0.726353
65	0.8125	0.634921	0.731183	0.612903	0.717949	0.705556	0.630409	0.701891	0.703908
70	0.835821	0.631579	0.774194	0.6875	0.734177	0.738889	0.67412	0.732654	0.734413
75	0.806452	0.647059	0.725275	0.655738	0.717949	0.711111	0.6374	0.710494	0.710755
80	0.830769	0.644068	0.73913	0.688525	0.746988	0.733333	0.665563	0.729896	0.729822
85	0.823529	0.566667	0.774194	0.666667	0.708861	0.716667	0.645435	0.707983	0.711293
90	0.793651	0.647059	0.702128	0.631579	0.717949	0.7	0.622782	0.698473	0.698623
95	0.84375	0.588235	0.666667	0.677966	0.683544	0.688889	0.609797	0.692032	0.686545
100	0.730159	0.636364	0.709677	0.644068	0.759494	0.7	0.62274	0.695952	0.699948
105	0.83871	0.583333	0.725275	0.633333	0.8	0.716667	0.645481	0.71613	0.719225
110	0.8	0.622951	0.778947	0.644068	0.775	0.733333	0.66494	0.724193	0.730361
115	0.769231	0.575758	0.758621	0.633333	0.756098	0.705556	0.63152	0.698608	0.705349
120	0.793651	0.625	0.762887	0.631579	0.759494	0.722222	0.650147	0.714522	0.719906
125	0.786885	0.542373	0.723404	0.6875	0.682927	0.688889	0.608719	0.684618	0.685239
130	0.78125	0.636364	0.717391	0.666667	0.740741	0.711111	0.636856	0.708482	0.709689
135	0.761905	0.542373	0.742268	0.596491	0.761905	0.694444	0.614935	0.680988	0.688961
140	0.793651	0.597015	0.703297	0.561404	0.707317	0.677778	0.594804	0.672537	0.675636
145	0.819672	0.612903	0.717391	0.607143	0.719101	0.7	0.622225	0.695242	0.696728
150	0.741935	0.523077	0.723404	0.566667	0.683544	0.655556	0.566383	0.647726	0.654461
155	0.787879	0.615385	0.695652	0.596491	0.675	0.677778	0.595464	0.674081	0.674564
160	0.825397	0.634921	0.736842	0.677966	0.775	0.733333	0.664317	0.730025	0.731303
165	0.8	0.590164	0.752688	0.62069	0.722892	0.705556	0.629889	0.697287	0.701728
170	0.786885	0.615385	0.721649	0.596491	0.725	0.694444	0.614524	0.689082	0.692581
175	0.787879	0.603175	0.711111	0.655172	0.746988	0.705556	0.630723	0.700865	0.70254
180	0.730159	0.571429	0.711111	0.677419	0.707317	0.683333	0.602372	0.679487	0.682092
185	0.733333	0.47619	0.72	0.576271	0.74359	0.661111	0.572386	0.649877	0.658868
190	0.787879	0.507937	0.729167	0.596491	0.717949	0.677778	0.595066	0.667884	0.673399
195	0.8	0.545455	0.703297	0.612903	0.710526	0.677778	0.596547	0.674436	0.67652
200	0.835821	0.53125	0.736842	0.6	0.783784	0.705556	0.631583	0.697539	0.702982
205	0.787879	0.59375	0.725275	0.689655	0.740741	0.711111	0.637605	0.70746	0.708834
210	0.806452	0.606061	0.777778	0.622951	0.740741	0.716667	0.644102	0.710796	0.716675
215	0.8125	0.636364	0.767442	0.709677	0.804878	0.75	0.687703	0.746172	0.74957
220	0.835821	0.615385	0.712644	0.633333	0.740741	0.711111	0.639155	0.707585	0.70784
225	0.757576	0.474576	0.752688	0.634921	0.734177	0.683333	0.603238	0.670788	0.678644
230	0.818182	0.634921	0.73913	0.655172	0.765432	0.727778	0.658418	0.722567	0.724759
235	0.866667	0.612903	0.778947	0.666667	0.767442	0.744444	0.677589	0.738525	0.741304
240	0.84375	0.666667	0.8	0.610169	0.781609	0.75	0.686555	0.740439	0.746777
245	0.761905	0.59375	0.755556	0.551724	0.729412	0.688889	0.608865	0.678469	0.686987
250	0.774194	0.612903	0.73913	0.65625	0.725	0.705556	0.63023	0.701495	0.704606
255	0.757576	0.677419	0.777778	0.596491	0.752941	0.722222	0.651725	0.712441	0.720252
260	0.8125	0.615385	0.764045	0.644068	0.746988	0.722222	0.651472	0.716597	0.720716
265	0.761905	0.625	0.777778	0.603175	0.775	0.716667	0.644651	0.708571	0.717478
270	0.774194	0.626866	0.747253	0.62069	0.756098	0.711111	0.636622	0.70502	0.710443
275	0.830769	0.59375	0.765957	0.566038	0.738095	0.711111	0.636703	0.698922	0.705162
280	0.741935	0.575758	0.733333	0.580645	0.725	0.677778	0.595405	0.671334	0.678484
285	0.8	0.590164	0.712644	0.634921	0.738095	0.7	0.624889	0.695165	0.697107
290	0.825397	0.646154	0.76087	0.631579	0.795181	0.738889	0.67148	0.731836	0.736501
295	0.806452	0.612903	0.757895	0.676923	0.763158	0.727778	0.658612	0.723466	0.72684
300	0.848485	0.580645	0.729167	0.62963	0.707317	0.705556	0.629777	0.699049	0.699595
305	0.818182	0.557377	0.715789	0.610169	0.683544	0.683333	0.602244	0.677012	0.678296
310	0.787879	0.677419	0.777778	0.590164	0.691358	0.711111	0.638128	0.70492	0.710053
315	0.811594	0.576271	0.709677	0.62069	0.716049	0.694444	0.617496	0.686856	0.68826
320	0.806452	0.575758	0.758621	0.535714	0.741573	0.694444	0.616734	0.683623	0.691768
325	0.8125	0.633333	0.777778	0.6875	0.731707	0.733333	0.666097	0.728564	0.73135
330	0.753623	0.606061	0.735632	0.62069	0.75	0.7	0.625881	0.693201	0.698892
335	0.730159	0.590164	0.76087	0.571429	0.790123	0.7	0.623226	0.688549	0.699716
340	0.769231	0.634921	0.777778	0.491803	0.691358	0.683333	0.60283	0.673018	0.682863
345	0.787879	0.622951	0.755556	0.666667	0.725	0.716667	0.645568	0.71161	0.714678
350	0.816901	0.59375	0.712644	0.581818	0.722892	0.694444	0.619359	0.685601	0.688174
355	0.771429	0.581818	0.75	0.655738	0.717949	0.705556	0.632819	0.695387	0.699608
360	0.848485	0.65625	0.782609	0.666667	0.717949	0.738889	0.672887	0.734392	0.736005
365	0.818182	0.539683	0.729167	0.666667	0.693333	0.694444	0.616895	0.689406	0.690191
370	0.830769	0.575758	0.752688	0.677966	0.753247	0.722222	0.65157	0.718086	0.720504
375	0.830769	0.509091	0.747475	0.590164	0.725	0.694444	0.616551	0.6805	0.685853
380	0.852941	0.571429	0.73913	0.526316	0.675	0.683333	0.603106	0.672963	0.676645
385	0.811594	0.576271	0.765957	0.517241	0.725	0.694444	0.617431	0.679213	0.687752
390	0.848485	0.566667	0.729167	0.622951	0.701299	0.7	0.623763	0.693714	0.694548
395	0.794118	0.545455	0.76087	0.622951	0.738095	0.705556	0.632125	0.692298	0.69856
400	0.861538	0.533333	0.725275	0.482759	0.697674	0.672222	0.588268	0.660116	0.665333
405	0.857143	0.533333	0.736842	0.622951	0.691358	0.694444	0.615508	0.688325	0.689572
410	0.776119	0.612903	0.755556	0.5	0.658824	0.672222	0.588927	0.66068	0.66809
415	0.8	0.612903	0.73913	0.548387	0.683544	0.683333	0.602761	0.676793	0.681344
420	0.84375	0.612903	0.777778	0.721311	0.746988	0.744444	0.679433	0.740546	0.741755
425	0.875	0.62069	0.804124	0.676923	0.710526	0.744444	0.680383	0.737453	0.739394
430	0.8	0.612903	0.752688	0.586207	0.756098	0.711111	0.636891	0.701579	0.707713
435	0.793651	0.625	0.755556	0.576271	0.690476	0.694444	0.615939	0.688191	0.693054
440	0.738462	0.626866	0.75	0.557377	0.734177	0.688889	0.610729	0.681376	0.689858
445	0.771429	0.551724	0.757895	0.509091	0.682927	0.672222	0.589442	0.654613	0.663734
450	0.848485	0.610169	0.711111	0.655172	0.712644	0.711111	0.63807	0.707516	0.705764
455	0.828571	0.590164	0.774194	0.666667	0.756098	0.733333	0.666799	0.723139	0.727173
460	0.825397	0.647059	0.758621	0.481481	0.704545	0.694444	0.617064	0.683421	0.690419
465	0.8125	0.491228	0.742268	0.62069	0.761905	0.7	0.622537	0.685718	0.691769
470	0.769231	0.509091	0.742268	0.612903	0.740741	0.688889	0.609665	0.674847	0.681954
475	0.787879	0.535714	0.747253	0.566667	0.712644	0.683333	0.60332	0.670031	0.677035
480	0.764706	0.551724	0.755556	0.581818	0.741573	0.694444	0.617919	0.679075	0.68752
485	0.823529	0.548387	0.73913	0.576271	0.759494	0.7	0.624378	0.689362	0.695254
490	0.8	0.571429	0.769231	0.566038	0.746988	0.705556	0.631988	0.690737	0.698992
495	0.764706	0.617647	0.75	0.607143	0.725	0.7	0.625312	0.692899	0.698601
500	0.8125	0.59375	0.741573	0.634921	0.75	0.711111	0.638163	0.706549	0.710043
505	0.782609	0.603175	0.744186	0.645161	0.75	0.711111	0.640528	0.705026	0.709344
510	0.823529	0.464286	0.747253	0.612903	0.746988	0.694444	0.618252	0.678992	0.685213
515	0.776119	0.612903	0.736842	0.655172	0.769231	0.716667	0.644669	0.710054	0.714214
520	0.818182	0.615385	0.75	0.655172	0.746988	0.722222	0.652261	0.717145	0.719815
525	0.8	0.603175	0.741573	0.645161	0.716049	0.705556	0.631197	0.701192	0.703731
530	0.776119	0.634921	0.719101	0.666667	0.758621	0.716667	0.645399	0.711086	0.713117
535	0.80597	0.615385	0.711111	0.596491	0.716049	0.694444	0.617141	0.689001	0.690866
540	0.793651	0.53125	0.741573	0.590164	0.722892	0.683333	0.602442	0.675906	0.681914
545	0.8125	0.553846	0.75	0.633333	0.626506	0.677778	0.595892	0.675237	0.676534
550	0.80597	0.52459	0.717391	0.666667	0.75	0.7	0.624052	0.692924	0.695289
555	0.776119	0.59375	0.735632	0.610169	0.698795	0.688889	0.610959	0.682893	0.686842
560	0.818182	0.52459	0.758621	0.644068	0.781609	0.716667	0.645785	0.705414	0.711455
565	0.8	0.59375	0.75	0.677419	0.740741	0.716667	0.645447	0.712382	0.715204
570	0.787879	0.516129	0.755556	0.645161	0.725	0.694444	0.617377	0.685945	0.691509
575	0.825397	0.5625	0.733333	0.518519	0.696629	0.677778	0.594997	0.667276	0.672683
580	0.769231	0.622951	0.769231	0.730159	0.75	0.733333	0.666033	0.728314	0.73152
585	0.757576	0.533333	0.744681	0.607143	0.761905	0.694444	0.615986	0.680928	0.689012
590	0.782609	0.603175	0.735632	0.645161	0.708861	0.7	0.626342	0.695088	0.69774
595	0.769231	0.571429	0.741573	0.645161	0.716049	0.694444	0.617215	0.688689	0.692954
600	0.727273	0.617647	0.795455	0.528302	0.729412	0.694444	0.617491	0.679618	0.692303
605	0.75	0.52459	0.729167	0.566667	0.658228	0.655556	0.566575	0.64573	0.651776
610	0.8	0.53125	0.747253	0.561404	0.698795	0.677778	0.595128	0.66774	0.674138
615	0.787879	0.615385	0.795455	0.62069	0.771084	0.727778	0.659257	0.718098	0.726543
620	0.787879	0.523077	0.73913	0.679245	0.738095	0.7	0.623314	0.693485	0.697158
625	0.78125	0.539683	0.747253	0.576271	0.722892	0.683333	0.601976	0.67347	0.68063
630	0.782609	0.584615	0.755556	0.528302	0.722892	0.688889	0.610789	0.674795	0.683259
635	0.71875	0.545455	0.725275	0.62069	0.740741	0.677778	0.59511	0.670182	0.677348
640	0.787879	0.553846	0.733333	0.535714	0.698795	0.672222	0.588661	0.661914	0.668412
645	0.806452	0.52459	0.755556	0.607143	0.725275	0.694444	0.616158	0.683803	0.689779
650	0.746269	0.584615	0.733333	0.631579	0.691358	0.683333	0.603143	0.677431	0.681632
655	0.8125	0.5625	0.741573	0.62069	0.705882	0.694444	0.616378	0.688629	0.691893
660	0.830769	0.47619	0.702128	0.571429	0.707317	0.666667	0.580537	0.657567	0.66083
665	0.774194	0.548387	0.725275	0.62069	0.758621	0.694444	0.615505	0.685433	0.690891
670	0.787879	0.545455	0.755556	0.581818	0.698795	0.683333	0.602717	0.6739	0.68036
675	0.769231	0.557377	0.709677	0.655172	0.722892	0.688889	0.608852	0.68287	0.685276
680	0.782609	0.645161	0.781609	0.62069	0.738095	0.722222	0.65362	0.713633	0.720023
685	0.793651	0.566667	0.704545	0.610169	0.622222	0.661111	0.574857	0.659451	0.659143
690	0.782609	0.533333	0.73913	0.571429	0.698795	0.677778	0.596343	0.665059	0.671268
695	0.741935	0.615385	0.755556	0.576271	0.714286	0.688889	0.608735	0.680687	0.688382
700	0.776119	0.626866	0.767442	0.586207	0.682927	0.694444	0.618404	0.687912	0.693611
705	0.80597	0.533333	0.758621	0.576271	0.735632	0.694444	0.61815	0.681966	0.689319
710	0.764706	0.571429	0.725275	0.62963	0.690476	0.683333	0.603065	0.676303	0.679555
715	0.787879	0.580645	0.75	0.688525	0.698795	0.705556	0.63155	0.701169	0.703145
720	0.730159	0.533333	0.741573	0.65625	0.690476	0.677778	0.596041	0.670358	0.675698
725	0.727273	0.533333	0.765957	0.508475	0.666667	0.655556	0.567171	0.640341	0.651547
730	0.757576	0.567164	0.704545	0.631579	0.756098	0.688889	0.610409	0.683392	0.687484
735	0.71875	0.626866	0.752941	0.62069	0.674419	0.683333	0.603818	0.678733	0.684391
740	0.75	0.656716	0.729412	0.666667	0.761905	0.716667	0.645908	0.71294	0.716345
745	0.8125	0.615385	0.758621	0.596491	0.689655	0.7	0.624022	0.69453	0.698311
750	0.727273	0.508475	0.712644	0.612903	0.697674	0.661111	0.576188	0.651794	0.657537
755	0.741935	0.580645	0.755556	0.622951	0.729412	0.694444	0.615945	0.6861	0.693239
760	0.857143	0.5625	0.733333	0.62069	0.729412	0.705556	0.629879	0.700616	0.702294
765	0.8	0.52459	0.752688	0.533333	0.666667	0.666667	0.581115	0.655456	0.66234
770	0.741935	0.553846	0.735632	0.633333	0.767442	0.694444	0.616695	0.686438	0.693516
775	0.825397	0.492308	0.744186	0.576271	0.735632	0.683333	0.603205	0.674759	0.681158
780	0.757576	0.686567	0.790698	0.586207	0.722892	0.716667	0.646003	0.708788	0.716744
785	0.818182	0.590164	0.772727	0.730159	0.804878	0.75	0.687895	0.743222	0.746809
790	0.793651	0.508475	0.764045	0.707692	0.761905	0.716667	0.645361	0.707153	0.712081
795	0.787879	0.584615	0.752941	0.590164	0.746988	0.7	0.625532	0.692517	0.699225
800	0.78125	0.625	0.75	0.612903	0.756098	0.711111	0.638117	0.70505	0.710657
805	0.78125	0.474576	0.73913	0.542373	0.767442	0.677778	0.594955	0.660954	0.671071
810	0.735294	0.571429	0.776471	0.644068	0.8	0.716667	0.646954	0.705452	0.715538
815	0.84375	0.53125	0.791209	0.557377	0.725	0.7	0.623399	0.689717	0.697962
820	0.830769	0.553846	0.786517	0.561404	0.738095	0.705556	0.630636	0.694126	0.702442
825	0.774194	0.52459	0.75	0.612903	0.758621	0.694444	0.616744	0.684062	0.691687
830	0.8	0.533333	0.764045	0.6875	0.780488	0.722222	0.652623	0.713073	0.718528
835	0.786885	0.617647	0.761905	0.655172	0.786517	0.727778	0.659867	0.721625	0.7273
840	0.774194	0.584615	0.741573	0.62069	0.674419	0.683333	0.601938	0.679098	0.682609
845	0.774194	0.557377	0.75	0.622951	0.75	0.7	0.623686	0.690904	0.697409
850	0.787879	0.575758	0.727273	0.622951	0.708861	0.688889	0.610955	0.684544	0.687678
855	0.754098	0.461538	0.75	0.5	0.72093	0.65	0.560184	0.637313	0.649488
860	0.709677	0.566667	0.755556	0.542373	0.719101	0.672222	0.588009	0.658675	0.6697
865	0.709677	0.491803	0.733333	0.53125	0.746988	0.655556	0.567519	0.64261	0.654671
870	0.754098	0.571429	0.695652	0.633333	0.761905	0.688889	0.608151	0.683283	0.686999
875	0.825397	0.517241	0.76087	0.645161	0.776471	0.716667	0.644269	0.705028	0.710869
880	0.787879	0.576271	0.795455	0.548387	0.729412	0.7	0.624898	0.687481	0.697829
885	0.761905	0.548387	0.727273	0.590164	0.744186	0.683333	0.602731	0.674383	0.681058
890	0.830769	0.474576	0.733333	0.637681	0.753247	0.694444	0.619378	0.685921	0.690186
895	0.774194	0.52459	0.764045	0.612903	0.767442	0.7	0.623419	0.688635	0.697363
900	0.806452	0.52459	0.781609	0.646154	0.8	0.722222	0.65253	0.711761	0.720105
905	0.833333	0.566667	0.747253	0.636364	0.722892	0.705556	0.630424	0.701302	0.703983
910	0.78125	0.575758	0.764045	0.581818	0.767442	0.705556	0.630433	0.694063	0.7027
915	0.84058	0.5625	0.764045	0.654545	0.771084	0.727778	0.660009	0.718551	0.722779
920	0.8	0.5	0.695652	0.711864	0.761905	0.7	0.623179	0.693884	0.694387
925	0.761905	0.606061	0.755556	0.633333	0.765432	0.711111	0.637224	0.704457	0.71105
930	0.8	0.5	0.741573	0.644068	0.722892	0.688889	0.60975	0.681706	0.686192
935	0.787879	0.492308	0.704545	0.561404	0.714286	0.661111	0.575212	0.652084	0.657423
940	0.8	0.571429	0.764045	0.542373	0.714286	0.688889	0.609723	0.678426	0.686245
945	0.75	0.610169	0.747253	0.612903	0.714286	0.694444	0.616547	0.686922	0.692663
950	0.753623	0.62069	0.767442	0.721311	0.767442	0.733333	0.668653	0.726102	0.730623
955	0.8125	0.571429	0.764045	0.666667	0.804598	0.733333	0.665485	0.723848	0.729546
960	0.8	0.548387	0.772727	0.645161	0.746988	0.711111	0.638382	0.702653	0.708868
965	0.8	0.566667	0.709677	0.689655	0.714286	0.7	0.622929	0.696057	0.695723
970	0.738462	0.539683	0.733333	0.7	0.731707	0.694444	0.616629	0.688637	0.692731
975	0.721311	0.516129	0.769231	0.533333	0.697674	0.661111	0.573354	0.647536	0.659493
980	0.754098	0.677419	0.777778	0.645161	0.752941	0.727778	0.6579	0.72148	0.727804
985	0.746269	0.586207	0.769231	0.644068	0.776471	0.716667	0.645289	0.704449	0.712766
990	0.84375	0.533333	0.719101	0.612903	0.705882	0.688889	0.609938	0.682994	0.684415
995	0.793103	0.515152	0.717391	0.590164	0.722892	0.672222	0.586887	0.66774	0.67256
1000	0.741935	0.553846	0.709677	0.610169	0.765432	0.683333	0.601245	0.676212	0.682421
1005	0.806452	0.576271	0.787234	0.637681	0.736842	0.716667	0.646067	0.708896	0.71525
1010	0.8	0.6	0.75	0.62069	0.741573	0.711111	0.638382	0.702453	0.707084
1015	0.6875	0.5	0.709677	0.584615	0.74359	0.655556	0.568111	0.645077	0.654544
1020	0.8125	0.548387	0.73913	0.634921	0.78481	0.711111	0.637633	0.70395	0.709018
1025	0.666667	0.553846	0.75	0.551724	0.744186	0.666667	0.581444	0.653285	0.666242
1030	0.818182	0.566667	0.764045	0.645161	0.746988	0.716667	0.645538	0.708209	0.712882
1035	0.716418	0.6	0.795455	0.526316	0.692308	0.677778	0.597539	0.666099	0.678537
1040	0.764706	0.637681	0.785714	0.678571	0.771084	0.733333	0.668559	0.727551	0.734001
1045	0.761905	0.542373	0.747253	0.557377	0.72093	0.677778	0.595137	0.665968	0.67441
1050	0.741935	0.561404	0.752688	0.612903	0.744186	0.694444	0.615962	0.682623	0.690653
1055	0.825397	0.615385	0.75	0.689655	0.790698	0.738889	0.672476	0.734227	0.73668
1060	0.75	0.539683	0.73913	0.580645	0.734177	0.677778	0.59547	0.668727	0.676774
1065	0.84375	0.553846	0.764045	0.655738	0.716049	0.711111	0.637792	0.706686	0.709366
1070	0.823529	0.5	0.733333	0.580645	0.738095	0.688889	0.611445	0.675121	0.680724
1075	0.782609	0.6	0.769231	0.62069	0.682927	0.7	0.624732	0.691091	0.695945
1080	0.78125	0.6	0.782609	0.586207	0.767442	0.716667	0.643922	0.703501	0.712723
1085	0.78125	0.590164	0.725275	0.612903	0.756098	0.7	0.62345	0.693138	0.697815
1090	0.8125	0.526316	0.75	0.644068	0.738095	0.705556	0.629721	0.694196	0.698694
1095	0.830769	0.634921	0.725275	0.610169	0.731707	0.711111	0.637305	0.706568	0.707987
1100	0.787879	0.53125	0.755556	0.666667	0.75	0.705556	0.631082	0.69827	0.70356
1105	0.787879	0.548387	0.769231	0.644068	0.756098	0.711111	0.637634	0.701132	0.707895
1110	0.787879	0.584615	0.741573	0.596491	0.722892	0.694444	0.616956	0.68669	0.691822
1115	0.738462	0.551724	0.755556	0.6	0.781609	0.7	0.624011	0.68547	0.695441
1120	0.69697	0.516129	0.711111	0.491228	0.752941	0.65	0.560597	0.633676	0.645967
1125	0.78125	0.612903	0.772727	0.645161	0.761905	0.722222	0.652081	0.714789	0.721073
1130	0.774194	0.52459	0.75	0.610169	0.711111	0.683333	0.602645	0.674013	0.68041
1135	0.776119	0.644068	0.781609	0.655738	0.744186	0.727778	0.660451	0.720344	0.726006
1140	0.8	0.571429	0.767442	0.633333	0.697674	0.7	0.624753	0.693976	0.698509
1145	0.818182	0.464286	0.817204	0.622951	0.738095	0.711111	0.638092	0.692144	0.702265
1150	0.769231	0.571429	0.76087	0.561404	0.698795	0.683333	0.601916	0.672346	0.680102
1155	0.71875	0.533333	0.777778	0.5	0.72093	0.666667	0.581399	0.650158	0.664208
1160	0.8	0.615385	0.8	0.655172	0.756098	0.733333	0.665475	0.725331	0.732016
1165	0.78125	0.646154	0.744681	0.581818	0.756098	0.711111	0.63641	0.702	0.707966
1170	0.764706	0.581818	0.765957	0.711864	0.690476	0.711111	0.638624	0.702964	0.705788
1175	0.758621	0.526316	0.741573	0.646154	0.769231	0.7	0.624266	0.688379	0.695252
1180	0.806452	0.52459	0.747253	0.655172	0.772727	0.711111	0.636687	0.701239	0.706425
1185	0.769231	0.571429	0.755556	0.645161	0.725	0.7	0.624045	0.693275	0.698643
1190	0.774194	0.481481	0.747253	0.617647	0.729412	0.683333	0.60421	0.669997	0.677204
1195	0.771429	0.59375	0.75	0.561404	0.691358	0.683333	0.604768	0.673588	0.680016
1200	0.774194	0.580645	0.752688	0.644068	0.761905	0.711111	0.636141	0.7027	0.708608
1205	0.71875	0.575758	0.711111	0.518519	0.72093	0.661111	0.57409	0.649013	0.657665
1210	0.769231	0.484848	0.758621	0.631579	0.705882	0.677778	0.596267	0.670032	0.676952
1215	0.764706	0.566667	0.782609	0.551724	0.731707	0.694444	0.617141	0.679483	0.69006
1220	0.776119	0.571429	0.782609	0.698413	0.804878	0.738889	0.674034	0.726689	0.733887
1225	0.774194	0.580645	0.747253	0.666667	0.776471	0.716667	0.643622	0.709046	0.714273
1230	0.793651	0.566667	0.769231	0.622951	0.729412	0.705556	0.630077	0.696382	0.702578
1235	0.793651	0.6	0.769231	0.625	0.731707	0.711111	0.637626	0.703918	0.709554
1240	0.830769	0.666667	0.795455	0.622951	0.771084	0.744444	0.680176	0.737385	0.743231
1245	0.754098	0.566667	0.777778	0.539683	0.744186	0.688889	0.609182	0.676482	0.687925
1250	0.787879	0.466667	0.725275	0.607143	0.781609	0.688889	0.609593	0.673714	0.681093
1255	0.8	0.509091	0.731183	0.65625	0.722892	0.694444	0.617432	0.683883	0.687176
1260	0.754098	0.612903	0.747253	0.586207	0.727273	0.694444	0.615373	0.685547	0.692333
1265	0.78125	0.65625	0.769231	0.642857	0.776471	0.733333	0.664901	0.725212	0.731041
1270	0.848485	0.586207	0.747253	0.666667	0.75	0.727778	0.659106	0.719722	0.721232
1275	0.787879	0.508475	0.73913	0.603175	0.7	0.677778	0.596304	0.667732	0.673125
1280	0.78125	0.551724	0.765957	0.566667	0.738095	0.694444	0.615854	0.680739	0.689584
1285	0.811594	0.588235	0.733333	0.555556	0.708861	0.688889	0.611295	0.679516	0.684137
1290	0.830769	0.491803	0.752688	0.566667	0.716049	0.683333	0.602133	0.671595	0.67809
1295	0.754098	0.551724	0.762887	0.666667	0.740741	0.705556	0.629446	0.695223	0.701677
1300	0.793651	0.612903	0.75	0.62069	0.719101	0.705556	0.630705	0.699269	0.703308
1305	0.769231	0.5	0.764045	0.6	0.72093	0.683333	0.602967	0.670841	0.679311
1310	0.741935	0.566667	0.735632	0.65625	0.758621	0.7	0.62448	0.691821	0.697677
1315	0.738462	0.482759	0.795699	0.576271	0.752941	0.688889	0.609177	0.669226	0.682794
1320	0.786885	0.615385	0.755556	0.610169	0.729412	0.705556	0.629538	0.699481	0.704719
1325	0.779661	0.566667	0.744681	0.633333	0.781609	0.711111	0.635773	0.70119	0.707534
1330	0.761905	0.5625	0.755556	0.607143	0.735632	0.694444	0.615876	0.684547	0.691911
1335	0.688525	0.586207	0.747253	0.625	0.744186	0.688889	0.609347	0.678234	0.687192
1340	0.776119	0.517241	0.73913	0.666667	0.75	0.7	0.624766	0.689832	0.694809
1345	0.786885	0.533333	0.725275	0.6	0.727273	0.683333	0.601615	0.674553	0.679588
1350	0.806452	0.523077	0.747253	0.576271	0.771084	0.694444	0.615526	0.684827	0.692623
1355	0.776119	0.52459	0.747253	0.666667	0.716049	0.694444	0.617162	0.686136	0.690544
1360	0.761905	0.516129	0.725275	0.548387	0.756098	0.672222	0.588158	0.661559	0.670372
1365	0.735294	0.561404	0.741573	0.6	0.72093	0.683333	0.604282	0.67184	0.679233
1370	0.746269	0.491228	0.765957	0.586207	0.690476	0.672222	0.588623	0.656027	0.665267
1375	0.818182	0.474576	0.731183	0.633333	0.756098	0.694444	0.616541	0.682674	0.687522
1380	0.75	0.576271	0.769231	0.533333	0.72093	0.683333	0.602284	0.669953	0.680439
1385	0.771429	0.655738	0.744186	0.655738	0.731707	0.716667	0.647712	0.711759	0.714776
1390	0.8125	0.533333	0.769231	0.557377	0.761905	0.7	0.623317	0.686869	0.695976
1395	0.709677	0.571429	0.757895	0.557377	0.72093	0.677778	0.594587	0.663462	0.674102
1400	0.8	0.526316	0.774194	0.7	0.775	0.727778	0.660532	0.715102	0.720725
1405	0.782609	0.481481	0.708333	0.535714	0.682353	0.655556	0.56835	0.638098	0.644023
1410	0.707692	0.482759	0.717391	0.491228	0.704545	0.638889	0.5461	0.620723	0.632193
1415	0.818182	0.52459	0.786517	0.557377	0.746988	0.7	0.624325	0.686731	0.696405
1420	0.686567	0.464286	0.6875	0.644068	0.707317	0.65	0.56053	0.637948	0.643702
1425	0.794118	0.542373	0.735632	0.645161	0.738095	0.7	0.625871	0.691076	0.695107
1430	0.75	0.586207	0.717391	0.69697	0.725	0.7	0.624504	0.695114	0.696924
1435	0.8	0.566667	0.725275	0.596491	0.758621	0.7	0.623358	0.689411	0.694367
1440	0.764706	0.607143	0.777778	0.610169	0.758621	0.716667	0.646301	0.703683	0.71209
1445	0.793651	0.633333	0.795455	0.615385	0.714286	0.716667	0.64553	0.710422	0.716942
1450	0.774194	0.448276	0.717391	0.59375	0.714286	0.661111	0.574256	0.649579	0.655891
1455	0.75	0.6	0.75	0.677966	0.719101	0.705556	0.631151	0.699413	0.703456
1460	0.738462	0.590164	0.75	0.622951	0.682353	0.683333	0.603283	0.676786	0.682254
1465	0.787879	0.6	0.711111	0.666667	0.785714	0.716667	0.645026	0.710274	0.712694
1470	0.80597	0.52459	0.76087	0.612903	0.769231	0.705556	0.631567	0.694713	0.702061
1475	0.776119	0.576271	0.764045	0.645161	0.722892	0.705556	0.631964	0.696898	0.702377
1480	0.764706	0.59375	0.738095	0.580645	0.756098	0.694444	0.619753	0.686659	0.693778
1485	0.735294	0.535714	0.729412	0.580645	0.719101	0.672222	0.592143	0.660033	0.667705
1490	0.735294	0.631579	0.755556	0.7	0.752941	0.722222	0.653125	0.715074	0.719707
1495	0.78125	0.481481	0.733333	0.606061	0.744186	0.683333	0.604404	0.669262	0.67614
1500	0.761905	0.509091	0.702128	0.59375	0.738095	0.672222	0.588609	0.660994	0.666498
1505	0.84375	0.551724	0.704545	0.603175	0.689655	0.683333	0.603654	0.67857	0.678669
1510	0.787879	0.542373	0.731183	0.645161	0.75	0.7	0.623973	0.691319	0.695651
1515	0.787879	0.5625	0.781609	0.545455	0.727273	0.694444	0.617624	0.680943	0.690714
1520	0.825397	0.518519	0.755556	0.626866	0.72093	0.7	0.62549	0.689453	0.694016
1525	0.80597	0.5	0.723404	0.576271	0.690476	0.672222	0.588856	0.659224	0.663727
1530	0.818182	0.557377	0.767442	0.566667	0.735632	0.7	0.62518	0.68906	0.696397
1535	0.757576	0.542373	0.76087	0.610169	0.714286	0.688889	0.609548	0.677055	0.684554
1540	0.738462	0.612903	0.761905	0.603175	0.813953	0.716667	0.646911	0.70608	0.716211
1545	0.761905	0.622951	0.755556	0.533333	0.72093	0.688889	0.609119	0.678935	0.687344
1550	0.764706	0.52459	0.75	0.436364	0.75	0.666667	0.582951	0.645132	0.658771
1555	0.793651	0.548387	0.769231	0.625	0.725	0.7	0.623666	0.692254	0.698564
1560	0.787879	0.52459	0.764045	0.596491	0.712644	0.688889	0.61004	0.67713	0.684351
1565	0.828571	0.535714	0.755556	0.677419	0.756098	0.722222	0.654377	0.710672	0.714116
1570	0.78125	0.586207	0.778947	0.678571	0.758621	0.727778	0.657807	0.716719	0.722623
1575	0.707692	0.542373	0.76087	0.607143	0.75	0.688889	0.609246	0.673616	0.684147
1580	0.794118	0.533333	0.72093	0.634921	0.771084	0.7	0.626284	0.690877	0.695418
1585	0.8	0.580645	0.8	0.542373	0.785714	0.716667	0.644503	0.701746	0.713593
1590	0.769231	0.557377	0.711111	0.548387	0.707317	0.666667	0.58197	0.658685	0.664305
1595	0.8	0.52459	0.75	0.576271	0.666667	0.672222	0.589113	0.663506	0.668794
1600	0.764706	0.440678	0.719101	0.507937	0.641975	0.627778	0.534591	0.614879	0.622643
1605	0.724638	0.464286	0.727273	0.548387	0.729412	0.655556	0.570259	0.638799	0.649307
1610	0.78125	0.62069	0.791209	0.666667	0.777778	0.738889	0.672861	0.727519	0.734526
1615	0.71875	0.491228	0.755556	0.580645	0.758621	0.677778	0.596062	0.66096	0.672712
1620	0.75	0.581818	0.733333	0.52459	0.733333	0.677778	0.596525	0.664615	0.67345
1625	0.830769	0.607143	0.769231	0.612903	0.744186	0.722222	0.65239	0.712846	0.71767
1630	0.730159	0.551724	0.764045	0.610169	0.725275	0.688889	0.610036	0.676274	0.685183
1635	0.8125	0.622951	0.813953	0.59375	0.729412	0.722222	0.653116	0.714513	0.722745
1640	0.8	0.566667	0.735632	0.634921	0.752941	0.705556	0.631966	0.698032	0.702183
1645	0.794118	0.517241	0.6875	0.607143	0.707317	0.672222	0.588561	0.662664	0.664584
1650	0.794118	0.459016	0.729412	0.655738	0.776471	0.694444	0.619241	0.682951	0.688704
1655	0.764706	0.548387	0.772727	0.590164	0.765432	0.7	0.625342	0.688283	0.698217
1660	0.793651	0.509091	0.688172	0.590164	0.727273	0.672222	0.588385	0.66167	0.664906
1665	0.80597	0.612903	0.777778	0.561404	0.714286	0.705556	0.631015	0.694468	0.701568
1670	0.769231	0.576271	0.76087	0.6	0.738095	0.7	0.623369	0.688893	0.696375
1675	0.793651	0.52459	0.73913	0.612903	0.780488	0.7	0.622992	0.690152	0.696964
1680	0.764706	0.6	0.795455	0.610169	0.752941	0.716667	0.64615	0.704654	0.714103
1685	0.757576	0.551724	0.764045	0.580645	0.705882	0.683333	0.603715	0.671974	0.680262
1690	0.7	0.508475	0.703297	0.5625	0.697674	0.644444	0.552936	0.634389	0.642301
1695	0.8125	0.517241	0.729167	0.689655	0.642857	0.683333	0.601378	0.678284	0.677495
1700	0.8125	0.642857	0.727273	0.6875	0.75	0.727778	0.660375	0.724026	0.724076
1705	0.769231	0.482759	0.727273	0.571429	0.674419	0.655556	0.568842	0.645022	0.651192
1710	0.8	0.596491	0.712644	0.645161	0.666667	0.688889	0.612892	0.684193	0.683704
1715	0.776119	0.483871	0.712644	0.517241	0.651163	0.638889	0.547854	0.628208	0.634358
1720	0.80597	0.533333	0.702128	0.721311	0.74359	0.705556	0.631171	0.701266	0.700554
1725	0.806452	0.586207	0.752688	0.5625	0.746988	0.7	0.623183	0.690967	0.697832
1730	0.776119	0.590164	0.769231	0.666667	0.785714	0.727778	0.658888	0.717579	0.724172
1735	0.782609	0.631579	0.76087	0.701754	0.752941	0.733333	0.666969	0.725951	0.72901
1740	0.835821	0.561404	0.769231	0.576271	0.744186	0.711111	0.638458	0.697382	0.703993
1745	0.794118	0.464286	0.747253	0.590164	0.714286	0.677778	0.597029	0.662021	0.669235
1750	0.787879	0.526316	0.76087	0.633333	0.729412	0.7	0.623943	0.687562	0.693798
1755	0.830769	0.645161	0.791209	0.580645	0.725	0.722222	0.651822	0.714557	0.720632
1760	0.8	0.586207	0.75	0.542373	0.688889	0.683333	0.603679	0.673494	0.679503
1765	0.757576	0.464286	0.709677	0.516129	0.674699	0.638889	0.54698	0.624473	0.63218
1770	0.794118	0.571429	0.76087	0.533333	0.714286	0.688889	0.61074	0.674807	0.682962
1775	0.8	0.555556	0.75	0.491803	0.712644	0.677778	0.599026	0.662001	0.670866
1780	0.774194	0.52459	0.769231	0.53125	0.756098	0.683333	0.602326	0.671072	0.682525
1785	0.75	0.571429	0.731183	0.615385	0.707317	0.683333	0.603189	0.675063	0.68019
1790	0.806452	0.517241	0.703297	0.65625	0.729412	0.688889	0.609529	0.68253	0.683913
1795	0.782609	0.508475	0.755556	0.542373	0.722892	0.677778	0.59704	0.662381	0.671645
1800	0.75	0.433333	0.695652	0.526316	0.712644	0.638889	0.545615	0.623589	0.631964
1805	0.738462	0.557377	0.758621	0.586207	0.674157	0.672222	0.589492	0.662965	0.670504
1810	0.771429	0.542373	0.744186	0.590164	0.690476	0.677778	0.598809	0.667726	0.673672
1815	0.8125	0.482759	0.777778	0.633333	0.75	0.705556	0.630833	0.691274	0.698884
1820	0.78125	0.6	0.733333	0.6	0.72093	0.694444	0.616451	0.687103	0.691561
1825	0.764706	0.548387	0.752941	0.655172	0.712644	0.694444	0.61899	0.68677	0.691861
1830	0.774194	0.576271	0.769231	0.5625	0.714286	0.688889	0.609413	0.679296	0.687684
1835	0.830769	0.590164	0.744186	0.576271	0.719101	0.7	0.624966	0.692098	0.696199
1840	0.754098	0.6	0.75	0.548387	0.719101	0.683333	0.602752	0.674317	0.68252
1845	0.794118	0.491803	0.704545	0.548387	0.691358	0.655556	0.569576	0.646042	0.650944
1850	0.764706	0.586207	0.733333	0.610169	0.729412	0.694444	0.617799	0.684765	0.689994
1855	0.825397	0.633333	0.765957	0.688525	0.780488	0.744444	0.678677	0.73874	0.741624
1860	0.738462	0.466667	0.695652	0.65625	0.683544	0.655556	0.568229	0.648115	0.651244
1865	0.764706	0.6	0.752941	0.5	0.716049	0.677778	0.598486	0.666739	0.676237
1870	0.75	0.6	0.786517	0.62069	0.719101	0.705556	0.630808	0.695262	0.703445
1875	0.761905	0.548387	0.75	0.603175	0.690476	0.677778	0.59603	0.670789	0.676927
1880	0.724638	0.509091	0.727273	0.508475	0.651685	0.638889	0.549115	0.624232	0.633165
1885	0.818182	0.542373	0.733333	0.724138	0.758621	0.722222	0.652108	0.715329	0.716221
1890	0.735294	0.542373	0.764045	0.53125	0.7	0.666667	0.583882	0.654592	0.665386
1895	0.793651	0.571429	0.769231	0.571429	0.725	0.694444	0.616459	0.686148	0.69386
1900	0.764706	0.65625	0.790698	0.596491	0.752941	0.722222	0.653505	0.712217	0.720894
1905	0.806452	0.482759	0.733333	0.571429	0.712644	0.672222	0.588596	0.661323	0.667478
1910	0.769231	0.542373	0.73913	0.571429	0.704545	0.677778	0.595182	0.665342	0.67208
1915	0.707692	0.580645	0.735632	0.542373	0.712644	0.666667	0.582377	0.655797	0.66527
1920	0.761905	0.610169	0.786517	0.59375	0.729412	0.705556	0.631149	0.696351	0.705086
1925	0.688525	0.615385	0.674157	0.551724	0.666667	0.644444	0.552718	0.639291	0.643585
1930	0.794118	0.59375	0.747253	0.45614	0.675	0.666667	0.582316	0.653252	0.661685
1935	0.730159	0.571429	0.733333	0.603175	0.666667	0.666667	0.581636	0.660952	0.666261
1940	0.776119	0.466667	0.733333	0.557377	0.756098	0.672222	0.589506	0.657919	0.667197
1945	0.730159	0.561404	0.733333	0.523077	0.705882	0.661111	0.575285	0.650771	0.660006
1950	0.764706	0.62069	0.72093	0.698413	0.682353	0.7	0.626489	0.697418	0.697066
1955	0.738462	0.557377	0.781609	0.557377	0.72093	0.683333	0.60361	0.671151	0.682355
1960	0.833333	0.542373	0.723404	0.557377	0.697674	0.677778	0.593937	0.670832	0.674394
1965	0.730159	0.576271	0.75	0.539683	0.735632	0.677778	0.596277	0.666349	0.676627
1970	0.741935	0.542373	0.703297	0.647059	0.75	0.683333	0.603649	0.676933	0.681284
1975	0.80597	0.491803	0.725275	0.491228	0.690476	0.655556	0.567728	0.64095	0.648538
1980	0.727273	0.508475	0.741573	0.507937	0.698795	0.65	0.561788	0.63681	0.647851
1985	0.75	0.508475	0.704545	0.580645	0.689655	0.655556	0.568324	0.646664	0.651881
1990	0.738462	0.566667	0.714286	0.553846	0.674419	0.655556	0.570457	0.649536	0.655296
1995	0.782609	0.5625	0.733333	0.542373	0.717949	0.677778	0.597319	0.667753	0.674622
2000	0.794118	0.655738	0.735632	0.6	0.714286	0.705556	0.632443	0.699955	0.70294

[truncated: 2 more sheets: KNN, RF]
