# Supplementary material for: Transcriptomic and miRNA Signatures of ChAdOx1 nCoV-19 Vaccine Response Using Machine Learning
Source: Life (Basel). 2025 Jun 18;15(6):981. doi: 10.3390/life15060981 (PMC12193736; doi:10.3390/life15060981)
Supplement: Supplementary file 1 [file life-15-00981-s001.zip › Table S4.xlsx]

## Sheet: Ncentroid
Number of features	Pre-vaccination	ChAdOx1-Onset	MenACWY-Onset	ChAdOx1-7D	MenACWY-7D	ACC	MCC	Macro F1	Weighted F1
5	0.484211	0.244898	0.645161	0.393443	0.129032	0.416667	0.284598	0.379349	0.386333
10	0.442105	0.24	0.630435	0.419355	0.131148	0.405556	0.270978	0.372608	0.379607
15	0.446809	0.24	0.615385	0.40625	0.131148	0.4	0.263937	0.367918	0.37425
20	0.461538	0.269231	0.622222	0.424242	0.196721	0.422222	0.291498	0.394791	0.401703
25	0.451613	0.25	0.6	0.426667	0.214286	0.411111	0.286983	0.388513	0.39518
30	0.451613	0.280702	0.6	0.426667	0.218182	0.416667	0.294596	0.395433	0.401697
35	0.451613	0.280702	0.6	0.432432	0.214286	0.416667	0.293796	0.395807	0.40177
40	0.43956	0.280702	0.6	0.415584	0.218182	0.411111	0.286929	0.390806	0.397908
45	0.454545	0.280702	0.6	0.410256	0.210526	0.411111	0.284725	0.391206	0.39769
50	0.454545	0.280702	0.6	0.410256	0.210526	0.411111	0.284725	0.391206	0.39769
55	0.447059	0.280702	0.6	0.419753	0.210526	0.411111	0.28433	0.391608	0.398067
60	0.465116	0.280702	0.6	0.405063	0.206897	0.411111	0.283624	0.391556	0.397701
65	0.45977	0.285714	0.592593	0.43038	0.210526	0.416667	0.291277	0.395797	0.400871
70	0.478873	0.333333	0.592593	0.295082	0.545455	0.472222	0.343092	0.449067	0.466418
75	0.478873	0.333333	0.592593	0.295082	0.545455	0.472222	0.343092	0.449067	0.466418
80	0.478873	0.333333	0.592593	0.295082	0.545455	0.472222	0.343092	0.449067	0.466418
85	0.521739	0.333333	0.592593	0.3125	0.55102	0.483333	0.357075	0.462237	0.477495
90	0.485714	0.333333	0.592593	0.285714	0.55102	0.472222	0.343006	0.449675	0.467227
95	0.5	0.333333	0.592593	0.295082	0.55102	0.477778	0.35047	0.454406	0.47109
100	0.5	0.333333	0.592593	0.295082	0.55102	0.477778	0.35047	0.454406	0.47109
105	0.5	0.297872	0.585366	0.295082	0.55102	0.472222	0.343082	0.445868	0.462702
110	0.5	0.297872	0.585366	0.295082	0.55102	0.472222	0.343082	0.445868	0.462702
115	0.493151	0.304348	0.60241	0.253968	0.526316	0.461111	0.329154	0.436038	0.454756
120	0.486486	0.291667	0.60241	0.253968	0.478261	0.444444	0.307899	0.422558	0.440412
125	0.506667	0.27451	0.585366	0.272727	0.488372	0.444444	0.309316	0.425528	0.441497
130	0.506667	0.27451	0.585366	0.272727	0.488372	0.444444	0.309316	0.425528	0.441497
135	0.5	0.27451	0.585366	0.318841	0.488372	0.45	0.315984	0.433418	0.448108
140	0.5	0.27451	0.585366	0.318841	0.488372	0.45	0.315984	0.433418	0.448108
145	0.5	0.27451	0.585366	0.318841	0.488372	0.45	0.315984	0.433418	0.448108
150	0.492308	0.27451	0.585366	0.315789	0.488372	0.444444	0.308925	0.431269	0.44636
155	0.492308	0.27451	0.585366	0.315789	0.488372	0.444444	0.308925	0.431269	0.44636
160	0.46875	0.27451	0.585366	0.311688	0.488372	0.438889	0.301971	0.425737	0.441882
165	0.46875	0.27451	0.585366	0.311688	0.488372	0.438889	0.301971	0.425737	0.441882
170	0.46875	0.28	0.585366	0.311688	0.482759	0.438889	0.301991	0.425713	0.441609
175	0.523077	0.297872	0.585366	0.294118	0.530612	0.466667	0.33522	0.446209	0.46161
180	0.523077	0.297872	0.585366	0.294118	0.530612	0.466667	0.33522	0.446209	0.46161
185	0.507463	0.297872	0.585366	0.30303	0.530612	0.466667	0.335299	0.444869	0.46058
190	0.537313	0.297872	0.585366	0.30303	0.530612	0.472222	0.342404	0.450839	0.465389
195	0.537313	0.297872	0.585366	0.30303	0.530612	0.472222	0.342404	0.450839	0.465389
200	0.537313	0.297872	0.585366	0.30303	0.530612	0.472222	0.342404	0.450839	0.465389
205	0.5	0.297872	0.585366	0.307692	0.530612	0.466667	0.335378	0.444309	0.460155
210	0.5	0.297872	0.585366	0.307692	0.530612	0.466667	0.335378	0.444309	0.460155
215	0.512195	0.190476	0.60241	0.350877	0.520833	0.472222	0.34749	0.435358	0.451851
220	0.512195	0.190476	0.60241	0.350877	0.520833	0.472222	0.34749	0.435358	0.451851
225	0.512195	0.190476	0.60241	0.350877	0.520833	0.472222	0.34749	0.435358	0.451851
230	0.512195	0.190476	0.60241	0.350877	0.520833	0.472222	0.34749	0.435358	0.451851
235	0.512195	0.190476	0.60241	0.350877	0.520833	0.472222	0.34749	0.435358	0.451851
240	0.512195	0.190476	0.60241	0.350877	0.520833	0.472222	0.34749	0.435358	0.451851
245	0.512195	0.190476	0.60241	0.350877	0.520833	0.472222	0.34749	0.435358	0.451851
250	0.512195	0.190476	0.60241	0.350877	0.520833	0.472222	0.34749	0.435358	0.451851
255	0.512195	0.190476	0.60241	0.350877	0.520833	0.472222	0.34749	0.435358	0.451851
260	0.512195	0.190476	0.60241	0.350877	0.520833	0.472222	0.34749	0.435358	0.451851
265	0.512195	0.190476	0.60241	0.321429	0.515464	0.466667	0.340273	0.428395	0.445719
270	0.512195	0.190476	0.60241	0.350877	0.520833	0.472222	0.34749	0.435358	0.451851
275	0.512195	0.190476	0.60241	0.350877	0.520833	0.472222	0.34749	0.435358	0.451851
280	0.512195	0.190476	0.60241	0.350877	0.520833	0.472222	0.34749	0.435358	0.451851
285	0.512195	0.190476	0.60241	0.350877	0.520833	0.472222	0.34749	0.435358	0.451851
290	0.506024	0.190476	0.60241	0.321429	0.520833	0.466667	0.340724	0.428234	0.445948
295	0.506024	0.190476	0.60241	0.321429	0.520833	0.466667	0.340724	0.428234	0.445948
300	0.506024	0.190476	0.60241	0.321429	0.520833	0.466667	0.340724	0.428234	0.445948
305	0.506024	0.190476	0.60241	0.321429	0.520833	0.466667	0.340724	0.428234	0.445948
310	0.506024	0.190476	0.60241	0.321429	0.520833	0.466667	0.340724	0.428234	0.445948
315	0.518519	0.177778	0.60241	0.350877	0.489362	0.461111	0.331859	0.427789	0.443373
320	0.512195	0.177778	0.60241	0.321429	0.489362	0.455556	0.325097	0.420635	0.437446
325	0.512195	0.177778	0.60241	0.321429	0.489362	0.455556	0.325097	0.420635	0.437446
330	0.512195	0.177778	0.60241	0.321429	0.489362	0.455556	0.325097	0.420635	0.437446
335	0.512195	0.177778	0.60241	0.321429	0.489362	0.455556	0.325097	0.420635	0.437446
340	0.512195	0.173913	0.60241	0.321429	0.494624	0.455556	0.324888	0.420914	0.437936
345	0.512195	0.177778	0.60241	0.321429	0.489362	0.455556	0.325097	0.420635	0.437446
350	0.512195	0.177778	0.60241	0.321429	0.489362	0.455556	0.325097	0.420635	0.437446
355	0.518519	0.177778	0.60241	0.350877	0.489362	0.461111	0.331859	0.427789	0.443373
360	0.525	0.217391	0.60241	0.350877	0.489362	0.466667	0.338312	0.437008	0.45168
365	0.525	0.217391	0.60241	0.350877	0.489362	0.466667	0.338312	0.437008	0.45168
370	0.525	0.217391	0.60241	0.350877	0.489362	0.466667	0.338312	0.437008	0.45168
375	0.512195	0.146341	0.60241	0.354839	0.5	0.461111	0.334006	0.423157	0.439674
380	0.512195	0.146341	0.60241	0.354839	0.5	0.461111	0.334006	0.423157	0.439674
385	0.512195	0.146341	0.60241	0.354839	0.5	0.461111	0.334006	0.423157	0.439674
390	0.512195	0.15	0.60241	0.354839	0.516129	0.466667	0.34146	0.427115	0.444019
395	0.512195	0.15	0.60241	0.354839	0.516129	0.466667	0.34146	0.427115	0.444019
400	0.512195	0.15	0.60241	0.354839	0.516129	0.466667	0.34146	0.427115	0.444019
405	0.512195	0.15	0.60241	0.354839	0.516129	0.466667	0.34146	0.427115	0.444019
410	0.512195	0.15	0.60241	0.354839	0.516129	0.466667	0.34146	0.427115	0.444019
415	0.512195	0.146341	0.60241	0.305085	0.484211	0.45	0.319229	0.410048	0.427785
420	0.512195	0.146341	0.60241	0.305085	0.484211	0.45	0.319229	0.410048	0.427785
425	0.512195	0.146341	0.60241	0.305085	0.484211	0.45	0.319229	0.410048	0.427785
430	0.512195	0.146341	0.60241	0.305085	0.484211	0.45	0.319229	0.410048	0.427785
435	0.512195	0.146341	0.60241	0.305085	0.484211	0.45	0.319229	0.410048	0.427785
440	0.512195	0.146341	0.60241	0.305085	0.484211	0.45	0.319229	0.410048	0.427785
445	0.512195	0.146341	0.60241	0.305085	0.484211	0.45	0.319229	0.410048	0.427785
450	0.512195	0.146341	0.60241	0.305085	0.484211	0.45	0.319229	0.410048	0.427785
455	0.512195	0.146341	0.60241	0.305085	0.484211	0.45	0.319229	0.410048	0.427785
460	0.512195	0.146341	0.60241	0.305085	0.484211	0.45	0.319229	0.410048	0.427785
465	0.506024	0.15	0.60241	0.218182	0.505051	0.444444	0.312529	0.396333	0.417725
470	0.506024	0.15	0.60241	0.218182	0.505051	0.444444	0.312529	0.396333	0.417725
475	0.506024	0.15	0.60241	0.218182	0.505051	0.444444	0.312529	0.396333	0.417725
480	0.52381	0.146341	0.60241	0.188679	0.505051	0.444444	0.31263	0.393258	0.415002
485	0.52381	0.146341	0.60241	0.188679	0.505051	0.444444	0.31263	0.393258	0.415002
490	0.52381	0.146341	0.60241	0.188679	0.505051	0.444444	0.31263	0.393258	0.415002
495	0.52381	0.146341	0.60241	0.188679	0.505051	0.444444	0.31263	0.393258	0.415002
500	0.52381	0.146341	0.60241	0.188679	0.505051	0.444444	0.31263	0.393258	0.415002
505	0.52381	0.146341	0.60241	0.188679	0.505051	0.444444	0.31263	0.393258	0.415002
510	0.52381	0.146341	0.60241	0.188679	0.505051	0.444444	0.31263	0.393258	0.415002
515	0.52381	0.146341	0.60241	0.188679	0.505051	0.444444	0.31263	0.393258	0.415002
520	0.52381	0.146341	0.60241	0.188679	0.505051	0.444444	0.31263	0.393258	0.415002
525	0.52381	0.146341	0.60241	0.188679	0.505051	0.444444	0.31263	0.393258	0.415002
530	0.52381	0.146341	0.60241	0.188679	0.505051	0.444444	0.31263	0.393258	0.415002
535	0.52381	0.146341	0.60241	0.188679	0.505051	0.444444	0.31263	0.393258	0.415002
540	0.52381	0.146341	0.60241	0.188679	0.505051	0.444444	0.31263	0.393258	0.415002
545	0.52381	0.146341	0.60241	0.188679	0.505051	0.444444	0.31263	0.393258	0.415002
550	0.52381	0.146341	0.60241	0.188679	0.505051	0.444444	0.31263	0.393258	0.415002
555	0.52381	0.146341	0.60241	0.188679	0.505051	0.444444	0.31263	0.393258	0.415002
560	0.52381	0.146341	0.60241	0.188679	0.505051	0.444444	0.31263	0.393258	0.415002
565	0.52381	0.146341	0.60241	0.188679	0.505051	0.444444	0.31263	0.393258	0.415002
570	0.525	0.195122	0.60241	0.360656	0.568421	0.488889	0.368747	0.450322	0.467235
575	0.102564	0.3	0.237288	0.133333	0.391753	0.272222	0.100612	0.232988	0.244938
580	0.102564	0.3	0.237288	0.133333	0.391753	0.272222	0.100612	0.232988	0.244938
585	0.102564	0.3	0.237288	0.133333	0.391753	0.272222	0.100612	0.232988	0.244938
590	0.102564	0.3	0.237288	0.133333	0.391753	0.272222	0.100612	0.232988	0.244938
595	0.102564	0.3	0.237288	0.133333	0.391753	0.272222	0.100612	0.232988	0.244938
600	0.05	0.054054	0.314815	0	0.382353	0.25	0.027617	0.160244	0.187259
605	0.05	0.054054	0.314815	0	0.382353	0.25	0.027617	0.160244	0.187259
610	0.05	0.054054	0.314815	0	0.382353	0.25	0.027617	0.160244	0.187259
615	0.05	0.054054	0.314815	0	0.382353	0.25	0.027617	0.160244	0.187259
620	0.05	0.054054	0.314815	0	0.382353	0.25	0.027617	0.160244	0.187259
625	0.05	0.054054	0.314815	0	0.382353	0.25	0.027617	0.160244	0.187259
630	0.05	0.054054	0.314815	0	0.382353	0.25	0.027617	0.160244	0.187259
635	0.05	0.054054	0.314815	0	0.382353	0.25	0.027617	0.160244	0.187259
640	0.05	0.054054	0.314815	0	0.382353	0.25	0.027617	0.160244	0.187259
645	0.05	0.054054	0.314815	0	0.382353	0.25	0.027617	0.160244	0.187259
650	0.05	0.054054	0.314815	0	0.382353	0.25	0.027617	0.160244	0.187259
655	0.05	0.054054	0.314815	0	0.382353	0.25	0.027617	0.160244	0.187259
660	0.05	0.054054	0.314815	0	0.382353	0.25	0.027617	0.160244	0.187259
665	0.05	0.054054	0.314815	0	0.382353	0.25	0.027617	0.160244	0.187259
670	0.05	0.054054	0.314815	0	0.382353	0.25	0.027617	0.160244	0.187259
675	0.05	0.054054	0.314815	0	0.382353	0.25	0.027617	0.160244	0.187259
680	0.05	0.054054	0.314815	0	0.382353	0.25	0.027617	0.160244	0.187259
685	0.05	0.054054	0.314815	0	0.382353	0.25	0.027617	0.160244	0.187259
690	0.05	0.054054	0.314815	0	0.382353	0.25	0.027617	0.160244	0.187259
695	0.05	0.054054	0.314815	0	0.382353	0.25	0.027617	0.160244	0.187259
700	0.05	0.054054	0.314815	0	0.382353	0.25	0.027617	0.160244	0.187259
705	0.05	0.054054	0.314815	0	0.382353	0.25	0.027617	0.160244	0.187259
710	0.05	0.054054	0.314815	0	0.382353	0.25	0.027617	0.160244	0.187259
715	0.05	0.054054	0.314815	0	0.382353	0.25	0.027617	0.160244	0.187259
720	0.05	0.054054	0.314815	0	0.382353	0.25	0.027617	0.160244	0.187259
725	0.05	0.054054	0.314815	0	0.382353	0.25	0.027617	0.160244	0.187259
730	0.05	0.054054	0.314815	0	0.382353	0.25	0.027617	0.160244	0.187259
735	0.05	0.054054	0.314815	0	0.382353	0.25	0.027617	0.160244	0.187259
740	0.05	0.054054	0.314815	0	0.382353	0.25	0.027617	0.160244	0.187259
745	0.05	0.054054	0.314815	0	0.382353	0.25	0.027617	0.160244	0.187259
750	0.05	0.054054	0.314815	0	0.382353	0.25	0.027617	0.160244	0.187259
755	0.05	0.054054	0.314815	0	0.382353	0.25	0.027617	0.160244	0.187259
760	0.05	0.054054	0.314815	0	0.382353	0.25	0.027617	0.160244	0.187259
765	0.05	0.054054	0.314815	0	0.382353	0.25	0.027617	0.160244	0.187259
770	0.05	0.054054	0.314815	0	0.382353	0.25	0.027617	0.160244	0.187259
775	0.05	0.054054	0.314815	0	0.382353	0.25	0.027617	0.160244	0.187259
780	0.05	0.054054	0.314815	0	0.382353	0.25	0.027617	0.160244	0.187259
785	0.05	0.054054	0.314815	0	0.382353	0.25	0.027617	0.160244	0.187259
790	0.05	0.054054	0.314815	0	0.382353	0.25	0.027617	0.160244	0.187259
795	0.05	0.054054	0.314815	0	0.382353	0.25	0.027617	0.160244	0.187259
800	0.05	0.054054	0.314815	0	0.382353	0.25	0.027617	0.160244	0.187259
805	0.04878	0.108108	0.301887	0.04878	0.37037	0.25	0.029401	0.175585	0.198997
810	0.04878	0.108108	0.301887	0.04878	0.37037	0.25	0.029401	0.175585	0.198997
815	0.04878	0.108108	0.301887	0.04878	0.37037	0.25	0.029401	0.175585	0.198997
820	0.04878	0.108108	0.301887	0.04878	0.37037	0.25	0.029401	0.175585	0.198997
825	0.04878	0.108108	0.301887	0.04878	0.37037	0.25	0.029401	0.175585	0.198997
830	0.04878	0.108108	0.301887	0.04878	0.37037	0.25	0.029401	0.175585	0.198997
835	0.04878	0.108108	0.301887	0.04878	0.37037	0.25	0.029401	0.175585	0.198997
840	0.04878	0.108108	0.301887	0.04878	0.37037	0.25	0.029401	0.175585	0.198997
845	0.04878	0.108108	0.301887	0.04878	0.37037	0.25	0.029401	0.175585	0.198997
850	0.04878	0.108108	0.301887	0.04878	0.37037	0.25	0.029401	0.175585	0.198997
855	0.04878	0.108108	0.301887	0.04878	0.37037	0.25	0.029401	0.175585	0.198997
860	0.04878	0.108108	0.301887	0.04878	0.37037	0.25	0.029401	0.175585	0.198997
865	0.04878	0.108108	0.301887	0.04878	0.37037	0.25	0.029401	0.175585	0.198997
870	0.04878	0.108108	0.301887	0.04878	0.37037	0.25	0.029401	0.175585	0.198997
875	0.04878	0.108108	0.301887	0.04878	0.37037	0.25	0.029401	0.175585	0.198997
880	0.04878	0.108108	0.301887	0.04878	0.37037	0.25	0.029401	0.175585	0.198997
885	0.04878	0.108108	0.301887	0.04878	0.37037	0.25	0.029401	0.175585	0.198997
890	0.04878	0.108108	0.301887	0.04878	0.37037	0.25	0.029401	0.175585	0.198997
895	0.04878	0.108108	0.301887	0.04878	0.37037	0.25	0.029401	0.175585	0.198997
900	0.04878	0.108108	0.301887	0.04878	0.37037	0.25	0.029401	0.175585	0.198997
905	0.04878	0.108108	0.301887	0.04878	0.37037	0.25	0.029401	0.175585	0.198997
910	0.04878	0.108108	0.301887	0.04878	0.37037	0.25	0.029401	0.175585	0.198997
915	0.04878	0.108108	0.301887	0.04878	0.37037	0.25	0.029401	0.175585	0.198997
920	0.04878	0.108108	0.301887	0.04878	0.37037	0.25	0.029401	0.175585	0.198997
925	0.04878	0.108108	0.301887	0.04878	0.37037	0.25	0.029401	0.175585	0.198997
930	0.04878	0.108108	0.301887	0.04878	0.37037	0.25	0.029401	0.175585	0.198997
935	0.04878	0.108108	0.301887	0.04878	0.37037	0.25	0.029401	0.175585	0.198997
940	0.04878	0.108108	0.301887	0.04878	0.37037	0.25	0.029401	0.175585	0.198997
945	0.04878	0.108108	0.301887	0.04878	0.37037	0.25	0.029401	0.175585	0.198997
950	0.04878	0.108108	0.301887	0.04878	0.37037	0.25	0.029401	0.175585	0.198997
955	0.04878	0.108108	0.301887	0.04878	0.37037	0.25	0.029401	0.175585	0.198997
960	0.04878	0.108108	0.301887	0.04878	0.37037	0.25	0.029401	0.175585	0.198997
965	0.04878	0.108108	0.301887	0.04878	0.37037	0.25	0.029401	0.175585	0.198997
970	0.04878	0.108108	0.301887	0.04878	0.37037	0.25	0.029401	0.175585	0.198997
975	0.04878	0.108108	0.301887	0.04878	0.37037	0.25	0.029401	0.175585	0.198997
980	0.04878	0.108108	0.301887	0.04878	0.37037	0.25	0.029401	0.175585	0.198997
985	0.04878	0.108108	0.301887	0.04878	0.37037	0.25	0.029401	0.175585	0.198997
990	0.04878	0.108108	0.301887	0.04878	0.37037	0.25	0.029401	0.175585	0.198997
995	0.04878	0.108108	0.301887	0.04878	0.37037	0.25	0.029401	0.175585	0.198997
1000	0.04878	0.108108	0.301887	0.04878	0.37037	0.25	0.029401	0.175585	0.198997
1005	0.04878	0.108108	0.301887	0.04878	0.37037	0.25	0.029401	0.175585	0.198997
1010	0.04878	0.108108	0.301887	0.04878	0.37037	0.25	0.029401	0.175585	0.198997
1015	0.04878	0.108108	0.301887	0.04878	0.37037	0.25	0.029401	0.175585	0.198997
1020	0.04878	0.108108	0.301887	0.04878	0.37037	0.25	0.029401	0.175585	0.198997
1025	0.04878	0.108108	0.301887	0.04878	0.37037	0.25	0.029401	0.175585	0.198997
1030	0.04878	0.108108	0.301887	0.04878	0.37037	0.25	0.029401	0.175585	0.198997
1035	0.04878	0.108108	0.301887	0.04878	0.37037	0.25	0.029401	0.175585	0.198997
1040	0.04878	0.108108	0.301887	0.04878	0.37037	0.25	0.029401	0.175585	0.198997
1045	0.04878	0.108108	0.301887	0.04878	0.37037	0.25	0.029401	0.175585	0.198997
1050	0.04878	0.108108	0.301887	0.04878	0.37037	0.25	0.029401	0.175585	0.198997
1055	0.04878	0.108108	0.301887	0.04878	0.37037	0.25	0.029401	0.175585	0.198997
1060	0.04878	0.108108	0.301887	0.04878	0.37037	0.25	0.029401	0.175585	0.198997
1065	0.04878	0.108108	0.301887	0.04878	0.37037	0.25	0.029401	0.175585	0.198997
1070	0.04878	0.108108	0.301887	0.04878	0.37037	0.25	0.029401	0.175585	0.198997
1075	0.04878	0.108108	0.301887	0.04878	0.37037	0.25	0.029401	0.175585	0.198997
1080	0.04878	0.108108	0.301887	0.04878	0.37037	0.25	0.029401	0.175585	0.198997
1085	0.04878	0.108108	0.301887	0.04878	0.37037	0.25	0.029401	0.175585	0.198997
1090	0.04878	0.108108	0.301887	0.04878	0.37037	0.25	0.029401	0.175585	0.198997
1095	0.04878	0.108108	0.301887	0.04878	0.37037	0.25	0.029401	0.175585	0.198997
1100	0.04878	0.108108	0.301887	0.04878	0.37037	0.25	0.029401	0.175585	0.198997
1105	0.04878	0.108108	0.301887	0.04878	0.37037	0.25	0.029401	0.175585	0.198997
1110	0.04878	0.108108	0.301887	0.04878	0.37037	0.25	0.029401	0.175585	0.198997
1115	0.04878	0.108108	0.301887	0.04878	0.37037	0.25	0.029401	0.175585	0.198997
1120	0.04878	0.108108	0.301887	0.04878	0.37037	0.25	0.029401	0.175585	0.198997
1125	0.04878	0.108108	0.301887	0.04878	0.37037	0.25	0.029401	0.175585	0.198997
1130	0.04878	0.108108	0.301887	0.04878	0.37037	0.25	0.029401	0.175585	0.198997
1135	0.04878	0.108108	0.301887	0.04878	0.37037	0.25	0.029401	0.175585	0.198997
1140	0.04878	0.108108	0.301887	0.04878	0.37037	0.25	0.029401	0.175585	0.198997
1145	0.04878	0.108108	0.301887	0.04878	0.37037	0.25	0.029401	0.175585	0.198997
1150	0.04878	0.108108	0.301887	0.04878	0.37037	0.25	0.029401	0.175585	0.198997
1155	0.04878	0.108108	0.301887	0.04878	0.37037	0.25	0.029401	0.175585	0.198997
1160	0.04878	0.108108	0.301887	0.04878	0.37037	0.25	0.029401	0.175585	0.198997
1165	0.04878	0.108108	0.301887	0.04878	0.37037	0.25	0.029401	0.175585	0.198997
1170	0.04878	0.108108	0.301887	0.04878	0.37037	0.25	0.029401	0.175585	0.198997
1175	0.04878	0.108108	0.301887	0.04878	0.37037	0.25	0.029401	0.175585	0.198997
1180	0.04878	0.108108	0.301887	0.04878	0.37037	0.25	0.029401	0.175585	0.198997
1185	0.04878	0.108108	0.301887	0.04878	0.37037	0.25	0.029401	0.175585	0.198997
1190	0.04878	0.108108	0.301887	0.04878	0.37037	0.25	0.029401	0.175585	0.198997
1195	0.04878	0.108108	0.301887	0.04878	0.37037	0.25	0.029401	0.175585	0.198997
1200	0.04878	0.108108	0.301887	0.04878	0.37037	0.25	0.029401	0.175585	0.198997
1205	0.04878	0.108108	0.301887	0.04878	0.37037	0.25	0.029401	0.175585	0.198997
1210	0.04878	0.108108	0.301887	0.04878	0.37037	0.25	0.029401	0.175585	0.198997
1215	0.04878	0.108108	0.301887	0.04878	0.37037	0.25	0.029401	0.175585	0.198997
1220	0.04878	0.108108	0.301887	0.04878	0.37037	0.25	0.029401	0.175585	0.198997
1225	0.04878	0.108108	0.301887	0.04878	0.37037	0.25	0.029401	0.175585	0.198997
1230	0.04878	0.108108	0.301887	0.04878	0.37037	0.25	0.029401	0.175585	0.198997
1235	0.04878	0.108108	0.301887	0.04878	0.37037	0.25	0.029401	0.175585	0.198997
1240	0.04878	0.108108	0.301887	0.04878	0.37037	0.25	0.029401	0.175585	0.198997
1245	0.04878	0.108108	0.301887	0.04878	0.37037	0.25	0.029401	0.175585	0.198997
1250	0.04878	0.108108	0.301887	0.04878	0.37037	0.25	0.029401	0.175585	0.198997
1255	0.04878	0.108108	0.301887	0.04878	0.37037	0.25	0.029401	0.175585	0.198997
1260	0.04878	0.105263	0.304762	0.04878	0.37037	0.25	0.02994	0.175591	0.199226
1265	0.04878	0.105263	0.304762	0.04878	0.37037	0.25	0.02994	0.175591	0.199226
1270	0.04878	0.105263	0.304762	0.04878	0.37037	0.25	0.02994	0.175591	0.199226
1275	0.04878	0.105263	0.304762	0.04878	0.37037	0.25	0.02994	0.175591	0.199226
1280	0.04878	0.105263	0.304762	0.04878	0.37037	0.25	0.02994	0.175591	0.199226
1285	0.04878	0.105263	0.304762	0.04878	0.37037	0.25	0.02994	0.175591	0.199226
1290	0.04878	0.105263	0.304762	0.04878	0.37037	0.25	0.02994	0.175591	0.199226
1295	0.04878	0.105263	0.304762	0.04878	0.37037	0.25	0.02994	0.175591	0.199226
1300	0.04878	0.105263	0.304762	0.04878	0.37037	0.25	0.02994	0.175591	0.199226
1305	0.04878	0.105263	0.304762	0.04878	0.37037	0.25	0.02994	0.175591	0.199226
1310	0.04878	0.105263	0.304762	0.04878	0.37037	0.25	0.02994	0.175591	0.199226
1315	0.04878	0.105263	0.304762	0.04878	0.37037	0.25	0.02994	0.175591	0.199226
1320	0.04878	0.105263	0.304762	0.04878	0.37037	0.25	0.02994	0.175591	0.199226
1325	0.04878	0.105263	0.304762	0.04878	0.37037	0.25	0.02994	0.175591	0.199226
1330	0.04878	0.105263	0.304762	0.04878	0.37037	0.25	0.02994	0.175591	0.199226
1335	0.04878	0.105263	0.304762	0.04878	0.37037	0.25	0.02994	0.175591	0.199226
1340	0.04878	0.105263	0.304762	0.04878	0.37037	0.25	0.02994	0.175591	0.199226
1345	0.04878	0.105263	0.304762	0.04878	0.37037	0.25	0.02994	0.175591	0.199226
1350	0.04878	0.105263	0.304762	0.04878	0.37037	0.25	0.02994	0.175591	0.199226
1355	0.04878	0.105263	0.304762	0.04878	0.37037	0.25	0.02994	0.175591	0.199226
1360	0.04878	0.105263	0.304762	0.04878	0.37037	0.25	0.02994	0.175591	0.199226
1365	0.04878	0.105263	0.304762	0.04878	0.37037	0.25	0.02994	0.175591	0.199226
1370	0.04878	0.105263	0.304762	0.04878	0.37037	0.25	0.02994	0.175591	0.199226
1375	0.04878	0.105263	0.304762	0.04878	0.37037	0.25	0.02994	0.175591	0.199226
1380	0.04878	0.105263	0.304762	0.04878	0.37037	0.25	0.02994	0.175591	0.199226
1385	0.04878	0.105263	0.304762	0.04878	0.37037	0.25	0.02994	0.175591	0.199226
1390	0.04878	0.105263	0.304762	0.04878	0.37037	0.25	0.02994	0.175591	0.199226
1395	0.04878	0.105263	0.304762	0.04878	0.37037	0.25	0.02994	0.175591	0.199226
1400	0.04878	0.105263	0.304762	0.04878	0.37037	0.25	0.02994	0.175591	0.199226
1405	0.04878	0.105263	0.304762	0.04878	0.37037	0.25	0.02994	0.175591	0.199226
1410	0.04878	0.105263	0.304762	0.04878	0.37037	0.25	0.02994	0.175591	0.199226
1415	0.04878	0.105263	0.304762	0.04878	0.37037	0.25	0.02994	0.175591	0.199226
1420	0.04878	0.105263	0.304762	0.04878	0.37037	0.25	0.02994	0.175591	0.199226
1425	0.04878	0.105263	0.304762	0.04878	0.37037	0.25	0.02994	0.175591	0.199226
1430	0.04878	0.105263	0.304762	0.04878	0.37037	0.25	0.02994	0.175591	0.199226
1435	0.04878	0.105263	0.304762	0.04878	0.37037	0.25	0.02994	0.175591	0.199226
1440	0.04878	0.105263	0.304762	0.04878	0.37037	0.25	0.02994	0.175591	0.199226
1445	0.04878	0.105263	0.304762	0.04878	0.37037	0.25	0.02994	0.175591	0.199226
1450	0.04878	0.105263	0.304762	0.04878	0.37037	0.25	0.02994	0.175591	0.199226
1455	0.04878	0.105263	0.304762	0.04878	0.37037	0.25	0.02994	0.175591	0.199226
1460	0.04878	0.105263	0.304762	0.04878	0.37037	0.25	0.02994	0.175591	0.199226
1465	0.04878	0.105263	0.304762	0.04878	0.37037	0.25	0.02994	0.175591	0.199226
1470	0.04878	0.105263	0.304762	0.04878	0.37037	0.25	0.02994	0.175591	0.199226
1475	0.04878	0.105263	0.304762	0.04878	0.37037	0.25	0.02994	0.175591	0.199226
1480	0.04878	0.105263	0.304762	0.04878	0.37037	0.25	0.02994	0.175591	0.199226
1485	0.04878	0.105263	0.304762	0.04878	0.37037	0.25	0.02994	0.175591	0.199226
1490	0.04878	0.105263	0.304762	0.04878	0.37037	0.25	0.02994	0.175591	0.199226
1495	0.04878	0.105263	0.304762	0.04878	0.37037	0.25	0.02994	0.175591	0.199226
1500	0.04878	0.105263	0.304762	0.04878	0.37037	0.25	0.02994	0.175591	0.199226
1505	0.04878	0.105263	0.304762	0.04878	0.37037	0.25	0.02994	0.175591	0.199226
1510	0.04878	0.105263	0.304762	0.05	0.367647	0.25	0.029579	0.175291	0.198809
1515	0.04878	0.105263	0.304762	0.05	0.367647	0.25	0.029579	0.175291	0.198809
1520	0.04878	0.105263	0.304762	0.05	0.367647	0.25	0.029579	0.175291	0.198809
1525	0.04878	0.105263	0.304762	0.05	0.367647	0.25	0.029579	0.175291	0.198809
1530	0.04878	0.105263	0.304762	0.05	0.367647	0.25	0.029579	0.175291	0.198809
1535	0.04878	0.105263	0.304762	0.05	0.367647	0.25	0.029579	0.175291	0.198809
1540	0.04878	0.105263	0.304762	0.05	0.367647	0.25	0.029579	0.175291	0.198809
1545	0.04878	0.105263	0.304762	0.05	0.367647	0.25	0.029579	0.175291	0.198809
1550	0.04878	0.105263	0.304762	0.05	0.367647	0.25	0.029579	0.175291	0.198809
1555	0.04878	0.105263	0.304762	0.05	0.367647	0.25	0.029579	0.175291	0.198809
1560	0.04878	0.105263	0.304762	0.05	0.367647	0.25	0.029579	0.175291	0.198809
1565	0.04878	0.105263	0.304762	0.05	0.367647	0.25	0.029579	0.175291	0.198809
1570	0.04878	0.105263	0.304762	0.05	0.367647	0.25	0.029579	0.175291	0.198809
1575	0.04878	0.105263	0.304762	0.05	0.367647	0.25	0.029579	0.175291	0.198809
1580	0.04878	0.105263	0.304762	0.05	0.367647	0.25	0.029579	0.175291	0.198809
1585	0.04878	0.105263	0.304762	0.05	0.367647	0.25	0.029579	0.175291	0.198809
1590	0.04878	0.105263	0.304762	0.05	0.367647	0.25	0.029579	0.175291	0.198809
1595	0.04878	0.105263	0.304762	0.05	0.367647	0.25	0.029579	0.175291	0.198809
1600	0.04878	0.105263	0.304762	0.05	0.367647	0.25	0.029579	0.175291	0.198809
1605	0.04878	0.105263	0.304762	0.05	0.367647	0.25	0.029579	0.175291	0.198809
1610	0.04878	0.105263	0.304762	0.05	0.367647	0.25	0.029579	0.175291	0.198809
1615	0.04878	0.105263	0.304762	0.05	0.367647	0.25	0.029579	0.175291	0.198809
1620	0.04878	0.105263	0.304762	0.05	0.367647	0.25	0.029579	0.175291	0.198809
1625	0.04878	0.105263	0.304762	0.05	0.367647	0.25	0.029579	0.175291	0.198809
1630	0.04878	0.105263	0.304762	0.05	0.367647	0.25	0.029579	0.175291	0.198809
1635	0.04878	0.105263	0.304762	0.05	0.367647	0.25	0.029579	0.175291	0.198809
1640	0.047619	0.146341	0.301887	0	0.390977	0.255556	0.037535	0.177365	0.202383
1645	0.047619	0.146341	0.301887	0	0.390977	0.255556	0.037535	0.177365	0.202383
1650	0.047619	0.146341	0.301887	0	0.390977	0.255556	0.037535	0.177365	0.202383
1655	0.047619	0.146341	0.301887	0	0.390977	0.255556	0.037535	0.177365	0.202383
1660	0.047619	0.146341	0.301887	0	0.390977	0.255556	0.037535	0.177365	0.202383
1665	0.047619	0.146341	0.301887	0	0.390977	0.255556	0.037535	0.177365	0.202383
1670	0.047619	0.146341	0.301887	0	0.390977	0.255556	0.037535	0.177365	0.202383
1675	0.047619	0.146341	0.301887	0	0.390977	0.255556	0.037535	0.177365	0.202383
1680	0.047619	0.146341	0.301887	0	0.390977	0.255556	0.037535	0.177365	0.202383
1685	0.047619	0.146341	0.301887	0	0.390977	0.255556	0.037535	0.177365	0.202383
1690	0.047619	0.146341	0.301887	0	0.390977	0.255556	0.037535	0.177365	0.202383
1695	0.047619	0.146341	0.301887	0	0.390977	0.255556	0.037535	0.177365	0.202383
1700	0.047619	0.146341	0.301887	0	0.390977	0.255556	0.037535	0.177365	0.202383
1705	0.047619	0.146341	0.301887	0	0.390977	0.255556	0.037535	0.177365	0.202383
1710	0.047619	0.146341	0.301887	0	0.390977	0.255556	0.037535	0.177365	0.202383
1715	0.047619	0.146341	0.301887	0	0.390977	0.255556	0.037535	0.177365	0.202383
1720	0.047619	0.146341	0.301887	0	0.390977	0.255556	0.037535	0.177365	0.202383
1725	0.047619	0.146341	0.301887	0	0.390977	0.255556	0.037535	0.177365	0.202383
1730	0.047619	0.146341	0.301887	0	0.390977	0.255556	0.037535	0.177365	0.202383
1735	0.047619	0.146341	0.301887	0	0.390977	0.255556	0.037535	0.177365	0.202383
1740	0.047619	0.146341	0.301887	0	0.390977	0.255556	0.037535	0.177365	0.202383
1745	0.047619	0.146341	0.301887	0	0.390977	0.255556	0.037535	0.177365	0.202383
1750	0.047619	0.146341	0.301887	0	0.390977	0.255556	0.037535	0.177365	0.202383
1755	0.047619	0.146341	0.301887	0	0.390977	0.255556	0.037535	0.177365	0.202383
1760	0.047619	0.146341	0.301887	0	0.390977	0.255556	0.037535	0.177365	0.202383
1765	0.047619	0.146341	0.301887	0	0.390977	0.255556	0.037535	0.177365	0.202383
1770	0.047619	0.146341	0.301887	0	0.390977	0.255556	0.037535	0.177365	0.202383
1775	0.047619	0.146341	0.301887	0	0.390977	0.255556	0.037535	0.177365	0.202383
1780	0.047619	0.146341	0.301887	0	0.390977	0.255556	0.037535	0.177365	0.202383
1785	0.047619	0.146341	0.301887	0	0.390977	0.255556	0.037535	0.177365	0.202383
1790	0.047619	0.146341	0.301887	0	0.390977	0.255556	0.037535	0.177365	0.202383
1795	0.047619	0.146341	0.301887	0	0.390977	0.255556	0.037535	0.177365	0.202383
1800	0.047619	0.146341	0.301887	0	0.390977	0.255556	0.037535	0.177365	0.202383
1805	0.047619	0.146341	0.301887	0	0.390977	0.255556	0.037535	0.177365	0.202383
1810	0.047619	0.146341	0.301887	0	0.390977	0.255556	0.037535	0.177365	0.202383
1815	0.047619	0.146341	0.301887	0	0.390977	0.255556	0.037535	0.177365	0.202383
1820	0.047619	0.146341	0.301887	0	0.390977	0.255556	0.037535	0.177365	0.202383
1825	0.047619	0.146341	0.301887	0	0.390977	0.255556	0.037535	0.177365	0.202383
1830	0.047619	0.146341	0.301887	0	0.390977	0.255556	0.037535	0.177365	0.202383
1835	0.047619	0.146341	0.301887	0	0.390977	0.255556	0.037535	0.177365	0.202383
1840	0.047619	0.146341	0.301887	0	0.390977	0.255556	0.037535	0.177365	0.202383
1845	0.047619	0.146341	0.301887	0	0.390977	0.255556	0.037535	0.177365	0.202383
1850	0.047619	0.146341	0.301887	0	0.390977	0.255556	0.037535	0.177365	0.202383
1855	0.047619	0.146341	0.301887	0	0.390977	0.255556	0.037535	0.177365	0.202383
1860	0.047619	0.146341	0.301887	0	0.390977	0.255556	0.037535	0.177365	0.202383
1865	0.047619	0.146341	0.301887	0	0.390977	0.255556	0.037535	0.177365	0.202383
1870	0.047619	0.146341	0.301887	0	0.390977	0.255556	0.037535	0.177365	0.202383
1875	0.047619	0.146341	0.301887	0	0.390977	0.255556	0.037535	0.177365	0.202383
1880	0.047619	0.146341	0.301887	0	0.390977	0.255556	0.037535	0.177365	0.202383
1885	0.047619	0.146341	0.301887	0	0.390977	0.255556	0.037535	0.177365	0.202383
1890	0.047619	0.146341	0.301887	0	0.390977	0.255556	0.037535	0.177365	0.202383
1895	0.047619	0.146341	0.301887	0	0.390977	0.255556	0.037535	0.177365	0.202383
1900	0.047619	0.146341	0.301887	0	0.390977	0.255556	0.037535	0.177365	0.202383
1905	0.047619	0.146341	0.301887	0	0.390977	0.255556	0.037535	0.177365	0.202383
1910	0.047619	0.146341	0.301887	0	0.390977	0.255556	0.037535	0.177365	0.202383
1915	0.047619	0.146341	0.301887	0	0.390977	0.255556	0.037535	0.177365	0.202383
1920	0.047619	0.146341	0.301887	0	0.390977	0.255556	0.037535	0.177365	0.202383
1925	0.047619	0.146341	0.301887	0	0.390977	0.255556	0.037535	0.177365	0.202383
1930	0.047619	0.146341	0.301887	0	0.390977	0.255556	0.037535	0.177365	0.202383
1935	0.047619	0.146341	0.301887	0	0.390977	0.255556	0.037535	0.177365	0.202383
1940	0.047619	0.146341	0.301887	0	0.390977	0.255556	0.037535	0.177365	0.202383
1945	0.047619	0.146341	0.301887	0	0.390977	0.255556	0.037535	0.177365	0.202383
1950	0.047619	0.146341	0.301887	0	0.390977	0.255556	0.037535	0.177365	0.202383
1955	0.047619	0.146341	0.301887	0	0.390977	0.255556	0.037535	0.177365	0.202383
1960	0.047619	0.146341	0.301887	0	0.390977	0.255556	0.037535	0.177365	0.202383
1965	0.047619	0.146341	0.301887	0	0.390977	0.255556	0.037535	0.177365	0.202383
1970	0.047619	0.146341	0.301887	0	0.390977	0.255556	0.037535	0.177365	0.202383
1975	0.047619	0.146341	0.301887	0	0.390977	0.255556	0.037535	0.177365	0.202383
1980	0.047619	0.146341	0.301887	0	0.390977	0.255556	0.037535	0.177365	0.202383
1985	0.047619	0.146341	0.301887	0	0.390977	0.255556	0.037535	0.177365	0.202383
1990	0.047619	0.146341	0.301887	0	0.390977	0.255556	0.037535	0.177365	0.202383
1995	0.047619	0.146341	0.301887	0	0.390977	0.255556	0.037535	0.177365	0.202383
2000	0.047619	0.146341	0.301887	0	0.390977	0.255556	0.037535	0.177365	0.202383

## Sheet: QDA
Number of features	Pre-vaccination	ChAdOx1-Onset	MenACWY-Onset	ChAdOx1-7D	MenACWY-7D	ACC	MCC	Macro F1	Weighted F1
5	0.539007	0.294118	0.615385	0.344828	0.409639	0.459574	0.336341	0.440595	0.440595
10	0.672727	0.311688	0.612245	0.448598	0.358974	0.497872	0.376566	0.480847	0.480847
15	0.755102	0.346667	0.568807	0.554455	0.505747	0.557447	0.450391	0.546156	0.546156
20	0.827586	0.435897	0.615385	0.610526	0.55914	0.612766	0.520909	0.609707	0.609707
25	0.779221	0.605263	0.6	0.674699	0.574468	0.638298	0.566447	0.64673	0.64673
30	0.810127	0.657143	0.511628	0.72973	0.4	0.6	0.549837	0.621725	0.621725
35	0.810127	0.746667	0.52809	0.779221	0.42623	0.638298	0.614141	0.658067	0.658067
40	0.839506	0.779221	0.537143	0.794872	0.40678	0.655319	0.633325	0.671504	0.671504
45	0.853659	0.810127	0.566265	0.853659	0.459016	0.693617	0.670675	0.708545	0.708545
50	0.853659	0.810127	0.569697	0.853659	0.483871	0.697872	0.674583	0.714202	0.714202
55	0.86747	0.794872	0.569697	0.853659	0.451613	0.693617	0.668888	0.707462	0.707462
60	0.86747	0.794872	0.560976	0.839506	0.4375	0.685106	0.655268	0.700065	0.700065
65	0.853659	0.794872	0.569697	0.853659	0.47619	0.693617	0.668533	0.709615	0.709615
70	0.894118	0.810127	0.576687	0.86747	0.4	0.702128	0.678242	0.70968	0.70968
75	0.894118	0.810127	0.576687	0.86747	0.433333	0.706383	0.683989	0.716347	0.716347
80	0.894118	0.794872	0.566265	0.839506	0.433333	0.693617	0.671214	0.705619	0.705619
85	0.880952	0.794872	0.559524	0.839506	0.40678	0.685106	0.663024	0.696327	0.696327
90	0.894118	0.794872	0.566265	0.853659	0.40678	0.693617	0.671609	0.703139	0.703139
95	0.880952	0.794872	0.559524	0.839506	0.40678	0.685106	0.663024	0.696327	0.696327
100	0.880952	0.794872	0.550898	0.839506	0.4	0.680851	0.655295	0.693246	0.693246
105	0.880952	0.779221	0.559524	0.825	0.459016	0.685106	0.662343	0.700743	0.700743
110	0.880952	0.779221	0.559524	0.825	0.459016	0.685106	0.662343	0.700743	0.700743
115	0.86747	0.794872	0.562874	0.825	0.483871	0.689362	0.666141	0.706817	0.706817
120	0.880952	0.794872	0.569697	0.839506	0.451613	0.693617	0.668924	0.707328	0.707328
125	0.880952	0.825	0.573171	0.853659	0.433333	0.702128	0.679608	0.713223	0.713223
130	0.880952	0.825	0.564417	0.853659	0.42623	0.697872	0.672014	0.710052	0.710052
135	0.880952	0.825	0.583851	0.853659	0.507937	0.714894	0.69135	0.73028	0.73028
140	0.880952	0.825	0.5875	0.853659	0.5	0.714894	0.689605	0.729422	0.729422
145	0.880952	0.825	0.580247	0.853659	0.483871	0.710638	0.687416	0.724746	0.724746
150	0.853659	0.825	0.573171	0.853659	0.451613	0.697872	0.673063	0.71142	0.71142
155	0.853659	0.825	0.566265	0.853659	0.433333	0.693617	0.671016	0.706383	0.706383
160	0.853659	0.810127	0.562874	0.839506	0.459016	0.689362	0.66641	0.705036	0.705036
165	0.853659	0.810127	0.559524	0.839506	0.433333	0.685106	0.662522	0.69923	0.69923
170	0.853659	0.810127	0.559524	0.839506	0.433333	0.685106	0.662522	0.69923	0.69923
175	0.880952	0.779221	0.562874	0.825	0.451613	0.685106	0.660455	0.699932	0.699932
180	0.880952	0.779221	0.559524	0.825	0.42623	0.680851	0.656533	0.694185	0.694185
185	0.880952	0.794872	0.554217	0.839506	0.42623	0.685106	0.659217	0.699155	0.699155
190	0.880952	0.794872	0.569697	0.839506	0.419355	0.689362	0.663157	0.700876	0.700876
195	0.880952	0.794872	0.566265	0.839506	0.42623	0.689362	0.665	0.701565	0.701565
200	0.880952	0.794872	0.562874	0.825	0.42623	0.685106	0.660739	0.697986	0.697986
205	0.853659	0.779221	0.556213	0.853659	0.4	0.676596	0.652558	0.68855	0.68855
210	0.853659	0.779221	0.549708	0.839506	0.40678	0.67234	0.650256	0.685775	0.685775
215	0.906977	0.72973	0.569697	0.86747	0.483871	0.697872	0.67523	0.711549	0.711549
220	0.906977	0.72973	0.569697	0.86747	0.483871	0.697872	0.67523	0.711549	0.711549
225	0.906977	0.746667	0.564417	0.86747	0.47619	0.697872	0.671819	0.712344	0.712344
230	0.906977	0.72973	0.569697	0.86747	0.483871	0.697872	0.67523	0.711549	0.711549
235	0.906977	0.763158	0.576687	0.86747	0.483871	0.706383	0.683538	0.719633	0.719633
240	0.906977	0.763158	0.571429	0.86747	0.46875	0.702128	0.674279	0.715557	0.715557
245	0.906977	0.763158	0.576687	0.86747	0.483871	0.706383	0.683538	0.719633	0.719633
250	0.906977	0.763158	0.576687	0.86747	0.483871	0.706383	0.683538	0.719633	0.719633
255	0.906977	0.746667	0.573171	0.86747	0.483871	0.702128	0.679374	0.715631	0.715631
260	0.906977	0.763158	0.573171	0.86747	0.459016	0.702128	0.679626	0.713958	0.713958
265	0.86747	0.746667	0.556213	0.86747	0.433333	0.680851	0.658617	0.694231	0.694231
270	0.880952	0.746667	0.562874	0.880952	0.433333	0.689362	0.667217	0.700956	0.700956
275	0.880952	0.746667	0.554217	0.880952	0.42623	0.685106	0.659535	0.697804	0.697804
280	0.880952	0.746667	0.554217	0.880952	0.42623	0.685106	0.659535	0.697804	0.697804
285	0.880952	0.746667	0.557576	0.880952	0.419355	0.685106	0.657706	0.6971	0.6971
290	0.880952	0.746667	0.566265	0.880952	0.42623	0.689362	0.66532	0.700213	0.700213
295	0.880952	0.746667	0.562874	0.880952	0.433333	0.689362	0.667217	0.700956	0.700956
300	0.880952	0.746667	0.562874	0.86747	0.42623	0.685106	0.661006	0.696839	0.696839
305	0.880952	0.746667	0.559524	0.86747	0.433333	0.685106	0.662916	0.697589	0.697589
310	0.880952	0.746667	0.559524	0.86747	0.433333	0.685106	0.662916	0.697589	0.697589
315	0.880952	0.746667	0.554217	0.86747	0.451613	0.685106	0.659147	0.700184	0.700184
320	0.880952	0.746667	0.556213	0.853659	0.433333	0.680851	0.658635	0.694165	0.694165
325	0.880952	0.746667	0.556213	0.853659	0.433333	0.680851	0.658635	0.694165	0.694165
330	0.880952	0.746667	0.556213	0.853659	0.433333	0.680851	0.658635	0.694165	0.694165
335	0.86747	0.746667	0.552941	0.853659	0.433333	0.676596	0.654338	0.690814	0.690814
340	0.86747	0.746667	0.552941	0.839506	0.42623	0.67234	0.648124	0.686563	0.686563
345	0.86747	0.746667	0.552941	0.853659	0.433333	0.676596	0.654338	0.690814	0.690814
350	0.86747	0.746667	0.541176	0.839506	0.42623	0.668085	0.642285	0.68421	0.68421
355	0.86747	0.746667	0.549708	0.839506	0.433333	0.67234	0.650077	0.687337	0.687337
360	0.86747	0.746667	0.549708	0.839506	0.433333	0.67234	0.650077	0.687337	0.687337
365	0.86747	0.746667	0.541176	0.839506	0.42623	0.668085	0.642285	0.68421	0.68421
370	0.86747	0.746667	0.541176	0.839506	0.42623	0.668085	0.642285	0.68421	0.68421
375	0.86747	0.746667	0.54023	0.810127	0.40678	0.659574	0.637744	0.674255	0.674255
380	0.880952	0.746667	0.538012	0.810127	0.393443	0.659574	0.63223	0.67384	0.67384
385	0.894118	0.746667	0.541176	0.810127	0.393443	0.66383	0.636585	0.677106	0.677106
390	0.880952	0.746667	0.543353	0.810127	0.40678	0.66383	0.642039	0.677576	0.677576
395	0.86747	0.746667	0.534884	0.810127	0.393443	0.655319	0.627893	0.670518	0.670518
400	0.880952	0.746667	0.546512	0.825	0.40678	0.668085	0.646263	0.681182	0.681182
405	0.894118	0.746667	0.549708	0.810127	0.4	0.668085	0.644362	0.680124	0.680124
410	0.880952	0.746667	0.538012	0.810127	0.393443	0.659574	0.63223	0.67384	0.67384
415	0.894118	0.746667	0.546512	0.794872	0.4	0.66383	0.640141	0.676434	0.676434
420	0.894118	0.746667	0.538012	0.794872	0.393443	0.659574	0.632334	0.673422	0.673422
425	0.906977	0.746667	0.549708	0.794872	0.4	0.668085	0.644486	0.679645	0.679645
430	0.894118	0.746667	0.546512	0.794872	0.4	0.66383	0.640141	0.676434	0.676434
435	0.894118	0.746667	0.549708	0.794872	0.393443	0.66383	0.638189	0.675761	0.675761
440	0.894118	0.746667	0.546512	0.794872	0.4	0.66383	0.640141	0.676434	0.676434
445	0.894118	0.746667	0.517647	0.794872	0.387097	0.651064	0.618777	0.66808	0.66808
450	0.894118	0.746667	0.546512	0.794872	0.4	0.66383	0.640141	0.676434	0.676434
455	0.894118	0.746667	0.546512	0.794872	0.4	0.66383	0.640141	0.676434	0.676434
460	0.894118	0.746667	0.534884	0.794872	0.4	0.659574	0.634268	0.674108	0.674108
465	0.906977	0.763158	0.552941	0.810127	0.40678	0.676596	0.654839	0.687996	0.687996
470	0.894118	0.763158	0.549708	0.794872	0.4	0.668085	0.644309	0.680371	0.680371
475	0.906977	0.763158	0.552941	0.794872	0.4	0.67234	0.648655	0.68359	0.68359
480	0.894118	0.763158	0.549708	0.794872	0.4	0.668085	0.644309	0.680371	0.680371
485	0.880952	0.763158	0.541176	0.810127	0.393443	0.66383	0.636429	0.677771	0.677771
490	0.880952	0.763158	0.549708	0.810127	0.4	0.668085	0.644203	0.680789	0.680789
495	0.894118	0.763158	0.544379	0.810127	0.393443	0.668085	0.640784	0.681045	0.681045
500	0.880952	0.763158	0.541176	0.810127	0.42623	0.668085	0.642267	0.684329	0.684329
505	0.894118	0.763158	0.544379	0.810127	0.393443	0.668085	0.640784	0.681045	0.681045
510	0.880952	0.763158	0.532544	0.810127	0.419355	0.66383	0.634562	0.681227	0.681227
515	0.894118	0.746667	0.546512	0.810127	0.40678	0.668085	0.646352	0.68084	0.68084
520	0.894118	0.746667	0.532544	0.810127	0.387097	0.659574	0.628894	0.67411	0.67411
525	0.894118	0.746667	0.538012	0.794872	0.393443	0.659574	0.632334	0.673422	0.673422
530	0.894118	0.763158	0.542169	0.825	0.412698	0.67234	0.641424	0.687429	0.687429
535	0.880952	0.763158	0.559524	0.810127	0.444444	0.676596	0.650161	0.691641	0.691641
540	0.86747	0.763158	0.543353	0.794872	0.4	0.659574	0.635673	0.67377	0.67377
545	0.86747	0.763158	0.547619	0.810127	0.4375	0.668085	0.638207	0.685175	0.685175
550	0.86747	0.763158	0.544379	0.825	0.419355	0.668085	0.640315	0.683872	0.683872
555	0.880952	0.763158	0.544379	0.825	0.42623	0.67234	0.646521	0.687944	0.687944
560	0.894118	0.763158	0.541176	0.810127	0.4	0.668085	0.642688	0.681716	0.681716
565	0.894118	0.763158	0.521212	0.810127	0.369231	0.655319	0.616386	0.671569	0.671569
570	0.86747	0.763158	0.546512	0.794872	0.459016	0.668085	0.645444	0.686206	0.686206
575	0.91954	0.794872	0.586667	0.880952	0.478873	0.719149	0.681065	0.732181	0.732181
580	0.91954	0.794872	0.614379	0.880952	0.529412	0.73617	0.707749	0.747831	0.747831
585	0.91954	0.794872	0.592105	0.880952	0.521739	0.72766	0.695043	0.741842	0.741842
590	0.91954	0.794872	0.597403	0.880952	0.507463	0.72766	0.698032	0.740046	0.740046
595	0.91954	0.794872	0.590604	0.880952	0.5	0.723404	0.685316	0.737194	0.737194
600	0.86747	0.810127	0.535032	0.853659	0.434783	0.680851	0.638951	0.700214	0.700214
605	0.86747	0.810127	0.540881	0.86747	0.363636	0.676596	0.636495	0.689917	0.689917
610	0.86747	0.810127	0.525641	0.86747	0.376812	0.67234	0.626457	0.689504	0.689504
615	0.86747	0.810127	0.575342	0.86747	0.455696	0.697872	0.647733	0.715221	0.715221
620	0.86747	0.810127	0.536913	0.86747	0.394737	0.676596	0.62327	0.695343	0.695343
625	0.86747	0.810127	0.535948	0.853659	0.383562	0.67234	0.622316	0.690153	0.690153
630	0.86747	0.810127	0.541935	0.86747	0.371429	0.676596	0.63072	0.691686	0.691686
635	0.86747	0.810127	0.584416	0.86747	0.422535	0.697872	0.657478	0.710403	0.710403
640	0.86747	0.810127	0.536913	0.86747	0.394737	0.676596	0.62327	0.695343	0.695343
645	0.86747	0.810127	0.543046	0.86747	0.351351	0.67234	0.620013	0.687893	0.687893
650	0.857143	0.810127	0.54902	0.853659	0.388889	0.676596	0.628096	0.691767	0.691767
655	0.86747	0.810127	0.556291	0.86747	0.405405	0.685106	0.63677	0.701353	0.701353
660	0.86747	0.810127	0.546667	0.86747	0.373333	0.676596	0.624415	0.693013	0.693013
665	0.86747	0.810127	0.550336	0.86747	0.394737	0.680851	0.628834	0.698028	0.698028
670	0.86747	0.810127	0.546667	0.86747	0.346667	0.67234	0.61884	0.68768	0.68768
675	0.86747	0.810127	0.554054	0.86747	0.415584	0.685106	0.633271	0.702941	0.702941
680	0.86747	0.810127	0.522293	0.853659	0.347826	0.66383	0.616333	0.680275	0.680275
685	0.86747	0.810127	0.536913	0.86747	0.421053	0.680851	0.628834	0.700606	0.700606
690	0.86747	0.810127	0.533333	0.857143	0.378378	0.67234	0.618979	0.68929	0.68929
695	0.86747	0.810127	0.554839	0.86747	0.4	0.685106	0.641983	0.699981	0.699981
700	0.857143	0.810127	0.546667	0.86747	0.459459	0.689362	0.641284	0.708173	0.708173
705	0.86747	0.810127	0.532468	0.853659	0.388889	0.67234	0.623588	0.690522	0.690522
710	0.86747	0.810127	0.529801	0.86747	0.405405	0.676596	0.625599	0.696055	0.696055
715	0.86747	0.810127	0.533333	0.857143	0.378378	0.67234	0.618979	0.68929	0.68929
720	0.86747	0.810127	0.52	0.857143	0.432432	0.676596	0.624555	0.697434	0.697434
725	0.86747	0.810127	0.535948	0.853659	0.438356	0.680851	0.633529	0.701112	0.701112
730	0.857143	0.810127	0.552632	0.86747	0.416667	0.685106	0.638189	0.700808	0.700808
735	0.857143	0.810127	0.529032	0.86747	0.376812	0.67234	0.625311	0.688117	0.688117
740	0.86747	0.810127	0.545455	0.857143	0.4	0.680851	0.635208	0.696039	0.696039
745	0.86747	0.810127	0.582278	0.86747	0.41791	0.697872	0.663335	0.709051	0.709051
750	0.86747	0.810127	0.529801	0.86747	0.378378	0.67234	0.620013	0.690649	0.690649
755	0.86747	0.810127	0.509804	0.86747	0.416667	0.67234	0.622473	0.694307	0.694307
760	0.86747	0.810127	0.552632	0.86747	0.356164	0.676596	0.62682	0.690772	0.690772
765	0.86747	0.810127	0.5375	0.86747	0.4	0.680851	0.643744	0.696513	0.696513
770	0.857143	0.810127	0.510067	0.853659	0.342105	0.655319	0.59546	0.67462	0.67462
775	0.86747	0.810127	0.539474	0.86747	0.383562	0.676596	0.62682	0.69362	0.69362
780	0.86747	0.810127	0.54902	0.86747	0.388889	0.680851	0.633688	0.696595	0.696595
785	0.86747	0.810127	0.525641	0.86747	0.347826	0.668085	0.620813	0.683707	0.683707
790	0.86747	0.810127	0.52349	0.86747	0.421053	0.676596	0.62327	0.697922	0.697922
795	0.86747	0.810127	0.535948	0.86747	0.388889	0.676596	0.628081	0.693981	0.693981
800	0.86747	0.810127	0.526316	0.86747	0.383562	0.67234	0.621224	0.690989	0.690989
805	0.880952	0.794872	0.535211	0.860465	0.475	0.689362	0.632977	0.7093	0.7093
810	0.880952	0.794872	0.537931	0.880952	0.531646	0.702128	0.652358	0.725271	0.725271
815	0.880952	0.794872	0.527778	0.870588	0.481013	0.689362	0.634842	0.711041	0.711041
820	0.880952	0.794872	0.575342	0.880952	0.538462	0.714894	0.670042	0.734116	0.734116
825	0.880952	0.794872	0.565517	0.870588	0.512821	0.706383	0.657983	0.72495	0.72495
830	0.880952	0.794872	0.581081	0.880952	0.5	0.710638	0.666798	0.727572	0.727572
835	0.880952	0.794872	0.524138	0.870588	0.487179	0.689362	0.635866	0.711546	0.711546
840	0.880952	0.794872	0.563758	0.870588	0.513514	0.706383	0.662602	0.724737	0.724737
845	0.880952	0.779221	0.520548	0.880952	0.455696	0.680851	0.625757	0.703474	0.703474
850	0.880952	0.794872	0.513889	0.880952	0.45	0.680851	0.623725	0.704133	0.704133
855	0.880952	0.779221	0.534247	0.880952	0.506329	0.693617	0.64237	0.71634	0.71634
860	0.880952	0.794872	0.56	0.880952	0.459459	0.697872	0.652518	0.715247	0.715247
865	0.880952	0.794872	0.589041	0.880952	0.461538	0.706383	0.658967	0.721471	0.721471
870	0.880952	0.779221	0.552632	0.880952	0.438356	0.689362	0.643788	0.706423	0.706423
875	0.880952	0.779221	0.536913	0.880952	0.473684	0.689362	0.640139	0.710345	0.710345
880	0.880952	0.779221	0.536913	0.880952	0.473684	0.689362	0.640139	0.710345	0.710345
885	0.880952	0.779221	0.503497	0.880952	0.463415	0.676596	0.617318	0.701607	0.701607
890	0.880952	0.794872	0.554054	0.880952	0.473684	0.697872	0.650128	0.716903	0.716903
895	0.880952	0.794872	0.550336	0.880952	0.48	0.697872	0.651304	0.717422	0.717422
900	0.880952	0.794872	0.530612	0.880952	0.467532	0.689362	0.637897	0.710984	0.710984
905	0.880952	0.794872	0.581081	0.880952	0.5	0.710638	0.666798	0.727572	0.727572
910	0.880952	0.794872	0.56	0.880952	0.459459	0.697872	0.652518	0.715247	0.715247
915	0.880952	0.794872	0.530612	0.880952	0.467532	0.689362	0.637897	0.710984	0.710984
920	0.880952	0.794872	0.527027	0.880952	0.447368	0.685106	0.633458	0.706234	0.706234
925	0.880952	0.779221	0.552632	0.880952	0.493151	0.697872	0.654984	0.717382	0.717382
930	0.880952	0.779221	0.545455	0.880952	0.450704	0.689362	0.646418	0.707457	0.707457
935	0.880952	0.794872	0.507042	0.880952	0.439024	0.676596	0.616345	0.700569	0.700569
940	0.880952	0.794872	0.554054	0.880952	0.447368	0.693617	0.644572	0.71164	0.71164
945	0.880952	0.779221	0.552632	0.880952	0.493151	0.697872	0.654984	0.717382	0.717382
950	0.880952	0.779221	0.530612	0.880952	0.435897	0.680851	0.626804	0.701527	0.701527
955	0.880952	0.779221	0.530612	0.880952	0.487179	0.689362	0.637897	0.711783	0.711783
960	0.894118	0.794872	0.534247	0.880952	0.467532	0.693617	0.642465	0.714344	0.714344
965	0.880952	0.794872	0.550336	0.880952	0.453333	0.693617	0.645737	0.712089	0.712089
970	0.880952	0.794872	0.563758	0.880952	0.506667	0.706383	0.662437	0.72544	0.72544
975	0.880952	0.794872	0.544218	0.880952	0.493506	0.697872	0.648991	0.7189	0.7189
980	0.880952	0.779221	0.563758	0.870588	0.453333	0.693617	0.645849	0.709571	0.709571
985	0.880952	0.794872	0.56	0.880952	0.486486	0.702128	0.658095	0.720653	0.720653
990	0.880952	0.794872	0.551724	0.880952	0.481013	0.697872	0.64683	0.717903	0.717903
995	0.880952	0.794872	0.547945	0.880952	0.487179	0.697872	0.647892	0.71838	0.71838
1000	0.880952	0.794872	0.57931	0.880952	0.506329	0.710638	0.663415	0.728483	0.728483
1005	0.880952	0.794872	0.547945	0.880952	0.461538	0.693617	0.642354	0.713252	0.713252
1010	0.880952	0.794872	0.537931	0.880952	0.481013	0.693617	0.641301	0.715144	0.715144
1015	0.880952	0.794872	0.58156	0.870588	0.536585	0.714894	0.664956	0.732912	0.732912
1020	0.880952	0.794872	0.520548	0.880952	0.435897	0.680851	0.625742	0.702644	0.702644
1025	0.880952	0.779221	0.550336	0.880952	0.447368	0.689362	0.640139	0.707766	0.707766
1030	0.870588	0.794872	0.554054	0.870588	0.432432	0.689362	0.639315	0.704507	0.704507
1035	0.880952	0.794872	0.544218	0.870588	0.473684	0.693617	0.643571	0.712863	0.712863
1040	0.880952	0.794872	0.520548	0.870588	0.467532	0.685106	0.631388	0.706899	0.706899
1045	0.880952	0.779221	0.527027	0.870588	0.447368	0.680851	0.62801	0.701031	0.701031
1050	0.880952	0.794872	0.561644	0.880952	0.435897	0.693617	0.642354	0.710864	0.710864
1055	0.880952	0.794872	0.524138	0.880952	0.43038	0.680851	0.624716	0.702259	0.702259
1060	0.880952	0.794872	0.544218	0.870588	0.473684	0.693617	0.643571	0.712863	0.712863
1065	0.880952	0.779221	0.559441	0.880952	0.512195	0.702128	0.650389	0.722552	0.722552
1070	0.880952	0.794872	0.540541	0.870588	0.48	0.693617	0.644715	0.713391	0.713391
1075	0.880952	0.794872	0.577181	0.870588	0.486486	0.706383	0.662602	0.722016	0.722016
1080	0.880952	0.794872	0.561644	0.870588	0.467532	0.697872	0.648003	0.715118	0.715118
1085	0.880952	0.779221	0.52349	0.880952	0.421053	0.676596	0.62344	0.697134	0.697134
1090	0.880952	0.794872	0.527778	0.880952	0.475	0.689362	0.634765	0.711911	0.711911
1095	0.880952	0.779221	0.536913	0.870588	0.453333	0.685106	0.634714	0.704201	0.704201
1100	0.880952	0.779221	0.533333	0.870588	0.459459	0.685106	0.635898	0.704711	0.704711
1105	0.880952	0.794872	0.544218	0.880952	0.493506	0.697872	0.648991	0.7189	0.7189
1110	0.880952	0.779221	0.52349	0.880952	0.473684	0.685106	0.634572	0.70766	0.70766
1115	0.880952	0.779221	0.517007	0.880952	0.435897	0.676596	0.621257	0.698806	0.698806
1120	0.880952	0.779221	0.513514	0.870588	0.421053	0.67234	0.616895	0.693066	0.693066
1125	0.870588	0.779221	0.52349	0.870588	0.432432	0.676596	0.623733	0.695264	0.695264
1130	0.880952	0.779221	0.534247	0.870588	0.435897	0.680851	0.625849	0.700181	0.700181
1135	0.880952	0.779221	0.544218	0.880952	0.461538	0.689362	0.637897	0.709376	0.709376
1140	0.880952	0.779221	0.517483	0.880952	0.463415	0.680851	0.62283	0.704405	0.704405
1145	0.880952	0.779221	0.556291	0.880952	0.459459	0.693617	0.64812	0.711375	0.711375
1150	0.880952	0.779221	0.503311	0.880952	0.432432	0.67234	0.620183	0.695374	0.695374
1155	0.880952	0.779221	0.541667	0.870588	0.5	0.693617	0.640394	0.714486	0.714486
1160	0.880952	0.779221	0.547771	0.880952	0.441176	0.689362	0.650676	0.706015	0.706015
1165	0.880952	0.779221	0.539474	0.880952	0.493151	0.693617	0.649386	0.71475	0.71475
1170	0.880952	0.779221	0.535948	0.880952	0.444444	0.685106	0.639473	0.704304	0.704304
1175	0.880952	0.779221	0.538462	0.880952	0.434783	0.685106	0.643569	0.702874	0.702874
1180	0.880952	0.779221	0.513158	0.880952	0.438356	0.676596	0.626993	0.698528	0.698528
1185	0.880952	0.779221	0.541935	0.880952	0.428571	0.685106	0.642162	0.702326	0.702326
1190	0.880952	0.779221	0.516556	0.880952	0.432432	0.676596	0.625771	0.698023	0.698023
1195	0.880952	0.779221	0.576923	0.880952	0.492754	0.706383	0.671796	0.72216	0.72216
1200	0.880952	0.779221	0.532468	0.880952	0.450704	0.685106	0.640797	0.704859	0.704859
1205	0.880952	0.779221	0.545455	0.880952	0.478873	0.693617	0.652039	0.713091	0.713091
1210	0.880952	0.779221	0.509804	0.880952	0.444444	0.676596	0.628255	0.699075	0.699075
1215	0.880952	0.779221	0.525641	0.880952	0.463768	0.685106	0.643569	0.706107	0.706107
1220	0.880952	0.779221	0.522876	0.880952	0.5	0.689362	0.645083	0.7128	0.7128
1225	0.880952	0.779221	0.538462	0.880952	0.492754	0.693617	0.654859	0.714468	0.714468
1230	0.880952	0.779221	0.541935	0.880952	0.457143	0.689362	0.647795	0.708041	0.708041
1235	0.880952	0.779221	0.535032	0.880952	0.441176	0.685106	0.645018	0.703467	0.703467
1240	0.880952	0.779221	0.547771	0.880952	0.441176	0.689362	0.650676	0.706015	0.706015
1245	0.880952	0.779221	0.547771	0.880952	0.470588	0.693617	0.656334	0.711897	0.711897
1250	0.880952	0.779221	0.56051	0.880952	0.470588	0.697872	0.661992	0.714445	0.714445
1255	0.880952	0.779221	0.547771	0.880952	0.470588	0.693617	0.656334	0.711897	0.711897
1260	0.880952	0.779221	0.554839	0.880952	0.514286	0.702128	0.664694	0.72205	0.72205
1265	0.880952	0.779221	0.556962	0.880952	0.507463	0.702128	0.669194	0.72111	0.72111
1270	0.880952	0.779221	0.553459	0.880952	0.484848	0.697872	0.665099	0.715887	0.715887
1275	0.880952	0.779221	0.541935	0.880952	0.457143	0.689362	0.647795	0.708041	0.708041
1280	0.880952	0.779221	0.551282	0.880952	0.492754	0.697872	0.660505	0.717032	0.717032
1285	0.880952	0.779221	0.535032	0.880952	0.470588	0.689362	0.650676	0.709349	0.709349
1290	0.880952	0.779221	0.564103	0.880952	0.434783	0.693617	0.654859	0.708002	0.708002
1295	0.880952	0.779221	0.553459	0.880952	0.484848	0.697872	0.665099	0.715887	0.715887
1300	0.880952	0.779221	0.551282	0.880952	0.492754	0.697872	0.660505	0.717032	0.717032
1305	0.880952	0.779221	0.538462	0.880952	0.434783	0.685106	0.643569	0.702874	0.702874
1310	0.880952	0.779221	0.545455	0.880952	0.507042	0.697872	0.65766	0.718724	0.718724
1315	0.880952	0.779221	0.56051	0.880952	0.470588	0.697872	0.661992	0.714445	0.714445
1320	0.880952	0.779221	0.535032	0.880952	0.441176	0.685106	0.645018	0.703467	0.703467
1325	0.880952	0.779221	0.538462	0.880952	0.492754	0.693617	0.654859	0.714468	0.714468
1330	0.880952	0.779221	0.547771	0.880952	0.5	0.697872	0.661992	0.717779	0.717779
1335	0.880952	0.779221	0.540881	0.880952	0.454545	0.689362	0.65373	0.70731	0.70731
1340	0.880952	0.779221	0.547771	0.880952	0.5	0.697872	0.661992	0.717779	0.717779
1345	0.880952	0.779221	0.516129	0.880952	0.457143	0.680851	0.636529	0.702879	0.702879
1350	0.880952	0.794872	0.539474	0.880952	0.5	0.697872	0.655066	0.71925	0.71925
1355	0.880952	0.794872	0.56051	0.880952	0.507463	0.706383	0.67348	0.72495	0.72495
1360	0.880952	0.794872	0.551282	0.880952	0.470588	0.697872	0.660656	0.715729	0.715729
1365	0.880952	0.794872	0.545455	0.880952	0.485714	0.697872	0.657777	0.717589	0.717589
1370	0.880952	0.794872	0.544304	0.880952	0.454545	0.693617	0.658038	0.711125	0.711125
1375	0.880952	0.779221	0.551282	0.880952	0.492754	0.697872	0.660505	0.717032	0.717032
1380	0.880952	0.779221	0.566038	0.880952	0.484848	0.702128	0.670784	0.718402	0.718402
1385	0.880952	0.794872	0.54902	0.880952	0.478873	0.697872	0.656401	0.716934	0.716934
1390	0.870588	0.794872	0.56051	0.880952	0.484848	0.702128	0.668129	0.718354	0.718354
1395	0.880952	0.794872	0.566038	0.880952	0.492308	0.706383	0.676678	0.723024	0.723024
1400	0.880952	0.794872	0.556962	0.880952	0.484848	0.702128	0.669384	0.719717	0.719717
1405	0.880952	0.794872	0.56051	0.880952	0.477612	0.702128	0.667821	0.71898	0.71898
1410	0.880952	0.794872	0.558442	0.880952	0.542857	0.710638	0.674643	0.731615	0.731615
1415	0.880952	0.794872	0.554839	0.880952	0.463768	0.697872	0.659195	0.715077	0.715077
1420	0.880952	0.779221	0.562092	0.880952	0.5	0.702128	0.661911	0.720643	0.720643
1425	0.880952	0.779221	0.556962	0.880952	0.507463	0.702128	0.669194	0.72111	0.72111
1430	0.880952	0.794872	0.554839	0.880952	0.492754	0.702128	0.664829	0.720874	0.720874
1435	0.880952	0.779221	0.541935	0.880952	0.514286	0.697872	0.659061	0.719469	0.719469
1440	0.880952	0.794872	0.551282	0.880952	0.470588	0.697872	0.660656	0.715729	0.715729
1445	0.880952	0.794872	0.545455	0.880952	0.485714	0.697872	0.657777	0.717589	0.717589
1450	0.880952	0.794872	0.533333	0.880952	0.486486	0.693617	0.646941	0.715319	0.715319
1455	0.880952	0.779221	0.547771	0.880952	0.441176	0.689362	0.650676	0.706015	0.706015
1460	0.880952	0.794872	0.554839	0.880952	0.463768	0.697872	0.659195	0.715077	0.715077
1465	0.880952	0.794872	0.578947	0.880952	0.5	0.710638	0.671863	0.727145	0.727145
1470	0.880952	0.779221	0.556962	0.880952	0.477612	0.697872	0.663523	0.71514	0.71514
1475	0.880952	0.794872	0.558442	0.880952	0.485714	0.702128	0.663399	0.720186	0.720186
1480	0.880952	0.779221	0.538462	0.880952	0.492754	0.693617	0.654859	0.714468	0.714468
1485	0.880952	0.794872	0.569536	0.880952	0.547945	0.714894	0.676123	0.734852	0.734852
1490	0.880952	0.779221	0.541935	0.880952	0.485714	0.693617	0.653428	0.713755	0.713755
1495	0.880952	0.779221	0.56051	0.880952	0.470588	0.697872	0.661992	0.714445	0.714445
1500	0.880952	0.779221	0.532468	0.880952	0.450704	0.685106	0.640797	0.704859	0.704859
1505	0.880952	0.794872	0.564103	0.880952	0.5	0.706383	0.67195	0.724176	0.724176
1510	0.880952	0.779221	0.543046	0.880952	0.513514	0.697872	0.653707	0.719537	0.719537
1515	0.880952	0.779221	0.551282	0.880952	0.492754	0.697872	0.660505	0.717032	0.717032
1520	0.880952	0.779221	0.535948	0.880952	0.5	0.693617	0.650692	0.715415	0.715415
1525	0.880952	0.779221	0.545455	0.880952	0.478873	0.693617	0.652039	0.713091	0.713091
1530	0.880952	0.779221	0.585987	0.880952	0.529412	0.714894	0.684624	0.731305	0.731305
1535	0.880952	0.779221	0.56051	0.880952	0.529412	0.706383	0.673308	0.726209	0.726209
1540	0.880952	0.794872	0.558442	0.880952	0.485714	0.702128	0.663399	0.720186	0.720186
1545	0.880952	0.779221	0.573248	0.880952	0.558824	0.714894	0.684624	0.734639	0.734639
1550	0.880952	0.779221	0.535948	0.880952	0.472222	0.689362	0.645083	0.709859	0.709859
1555	0.880952	0.794872	0.550336	0.880952	0.48	0.697872	0.651304	0.717422	0.717422
1560	0.880952	0.779221	0.556291	0.880952	0.540541	0.706383	0.664881	0.727591	0.727591
1565	0.880952	0.779221	0.556962	0.880952	0.477612	0.697872	0.663523	0.71514	0.71514
1570	0.880952	0.779221	0.558442	0.880952	0.507042	0.702128	0.663282	0.721322	0.721322
1575	0.880952	0.794872	0.541935	0.880952	0.492754	0.697872	0.659195	0.718293	0.718293
1580	0.880952	0.794872	0.526316	0.880952	0.472222	0.689362	0.643868	0.711063	0.711063
1585	0.880952	0.779221	0.551282	0.880952	0.492754	0.697872	0.660505	0.717032	0.717032
1590	0.880952	0.779221	0.490066	0.880952	0.459459	0.67234	0.620183	0.69813	0.69813
1595	0.880952	0.779221	0.543046	0.880952	0.513514	0.697872	0.653707	0.719537	0.719537
1600	0.880952	0.779221	0.538462	0.880952	0.492754	0.693617	0.654859	0.714468	0.714468
1605	0.880952	0.779221	0.539474	0.880952	0.547945	0.702128	0.660582	0.725709	0.725709
1610	0.880952	0.779221	0.532468	0.880952	0.478873	0.689362	0.646418	0.710493	0.710493
1615	0.880952	0.779221	0.529032	0.880952	0.457143	0.685106	0.642162	0.70546	0.70546
1620	0.880952	0.779221	0.532468	0.880952	0.450704	0.685106	0.640797	0.704859	0.704859
1625	0.880952	0.779221	0.533333	0.880952	0.506667	0.693617	0.646893	0.716225	0.716225
1630	0.880952	0.779221	0.525641	0.880952	0.463768	0.685106	0.643569	0.706107	0.706107
1635	0.880952	0.779221	0.544304	0.880952	0.477612	0.693617	0.657852	0.712608	0.712608
1640	0.880952	0.810127	0.584416	0.86747	0.485714	0.710638	0.674558	0.725736	0.725736
1645	0.880952	0.810127	0.547771	0.86747	0.477612	0.697872	0.662077	0.716786	0.716786
1650	0.880952	0.810127	0.567742	0.86747	0.492754	0.706383	0.670378	0.723809	0.723809
1655	0.880952	0.810127	0.538462	0.86747	0.470588	0.693617	0.654926	0.71352	0.71352
1660	0.880952	0.810127	0.562092	0.857143	0.485714	0.702128	0.662144	0.719206	0.719206
1665	0.880952	0.810127	0.543046	0.880952	0.472222	0.697872	0.65387	0.71746	0.71746
1670	0.880952	0.810127	0.578947	0.880952	0.507042	0.714894	0.67758	0.731604	0.731604
1675	0.880952	0.810127	0.575163	0.86747	0.56338	0.719149	0.684366	0.739419	0.739419
1680	0.880952	0.810127	0.554839	0.86747	0.521739	0.706383	0.670378	0.727025	0.727025
1685	0.880952	0.810127	0.573248	0.86747	0.507463	0.710638	0.679053	0.727852	0.727852
1690	0.880952	0.810127	0.569536	0.86747	0.520548	0.710638	0.670452	0.729727	0.729727
1695	0.880952	0.810127	0.565789	0.86747	0.5	0.706383	0.66618	0.724868	0.724868
1700	0.880952	0.810127	0.584416	0.86747	0.542857	0.719149	0.6858	0.737164	0.737164
1705	0.880952	0.810127	0.554839	0.86747	0.521739	0.706383	0.670378	0.727025	0.727025
1710	0.880952	0.810127	0.573248	0.86747	0.477612	0.706383	0.673394	0.721882	0.721882
1715	0.880952	0.810127	0.573248	0.86747	0.477612	0.706383	0.673394	0.721882	0.721882
1720	0.880952	0.810127	0.539474	0.86747	0.527778	0.702128	0.660582	0.72516	0.72516
1725	0.880952	0.810127	0.552632	0.86747	0.527778	0.706383	0.66618	0.727792	0.727792
1730	0.880952	0.810127	0.545455	0.86747	0.485714	0.697872	0.657694	0.717944	0.717944
1735	0.880952	0.810127	0.545455	0.86747	0.485714	0.697872	0.657694	0.717944	0.717944
1740	0.880952	0.810127	0.554839	0.86747	0.521739	0.706383	0.670378	0.727025	0.727025
1745	0.880952	0.810127	0.573248	0.86747	0.507463	0.710638	0.679053	0.727852	0.727852
1750	0.880952	0.810127	0.567742	0.86747	0.550725	0.714894	0.681645	0.735403	0.735403
1755	0.880952	0.810127	0.576923	0.86747	0.529412	0.714894	0.683156	0.732977	0.732977
1760	0.880952	0.810127	0.567742	0.86747	0.550725	0.714894	0.681645	0.735403	0.735403
1765	0.880952	0.810127	0.550336	0.86747	0.56	0.710638	0.667921	0.733777	0.733777
1770	0.880952	0.810127	0.575163	0.86747	0.507042	0.710638	0.673147	0.728151	0.728151
1775	0.880952	0.810127	0.56051	0.86747	0.507463	0.706383	0.673394	0.725304	0.725304
1780	0.880952	0.810127	0.56962	0.86747	0.484848	0.706383	0.674969	0.722604	0.722604
1785	0.880952	0.810127	0.564103	0.86747	0.470588	0.702128	0.666218	0.718648	0.718648
1790	0.880952	0.810127	0.567742	0.86747	0.521739	0.710638	0.676012	0.729606	0.729606
1795	0.880952	0.810127	0.566038	0.86747	0.492308	0.706383	0.676591	0.723379	0.723379
1800	0.880952	0.810127	0.546667	0.86747	0.513514	0.702128	0.658013	0.723746	0.723746
1805	0.880952	0.810127	0.56051	0.86747	0.507463	0.706383	0.673394	0.725304	0.725304
1810	0.880952	0.810127	0.56051	0.86747	0.477612	0.702128	0.667735	0.719334	0.719334
1815	0.880952	0.810127	0.571429	0.86747	0.514286	0.710638	0.674558	0.728853	0.728853
1820	0.880952	0.810127	0.56051	0.86747	0.507463	0.706383	0.673394	0.725304	0.725304
1825	0.880952	0.810127	0.565789	0.86747	0.527778	0.710638	0.671778	0.730423	0.730423
1830	0.880952	0.810127	0.567742	0.880952	0.5	0.710638	0.676269	0.727955	0.727955
1835	0.880952	0.810127	0.576923	0.86747	0.470588	0.706383	0.671864	0.721212	0.721212
1840	0.880952	0.810127	0.554839	0.86747	0.463768	0.697872	0.659112	0.715431	0.715431
1845	0.880952	0.810127	0.565789	0.86747	0.472222	0.702128	0.660582	0.719312	0.719312
1850	0.880952	0.810127	0.567742	0.86747	0.521739	0.710638	0.676012	0.729606	0.729606
1855	0.880952	0.810127	0.545455	0.86747	0.485714	0.697872	0.657694	0.717944	0.717944
1860	0.880952	0.810127	0.575163	0.86747	0.507042	0.710638	0.673147	0.728151	0.728151
1865	0.880952	0.810127	0.567742	0.86747	0.492754	0.706383	0.670378	0.723809	0.723809
1870	0.880952	0.810127	0.536913	0.86747	0.506667	0.697872	0.651223	0.720426	0.720426
1875	0.880952	0.810127	0.567742	0.86747	0.521739	0.710638	0.676012	0.729606	0.729606
1880	0.880952	0.810127	0.562092	0.86747	0.478873	0.702128	0.661928	0.719903	0.719903
1885	0.880952	0.810127	0.565517	0.880952	0.538462	0.714894	0.668943	0.735202	0.735202
1890	0.880952	0.810127	0.554839	0.86747	0.492754	0.702128	0.664745	0.721228	0.721228
1895	0.880952	0.810127	0.575163	0.86747	0.507042	0.710638	0.673147	0.728151	0.728151
1900	0.880952	0.810127	0.580645	0.86747	0.492754	0.710638	0.676012	0.72639	0.72639
1905	0.880952	0.810127	0.562092	0.86747	0.478873	0.702128	0.661928	0.719903	0.719903
1910	0.880952	0.810127	0.578616	0.86747	0.492308	0.710638	0.682276	0.725895	0.725895
1915	0.880952	0.810127	0.567742	0.86747	0.492754	0.706383	0.670378	0.723809	0.723809
1920	0.880952	0.810127	0.547771	0.86747	0.477612	0.697872	0.662077	0.716786	0.716786
1925	0.880952	0.810127	0.585987	0.86747	0.507463	0.714894	0.684712	0.7304	0.7304
1930	0.880952	0.810127	0.558442	0.86747	0.457143	0.697872	0.657694	0.714827	0.714827
1935	0.880952	0.810127	0.573248	0.86747	0.507463	0.710638	0.679053	0.727852	0.727852
1940	0.880952	0.810127	0.567742	0.86747	0.492754	0.706383	0.670378	0.723809	0.723809
1945	0.880952	0.810127	0.565789	0.86747	0.5	0.706383	0.66618	0.724868	0.724868
1950	0.880952	0.810127	0.567742	0.86747	0.492754	0.706383	0.670378	0.723809	0.723809
1955	0.880952	0.810127	0.601307	0.86747	0.507042	0.719149	0.684366	0.73338	0.73338
1960	0.880952	0.810127	0.563758	0.880952	0.513514	0.710638	0.66807	0.729861	0.729861
1965	0.880952	0.810127	0.593548	0.86747	0.492754	0.714894	0.681645	0.72897	0.72897
1970	0.880952	0.810127	0.56051	0.86747	0.477612	0.702128	0.667735	0.719334	0.719334
1975	0.880952	0.810127	0.573248	0.86747	0.477612	0.706383	0.673394	0.721882	0.721882
1980	0.880952	0.810127	0.558442	0.86747	0.485714	0.702128	0.663315	0.720541	0.720541
1985	0.880952	0.810127	0.539474	0.86747	0.444444	0.689362	0.643788	0.708493	0.708493
1990	0.880952	0.810127	0.578616	0.86747	0.523077	0.714894	0.687962	0.732048	0.732048
1995	0.880952	0.810127	0.566038	0.86747	0.492308	0.706383	0.676591	0.723379	0.723379
2000	0.880952	0.810127	0.562092	0.86747	0.507042	0.706383	0.667537	0.725537	0.725537

## Sheet: SGD
Number of features	Pre-vaccination	ChAdOx1-Onset	MenACWY-Onset	ChAdOx1-7D	MenACWY-7D	ACC	MCC	Macro F1	Weighted F1
5	0.383562	0.051282	0.545455	0.27027	0.395349	0.366667	0.21063	0.329183	0.348719
10	0.452381	0.258065	0.309859	0.298507	0.289474	0.327778	0.172208	0.321657	0.31679
15	0.470588	0.285714	0.435897	0.314286	0.373626	0.372222	0.214754	0.376022	0.3795
20	0.62069	0.266667	0.571429	0.43038	0.506329	0.483333	0.357182	0.479099	0.485156
25	0.4	0.193548	0.517647	0.305882	0.47619	0.383333	0.238524	0.378654	0.394538
30	0.568182	0.285714	0.477273	0.205882	0.447761	0.416667	0.282099	0.396962	0.404846
35	0.508475	0.363636	0.486486	0.341463	0.411765	0.416667	0.283548	0.422365	0.426316
40	0.355556	0.317073	0.384615	0.289474	0.405063	0.35	0.19112	0.350356	0.356351
45	0.433333	0.264706	0.591837	0.314286	0.5	0.433333	0.291066	0.420832	0.439149
50	0.433333	0.3125	0.444444	0.322581	0.457143	0.388889	0.248662	0.394	0.401046
55	0.558824	0.277778	0.58427	0.262295	0.514286	0.45	0.31353	0.43949	0.454377
60	0.588235	0.314286	0.441558	0.258065	0.545455	0.438889	0.312788	0.42952	0.434939
65	0.509804	0.264706	0.574257	0.351351	0.454545	0.438889	0.296472	0.430933	0.442703
70	0.511628	0.25	0.561798	0.215385	0.416667	0.416667	0.278651	0.391095	0.405759
75	0.341463	0.280702	0.561798	0.396226	0.477612	0.427778	0.301462	0.41156	0.427994
80	0.564103	0.363636	0.619048	0.276923	0.447761	0.466667	0.341193	0.454294	0.467334
85	0.487179	0.37931	0.568421	0.411765	0.459016	0.472222	0.347242	0.461138	0.469632
90	0.478873	0.35443	0.404255	0.130435	0.428571	0.377778	0.221096	0.359313	0.367044
95	0.451613	0.294118	0.536585	0.337349	0.369231	0.4	0.25917	0.397779	0.407117
100	0.4	0.277778	0.454545	0.333333	0.465753	0.388889	0.235734	0.386282	0.395701
105	0.457143	0.347826	0.46	0.188679	0.411765	0.388889	0.232586	0.373083	0.382767
110	0.516129	0.321429	0.43038	0.27027	0.310345	0.383333	0.250395	0.36971	0.370194
115	0.53125	0.338462	0.574257	0.4	0.485714	0.477778	0.343223	0.465937	0.474888
120	0.509091	0.322581	0.574713	0.344828	0.550725	0.461111	0.33345	0.460387	0.474138
125	0.541667	0.230769	0.647059	0.44186	0.5	0.494444	0.370584	0.472271	0.486063
130	0.448276	0.150943	0.625	0.325	0.520548	0.438889	0.298711	0.413953	0.435826
135	0.615385	0.349206	0.561798	0.31746	0.41791	0.466667	0.338693	0.452352	0.457959
140	0.553846	0.360656	0.441176	0.466667	0.473684	0.461111	0.344963	0.459206	0.45622
145	0.545455	0.3125	0.567568	0.377778	0.4	0.444444	0.331831	0.44066	0.447443
150	0.5	0.295082	0.489796	0.433333	0.492754	0.45	0.311327	0.442193	0.447006
155	0.444444	0.202899	0.487805	0.367816	0.470588	0.394444	0.251401	0.39471	0.404667
160	0.59375	0.230769	0.567901	0.305085	0.589744	0.461111	0.32858	0.45745	0.471431
165	0.509091	0.25	0.487179	0.416667	0.533333	0.444444	0.319728	0.439254	0.445987
170	0.60274	0.276923	0.580645	0.27451	0.564103	0.483333	0.352348	0.459784	0.473732
175	0.485714	0.318841	0.617021	0.327273	0.444444	0.455556	0.317806	0.438659	0.453599
180	0.517241	0.164384	0.494382	0.410959	0.41791	0.4	0.251957	0.400975	0.406243
185	0.481928	0.272727	0.5	0.392857	0.556962	0.45	0.321794	0.440895	0.450539
190	0.558824	0.384615	0.610526	0.375	0.518519	0.505556	0.379604	0.489497	0.500568
195	0.506024	0.1875	0.434783	0.275862	0.412698	0.377778	0.227626	0.363373	0.369408
200	0.477273	0.27027	0.555556	0.222222	0.380952	0.405556	0.266256	0.381255	0.395315
205	0.585366	0.351351	0.651685	0.291667	0.597015	0.516667	0.404146	0.495417	0.513483
210	0.4	0.346667	0.588235	0.2	0.488889	0.427778	0.280966	0.404758	0.426286
215	0.592593	0.173913	0.604651	0.380952	0.555556	0.483333	0.358606	0.461533	0.475274
220	0.4	0.24	0.567901	0.410256	0.554455	0.461111	0.329046	0.434523	0.451398
225	0.542373	0.380952	0.607595	0.246575	0.55814	0.472222	0.342571	0.467127	0.484101
230	0.526316	0.375	0.604651	0.243243	0.463158	0.45	0.311913	0.442474	0.457464
235	0.606061	0.238806	0.55914	0.338983	0.56	0.472222	0.337429	0.460598	0.471475
240	0.530612	0.276923	0.453608	0.35443	0.514286	0.422222	0.276359	0.425972	0.430913
245	0.580645	0.377778	0.470588	0.313725	0.539326	0.461111	0.336976	0.456413	0.460817
250	0.633333	0.269231	0.506329	0.344086	0.421053	0.433333	0.304156	0.434806	0.436858
255	0.48	0.310345	0.591837	0.311688	0.493506	0.45	0.308922	0.437475	0.453123
260	0.5	0.40625	0.545455	0.3125	0.493506	0.461111	0.319867	0.451542	0.461952
265	0.641509	0.291667	0.623377	0.361905	0.519481	0.483333	0.377691	0.487588	0.498241
270	0.6	0.188679	0.589474	0.447368	0.393939	0.466667	0.337963	0.443892	0.449468
275	0.419355	0.2	0.514851	0.369231	0.413043	0.411111	0.25716	0.383296	0.394283
280	0.545455	0.352941	0.606742	0.266667	0.520548	0.461111	0.32687	0.45847	0.474025
285	0.627451	0.26087	0.554217	0.337662	0.6	0.472222	0.342201	0.47604	0.486571
290	0.518519	0.338462	0.606742	0.333333	0.475	0.461111	0.324082	0.454411	0.467767
295	0.6	0.416667	0.511628	0.258065	0.542857	0.472222	0.343433	0.465843	0.473309
300	0.626866	0.25	0.554217	0.333333	0.5625	0.488889	0.3629	0.465383	0.475221
305	0.5	0.222222	0.383562	0.355556	0.486486	0.388889	0.249196	0.389565	0.391519
310	0.44898	0.241379	0.486486	0.320988	0.530612	0.416667	0.275777	0.405689	0.417975
315	0.580645	0.407407	0.611765	0.37037	0.538462	0.505556	0.387089	0.50173	0.512356
320	0.508475	0.246154	0.424242	0.230769	0.423529	0.377778	0.211871	0.366634	0.372756
325	0.507463	0.368421	0.674699	0.338983	0.426667	0.472222	0.342682	0.463246	0.479155
330	0.530612	0.394366	0.357143	0.25	0.5	0.405556	0.252635	0.406424	0.406598
335	0.565217	0.360656	0.505747	0.188679	0.477612	0.444444	0.317252	0.419582	0.429475
340	0.516129	0.196078	0.527473	0.327869	0.421053	0.416667	0.264968	0.39772	0.407382
345	0.45283	0.301887	0.47619	0.337349	0.393939	0.4	0.249051	0.392439	0.398596
350	0.644068	0.419355	0.547619	0.325	0.506667	0.483333	0.358577	0.488542	0.493212
355	0.6	0.375	0.545455	0.382353	0.493827	0.483333	0.359577	0.479327	0.484049
360	0.581818	0.37931	0.578947	0.315789	0.5	0.461111	0.341241	0.471173	0.480968
365	0.507937	0.4	0.5	0.333333	0.463415	0.438889	0.307603	0.440937	0.446834
370	0.626866	0.363636	0.611765	0.346667	0.512821	0.5	0.378805	0.492351	0.501987
375	0.605263	0.366667	0.560976	0.285714	0.405063	0.455556	0.323564	0.444737	0.451097
380	0.492308	0.413793	0.575	0.309524	0.493151	0.455556	0.32889	0.456755	0.469233
385	0.5	0.272727	0.467532	0.327273	0.365854	0.394444	0.248946	0.386677	0.390512
390	0.542857	0.393939	0.52381	0.339623	0.436782	0.455556	0.318427	0.447402	0.452548
395	0.304348	0.405797	0.395062	0.273973	0.43956	0.372222	0.21342	0.363748	0.372369
400	0.425532	0.371429	0.426667	0.329412	0.433735	0.394444	0.249906	0.397355	0.401758
405	0.428571	0.327869	0.444444	0.296296	0.447368	0.388889	0.248106	0.38891	0.39649
410	0.519481	0.407407	0.626506	0.289855	0.467532	0.472222	0.34661	0.462156	0.476776
415	0.412698	0.421053	0.571429	0.333333	0.45	0.433333	0.307021	0.437703	0.450945
420	0.508475	0.519481	0.56338	0.333333	0.493827	0.483333	0.362935	0.483699	0.492302
425	0.5	0.5	0.542857	0.309859	0.578313	0.488889	0.369971	0.486206	0.497338
430	0.540541	0.360656	0.5	0.25	0.494118	0.438889	0.304024	0.429063	0.437979
435	0.637681	0.440678	0.506329	0.342857	0.385542	0.461111	0.330481	0.462618	0.460697
440	0.533333	0.358209	0.483516	0.366667	0.439024	0.438889	0.293512	0.43615	0.43896
445	0.551724	0.32	0.447059	0.272727	0.5	0.416667	0.270706	0.418302	0.423631
450	0.517241	0.241379	0.317073	0.4	0.478261	0.394444	0.241386	0.390791	0.385981
455	0.46875	0.327869	0.457831	0.277778	0.475	0.405556	0.258303	0.401446	0.409666
460	0.45614	0.28	0.529915	0.301887	0.433735	0.427778	0.272545	0.400335	0.412299
465	0.470588	0.193548	0.455446	0.309859	0.241379	0.35	0.188356	0.334164	0.336847
470	0.53012	0.304348	0.595745	0.226415	0.404762	0.444444	0.307268	0.412278	0.426693
475	0.613636	0.290323	0.43038	0.181818	0.526316	0.433333	0.301994	0.408495	0.414652
480	0.433333	0.344828	0.575	0.285714	0.413043	0.416667	0.270839	0.410384	0.424873
485	0.507042	0.4375	0.474227	0.280702	0.450704	0.438889	0.296296	0.430035	0.435168
490	0.603175	0.322581	0.604651	0.25	0.467532	0.455556	0.320299	0.449588	0.462359
495	0.472727	0.327869	0.581395	0.333333	0.441176	0.433333	0.300276	0.4313	0.444125
500	0.533333	0.380952	0.607595	0.337349	0.506667	0.472222	0.348352	0.473179	0.486049
505	0.606061	0.255319	0.567901	0.25641	0.590909	0.472222	0.346161	0.45532	0.470068
510	0.567164	0.175439	0.578313	0.297297	0.481013	0.433333	0.294878	0.419845	0.433658
515	0.511628	0.356164	0.531646	0.40404	0.484848	0.45	0.331181	0.457665	0.464322
520	0.65	0.327273	0.493827	0.363636	0.538462	0.488889	0.36894	0.47464	0.476922
525	0.645161	0.285714	0.582278	0.266667	0.5	0.461111	0.32978	0.455964	0.466696
530	0.5625	0.349206	0.586957	0.342105	0.4	0.455556	0.323042	0.448154	0.456036
535	0.591549	0.415094	0.588235	0.35	0.450704	0.483333	0.362866	0.479117	0.485994
540	0.588235	0.369231	0.578313	0.304348	0.376812	0.433333	0.301957	0.443388	0.450022
545	0.56338	0.485714	0.575342	0.266667	0.465116	0.477778	0.353445	0.471244	0.48043
550	0.296296	0.338462	0.571429	0.393443	0.47191	0.433333	0.284717	0.414308	0.432059
555	0.488889	0.28	0.541176	0.358974	0.509804	0.45	0.312812	0.435769	0.447357
560	0.545455	0.307692	0.494118	0.337662	0.447761	0.427778	0.29086	0.426538	0.431576
565	0.545455	0.415094	0.575342	0.366197	0.534884	0.494444	0.379309	0.487394	0.497075
570	0.5	0.258065	0.53012	0.363636	0.44	0.427778	0.280813	0.418364	0.427116
575	0.431373	0.407407	0.548673	0.356164	0.376812	0.438889	0.29307	0.424086	0.432645
580	0.354839	0.3	0.477876	0.230769	0.410959	0.377778	0.211079	0.354889	0.369016
585	0.416667	0.304348	0.4375	0.140351	0.404494	0.361111	0.195288	0.340672	0.352689
590	0.338028	0.24	0.534483	0.298507	0.285714	0.372222	0.214047	0.339347	0.35285
595	0.451613	0.313725	0.556701	0.208333	0.394366	0.416667	0.277668	0.384948	0.400187
600	0.34188	0.170213	0.185185	0.205128	0.40625	0.277778	0.139083	0.261731	0.261363
605	0.31068	0.16	0.185185	0.205128	0.346667	0.255556	0.098894	0.241532	0.240892
610	0.301887	0.170213	0.185185	0.205128	0.346667	0.255556	0.100169	0.241816	0.241348
615	0.336134	0.181818	0.185185	0.202532	0.40625	0.277778	0.140789	0.262384	0.262132
620	0.336134	0.181818	0.185185	0.202532	0.40625	0.277778	0.140789	0.262384	0.262132
625	0.336134	0.181818	0.185185	0.202532	0.40625	0.277778	0.140789	0.262384	0.262132
630	0.304762	0.153846	0.185185	0.216216	0.346667	0.255556	0.098738	0.241335	0.240659
635	0.304762	0.153846	0.185185	0.216216	0.346667	0.255556	0.098738	0.241335	0.240659
640	0.304762	0.153846	0.185185	0.216216	0.346667	0.255556	0.098738	0.241335	0.240659
645	0.304762	0.153846	0.185185	0.216216	0.346667	0.255556	0.098738	0.241335	0.240659
650	0.301887	0.170213	0.338983	0.219178	0.346667	0.283333	0.13283	0.275385	0.283848
655	0.301887	0.170213	0.338983	0.219178	0.346667	0.283333	0.13283	0.275385	0.283848
660	0.301887	0.170213	0.338983	0.219178	0.346667	0.283333	0.13283	0.275385	0.283848
665	0.301887	0.170213	0.338983	0.219178	0.346667	0.283333	0.13283	0.275385	0.283848
670	0.301887	0.170213	0.338983	0.219178	0.346667	0.283333	0.13283	0.275385	0.283848
675	0.173913	0	0.185185	0.247423	0.363636	0.227778	0.051166	0.194031	0.200439
680	0.236559	0	0.185185	0.219178	0.363636	0.233333	0.059404	0.200912	0.205824
685	0.236559	0	0.185185	0.219178	0.363636	0.233333	0.059404	0.200912	0.205824
690	0.236559	0	0.185185	0.219178	0.363636	0.233333	0.059404	0.200912	0.205824
695	0.236559	0.12	0.338983	0.219178	0.423529	0.277778	0.11761	0.26765	0.281625
700	0.236559	0.12	0.338983	0.219178	0.423529	0.277778	0.11761	0.26765	0.281625
705	0.236559	0.12	0.338983	0.219178	0.423529	0.277778	0.11761	0.26765	0.281625
710	0.267857	0.12766	0.338983	0.271186	0.409639	0.294444	0.146016	0.283065	0.293576
715	0.267857	0.12766	0.338983	0.271186	0.409639	0.294444	0.146016	0.283065	0.293576
720	0.267857	0.12766	0.338983	0.271186	0.409639	0.294444	0.146016	0.283065	0.293576
725	0.267857	0.12766	0.338983	0.271186	0.409639	0.294444	0.146016	0.283065	0.293576
730	0.267857	0.12766	0.338983	0.271186	0.409639	0.294444	0.146016	0.283065	0.293576
735	0.267857	0	0.338983	0.263158	0.35	0.272222	0.121494	0.244	0.255249
740	0.267857	0	0.338983	0.263158	0.35	0.272222	0.121494	0.244	0.255249
745	0.267857	0.12	0.338983	0.242424	0.410959	0.283333	0.134685	0.276045	0.287678
750	0.267857	0.12	0.338983	0.242424	0.410959	0.283333	0.134685	0.276045	0.287678
755	0.267857	0.12	0.338983	0.242424	0.410959	0.283333	0.134685	0.276045	0.287678
760	0.267857	0.12	0.338983	0.242424	0.410959	0.283333	0.134685	0.276045	0.287678
765	0.267857	0.12	0.338983	0.242424	0.410959	0.283333	0.134685	0.276045	0.287678
770	0.267857	0.12	0.338983	0.242424	0.410959	0.283333	0.134685	0.276045	0.287678
775	0.267857	0.12	0.338983	0.242424	0.410959	0.283333	0.134685	0.276045	0.287678
780	0.267857	0.12	0.338983	0.242424	0.410959	0.283333	0.134685	0.276045	0.287678
785	0.267857	0.12	0.338983	0.242424	0.410959	0.283333	0.134685	0.276045	0.287678
790	0.267857	0.12	0.338983	0.242424	0.410959	0.283333	0.134685	0.276045	0.287678
795	0.267857	0.12	0.338983	0.242424	0.410959	0.283333	0.134685	0.276045	0.287678
800	0.267857	0.12	0.338983	0.242424	0.410959	0.283333	0.134685	0.276045	0.287678
805	0.256881	0	0	0.29703	0.190476	0.194444	0.030069	0.148877	0.134278
810	0.256881	0	0	0.29703	0.190476	0.194444	0.030069	0.148877	0.134278
815	0.256881	0	0	0.29703	0.190476	0.194444	0.030069	0.148877	0.134278
820	0.256881	0	0	0.29703	0.190476	0.194444	0.030069	0.148877	0.134278
825	0.256881	0	0	0.29703	0.190476	0.194444	0.030069	0.148877	0.134278
830	0.209302	0	0	0.304	0.193548	0.188889	0.022121	0.14137	0.128474
835	0.209302	0	0	0.304	0.193548	0.188889	0.022121	0.14137	0.128474
840	0.209302	0	0	0.304	0.193548	0.188889	0.022121	0.14137	0.128474
845	0.204545	0	0.041667	0.285714	0.205882	0.188889	0.019864	0.147562	0.138349
850	0.204545	0	0.041667	0.285714	0.205882	0.188889	0.019864	0.147562	0.138349
855	0.204545	0	0.041667	0.285714	0.205882	0.188889	0.019864	0.147562	0.138349
860	0.204545	0	0.041667	0.285714	0.205882	0.188889	0.019864	0.147562	0.138349
865	0.204545	0	0.041667	0.285714	0.205882	0.188889	0.019864	0.147562	0.138349
870	0.204545	0	0.041667	0.285714	0.205882	0.188889	0.019864	0.147562	0.138349
875	0.204545	0	0.041667	0.285714	0.205882	0.188889	0.019864	0.147562	0.138349
880	0.256881	0	0	0.27957	0.202899	0.188889	0.019945	0.14787	0.134197
885	0.256881	0	0	0.27957	0.202899	0.188889	0.019945	0.14787	0.134197
890	0.256881	0	0	0.27957	0.202899	0.188889	0.019945	0.14787	0.134197
895	0.209302	0	0	0.290598	0.205882	0.183333	0.01182	0.141157	0.129049
900	0.229885	0.133333	0.185185	0.189189	0.3	0.222222	0.042973	0.207519	0.2097
905	0.229885	0.133333	0.185185	0.189189	0.3	0.222222	0.042973	0.207519	0.2097
910	0.229885	0.133333	0.185185	0.189189	0.3	0.222222	0.042973	0.207519	0.2097
915	0.240964	0.12	0.185185	0.189189	0.30303	0.222222	0.042269	0.207674	0.209731
920	0.204545	0.136364	0.081633	0.280992	0.172414	0.2	0.038834	0.175189	0.165374
925	0.204545	0.136364	0.081633	0.280992	0.172414	0.2	0.038834	0.175189	0.165374
930	0.204545	0.136364	0.081633	0.280992	0.172414	0.2	0.038834	0.175189	0.165374
935	0.204545	0.136364	0.081633	0.280992	0.172414	0.2	0.038834	0.175189	0.165374
940	0.204545	0.136364	0.081633	0.280992	0.172414	0.2	0.038834	0.175189	0.165374
945	0.204545	0.136364	0.081633	0.280992	0.172414	0.2	0.038834	0.175189	0.165374
950	0.204545	0.136364	0.081633	0.280992	0.172414	0.2	0.038834	0.175189	0.165374
955	0.209302	0.136364	0.12	0.278689	0.172414	0.205556	0.045849	0.183354	0.175774
960	0.277228	0.175439	0.140351	0.191781	0.222222	0.211111	0.037633	0.201404	0.196056
965	0.304	0.175439	0.140351	0.083333	0.219178	0.211111	0.040411	0.18446	0.181601
970	0.304	0.175439	0.140351	0.083333	0.219178	0.211111	0.040411	0.18446	0.181601
975	0.304	0.175439	0.140351	0.083333	0.219178	0.211111	0.040411	0.18446	0.181601
980	0.290909	0.181818	0.138889	0.122449	0.216216	0.205556	0.019918	0.190056	0.186125
985	0.290909	0.181818	0.138889	0.122449	0.216216	0.205556	0.019918	0.190056	0.186125
990	0.290909	0.181818	0.138889	0.122449	0.216216	0.205556	0.019918	0.190056	0.186125
995	0.304	0.181818	0.140351	0.083333	0.213333	0.211111	0.039762	0.184567	0.18144
1000	0.304	0.181818	0.140351	0.083333	0.213333	0.211111	0.039762	0.184567	0.18144
1005	0.304	0.181818	0.140351	0.083333	0.213333	0.211111	0.039762	0.184567	0.18144
1010	0.295082	0.175439	0.140351	0.078431	0.219178	0.205556	0.032219	0.181696	0.179348
1015	0.295082	0.175439	0.140351	0.078431	0.219178	0.205556	0.032219	0.181696	0.179348
1020	0.295082	0.175439	0.140351	0.078431	0.219178	0.205556	0.032219	0.181696	0.179348
1025	0.313043	0	0.072727	0.186667	0.219178	0.194444	0.019902	0.158323	0.15046
1030	0.313043	0	0.072727	0.186667	0.219178	0.194444	0.019902	0.158323	0.15046
1035	0.313043	0	0.072727	0.186667	0.219178	0.194444	0.019902	0.158323	0.15046
1040	0.313043	0	0.072727	0.186667	0.219178	0.194444	0.019902	0.158323	0.15046
1045	0.313043	0	0.072727	0.186667	0.219178	0.194444	0.019902	0.158323	0.15046
1050	0.313043	0	0.072727	0.186667	0.219178	0.194444	0.019902	0.158323	0.15046
1055	0.313043	0	0.072727	0.186667	0.219178	0.194444	0.019902	0.158323	0.15046
1060	0.313043	0	0.072727	0.186667	0.219178	0.194444	0.019902	0.158323	0.15046
1065	0.313043	0	0.072727	0.186667	0.219178	0.194444	0.019902	0.158323	0.15046
1070	0.313043	0	0.072727	0.186667	0.219178	0.194444	0.019902	0.158323	0.15046
1075	0.313043	0	0.072727	0.186667	0.219178	0.194444	0.019902	0.158323	0.15046
1080	0.313043	0	0.072727	0.186667	0.219178	0.194444	0.019902	0.158323	0.15046
1085	0.290323	0	0	0.189189	0.219178	0.183333	0.011203	0.139738	0.12823
1090	0.290323	0	0	0.189189	0.219178	0.183333	0.011203	0.139738	0.12823
1095	0.26	0	0	0.22449	0.219178	0.177778	0.002206	0.140734	0.129228
1100	0.26	0	0	0.22449	0.219178	0.177778	0.002206	0.140734	0.129228
1105	0.26	0	0	0.22449	0.219178	0.177778	0.002206	0.140734	0.129228
1110	0.26	0	0	0.22449	0.219178	0.177778	0.002206	0.140734	0.129228
1115	0.326531	0	0	0.164384	0.156863	0.188889	0.034111	0.129555	0.115735
1120	0.326531	0	0	0.164384	0.156863	0.188889	0.034111	0.129555	0.115735
1125	0.333333	0	0	0.206186	0.266667	0.205556	0.048639	0.161237	0.148809
1130	0.333333	0	0	0.206186	0.266667	0.205556	0.048639	0.161237	0.148809
1135	0.333333	0	0	0.206186	0.266667	0.205556	0.048639	0.161237	0.148809
1140	0.333333	0	0	0.206186	0.266667	0.205556	0.048639	0.161237	0.148809
1145	0.333333	0	0.192308	0.217391	0.266667	0.233333	0.083121	0.20194	0.20089
1150	0.327586	0	0	0.206186	0.266667	0.205556	0.049372	0.160088	0.147883
1155	0.327586	0	0	0.206186	0.266667	0.205556	0.049372	0.160088	0.147883
1160	0.304348	0	0	0.206186	0.317073	0.205556	0.034807	0.165521	0.15562
1165	0.304348	0	0	0.206186	0.317073	0.205556	0.034807	0.165521	0.15562
1170	0.257143	0	0.227273	0.254237	0.046512	0.194444	0.008481	0.157033	0.153739
1175	0.257143	0	0.227273	0.254237	0.046512	0.194444	0.008481	0.157033	0.153739
1180	0.257143	0	0.227273	0.254237	0.046512	0.194444	0.008481	0.157033	0.153739
1185	0.24	0	0.227273	0.254237	0.046512	0.194444	0.009422	0.153604	0.150977
1190	0.24	0	0.227273	0.254237	0.046512	0.194444	0.009422	0.153604	0.150977
1195	0.24	0	0.227273	0.254237	0.046512	0.194444	0.009422	0.153604	0.150977
1200	0.24	0	0.227273	0.254237	0.046512	0.194444	0.009422	0.153604	0.150977
1205	0.24	0	0.227273	0.254237	0.046512	0.194444	0.009422	0.153604	0.150977
1210	0.257143	0	0.227273	0.254237	0.046512	0.194444	0.008481	0.157033	0.153739
1215	0.276923	0	0.21978	0.230769	0.258824	0.216667	0.01583	0.197259	0.199418
1220	0.276923	0	0.21978	0.230769	0.258824	0.216667	0.01583	0.197259	0.199418
1225	0.276923	0	0.21978	0.230769	0.258824	0.216667	0.01583	0.197259	0.199418
1230	0.276923	0	0.21978	0.230769	0.258824	0.216667	0.01583	0.197259	0.199418
1235	0.208333	0.214286	0.21978	0.230769	0.321839	0.244444	0.047845	0.239002	0.242007
1240	0.208333	0.214286	0.21978	0.230769	0.321839	0.244444	0.047845	0.239002	0.242007
1245	0.208333	0.214286	0.21978	0.230769	0.321839	0.244444	0.047845	0.239002	0.242007
1250	0.208333	0.214286	0.21978	0.230769	0.321839	0.244444	0.047845	0.239002	0.242007
1255	0.208333	0.214286	0.21978	0.230769	0.321839	0.244444	0.047845	0.239002	0.242007
1260	0.212766	0.043478	0.186667	0.253165	0.333333	0.216667	0.035905	0.205882	0.209111
1265	0.212766	0.043478	0.186667	0.253165	0.333333	0.216667	0.035905	0.205882	0.209111
1270	0.212766	0.043478	0.186667	0.253165	0.333333	0.216667	0.035905	0.205882	0.209111
1275	0.212766	0.043478	0.186667	0.253165	0.333333	0.216667	0.035905	0.205882	0.209111
1280	0.142857	0.043478	0.191781	0.291262	0.382353	0.227778	0.050262	0.210346	0.216698
1285	0.169492	0.043478	0.194444	0.278261	0.382353	0.233333	0.059119	0.213606	0.219518
1290	0.15625	0.115385	0.194444	0.278261	0.315789	0.222222	0.04874	0.212026	0.215406
1295	0.15625	0.115385	0.194444	0.278261	0.315789	0.222222	0.04874	0.212026	0.215406
1300	0.149254	0.12	0.194444	0.288462	0.328358	0.227778	0.050709	0.216104	0.219688
1305	0.151515	0.12	0.191781	0.288462	0.328358	0.227778	0.049957	0.216023	0.219357
1310	0.151515	0.12	0.191781	0.288462	0.328358	0.227778	0.049957	0.216023	0.219357
1315	0.151515	0.12	0.191781	0.288462	0.328358	0.227778	0.049957	0.216023	0.219357
1320	0.151515	0.12	0.191781	0.288462	0.328358	0.227778	0.049957	0.216023	0.219357
1325	0.151515	0.12	0.191781	0.288462	0.328358	0.227778	0.049957	0.216023	0.219357
1330	0.151515	0.12	0.191781	0.288462	0.328358	0.227778	0.049957	0.216023	0.219357
1335	0.151515	0.12	0.191781	0.288462	0.328358	0.227778	0.049957	0.216023	0.219357
1340	0.151515	0.12	0.191781	0.288462	0.328358	0.227778	0.049957	0.216023	0.219357
1345	0.151515	0.12	0.191781	0.288462	0.328358	0.227778	0.049957	0.216023	0.219357
1350	0.15625	0.043478	0.117647	0.299213	0.305556	0.216667	0.052452	0.184429	0.183331
1355	0.15625	0.043478	0.117647	0.299213	0.305556	0.216667	0.052452	0.184429	0.183331
1360	0.15625	0.043478	0.117647	0.299213	0.305556	0.216667	0.052452	0.184429	0.183331
1365	0.15625	0.043478	0.117647	0.299213	0.305556	0.216667	0.052452	0.184429	0.183331
1370	0.15625	0.043478	0.117647	0.299213	0.305556	0.216667	0.052452	0.184429	0.183331
1375	0.15625	0.043478	0.117647	0.299213	0.305556	0.216667	0.052452	0.184429	0.183331
1380	0.233766	0	0.28	0.241758	0.181818	0.216667	0.024541	0.187469	0.192481
1385	0.233766	0	0.28	0.241758	0.181818	0.216667	0.024541	0.187469	0.192481
1390	0.233766	0	0.28	0.241758	0.181818	0.216667	0.024541	0.187469	0.192481
1395	0.225	0	0.262626	0.241758	0.188679	0.211111	0.018963	0.183613	0.188095
1400	0.225	0	0.262626	0.241758	0.188679	0.211111	0.018963	0.183613	0.188095
1405	0.217822	0.166667	0.368421	0.266667	0.133333	0.244444	0.083556	0.230582	0.236663
1410	0.217822	0.166667	0.368421	0.266667	0.133333	0.244444	0.083556	0.230582	0.236663
1415	0.217822	0.166667	0.368421	0.266667	0.133333	0.244444	0.083556	0.230582	0.236663
1420	0.217822	0.166667	0.368421	0.266667	0.133333	0.244444	0.083556	0.230582	0.236663
1425	0.290598	0	0.376812	0.275	0.169492	0.255556	0.102085	0.22238	0.229648
1430	0.290598	0	0.376812	0.275	0.169492	0.255556	0.102085	0.22238	0.229648
1435	0.290598	0	0.376812	0.275	0.169492	0.255556	0.102085	0.22238	0.229648
1440	0.290598	0	0.376812	0.275	0.169492	0.255556	0.102085	0.22238	0.229648
1445	0.290598	0	0.376812	0.275	0.169492	0.255556	0.102085	0.22238	0.229648
1450	0.290598	0	0.376812	0.275	0.169492	0.255556	0.102085	0.22238	0.229648
1455	0.274194	0	0	0.275	0.246575	0.205556	0.044035	0.159154	0.146173
1460	0.274194	0	0	0.275	0.246575	0.205556	0.044035	0.159154	0.146173
1465	0.274194	0	0	0.275	0.246575	0.205556	0.044035	0.159154	0.146173
1470	0.263566	0	0	0.275	0.264706	0.205556	0.047514	0.160654	0.148591
1475	0.263566	0	0	0.275	0.264706	0.205556	0.047514	0.160654	0.148591
1480	0.263566	0	0	0.275	0.264706	0.205556	0.047514	0.160654	0.148591
1485	0.263566	0	0	0.275	0.264706	0.205556	0.047514	0.160654	0.148591
1490	0.263566	0	0	0.275	0.264706	0.205556	0.047514	0.160654	0.148591
1495	0.263566	0	0	0.275	0.264706	0.205556	0.047514	0.160654	0.148591
1500	0.263566	0	0	0.275	0.264706	0.205556	0.047514	0.160654	0.148591
1505	0.263566	0	0	0.275	0.264706	0.205556	0.047514	0.160654	0.148591
1510	0.206897	0.139535	0.204082	0.253165	0.150943	0.2	0.00441	0.190924	0.188778
1515	0.206897	0.139535	0.204082	0.253165	0.150943	0.2	0.00441	0.190924	0.188778
1520	0.206897	0.133333	0.204082	0.233766	0.150943	0.194444	-0.003106	0.185804	0.184408
1525	0.206897	0.139535	0.204082	0.253165	0.150943	0.2	0.00441	0.190924	0.188778
1530	0.206897	0.133333	0.204082	0.233766	0.150943	0.194444	-0.003106	0.185804	0.184408
1535	0.206897	0.133333	0.204082	0.233766	0.150943	0.194444	-0.003106	0.185804	0.184408
1540	0.206897	0.133333	0.204082	0.233766	0.150943	0.194444	-0.003106	0.185804	0.184408
1545	0.135135	0.139535	0.194175	0.25641	0.193548	0.188889	-0.017899	0.183761	0.184875
1550	0.135135	0.139535	0.194175	0.25641	0.193548	0.188889	-0.017899	0.183761	0.184875
1555	0.204082	0.139535	0.194175	0.185185	0.193548	0.188889	-0.017302	0.183305	0.184113
1560	0.204082	0.139535	0.189474	0.185185	0.171429	0.183333	-0.022481	0.177941	0.177847
1565	0.204082	0.139535	0.189474	0.185185	0.171429	0.183333	-0.022481	0.177941	0.177847
1570	0.204082	0.139535	0.189474	0.185185	0.171429	0.183333	-0.022481	0.177941	0.177847
1575	0.216867	0.139535	0.135135	0.263158	0.261905	0.211111	0.021128	0.20332	0.199322
1580	0.216867	0.139535	0.135135	0.263158	0.261905	0.211111	0.021128	0.20332	0.199322
1585	0.191489	0.139535	0.135135	0.282051	0.197183	0.194444	0.005864	0.189079	0.18364
1590	0.191489	0.139535	0.135135	0.282051	0.197183	0.194444	0.005864	0.189079	0.18364
1595	0.191489	0.139535	0.135135	0.282051	0.197183	0.194444	0.005864	0.189079	0.18364
1600	0.18	0.139535	0.135135	0.278481	0.15625	0.183333	-0.005321	0.17788	0.17187
1605	0.18	0.139535	0.135135	0.278481	0.15625	0.183333	-0.005321	0.17788	0.17187
1610	0.174757	0.139535	0.112676	0.278481	0.15625	0.177778	-0.010502	0.17234	0.165161
1615	0.235294	0.130435	0.112676	0.240964	0	0.172222	-0.007668	0.143874	0.131403
1620	0.235294	0.130435	0.112676	0.240964	0	0.172222	-0.007668	0.143874	0.131403
1625	0.235294	0.130435	0.112676	0.240964	0	0.172222	-0.007668	0.143874	0.131403
1630	0.233333	0.139535	0.156863	0.271845	0	0.194444	0.039779	0.160315	0.14944
1635	0.233333	0.139535	0.156863	0.271845	0	0.194444	0.039779	0.160315	0.14944
1640	0.268041	0.090909	0	0.217391	0.225	0.188889	0.013626	0.160268	0.147333
1645	0.26087	0.205882	0	0.231579	0.172414	0.194444	0.027796	0.174149	0.157643
1650	0.277228	0.090909	0	0.263158	0.185185	0.2	0.043207	0.163296	0.147372
1655	0.244604	0.05	0.109091	0.208955	0.067797	0.166667	-0.011242	0.136089	0.127328
1660	0.261538	0.05	0.109091	0.208955	0.176471	0.188889	0.016199	0.161211	0.15481
1665	0.261538	0.05	0.109091	0.208955	0.176471	0.188889	0.016199	0.161211	0.15481
1670	0.278689	0.05	0.25	0.208955	0.179104	0.216667	0.047684	0.19335	0.194966
1675	0.278689	0.05	0.25	0.208955	0.179104	0.216667	0.047684	0.19335	0.194966
1680	0.278689	0.05	0.25	0.208955	0.179104	0.216667	0.047684	0.19335	0.194966
1685	0.278689	0.05	0.25	0.208955	0.179104	0.216667	0.047684	0.19335	0.194966
1690	0.278689	0.05	0.25	0.208955	0.179104	0.216667	0.047684	0.19335	0.194966
1695	0.278689	0.05	0.25	0.208955	0.179104	0.216667	0.047684	0.19335	0.194966
1700	0.278689	0.05	0.25	0.208955	0.179104	0.216667	0.047684	0.19335	0.194966
1705	0.278689	0.05	0.25	0.208955	0.179104	0.216667	0.047684	0.19335	0.194966
1710	0.278689	0.05	0.25	0.208955	0.179104	0.216667	0.047684	0.19335	0.194966
1715	0.278689	0.05	0.25	0.208955	0.179104	0.216667	0.047684	0.19335	0.194966
1720	0.261682	0.095238	0.175439	0.30303	0.181818	0.227778	0.073197	0.203441	0.197348
1725	0.261682	0.095238	0.175439	0.30303	0.181818	0.227778	0.073197	0.203441	0.197348
1730	0.261682	0.095238	0.175439	0.30303	0.181818	0.227778	0.073197	0.203441	0.197348
1735	0.256881	0.05	0.111111	0.263736	0.151515	0.194444	0.024014	0.166649	0.158033
1740	0.283333	0.173913	0.266667	0.21875	0.2	0.238889	0.078302	0.228533	0.229176
1745	0.283333	0.173913	0.266667	0.21875	0.2	0.238889	0.078302	0.228533	0.229176
1750	0.283333	0.173913	0.266667	0.21875	0.2	0.238889	0.078302	0.228533	0.229176
1755	0.283333	0.173913	0.266667	0.21875	0.2	0.238889	0.078302	0.228533	0.229176
1760	0.283333	0.173913	0.266667	0.21875	0.2	0.238889	0.078302	0.228533	0.229176
1765	0.283333	0.173913	0.266667	0.21875	0.2	0.238889	0.078302	0.228533	0.229176
1770	0.274194	0.166667	0.266667	0.216216	0.185185	0.233333	0.079728	0.221786	0.222578
1775	0.274194	0.163265	0.266667	0.219178	0.185185	0.233333	0.079492	0.221698	0.222448
1780	0.274194	0.163265	0.266667	0.219178	0.185185	0.233333	0.079492	0.221698	0.222448
1785	0.274194	0.163265	0.266667	0.219178	0.185185	0.233333	0.079492	0.221698	0.222448
1790	0.274194	0.163265	0.266667	0.219178	0.185185	0.233333	0.079492	0.221698	0.222448
1795	0.274194	0.163265	0.266667	0.219178	0.185185	0.233333	0.079492	0.221698	0.222448
1800	0.175439	0	0.133333	0.266667	0.035088	0.15	-0.037363	0.122105	0.115517
1805	0.175439	0	0.133333	0.266667	0.035088	0.15	-0.037363	0.122105	0.115517
1810	0.175439	0	0.133333	0.266667	0.035088	0.15	-0.037363	0.122105	0.115517
1815	0.175439	0	0.133333	0.266667	0.035088	0.15	-0.037363	0.122105	0.115517
1820	0.175439	0	0.133333	0.266667	0.035088	0.15	-0.037363	0.122105	0.115517
1825	0.171429	0.133333	0	0.26087	0.035714	0.144444	-0.037593	0.120269	0.103677
1830	0.171429	0.133333	0	0.26087	0.035714	0.144444	-0.037593	0.120269	0.103677
1835	0.217054	0	0	0.269663	0.035714	0.15	-0.028462	0.104486	0.088049
1840	0.217054	0	0	0.272727	0.035714	0.15	-0.028519	0.105099	0.088559
1845	0.217054	0	0	0.272727	0.035714	0.15	-0.028519	0.105099	0.088559
1850	0.217054	0	0	0.272727	0.035714	0.15	-0.028519	0.105099	0.088559
1855	0.217054	0	0	0.272727	0.035714	0.15	-0.028519	0.105099	0.088559
1860	0.095238	0.115385	0	0.313725	0.133333	0.155556	-0.030501	0.131536	0.119156
1865	0.097561	0.156863	0	0.282828	0.148148	0.155556	-0.033026	0.13708	0.125359
1870	0.097561	0.156863	0	0.282828	0.148148	0.155556	-0.033026	0.13708	0.125359
1875	0.097561	0.156863	0	0.282828	0.148148	0.155556	-0.033026	0.13708	0.125359
1880	0.097561	0.156863	0	0.282828	0.148148	0.155556	-0.033026	0.13708	0.125359
1885	0.097561	0.156863	0	0.282828	0.148148	0.155556	-0.033026	0.13708	0.125359
1890	0.097561	0.156863	0	0.282828	0.148148	0.155556	-0.033026	0.13708	0.125359
1895	0.097561	0.153846	0	0.285714	0.148148	0.155556	-0.033078	0.137054	0.125287
1900	0.097561	0.153846	0	0.285714	0.148148	0.155556	-0.033078	0.137054	0.125287
1905	0.097561	0.153846	0	0.285714	0.148148	0.155556	-0.033078	0.137054	0.125287
1910	0.097561	0.153846	0	0.285714	0.148148	0.155556	-0.033078	0.137054	0.125287
1915	0.097561	0.153846	0	0.285714	0.148148	0.155556	-0.033078	0.137054	0.125287
1920	0.097561	0.153846	0	0.285714	0.148148	0.155556	-0.033078	0.137054	0.125287
1925	0.097561	0.153846	0	0.285714	0.148148	0.155556	-0.033078	0.137054	0.125287
1930	0.097561	0.153846	0	0.285714	0.148148	0.155556	-0.033078	0.137054	0.125287
1935	0.097561	0.153846	0	0.285714	0.148148	0.155556	-0.033078	0.137054	0.125287
1940	0.097561	0.153846	0	0.285714	0.148148	0.155556	-0.033078	0.137054	0.125287
1945	0.097561	0.153846	0	0.285714	0.148148	0.155556	-0.033078	0.137054	0.125287
1950	0.097561	0.153846	0	0.285714	0.148148	0.155556	-0.033078	0.137054	0.125287
1955	0.194175	0.045455	0.264706	0.275	0.123077	0.194444	0.013086	0.180482	0.182602
1960	0.164706	0.045455	0.238806	0.3125	0.117647	0.194444	0.011603	0.175823	0.176105
1965	0.164706	0.045455	0.238806	0.3125	0.117647	0.194444	0.011603	0.175823	0.176105
1970	0.164706	0.045455	0.238806	0.3125	0.117647	0.194444	0.011603	0.175823	0.176105
1975	0.164706	0.045455	0.238806	0.3125	0.117647	0.194444	0.011603	0.175823	0.176105
1980	0.164706	0.045455	0.238806	0.3125	0.117647	0.194444	0.011603	0.175823	0.176105
1985	0.164706	0.045455	0.238806	0.3125	0.117647	0.194444	0.011603	0.175823	0.176105
1990	0.201681	0.083333	0.078431	0.268293	0.1	0.166667	-0.009992	0.146348	0.135743
1995	0.215385	0.04878	0.078431	0.246914	0.035088	0.155556	-0.023695	0.12492	0.113268
2000	0.215385	0.04878	0.078431	0.246914	0.035088	0.155556	-0.023695	0.12492	0.113268

## Sheet: DT
Number of features	Pre-vaccination	ChAdOx1-Onset	MenACWY-Onset	ChAdOx1-7D	MenACWY-7D	ACC	MCC	Macro F1	Weighted F1
5	0.466667	0.338462	0.470588	0.411765	0.390244	0.416667	0.269302	0.415545	0.417629
10	0.571429	0.333333	0.645833	0.310345	0.415584	0.472222	0.335164	0.455305	0.468194
15	0.580645	0.318841	0.5	0.4	0.395062	0.438889	0.295377	0.438909	0.439211
20	0.633333	0.540541	0.588235	0.5	0.597403	0.572222	0.465875	0.571902	0.574139
25	0.526316	0.31746	0.568421	0.412698	0.560976	0.488889	0.355053	0.477174	0.487978
30	0.526316	0.378378	0.444444	0.322581	0.418605	0.416667	0.269675	0.418065	0.419326
35	0.678571	0.578947	0.688172	0.37931	0.649351	0.605556	0.504425	0.59487	0.606281
40	0.633333	0.405797	0.571429	0.492308	0.533333	0.527778	0.40776	0.52724	0.529172
45	0.645161	0.30137	0.564706	0.507937	0.571429	0.516667	0.39607	0.51812	0.52146
50	0.677419	0.263158	0.44186	0.387097	0.486486	0.444444	0.305895	0.451204	0.448087
55	0.666667	0.419753	0.512195	0.41791	0.438356	0.483333	0.358041	0.490976	0.487602
60	0.730769	0.4	0.613636	0.626866	0.538462	0.572222	0.464608	0.581947	0.578423
65	0.666667	0.486486	0.549451	0.46875	0.676056	0.566667	0.458345	0.569482	0.57218
70	0.698413	0.277778	0.635294	0.333333	0.55	0.505556	0.381158	0.498964	0.510164
75	0.576271	0.434783	0.597701	0.491803	0.571429	0.538889	0.420757	0.534397	0.540746
80	0.733333	0.412698	0.606742	0.515152	0.463415	0.544444	0.42799	0.546268	0.543651
85	0.633333	0.41791	0.595745	0.451613	0.519481	0.527778	0.405724	0.523616	0.527804
90	0.645161	0.338028	0.505747	0.4	0.56	0.488889	0.3609	0.489787	0.492193
95	0.678571	0.338028	0.527473	0.354839	0.55	0.488889	0.356863	0.489782	0.493444
100	0.644068	0.444444	0.659341	0.434783	0.487179	0.538889	0.421542	0.533963	0.540842
105	0.6	0.298507	0.545455	0.4	0.55	0.483333	0.351717	0.478792	0.485762
110	0.526316	0.346667	0.571429	0.444444	0.567901	0.494444	0.367293	0.491351	0.500987
115	0.71875	0.405797	0.511628	0.484848	0.506667	0.522222	0.403602	0.525538	0.520002
120	0.533333	0.382353	0.533333	0.375	0.512821	0.472222	0.337269	0.467368	0.474592
125	0.666667	0.363636	0.580645	0.4	0.493506	0.5	0.37185	0.500891	0.504763
130	0.517241	0.307692	0.516129	0.454545	0.487179	0.461111	0.322122	0.456558	0.461237
135	0.690909	0.382353	0.543478	0.322581	0.578313	0.505556	0.376669	0.503527	0.50881
140	0.677966	0.4	0.549451	0.380952	0.38961	0.477778	0.343951	0.479596	0.478266
145	0.551724	0.369231	0.5625	0.34375	0.467532	0.466667	0.328025	0.458947	0.467241
150	0.526316	0.393939	0.610526	0.411765	0.567568	0.511111	0.385828	0.502023	0.514339
155	0.610169	0.347826	0.556701	0.412698	0.583333	0.505556	0.378346	0.502146	0.509087
160	0.634921	0.4	0.506024	0.344828	0.444444	0.466667	0.333179	0.466043	0.46646
165	0.584615	0.338028	0.522727	0.526316	0.43038	0.477778	0.345221	0.480413	0.4784
170	0.642857	0.388889	0.470588	0.380952	0.547619	0.483333	0.351851	0.486181	0.485971
175	0.678571	0.38961	0.481013	0.4	0.435897	0.466667	0.336977	0.477018	0.472306
180	0.576271	0.349206	0.623656	0.40678	0.627907	0.533333	0.411049	0.516764	0.530528
185	0.607143	0.428571	0.571429	0.507463	0.53012	0.527778	0.408898	0.528945	0.530922
190	0.5	0.387097	0.528736	0.542857	0.518519	0.5	0.373908	0.495442	0.498165
195	0.655738	0.342857	0.482759	0.4	0.512195	0.477778	0.344427	0.47871	0.477891
200	0.677966	0.547945	0.564706	0.412698	0.525	0.544444	0.429882	0.545663	0.545502
205	0.610169	0.45	0.444444	0.387097	0.376812	0.45	0.312975	0.453704	0.4472
210	0.69697	0.354839	0.585859	0.444444	0.481013	0.522222	0.39761	0.512625	0.513956
215	0.633333	0.405797	0.482759	0.451613	0.609756	0.516667	0.39334	0.516652	0.516645
220	0.62963	0.415584	0.5	0.376812	0.421053	0.461111	0.327562	0.468616	0.466895
225	0.576271	0.438356	0.488372	0.434783	0.465753	0.477778	0.348451	0.480707	0.47928
230	0.701754	0.394737	0.574713	0.4	0.506667	0.511111	0.388801	0.515574	0.517567
235	0.65625	0.272727	0.518519	0.393939	0.53012	0.477778	0.348247	0.474311	0.477526
240	0.626866	0.453333	0.55814	0.385965	0.453333	0.5	0.375977	0.495527	0.497429
245	0.644068	0.441558	0.578313	0.338983	0.487805	0.5	0.374713	0.498145	0.503331
250	0.714286	0.487179	0.494118	0.584615	0.5	0.544444	0.431677	0.55604	0.54474
255	0.612903	0.481013	0.494118	0.517241	0.578947	0.533333	0.417876	0.536844	0.534029
260	0.677966	0.438356	0.481928	0.444444	0.463415	0.494444	0.367552	0.501222	0.495059
265	0.566038	0.514286	0.543478	0.529412	0.493506	0.527778	0.40693	0.529344	0.528034
270	0.586207	0.441176	0.541176	0.472222	0.597403	0.527778	0.410873	0.527637	0.531413
275	0.655738	0.43038	0.444444	0.464286	0.578313	0.511111	0.390075	0.514632	0.509707
280	0.610169	0.393443	0.561798	0.358209	0.571429	0.505556	0.378846	0.499009	0.506988
285	0.677966	0.4	0.522727	0.492754	0.567568	0.527778	0.409901	0.532203	0.530456
290	0.698413	0.444444	0.577778	0.463768	0.506667	0.538889	0.42328	0.538214	0.53757
295	0.677966	0.467532	0.588235	0.357143	0.433735	0.505556	0.380452	0.504922	0.506856
300	0.666667	0.388889	0.578313	0.352941	0.45	0.483333	0.354468	0.487362	0.491031
305	0.740741	0.514286	0.568182	0.533333	0.568182	0.577778	0.468653	0.584945	0.580294
310	0.633333	0.333333	0.44186	0.333333	0.5	0.444444	0.305085	0.448372	0.447967
315	0.634921	0.428571	0.58427	0.393443	0.545455	0.522222	0.401019	0.517332	0.52324
320	0.555556	0.363636	0.481013	0.507463	0.554217	0.488889	0.363187	0.492377	0.492586
325	0.677419	0.434783	0.611765	0.434783	0.613333	0.555556	0.446159	0.554417	0.560756
330	0.666667	0.465753	0.571429	0.315789	0.527778	0.516667	0.392092	0.509483	0.51485
335	0.666667	0.369231	0.466667	0.484848	0.447368	0.483333	0.352496	0.486956	0.47966
340	0.644068	0.342105	0.447059	0.466667	0.475	0.466667	0.332103	0.47498	0.46919
345	0.62963	0.447761	0.516854	0.492754	0.518519	0.516667	0.393239	0.521103	0.518719
350	0.654545	0.432432	0.466667	0.509091	0.55814	0.516667	0.391107	0.524175	0.518566
355	0.516129	0.387097	0.586957	0.46875	0.525	0.505556	0.378324	0.496786	0.505091
360	0.62963	0.342857	0.52	0.4	0.473684	0.472222	0.33344	0.473234	0.474637
365	0.703704	0.428571	0.592593	0.369231	0.578947	0.527778	0.414027	0.534609	0.540088
370	0.575758	0.484848	0.589744	0.4	0.533333	0.522222	0.404673	0.516737	0.523787
375	0.561404	0.383562	0.568182	0.363636	0.368421	0.45	0.31095	0.449041	0.453651
380	0.607143	0.48	0.52381	0.424242	0.506329	0.505556	0.382067	0.508305	0.508628
385	0.62069	0.507042	0.5	0.363636	0.52381	0.505556	0.376521	0.503036	0.503432
390	0.558824	0.382353	0.494382	0.310345	0.493506	0.455556	0.317888	0.447882	0.453353
395	0.62069	0.447761	0.488372	0.5	0.449438	0.494444	0.364344	0.501252	0.495314
400	0.5625	0.333333	0.465116	0.375	0.459459	0.438889	0.299103	0.439082	0.440338
405	0.645161	0.378378	0.510638	0.296296	0.526316	0.477778	0.343314	0.471358	0.475911
410	0.692308	0.453333	0.613636	0.40625	0.518519	0.533333	0.414411	0.536809	0.540692
415	0.666667	0.450704	0.555556	0.419355	0.525	0.522222	0.399317	0.523456	0.524574
420	0.625	0.422535	0.597701	0.5	0.628571	0.555556	0.447233	0.554762	0.560734
425	0.666667	0.383562	0.444444	0.454545	0.511628	0.483333	0.353926	0.492169	0.486071
430	0.666667	0.416667	0.528736	0.349206	0.410256	0.472222	0.338652	0.474306	0.473503
435	0.703704	0.43038	0.487805	0.515152	0.556962	0.527778	0.411648	0.5388	0.532371
440	0.666667	0.410959	0.482759	0.491228	0.457831	0.494444	0.365146	0.501889	0.494959
445	0.566667	0.467532	0.58427	0.354839	0.472222	0.494444	0.368006	0.489106	0.496271
450	0.5	0.477612	0.505495	0.294118	0.459459	0.45	0.310639	0.447337	0.453782
455	0.6	0.34375	0.477273	0.380952	0.494118	0.461111	0.322515	0.459219	0.46035
460	0.714286	0.263158	0.539326	0.4	0.459459	0.466667	0.33218	0.475246	0.47547
465	0.689655	0.459459	0.533333	0.454545	0.5	0.522222	0.402473	0.527399	0.524251
470	0.733333	0.492308	0.588235	0.493151	0.571429	0.572222	0.467248	0.575691	0.57435
475	0.592593	0.3125	0.645833	0.393939	0.575	0.516667	0.390437	0.503973	0.518028
480	0.646154	0.405405	0.5	0.421053	0.525	0.5	0.375069	0.499522	0.498741
485	0.698413	0.454545	0.586957	0.483871	0.493506	0.544444	0.427813	0.543458	0.542171
490	0.538462	0.366197	0.591837	0.393939	0.520548	0.488889	0.35674	0.482197	0.492649
495	0.666667	0.4	0.47191	0.375	0.5	0.477778	0.343939	0.482715	0.480351
500	0.464286	0.388889	0.494382	0.47619	0.55	0.477778	0.343867	0.474749	0.479829
505	0.678571	0.450704	0.488889	0.444444	0.5	0.505556	0.378363	0.512522	0.507572
510	0.689655	0.371429	0.581395	0.4	0.567901	0.522222	0.401174	0.522076	0.527037
515	0.705882	0.434783	0.541176	0.440678	0.607595	0.55	0.438043	0.546023	0.546586
520	0.590164	0.411765	0.482759	0.387097	0.390244	0.45	0.309593	0.452406	0.450031
525	0.666667	0.486486	0.54321	0.545455	0.494118	0.538889	0.42424	0.547187	0.541893
530	0.677966	0.457143	0.55914	0.37931	0.475	0.511111	0.384044	0.509712	0.510448
535	0.539683	0.3	0.457831	0.301887	0.54321	0.433333	0.291714	0.428522	0.435539
540	0.612903	0.4	0.543478	0.40678	0.487805	0.494444	0.363322	0.490193	0.492895
545	0.677419	0.545455	0.680412	0.413793	0.493506	0.572222	0.460933	0.562117	0.568178
550	0.631579	0.43038	0.586957	0.350877	0.48	0.5	0.372577	0.495958	0.501731
555	0.557377	0.368421	0.577778	0.517241	0.56	0.516667	0.394337	0.516163	0.52197
560	0.517241	0.337662	0.465116	0.430769	0.432432	0.433333	0.291871	0.436644	0.436978
565	0.646154	0.430769	0.487805	0.34375	0.452381	0.472222	0.340464	0.472172	0.470782
570	0.686567	0.387097	0.626263	0.4	0.5	0.533333	0.414056	0.519985	0.525661
575	0.610169	0.38806	0.595238	0.484848	0.547619	0.527778	0.408699	0.525187	0.530416
580	0.654545	0.333333	0.574468	0.40678	0.456522	0.488889	0.353763	0.48513	0.488348
585	0.576271	0.361111	0.516854	0.369231	0.4	0.444444	0.303802	0.444693	0.446653
590	0.642857	0.492754	0.537634	0.447761	0.4	0.5	0.372	0.504201	0.50003
595	0.698413	0.450704	0.525	0.38806	0.455696	0.5	0.377723	0.503575	0.500709
600	0.612903	0.432432	0.466667	0.363636	0.411765	0.455556	0.320476	0.457481	0.454274
605	0.645161	0.428571	0.551724	0.444444	0.615385	0.538889	0.422585	0.537057	0.54082
610	0.580645	0.382353	0.414634	0.448276	0.444444	0.45	0.310538	0.454071	0.447859
615	0.590164	0.323529	0.5	0.349206	0.375	0.427778	0.281763	0.42758	0.428569
620	0.622951	0.4	0.531915	0.393443	0.531646	0.5	0.37026	0.495991	0.499257
625	0.491228	0.328358	0.586957	0.382353	0.421053	0.45	0.309296	0.44199	0.452234
630	0.666667	0.266667	0.43956	0.535714	0.511111	0.483333	0.348797	0.483944	0.476776
635	0.655738	0.28125	0.537634	0.517241	0.571429	0.516667	0.390449	0.512658	0.513957
640	0.653846	0.354839	0.526316	0.318841	0.317073	0.427778	0.278456	0.434183	0.433185
645	0.625	0.4	0.586957	0.4	0.459459	0.5	0.37315	0.494283	0.49861
650	0.644068	0.394737	0.426966	0.377358	0.53012	0.472222	0.336428	0.47465	0.471263
655	0.633333	0.276923	0.510638	0.376812	0.5	0.461111	0.324294	0.459541	0.46283
660	0.590164	0.263158	0.505747	0.4	0.5	0.45	0.311488	0.451814	0.455939
665	0.590164	0.435897	0.571429	0.40625	0.547945	0.511111	0.391439	0.510337	0.516721
670	0.688525	0.41791	0.556701	0.444444	0.5	0.522222	0.399572	0.521516	0.52087
675	0.730159	0.422535	0.522727	0.482759	0.5	0.527778	0.407583	0.531636	0.52594
680	0.666667	0.358209	0.564103	0.492308	0.390805	0.488889	0.36292	0.494418	0.49144
685	0.612903	0.454545	0.418605	0.338462	0.37037	0.433333	0.289823	0.438977	0.432154
690	0.688525	0.521739	0.565217	0.40625	0.432432	0.522222	0.4007	0.522833	0.520373
695	0.655172	0.376812	0.527473	0.344828	0.428571	0.466667	0.327792	0.466571	0.467457
700	0.622951	0.4	0.516854	0.307692	0.4	0.45	0.3095	0.449499	0.451047
705	0.551724	0.289855	0.481928	0.380952	0.413793	0.422222	0.275378	0.42365	0.425611
710	0.588235	0.394366	0.511111	0.516129	0.534884	0.505556	0.377025	0.508945	0.508385
715	0.603175	0.373333	0.486486	0.205882	0.4	0.411111	0.269693	0.413775	0.418074
720	0.539683	0.366197	0.527473	0.380952	0.472222	0.461111	0.325126	0.457305	0.462868
725	0.542373	0.438356	0.470588	0.412698	0.425	0.455556	0.318093	0.457803	0.456212
730	0.566667	0.467532	0.488372	0.444444	0.567568	0.505556	0.382761	0.506917	0.507883
735	0.482759	0.405063	0.55814	0.411765	0.492754	0.472222	0.343364	0.470096	0.478642
740	0.545455	0.4	0.528736	0.485714	0.487179	0.488889	0.360161	0.489417	0.491192
745	0.622951	0.432432	0.457831	0.419355	0.525	0.488889	0.361239	0.491514	0.488664
750	0.666667	0.4	0.58427	0.533333	0.574713	0.55	0.433244	0.551796	0.553096
755	0.677966	0.349206	0.517647	0.412698	0.466667	0.483333	0.351147	0.484837	0.483492
760	0.62069	0.4375	0.580645	0.461538	0.4	0.5	0.370507	0.500075	0.499855
765	0.740741	0.309859	0.477273	0.42623	0.488372	0.477778	0.342747	0.488495	0.483049
770	0.597015	0.37037	0.519481	0.34375	0.478873	0.461111	0.334553	0.461898	0.466097
775	0.557377	0.390244	0.522727	0.421053	0.583333	0.494444	0.369199	0.494947	0.50088
780	0.459016	0.366197	0.511628	0.448276	0.5	0.461111	0.323449	0.457023	0.463282
785	0.655172	0.184615	0.47191	0.432432	0.459459	0.438889	0.298526	0.440718	0.439349
790	0.551724	0.253521	0.52381	0.375	0.457831	0.433333	0.289831	0.432377	0.438924
795	0.666667	0.5	0.578313	0.5	0.510638	0.55	0.436328	0.551124	0.549723
800	0.677419	0.368421	0.404762	0.322581	0.289474	0.405556	0.257357	0.412531	0.402071
805	0.633333	0.30137	0.433735	0.461538	0.43038	0.444444	0.30574	0.452071	0.445495
810	0.586207	0.472222	0.659341	0.361111	0.477612	0.516667	0.398037	0.511299	0.522154
815	0.59375	0.34375	0.522727	0.313725	0.494624	0.466667	0.328704	0.453715	0.460122
820	0.590164	0.354839	0.604167	0.369231	0.447368	0.483333	0.349934	0.473154	0.481329
825	0.596491	0.273973	0.543478	0.419355	0.473684	0.461111	0.322741	0.461396	0.466025
830	0.633333	0.42623	0.637363	0.38806	0.493827	0.522222	0.399728	0.515762	0.523761
835	0.689655	0.416667	0.571429	0.603175	0.53012	0.555556	0.44357	0.562209	0.557985
840	0.666667	0.422535	0.5	0.266667	0.441558	0.466667	0.337542	0.459485	0.460449
845	0.622951	0.352941	0.43956	0.444444	0.415584	0.45	0.309184	0.455096	0.448579
850	0.65625	0.4	0.45977	0.290909	0.404762	0.444444	0.302303	0.442338	0.439794
855	0.709677	0.268657	0.527473	0.349206	0.467532	0.466667	0.330281	0.464509	0.466014
860	0.71875	0.412698	0.623656	0.52459	0.506329	0.561111	0.448148	0.557205	0.557066
865	0.533333	0.434783	0.643678	0.3125	0.425	0.477778	0.345092	0.469859	0.482596
870	0.666667	0.457143	0.528736	0.366667	0.481928	0.5	0.372063	0.500228	0.500159
875	0.666667	0.356164	0.487805	0.5	0.473684	0.494444	0.371048	0.496864	0.491304
880	0.603175	0.470588	0.549451	0.380952	0.56	0.516667	0.393922	0.512833	0.517968
885	0.592593	0.294118	0.474227	0.508475	0.487805	0.466667	0.325693	0.471443	0.469078
890	0.666667	0.272727	0.539326	0.393939	0.582278	0.494444	0.365643	0.490988	0.496518
895	0.656716	0.375	0.506024	0.323529	0.384615	0.45	0.314396	0.449177	0.448211
900	0.654545	0.257143	0.521739	0.492308	0.512821	0.483333	0.350202	0.487711	0.48769
905	0.690909	0.366197	0.512195	0.428571	0.560976	0.505556	0.382711	0.51177	0.511395
910	0.711864	0.358974	0.6	0.3125	0.506329	0.494444	0.370576	0.497934	0.504582
915	0.576271	0.366197	0.505747	0.25	0.43038	0.427778	0.282445	0.425719	0.431734
920	0.689655	0.378378	0.604651	0.354839	0.525	0.511111	0.387401	0.510505	0.517085
925	0.655738	0.424242	0.588235	0.387097	0.55814	0.527778	0.407663	0.52269	0.528667
930	0.557377	0.4	0.457831	0.463768	0.555556	0.483333	0.357691	0.486906	0.486516
935	0.666667	0.314286	0.517647	0.276923	0.38961	0.433333	0.291571	0.433027	0.435088
940	0.7	0.28169	0.5	0.46875	0.493827	0.483333	0.353368	0.488853	0.485584
945	0.721311	0.4	0.615385	0.441176	0.475	0.533333	0.414343	0.530575	0.531952
950	0.612903	0.383562	0.511628	0.344828	0.493827	0.472222	0.338345	0.46935	0.472611
955	0.607143	0.349206	0.5	0.424242	0.43038	0.461111	0.320639	0.462194	0.461132
960	0.69697	0.388889	0.483516	0.387097	0.463768	0.483333	0.354703	0.484048	0.47999
965	0.754717	0.521739	0.681319	0.405797	0.435897	0.555556	0.442217	0.559894	0.562066
970	0.603175	0.447761	0.534884	0.37931	0.534884	0.505556	0.379253	0.500003	0.503985
975	0.622951	0.328358	0.585366	0.307692	0.517647	0.477778	0.346742	0.472403	0.482599
980	0.625	0.384615	0.506024	0.327273	0.525	0.477778	0.347902	0.473582	0.477465
985	0.566667	0.478873	0.522727	0.387097	0.455696	0.483333	0.351747	0.482212	0.483893
990	0.633333	0.394737	0.518519	0.372881	0.5	0.483333	0.354348	0.483894	0.485832
995	0.603175	0.426667	0.551724	0.392857	0.506329	0.5	0.37364	0.49615	0.500268
1000	0.618182	0.318841	0.543478	0.34375	0.525	0.472222	0.335525	0.46985	0.476833
1005	0.666667	0.422535	0.58427	0.5	0.44186	0.516667	0.391333	0.523066	0.521411
1010	0.566667	0.28125	0.577778	0.47619	0.554217	0.5	0.370997	0.49122	0.499326
1015	0.603175	0.38806	0.525	0.463768	0.444444	0.483333	0.356533	0.484889	0.483935
1020	0.633333	0.461538	0.588235	0.438356	0.493506	0.522222	0.404343	0.522994	0.525716
1025	0.666667	0.338028	0.622222	0.430769	0.441558	0.5	0.372442	0.499849	0.50422
1030	0.617647	0.453333	0.682927	0.413793	0.493506	0.538889	0.42657	0.532241	0.542316
1035	0.548387	0.477612	0.574713	0.393939	0.589744	0.522222	0.401942	0.516879	0.525964
1040	0.590164	0.383562	0.541176	0.457143	0.507042	0.494444	0.371022	0.495817	0.498392
1045	0.610169	0.410959	0.551724	0.419355	0.481013	0.494444	0.366208	0.494644	0.497165
1050	0.612903	0.393939	0.644444	0.275862	0.428571	0.483333	0.34967	0.471144	0.482835
1055	0.575758	0.263158	0.560976	0.474576	0.571429	0.488889	0.36338	0.489179	0.496738
1060	0.610169	0.305556	0.55914	0.3125	0.5	0.461111	0.323961	0.457473	0.466293
1065	0.666667	0.441176	0.487179	0.520548	0.574713	0.533333	0.419734	0.538057	0.533162
1070	0.385965	0.289855	0.55914	0.34375	0.493506	0.427778	0.280059	0.414443	0.431022
1075	0.736842	0.472222	0.613636	0.387097	0.518519	0.544444	0.427978	0.545663	0.548138
1080	0.705882	0.394366	0.613636	0.436364	0.461538	0.527778	0.40906	0.522357	0.524109
1085	0.666667	0.371429	0.531646	0.41791	0.444444	0.483333	0.356816	0.486419	0.485208
1090	0.655738	0.4	0.6	0.31746	0.368421	0.472222	0.337902	0.468324	0.472475
1095	0.557377	0.444444	0.595238	0.482759	0.473684	0.511111	0.390626	0.5107	0.515059
1100	0.711864	0.32	0.415584	0.428571	0.43038	0.45	0.316911	0.46128	0.451329
1105	0.7	0.388889	0.561798	0.344828	0.54321	0.511111	0.385618	0.507745	0.511968
1110	0.645161	0.388889	0.54321	0.333333	0.556962	0.494444	0.369957	0.493511	0.499496
1115	0.622951	0.4	0.622222	0.535211	0.60274	0.561111	0.451961	0.556625	0.562659
1120	0.65625	0.376812	0.534884	0.295082	0.4	0.455556	0.317909	0.452605	0.454767
1125	0.666667	0.272727	0.465116	0.473684	0.48	0.466667	0.335006	0.471639	0.467135
1130	0.610169	0.276923	0.539326	0.328358	0.35	0.422222	0.274592	0.420955	0.424347
1135	0.655172	0.4	0.5	0.424242	0.482759	0.488889	0.359218	0.492435	0.490113
1140	0.633333	0.323529	0.511111	0.433333	0.439024	0.466667	0.32893	0.468066	0.46703
1145	0.62069	0.241379	0.630435	0.4	0.512195	0.494444	0.364778	0.48094	0.4922
1150	0.666667	0.229508	0.574713	0.428571	0.536585	0.494444	0.366775	0.487209	0.493199
1155	0.622951	0.258065	0.586957	0.361111	0.493151	0.472222	0.339598	0.464447	0.473451
1160	0.617647	0.366667	0.482759	0.3125	0.419753	0.444444	0.304543	0.439865	0.440479
1165	0.555556	0.272727	0.488889	0.361111	0.410256	0.416667	0.268099	0.417708	0.420793
1170	0.610169	0.314286	0.528736	0.40625	0.475	0.466667	0.331045	0.466888	0.469886
1175	0.590164	0.347826	0.574713	0.411765	0.426667	0.472222	0.340189	0.470227	0.474727
1180	0.7	0.356164	0.55914	0.31746	0.450704	0.477778	0.345392	0.476694	0.479643
1185	0.592593	0.145455	0.547368	0.275862	0.489796	0.433333	0.282685	0.410215	0.422606
1190	0.610169	0.320988	0.506024	0.441176	0.492754	0.466667	0.338293	0.474222	0.475049
1195	0.678571	0.338462	0.528736	0.483871	0.622222	0.533333	0.412928	0.530372	0.531809
1200	0.617647	0.352941	0.593407	0.415094	0.575	0.522222	0.400288	0.510818	0.519315
1205	0.590164	0.307692	0.606742	0.461538	0.55	0.511111	0.386361	0.503227	0.51212
1210	0.608696	0.38806	0.552632	0.30303	0.439024	0.461111	0.33138	0.458288	0.464015
1215	0.647059	0.338028	0.47191	0.448276	0.459459	0.472222	0.339874	0.472946	0.468808
1220	0.561404	0.366197	0.534884	0.38806	0.455696	0.461111	0.325053	0.461248	0.465723
1225	0.576271	0.434783	0.530612	0.34375	0.4	0.461111	0.322739	0.457083	0.459505
1230	0.626866	0.394366	0.606742	0.3125	0.347826	0.466667	0.334914	0.45766	0.463033
1235	0.551724	0.461538	0.494118	0.484848	0.410959	0.477778	0.348922	0.480638	0.476939
1240	0.590164	0.311688	0.433735	0.42623	0.435897	0.433333	0.292113	0.439543	0.435804
1245	0.557377	0.366197	0.473118	0.380952	0.472222	0.45	0.310034	0.449973	0.451526
1250	0.548387	0.393443	0.506329	0.444444	0.519481	0.483333	0.361464	0.482417	0.485091
1255	0.634921	0.328767	0.516854	0.327869	0.459459	0.455556	0.31827	0.453574	0.456823
1260	0.606061	0.394737	0.439024	0.360656	0.533333	0.466667	0.336143	0.466762	0.466236
1265	0.634921	0.358209	0.574713	0.354839	0.493827	0.488889	0.358997	0.483302	0.489651
1270	0.666667	0.26087	0.595238	0.46875	0.578313	0.516667	0.394771	0.513968	0.520509
1275	0.666667	0.484848	0.574713	0.507463	0.405405	0.527778	0.410949	0.527819	0.52328
1280	0.819672	0.26087	0.581395	0.491228	0.436782	0.511111	0.385843	0.517989	0.513054
1285	0.666667	0.352941	0.488372	0.4	0.473684	0.472222	0.340578	0.476333	0.474194
1290	0.454545	0.432432	0.47619	0.37931	0.512821	0.455556	0.319874	0.45106	0.456878
1295	0.617647	0.447761	0.55814	0.344828	0.444444	0.488889	0.360171	0.482564	0.486042
1300	0.607143	0.366197	0.543478	0.41791	0.459459	0.477778	0.344781	0.478838	0.481168
1305	0.647059	0.27027	0.571429	0.315789	0.519481	0.472222	0.341505	0.464806	0.473962
1310	0.592593	0.567164	0.629213	0.371429	0.525	0.538889	0.421675	0.53708	0.545236
1315	0.766667	0.4	0.494118	0.450704	0.632911	0.544444	0.43128	0.54888	0.545152
1320	0.647059	0.384615	0.463415	0.451613	0.342857	0.455556	0.324625	0.457912	0.449128
1325	0.6	0.394366	0.522727	0.3	0.493827	0.466667	0.330137	0.462184	0.46794
1330	0.529412	0.323529	0.45977	0.280702	0.425	0.411111	0.262024	0.403683	0.408248
1335	0.644068	0.369231	0.489362	0.4375	0.538462	0.494444	0.36358	0.495724	0.494803
1340	0.590164	0.266667	0.465116	0.328358	0.309859	0.388889	0.23739	0.392033	0.390723
1345	0.71875	0.307692	0.58427	0.492308	0.571429	0.538889	0.422499	0.53489	0.536978
1350	0.676923	0.289855	0.465116	0.366667	0.475	0.455556	0.318009	0.454712	0.452953
1355	0.638889	0.4	0.585366	0.275862	0.356164	0.461111	0.33091	0.451256	0.456214
1360	0.586207	0.294118	0.47191	0.470588	0.519481	0.466667	0.331355	0.468461	0.468344
1365	0.518519	0.375	0.423529	0.3125	0.519481	0.427778	0.284401	0.429806	0.433287
1370	0.707692	0.369231	0.522727	0.382353	0.432432	0.483333	0.354637	0.482887	0.480423
1375	0.590164	0.293333	0.506024	0.40678	0.463415	0.45	0.311731	0.451943	0.45434
1380	0.686567	0.338462	0.527473	0.366667	0.519481	0.494444	0.365891	0.48773	0.489831
1385	0.553846	0.38806	0.551724	0.30303	0.48	0.461111	0.326511	0.455332	0.464275
1390	0.666667	0.324324	0.457831	0.4	0.4	0.444444	0.307376	0.449764	0.444189
1395	0.754098	0.38806	0.52381	0.358209	0.469136	0.494444	0.367754	0.498662	0.495971
1400	0.622951	0.305085	0.47619	0.411765	0.5	0.466667	0.3321	0.463198	0.463151
1405	0.625	0.405405	0.547368	0.40678	0.352941	0.472222	0.339143	0.467499	0.466132
1410	0.612903	0.410959	0.494118	0.411765	0.416667	0.466667	0.335495	0.469282	0.466642
1415	0.619718	0.323529	0.481928	0.412698	0.373333	0.444444	0.308479	0.442241	0.438814
1420	0.655172	0.225806	0.547368	0.412698	0.512195	0.477778	0.341166	0.470648	0.475327
1425	0.634921	0.378378	0.52381	0.441176	0.535211	0.5	0.3785	0.502699	0.503873
1430	0.580645	0.4375	0.583333	0.354839	0.473684	0.494444	0.363643	0.486	0.493106
1435	0.590164	0.454545	0.536585	0.470588	0.481928	0.505556	0.382507	0.506762	0.506727
1440	0.590164	0.305085	0.482759	0.382353	0.564706	0.472222	0.338132	0.465013	0.469421
1445	0.654545	0.349206	0.5625	0.318841	0.519481	0.483333	0.349686	0.480915	0.487817
1450	0.65625	0.366197	0.47619	0.483871	0.481013	0.488889	0.361193	0.492704	0.487413
1455	0.566667	0.371429	0.564706	0.47619	0.512195	0.5	0.37345	0.498237	0.502874
1460	0.711864	0.394737	0.564706	0.411765	0.388889	0.488889	0.36339	0.494392	0.491716
1465	0.634921	0.371429	0.571429	0.382353	0.4	0.472222	0.341957	0.472026	0.474431
1470	0.59375	0.4	0.452381	0.451613	0.470588	0.472222	0.338862	0.473666	0.469573
1475	0.590164	0.405797	0.489362	0.338983	0.493506	0.466667	0.328666	0.463562	0.466163
1480	0.653846	0.4	0.494118	0.53125	0.58427	0.527778	0.407115	0.532697	0.52932
1485	0.571429	0.208955	0.422222	0.305556	0.426667	0.383333	0.227123	0.386966	0.38873
1490	0.644068	0.285714	0.629213	0.537313	0.512195	0.527778	0.407066	0.521701	0.526661
1495	0.551724	0.333333	0.571429	0.450704	0.298507	0.45	0.310871	0.44114	0.442317
1500	0.688525	0.41791	0.494118	0.4375	0.481928	0.5	0.373411	0.503996	0.499255
1505	0.646154	0.264706	0.561798	0.433333	0.461538	0.477778	0.34507	0.473506	0.476674
1510	0.448276	0.264706	0.444444	0.40678	0.447059	0.405556	0.250992	0.402253	0.406428
1515	0.622951	0.324324	0.541176	0.521739	0.478873	0.494444	0.37092	0.497813	0.497164
1520	0.474576	0.298507	0.505747	0.342857	0.545455	0.438889	0.297781	0.433429	0.444627
1525	0.581818	0.324324	0.52381	0.447368	0.394366	0.45	0.316491	0.454337	0.454359
1530	0.62963	0.276923	0.505747	0.457143	0.595238	0.494444	0.365731	0.492936	0.496038
1535	0.7	0.242424	0.568182	0.3125	0.512195	0.472222	0.337166	0.46706	0.474331
1540	0.655172	0.378378	0.5	0.26087	0.409639	0.433333	0.295186	0.440812	0.442265
1545	0.625	0.323529	0.635294	0.492754	0.405405	0.5	0.376962	0.496397	0.500358
1550	0.566667	0.369231	0.511628	0.4375	0.423529	0.461111	0.323531	0.461711	0.461968
1555	0.642857	0.289855	0.580645	0.375	0.512821	0.483333	0.34971	0.480236	0.487634
1560	0.580645	0.4	0.536585	0.363636	0.55	0.488889	0.362082	0.486173	0.492874
1565	0.666667	0.298507	0.545455	0.454545	0.473684	0.488889	0.360318	0.487772	0.48821
1570	0.610169	0.463768	0.5	0.393939	0.461538	0.483333	0.352286	0.485883	0.48467
1575	0.571429	0.28169	0.456522	0.358209	0.432432	0.416667	0.267774	0.420056	0.42111
1580	0.571429	0.314286	0.534884	0.40625	0.493506	0.466667	0.332832	0.464071	0.469465
1585	0.655738	0.358974	0.481013	0.466667	0.609756	0.511111	0.39132	0.514429	0.513723
1590	0.575758	0.328767	0.469136	0.387097	0.487179	0.45	0.314653	0.449587	0.451016
1595	0.596491	0.349206	0.505495	0.338462	0.52381	0.466667	0.328377	0.462693	0.467835
1600	0.571429	0.25	0.505263	0.366667	0.581395	0.472222	0.334365	0.454951	0.463367
1605	0.603774	0.387097	0.571429	0.484848	0.617284	0.538889	0.417859	0.532886	0.53886
1610	0.625	0.369231	0.568182	0.542373	0.5	0.522222	0.399884	0.520957	0.52103
1615	0.566038	0.369231	0.487805	0.376812	0.43956	0.444444	0.303823	0.447889	0.449183
1620	0.634921	0.314286	0.597701	0.366667	0.5	0.488889	0.359144	0.482715	0.490978
1625	0.633333	0.432432	0.536585	0.344828	0.511628	0.494444	0.367209	0.491761	0.495433
1630	0.724138	0.298507	0.52381	0.492754	0.414634	0.483333	0.353589	0.490769	0.484736
1635	0.6	0.369231	0.556962	0.507042	0.494118	0.505556	0.384305	0.505471	0.506844
1640	0.608696	0.333333	0.511628	0.542373	0.540541	0.505556	0.383515	0.507314	0.506289
1645	0.701754	0.30303	0.581395	0.470588	0.481928	0.505556	0.380125	0.507739	0.508629
1650	0.612903	0.35	0.556962	0.333333	0.493151	0.466667	0.338894	0.46927	0.476225
1655	0.645161	0.328358	0.564706	0.453333	0.591549	0.516667	0.400071	0.516622	0.52189
1660	0.711864	0.328767	0.48	0.463768	0.52381	0.494444	0.372613	0.501642	0.496903
1665	0.542373	0.246154	0.521739	0.459016	0.506024	0.461111	0.320858	0.455061	0.460506
1670	0.592593	0.324324	0.454545	0.4	0.607595	0.472222	0.337858	0.475811	0.478683
1675	0.666667	0.219178	0.447059	0.363636	0.410256	0.422222	0.277867	0.421359	0.418375
1680	0.655738	0.333333	0.481928	0.360656	0.506024	0.466667	0.332377	0.467536	0.467965
1685	0.666667	0.191781	0.528736	0.333333	0.5	0.438889	0.296124	0.444103	0.45007
1690	0.62069	0.28125	0.520833	0.4	0.536585	0.477778	0.340456	0.471872	0.476447
1695	0.689655	0.342857	0.543478	0.419355	0.564103	0.511111	0.385059	0.51189	0.514259
1700	0.617647	0.264706	0.560976	0.516129	0.5	0.494444	0.369641	0.491892	0.494427
1705	0.571429	0.376812	0.457831	0.46875	0.545455	0.483333	0.352181	0.484055	0.483058
1710	0.516129	0.4	0.511628	0.394366	0.493827	0.466667	0.333036	0.46319	0.46829
1715	0.666667	0.25	0.505263	0.523077	0.531646	0.494444	0.362953	0.49533	0.493447
1720	0.610169	0.342105	0.516854	0.46875	0.472222	0.477778	0.346978	0.48202	0.481667
1725	0.603175	0.424242	0.511111	0.3125	0.467532	0.466667	0.330968	0.463712	0.46699
1730	0.576271	0.56338	0.60241	0.413793	0.539326	0.544444	0.429039	0.539036	0.545238
1735	0.738462	0.262295	0.545455	0.463768	0.493506	0.505556	0.382084	0.500697	0.499191
1740	0.677966	0.394366	0.545455	0.4	0.519481	0.505556	0.38045	0.507453	0.508945
1745	0.571429	0.514286	0.551724	0.410959	0.540541	0.516667	0.397054	0.517788	0.522027
1750	0.631579	0.416667	0.577778	0.507937	0.487179	0.522222	0.399978	0.524228	0.524632
1755	0.539683	0.378378	0.5	0.411765	0.591549	0.483333	0.357541	0.484275	0.490243
1760	0.666667	0.323529	0.545455	0.473684	0.459459	0.488889	0.362262	0.493759	0.492747
1765	0.6	0.295082	0.488889	0.438356	0.447368	0.455556	0.318642	0.453939	0.453379
1770	0.581818	0.305085	0.574468	0.4	0.505747	0.483333	0.347925	0.473424	0.481534
1775	0.625	0.4	0.487805	0.387097	0.415584	0.461111	0.328175	0.463097	0.460576
1780	0.533333	0.342857	0.52381	0.411765	0.410256	0.444444	0.305774	0.444404	0.44763
1785	0.615385	0.346667	0.522727	0.380952	0.585366	0.488889	0.357994	0.490219	0.496016
1790	0.633333	0.363636	0.574468	0.34375	0.551724	0.505556	0.376904	0.493382	0.501666
1795	0.655172	0.235294	0.511628	0.383562	0.373333	0.427778	0.285388	0.431798	0.431249
1800	0.666667	0.318841	0.630435	0.363636	0.469136	0.5	0.370626	0.489743	0.49794
1805	0.666667	0.3125	0.522727	0.412698	0.463415	0.477778	0.344504	0.475601	0.475528
1810	0.597015	0.323529	0.658537	0.539683	0.575	0.544444	0.432337	0.538753	0.54837
1815	0.645161	0.411765	0.581395	0.461538	0.481013	0.516667	0.395032	0.516174	0.517729
1820	0.580645	0.378378	0.536585	0.338462	0.441558	0.455556	0.321118	0.455126	0.460014
1825	0.730159	0.314286	0.461538	0.372881	0.545455	0.483333	0.351153	0.484864	0.482158
1830	0.566667	0.444444	0.55914	0.4	0.5	0.5	0.369436	0.49405	0.499331
1835	0.52459	0.361111	0.521739	0.461538	0.506024	0.477778	0.342086	0.475001	0.479137
1840	0.566667	0.4	0.565217	0.461538	0.435897	0.488889	0.357566	0.485864	0.488425
1845	0.509091	0.253521	0.505495	0.352941	0.48	0.422222	0.274969	0.42021	0.428646
1850	0.655738	0.338028	0.444444	0.4	0.512195	0.466667	0.334008	0.470081	0.467001
1855	0.566038	0.405405	0.47619	0.369231	0.52381	0.466667	0.331608	0.468135	0.470709
1860	0.576271	0.328767	0.536585	0.393939	0.525	0.472222	0.340954	0.472113	0.478466
1865	0.621622	0.380952	0.533333	0.440678	0.513514	0.505556	0.383097	0.49802	0.499664
1870	0.509091	0.435897	0.623656	0.5	0.428571	0.505556	0.38115	0.499443	0.505731
1875	0.677966	0.318841	0.597701	0.4	0.5	0.5	0.373047	0.498902	0.504304
1880	0.633333	0.41791	0.55814	0.322581	0.517647	0.494444	0.365255	0.489922	0.496062
1885	0.655172	0.405405	0.517647	0.393443	0.390244	0.466667	0.331404	0.472382	0.469506
1890	0.548387	0.444444	0.545455	0.45614	0.583333	0.516667	0.397186	0.515552	0.521151
1895	0.666667	0.393443	0.483516	0.491803	0.482759	0.5	0.369939	0.503638	0.497719
1900	0.566667	0.32	0.574713	0.375	0.513514	0.472222	0.340207	0.469979	0.479494
1905	0.45283	0.26506	0.512195	0.451613	0.55	0.444444	0.306438	0.44634	0.455837
1910	0.690909	0.5	0.595745	0.6	0.481013	0.566667	0.454004	0.573533	0.568099
1915	0.622951	0.3125	0.623656	0.5	0.615385	0.544444	0.427178	0.534898	0.544004
1920	0.740741	0.295082	0.521739	0.486486	0.455696	0.494444	0.365857	0.499949	0.49455
1925	0.603175	0.305556	0.561798	0.387097	0.567568	0.488889	0.360208	0.485038	0.493684
1930	0.6875	0.318841	0.593407	0.31746	0.438356	0.477778	0.345837	0.471113	0.476921
1935	0.580645	0.349206	0.551724	0.285714	0.470588	0.455556	0.316287	0.447576	0.456439
1940	0.551724	0.338028	0.47619	0.366197	0.5	0.444444	0.306717	0.446428	0.450121
1945	0.724138	0.358209	0.534884	0.465753	0.447368	0.5	0.375972	0.50607	0.501529
1950	0.516129	0.262295	0.553191	0.338462	0.538462	0.455556	0.315267	0.441708	0.454746
1955	0.6	0.272727	0.465116	0.393939	0.536585	0.455556	0.317397	0.453674	0.455992
1960	0.642857	0.361111	0.487805	0.470588	0.512195	0.488889	0.361462	0.494911	0.492244
1965	0.655172	0.322581	0.505263	0.461538	0.4	0.466667	0.327841	0.468911	0.464659
1970	0.596491	0.328358	0.539326	0.276923	0.439024	0.438889	0.29458	0.436025	0.443278
1975	0.6	0.375	0.5	0.373333	0.38961	0.444444	0.307493	0.447589	0.446939
1980	0.645161	0.426667	0.55	0.31746	0.375	0.461111	0.32825	0.462858	0.464103
1985	0.690909	0.383562	0.518519	0.514286	0.493827	0.511111	0.390609	0.52022	0.515221
1990	0.62069	0.347826	0.5	0.47619	0.512821	0.488889	0.357132	0.491505	0.490498
1995	0.590164	0.388889	0.505747	0.430769	0.506667	0.483333	0.353845	0.484447	0.485637
2000	0.440678	0.384615	0.5	0.518519	0.517647	0.472222	0.338652	0.472292	0.476395

## Sheet: SVM
Number of features	Pre-vaccination	ChAdOx1-Onset	MenACWY-Onset	ChAdOx1-7D	MenACWY-7D	ACC	MCC	Macro F1	Weighted F1
5	0.53012	0.289855	0.361111	0.264706	0.382353	0.372222	0.230433	0.365629	0.364048
10	0.647887	0.463768	0.564103	0.361111	0.4	0.488889	0.370351	0.487374	0.487996
15	0.684932	0.5	0.571429	0.492754	0.520548	0.555556	0.453706	0.553932	0.551918
20	0.722222	0.540541	0.604651	0.548387	0.545455	0.594444	0.499883	0.592251	0.588979
25	0.657534	0.463768	0.536585	0.542857	0.575758	0.555556	0.453948	0.5553	0.55269
30	0.693333	0.463768	0.518519	0.529412	0.567164	0.555556	0.454312	0.554439	0.549541
35	0.717949	0.447761	0.536585	0.584615	0.588235	0.577778	0.482043	0.575029	0.56929
40	0.6	0.453333	0.487179	0.459016	0.575758	0.516667	0.408969	0.515057	0.514633
45	0.630137	0.416667	0.506329	0.558824	0.588235	0.538889	0.433478	0.540038	0.537243
50	0.647887	0.450704	0.518519	0.545455	0.591549	0.55	0.444102	0.550823	0.548053
55	0.60274	0.422535	0.512195	0.537313	0.597015	0.533333	0.425005	0.53436	0.533852
60	0.647059	0.493151	0.512195	0.542857	0.597015	0.555556	0.452331	0.558455	0.554862
65	0.676471	0.465753	0.556962	0.617647	0.666667	0.594444	0.500449	0.5967	0.594597
70	0.71875	0.584615	0.6	0.545455	0.586667	0.605556	0.506659	0.607097	0.604183
75	0.738462	0.59375	0.593407	0.575758	0.594595	0.616667	0.520836	0.619194	0.614169
80	0.676923	0.57971	0.574713	0.606061	0.520548	0.588889	0.487748	0.591591	0.584983
85	0.676923	0.535211	0.481928	0.638889	0.521739	0.566667	0.464581	0.570938	0.558341
90	0.686567	0.567568	0.512195	0.606061	0.507042	0.572222	0.47076	0.575887	0.564911
95	0.746269	0.571429	0.469136	0.615385	0.457143	0.566667	0.465015	0.571872	0.554182
100	0.746269	0.571429	0.475	0.615385	0.478873	0.572222	0.472169	0.577391	0.560663
105	0.746269	0.6	0.604651	0.647059	0.521739	0.622222	0.532477	0.623944	0.614797
110	0.735294	0.608696	0.604651	0.647059	0.521739	0.622222	0.532673	0.623488	0.614623
115	0.707692	0.611111	0.651163	0.567164	0.514286	0.611111	0.517623	0.610283	0.60775
120	0.738462	0.621622	0.643678	0.523077	0.521739	0.611111	0.517538	0.609715	0.60703
125	0.716418	0.583333	0.643678	0.557377	0.575342	0.616667	0.522766	0.61523	0.614385
130	0.705882	0.6	0.659091	0.52459	0.575342	0.616667	0.522439	0.612981	0.614303
135	0.727273	0.6	0.644444	0.571429	0.535211	0.616667	0.522097	0.615671	0.612591
140	0.727273	0.6	0.629213	0.571429	0.527778	0.611111	0.515101	0.611139	0.60692
145	0.727273	0.6	0.629213	0.571429	0.527778	0.611111	0.515101	0.611139	0.60692
150	0.666667	0.575342	0.622222	0.539683	0.540541	0.588889	0.485397	0.588891	0.588426
155	0.677419	0.591549	0.629213	0.571429	0.533333	0.6	0.499479	0.600589	0.598605
160	0.677966	0.567568	0.681818	0.52459	0.615385	0.616667	0.519851	0.613465	0.618915
165	0.644068	0.56	0.681818	0.516129	0.605263	0.605556	0.506625	0.601456	0.60835
170	0.644068	0.571429	0.674419	0.516129	0.605263	0.605556	0.50783	0.602261	0.608514
175	0.6875	0.506667	0.636364	0.451613	0.591549	0.577778	0.473994	0.574739	0.579825
180	0.666667	0.506667	0.643678	0.459016	0.591549	0.577778	0.474732	0.573515	0.579612
185	0.69697	0.547945	0.622222	0.508475	0.611111	0.6	0.500778	0.597345	0.599159
190	0.694444	0.514286	0.622222	0.508475	0.608696	0.594444	0.496342	0.589625	0.592031
195	0.694444	0.514286	0.622222	0.508475	0.608696	0.594444	0.496342	0.589625	0.592031
200	0.714286	0.507042	0.622222	0.508475	0.6	0.594444	0.495372	0.590405	0.591919
205	0.764706	0.56338	0.636364	0.634921	0.6	0.638889	0.551765	0.639874	0.635137
210	0.746269	0.542857	0.636364	0.646154	0.571429	0.627778	0.537697	0.628614	0.623769
215	0.716418	0.527778	0.533333	0.47619	0.529412	0.555556	0.446782	0.556626	0.551395
220	0.716418	0.527778	0.533333	0.47619	0.529412	0.555556	0.446782	0.556626	0.551395
225	0.746269	0.507042	0.521739	0.516129	0.5	0.555556	0.445871	0.558236	0.549332
230	0.746269	0.507042	0.521739	0.516129	0.5	0.555556	0.445871	0.558236	0.549332
235	0.727273	0.571429	0.521739	0.5	0.5	0.561111	0.452792	0.564088	0.555388
240	0.727273	0.571429	0.543478	0.5	0.5	0.566667	0.459792	0.568436	0.561064
245	0.727273	0.535211	0.526316	0.483871	0.484848	0.55	0.438555	0.551504	0.543804
250	0.727273	0.527778	0.526316	0.491803	0.484848	0.55	0.438558	0.551604	0.543763
255	0.727273	0.542857	0.547368	0.47619	0.484848	0.555556	0.445601	0.555707	0.549422
260	0.746269	0.597015	0.553191	0.47619	0.521739	0.577778	0.472742	0.578881	0.572335
265	0.8	0.591549	0.595745	0.677419	0.588235	0.644444	0.556892	0.65059	0.639785
270	0.793651	0.619718	0.617021	0.646154	0.597015	0.65	0.564337	0.654712	0.646271
275	0.8125	0.6	0.580645	0.634921	0.6	0.638889	0.549106	0.645613	0.635002
280	0.806452	0.628571	0.586957	0.676923	0.619718	0.655556	0.569903	0.663724	0.652406
285	0.819672	0.638889	0.586957	0.676923	0.6	0.655556	0.570369	0.664488	0.651936
290	0.786885	0.630137	0.608696	0.676923	0.57971	0.65	0.563922	0.65647	0.646104
295	0.786885	0.630137	0.608696	0.666667	0.558824	0.644444	0.557523	0.650242	0.639637
300	0.786885	0.621622	0.577778	0.636364	0.550725	0.627778	0.536874	0.634675	0.623108
305	0.786885	0.621622	0.577778	0.636364	0.550725	0.627778	0.536874	0.634675	0.623108
310	0.786885	0.621622	0.577778	0.636364	0.550725	0.627778	0.536874	0.634675	0.623108
315	0.761905	0.60274	0.608696	0.584615	0.626866	0.633333	0.544107	0.636964	0.632413
320	0.75	0.611111	0.637363	0.584615	0.676471	0.65	0.565003	0.651912	0.650814
325	0.75	0.586667	0.629213	0.584615	0.656716	0.638889	0.5526	0.641442	0.639705
330	0.75	0.586667	0.629213	0.584615	0.656716	0.638889	0.5526	0.641442	0.639705
335	0.75	0.578947	0.629213	0.584615	0.666667	0.638889	0.553277	0.641889	0.640556
340	0.75	0.586667	0.629213	0.584615	0.656716	0.638889	0.5526	0.641442	0.639705
345	0.75	0.578947	0.629213	0.606061	0.646154	0.638889	0.553942	0.642075	0.639458
350	0.75	0.578947	0.629213	0.606061	0.646154	0.638889	0.553942	0.642075	0.639458
355	0.75	0.586667	0.637363	0.584615	0.646154	0.638889	0.552907	0.64096	0.639427
360	0.75	0.621622	0.659341	0.584615	0.636364	0.65	0.566241	0.650388	0.649344
365	0.75	0.621622	0.659341	0.584615	0.636364	0.65	0.566241	0.650388	0.649344
370	0.75	0.621622	0.659341	0.59375	0.656716	0.655556	0.572618	0.656286	0.655502
375	0.69697	0.56	0.636364	0.575758	0.584615	0.611111	0.519516	0.610741	0.61024
380	0.69697	0.567568	0.636364	0.575758	0.575758	0.611111	0.518862	0.610483	0.60961
385	0.69697	0.56	0.636364	0.575758	0.584615	0.611111	0.519516	0.610741	0.61024
390	0.69697	0.567568	0.636364	0.575758	0.575758	0.611111	0.518862	0.610483	0.60961
395	0.69697	0.567568	0.636364	0.575758	0.575758	0.611111	0.518862	0.610483	0.60961
400	0.69697	0.567568	0.636364	0.575758	0.575758	0.611111	0.518862	0.610483	0.60961
405	0.69697	0.567568	0.636364	0.575758	0.575758	0.611111	0.518862	0.610483	0.60961
410	0.69697	0.567568	0.636364	0.575758	0.575758	0.611111	0.518862	0.610483	0.60961
415	0.716418	0.586667	0.637363	0.606061	0.491803	0.611111	0.520845	0.607662	0.602433
420	0.716418	0.586667	0.637363	0.606061	0.491803	0.611111	0.520845	0.607662	0.602433
425	0.716418	0.586667	0.637363	0.606061	0.491803	0.611111	0.520845	0.607662	0.602433
430	0.716418	0.586667	0.637363	0.606061	0.491803	0.611111	0.520845	0.607662	0.602433
435	0.716418	0.578947	0.637363	0.606061	0.5	0.611111	0.521626	0.607758	0.602885
440	0.716418	0.578947	0.637363	0.606061	0.5	0.611111	0.521626	0.607758	0.602885
445	0.716418	0.578947	0.637363	0.606061	0.5	0.611111	0.521626	0.607758	0.602885
450	0.716418	0.578947	0.637363	0.606061	0.5	0.611111	0.521626	0.607758	0.602885
455	0.716418	0.578947	0.637363	0.606061	0.5	0.611111	0.521626	0.607758	0.602885
460	0.716418	0.578947	0.637363	0.606061	0.5	0.611111	0.521626	0.607758	0.602885
465	0.686567	0.586667	0.651685	0.548387	0.537313	0.605556	0.510893	0.602124	0.602117
470	0.686567	0.586667	0.651685	0.548387	0.537313	0.605556	0.510893	0.602124	0.602117
475	0.686567	0.594595	0.659341	0.516129	0.545455	0.605556	0.510493	0.600417	0.602048
480	0.69697	0.594595	0.659341	0.507937	0.545455	0.605556	0.510354	0.600859	0.602358
485	0.69697	0.594595	0.659341	0.507937	0.545455	0.605556	0.510354	0.600859	0.602358
490	0.69697	0.594595	0.659341	0.507937	0.545455	0.605556	0.510354	0.600859	0.602358
495	0.69697	0.594595	0.666667	0.53125	0.545455	0.611111	0.517821	0.606987	0.608157
500	0.69697	0.594595	0.666667	0.53125	0.545455	0.611111	0.517821	0.606987	0.608157
505	0.69697	0.60274	0.659341	0.515152	0.5	0.6	0.504615	0.59484	0.5947
510	0.69697	0.60274	0.659341	0.523077	0.523077	0.605556	0.510959	0.601041	0.601278
515	0.69697	0.594595	0.644444	0.515152	0.53125	0.6	0.505102	0.596482	0.596436
520	0.69697	0.594595	0.644444	0.515152	0.53125	0.6	0.505102	0.596482	0.596436
525	0.69697	0.594595	0.644444	0.523077	0.523077	0.6	0.504438	0.596433	0.595895
530	0.686567	0.56338	0.608696	0.539683	0.537313	0.588889	0.488425	0.587128	0.585172
535	0.686567	0.527778	0.577778	0.571429	0.588235	0.588889	0.488766	0.590357	0.587462
540	0.69697	0.527778	0.577778	0.5625	0.588235	0.588889	0.488651	0.590652	0.58765
545	0.69697	0.527778	0.577778	0.5625	0.588235	0.588889	0.488651	0.590652	0.58765
550	0.69697	0.527778	0.577778	0.5625	0.588235	0.588889	0.488651	0.590652	0.58765
555	0.69697	0.527778	0.577778	0.5625	0.588235	0.588889	0.488651	0.590652	0.58765
560	0.69697	0.56338	0.590909	0.59375	0.619718	0.611111	0.516052	0.612945	0.609985
565	0.707692	0.56338	0.590909	0.615385	0.619718	0.616667	0.522959	0.619417	0.615319
570	0.764706	0.533333	0.511628	0.571429	0.617647	0.594444	0.498019	0.599749	0.590496
575	0.657143	0.540541	0.55	0.466667	0.552632	0.555556	0.449365	0.553396	0.552238
580	0.657143	0.540541	0.55	0.466667	0.552632	0.555556	0.449365	0.553396	0.552238
585	0.657143	0.540541	0.55	0.466667	0.552632	0.555556	0.449365	0.553396	0.552238
590	0.657143	0.540541	0.55	0.466667	0.552632	0.555556	0.449365	0.553396	0.552238
595	0.657143	0.540541	0.55	0.466667	0.552632	0.555556	0.449365	0.553396	0.552238
600	0.38806	0.324324	0.54321	0.294118	0.257143	0.366667	0.213457	0.361371	0.371409
605	0.38806	0.324324	0.54321	0.294118	0.257143	0.366667	0.213457	0.361371	0.371409
610	0.38806	0.324324	0.54321	0.294118	0.257143	0.366667	0.213457	0.361371	0.371409
615	0.38806	0.324324	0.54321	0.294118	0.257143	0.366667	0.213457	0.361371	0.371409
620	0.38806	0.324324	0.54321	0.294118	0.257143	0.366667	0.213457	0.361371	0.371409
625	0.38806	0.324324	0.54321	0.294118	0.257143	0.366667	0.213457	0.361371	0.371409
630	0.38806	0.324324	0.54321	0.294118	0.257143	0.366667	0.213457	0.361371	0.371409
635	0.38806	0.324324	0.54321	0.294118	0.257143	0.366667	0.213457	0.361371	0.371409
640	0.38806	0.324324	0.54321	0.294118	0.257143	0.366667	0.213457	0.361371	0.371409
645	0.38806	0.324324	0.54321	0.294118	0.257143	0.366667	0.213457	0.361371	0.371409
650	0.38806	0.324324	0.54321	0.294118	0.257143	0.366667	0.213457	0.361371	0.371409
655	0.38806	0.324324	0.54321	0.294118	0.257143	0.366667	0.213457	0.361371	0.371409
660	0.38806	0.324324	0.54321	0.294118	0.257143	0.366667	0.213457	0.361371	0.371409
665	0.38806	0.324324	0.54321	0.294118	0.257143	0.366667	0.213457	0.361371	0.371409
670	0.38806	0.324324	0.54321	0.294118	0.257143	0.366667	0.213457	0.361371	0.371409
675	0.38806	0.324324	0.54321	0.294118	0.257143	0.366667	0.213457	0.361371	0.371409
680	0.38806	0.324324	0.54321	0.294118	0.257143	0.366667	0.213457	0.361371	0.371409
685	0.38806	0.324324	0.54321	0.294118	0.257143	0.366667	0.213457	0.361371	0.371409
690	0.38806	0.324324	0.54321	0.294118	0.257143	0.366667	0.213457	0.361371	0.371409
695	0.38806	0.32	0.525	0.294118	0.257143	0.361111	0.207077	0.356864	0.365862
700	0.38806	0.324324	0.54321	0.294118	0.257143	0.366667	0.213457	0.361371	0.371409
705	0.38806	0.32	0.525	0.294118	0.257143	0.361111	0.207077	0.356864	0.365862
710	0.38806	0.324324	0.54321	0.294118	0.257143	0.366667	0.213457	0.361371	0.371409
715	0.38806	0.324324	0.54321	0.294118	0.257143	0.366667	0.213457	0.361371	0.371409
720	0.38806	0.324324	0.54321	0.294118	0.257143	0.366667	0.213457	0.361371	0.371409
725	0.38806	0.324324	0.54321	0.294118	0.257143	0.366667	0.213457	0.361371	0.371409
730	0.38806	0.324324	0.54321	0.294118	0.257143	0.366667	0.213457	0.361371	0.371409
735	0.38806	0.324324	0.54321	0.294118	0.257143	0.366667	0.213457	0.361371	0.371409
740	0.38806	0.324324	0.54321	0.294118	0.257143	0.366667	0.213457	0.361371	0.371409
745	0.38806	0.324324	0.54321	0.294118	0.257143	0.366667	0.213457	0.361371	0.371409
750	0.38806	0.324324	0.54321	0.294118	0.257143	0.366667	0.213457	0.361371	0.371409
755	0.38806	0.324324	0.54321	0.294118	0.257143	0.366667	0.213457	0.361371	0.371409
760	0.38806	0.324324	0.54321	0.294118	0.257143	0.366667	0.213457	0.361371	0.371409
765	0.38806	0.324324	0.54321	0.294118	0.257143	0.366667	0.213457	0.361371	0.371409
770	0.38806	0.324324	0.54321	0.294118	0.257143	0.366667	0.213457	0.361371	0.371409
775	0.38806	0.324324	0.54321	0.294118	0.257143	0.366667	0.213457	0.361371	0.371409
780	0.38806	0.324324	0.54321	0.294118	0.257143	0.366667	0.213457	0.361371	0.371409
785	0.38806	0.324324	0.54321	0.294118	0.257143	0.366667	0.213457	0.361371	0.371409
790	0.38806	0.324324	0.54321	0.294118	0.257143	0.366667	0.213457	0.361371	0.371409
795	0.38806	0.324324	0.54321	0.294118	0.257143	0.366667	0.213457	0.361371	0.371409
800	0.38806	0.324324	0.54321	0.294118	0.257143	0.366667	0.213457	0.361371	0.371409
805	0.481928	0.338462	0.404762	0.31746	0.276923	0.372222	0.224047	0.363907	0.36137
810	0.481928	0.338462	0.404762	0.31746	0.276923	0.372222	0.224047	0.363907	0.36137
815	0.481928	0.338462	0.404762	0.31746	0.276923	0.372222	0.224047	0.363907	0.36137
820	0.481928	0.338462	0.404762	0.31746	0.276923	0.372222	0.224047	0.363907	0.36137
825	0.481928	0.338462	0.404762	0.31746	0.276923	0.372222	0.224047	0.363907	0.36137
830	0.481928	0.338462	0.404762	0.31746	0.276923	0.372222	0.224047	0.363907	0.36137
835	0.481928	0.338462	0.404762	0.31746	0.276923	0.372222	0.224047	0.363907	0.36137
840	0.481928	0.338462	0.404762	0.31746	0.276923	0.372222	0.224047	0.363907	0.36137
845	0.481928	0.338462	0.404762	0.31746	0.276923	0.372222	0.224047	0.363907	0.36137
850	0.481928	0.338462	0.404762	0.31746	0.276923	0.372222	0.224047	0.363907	0.36137
855	0.481928	0.338462	0.404762	0.31746	0.276923	0.372222	0.224047	0.363907	0.36137
860	0.481928	0.338462	0.404762	0.31746	0.276923	0.372222	0.224047	0.363907	0.36137
865	0.481928	0.338462	0.404762	0.31746	0.276923	0.372222	0.224047	0.363907	0.36137
870	0.481928	0.338462	0.404762	0.31746	0.276923	0.372222	0.224047	0.363907	0.36137
875	0.481928	0.338462	0.404762	0.31746	0.276923	0.372222	0.224047	0.363907	0.36137
880	0.487805	0.338462	0.404762	0.31746	0.272727	0.372222	0.223323	0.364243	0.361361
885	0.487805	0.338462	0.404762	0.31746	0.272727	0.372222	0.223323	0.364243	0.361361
890	0.487805	0.338462	0.404762	0.31746	0.272727	0.372222	0.223323	0.364243	0.361361
895	0.487805	0.338462	0.404762	0.31746	0.272727	0.372222	0.223323	0.364243	0.361361
900	0.487805	0.338462	0.385542	0.31746	0.298507	0.372222	0.223461	0.365555	0.362215
905	0.487805	0.338462	0.385542	0.31746	0.298507	0.372222	0.223461	0.365555	0.362215
910	0.487805	0.338462	0.385542	0.31746	0.298507	0.372222	0.223461	0.365555	0.362215
915	0.487805	0.338462	0.385542	0.31746	0.298507	0.372222	0.223461	0.365555	0.362215
920	0.487805	0.338462	0.385542	0.31746	0.298507	0.372222	0.223461	0.365555	0.362215
925	0.487805	0.338462	0.385542	0.31746	0.298507	0.372222	0.223461	0.365555	0.362215
930	0.487805	0.338462	0.385542	0.31746	0.298507	0.372222	0.223461	0.365555	0.362215
935	0.487805	0.338462	0.385542	0.31746	0.298507	0.372222	0.223461	0.365555	0.362215
940	0.487805	0.338462	0.385542	0.31746	0.298507	0.372222	0.223461	0.365555	0.362215
945	0.487805	0.338462	0.385542	0.31746	0.298507	0.372222	0.223461	0.365555	0.362215
950	0.487805	0.338462	0.385542	0.31746	0.298507	0.372222	0.223461	0.365555	0.362215
955	0.487805	0.338462	0.385542	0.31746	0.298507	0.372222	0.223461	0.365555	0.362215
960	0.487805	0.34375	0.395349	0.31746	0.246154	0.366667	0.215674	0.358104	0.35382
965	0.487805	0.34375	0.395349	0.31746	0.246154	0.366667	0.215674	0.358104	0.35382
970	0.487805	0.34375	0.395349	0.31746	0.246154	0.366667	0.215674	0.358104	0.35382
975	0.487805	0.34375	0.395349	0.31746	0.246154	0.366667	0.215674	0.358104	0.35382
980	0.487805	0.34375	0.395349	0.31746	0.246154	0.366667	0.215674	0.358104	0.35382
985	0.487805	0.34375	0.395349	0.31746	0.246154	0.366667	0.215674	0.358104	0.35382
990	0.487805	0.34375	0.395349	0.31746	0.246154	0.366667	0.215674	0.358104	0.35382
995	0.487805	0.34375	0.395349	0.31746	0.246154	0.366667	0.215674	0.358104	0.35382
1000	0.487805	0.34375	0.395349	0.31746	0.246154	0.366667	0.215674	0.358104	0.35382
1005	0.487805	0.34375	0.395349	0.31746	0.246154	0.366667	0.215674	0.358104	0.35382
1010	0.487805	0.34375	0.395349	0.31746	0.246154	0.366667	0.215674	0.358104	0.35382
1015	0.487805	0.34375	0.395349	0.31746	0.246154	0.366667	0.215674	0.358104	0.35382
1020	0.487805	0.34375	0.395349	0.31746	0.246154	0.366667	0.215674	0.358104	0.35382
1025	0.487805	0.34375	0.395349	0.31746	0.246154	0.366667	0.215674	0.358104	0.35382
1030	0.487805	0.34375	0.395349	0.31746	0.246154	0.366667	0.215674	0.358104	0.35382
1035	0.487805	0.34375	0.395349	0.31746	0.246154	0.366667	0.215674	0.358104	0.35382
1040	0.487805	0.34375	0.395349	0.31746	0.246154	0.366667	0.215674	0.358104	0.35382
1045	0.487805	0.34375	0.395349	0.31746	0.246154	0.366667	0.215674	0.358104	0.35382
1050	0.487805	0.34375	0.395349	0.31746	0.246154	0.366667	0.215674	0.358104	0.35382
1055	0.487805	0.34375	0.395349	0.31746	0.246154	0.366667	0.215674	0.358104	0.35382
1060	0.487805	0.34375	0.395349	0.31746	0.246154	0.366667	0.215674	0.358104	0.35382
1065	0.487805	0.34375	0.395349	0.31746	0.246154	0.366667	0.215674	0.358104	0.35382
1070	0.487805	0.34375	0.395349	0.31746	0.246154	0.366667	0.215674	0.358104	0.35382
1075	0.487805	0.34375	0.395349	0.31746	0.246154	0.366667	0.215674	0.358104	0.35382
1080	0.487805	0.34375	0.395349	0.31746	0.246154	0.366667	0.215674	0.358104	0.35382
1085	0.487805	0.34375	0.395349	0.31746	0.246154	0.366667	0.215674	0.358104	0.35382
1090	0.487805	0.34375	0.395349	0.31746	0.246154	0.366667	0.215674	0.358104	0.35382
1095	0.487805	0.34375	0.395349	0.31746	0.246154	0.366667	0.215674	0.358104	0.35382
1100	0.487805	0.34375	0.395349	0.31746	0.246154	0.366667	0.215674	0.358104	0.35382
1105	0.487805	0.34375	0.395349	0.31746	0.246154	0.366667	0.215674	0.358104	0.35382
1110	0.487805	0.34375	0.395349	0.31746	0.246154	0.366667	0.215674	0.358104	0.35382
1115	0.493827	0.338462	0.395349	0.322581	0.272727	0.372222	0.221876	0.364589	0.360727
1120	0.493827	0.338462	0.395349	0.322581	0.272727	0.372222	0.221876	0.364589	0.360727
1125	0.493827	0.338462	0.395349	0.322581	0.272727	0.372222	0.221876	0.364589	0.360727
1130	0.493827	0.338462	0.395349	0.322581	0.272727	0.372222	0.221876	0.364589	0.360727
1135	0.493827	0.338462	0.395349	0.322581	0.272727	0.372222	0.221876	0.364589	0.360727
1140	0.493827	0.338462	0.395349	0.322581	0.272727	0.372222	0.221876	0.364589	0.360727
1145	0.493827	0.338462	0.395349	0.322581	0.272727	0.372222	0.221876	0.364589	0.360727
1150	0.493827	0.338462	0.395349	0.322581	0.272727	0.372222	0.221876	0.364589	0.360727
1155	0.493827	0.338462	0.395349	0.322581	0.272727	0.372222	0.221876	0.364589	0.360727
1160	0.493827	0.338462	0.395349	0.322581	0.272727	0.372222	0.221876	0.364589	0.360727
1165	0.493827	0.338462	0.395349	0.322581	0.272727	0.372222	0.221876	0.364589	0.360727
1170	0.487805	0.338462	0.395349	0.322581	0.246154	0.366667	0.215548	0.35807	0.353704
1175	0.487805	0.338462	0.395349	0.322581	0.246154	0.366667	0.215548	0.35807	0.353704
1180	0.487805	0.338462	0.395349	0.322581	0.246154	0.366667	0.215548	0.35807	0.353704
1185	0.487805	0.338462	0.395349	0.322581	0.246154	0.366667	0.215548	0.35807	0.353704
1190	0.487805	0.338462	0.395349	0.322581	0.246154	0.366667	0.215548	0.35807	0.353704
1195	0.487805	0.338462	0.395349	0.322581	0.246154	0.366667	0.215548	0.35807	0.353704
1200	0.487805	0.338462	0.395349	0.322581	0.246154	0.366667	0.215548	0.35807	0.353704
1205	0.487805	0.338462	0.395349	0.322581	0.246154	0.366667	0.215548	0.35807	0.353704
1210	0.487805	0.338462	0.395349	0.322581	0.246154	0.366667	0.215548	0.35807	0.353704
1215	0.47619	0.3125	0.395349	0.305085	0.268657	0.361111	0.208128	0.351556	0.349283
1220	0.47619	0.3125	0.395349	0.305085	0.268657	0.361111	0.208128	0.351556	0.349283
1225	0.47619	0.3125	0.395349	0.305085	0.268657	0.361111	0.208128	0.351556	0.349283
1230	0.47619	0.3125	0.395349	0.305085	0.268657	0.361111	0.208128	0.351556	0.349283
1235	0.47619	0.3125	0.395349	0.305085	0.268657	0.361111	0.208128	0.351556	0.349283
1240	0.47619	0.3125	0.395349	0.305085	0.268657	0.361111	0.208128	0.351556	0.349283
1245	0.47619	0.3125	0.395349	0.305085	0.268657	0.361111	0.208128	0.351556	0.349283
1250	0.47619	0.3125	0.395349	0.305085	0.268657	0.361111	0.208128	0.351556	0.349283
1255	0.47619	0.3125	0.395349	0.305085	0.268657	0.361111	0.208128	0.351556	0.349283
1260	0.493827	0.387097	0.395349	0.290323	0.26087	0.372222	0.220834	0.365493	0.361566
1265	0.493827	0.387097	0.395349	0.290323	0.26087	0.372222	0.220834	0.365493	0.361566
1270	0.493827	0.387097	0.395349	0.290323	0.26087	0.372222	0.220834	0.365493	0.361566
1275	0.493827	0.387097	0.395349	0.290323	0.26087	0.372222	0.220834	0.365493	0.361566
1280	0.493827	0.387097	0.395349	0.290323	0.26087	0.372222	0.220834	0.365493	0.361566
1285	0.493827	0.387097	0.395349	0.290323	0.26087	0.372222	0.220834	0.365493	0.361566
1290	0.493827	0.387097	0.395349	0.290323	0.26087	0.372222	0.220834	0.365493	0.361566
1295	0.493827	0.387097	0.395349	0.290323	0.26087	0.372222	0.220834	0.365493	0.361566
1300	0.512195	0.387097	0.395349	0.290323	0.264706	0.377778	0.228558	0.369934	0.365399
1305	0.512195	0.380952	0.395349	0.295082	0.264706	0.377778	0.228422	0.369657	0.365066
1310	0.512195	0.380952	0.395349	0.295082	0.264706	0.377778	0.228422	0.369657	0.365066
1315	0.512195	0.387097	0.395349	0.290323	0.264706	0.377778	0.228558	0.369934	0.365399
1320	0.512195	0.387097	0.395349	0.290323	0.264706	0.377778	0.228558	0.369934	0.365399
1325	0.512195	0.380952	0.395349	0.295082	0.264706	0.377778	0.228422	0.369657	0.365066
1330	0.512195	0.380952	0.395349	0.295082	0.264706	0.377778	0.228422	0.369657	0.365066
1335	0.512195	0.387097	0.395349	0.290323	0.264706	0.377778	0.228558	0.369934	0.365399
1340	0.512195	0.387097	0.395349	0.290323	0.264706	0.377778	0.228558	0.369934	0.365399
1345	0.512195	0.387097	0.395349	0.290323	0.264706	0.377778	0.228558	0.369934	0.365399
1350	0.493827	0.380952	0.4	0.295082	0.257143	0.372222	0.220848	0.365401	0.361599
1355	0.493827	0.380952	0.4	0.295082	0.257143	0.372222	0.220848	0.365401	0.361599
1360	0.493827	0.380952	0.4	0.295082	0.257143	0.372222	0.220848	0.365401	0.361599
1365	0.493827	0.380952	0.4	0.295082	0.257143	0.372222	0.220848	0.365401	0.361599
1370	0.493827	0.380952	0.4	0.295082	0.257143	0.372222	0.220848	0.365401	0.361599
1375	0.493827	0.380952	0.4	0.295082	0.257143	0.372222	0.220848	0.365401	0.361599
1380	0.493827	0.380952	0.4	0.295082	0.257143	0.372222	0.220848	0.365401	0.361599
1385	0.493827	0.380952	0.4	0.295082	0.257143	0.372222	0.220848	0.365401	0.361599
1390	0.493827	0.380952	0.4	0.290323	0.26087	0.372222	0.221303	0.365194	0.361654
1395	0.493827	0.380952	0.4	0.295082	0.257143	0.372222	0.220848	0.365401	0.361599
1400	0.493827	0.380952	0.4	0.295082	0.257143	0.372222	0.220848	0.365401	0.361599
1405	0.493827	0.3	0.390805	0.3	0.277778	0.361111	0.205135	0.352482	0.349876
1410	0.493827	0.3	0.390805	0.3	0.277778	0.361111	0.205135	0.352482	0.349876
1415	0.493827	0.3	0.390805	0.3	0.277778	0.361111	0.205135	0.352482	0.349876
1420	0.493827	0.3	0.390805	0.3	0.277778	0.361111	0.205135	0.352482	0.349876
1425	0.493827	0.3	0.390805	0.3	0.277778	0.361111	0.205135	0.352482	0.349876
1430	0.493827	0.3	0.390805	0.3	0.277778	0.361111	0.205135	0.352482	0.349876
1435	0.493827	0.3	0.390805	0.3	0.277778	0.361111	0.205135	0.352482	0.349876
1440	0.493827	0.3	0.390805	0.3	0.277778	0.361111	0.205135	0.352482	0.349876
1445	0.493827	0.3	0.390805	0.3	0.277778	0.361111	0.205135	0.352482	0.349876
1450	0.493827	0.3	0.390805	0.3	0.277778	0.361111	0.205135	0.352482	0.349876
1455	0.493827	0.3	0.390805	0.3	0.277778	0.361111	0.205135	0.352482	0.349876
1460	0.493827	0.3	0.390805	0.3	0.277778	0.361111	0.205135	0.352482	0.349876
1465	0.493827	0.3	0.390805	0.3	0.277778	0.361111	0.205135	0.352482	0.349876
1470	0.493827	0.3	0.390805	0.3	0.277778	0.361111	0.205135	0.352482	0.349876
1475	0.493827	0.3	0.390805	0.3	0.277778	0.361111	0.205135	0.352482	0.349876
1480	0.493827	0.3	0.390805	0.3	0.277778	0.361111	0.205135	0.352482	0.349876
1485	0.493827	0.3	0.390805	0.3	0.277778	0.361111	0.205135	0.352482	0.349876
1490	0.493827	0.3	0.390805	0.3	0.277778	0.361111	0.205135	0.352482	0.349876
1495	0.493827	0.3	0.390805	0.3	0.277778	0.361111	0.205135	0.352482	0.349876
1500	0.493827	0.3	0.390805	0.3	0.277778	0.361111	0.205135	0.352482	0.349876
1505	0.493827	0.3	0.390805	0.3	0.277778	0.361111	0.205135	0.352482	0.349876
1510	0.493827	0.3	0.390805	0.3	0.277778	0.361111	0.205135	0.352482	0.349876
1515	0.493827	0.3	0.390805	0.3	0.277778	0.361111	0.205135	0.352482	0.349876
1520	0.493827	0.3	0.390805	0.3	0.277778	0.361111	0.205135	0.352482	0.349876
1525	0.493827	0.3	0.390805	0.3	0.277778	0.361111	0.205135	0.352482	0.349876
1530	0.493827	0.3	0.390805	0.3	0.277778	0.361111	0.205135	0.352482	0.349876
1535	0.493827	0.3	0.390805	0.3	0.277778	0.361111	0.205135	0.352482	0.349876
1540	0.493827	0.3	0.390805	0.3	0.277778	0.361111	0.205135	0.352482	0.349876
1545	0.493827	0.3	0.390805	0.3	0.277778	0.361111	0.205135	0.352482	0.349876
1550	0.493827	0.3	0.390805	0.3	0.277778	0.361111	0.205135	0.352482	0.349876
1555	0.493827	0.3	0.390805	0.3	0.277778	0.361111	0.205135	0.352482	0.349876
1560	0.493827	0.3	0.390805	0.3	0.277778	0.361111	0.205135	0.352482	0.349876
1565	0.493827	0.3	0.390805	0.3	0.277778	0.361111	0.205135	0.352482	0.349876
1570	0.493827	0.3	0.390805	0.3	0.277778	0.361111	0.205135	0.352482	0.349876
1575	0.493827	0.3	0.390805	0.3	0.277778	0.361111	0.205135	0.352482	0.349876
1580	0.493827	0.3	0.390805	0.3	0.277778	0.361111	0.205135	0.352482	0.349876
1585	0.493827	0.295082	0.395349	0.3	0.277778	0.361111	0.205586	0.352407	0.350161
1590	0.493827	0.295082	0.395349	0.3	0.277778	0.361111	0.205586	0.352407	0.350161
1595	0.493827	0.295082	0.395349	0.3	0.277778	0.361111	0.205586	0.352407	0.350161
1600	0.493827	0.295082	0.395349	0.3	0.277778	0.361111	0.205586	0.352407	0.350161
1605	0.493827	0.295082	0.395349	0.3	0.277778	0.361111	0.205586	0.352407	0.350161
1610	0.493827	0.295082	0.395349	0.3	0.277778	0.361111	0.205586	0.352407	0.350161
1615	0.493827	0.295082	0.395349	0.3	0.277778	0.361111	0.205586	0.352407	0.350161
1620	0.493827	0.295082	0.395349	0.3	0.277778	0.361111	0.205586	0.352407	0.350161
1625	0.493827	0.295082	0.395349	0.3	0.277778	0.361111	0.205586	0.352407	0.350161
1630	0.5	0.327869	0.390805	0.305085	0.30137	0.372222	0.218427	0.365026	0.362201
1635	0.5	0.327869	0.390805	0.305085	0.30137	0.372222	0.218427	0.365026	0.362201
1640	0.452381	0.405797	0.409639	0.327869	0.349206	0.394444	0.253759	0.388978	0.388427
1645	0.452381	0.405797	0.409639	0.327869	0.349206	0.394444	0.253759	0.388978	0.388427
1650	0.452381	0.4	0.409639	0.333333	0.349206	0.394444	0.253702	0.388912	0.388275
1655	0.452381	0.4	0.409639	0.333333	0.349206	0.394444	0.253702	0.388912	0.388275
1660	0.452381	0.4	0.409639	0.333333	0.349206	0.394444	0.253702	0.388912	0.388275
1665	0.452381	0.4	0.409639	0.333333	0.349206	0.394444	0.253702	0.388912	0.388275
1670	0.452381	0.4	0.409639	0.333333	0.349206	0.394444	0.253702	0.388912	0.388275
1675	0.452381	0.4	0.409639	0.333333	0.349206	0.394444	0.253702	0.388912	0.388275
1680	0.452381	0.4	0.409639	0.333333	0.349206	0.394444	0.253702	0.388912	0.388275
1685	0.452381	0.4	0.409639	0.333333	0.349206	0.394444	0.253702	0.388912	0.388275
1690	0.452381	0.4	0.409639	0.333333	0.349206	0.394444	0.253702	0.388912	0.388275
1695	0.452381	0.4	0.409639	0.333333	0.349206	0.394444	0.253702	0.388912	0.388275
1700	0.452381	0.4	0.409639	0.333333	0.349206	0.394444	0.253702	0.388912	0.388275
1705	0.452381	0.4	0.409639	0.333333	0.349206	0.394444	0.253702	0.388912	0.388275
1710	0.452381	0.4	0.409639	0.333333	0.349206	0.394444	0.253702	0.388912	0.388275
1715	0.452381	0.4	0.409639	0.333333	0.349206	0.394444	0.253702	0.388912	0.388275
1720	0.452381	0.4	0.409639	0.333333	0.349206	0.394444	0.253702	0.388912	0.388275
1725	0.452381	0.4	0.409639	0.333333	0.349206	0.394444	0.253702	0.388912	0.388275
1730	0.452381	0.4	0.409639	0.333333	0.349206	0.394444	0.253702	0.388912	0.388275
1735	0.452381	0.4	0.409639	0.333333	0.349206	0.394444	0.253702	0.388912	0.388275
1740	0.452381	0.4	0.409639	0.333333	0.349206	0.394444	0.253702	0.388912	0.388275
1745	0.452381	0.4	0.409639	0.333333	0.349206	0.394444	0.253702	0.388912	0.388275
1750	0.452381	0.405797	0.409639	0.327869	0.349206	0.394444	0.253759	0.388978	0.388427
1755	0.452381	0.4	0.409639	0.333333	0.349206	0.394444	0.253702	0.388912	0.388275
1760	0.452381	0.4	0.409639	0.333333	0.349206	0.394444	0.253702	0.388912	0.388275
1765	0.452381	0.4	0.409639	0.333333	0.349206	0.394444	0.253702	0.388912	0.388275
1770	0.452381	0.4	0.409639	0.333333	0.349206	0.394444	0.253702	0.388912	0.388275
1775	0.452381	0.4	0.409639	0.333333	0.349206	0.394444	0.253702	0.388912	0.388275
1780	0.452381	0.4	0.409639	0.333333	0.349206	0.394444	0.253702	0.388912	0.388275
1785	0.452381	0.4	0.409639	0.333333	0.349206	0.394444	0.253702	0.388912	0.388275
1790	0.452381	0.4	0.409639	0.333333	0.349206	0.394444	0.253702	0.388912	0.388275
1795	0.452381	0.4	0.409639	0.333333	0.349206	0.394444	0.253702	0.388912	0.388275
1800	0.475	0.428571	0.409091	0.262295	0.295082	0.383333	0.236669	0.374008	0.372846
1805	0.475	0.428571	0.409091	0.262295	0.295082	0.383333	0.236669	0.374008	0.372846
1810	0.475	0.428571	0.409091	0.262295	0.295082	0.383333	0.236669	0.374008	0.372846
1815	0.475	0.428571	0.409091	0.262295	0.295082	0.383333	0.236669	0.374008	0.372846
1820	0.475	0.428571	0.409091	0.262295	0.295082	0.383333	0.236669	0.374008	0.372846
1825	0.475	0.450704	0.413793	0.290323	0.3	0.394444	0.251836	0.385964	0.383923
1830	0.475	0.450704	0.413793	0.290323	0.3	0.394444	0.251836	0.385964	0.383923
1835	0.475	0.450704	0.413793	0.290323	0.3	0.394444	0.251836	0.385964	0.383923
1840	0.475	0.450704	0.413793	0.290323	0.3	0.394444	0.251836	0.385964	0.383923
1845	0.475	0.450704	0.413793	0.290323	0.3	0.394444	0.251836	0.385964	0.383923
1850	0.475	0.450704	0.413793	0.290323	0.3	0.394444	0.251836	0.385964	0.383923
1855	0.475	0.450704	0.413793	0.290323	0.3	0.394444	0.251836	0.385964	0.383923
1860	0.481013	0.450704	0.413793	0.290323	0.295082	0.394444	0.251059	0.386183	0.383772
1865	0.481013	0.422535	0.395349	0.285714	0.295082	0.383333	0.237572	0.375939	0.373023
1870	0.481013	0.422535	0.395349	0.285714	0.295082	0.383333	0.237572	0.375939	0.373023
1875	0.481013	0.422535	0.395349	0.285714	0.295082	0.383333	0.237572	0.375939	0.373023
1880	0.481013	0.422535	0.395349	0.285714	0.295082	0.383333	0.237572	0.375939	0.373023
1885	0.481013	0.422535	0.395349	0.285714	0.295082	0.383333	0.237572	0.375939	0.373023
1890	0.481013	0.422535	0.395349	0.285714	0.295082	0.383333	0.237572	0.375939	0.373023
1895	0.481013	0.422535	0.395349	0.285714	0.295082	0.383333	0.237572	0.375939	0.373023
1900	0.481013	0.422535	0.395349	0.285714	0.295082	0.383333	0.237572	0.375939	0.373023
1905	0.481013	0.422535	0.395349	0.285714	0.295082	0.383333	0.237572	0.375939	0.373023
1910	0.481013	0.422535	0.395349	0.285714	0.295082	0.383333	0.237572	0.375939	0.373023
1915	0.481013	0.422535	0.395349	0.285714	0.295082	0.383333	0.237572	0.375939	0.373023
1920	0.481013	0.422535	0.395349	0.285714	0.295082	0.383333	0.237572	0.375939	0.373023
1925	0.481013	0.422535	0.395349	0.285714	0.295082	0.383333	0.237572	0.375939	0.373023
1930	0.481013	0.422535	0.395349	0.285714	0.295082	0.383333	0.237572	0.375939	0.373023
1935	0.481013	0.422535	0.395349	0.285714	0.295082	0.383333	0.237572	0.375939	0.373023
1940	0.481013	0.422535	0.395349	0.285714	0.295082	0.383333	0.237572	0.375939	0.373023
1945	0.481013	0.422535	0.395349	0.285714	0.295082	0.383333	0.237572	0.375939	0.373023
1950	0.481013	0.422535	0.395349	0.285714	0.295082	0.383333	0.237572	0.375939	0.373023
1955	0.481013	0.422535	0.395349	0.28125	0.3	0.383333	0.238134	0.376029	0.3734
1960	0.481013	0.422535	0.395349	0.28125	0.3	0.383333	0.238134	0.376029	0.3734
1965	0.481013	0.422535	0.395349	0.28125	0.3	0.383333	0.238134	0.376029	0.3734
1970	0.481013	0.422535	0.395349	0.28125	0.3	0.383333	0.238134	0.376029	0.3734
1975	0.481013	0.422535	0.395349	0.28125	0.3	0.383333	0.238134	0.376029	0.3734
1980	0.481013	0.422535	0.395349	0.28125	0.3	0.383333	0.238134	0.376029	0.3734
1985	0.481013	0.422535	0.395349	0.28125	0.3	0.383333	0.238134	0.376029	0.3734
1990	0.487179	0.422535	0.390805	0.285714	0.295082	0.383333	0.236775	0.376263	0.37283
1995	0.487179	0.422535	0.390805	0.285714	0.295082	0.383333	0.236775	0.376263	0.37283
2000	0.487179	0.422535	0.390805	0.285714	0.295082	0.383333	0.236775	0.376263	0.37283

## Sheet: Bayes
Number of features	Pre-vaccination	ChAdOx1-Onset	MenACWY-Onset	ChAdOx1-7D	MenACWY-7D	ACC	MCC	Macro F1	Weighted F1
5	0.485437	0.307692	0.588235	0.294118	0.192308	0.405556	0.284215	0.373558	0.381037
10	0.431373	0.285714	0.578313	0.238806	0.076923	0.355556	0.218266	0.322226	0.330206
15	0.494624	0.327273	0.604651	0.32	0.196078	0.416667	0.293992	0.388525	0.395566
20	0.568182	0.350877	0.611765	0.338028	0.440678	0.477778	0.364777	0.461906	0.472321
25	0.561798	0.385965	0.619048	0.405797	0.491803	0.505556	0.399893	0.492882	0.502567
30	0.567901	0.385965	0.619048	0.415584	0.459016	0.5	0.390837	0.489503	0.497713
35	0.55814	0.385965	0.595238	0.371429	0.444444	0.483333	0.369063	0.471043	0.479245
40	0.564706	0.363636	0.627907	0.416667	0.451613	0.5	0.390143	0.484906	0.493912
45	0.564706	0.339623	0.636364	0.428571	0.4375	0.5	0.388172	0.481353	0.490488
50	0.564706	0.339623	0.636364	0.463768	0.461538	0.511111	0.401674	0.4932	0.501829
55	0.541176	0.363636	0.651163	0.457143	0.5	0.516667	0.409943	0.502624	0.513961
60	0.55814	0.350877	0.595238	0.441176	0.584615	0.516667	0.410195	0.506009	0.516365
65	0.55814	0.344828	0.578313	0.434783	0.5625	0.505556	0.39707	0.495713	0.504734
70	0.554217	0.350877	0.595238	0.457143	0.575758	0.516667	0.408608	0.506647	0.516377
75	0.547619	0.344828	0.578313	0.463768	0.575758	0.511111	0.402184	0.502057	0.510889
80	0.567901	0.327273	0.581395	0.5	0.545455	0.516667	0.407528	0.504405	0.51088
85	0.60241	0.37037	0.588235	0.492754	0.608696	0.544444	0.442474	0.532493	0.539324
90	0.6	0.363636	0.611765	0.5	0.588235	0.544444	0.441937	0.532727	0.540392
95	0.585366	0.363636	0.611765	0.492754	0.57971	0.538889	0.434704	0.526646	0.534885
100	0.625	0.363636	0.611765	0.555556	0.588235	0.561111	0.463089	0.548838	0.553679
105	0.607595	0.363636	0.611765	0.547945	0.588235	0.555556	0.455856	0.543835	0.549607
110	0.592593	0.363636	0.611765	0.514286	0.57971	0.544444	0.441493	0.532398	0.539638
115	0.609756	0.333333	0.604651	0.542857	0.588235	0.55	0.449208	0.535767	0.541694
120	0.615385	0.333333	0.604651	0.567568	0.588235	0.555556	0.455465	0.541834	0.546719
125	0.617284	0.333333	0.604651	0.535211	0.588235	0.55	0.448956	0.535743	0.541632
130	0.6	0.333333	0.604651	0.535211	0.57971	0.544444	0.441009	0.530581	0.536906
135	0.6	0.333333	0.604651	0.56338	0.57971	0.55	0.448061	0.536215	0.541601
140	0.6	0.327273	0.588235	0.56338	0.57971	0.544444	0.441262	0.53172	0.536203
145	0.607595	0.321429	0.571429	0.547945	0.558824	0.533333	0.427956	0.521444	0.524637
150	0.60241	0.333333	0.588235	0.46875	0.594595	0.533333	0.425686	0.517465	0.525321
155	0.634146	0.327273	0.595238	0.53125	0.613333	0.555556	0.453338	0.540248	0.545837
160	0.619048	0.350877	0.585366	0.507937	0.621622	0.55	0.448163	0.53697	0.543156
165	0.604651	0.350877	0.585366	0.491803	0.621622	0.544444	0.442029	0.530864	0.538148
170	0.611765	0.350877	0.585366	0.451613	0.621622	0.538889	0.434499	0.524248	0.532596
175	0.595238	0.333333	0.571429	0.483871	0.605263	0.533333	0.425848	0.517827	0.524728
180	0.609756	0.333333	0.571429	0.523077	0.613333	0.544444	0.439592	0.530186	0.535439
185	0.617284	0.333333	0.571429	0.545455	0.613333	0.55	0.446302	0.536167	0.540382
190	0.609756	0.37037	0.595238	0.53125	0.631579	0.561111	0.460304	0.547639	0.553964
195	0.609756	0.363636	0.578313	0.523077	0.613333	0.55	0.446924	0.537623	0.542792
200	0.626506	0.363636	0.578313	0.539683	0.631579	0.561111	0.460983	0.547943	0.552415
205	0.619048	0.357143	0.585366	0.516129	0.631579	0.555556	0.454682	0.541853	0.547938
210	0.626506	0.363636	0.60241	0.466667	0.632911	0.555556	0.452909	0.538426	0.546841
215	0.634146	0.37037	0.60241	0.507937	0.615385	0.561111	0.460145	0.546049	0.552192
220	0.65	0.37037	0.60241	0.523077	0.615385	0.566667	0.466454	0.552248	0.55727
225	0.634146	0.37037	0.60241	0.483871	0.632911	0.561111	0.459805	0.544742	0.552173
230	0.634146	0.37037	0.60241	0.483871	0.632911	0.561111	0.459805	0.544742	0.552173
235	0.641975	0.363636	0.60241	0.533333	0.641975	0.572222	0.472607	0.556666	0.562508
240	0.626506	0.377358	0.619048	0.5	0.625	0.566667	0.466761	0.549582	0.557454
245	0.626506	0.377358	0.619048	0.448276	0.634146	0.561111	0.459235	0.541067	0.550917
250	0.641975	0.37037	0.60241	0.474576	0.626506	0.561111	0.458331	0.543168	0.550427
255	0.641975	0.37037	0.60241	0.474576	0.626506	0.561111	0.458331	0.543168	0.550427
260	0.65	0.407407	0.611765	0.508475	0.634146	0.577778	0.478195	0.562359	0.568342
265	0.658228	0.444444	0.635294	0.533333	0.634146	0.594444	0.498891	0.581089	0.586745
270	0.658228	0.415094	0.627907	0.533333	0.634146	0.588889	0.491648	0.573742	0.579435
275	0.641026	0.407407	0.611765	0.508475	0.619048	0.572222	0.46991	0.557544	0.563457
280	0.658228	0.407407	0.611765	0.517241	0.619048	0.577778	0.477389	0.562738	0.56769
285	0.658228	0.407407	0.611765	0.517241	0.619048	0.577778	0.477389	0.562738	0.56769
290	0.658228	0.436364	0.619048	0.542373	0.626506	0.588889	0.491887	0.576504	0.580788
295	0.641026	0.436364	0.619048	0.533333	0.626506	0.583333	0.484426	0.571255	0.57651
300	0.649351	0.464286	0.626506	0.533333	0.619048	0.588889	0.491155	0.578505	0.583219
305	0.649351	0.464286	0.626506	0.533333	0.619048	0.588889	0.491155	0.578505	0.583219
310	0.649351	0.464286	0.626506	0.533333	0.619048	0.588889	0.491155	0.578505	0.583219
315	0.648649	0.472727	0.642857	0.548387	0.635294	0.6	0.503729	0.589583	0.595132
320	0.648649	0.472727	0.642857	0.539683	0.642857	0.6	0.503941	0.589355	0.595404
325	0.648649	0.472727	0.642857	0.539683	0.642857	0.6	0.503941	0.589355	0.595404
330	0.648649	0.472727	0.642857	0.539683	0.642857	0.6	0.503941	0.589355	0.595404
335	0.648649	0.481481	0.658824	0.516129	0.635294	0.6	0.503498	0.588075	0.59553
340	0.648649	0.490566	0.658824	0.516129	0.627907	0.6	0.503659	0.588415	0.595513
345	0.648649	0.490566	0.658824	0.516129	0.627907	0.6	0.503659	0.588415	0.595513
350	0.648649	0.490566	0.658824	0.516129	0.627907	0.6	0.503659	0.588415	0.595513
355	0.648649	0.490566	0.658824	0.483871	0.604651	0.588889	0.489586	0.577312	0.584839
360	0.648649	0.490566	0.658824	0.483871	0.604651	0.588889	0.489586	0.577312	0.584839
365	0.648649	0.490566	0.658824	0.507937	0.611765	0.594444	0.496818	0.583548	0.59047
370	0.648649	0.490566	0.658824	0.507937	0.611765	0.594444	0.496818	0.583548	0.59047
375	0.666667	0.481481	0.642857	0.517241	0.606742	0.594444	0.496855	0.582998	0.587945
380	0.666667	0.481481	0.642857	0.517241	0.606742	0.594444	0.496855	0.582998	0.587945
385	0.657895	0.481481	0.642857	0.517241	0.613636	0.594444	0.497306	0.582622	0.588103
390	0.657895	0.481481	0.642857	0.517241	0.613636	0.594444	0.497306	0.582622	0.588103
395	0.675325	0.481481	0.642857	0.526316	0.613636	0.6	0.504792	0.587923	0.592423
400	0.675325	0.481481	0.642857	0.526316	0.613636	0.6	0.504792	0.587923	0.592423
405	0.675325	0.481481	0.642857	0.526316	0.613636	0.6	0.504792	0.587923	0.592423
410	0.675325	0.481481	0.642857	0.526316	0.613636	0.6	0.504792	0.587923	0.592423
415	0.666667	0.509091	0.642857	0.526316	0.606742	0.6	0.503669	0.590334	0.594519
420	0.666667	0.509091	0.642857	0.526316	0.606742	0.6	0.503669	0.590334	0.594519
425	0.666667	0.481481	0.642857	0.517241	0.606742	0.594444	0.496855	0.582998	0.587945
430	0.666667	0.509091	0.642857	0.526316	0.606742	0.6	0.503669	0.590334	0.594519
435	0.666667	0.518519	0.635294	0.526316	0.606742	0.6	0.503438	0.590707	0.594273
440	0.666667	0.518519	0.635294	0.526316	0.606742	0.6	0.503438	0.590707	0.594273
445	0.666667	0.518519	0.635294	0.526316	0.606742	0.6	0.503438	0.590707	0.594273
450	0.666667	0.518519	0.635294	0.526316	0.606742	0.6	0.503438	0.590707	0.594273
455	0.666667	0.490566	0.635294	0.517241	0.606742	0.594444	0.49664	0.583302	0.587636
460	0.666667	0.490566	0.635294	0.517241	0.606742	0.594444	0.49664	0.583302	0.587636
465	0.666667	0.481481	0.642857	0.535714	0.613636	0.6	0.50527	0.588071	0.592595
470	0.666667	0.481481	0.635294	0.535714	0.597701	0.594444	0.497797	0.583372	0.58699
475	0.666667	0.509091	0.635294	0.535714	0.604651	0.6	0.504691	0.590283	0.593635
480	0.666667	0.509091	0.635294	0.535714	0.604651	0.6	0.504691	0.590283	0.593635
485	0.666667	0.509091	0.635294	0.535714	0.604651	0.6	0.504691	0.590283	0.593635
490	0.666667	0.509091	0.635294	0.535714	0.604651	0.6	0.504691	0.590283	0.593635
495	0.666667	0.509091	0.635294	0.535714	0.604651	0.6	0.504691	0.590283	0.593635
500	0.666667	0.518519	0.627907	0.535714	0.604651	0.6	0.504481	0.590692	0.593434
505	0.666667	0.518519	0.627907	0.535714	0.604651	0.6	0.504481	0.590692	0.593434
510	0.666667	0.518519	0.627907	0.535714	0.604651	0.6	0.504481	0.590692	0.593434
515	0.666667	0.518519	0.627907	0.535714	0.604651	0.6	0.504481	0.590692	0.593434
520	0.675325	0.518519	0.627907	0.561404	0.604651	0.605556	0.511055	0.597561	0.599111
525	0.675325	0.518519	0.627907	0.561404	0.604651	0.605556	0.511055	0.597561	0.599111
530	0.675325	0.518519	0.627907	0.561404	0.604651	0.605556	0.511055	0.597561	0.599111
535	0.675325	0.490566	0.62069	0.561404	0.604651	0.6	0.503833	0.590527	0.592102
540	0.675325	0.490566	0.62069	0.561404	0.604651	0.6	0.503833	0.590527	0.592102
545	0.675325	0.490566	0.62069	0.561404	0.604651	0.6	0.503833	0.590527	0.592102
550	0.675325	0.490566	0.62069	0.561404	0.604651	0.6	0.503833	0.590527	0.592102
555	0.684211	0.490566	0.62069	0.561404	0.597701	0.6	0.503323	0.590914	0.59195
560	0.675325	0.518519	0.62069	0.596491	0.611765	0.611111	0.517768	0.604558	0.604695
565	0.675325	0.518519	0.62069	0.596491	0.611765	0.611111	0.517768	0.604558	0.604695
570	0.684211	0.518519	0.627907	0.586207	0.604651	0.611111	0.517658	0.604299	0.604676
575	0.693333	0.518519	0.627907	0.542373	0.604651	0.605556	0.510213	0.597357	0.59884
580	0.684211	0.518519	0.627907	0.561404	0.597701	0.605556	0.510544	0.597948	0.598959
585	0.684211	0.518519	0.627907	0.571429	0.590909	0.605556	0.510516	0.598595	0.599083
590	0.684211	0.518519	0.627907	0.561404	0.597701	0.605556	0.510544	0.597948	0.598959
595	0.684211	0.518519	0.627907	0.571429	0.590909	0.605556	0.510516	0.598595	0.599083
600	0.574468	0.45283	0.641975	0.347826	0.604651	0.55	0.45408	0.52435	0.538896
605	0.580645	0.45283	0.641975	0.340426	0.604651	0.55	0.453147	0.524105	0.538658
610	0.574468	0.45283	0.641975	0.347826	0.604651	0.55	0.45408	0.52435	0.538896
615	0.580645	0.45283	0.641975	0.340426	0.604651	0.55	0.453147	0.524105	0.538658
620	0.580645	0.45283	0.641975	0.340426	0.604651	0.55	0.453147	0.524105	0.538658
625	0.580645	0.45283	0.641975	0.340426	0.604651	0.55	0.453147	0.524105	0.538658
630	0.580645	0.45283	0.641975	0.340426	0.604651	0.55	0.453147	0.524105	0.538658
635	0.574468	0.45283	0.641975	0.347826	0.604651	0.55	0.45408	0.52435	0.538896
640	0.574468	0.45283	0.641975	0.347826	0.604651	0.55	0.45408	0.52435	0.538896
645	0.574468	0.45283	0.641975	0.347826	0.604651	0.55	0.45408	0.52435	0.538896
650	0.574468	0.481481	0.641975	0.363636	0.597701	0.555556	0.461403	0.531852	0.545201
655	0.580645	0.481481	0.641975	0.355556	0.597701	0.555556	0.460415	0.531472	0.544849
660	0.580645	0.481481	0.641975	0.355556	0.597701	0.555556	0.460415	0.531472	0.544849
665	0.586957	0.481481	0.641975	0.391304	0.597701	0.561111	0.466653	0.539884	0.551824
670	0.586957	0.45283	0.641975	0.375	0.604651	0.555556	0.459429	0.532283	0.545437
675	0.574468	0.45283	0.641975	0.355556	0.597701	0.55	0.4542	0.524506	0.538601
680	0.574468	0.45283	0.641975	0.355556	0.597701	0.55	0.4542	0.524506	0.538601
685	0.574468	0.45283	0.641975	0.355556	0.597701	0.55	0.4542	0.524506	0.538601
690	0.574468	0.481481	0.65	0.355556	0.597701	0.555556	0.461723	0.531841	0.545949
695	0.574468	0.45283	0.641975	0.355556	0.597701	0.55	0.4542	0.524506	0.538601
700	0.568421	0.423077	0.634146	0.363636	0.597701	0.544444	0.447689	0.517396	0.531475
705	0.568421	0.423077	0.634146	0.363636	0.597701	0.544444	0.447689	0.517396	0.531475
710	0.568421	0.423077	0.634146	0.363636	0.597701	0.544444	0.447689	0.517396	0.531475
715	0.568421	0.45283	0.641975	0.363636	0.597701	0.55	0.455198	0.524913	0.538974
720	0.574468	0.45283	0.625	0.355556	0.590909	0.544444	0.447471	0.519753	0.532622
725	0.580645	0.423077	0.634146	0.391304	0.597701	0.55	0.452966	0.525375	0.538056
730	0.580645	0.423077	0.634146	0.391304	0.597701	0.55	0.452966	0.525375	0.538056
735	0.580645	0.392157	0.626506	0.391304	0.597701	0.544444	0.445518	0.517663	0.530392
740	0.580645	0.392157	0.609756	0.391304	0.590909	0.538889	0.438753	0.512954	0.524471
745	0.580645	0.392157	0.609756	0.391304	0.590909	0.538889	0.438753	0.512954	0.524471
750	0.580645	0.392157	0.609756	0.391304	0.590909	0.538889	0.438753	0.512954	0.524471
755	0.580645	0.392157	0.609756	0.391304	0.590909	0.538889	0.438753	0.512954	0.524471
760	0.580645	0.4	0.609756	0.391304	0.58427	0.538889	0.438975	0.513195	0.524397
765	0.580645	0.4	0.609756	0.391304	0.58427	0.538889	0.438975	0.513195	0.524397
770	0.580645	0.4	0.609756	0.391304	0.58427	0.538889	0.438975	0.513195	0.524397
775	0.580645	0.431373	0.617284	0.391304	0.58427	0.544444	0.446439	0.520975	0.532114
780	0.580645	0.423077	0.625	0.391304	0.58427	0.544444	0.446724	0.520859	0.532608
785	0.580645	0.4	0.609756	0.391304	0.58427	0.538889	0.438975	0.513195	0.524397
790	0.580645	0.4	0.609756	0.391304	0.58427	0.538889	0.438975	0.513195	0.524397
795	0.580645	0.423077	0.625	0.391304	0.58427	0.544444	0.446724	0.520859	0.532608
800	0.580645	0.423077	0.625	0.391304	0.58427	0.544444	0.446724	0.520859	0.532608
805	0.580645	0.45283	0.617284	0.363636	0.58427	0.544444	0.446346	0.519733	0.531437
810	0.580645	0.45283	0.617284	0.363636	0.58427	0.544444	0.446346	0.519733	0.531437
815	0.586957	0.45283	0.617284	0.355556	0.58427	0.544444	0.445407	0.519379	0.531107
820	0.586957	0.444444	0.625	0.355556	0.58427	0.544444	0.445729	0.519245	0.531584
825	0.586957	0.444444	0.625	0.355556	0.58427	0.544444	0.445729	0.519245	0.531584
830	0.586957	0.45283	0.617284	0.355556	0.58427	0.544444	0.445407	0.519379	0.531107
835	0.586957	0.45283	0.617284	0.355556	0.58427	0.544444	0.445407	0.519379	0.531107
840	0.586957	0.444444	0.625	0.355556	0.58427	0.544444	0.445729	0.519245	0.531584
845	0.586957	0.444444	0.625	0.355556	0.58427	0.544444	0.445729	0.519245	0.531584
850	0.586957	0.444444	0.625	0.355556	0.58427	0.544444	0.445729	0.519245	0.531584
855	0.586957	0.444444	0.625	0.355556	0.58427	0.544444	0.445729	0.519245	0.531584
860	0.586957	0.444444	0.625	0.355556	0.58427	0.544444	0.445729	0.519245	0.531584
865	0.586957	0.444444	0.625	0.355556	0.58427	0.544444	0.445729	0.519245	0.531584
870	0.586957	0.444444	0.625	0.355556	0.58427	0.544444	0.445729	0.519245	0.531584
875	0.586957	0.444444	0.625	0.355556	0.58427	0.544444	0.445729	0.519245	0.531584
880	0.586957	0.444444	0.625	0.355556	0.58427	0.544444	0.445729	0.519245	0.531584
885	0.586957	0.444444	0.625	0.355556	0.58427	0.544444	0.445729	0.519245	0.531584
890	0.586957	0.444444	0.625	0.355556	0.58427	0.544444	0.445729	0.519245	0.531584
895	0.586957	0.444444	0.625	0.355556	0.58427	0.544444	0.445729	0.519245	0.531584
900	0.586957	0.444444	0.625	0.355556	0.58427	0.544444	0.445729	0.519245	0.531584
905	0.586957	0.444444	0.625	0.355556	0.58427	0.544444	0.445729	0.519245	0.531584
910	0.586957	0.444444	0.625	0.355556	0.58427	0.544444	0.445729	0.519245	0.531584
915	0.586957	0.444444	0.625	0.355556	0.58427	0.544444	0.445729	0.519245	0.531584
920	0.586957	0.444444	0.625	0.355556	0.58427	0.544444	0.445729	0.519245	0.531584
925	0.586957	0.444444	0.625	0.355556	0.58427	0.544444	0.445729	0.519245	0.531584
930	0.586957	0.444444	0.625	0.355556	0.58427	0.544444	0.445729	0.519245	0.531584
935	0.586957	0.415094	0.617284	0.355556	0.58427	0.538889	0.438208	0.511832	0.524188
940	0.586957	0.444444	0.625	0.355556	0.58427	0.544444	0.445729	0.519245	0.531584
945	0.586957	0.444444	0.625	0.355556	0.58427	0.544444	0.445729	0.519245	0.531584
950	0.586957	0.444444	0.625	0.355556	0.58427	0.544444	0.445729	0.519245	0.531584
955	0.586957	0.444444	0.625	0.355556	0.58427	0.544444	0.445729	0.519245	0.531584
960	0.586957	0.444444	0.625	0.355556	0.58427	0.544444	0.445729	0.519245	0.531584
965	0.586957	0.444444	0.625	0.355556	0.58427	0.544444	0.445729	0.519245	0.531584
970	0.586957	0.415094	0.617284	0.355556	0.58427	0.538889	0.438208	0.511832	0.524188
975	0.586957	0.423077	0.609756	0.355556	0.58427	0.538889	0.437918	0.511923	0.523686
980	0.586957	0.415094	0.617284	0.355556	0.58427	0.538889	0.438208	0.511832	0.524188
985	0.586957	0.415094	0.617284	0.355556	0.58427	0.538889	0.438208	0.511832	0.524188
990	0.586957	0.415094	0.617284	0.355556	0.58427	0.538889	0.438208	0.511832	0.524188
995	0.586957	0.444444	0.625	0.355556	0.58427	0.544444	0.445729	0.519245	0.531584
1000	0.586957	0.444444	0.625	0.355556	0.58427	0.544444	0.445729	0.519245	0.531584
1005	0.586957	0.444444	0.625	0.355556	0.58427	0.544444	0.445729	0.519245	0.531584
1010	0.586957	0.444444	0.607595	0.355556	0.577778	0.538889	0.439062	0.514466	0.525561
1015	0.586957	0.444444	0.607595	0.355556	0.577778	0.538889	0.439062	0.514466	0.525561
1020	0.586957	0.444444	0.607595	0.355556	0.577778	0.538889	0.439062	0.514466	0.525561
1025	0.586957	0.444444	0.607595	0.355556	0.577778	0.538889	0.439062	0.514466	0.525561
1030	0.586957	0.444444	0.607595	0.355556	0.577778	0.538889	0.439062	0.514466	0.525561
1035	0.586957	0.444444	0.607595	0.355556	0.577778	0.538889	0.439062	0.514466	0.525561
1040	0.586957	0.444444	0.607595	0.355556	0.577778	0.538889	0.439062	0.514466	0.525561
1045	0.586957	0.444444	0.607595	0.355556	0.577778	0.538889	0.439062	0.514466	0.525561
1050	0.586957	0.444444	0.607595	0.355556	0.577778	0.538889	0.439062	0.514466	0.525561
1055	0.586957	0.444444	0.625	0.355556	0.58427	0.544444	0.445729	0.519245	0.531584
1060	0.586957	0.444444	0.625	0.355556	0.58427	0.544444	0.445729	0.519245	0.531584
1065	0.593407	0.472727	0.607595	0.355556	0.577778	0.544444	0.445352	0.521412	0.531785
1070	0.593407	0.472727	0.607595	0.355556	0.577778	0.544444	0.445352	0.521412	0.531785
1075	0.593407	0.472727	0.607595	0.355556	0.577778	0.544444	0.445352	0.521412	0.531785
1080	0.593407	0.472727	0.607595	0.355556	0.577778	0.544444	0.445352	0.521412	0.531785
1085	0.593407	0.472727	0.607595	0.355556	0.577778	0.544444	0.445352	0.521412	0.531785
1090	0.593407	0.472727	0.607595	0.355556	0.577778	0.544444	0.445352	0.521412	0.531785
1095	0.593407	0.472727	0.607595	0.355556	0.577778	0.544444	0.445352	0.521412	0.531785
1100	0.593407	0.472727	0.607595	0.355556	0.577778	0.544444	0.445352	0.521412	0.531785
1105	0.593407	0.472727	0.607595	0.355556	0.577778	0.544444	0.445352	0.521412	0.531785
1110	0.593407	0.472727	0.607595	0.347826	0.58427	0.544444	0.44519	0.521165	0.531976
1115	0.593407	0.472727	0.607595	0.347826	0.58427	0.544444	0.44519	0.521165	0.531976
1120	0.593407	0.472727	0.607595	0.347826	0.58427	0.544444	0.44519	0.521165	0.531976
1125	0.593407	0.472727	0.607595	0.347826	0.58427	0.544444	0.44519	0.521165	0.531976
1130	0.593407	0.472727	0.607595	0.347826	0.58427	0.544444	0.44519	0.521165	0.531976
1135	0.593407	0.472727	0.607595	0.347826	0.58427	0.544444	0.44519	0.521165	0.531976
1140	0.593407	0.472727	0.607595	0.347826	0.58427	0.544444	0.44519	0.521165	0.531976
1145	0.593407	0.472727	0.607595	0.347826	0.58427	0.544444	0.44519	0.521165	0.531976
1150	0.593407	0.472727	0.607595	0.347826	0.58427	0.544444	0.44519	0.521165	0.531976
1155	0.593407	0.491228	0.589744	0.347826	0.590909	0.544444	0.445468	0.522623	0.532218
1160	0.593407	0.491228	0.589744	0.347826	0.590909	0.544444	0.445468	0.522623	0.532218
1165	0.593407	0.491228	0.589744	0.347826	0.590909	0.544444	0.445468	0.522623	0.532218
1170	0.593407	0.491228	0.589744	0.347826	0.590909	0.544444	0.445468	0.522623	0.532218
1175	0.593407	0.491228	0.589744	0.347826	0.590909	0.544444	0.445468	0.522623	0.532218
1180	0.593407	0.491228	0.589744	0.347826	0.590909	0.544444	0.445468	0.522623	0.532218
1185	0.593407	0.491228	0.589744	0.347826	0.590909	0.544444	0.445468	0.522623	0.532218
1190	0.593407	0.491228	0.589744	0.347826	0.590909	0.544444	0.445468	0.522623	0.532218
1195	0.593407	0.464286	0.582278	0.347826	0.590909	0.538889	0.437885	0.515741	0.52533
1200	0.593407	0.464286	0.582278	0.347826	0.590909	0.538889	0.437885	0.515741	0.52533
1205	0.593407	0.464286	0.582278	0.347826	0.590909	0.538889	0.437885	0.515741	0.52533
1210	0.593407	0.464286	0.582278	0.347826	0.590909	0.538889	0.437885	0.515741	0.52533
1215	0.593407	0.464286	0.582278	0.347826	0.590909	0.538889	0.437885	0.515741	0.52533
1220	0.593407	0.464286	0.582278	0.347826	0.590909	0.538889	0.437885	0.515741	0.52533
1225	0.593407	0.464286	0.582278	0.347826	0.590909	0.538889	0.437885	0.515741	0.52533
1230	0.593407	0.464286	0.582278	0.347826	0.590909	0.538889	0.437885	0.515741	0.52533
1235	0.593407	0.464286	0.582278	0.347826	0.590909	0.538889	0.437885	0.515741	0.52533
1240	0.593407	0.464286	0.582278	0.347826	0.590909	0.538889	0.437885	0.515741	0.52533
1245	0.593407	0.464286	0.582278	0.347826	0.590909	0.538889	0.437885	0.515741	0.52533
1250	0.593407	0.464286	0.582278	0.347826	0.590909	0.538889	0.437885	0.515741	0.52533
1255	0.593407	0.464286	0.582278	0.347826	0.590909	0.538889	0.437885	0.515741	0.52533
1260	0.593407	0.464286	0.582278	0.347826	0.590909	0.538889	0.437885	0.515741	0.52533
1265	0.577778	0.464286	0.582278	0.340426	0.590909	0.533333	0.429886	0.511135	0.521578
1270	0.577778	0.491228	0.589744	0.340426	0.590909	0.538889	0.437459	0.518017	0.528467
1275	0.577778	0.491228	0.589744	0.340426	0.590909	0.538889	0.437459	0.518017	0.528467
1280	0.577778	0.491228	0.589744	0.340426	0.590909	0.538889	0.437459	0.518017	0.528467
1285	0.577778	0.5	0.582278	0.340426	0.590909	0.538889	0.437044	0.518278	0.528126
1290	0.577778	0.5	0.582278	0.340426	0.590909	0.538889	0.437044	0.518278	0.528126
1295	0.577778	0.5	0.582278	0.340426	0.590909	0.538889	0.437044	0.518278	0.528126
1300	0.577778	0.5	0.582278	0.340426	0.590909	0.538889	0.437044	0.518278	0.528126
1305	0.577778	0.5	0.582278	0.340426	0.590909	0.538889	0.437044	0.518278	0.528126
1310	0.577778	0.5	0.582278	0.340426	0.590909	0.538889	0.437044	0.518278	0.528126
1315	0.577778	0.491228	0.589744	0.340426	0.590909	0.538889	0.437459	0.518017	0.528467
1320	0.58427	0.5	0.582278	0.375	0.590909	0.544444	0.443388	0.526491	0.534934
1325	0.58427	0.5	0.582278	0.375	0.590909	0.544444	0.443388	0.526491	0.534934
1330	0.58427	0.5	0.582278	0.375	0.590909	0.544444	0.443388	0.526491	0.534934
1335	0.577778	0.5	0.582278	0.340426	0.590909	0.538889	0.437044	0.518278	0.528126
1340	0.58427	0.5	0.582278	0.375	0.590909	0.544444	0.443388	0.526491	0.534934
1345	0.577778	0.5	0.582278	0.340426	0.590909	0.538889	0.437044	0.518278	0.528126
1350	0.577778	0.5	0.582278	0.340426	0.590909	0.538889	0.437044	0.518278	0.528126
1355	0.577778	0.5	0.582278	0.340426	0.590909	0.538889	0.437044	0.518278	0.528126
1360	0.577778	0.5	0.582278	0.340426	0.590909	0.538889	0.437044	0.518278	0.528126
1365	0.577778	0.5	0.582278	0.340426	0.590909	0.538889	0.437044	0.518278	0.528126
1370	0.577778	0.5	0.582278	0.340426	0.590909	0.538889	0.437044	0.518278	0.528126
1375	0.577778	0.5	0.582278	0.340426	0.590909	0.538889	0.437044	0.518278	0.528126
1380	0.577778	0.5	0.582278	0.340426	0.590909	0.538889	0.437044	0.518278	0.528126
1385	0.577778	0.5	0.582278	0.340426	0.590909	0.538889	0.437044	0.518278	0.528126
1390	0.577778	0.509091	0.575	0.340426	0.590909	0.538889	0.436665	0.518641	0.527892
1395	0.58427	0.5	0.575	0.340426	0.590909	0.538889	0.435833	0.518121	0.527271
1400	0.58427	0.5	0.575	0.340426	0.590909	0.538889	0.435833	0.518121	0.527271
1405	0.58427	0.509091	0.575	0.340426	0.58427	0.538889	0.435957	0.518611	0.527426
1410	0.58427	0.509091	0.575	0.340426	0.58427	0.538889	0.435957	0.518611	0.527426
1415	0.58427	0.509091	0.575	0.340426	0.58427	0.538889	0.435957	0.518611	0.527426
1420	0.58427	0.509091	0.575	0.340426	0.58427	0.538889	0.435957	0.518611	0.527426
1425	0.58427	0.5	0.582278	0.340426	0.58427	0.538889	0.436337	0.518249	0.52766
1430	0.58427	0.5	0.582278	0.340426	0.58427	0.538889	0.436337	0.518249	0.52766
1435	0.58427	0.5	0.582278	0.340426	0.58427	0.538889	0.436337	0.518249	0.52766
1440	0.58427	0.491228	0.582278	0.340426	0.590909	0.538889	0.43623	0.517822	0.527564
1445	0.58427	0.491228	0.582278	0.340426	0.590909	0.538889	0.43623	0.517822	0.527564
1450	0.58427	0.5	0.582278	0.340426	0.58427	0.538889	0.436337	0.518249	0.52766
1455	0.58427	0.5	0.582278	0.340426	0.58427	0.538889	0.436337	0.518249	0.52766
1460	0.58427	0.5	0.582278	0.340426	0.58427	0.538889	0.436337	0.518249	0.52766
1465	0.58427	0.5	0.582278	0.340426	0.58427	0.538889	0.436337	0.518249	0.52766
1470	0.58427	0.5	0.582278	0.340426	0.58427	0.538889	0.436337	0.518249	0.52766
1475	0.58427	0.5	0.582278	0.340426	0.58427	0.538889	0.436337	0.518249	0.52766
1480	0.58427	0.5	0.582278	0.340426	0.58427	0.538889	0.436337	0.518249	0.52766
1485	0.58427	0.5	0.582278	0.347826	0.577778	0.538889	0.436466	0.51843	0.527414
1490	0.58427	0.5	0.582278	0.347826	0.577778	0.538889	0.436466	0.51843	0.527414
1495	0.58427	0.5	0.582278	0.347826	0.577778	0.538889	0.436466	0.51843	0.527414
1500	0.58427	0.5	0.582278	0.347826	0.577778	0.538889	0.436466	0.51843	0.527414
1505	0.58427	0.5	0.582278	0.347826	0.577778	0.538889	0.436466	0.51843	0.527414
1510	0.58427	0.5	0.582278	0.347826	0.577778	0.538889	0.436466	0.51843	0.527414
1515	0.58427	0.5	0.582278	0.347826	0.577778	0.538889	0.436466	0.51843	0.527414
1520	0.58427	0.5	0.582278	0.347826	0.577778	0.538889	0.436466	0.51843	0.527414
1525	0.58427	0.5	0.582278	0.347826	0.577778	0.538889	0.436466	0.51843	0.527414
1530	0.58427	0.5	0.582278	0.347826	0.577778	0.538889	0.436466	0.51843	0.527414
1535	0.58427	0.5	0.582278	0.347826	0.577778	0.538889	0.436466	0.51843	0.527414
1540	0.58427	0.5	0.582278	0.347826	0.577778	0.538889	0.436466	0.51843	0.527414
1545	0.58427	0.5	0.582278	0.347826	0.577778	0.538889	0.436466	0.51843	0.527414
1550	0.58427	0.5	0.582278	0.347826	0.577778	0.538889	0.436466	0.51843	0.527414
1555	0.58427	0.5	0.582278	0.347826	0.577778	0.538889	0.436466	0.51843	0.527414
1560	0.58427	0.5	0.582278	0.347826	0.577778	0.538889	0.436466	0.51843	0.527414
1565	0.58427	0.5	0.582278	0.347826	0.577778	0.538889	0.436466	0.51843	0.527414
1570	0.58427	0.5	0.582278	0.347826	0.577778	0.538889	0.436466	0.51843	0.527414
1575	0.58427	0.5	0.582278	0.340426	0.58427	0.538889	0.436337	0.518249	0.52766
1580	0.58427	0.5	0.582278	0.340426	0.58427	0.538889	0.436337	0.518249	0.52766
1585	0.58427	0.491228	0.582278	0.340426	0.590909	0.538889	0.43623	0.517822	0.527564
1590	0.58427	0.491228	0.582278	0.340426	0.590909	0.538889	0.43623	0.517822	0.527564
1595	0.58427	0.482759	0.589744	0.340426	0.590909	0.538889	0.436662	0.517621	0.52796
1600	0.58427	0.491228	0.582278	0.340426	0.590909	0.538889	0.43623	0.517822	0.527564
1605	0.58427	0.491228	0.582278	0.340426	0.590909	0.538889	0.43623	0.517822	0.527564
1610	0.58427	0.491228	0.582278	0.340426	0.590909	0.538889	0.43623	0.517822	0.527564
1615	0.58427	0.491228	0.582278	0.340426	0.590909	0.538889	0.43623	0.517822	0.527564
1620	0.58427	0.491228	0.582278	0.340426	0.590909	0.538889	0.43623	0.517822	0.527564
1625	0.58427	0.491228	0.582278	0.340426	0.590909	0.538889	0.43623	0.517822	0.527564
1630	0.58427	0.491228	0.582278	0.340426	0.590909	0.538889	0.43623	0.517822	0.527564
1635	0.58427	0.491228	0.582278	0.340426	0.590909	0.538889	0.43623	0.517822	0.527564
1640	0.6	0.482759	0.589744	0.355556	0.58427	0.544444	0.44478	0.522465	0.531504
1645	0.6	0.482759	0.589744	0.355556	0.58427	0.544444	0.44478	0.522465	0.531504
1650	0.606742	0.482759	0.589744	0.355556	0.6	0.55	0.451248	0.52696	0.536173
1655	0.606742	0.482759	0.589744	0.355556	0.6	0.55	0.451248	0.52696	0.536173
1660	0.606742	0.482759	0.589744	0.355556	0.6	0.55	0.451248	0.52696	0.536173
1665	0.606742	0.482759	0.589744	0.355556	0.6	0.55	0.451248	0.52696	0.536173
1670	0.606742	0.482759	0.589744	0.355556	0.6	0.55	0.451248	0.52696	0.536173
1675	0.606742	0.482759	0.589744	0.355556	0.6	0.55	0.451248	0.52696	0.536173
1680	0.606742	0.482759	0.589744	0.355556	0.6	0.55	0.451248	0.52696	0.536173
1685	0.590909	0.482759	0.589744	0.347826	0.6	0.544444	0.443253	0.522247	0.532334
1690	0.590909	0.482759	0.589744	0.347826	0.6	0.544444	0.443253	0.522247	0.532334
1695	0.590909	0.482759	0.589744	0.347826	0.6	0.544444	0.443253	0.522247	0.532334
1700	0.590909	0.482759	0.589744	0.347826	0.6	0.544444	0.443253	0.522247	0.532334
1705	0.590909	0.482759	0.589744	0.347826	0.6	0.544444	0.443253	0.522247	0.532334
1710	0.590909	0.482759	0.589744	0.347826	0.6	0.544444	0.443253	0.522247	0.532334
1715	0.590909	0.482759	0.589744	0.347826	0.6	0.544444	0.443253	0.522247	0.532334
1720	0.590909	0.482759	0.589744	0.347826	0.6	0.544444	0.443253	0.522247	0.532334
1725	0.590909	0.482759	0.589744	0.347826	0.6	0.544444	0.443253	0.522247	0.532334
1730	0.590909	0.482759	0.589744	0.347826	0.6	0.544444	0.443253	0.522247	0.532334
1735	0.590909	0.482759	0.589744	0.347826	0.6	0.544444	0.443253	0.522247	0.532334
1740	0.590909	0.482759	0.589744	0.347826	0.6	0.544444	0.443253	0.522247	0.532334
1745	0.590909	0.482759	0.589744	0.347826	0.6	0.544444	0.443253	0.522247	0.532334
1750	0.590909	0.482759	0.589744	0.347826	0.6	0.544444	0.443253	0.522247	0.532334
1755	0.590909	0.482759	0.589744	0.347826	0.6	0.544444	0.443253	0.522247	0.532334
1760	0.597701	0.482759	0.589744	0.347826	0.593407	0.544444	0.442615	0.522287	0.531926
1765	0.597701	0.482759	0.589744	0.347826	0.593407	0.544444	0.442615	0.522287	0.531926
1770	0.597701	0.482759	0.589744	0.347826	0.593407	0.544444	0.442615	0.522287	0.531926
1775	0.597701	0.482759	0.589744	0.347826	0.593407	0.544444	0.442615	0.522287	0.531926
1780	0.597701	0.482759	0.589744	0.347826	0.593407	0.544444	0.442615	0.522287	0.531926
1785	0.590909	0.482759	0.589744	0.347826	0.6	0.544444	0.443253	0.522247	0.532334
1790	0.590909	0.482759	0.589744	0.347826	0.6	0.544444	0.443253	0.522247	0.532334
1795	0.590909	0.482759	0.589744	0.347826	0.6	0.544444	0.443253	0.522247	0.532334
1800	0.590909	0.482759	0.589744	0.347826	0.6	0.544444	0.443253	0.522247	0.532334
1805	0.597701	0.482759	0.589744	0.347826	0.593407	0.544444	0.442615	0.522287	0.531926
1810	0.604651	0.482759	0.589744	0.382979	0.593407	0.55	0.448978	0.530708	0.538905
1815	0.597701	0.482759	0.589744	0.347826	0.593407	0.544444	0.442615	0.522287	0.531926
1820	0.604651	0.482759	0.589744	0.382979	0.593407	0.55	0.448978	0.530708	0.538905
1825	0.604651	0.482759	0.589744	0.382979	0.593407	0.55	0.448978	0.530708	0.538905
1830	0.604651	0.482759	0.589744	0.382979	0.593407	0.55	0.448978	0.530708	0.538905
1835	0.604651	0.482759	0.589744	0.382979	0.593407	0.55	0.448978	0.530708	0.538905
1840	0.604651	0.482759	0.589744	0.382979	0.593407	0.55	0.448978	0.530708	0.538905
1845	0.604651	0.482759	0.589744	0.382979	0.593407	0.55	0.448978	0.530708	0.538905
1850	0.604651	0.482759	0.589744	0.382979	0.593407	0.55	0.448978	0.530708	0.538905
1855	0.604651	0.482759	0.589744	0.382979	0.593407	0.55	0.448978	0.530708	0.538905
1860	0.604651	0.482759	0.589744	0.382979	0.593407	0.55	0.448978	0.530708	0.538905
1865	0.604651	0.482759	0.589744	0.382979	0.593407	0.55	0.448978	0.530708	0.538905
1870	0.604651	0.482759	0.589744	0.382979	0.593407	0.55	0.448978	0.530708	0.538905
1875	0.604651	0.482759	0.589744	0.382979	0.593407	0.55	0.448978	0.530708	0.538905
1880	0.604651	0.482759	0.589744	0.382979	0.593407	0.55	0.448978	0.530708	0.538905
1885	0.604651	0.482759	0.589744	0.382979	0.593407	0.55	0.448978	0.530708	0.538905
1890	0.604651	0.482759	0.589744	0.382979	0.593407	0.55	0.448978	0.530708	0.538905
1895	0.604651	0.482759	0.589744	0.382979	0.593407	0.55	0.448978	0.530708	0.538905
1900	0.604651	0.482759	0.589744	0.382979	0.593407	0.55	0.448978	0.530708	0.538905
1905	0.604651	0.482759	0.589744	0.382979	0.593407	0.55	0.448978	0.530708	0.538905
1910	0.604651	0.482759	0.589744	0.382979	0.593407	0.55	0.448978	0.530708	0.538905
1915	0.604651	0.482759	0.589744	0.382979	0.593407	0.55	0.448978	0.530708	0.538905
1920	0.604651	0.482759	0.589744	0.382979	0.593407	0.55	0.448978	0.530708	0.538905
1925	0.604651	0.482759	0.589744	0.382979	0.593407	0.55	0.448978	0.530708	0.538905
1930	0.604651	0.482759	0.589744	0.382979	0.593407	0.55	0.448978	0.530708	0.538905
1935	0.604651	0.482759	0.589744	0.382979	0.593407	0.55	0.448978	0.530708	0.538905
1940	0.604651	0.482759	0.589744	0.382979	0.593407	0.55	0.448978	0.530708	0.538905
1945	0.604651	0.482759	0.589744	0.375	0.6	0.55	0.448835	0.530431	0.539077
1950	0.604651	0.482759	0.589744	0.375	0.6	0.55	0.448835	0.530431	0.539077
1955	0.604651	0.482759	0.589744	0.375	0.6	0.55	0.448835	0.530431	0.539077
1960	0.604651	0.482759	0.589744	0.375	0.6	0.55	0.448835	0.530431	0.539077
1965	0.604651	0.517241	0.582278	0.375	0.606742	0.555556	0.455413	0.537183	0.544985
1970	0.604651	0.517241	0.582278	0.375	0.606742	0.555556	0.455413	0.537183	0.544985
1975	0.604651	0.517241	0.582278	0.375	0.606742	0.555556	0.455413	0.537183	0.544985
1980	0.604651	0.517241	0.582278	0.375	0.606742	0.555556	0.455413	0.537183	0.544985
1985	0.604651	0.517241	0.582278	0.375	0.606742	0.555556	0.455413	0.537183	0.544985
1990	0.604651	0.517241	0.582278	0.375	0.606742	0.555556	0.455413	0.537183	0.544985
1995	0.604651	0.517241	0.582278	0.375	0.606742	0.555556	0.455413	0.537183	0.544985
2000	0.604651	0.517241	0.582278	0.375	0.606742	0.555556	0.455413	0.537183	0.544985

## Sheet: Ridge
Number of features	Pre-vaccination	ChAdOx1-Onset	MenACWY-Onset	ChAdOx1-7D	MenACWY-7D	ACC	MCC	Macro F1	Weighted F1
5	0.494382	0.208333	0.639175	0.255319	0.405063	0.444444	0.309855	0.400455	0.419558
10	0.552632	0.24	0.571429	0.461538	0.435897	0.472222	0.342441	0.452299	0.458452
15	0.583333	0.290909	0.55914	0.428571	0.428571	0.472222	0.342881	0.458105	0.46236
20	0.638889	0.295082	0.581395	0.515152	0.586667	0.533333	0.419708	0.523437	0.528327
25	0.655738	0.463768	0.531646	0.547945	0.615385	0.561111	0.45627	0.562896	0.560984
30	0.633333	0.434783	0.536585	0.493151	0.578947	0.533333	0.420117	0.53536	0.535919
35	0.677419	0.394366	0.626506	0.42623	0.60241	0.55	0.437257	0.545386	0.553282
40	0.676923	0.463768	0.564103	0.461538	0.60241	0.555556	0.447789	0.553748	0.555516
45	0.777778	0.486486	0.526316	0.529412	0.636364	0.583333	0.483308	0.591271	0.58511
50	0.769231	0.57971	0.617284	0.548387	0.626506	0.627778	0.536555	0.628224	0.625494
55	0.730159	0.513514	0.575	0.47619	0.6	0.577778	0.474976	0.578973	0.577951
60	0.738462	0.586667	0.592593	0.440678	0.575	0.588889	0.488643	0.58668	0.585681
65	0.71875	0.608696	0.592593	0.516129	0.595238	0.605556	0.508289	0.606281	0.603729
70	0.69697	0.675676	0.578947	0.516129	0.658537	0.627778	0.540364	0.625252	0.623355
75	0.730159	0.605263	0.556962	0.52459	0.617284	0.605556	0.510431	0.606852	0.602066
80	0.745763	0.60274	0.556962	0.459016	0.659091	0.605556	0.50866	0.604714	0.602711
85	0.733333	0.527778	0.578947	0.492308	0.689655	0.605556	0.510931	0.604404	0.605216
90	0.745763	0.535211	0.552632	0.444444	0.615385	0.577778	0.475305	0.578687	0.576816
95	0.644068	0.526316	0.526316	0.5	0.611765	0.561111	0.455426	0.561693	0.560364
100	0.655738	0.519481	0.493506	0.4375	0.567901	0.533333	0.420878	0.534825	0.532017
105	0.62069	0.55	0.411765	0.441176	0.534884	0.511111	0.398909	0.511703	0.503714
110	0.644068	0.487179	0.422535	0.382353	0.52381	0.488889	0.368678	0.491989	0.486449
115	0.644068	0.538462	0.457143	0.38806	0.488372	0.5	0.382926	0.503221	0.497766
120	0.666667	0.575	0.342857	0.463768	0.547619	0.516667	0.404902	0.519182	0.504378
125	0.603175	0.526316	0.272727	0.438356	0.512195	0.472222	0.352886	0.470554	0.454608
130	0.566667	0.575342	0.28169	0.4	0.488372	0.461111	0.333139	0.462414	0.448235
135	0.548387	0.591549	0.378378	0.441176	0.470588	0.483333	0.359112	0.486016	0.47632
140	0.575758	0.606061	0.373333	0.535211	0.487805	0.511111	0.395175	0.515634	0.501667
145	0.625	0.666667	0.342857	0.465753	0.45977	0.505556	0.390818	0.512009	0.494791
150	0.615385	0.626866	0.4	0.459459	0.52381	0.522222	0.412753	0.525104	0.514404
155	0.625	0.529412	0.4	0.465753	0.475	0.494444	0.374739	0.499033	0.488018
160	0.571429	0.555556	0.422535	0.515152	0.5	0.511111	0.39562	0.512934	0.503991
165	0.612903	0.542857	0.422535	0.514286	0.551724	0.527778	0.417222	0.528861	0.519983
170	0.59375	0.540541	0.422535	0.478873	0.525	0.511111	0.39828	0.51214	0.504483
175	0.676471	0.507042	0.4	0.492308	0.581395	0.533333	0.425394	0.531443	0.520869
180	0.666667	0.486486	0.382353	0.477612	0.607595	0.527778	0.42284	0.524143	0.514432
185	0.64	0.547945	0.432432	0.52459	0.623377	0.555556	0.454319	0.553669	0.545904
190	0.666667	0.486486	0.378378	0.516129	0.564103	0.522222	0.411216	0.522353	0.509907
195	0.657534	0.453333	0.309859	0.5	0.545455	0.494444	0.379109	0.493236	0.477531
200	0.657534	0.48	0.426667	0.491803	0.578947	0.527778	0.418479	0.52699	0.519182
205	0.64	0.5	0.338028	0.507937	0.556962	0.511111	0.399852	0.508585	0.49456
210	0.64	0.537313	0.342857	0.5625	0.547619	0.527778	0.420487	0.526058	0.509628
215	0.606061	0.6	0.361111	0.514286	0.512195	0.516667	0.403998	0.518731	0.504314
220	0.608696	0.615385	0.410256	0.537313	0.518519	0.533333	0.421421	0.538034	0.52567
225	0.617647	0.584615	0.416667	0.533333	0.5	0.527778	0.4201	0.530452	0.518263
230	0.615385	0.575758	0.432432	0.519481	0.512821	0.527778	0.419203	0.531175	0.521003
235	0.617647	0.575758	0.421053	0.514286	0.525	0.527778	0.41617	0.530749	0.520304
240	0.617647	0.617647	0.444444	0.60274	0.531646	0.561111	0.461763	0.562825	0.550348
245	0.65625	0.628571	0.447368	0.567568	0.552632	0.566667	0.466399	0.570478	0.558252
250	0.628571	0.608696	0.432432	0.555556	0.586667	0.561111	0.461772	0.562384	0.551999
255	0.611111	0.57971	0.472222	0.533333	0.611111	0.561111	0.46563	0.561498	0.556126
260	0.617647	0.611111	0.434783	0.520548	0.564103	0.55	0.450405	0.549638	0.540321
265	0.597015	0.628571	0.352941	0.578947	0.582278	0.55	0.45145	0.547951	0.532702
270	0.608696	0.666667	0.428571	0.575	0.615385	0.577778	0.487362	0.578864	0.568199
275	0.555556	0.666667	0.394366	0.586667	0.607595	0.561111	0.464338	0.56217	0.550876
280	0.527778	0.646154	0.358209	0.578947	0.6	0.544444	0.44628	0.542218	0.530183
285	0.550725	0.626866	0.434783	0.54321	0.594595	0.55	0.454393	0.550035	0.54315
290	0.666667	0.705882	0.4	0.545455	0.591549	0.577778	0.484755	0.581911	0.566914
295	0.657143	0.705882	0.421053	0.552632	0.6	0.583333	0.491436	0.587342	0.573998
300	0.647887	0.727273	0.473684	0.519481	0.6	0.588889	0.499104	0.593665	0.584646
305	0.657143	0.716418	0.432432	0.538462	0.591549	0.583333	0.493082	0.587201	0.574615
310	0.657534	0.727273	0.447368	0.545455	0.588235	0.588889	0.500625	0.593173	0.580978
315	0.666667	0.705882	0.5	0.547945	0.56338	0.594444	0.504707	0.596775	0.587024
320	0.676056	0.628571	0.410959	0.542857	0.526316	0.555556	0.455002	0.556952	0.541823
325	0.638889	0.656716	0.421053	0.542857	0.506667	0.55	0.446561	0.553236	0.539155
330	0.676056	0.646154	0.43038	0.542857	0.48	0.55	0.444481	0.555089	0.539568
335	0.776119	0.606061	0.441558	0.56338	0.531646	0.577778	0.478672	0.583753	0.566442
340	0.745763	0.608696	0.453333	0.526316	0.54321	0.566667	0.465748	0.575463	0.561566
345	0.730159	0.567164	0.461538	0.514286	0.512195	0.55	0.441488	0.557068	0.544511
350	0.69697	0.529412	0.425	0.542857	0.552632	0.544444	0.435356	0.549374	0.536674
355	0.727273	0.606061	0.395062	0.542857	0.519481	0.55	0.441501	0.558147	0.54024
360	0.730159	0.57971	0.405063	0.550725	0.525	0.55	0.441142	0.558131	0.541054
365	0.741935	0.558824	0.481928	0.56338	0.526316	0.566667	0.461217	0.574477	0.561601
370	0.741935	0.542857	0.487805	0.535211	0.533333	0.561111	0.455124	0.568228	0.557112
375	0.628571	0.594595	0.467532	0.484848	0.547945	0.544444	0.438698	0.544698	0.537975
380	0.657143	0.638889	0.487179	0.492308	0.533333	0.561111	0.458051	0.56177	0.553743
385	0.666667	0.648649	0.4	0.484848	0.531646	0.544444	0.437232	0.546362	0.532676
390	0.65625	0.586667	0.426667	0.477612	0.556962	0.538889	0.430149	0.540831	0.531158
395	0.6875	0.575342	0.444444	0.553846	0.534884	0.555556	0.451343	0.559203	0.546435
400	0.6875	0.575342	0.438356	0.5625	0.55814	0.561111	0.457528	0.564368	0.551585
405	0.707692	0.666667	0.405797	0.53125	0.533333	0.566667	0.467223	0.568948	0.552221
410	0.716418	0.666667	0.422535	0.523077	0.545455	0.572222	0.473213	0.57483	0.559396
415	0.716418	0.666667	0.405405	0.484848	0.528736	0.555556	0.450298	0.560415	0.544743
420	0.727273	0.646154	0.405405	0.470588	0.528736	0.55	0.443442	0.555631	0.540355
425	0.727273	0.634921	0.426667	0.463768	0.528736	0.55	0.443082	0.556273	0.54271
430	0.716418	0.634921	0.405405	0.470588	0.522727	0.544444	0.436655	0.550012	0.535178
435	0.716418	0.698413	0.421053	0.477612	0.528736	0.561111	0.456293	0.568446	0.553443
440	0.738462	0.69697	0.426667	0.485714	0.571429	0.577778	0.478334	0.583848	0.569271
445	0.738462	0.6875	0.426667	0.521739	0.551724	0.577778	0.477841	0.585218	0.56905
450	0.757576	0.666667	0.441558	0.492308	0.55814	0.577778	0.476105	0.58325	0.568755
455	0.757576	0.676923	0.467532	0.492308	0.551724	0.583333	0.483031	0.589213	0.575956
460	0.738462	0.666667	0.4	0.484848	0.545455	0.561111	0.456134	0.567086	0.550692
465	0.753623	0.656716	0.4	0.545455	0.578313	0.583333	0.485627	0.586821	0.568896
470	0.732394	0.656716	0.405405	0.575758	0.585366	0.588889	0.494034	0.591128	0.573544
475	0.742857	0.676471	0.405405	0.597015	0.567901	0.594444	0.501089	0.59793	0.578416
480	0.746269	0.69697	0.432432	0.588235	0.541176	0.594444	0.499864	0.601017	0.58223
485	0.757576	0.656716	0.432432	0.597015	0.534884	0.588889	0.49234	0.595725	0.576702
490	0.757576	0.666667	0.426667	0.597015	0.534884	0.588889	0.491681	0.596562	0.577021
495	0.746269	0.707692	0.473684	0.636364	0.511628	0.605556	0.51211	0.615127	0.596258
500	0.746269	0.69697	0.432432	0.636364	0.505747	0.594444	0.499319	0.603556	0.582181
505	0.705882	0.666667	0.438356	0.606061	0.551724	0.588889	0.493247	0.593738	0.577088
510	0.738462	0.707692	0.453333	0.608696	0.534884	0.6	0.505892	0.608613	0.590372
515	0.705882	0.730159	0.438356	0.608696	0.528736	0.594444	0.500954	0.602366	0.583931
520	0.716418	0.730159	0.438356	0.617647	0.516854	0.594444	0.50039	0.603887	0.584414
525	0.705882	0.71875	0.459459	0.608696	0.517647	0.594444	0.500389	0.602087	0.584824
530	0.716418	0.676471	0.5	0.535211	0.461538	0.572222	0.472557	0.577928	0.564328
535	0.707692	0.686567	0.459459	0.597015	0.528736	0.588889	0.492045	0.595894	0.579794
540	0.71875	0.676471	0.438356	0.57971	0.511628	0.577778	0.479031	0.584983	0.567434
545	0.71875	0.656716	0.432432	0.606061	0.539326	0.583333	0.484563	0.590657	0.572966
550	0.707692	0.707692	0.48	0.606061	0.561798	0.605556	0.512146	0.612649	0.598069
555	0.707692	0.686567	0.438356	0.584615	0.555556	0.588889	0.492265	0.594557	0.578327
560	0.727273	0.636364	0.432432	0.575758	0.5	0.566667	0.463999	0.574365	0.5566
565	0.727273	0.606061	0.48	0.597015	0.534884	0.583333	0.484683	0.589046	0.574953
570	0.69697	0.676471	0.438356	0.550725	0.5	0.566667	0.465669	0.572504	0.556445
575	0.716418	0.764706	0.48	0.666667	0.564103	0.633333	0.550357	0.638379	0.620553
580	0.716418	0.764706	0.48	0.648649	0.526316	0.622222	0.537521	0.627218	0.608943
585	0.727273	0.746269	0.48	0.64	0.545455	0.622222	0.537338	0.627799	0.61023
590	0.727273	0.746269	0.48	0.64	0.545455	0.622222	0.537338	0.627799	0.61023
595	0.727273	0.727273	0.473684	0.64	0.571429	0.622222	0.53669	0.627932	0.611015
600	0.676923	0.686567	0.426667	0.638889	0.518519	0.583333	0.486326	0.589513	0.570926
605	0.666667	0.666667	0.438356	0.586667	0.525	0.572222	0.474981	0.576671	0.56145
610	0.626866	0.707692	0.410959	0.594595	0.493827	0.561111	0.460701	0.566788	0.549627
615	0.646154	0.676923	0.410959	0.613333	0.536585	0.572222	0.474405	0.576791	0.559956
620	0.646154	0.676923	0.410959	0.613333	0.536585	0.572222	0.474405	0.576791	0.559956
625	0.646154	0.676923	0.410959	0.613333	0.512195	0.566667	0.467399	0.571913	0.5544
630	0.636364	0.6875	0.405405	0.613333	0.493827	0.561111	0.460153	0.567286	0.549128
635	0.65625	0.677419	0.447368	0.613333	0.506024	0.572222	0.472248	0.580079	0.564219
640	0.634921	0.666667	0.405405	0.597403	0.481928	0.55	0.44593	0.557265	0.53971
645	0.615385	0.656716	0.371429	0.605263	0.512195	0.55	0.448794	0.552198	0.534071
650	0.606061	0.656716	0.438356	0.605263	0.487179	0.555556	0.454761	0.558715	0.544347
655	0.606061	0.676923	0.438356	0.613333	0.493827	0.561111	0.460787	0.5657	0.55091
660	0.615385	0.656716	0.388889	0.613333	0.518519	0.555556	0.454241	0.558568	0.541416
665	0.606061	0.676923	0.453333	0.586667	0.481013	0.555556	0.452892	0.560799	0.547458
670	0.606061	0.6875	0.432432	0.605263	0.475	0.555556	0.453682	0.561251	0.545669
675	0.606061	0.698413	0.453333	0.613333	0.518519	0.572222	0.473561	0.577932	0.564385
680	0.626866	0.709677	0.453333	0.621622	0.512195	0.577778	0.480367	0.584739	0.569743
685	0.626866	0.6875	0.453333	0.621622	0.5	0.572222	0.473617	0.577864	0.5629
690	0.606061	0.676923	0.432432	0.613333	0.5	0.561111	0.460321	0.56575	0.55077
695	0.686567	0.698413	0.493151	0.597403	0.5	0.588889	0.497058	0.595107	0.580879
700	0.686567	0.698413	0.459459	0.621622	0.512195	0.588889	0.49496	0.595651	0.578896
705	0.69697	0.730159	0.478873	0.605263	0.547619	0.605556	0.518277	0.611777	0.596804
710	0.698413	0.75	0.486486	0.594595	0.541176	0.605556	0.5147	0.614134	0.599416
715	0.69697	0.75	0.472222	0.594595	0.52381	0.6	0.509778	0.607519	0.591503
720	0.666667	0.75	0.405797	0.597403	0.5	0.577778	0.484965	0.583973	0.564322
725	0.647059	0.738462	0.376812	0.575342	0.517647	0.566667	0.469903	0.571064	0.551822
730	0.647059	0.707692	0.376812	0.567568	0.5	0.555556	0.456288	0.559826	0.540865
735	0.636364	0.735294	0.410959	0.591549	0.439024	0.555556	0.452458	0.562638	0.543227
740	0.65625	0.727273	0.432432	0.619718	0.470588	0.572222	0.471918	0.581252	0.562451
745	0.646154	0.727273	0.432432	0.628571	0.447059	0.566667	0.464865	0.576298	0.556941
750	0.666667	0.727273	0.487179	0.619718	0.439024	0.577778	0.476668	0.587972	0.571235
755	0.65625	0.716418	0.467532	0.619718	0.444444	0.572222	0.470634	0.580873	0.563671
760	0.65625	0.727273	0.487179	0.619718	0.444444	0.577778	0.477023	0.586973	0.570791
765	0.666667	0.716418	0.487179	0.638889	0.45	0.583333	0.4843	0.591831	0.57494
770	0.698413	0.716418	0.487179	0.628571	0.439024	0.583333	0.483409	0.593921	0.575835
775	0.6875	0.716418	0.481013	0.628571	0.425	0.577778	0.476397	0.5877	0.569272
780	0.6875	0.716418	0.481013	0.647887	0.43038	0.583333	0.483844	0.59264	0.573717
785	0.666667	0.716418	0.432432	0.638889	0.444444	0.572222	0.473204	0.57977	0.55938
790	0.646154	0.727273	0.48	0.657143	0.5	0.594444	0.499321	0.602114	0.586182
795	0.65625	0.716418	0.486486	0.657143	0.517647	0.6	0.506669	0.606789	0.591532
800	0.646154	0.727273	0.48	0.657143	0.5	0.594444	0.499321	0.602114	0.586182
805	0.617647	0.745763	0.421053	0.684211	0.518519	0.588889	0.495188	0.597438	0.578317
810	0.617647	0.745763	0.421053	0.693333	0.512195	0.588889	0.494663	0.597998	0.578397
815	0.608696	0.745763	0.4	0.712329	0.47619	0.577778	0.480613	0.588596	0.566422
820	0.617647	0.745763	0.421053	0.712329	0.5	0.588889	0.493729	0.599358	0.578785
825	0.626866	0.733333	0.441558	0.694444	0.5	0.588889	0.492431	0.59924	0.580365
830	0.617647	0.733333	0.453333	0.657895	0.469136	0.577778	0.481668	0.586269	0.568832
835	0.617647	0.733333	0.453333	0.657895	0.469136	0.577778	0.481668	0.586269	0.568832
840	0.626866	0.733333	0.453333	0.657895	0.487805	0.583333	0.488252	0.591846	0.57457
845	0.634921	0.721311	0.410959	0.649351	0.465116	0.566667	0.467423	0.576332	0.556007
850	0.634921	0.721311	0.405405	0.657895	0.465116	0.566667	0.466394	0.57693	0.555981
855	0.625	0.721311	0.383562	0.657895	0.465116	0.561111	0.460219	0.570577	0.548679
860	0.625	0.721311	0.383562	0.649351	0.447059	0.555556	0.45366	0.565257	0.543142
865	0.625	0.721311	0.388889	0.649351	0.465116	0.561111	0.461261	0.569933	0.548646
870	0.646154	0.698413	0.394366	0.631579	0.470588	0.561111	0.461762	0.56822	0.547571
875	0.666667	0.738462	0.416667	0.64	0.470588	0.577778	0.481311	0.586477	0.565445
880	0.65625	0.707692	0.388889	0.621622	0.470588	0.561111	0.460124	0.569008	0.547809
885	0.646154	0.707692	0.394366	0.621622	0.470588	0.561111	0.461023	0.568084	0.547613
890	0.626866	0.730159	0.416667	0.630137	0.494118	0.572222	0.474574	0.579589	0.561226
895	0.646154	0.698413	0.405405	0.638889	0.465116	0.561111	0.458358	0.570795	0.550425
900	0.626866	0.655738	0.378378	0.630137	0.470588	0.544444	0.438311	0.552341	0.532225
905	0.626866	0.655738	0.378378	0.630137	0.470588	0.544444	0.438311	0.552341	0.532225
910	0.606061	0.655738	0.378378	0.630137	0.465116	0.538889	0.430949	0.547086	0.527626
915	0.597015	0.655738	0.373333	0.621622	0.409639	0.522222	0.410216	0.531469	0.510796
920	0.567164	0.677419	0.342857	0.621622	0.45977	0.527778	0.419965	0.533766	0.513423
925	0.584615	0.666667	0.361111	0.621622	0.494382	0.538889	0.432196	0.545679	0.526913
930	0.584615	0.666667	0.361111	0.621622	0.494382	0.538889	0.432196	0.545679	0.526913
935	0.584615	0.666667	0.361111	0.621622	0.494382	0.538889	0.432196	0.545679	0.526913
940	0.584615	0.666667	0.361111	0.621622	0.494382	0.538889	0.432196	0.545679	0.526913
945	0.612903	0.666667	0.323529	0.589744	0.494382	0.533333	0.428597	0.537445	0.516345
950	0.612903	0.666667	0.323529	0.589744	0.494382	0.533333	0.428597	0.537445	0.516345
955	0.584615	0.677419	0.342857	0.582278	0.47619	0.527778	0.421589	0.532672	0.513417
960	0.603175	0.698413	0.342857	0.582278	0.494118	0.538889	0.435087	0.544168	0.52434
965	0.603175	0.677419	0.361111	0.589744	0.494118	0.538889	0.433365	0.545113	0.526501
970	0.603175	0.677419	0.361111	0.589744	0.494118	0.538889	0.433365	0.545113	0.526501
975	0.59375	0.666667	0.342857	0.582278	0.5	0.533333	0.428368	0.53711	0.518341
980	0.603175	0.707692	0.318841	0.582278	0.5	0.538889	0.435879	0.542397	0.52111
985	0.612903	0.707692	0.318841	0.582278	0.494118	0.538889	0.43558	0.543166	0.521337
990	0.603175	0.707692	0.318841	0.582278	0.5	0.538889	0.435879	0.542397	0.52111
995	0.612903	0.6875	0.314286	0.582278	0.517647	0.538889	0.434879	0.542923	0.521806
1000	0.59375	0.645161	0.314286	0.582278	0.494118	0.522222	0.414213	0.525919	0.505598
1005	0.603175	0.645161	0.338028	0.582278	0.517647	0.533333	0.427402	0.537258	0.518676
1010	0.59375	0.645161	0.314286	0.582278	0.517647	0.527778	0.421252	0.530625	0.510958
1015	0.603175	0.666667	0.318841	0.575	0.517647	0.533333	0.429169	0.536266	0.516395
1020	0.584615	0.666667	0.318841	0.582278	0.5	0.527778	0.422252	0.53048	0.510598
1025	0.612903	0.634921	0.314286	0.567901	0.52381	0.527778	0.421785	0.530764	0.511174
1030	0.612903	0.634921	0.314286	0.567901	0.52381	0.527778	0.421785	0.530764	0.511174
1035	0.612903	0.634921	0.314286	0.567901	0.52381	0.527778	0.421785	0.530764	0.511174
1040	0.612903	0.615385	0.323529	0.575	0.588235	0.544444	0.443772	0.543011	0.525863
1045	0.612903	0.615385	0.323529	0.575	0.588235	0.544444	0.443772	0.543011	0.525863
1050	0.612903	0.615385	0.323529	0.575	0.588235	0.544444	0.443772	0.543011	0.525863
1055	0.59375	0.615385	0.289855	0.55	0.560976	0.522222	0.41567	0.521993	0.503609
1060	0.617647	0.634921	0.333333	0.52381	0.506329	0.522222	0.421232	0.523208	0.505581
1065	0.617647	0.612903	0.323529	0.54321	0.54321	0.527778	0.425059	0.5281	0.510619
1070	0.617647	0.634921	0.323529	0.54321	0.525	0.527778	0.425205	0.528861	0.510507
1075	0.617647	0.65625	0.323529	0.54321	0.531646	0.533333	0.432428	0.534456	0.515931
1080	0.617647	0.65625	0.328358	0.54321	0.525	0.533333	0.432969	0.534093	0.515679
1085	0.636364	0.625	0.358209	0.55	0.53012	0.538889	0.438561	0.539939	0.523057
1090	0.626866	0.625	0.358209	0.55	0.512195	0.533333	0.431916	0.534454	0.517444
1095	0.646154	0.626866	0.30303	0.55	0.560976	0.538889	0.439266	0.537405	0.517597
1100	0.646154	0.626866	0.30303	0.55	0.560976	0.538889	0.439266	0.537405	0.517597
1105	0.65625	0.636364	0.328358	0.55	0.554217	0.544444	0.445155	0.545038	0.526039
1110	0.65625	0.636364	0.328358	0.54321	0.512195	0.533333	0.431648	0.535275	0.515335
1115	0.626866	0.636364	0.328358	0.55	0.525	0.533333	0.43227	0.533318	0.51465
1120	0.626866	0.636364	0.352941	0.571429	0.560976	0.55	0.451072	0.549715	0.532834
1125	0.626866	0.646154	0.352941	0.597403	0.554217	0.555556	0.45795	0.555516	0.537419
1130	0.626866	0.646154	0.376812	0.597403	0.560976	0.561111	0.464383	0.561642	0.545191
1135	0.626866	0.646154	0.376812	0.597403	0.560976	0.561111	0.464383	0.561642	0.545191
1140	0.626866	0.646154	0.352941	0.589744	0.560976	0.555556	0.458487	0.555336	0.537682
1145	0.626866	0.666667	0.323529	0.582278	0.525	0.544444	0.445181	0.544868	0.524324
1150	0.617647	0.666667	0.323529	0.589744	0.525	0.544444	0.445045	0.544517	0.524083
1155	0.597015	0.615385	0.289855	0.564103	0.518519	0.516667	0.408716	0.516975	0.496815
1160	0.615385	0.626866	0.347826	0.615385	0.54321	0.55	0.450431	0.549734	0.531187
1165	0.615385	0.636364	0.347826	0.615385	0.560976	0.555556	0.457269	0.555187	0.536975
1170	0.65625	0.606061	0.371429	0.615385	0.585366	0.566667	0.470383	0.566898	0.549722
1175	0.626866	0.634921	0.394366	0.623377	0.560976	0.566667	0.470022	0.568101	0.552044
1180	0.626866	0.634921	0.394366	0.623377	0.560976	0.566667	0.470022	0.568101	0.552044
1185	0.626866	0.634921	0.394366	0.623377	0.560976	0.566667	0.470022	0.568101	0.552044
1190	0.626866	0.625	0.394366	0.605263	0.560976	0.561111	0.462594	0.562494	0.547207
1195	0.626866	0.625	0.394366	0.605263	0.560976	0.561111	0.462594	0.562494	0.547207
1200	0.617647	0.634921	0.394366	0.597403	0.567901	0.561111	0.463432	0.562448	0.547808
1205	0.617647	0.634921	0.394366	0.597403	0.567901	0.561111	0.463432	0.562448	0.547808
1210	0.617647	0.634921	0.394366	0.605263	0.560976	0.561111	0.462895	0.562635	0.54754
1215	0.617647	0.634921	0.394366	0.597403	0.54321	0.555556	0.456411	0.557509	0.542184
1220	0.617647	0.634921	0.394366	0.597403	0.54321	0.555556	0.456411	0.557509	0.542184
1225	0.646154	0.634921	0.383562	0.597403	0.560976	0.561111	0.461164	0.564603	0.548002
1230	0.646154	0.634921	0.405405	0.597403	0.54321	0.561111	0.460679	0.565418	0.549659
1235	0.626866	0.645161	0.416667	0.589744	0.54321	0.561111	0.46292	0.564329	0.550093
1240	0.646154	0.634921	0.410959	0.589744	0.54321	0.561111	0.461719	0.564997	0.549832
1245	0.636364	0.645161	0.410959	0.589744	0.54321	0.561111	0.462001	0.565087	0.550132
1250	0.646154	0.625	0.388889	0.589744	0.54321	0.555556	0.455336	0.558599	0.542251
1255	0.646154	0.625	0.388889	0.589744	0.54321	0.555556	0.455336	0.558599	0.542251
1260	0.646154	0.636364	0.4	0.582278	0.55	0.561111	0.464329	0.562959	0.547538
1265	0.646154	0.625	0.394366	0.582278	0.54321	0.555556	0.456427	0.558202	0.542437
1270	0.646154	0.646154	0.394366	0.582278	0.525	0.555556	0.456596	0.55879	0.542167
1275	0.646154	0.646154	0.394366	0.582278	0.525	0.555556	0.456596	0.55879	0.542167
1280	0.626866	0.646154	0.394366	0.597403	0.55	0.561111	0.463299	0.562958	0.547275
1285	0.617647	0.666667	0.366197	0.582278	0.556962	0.555556	0.457591	0.55795	0.54126
1290	0.617647	0.645161	0.361111	0.582278	0.556962	0.55	0.449931	0.552632	0.535989
1295	0.617647	0.645161	0.361111	0.582278	0.556962	0.55	0.449931	0.552632	0.535989
1300	0.617647	0.634921	0.383562	0.597403	0.531646	0.55	0.448432	0.553036	0.536728
1305	0.626866	0.625	0.4	0.613333	0.556962	0.561111	0.460154	0.564432	0.549109
1310	0.626866	0.625	0.4	0.605263	0.538462	0.555556	0.453722	0.559118	0.54355
1315	0.626866	0.625	0.378378	0.597403	0.538462	0.55	0.447711	0.553222	0.536594
1320	0.626866	0.625	0.378378	0.605263	0.556962	0.555556	0.454132	0.558494	0.542118
1325	0.626866	0.625	0.378378	0.605263	0.556962	0.555556	0.454132	0.558494	0.542118
1330	0.626866	0.625	0.378378	0.605263	0.556962	0.555556	0.454132	0.558494	0.542118
1335	0.626866	0.625	0.378378	0.597403	0.538462	0.55	0.447711	0.553222	0.536594
1340	0.617647	0.625	0.383562	0.605263	0.556962	0.555556	0.455045	0.557687	0.541986
1345	0.608696	0.666667	0.416667	0.597403	0.531646	0.561111	0.463413	0.564215	0.54975
1350	0.617647	0.625	0.388889	0.597403	0.556962	0.555556	0.45608	0.55718	0.542067
1355	0.626866	0.65625	0.383562	0.589744	0.538462	0.555556	0.455754	0.558976	0.5424
1360	0.636364	0.65625	0.383562	0.589744	0.556962	0.561111	0.4623	0.564576	0.548144
1365	0.646154	0.65625	0.356164	0.575	0.538462	0.55	0.449082	0.554406	0.535896
1370	0.646154	0.65625	0.356164	0.575	0.538462	0.55	0.449082	0.554406	0.535896
1375	0.636364	0.65625	0.356164	0.575	0.519481	0.544444	0.44253	0.548652	0.529996
1380	0.698413	0.676923	0.438356	0.589744	0.567901	0.588889	0.496337	0.594267	0.57873
1385	0.698413	0.676923	0.438356	0.589744	0.567901	0.588889	0.496337	0.594267	0.57873
1390	0.709677	0.69697	0.432432	0.597403	0.567901	0.594444	0.502103	0.600877	0.58395
1395	0.709677	0.676923	0.467532	0.605263	0.575	0.6	0.50702	0.606879	0.592367
1400	0.709677	0.676923	0.467532	0.605263	0.575	0.6	0.50702	0.606879	0.592367
1405	0.733333	0.65625	0.405405	0.597403	0.541176	0.577778	0.480267	0.586714	0.567152
1410	0.733333	0.65625	0.405405	0.597403	0.541176	0.577778	0.480267	0.586714	0.567152
1415	0.733333	0.65625	0.405405	0.597403	0.541176	0.577778	0.480267	0.586714	0.567152
1420	0.733333	0.65625	0.405405	0.597403	0.541176	0.577778	0.480267	0.586714	0.567152
1425	0.6875	0.666667	0.405405	0.613333	0.52381	0.572222	0.473321	0.579343	0.560376
1430	0.6875	0.666667	0.405405	0.613333	0.52381	0.572222	0.473321	0.579343	0.560376
1435	0.6875	0.666667	0.405405	0.613333	0.52381	0.572222	0.473321	0.579343	0.560376
1440	0.676923	0.645161	0.421053	0.621622	0.53012	0.572222	0.472122	0.578976	0.561634
1445	0.6875	0.645161	0.421053	0.613333	0.554217	0.577778	0.479254	0.584253	0.567445
1450	0.721311	0.646154	0.378378	0.597403	0.53012	0.566667	0.466589	0.574673	0.553788
1455	0.698413	0.615385	0.378378	0.605263	0.536585	0.561111	0.459688	0.566805	0.547241
1460	0.698413	0.625	0.373333	0.605263	0.536585	0.561111	0.459071	0.567719	0.547686
1465	0.698413	0.625	0.373333	0.605263	0.536585	0.561111	0.459071	0.567719	0.547686
1470	0.698413	0.615385	0.378378	0.605263	0.536585	0.561111	0.459688	0.566805	0.547241
1475	0.6875	0.625	0.378378	0.605263	0.536585	0.561111	0.459897	0.566545	0.547245
1480	0.698413	0.625	0.4	0.605263	0.536585	0.566667	0.466078	0.573052	0.554649
1485	0.698413	0.606061	0.4	0.605263	0.525	0.561111	0.459408	0.566947	0.548538
1490	0.676923	0.636364	0.351351	0.613333	0.525	0.555556	0.453092	0.560594	0.539274
1495	0.6875	0.636364	0.373333	0.613333	0.525	0.561111	0.459251	0.567106	0.546718
1500	0.676923	0.626866	0.356164	0.621622	0.54321	0.561111	0.460246	0.564957	0.544318
1505	0.6875	0.626866	0.356164	0.621622	0.560976	0.566667	0.466872	0.570625	0.550069
1510	0.666667	0.636364	0.383562	0.623377	0.518519	0.561111	0.460876	0.565697	0.546229
1515	0.666667	0.636364	0.383562	0.623377	0.518519	0.561111	0.460876	0.565697	0.546229
1520	0.666667	0.636364	0.383562	0.623377	0.518519	0.561111	0.460876	0.565697	0.546229
1525	0.666667	0.636364	0.383562	0.623377	0.518519	0.561111	0.460876	0.565697	0.546229
1530	0.666667	0.636364	0.383562	0.623377	0.518519	0.561111	0.460876	0.565697	0.546229
1535	0.666667	0.636364	0.378378	0.605263	0.518519	0.555556	0.452851	0.561038	0.541857
1540	0.666667	0.636364	0.378378	0.605263	0.518519	0.555556	0.452851	0.561038	0.541857
1545	0.666667	0.636364	0.421053	0.613333	0.5	0.561111	0.458444	0.567483	0.550127
1550	0.677419	0.636364	0.421053	0.613333	0.518519	0.566667	0.465083	0.573337	0.556077
1555	0.677419	0.636364	0.421053	0.613333	0.518519	0.566667	0.465083	0.573337	0.556077
1560	0.6875	0.636364	0.421053	0.621622	0.5	0.566667	0.4653	0.573308	0.554865
1565	0.6875	0.636364	0.421053	0.621622	0.5	0.566667	0.4653	0.573308	0.554865
1570	0.6875	0.636364	0.421053	0.621622	0.5	0.566667	0.4653	0.573308	0.554865
1575	0.69697	0.636364	0.405405	0.621622	0.5	0.566667	0.466989	0.572072	0.552305
1580	0.69697	0.636364	0.405405	0.621622	0.5	0.566667	0.466989	0.572072	0.552305
1585	0.71875	0.656716	0.405405	0.613333	0.475	0.566667	0.466903	0.573841	0.552469
1590	0.71875	0.656716	0.405405	0.613333	0.475	0.566667	0.466903	0.573841	0.552469
1595	0.71875	0.656716	0.405405	0.613333	0.475	0.566667	0.466903	0.573841	0.552469
1600	0.71875	0.656716	0.410959	0.631579	0.5	0.577778	0.481921	0.583601	0.562655
1605	0.71875	0.656716	0.410959	0.631579	0.5	0.577778	0.481921	0.583601	0.562655
1610	0.707692	0.666667	0.410959	0.631579	0.5	0.577778	0.482114	0.583379	0.562697
1615	0.707692	0.676923	0.416667	0.615385	0.5	0.577778	0.483571	0.583333	0.563369
1620	0.707692	0.676923	0.416667	0.615385	0.5	0.577778	0.483571	0.583333	0.563369
1625	0.707692	0.65625	0.410959	0.615385	0.5	0.572222	0.475897	0.578057	0.558089
1630	0.71875	0.676923	0.416667	0.607595	0.5	0.577778	0.483777	0.583987	0.563852
1635	0.71875	0.676923	0.416667	0.607595	0.5	0.577778	0.483777	0.583987	0.563852
1640	0.677419	0.608696	0.4	0.625	0.506329	0.561111	0.46449	0.563489	0.544676
1645	0.645161	0.647059	0.382353	0.617284	0.469136	0.55	0.451887	0.552199	0.532146
1650	0.634921	0.647059	0.371429	0.657895	0.457831	0.55	0.448275	0.553827	0.531837
1655	0.634921	0.626866	0.347826	0.641026	0.457831	0.538889	0.435647	0.541694	0.519161
1660	0.646154	0.617647	0.376812	0.641026	0.45	0.544444	0.44363	0.546328	0.525065
1665	0.646154	0.617647	0.376812	0.641026	0.45	0.544444	0.44363	0.546328	0.525065
1670	0.646154	0.617647	0.376812	0.641026	0.45	0.544444	0.44363	0.546328	0.525065
1675	0.646154	0.617647	0.376812	0.641026	0.45	0.544444	0.44363	0.546328	0.525065
1680	0.646154	0.617647	0.376812	0.641026	0.45	0.544444	0.44363	0.546328	0.525065
1685	0.65625	0.617647	0.376812	0.632911	0.45	0.544444	0.443817	0.546724	0.525339
1690	0.65625	0.617647	0.376812	0.632911	0.45	0.544444	0.443817	0.546724	0.525339
1695	0.646154	0.637681	0.376812	0.641026	0.43038	0.544444	0.44389	0.54641	0.524269
1700	0.666667	0.637681	0.382353	0.632911	0.410256	0.544444	0.445475	0.545974	0.523085
1705	0.666667	0.637681	0.382353	0.632911	0.410256	0.544444	0.445475	0.545974	0.523085
1710	0.676923	0.617647	0.376812	0.632911	0.405063	0.538889	0.437206	0.541871	0.518434
1715	0.6875	0.617647	0.4	0.641026	0.425	0.55	0.449724	0.554235	0.532087
1720	0.65625	0.617647	0.405797	0.657895	0.457831	0.555556	0.45621	0.559084	0.538856
1725	0.65625	0.617647	0.405797	0.657895	0.457831	0.555556	0.45621	0.559084	0.538856
1730	0.65625	0.617647	0.405797	0.657895	0.457831	0.555556	0.45621	0.559084	0.538856
1735	0.666667	0.626866	0.405797	0.65	0.444444	0.555556	0.45788	0.558755	0.537859
1740	0.646154	0.647059	0.441176	0.658228	0.45	0.566667	0.472891	0.568523	0.550131
1745	0.636364	0.647059	0.441176	0.658228	0.455696	0.566667	0.473323	0.567705	0.549851
1750	0.636364	0.647059	0.441176	0.658228	0.455696	0.566667	0.473323	0.567705	0.549851
1755	0.646154	0.647059	0.457143	0.666667	0.43038	0.566667	0.471199	0.56948	0.551237
1760	0.646154	0.647059	0.457143	0.666667	0.43038	0.566667	0.471199	0.56948	0.551237
1765	0.646154	0.647059	0.457143	0.666667	0.43038	0.566667	0.471199	0.56948	0.551237
1770	0.646154	0.647059	0.457143	0.675325	0.425	0.566667	0.470605	0.570136	0.551455
1775	0.646154	0.647059	0.441176	0.658228	0.45	0.566667	0.472891	0.568523	0.550131
1780	0.656716	0.636364	0.447761	0.65	0.475	0.572222	0.48156	0.573168	0.555914
1785	0.656716	0.636364	0.447761	0.65	0.475	0.572222	0.48156	0.573168	0.555914
1790	0.656716	0.636364	0.447761	0.65	0.475	0.572222	0.48156	0.573168	0.555914
1795	0.656716	0.636364	0.447761	0.65	0.475	0.572222	0.48156	0.573168	0.555914
1800	0.65625	0.666667	0.447761	0.641026	0.512195	0.583333	0.493848	0.58478	0.568371
1805	0.65625	0.666667	0.441176	0.641026	0.493827	0.577778	0.486197	0.579789	0.562468
1810	0.65625	0.666667	0.441176	0.641026	0.493827	0.577778	0.486197	0.579789	0.562468
1815	0.65625	0.666667	0.441176	0.641026	0.493827	0.577778	0.486197	0.579789	0.562468
1820	0.646154	0.666667	0.457143	0.666667	0.493827	0.583333	0.490786	0.586091	0.569284
1825	0.666667	0.666667	0.457143	0.657895	0.560976	0.6	0.511637	0.601869	0.586422
1830	0.65625	0.666667	0.457143	0.657895	0.567901	0.6	0.511985	0.601171	0.586321
1835	0.65625	0.666667	0.478873	0.657895	0.55	0.6	0.511432	0.601937	0.587917
1840	0.730159	0.666667	0.450704	0.64	0.536585	0.6	0.510536	0.604823	0.586432
1845	0.730159	0.666667	0.450704	0.64	0.536585	0.6	0.510536	0.604823	0.586432
1850	0.730159	0.666667	0.450704	0.64	0.536585	0.6	0.510536	0.604823	0.586432
1855	0.741935	0.666667	0.450704	0.648649	0.52381	0.6	0.50976	0.606353	0.58686
1860	0.71875	0.666667	0.457143	0.615385	0.506329	0.588889	0.499123	0.592855	0.575281
1865	0.69697	0.666667	0.450704	0.623377	0.519481	0.588889	0.49889	0.59144	0.574418
1870	0.69697	0.666667	0.450704	0.623377	0.519481	0.588889	0.49889	0.59144	0.574418
1875	0.69697	0.666667	0.472222	0.623377	0.526316	0.594444	0.505452	0.59711	0.581593
1880	0.69697	0.666667	0.472222	0.623377	0.526316	0.594444	0.505452	0.59711	0.581593
1885	0.69697	0.666667	0.472222	0.623377	0.526316	0.594444	0.505452	0.59711	0.581593
1890	0.69697	0.666667	0.472222	0.623377	0.526316	0.594444	0.505452	0.59711	0.581593
1895	0.71875	0.666667	0.428571	0.615385	0.531646	0.588889	0.499123	0.592204	0.573587
1900	0.733333	0.657143	0.416667	0.623377	0.518519	0.583333	0.489321	0.589808	0.569424
1905	0.721311	0.657143	0.422535	0.623377	0.518519	0.583333	0.490157	0.588577	0.569019
1910	0.721311	0.657143	0.422535	0.623377	0.518519	0.583333	0.490157	0.588577	0.569019
1915	0.721311	0.657143	0.4	0.623377	0.512195	0.577778	0.483694	0.582805	0.561695
1920	0.721311	0.657143	0.4	0.623377	0.512195	0.577778	0.483694	0.582805	0.561695
1925	0.724138	0.666667	0.394366	0.623377	0.517647	0.577778	0.482177	0.585239	0.563667
1930	0.724138	0.666667	0.394366	0.623377	0.517647	0.577778	0.482177	0.585239	0.563667
1935	0.724138	0.666667	0.416667	0.623377	0.52381	0.583333	0.488608	0.590931	0.570893
1940	0.733333	0.666667	0.416667	0.631579	0.506024	0.583333	0.488562	0.590854	0.569691
1945	0.733333	0.666667	0.422535	0.623377	0.506024	0.583333	0.489645	0.590387	0.569856
1950	0.779661	0.666667	0.416667	0.631579	0.52381	0.594444	0.502359	0.603677	0.581206
1955	0.766667	0.666667	0.394366	0.64	0.494118	0.583333	0.488672	0.592363	0.56793
1960	0.766667	0.676471	0.416667	0.648649	0.488372	0.588889	0.494504	0.599365	0.575683
1965	0.766667	0.676471	0.416667	0.648649	0.488372	0.588889	0.494504	0.599365	0.575683
1970	0.766667	0.676471	0.416667	0.648649	0.488372	0.588889	0.494504	0.599365	0.575683
1975	0.766667	0.676471	0.416667	0.648649	0.488372	0.588889	0.494504	0.599365	0.575683
1980	0.766667	0.676471	0.416667	0.648649	0.488372	0.588889	0.494504	0.599365	0.575683
1985	0.766667	0.676471	0.416667	0.648649	0.488372	0.588889	0.494504	0.599365	0.575683
1990	0.758621	0.676471	0.438356	0.623377	0.52381	0.594444	0.501912	0.604127	0.58391
1995	0.754098	0.676471	0.459459	0.631579	0.518519	0.6	0.508621	0.608025	0.588853
2000	0.754098	0.676471	0.459459	0.64	0.536585	0.605556	0.515099	0.613323	0.594372

## Sheet: AdaBoost
Number of features	Pre-vaccination	ChAdOx1-Onset	MenACWY-Onset	ChAdOx1-7D	MenACWY-7D	ACC	MCC	Macro F1	Weighted F1
5	0.5	0.361905	0.039216	0.258065	0.317073	0.311111	0.161734	0.295252	0.272377
10	0.459016	0.285714	0.527473	0.478873	0.268657	0.411111	0.264895	0.403947	0.405069
15	0.481481	0.289474	0.419753	0.303797	0.342857	0.361111	0.206961	0.367473	0.368973
20	0.509091	0.229508	0.545455	0.342857	0.348837	0.4	0.245937	0.39515	0.403121
25	0.489796	0.196721	0.5	0.337662	0.311688	0.372222	0.210517	0.367174	0.372805
30	0.5	0.447059	0.486486	0.294118	0.4	0.422222	0.282886	0.425533	0.429674
35	0.644068	0.25	0.409639	0.242424	0.375	0.377778	0.221629	0.384226	0.382382
40	0.596491	0.337349	0.438356	0.373333	0.416667	0.422222	0.288461	0.432439	0.429538
45	0.618182	0.247191	0.475	0.285714	0.30137	0.372222	0.219523	0.385491	0.385206
50	0.666667	0.211765	0.375	0.275862	0.385542	0.366667	0.208399	0.382967	0.377943
55	0.566038	0.268293	0.342105	0.363636	0.388889	0.372222	0.223247	0.385792	0.378896
60	0.588235	0.333333	0.441558	0.30303	0.5	0.427778	0.28613	0.433231	0.435572
65	0.425532	0.177215	0.506024	0.233766	0.27027	0.316667	0.147517	0.322562	0.333698
70	0.607143	0.176471	0.473684	0.410959	0.344828	0.394444	0.245635	0.402617	0.400892
75	0.607143	0.216216	0.450704	0.384615	0.320988	0.383333	0.237391	0.395933	0.392357
80	0.533333	0.225	0.328358	0.3125	0.337079	0.338889	0.180297	0.347254	0.341776
85	0.690909	0.25	0.414634	0.342857	0.356164	0.394444	0.246095	0.410913	0.403681
90	0.62069	0.379747	0.575	0.394737	0.507463	0.488889	0.370166	0.495527	0.501137
95	0.678571	0.272727	0.366197	0.272727	0.455696	0.394444	0.251564	0.409184	0.404196
100	0.627451	0.329114	0.593407	0.246154	0.486486	0.455556	0.31751	0.456522	0.468208
105	0.526316	0.26087	0.515464	0.289855	0.470588	0.416667	0.268215	0.412619	0.422713
110	0.428571	0.25974	0.465116	0.290323	0.481013	0.388889	0.23389	0.384953	0.396065
115	0.483871	0.361111	0.388889	0.264706	0.465116	0.394444	0.248209	0.392739	0.395765
120	0.571429	0.318841	0.436782	0.408602	0.387097	0.416667	0.281985	0.42455	0.420839
125	0.48	0.15873	0.384615	0.42623	0.537037	0.411111	0.261818	0.397322	0.400225
130	0.416667	0.262295	0.459459	0.369231	0.517857	0.422222	0.279448	0.405102	0.414682
135	0.45614	0.15625	0.47191	0.393443	0.426966	0.388889	0.22972	0.380942	0.388183
140	0.45614	0.15625	0.47191	0.393443	0.426966	0.388889	0.22972	0.380942	0.388183
145	0.464286	0.176471	0.447059	0.4375	0.413793	0.388889	0.232251	0.387822	0.391056
150	0.653061	0.232558	0.35	0.4	0.428571	0.388889	0.242801	0.412838	0.403526
155	0.583333	0.337662	0.493827	0.421053	0.410256	0.438889	0.301985	0.449226	0.448453
160	0.44	0.3125	0.534884	0.405797	0.593407	0.472222	0.336948	0.457317	0.470642
165	0.390244	0.323529	0.554217	0.4	0.602151	0.472222	0.340282	0.454028	0.470722
170	0.576923	0.309859	0.463415	0.369231	0.466667	0.433333	0.289333	0.437219	0.438594
175	0.433333	0.305085	0.551724	0.4	0.405063	0.427778	0.284774	0.419041	0.428739
180	0.466667	0.376812	0.506024	0.421053	0.416667	0.438889	0.302819	0.437444	0.441479
185	0.533333	0.303797	0.368421	0.241379	0.45977	0.383333	0.230737	0.38134	0.382776
190	0.492308	0.363636	0.531915	0.259259	0.469136	0.438889	0.293042	0.423251	0.43494
195	0.508475	0.314286	0.517647	0.305556	0.432432	0.416667	0.27216	0.415679	0.424128
200	0.474576	0.30137	0.5	0.333333	0.472222	0.416667	0.273473	0.4163	0.425383
205	0.533333	0.333333	0.4	0.324324	0.410959	0.394444	0.251139	0.40039	0.399143
210	0.571429	0.378378	0.467532	0.328358	0.481013	0.444444	0.309841	0.445342	0.447801
215	0.52	0.202899	0.422535	0.333333	0.347826	0.355556	0.199137	0.365319	0.366087
220	0.391304	0.210526	0.376812	0.307692	0.32967	0.316667	0.151	0.323201	0.326403
225	0.425532	0.194444	0.411765	0.320988	0.347826	0.333333	0.173288	0.340111	0.344447
230	0.48	0.169014	0.428571	0.35443	0.355556	0.35	0.193348	0.357514	0.360283
235	0.489796	0.246575	0.486486	0.305882	0.35443	0.366667	0.216314	0.376634	0.382856
240	0.425532	0.219178	0.478873	0.314607	0.35	0.35	0.197778	0.357638	0.365936
245	0.391304	0.233766	0.5	0.345679	0.428571	0.377778	0.229515	0.379864	0.391688
250	0.382979	0.194444	0.493151	0.35	0.431818	0.372222	0.220345	0.370478	0.382809
255	0.521739	0.231884	0.447368	0.333333	0.43956	0.388889	0.238596	0.394777	0.399061
260	0.465116	0.277778	0.342857	0.395349	0.449438	0.383333	0.238088	0.386108	0.383649
265	0.481481	0.148148	0.337662	0.433735	0.347826	0.355556	0.197674	0.349771	0.344416
270	0.542373	0.20339	0.242424	0.344828	0.440678	0.366667	0.21307	0.354739	0.345818
275	0.533333	0.206897	0.242424	0.344828	0.440678	0.366667	0.213276	0.353632	0.345005
280	0.5	0.192308	0.264706	0.338462	0.417391	0.355556	0.198567	0.342573	0.336412
285	0.5	0.218182	0.235294	0.338462	0.410714	0.35	0.191034	0.34053	0.331955
290	0.454545	0.208955	0.16129	0.329114	0.388889	0.311111	0.145342	0.308559	0.297088
295	0.372093	0.191781	0.235294	0.293333	0.39604	0.3	0.127358	0.297708	0.295644
300	0.468085	0.173913	0.242424	0.25974	0.376238	0.3	0.12916	0.30408	0.299586
305	0.468085	0.173913	0.242424	0.25974	0.376238	0.3	0.12916	0.30408	0.299586
310	0.468085	0.179104	0.318841	0.273973	0.403846	0.327778	0.161832	0.32877	0.329152
315	0.454545	0.147059	0.216216	0.303797	0.4	0.3	0.125628	0.304324	0.298394
320	0.583333	0.151515	0.2	0.363636	0.340909	0.316667	0.153282	0.327879	0.312239
325	0.583333	0.151515	0.2	0.363636	0.340909	0.316667	0.153282	0.327879	0.312239
330	0.583333	0.151515	0.2	0.363636	0.340909	0.316667	0.153282	0.327879	0.312239
335	0.444444	0.171429	0.307692	0.333333	0.363636	0.316667	0.151881	0.324107	0.321759
340	0.444444	0.171429	0.307692	0.333333	0.363636	0.316667	0.151881	0.324107	0.321759
345	0.444444	0.101695	0.307692	0.351648	0.390805	0.322222	0.156735	0.319257	0.318216
350	0.468085	0.101695	0.329114	0.337079	0.395349	0.327778	0.163067	0.326264	0.326225
355	0.468085	0.101695	0.329114	0.340909	0.390805	0.327778	0.162547	0.326122	0.325828
360	0.444444	0.197183	0.38961	0.352941	0.390244	0.35	0.192277	0.354885	0.357199
365	0.444444	0.197183	0.38961	0.352941	0.390244	0.35	0.192277	0.354885	0.357199
370	0.478261	0.181818	0.351351	0.333333	0.404762	0.344444	0.187897	0.349905	0.34988
375	0.5	0.289474	0.568182	0.410256	0.371429	0.427778	0.287365	0.427868	0.434964
380	0.52	0.289474	0.574713	0.415584	0.4	0.438889	0.301645	0.439954	0.447287
385	0.52	0.289474	0.574713	0.415584	0.4	0.438889	0.301645	0.439954	0.447287
390	0.52	0.289474	0.574713	0.410256	0.376812	0.433333	0.295256	0.434251	0.441117
395	0.56	0.311688	0.590909	0.405063	0.333333	0.438889	0.303443	0.440199	0.445094
400	0.553191	0.303797	0.55814	0.341463	0.363636	0.416667	0.277316	0.424046	0.430297
405	0.553191	0.3	0.55814	0.365854	0.369231	0.422222	0.284969	0.429283	0.43494
410	0.533333	0.320988	0.551724	0.390244	0.338462	0.422222	0.284705	0.42695	0.43097
415	0.56	0.314286	0.394737	0.212121	0.428571	0.377778	0.221297	0.381943	0.383884
420	0.541667	0.311688	0.447368	0.231884	0.4	0.377778	0.223251	0.386521	0.390983
425	0.538462	0.347826	0.441558	0.231884	0.387097	0.383333	0.228948	0.389365	0.392635
430	0.530612	0.368421	0.435897	0.208955	0.4	0.383333	0.22877	0.388777	0.392786
435	0.56	0.368421	0.441558	0.208955	0.4	0.388889	0.236427	0.395787	0.398999
440	0.56	0.32	0.435897	0.246575	0.309524	0.361111	0.202867	0.374399	0.374305
445	0.588235	0.395062	0.493827	0.225806	0.305882	0.394444	0.242146	0.401763	0.403451
450	0.615385	0.395062	0.5	0.222222	0.309524	0.4	0.250099	0.408438	0.409669
455	0.615385	0.346667	0.493827	0.264706	0.309524	0.394444	0.242549	0.406022	0.406265
460	0.615385	0.32	0.493827	0.257143	0.292683	0.383333	0.229328	0.395808	0.39628
465	0.558824	0.30303	0.47619	0.315789	0.470588	0.433333	0.290342	0.424884	0.429748
470	0.558824	0.30303	0.47619	0.315789	0.470588	0.433333	0.290342	0.424884	0.429748
475	0.558824	0.30303	0.47619	0.315789	0.494118	0.438889	0.297341	0.42959	0.435107
480	0.5	0.361111	0.441558	0.30303	0.494382	0.422222	0.278667	0.420016	0.425169
485	0.509804	0.342105	0.463415	0.307692	0.488372	0.422222	0.276292	0.422278	0.428379
490	0.509091	0.375	0.481013	0.258065	0.5	0.427778	0.285703	0.424634	0.433268
495	0.489796	0.192308	0.563107	0.415584	0.405063	0.433333	0.286324	0.413172	0.42273
500	0.489796	0.192308	0.576923	0.415584	0.410256	0.438889	0.293436	0.416974	0.42752
505	0.576923	0.153846	0.54902	0.4	0.405063	0.433333	0.286162	0.41697	0.42344
510	0.576923	0.153846	0.54902	0.4	0.405063	0.433333	0.286162	0.41697	0.42344
515	0.54902	0.258065	0.526316	0.394737	0.394737	0.427778	0.281514	0.424575	0.428894
520	0.54902	0.290323	0.525253	0.426667	0.410959	0.444444	0.301917	0.440444	0.443547
525	0.54902	0.290323	0.525253	0.426667	0.410959	0.444444	0.301917	0.440444	0.443547
530	0.555556	0.272727	0.5	0.272727	0.390244	0.4	0.24414	0.398251	0.404405
535	0.444444	0.169014	0.488372	0.276923	0.47619	0.377778	0.218415	0.370989	0.38473
540	0.444444	0.162162	0.488372	0.225806	0.452381	0.361111	0.197197	0.354633	0.369531
545	0.444444	0.153846	0.488372	0.233333	0.439024	0.355556	0.190773	0.351804	0.366218
550	0.483871	0.197183	0.517647	0.285714	0.465116	0.4	0.246605	0.389906	0.402833
555	0.491803	0.2	0.534884	0.280702	0.465116	0.405556	0.252976	0.394501	0.408293
560	0.642857	0.246154	0.488889	0.384615	0.450704	0.438889	0.299958	0.442644	0.443117
565	0.631579	0.246154	0.483516	0.373333	0.416667	0.427778	0.28444	0.43025	0.430264
570	0.482759	0.333333	0.363636	0.307692	0.425532	0.383333	0.228718	0.382591	0.382047
575	0.518519	0.275862	0.376812	0.25974	0.465753	0.366667	0.221058	0.379337	0.381882
580	0.518519	0.307692	0.328358	0.222222	0.473684	0.361111	0.214053	0.370095	0.370619
585	0.518519	0.28866	0.298507	0.228571	0.416667	0.338889	0.187819	0.350185	0.347406
590	0.518519	0.28866	0.298507	0.228571	0.416667	0.338889	0.187819	0.350185	0.347406
595	0.518519	0.276596	0.298507	0.219178	0.388889	0.327778	0.173446	0.340338	0.337302
600	0.528302	0.205882	0.325	0.28866	0.354839	0.327778	0.173022	0.340537	0.336656
605	0.482759	0.25	0.315789	0.263736	0.380952	0.327778	0.173564	0.338647	0.336796
610	0.482759	0.25	0.315789	0.263736	0.380952	0.327778	0.173564	0.338647	0.336796
615	0.482759	0.25	0.315789	0.263736	0.380952	0.327778	0.173564	0.338647	0.336796
620	0.482759	0.25	0.315789	0.263736	0.380952	0.327778	0.173564	0.338647	0.336796
625	0.407407	0.25	0.328767	0.244444	0.380952	0.311111	0.153729	0.322314	0.324829
630	0.407407	0.213333	0.333333	0.244444	0.380952	0.305556	0.143362	0.315894	0.319299
635	0.407407	0.213333	0.333333	0.244444	0.380952	0.305556	0.143362	0.315894	0.319299
640	0.407407	0.213333	0.333333	0.244444	0.380952	0.305556	0.143362	0.315894	0.319299
645	0.407407	0.213333	0.333333	0.244444	0.380952	0.305556	0.143362	0.315894	0.319299
650	0.407407	0.230769	0.346667	0.244444	0.380952	0.311111	0.152386	0.322048	0.325977
655	0.428571	0.205128	0.324324	0.294737	0.350877	0.311111	0.157164	0.320728	0.320384
660	0.428571	0.189189	0.311688	0.291667	0.350877	0.305556	0.148294	0.314399	0.313651
665	0.436364	0.191781	0.390244	0.276596	0.321429	0.316667	0.159456	0.323283	0.326673
670	0.45614	0.210526	0.405063	0.26087	0.321429	0.322222	0.168044	0.330806	0.334545
675	0.517241	0.305556	0.43038	0.282609	0.338983	0.366667	0.223678	0.374954	0.376043
680	0.517241	0.314286	0.385542	0.311111	0.372881	0.372222	0.227782	0.380212	0.378408
685	0.542373	0.314286	0.390244	0.367816	0.387097	0.394444	0.254372	0.400363	0.396373
690	0.590164	0.323529	0.414634	0.351648	0.37931	0.405556	0.272187	0.411857	0.407668
695	0.545455	0.26087	0.433735	0.373626	0.387097	0.394444	0.254912	0.400156	0.399401
700	0.545455	0.264706	0.452381	0.369565	0.393443	0.4	0.262343	0.40511	0.405742
705	0.481481	0.30303	0.439024	0.333333	0.419355	0.388889	0.250329	0.395245	0.398837
710	0.481481	0.318841	0.455696	0.333333	0.419355	0.394444	0.259182	0.401741	0.406089
715	0.481481	0.30303	0.439024	0.333333	0.419355	0.388889	0.250329	0.395245	0.398837
720	0.481481	0.318841	0.455696	0.333333	0.419355	0.394444	0.259182	0.401741	0.406089
725	0.490566	0.268657	0.463415	0.336842	0.444444	0.394444	0.256522	0.400785	0.406667
730	0.5	0.37037	0.337662	0.346667	0.366197	0.377778	0.229707	0.384179	0.377814
735	0.45283	0.363636	0.333333	0.328767	0.356164	0.361111	0.203055	0.366946	0.362581
740	0.444444	0.367816	0.329114	0.264706	0.333333	0.344444	0.185406	0.347883	0.345017
745	0.444444	0.357143	0.317073	0.264706	0.333333	0.338889	0.176324	0.34334	0.339916
750	0.444444	0.357143	0.317073	0.264706	0.333333	0.338889	0.176324	0.34334	0.339916
755	0.509091	0.285714	0.35	0.309859	0.38961	0.361111	0.203766	0.368855	0.366178
760	0.509091	0.285714	0.35	0.309859	0.38961	0.361111	0.203766	0.368855	0.366178
765	0.518519	0.24	0.379747	0.328767	0.379747	0.361111	0.203877	0.369356	0.367988
770	0.518519	0.24	0.379747	0.328767	0.379747	0.361111	0.203877	0.369356	0.367988
775	0.518519	0.24	0.365854	0.346667	0.405405	0.366667	0.211131	0.375289	0.373188
780	0.535714	0.233766	0.379747	0.351351	0.432432	0.377778	0.226921	0.386602	0.38538
785	0.535714	0.320988	0.384615	0.38961	0.352941	0.388889	0.244743	0.396774	0.390912
790	0.535714	0.307692	0.37037	0.38961	0.352941	0.383333	0.235674	0.391266	0.384755
795	0.518519	0.303797	0.35443	0.43038	0.376812	0.388889	0.243891	0.396788	0.38934
800	0.518519	0.317073	0.368421	0.43038	0.376812	0.394444	0.253082	0.402241	0.395427
805	0.315789	0.229508	0.32	0.325	0.509434	0.361111	0.202663	0.339946	0.346714
810	0.315789	0.229508	0.273973	0.320988	0.504673	0.35	0.189586	0.328986	0.332942
815	0.315789	0.229508	0.273973	0.320988	0.504673	0.35	0.189586	0.328986	0.332942
820	0.315789	0.222222	0.25	0.320988	0.509434	0.344444	0.182956	0.323687	0.326431
825	0.315789	0.222222	0.25	0.320988	0.509434	0.344444	0.182956	0.323687	0.326431
830	0.315789	0.222222	0.25	0.320988	0.509434	0.344444	0.182956	0.323687	0.326431
835	0.315789	0.229508	0.273973	0.320988	0.504673	0.35	0.189586	0.328986	0.332942
840	0.307692	0.229508	0.25	0.320988	0.485981	0.338889	0.175664	0.318834	0.321121
845	0.307692	0.229508	0.25	0.320988	0.485981	0.338889	0.175664	0.318834	0.321121
850	0.307692	0.229508	0.25	0.320988	0.485981	0.338889	0.175664	0.318834	0.321121
855	0.307692	0.229508	0.25	0.320988	0.485981	0.338889	0.175664	0.318834	0.321121
860	0.307692	0.222222	0.225352	0.320988	0.490566	0.333333	0.169065	0.313364	0.314393
865	0.307692	0.229508	0.25	0.320988	0.485981	0.338889	0.175664	0.318834	0.321121
870	0.3	0.163265	0.292683	0.333333	0.487805	0.35	0.182175	0.315417	0.321355
875	0.3	0.163265	0.292683	0.333333	0.487805	0.35	0.182175	0.315417	0.321355
880	0.3	0.163265	0.292683	0.333333	0.487805	0.35	0.182175	0.315417	0.321355
885	0.3	0.156863	0.271605	0.333333	0.491803	0.344444	0.175013	0.310721	0.315588
890	0.3	0.204082	0.296296	0.328358	0.487805	0.355556	0.190337	0.323308	0.328952
895	0.341463	0.264151	0.30137	0.318841	0.5	0.372222	0.2174	0.345165	0.349161
900	0.341463	0.254545	0.277778	0.318841	0.504065	0.366667	0.210257	0.339338	0.342166
905	0.341463	0.254545	0.253521	0.318841	0.5	0.361111	0.203599	0.333674	0.334906
910	0.341463	0.254545	0.253521	0.318841	0.5	0.361111	0.203599	0.333674	0.334906
915	0.341463	0.254545	0.253521	0.318841	0.5	0.361111	0.203599	0.333674	0.334906
920	0.341463	0.254545	0.231884	0.305556	0.504065	0.355556	0.197957	0.327503	0.327968
925	0.341463	0.254545	0.231884	0.305556	0.504065	0.355556	0.197957	0.327503	0.327968
930	0.341463	0.254545	0.231884	0.305556	0.504065	0.355556	0.197957	0.327503	0.327968
935	0.341463	0.254545	0.231884	0.305556	0.504065	0.355556	0.197957	0.327503	0.327968
940	0.341463	0.254545	0.231884	0.305556	0.504065	0.355556	0.197957	0.327503	0.327968
945	0.341463	0.295082	0.328767	0.342105	0.513761	0.383333	0.231666	0.364236	0.368998
950	0.341463	0.295082	0.328767	0.342105	0.513761	0.383333	0.231666	0.364236	0.368998
955	0.3	0.20339	0.293333	0.311688	0.477064	0.338889	0.172814	0.317095	0.322827
960	0.3	0.193548	0.246575	0.315789	0.458716	0.322222	0.15195	0.302926	0.305318
965	0.3	0.193548	0.246575	0.315789	0.458716	0.322222	0.15195	0.302926	0.305318
970	0.3	0.193548	0.333333	0.333333	0.5	0.355556	0.191649	0.332043	0.340299
975	0.3	0.196721	0.333333	0.333333	0.495413	0.355556	0.191637	0.33176	0.339836
980	0.3	0.193548	0.337662	0.333333	0.495413	0.355556	0.192184	0.331991	0.340384
985	0.3	0.193548	0.337662	0.333333	0.495413	0.355556	0.192184	0.331991	0.340384
990	0.3	0.193548	0.337662	0.333333	0.495413	0.355556	0.192184	0.331991	0.340384
995	0.3	0.193548	0.337662	0.333333	0.495413	0.355556	0.192184	0.331991	0.340384
1000	0.341463	0.206897	0.297297	0.289855	0.491525	0.35	0.186262	0.325408	0.33084
1005	0.341463	0.206897	0.297297	0.289855	0.491525	0.35	0.186262	0.325408	0.33084
1010	0.341463	0.206897	0.297297	0.289855	0.491525	0.35	0.186262	0.325408	0.33084
1015	0.341463	0.206897	0.297297	0.289855	0.491525	0.35	0.186262	0.325408	0.33084
1020	0.341463	0.206897	0.297297	0.289855	0.491525	0.35	0.186262	0.325408	0.33084
1025	0.341463	0.206897	0.297297	0.289855	0.491525	0.35	0.186262	0.325408	0.33084
1030	0.341463	0.206897	0.297297	0.289855	0.491525	0.35	0.186262	0.325408	0.33084
1035	0.341463	0.206897	0.297297	0.289855	0.491525	0.35	0.186262	0.325408	0.33084
1040	0.341463	0.206897	0.297297	0.289855	0.491525	0.35	0.186262	0.325408	0.33084
1045	0.341463	0.206897	0.297297	0.289855	0.491525	0.35	0.186262	0.325408	0.33084
1050	0.341463	0.258065	0.297297	0.333333	0.478632	0.361111	0.2002	0.341758	0.34453
1055	0.341463	0.258065	0.297297	0.333333	0.478632	0.361111	0.2002	0.341758	0.34453
1060	0.341463	0.258065	0.297297	0.333333	0.478632	0.361111	0.2002	0.341758	0.34453
1065	0.341463	0.258065	0.297297	0.333333	0.478632	0.361111	0.2002	0.341758	0.34453
1070	0.341463	0.258065	0.297297	0.333333	0.478632	0.361111	0.2002	0.341758	0.34453
1075	0.341463	0.258065	0.297297	0.333333	0.478632	0.361111	0.2002	0.341758	0.34453
1080	0.341463	0.258065	0.297297	0.333333	0.478632	0.361111	0.2002	0.341758	0.34453
1085	0.341463	0.258065	0.297297	0.333333	0.478632	0.361111	0.2002	0.341758	0.34453
1090	0.341463	0.258065	0.297297	0.333333	0.478632	0.361111	0.2002	0.341758	0.34453
1095	0.341463	0.258065	0.297297	0.333333	0.478632	0.361111	0.2002	0.341758	0.34453
1100	0.341463	0.258065	0.297297	0.333333	0.478632	0.361111	0.2002	0.341758	0.34453
1105	0.341463	0.258065	0.297297	0.333333	0.478632	0.361111	0.2002	0.341758	0.34453
1110	0.341463	0.258065	0.297297	0.333333	0.478632	0.361111	0.2002	0.341758	0.34453
1115	0.341463	0.258065	0.297297	0.333333	0.478632	0.361111	0.2002	0.341758	0.34453
1120	0.341463	0.258065	0.297297	0.333333	0.478632	0.361111	0.2002	0.341758	0.34453
1125	0.341463	0.258065	0.297297	0.333333	0.478632	0.361111	0.2002	0.341758	0.34453
1130	0.341463	0.258065	0.297297	0.333333	0.478632	0.361111	0.2002	0.341758	0.34453
1135	0.341463	0.258065	0.297297	0.333333	0.478632	0.361111	0.2002	0.341758	0.34453
1140	0.341463	0.258065	0.297297	0.333333	0.478632	0.361111	0.2002	0.341758	0.34453
1145	0.341463	0.258065	0.297297	0.333333	0.478632	0.361111	0.2002	0.341758	0.34453
1150	0.333333	0.233333	0.297297	0.328358	0.495726	0.361111	0.200425	0.33761	0.341751
1155	0.333333	0.233333	0.297297	0.328358	0.495726	0.361111	0.200425	0.33761	0.341751
1160	0.285714	0.241379	0.297297	0.222222	0.5	0.338889	0.171073	0.309323	0.318838
1165	0.285714	0.241379	0.297297	0.222222	0.5	0.338889	0.171073	0.309323	0.318838
1170	0.285714	0.241379	0.297297	0.222222	0.5	0.338889	0.171073	0.309323	0.318838
1175	0.285714	0.241379	0.297297	0.222222	0.5	0.338889	0.171073	0.309323	0.318838
1180	0.285714	0.241379	0.297297	0.222222	0.5	0.338889	0.171073	0.309323	0.318838
1185	0.285714	0.254545	0.363636	0.222222	0.5	0.355556	0.191281	0.325224	0.338574
1190	0.285714	0.254545	0.363636	0.222222	0.5	0.355556	0.191281	0.325224	0.338574
1195	0.285714	0.254545	0.363636	0.222222	0.5	0.355556	0.191281	0.325224	0.338574
1200	0.285714	0.254545	0.363636	0.222222	0.5	0.355556	0.191281	0.325224	0.338574
1205	0.285714	0.254545	0.363636	0.222222	0.5	0.355556	0.191281	0.325224	0.338574
1210	0.285714	0.254545	0.363636	0.222222	0.5	0.355556	0.191281	0.325224	0.338574
1215	0.285714	0.254545	0.363636	0.222222	0.5	0.355556	0.191281	0.325224	0.338574
1220	0.285714	0.254545	0.363636	0.222222	0.5	0.355556	0.191281	0.325224	0.338574
1225	0.372093	0.2	0.35443	0.25	0.473684	0.35	0.18244	0.330042	0.338722
1230	0.372093	0.2	0.35443	0.25	0.473684	0.35	0.18244	0.330042	0.338722
1235	0.372093	0.2	0.35443	0.25	0.473684	0.35	0.18244	0.330042	0.338722
1240	0.372093	0.2	0.35443	0.25	0.473684	0.35	0.18244	0.330042	0.338722
1245	0.372093	0.181818	0.307692	0.25	0.422018	0.316667	0.139897	0.306724	0.311417
1250	0.372093	0.181818	0.307692	0.25	0.422018	0.316667	0.139897	0.306724	0.311417
1255	0.372093	0.181818	0.307692	0.25	0.422018	0.316667	0.139897	0.306724	0.311417
1260	0.372093	0.181818	0.307692	0.25	0.422018	0.316667	0.139897	0.306724	0.311417
1265	0.372093	0.285714	0.4	0.25	0.419048	0.355556	0.186727	0.345371	0.35389
1270	0.333333	0.25	0.375	0.272727	0.425926	0.344444	0.175072	0.331397	0.339925
1275	0.333333	0.25	0.375	0.272727	0.425926	0.344444	0.175072	0.331397	0.339925
1280	0.333333	0.25	0.375	0.272727	0.425926	0.344444	0.175072	0.331397	0.339925
1285	0.333333	0.25	0.375	0.272727	0.425926	0.344444	0.175072	0.331397	0.339925
1290	0.333333	0.25	0.375	0.272727	0.425926	0.344444	0.175072	0.331397	0.339925
1295	0.333333	0.25	0.375	0.272727	0.425926	0.344444	0.175072	0.331397	0.339925
1300	0.333333	0.25	0.375	0.272727	0.425926	0.344444	0.175072	0.331397	0.339925
1305	0.333333	0.25	0.375	0.272727	0.425926	0.344444	0.175072	0.331397	0.339925
1310	0.333333	0.25	0.375	0.272727	0.425926	0.344444	0.175072	0.331397	0.339925
1315	0.372093	0.285714	0.4	0.25	0.419048	0.355556	0.186727	0.345371	0.35389
1320	0.325581	0.262295	0.43038	0.285714	0.429907	0.361111	0.197986	0.346775	0.358461
1325	0.325581	0.262295	0.43038	0.285714	0.429907	0.361111	0.197986	0.346775	0.358461
1330	0.325581	0.262295	0.43038	0.285714	0.429907	0.361111	0.197986	0.346775	0.358461
1335	0.325581	0.262295	0.43038	0.285714	0.429907	0.361111	0.197986	0.346775	0.358461
1340	0.325581	0.262295	0.43038	0.285714	0.429907	0.361111	0.197986	0.346775	0.358461
1345	0.325581	0.262295	0.43038	0.285714	0.429907	0.361111	0.197986	0.346775	0.358461
1350	0.325581	0.262295	0.43038	0.285714	0.429907	0.361111	0.197986	0.346775	0.358461
1355	0.4	0.178571	0.352941	0.258065	0.428571	0.338889	0.164787	0.32363	0.329969
1360	0.325581	0.178571	0.35	0.264706	0.424779	0.327778	0.153685	0.308727	0.317455
1365	0.325581	0.178571	0.35	0.264706	0.424779	0.327778	0.153685	0.308727	0.317455
1370	0.425532	0.20339	0.325	0.258065	0.410714	0.333333	0.160223	0.32454	0.32727
1375	0.425532	0.20339	0.325	0.258065	0.410714	0.333333	0.160223	0.32454	0.32727
1380	0.434783	0.193548	0.311688	0.253968	0.410714	0.327778	0.154672	0.32094	0.322797
1385	0.434783	0.193548	0.311688	0.253968	0.410714	0.327778	0.154672	0.32094	0.322797
1390	0.444444	0.166667	0.307692	0.25	0.40708	0.322222	0.146918	0.315177	0.316893
1395	0.434783	0.131148	0.320988	0.266667	0.446429	0.333333	0.159314	0.320003	0.324036
1400	0.434783	0.131148	0.320988	0.266667	0.446429	0.333333	0.159314	0.320003	0.324036
1405	0.454545	0.166667	0.329412	0.245614	0.473684	0.35	0.17845	0.333984	0.338631
1410	0.465116	0.166667	0.325581	0.245614	0.473684	0.35	0.177903	0.335333	0.339334
1415	0.465116	0.166667	0.325581	0.245614	0.473684	0.35	0.177903	0.335333	0.339334
1420	0.465116	0.166667	0.325581	0.245614	0.473684	0.35	0.177903	0.335333	0.339334
1425	0.465116	0.166667	0.325581	0.245614	0.473684	0.35	0.177903	0.335333	0.339334
1430	0.465116	0.166667	0.325581	0.245614	0.473684	0.35	0.177903	0.335333	0.339334
1435	0.465116	0.166667	0.325581	0.245614	0.473684	0.35	0.177903	0.335333	0.339334
1440	0.5	0.20339	0.325581	0.237288	0.446429	0.35	0.178208	0.342538	0.344091
1445	0.5	0.20339	0.325581	0.237288	0.446429	0.35	0.178208	0.342538	0.344091
1450	0.5	0.20339	0.325581	0.237288	0.446429	0.35	0.178208	0.342538	0.344091
1455	0.5	0.196721	0.325581	0.245614	0.446429	0.35	0.177952	0.342869	0.344256
1460	0.5	0.196721	0.325581	0.245614	0.446429	0.35	0.177952	0.342869	0.344256
1465	0.5	0.196721	0.325581	0.245614	0.446429	0.35	0.177952	0.342869	0.344256
1470	0.5	0.196721	0.325581	0.245614	0.446429	0.35	0.177952	0.342869	0.344256
1475	0.5	0.196721	0.325581	0.245614	0.446429	0.35	0.177952	0.342869	0.344256
1480	0.5	0.196721	0.325581	0.245614	0.446429	0.35	0.177952	0.342869	0.344256
1485	0.5	0.196721	0.325581	0.245614	0.446429	0.35	0.177952	0.342869	0.344256
1490	0.5	0.196721	0.325581	0.245614	0.446429	0.35	0.177952	0.342869	0.344256
1495	0.5	0.196721	0.325581	0.245614	0.446429	0.35	0.177952	0.342869	0.344256
1500	0.5	0.196721	0.325581	0.245614	0.446429	0.35	0.177952	0.342869	0.344256
1505	0.5	0.196721	0.325581	0.245614	0.446429	0.35	0.177952	0.342869	0.344256
1510	0.465116	0.133333	0.333333	0.229508	0.446429	0.333333	0.15768	0.321544	0.326355
1515	0.465116	0.133333	0.333333	0.229508	0.446429	0.333333	0.15768	0.321544	0.326355
1520	0.465116	0.133333	0.333333	0.229508	0.446429	0.333333	0.15768	0.321544	0.326355
1525	0.372093	0.166667	0.372093	0.214286	0.427184	0.322222	0.142791	0.310465	0.320679
1530	0.45	0.125	0.351648	0.2	0.438095	0.322222	0.140102	0.312949	0.320358
1535	0.45	0.125	0.351648	0.2	0.438095	0.322222	0.140102	0.312949	0.320358
1540	0.488889	0.131148	0.333333	0.222222	0.435644	0.327778	0.148966	0.322247	0.326113
1545	0.511628	0.145455	0.355556	0.268657	0.457143	0.355556	0.185062	0.347688	0.350838
1550	0.488889	0.129032	0.314607	0.225806	0.431373	0.322222	0.142036	0.317941	0.32046
1555	0.511628	0.142857	0.337079	0.268657	0.457143	0.35	0.178285	0.343473	0.345538
1560	0.488889	0.129032	0.314607	0.225806	0.431373	0.322222	0.142036	0.317941	0.32046
1565	0.521739	0.115942	0.2	0.307692	0.298851	0.272222	0.088733	0.288845	0.27689
1570	0.521739	0.115942	0.2	0.311688	0.295455	0.272222	0.088298	0.288965	0.276782
1575	0.521739	0.115942	0.2	0.311688	0.295455	0.272222	0.088298	0.288965	0.276782
1580	0.521739	0.115942	0.2	0.311688	0.295455	0.272222	0.088298	0.288965	0.276782
1585	0.521739	0.115942	0.2	0.307692	0.298851	0.272222	0.088733	0.288845	0.27689
1590	0.521739	0.115942	0.2	0.307692	0.298851	0.272222	0.088733	0.288845	0.27689
1595	0.521739	0.115942	0.2	0.311688	0.295455	0.272222	0.088298	0.288965	0.276782
1600	0.521739	0.115942	0.2	0.311688	0.295455	0.272222	0.088298	0.288965	0.276782
1605	0.521739	0.115942	0.2	0.307692	0.298851	0.272222	0.088733	0.288845	0.27689
1610	0.510638	0.117647	0.2	0.311688	0.295455	0.272222	0.088392	0.287086	0.275306
1615	0.521739	0.115942	0.2	0.311688	0.295455	0.272222	0.088298	0.288965	0.276782
1620	0.521739	0.115942	0.2	0.311688	0.295455	0.272222	0.088298	0.288965	0.276782
1625	0.521739	0.115942	0.2	0.311688	0.295455	0.272222	0.088298	0.288965	0.276782
1630	0.521739	0.115942	0.2	0.311688	0.295455	0.272222	0.088298	0.288965	0.276782
1635	0.521739	0.115942	0.2	0.307692	0.298851	0.272222	0.088733	0.288845	0.27689
1640	0.6	0.285714	0.337349	0.358974	0.348837	0.372222	0.214582	0.386175	0.37642
1645	0.588235	0.258065	0.313253	0.358974	0.348837	0.361111	0.200589	0.373473	0.363163
1650	0.6	0.258065	0.337349	0.35443	0.348837	0.366667	0.207811	0.379736	0.370593
1655	0.6	0.253968	0.333333	0.363636	0.348837	0.366667	0.206784	0.379955	0.370328
1660	0.588235	0.262295	0.341463	0.35443	0.344828	0.366667	0.208227	0.37825	0.369634
1665	0.571429	0.290323	0.328767	0.341463	0.319149	0.355556	0.198559	0.370226	0.36074
1670	0.6	0.253968	0.317073	0.358974	0.344828	0.361111	0.200809	0.374969	0.364392
1675	0.588235	0.285714	0.325	0.35443	0.344828	0.366667	0.209242	0.379642	0.369629
1680	0.588235	0.262295	0.337349	0.358974	0.344828	0.366667	0.207455	0.378336	0.369317
1685	0.6	0.172414	0.295455	0.363636	0.344828	0.344444	0.176565	0.355266	0.344572
1690	0.588235	0.285714	0.320988	0.358974	0.344828	0.366667	0.208453	0.379748	0.369339
1695	0.6	0.172414	0.295455	0.363636	0.344828	0.344444	0.176565	0.355266	0.344572
1700	0.6	0.258065	0.341463	0.35443	0.344828	0.366667	0.208128	0.379757	0.370754
1705	0.6	0.20339	0.298851	0.363636	0.344828	0.35	0.184063	0.362141	0.351138
1710	0.588235	0.262295	0.337349	0.358974	0.344828	0.366667	0.207455	0.378336	0.369317
1715	0.588235	0.290323	0.341463	0.358974	0.344828	0.372222	0.21499	0.384765	0.37553
1720	0.6	0.258065	0.341463	0.35443	0.344828	0.366667	0.208128	0.379757	0.370754
1725	0.588235	0.262295	0.337349	0.358974	0.344828	0.366667	0.207455	0.378336	0.369317
1730	0.588235	0.237288	0.337349	0.342105	0.351648	0.361111	0.199268	0.371325	0.363475
1735	0.6	0.25	0.333333	0.346667	0.344828	0.361111	0.199071	0.374966	0.365859
1740	0.576923	0.266667	0.341463	0.35443	0.344828	0.366667	0.208343	0.376862	0.368613
1745	0.588235	0.181818	0.302326	0.346667	0.344086	0.344444	0.176211	0.352626	0.343198
1750	0.6	0.172414	0.295455	0.337662	0.344828	0.338889	0.169507	0.350072	0.340243
1755	0.571429	0.266667	0.324324	0.337349	0.319149	0.35	0.191192	0.363784	0.354557
1760	0.6	0.241379	0.325581	0.329114	0.344828	0.355556	0.192135	0.36818	0.359329
1765	0.588235	0.258065	0.317073	0.333333	0.344086	0.355556	0.191457	0.368158	0.358805
1770	0.588235	0.20339	0.298851	0.337662	0.348837	0.344444	0.177311	0.355395	0.345827
1775	0.56	0.285714	0.345679	0.35	0.348837	0.366667	0.209099	0.378046	0.370655
1780	0.6	0.253521	0.320988	0.379747	0.35443	0.366667	0.210612	0.381737	0.370981
1785	0.576923	0.238806	0.289157	0.4	0.385542	0.366667	0.20764	0.378086	0.366716
1790	0.576923	0.242424	0.329412	0.38961	0.375	0.372222	0.214826	0.382674	0.373758
1795	0.588235	0.238806	0.329412	0.38961	0.375	0.372222	0.214763	0.384213	0.374917
1800	0.54902	0.222222	0.307692	0.342105	0.369565	0.35	0.187546	0.358121	0.350732
1805	0.54902	0.253968	0.289855	0.325	0.329897	0.338889	0.178841	0.349548	0.340008
1810	0.54902	0.242424	0.307692	0.363636	0.363636	0.355556	0.19555	0.365282	0.356674
1815	0.509804	0.225806	0.318841	0.329114	0.343434	0.338889	0.178341	0.3454	0.339865
1820	0.538462	0.25	0.285714	0.337662	0.355556	0.344444	0.181718	0.353479	0.344453
1825	0.538462	0.172414	0.271605	0.346667	0.361702	0.333333	0.164408	0.33817	0.329446
1830	0.52	0.246154	0.294118	0.325	0.329897	0.333333	0.17225	0.343034	0.335013
1835	0.54902	0.242424	0.307692	0.363636	0.363636	0.355556	0.19555	0.365282	0.356674
1840	0.54902	0.222222	0.307692	0.342105	0.369565	0.35	0.187546	0.358121	0.350732
1845	0.54902	0.246154	0.263158	0.337662	0.373626	0.344444	0.182004	0.353924	0.343676
1850	0.538462	0.253968	0.285714	0.363636	0.373626	0.355556	0.195647	0.363081	0.353626
1855	0.509804	0.25	0.268657	0.325	0.346939	0.333333	0.172826	0.34008	0.331309
1860	0.54902	0.253968	0.263158	0.337662	0.365591	0.344444	0.181664	0.35388	0.343278
1865	0.54902	0.253968	0.263158	0.333333	0.347826	0.338889	0.175001	0.349461	0.33851
1870	0.54902	0.266667	0.271605	0.333333	0.355556	0.344444	0.179748	0.355236	0.344804
1875	0.54902	0.253968	0.263158	0.35	0.355556	0.344444	0.182916	0.35434	0.343048
1880	0.52	0.253968	0.268657	0.320988	0.323232	0.327778	0.165712	0.337369	0.327611
1885	0.538462	0.178571	0.25	0.342105	0.354167	0.327778	0.15783	0.332661	0.322457
1890	0.509804	0.253968	0.294118	0.345679	0.329897	0.338889	0.179723	0.346693	0.33825
1895	0.538462	0.178571	0.25	0.342105	0.354167	0.327778	0.15783	0.332661	0.322457
1900	0.54902	0.253968	0.263158	0.333333	0.347826	0.338889	0.175001	0.349461	0.33851
1905	0.54902	0.266667	0.271605	0.333333	0.355556	0.344444	0.179748	0.355236	0.344804
1910	0.538462	0.258065	0.263158	0.333333	0.347826	0.338889	0.175109	0.348169	0.33756
1915	0.54902	0.25	0.285714	0.358974	0.355556	0.35	0.188912	0.359853	0.349706
1920	0.54902	0.258065	0.289855	0.345679	0.329897	0.344444	0.186236	0.354503	0.344206
1925	0.54902	0.246154	0.263158	0.333333	0.355556	0.338889	0.175365	0.349444	0.338838
1930	0.538462	0.246154	0.25974	0.28169	0.336842	0.322222	0.151404	0.332578	0.323375
1935	0.538462	0.178571	0.25	0.342105	0.354167	0.327778	0.15783	0.332661	0.322457
1940	0.52	0.175439	0.253521	0.329114	0.330097	0.316667	0.14808	0.321634	0.31218
1945	0.509804	0.253968	0.268657	0.341463	0.329897	0.333333	0.173486	0.340758	0.330899
1950	0.509804	0.246154	0.264706	0.27027	0.313725	0.311111	0.141798	0.320932	0.312886
1955	0.538462	0.258065	0.263158	0.35	0.355556	0.344444	0.183022	0.353048	0.342098
1960	0.54902	0.253968	0.285714	0.35443	0.355556	0.35	0.189164	0.359738	0.349677
1965	0.54902	0.25	0.285714	0.358974	0.355556	0.35	0.188912	0.359853	0.349706
1970	0.54902	0.25	0.263158	0.35443	0.355556	0.344444	0.182661	0.354433	0.343059
1975	0.509804	0.258065	0.268657	0.320988	0.323232	0.327778	0.165818	0.336149	0.326719
1980	0.538462	0.258065	0.263158	0.333333	0.347826	0.338889	0.175109	0.348169	0.33756
1985	0.538462	0.25	0.263158	0.333333	0.355556	0.338889	0.17546	0.348102	0.337842
1990	0.538462	0.253968	0.285714	0.358974	0.355556	0.35	0.18901	0.358535	0.348733
1995	0.54902	0.25	0.285714	0.358974	0.355556	0.35	0.188912	0.359853	0.349706
2000	0.54902	0.175439	0.25	0.342105	0.354167	0.327778	0.157679	0.334146	0.323584

## Sheet: ExtraTrees
Number of features	Pre-vaccination	ChAdOx1-Onset	MenACWY-Onset	ChAdOx1-7D	MenACWY-7D	ACC	MCC	Macro F1	Weighted F1
5	0.580645	0.422535	0.528736	0.405797	0.366197	0.461111	0.327953	0.460782	0.460116
10	0.69697	0.523077	0.659341	0.523077	0.356164	0.555556	0.444295	0.551726	0.548654
15	0.78125	0.508475	0.717391	0.597015	0.461538	0.616667	0.519877	0.613134	0.611038
20	0.738462	0.491803	0.666667	0.625	0.623377	0.633333	0.540287	0.629062	0.62937
25	0.730159	0.444444	0.659574	0.571429	0.597403	0.605556	0.504336	0.600602	0.602654
30	0.761905	0.523077	0.695652	0.634921	0.675325	0.661111	0.574754	0.658176	0.659935
35	0.733333	0.5	0.673913	0.580645	0.634146	0.627778	0.531306	0.624408	0.627
40	0.738462	0.53125	0.674157	0.625	0.666667	0.65	0.56204	0.647107	0.648419
45	0.704225	0.53125	0.666667	0.596491	0.641026	0.633333	0.541978	0.627932	0.630355
50	0.738462	0.507463	0.651163	0.580645	0.65	0.627778	0.534584	0.625546	0.626865
55	0.716418	0.466667	0.666667	0.575758	0.594595	0.611111	0.514026	0.604021	0.606448
60	0.738462	0.448276	0.652174	0.656716	0.666667	0.638889	0.548253	0.632459	0.632753
65	0.776119	0.516129	0.673913	0.666667	0.658228	0.661111	0.575118	0.658211	0.656672
70	0.764706	0.584615	0.681818	0.677966	0.675	0.677778	0.59726	0.676821	0.675157
75	0.705882	0.612903	0.688889	0.603175	0.597403	0.644444	0.555708	0.64165	0.642572
80	0.753623	0.542373	0.652174	0.612903	0.666667	0.65	0.56241	0.645548	0.645144
85	0.774194	0.571429	0.674157	0.615385	0.617284	0.65	0.561107	0.65049	0.648691
90	0.761905	0.655738	0.688889	0.584615	0.617284	0.661111	0.575099	0.661686	0.660886
95	0.746269	0.557377	0.666667	0.646154	0.621622	0.65	0.562756	0.647618	0.645776
100	0.727273	0.590164	0.681319	0.557377	0.641975	0.644444	0.553957	0.639622	0.642392
105	0.71875	0.603175	0.688889	0.548387	0.641975	0.644444	0.553748	0.640235	0.643883
110	0.738462	0.575758	0.651685	0.622951	0.607595	0.638889	0.547493	0.63929	0.636914
115	0.793651	0.625	0.673913	0.634921	0.641026	0.672222	0.588541	0.673702	0.670247
120	0.769231	0.622951	0.666667	0.698413	0.666667	0.683333	0.602925	0.684786	0.680467
125	0.707692	0.626866	0.735632	0.590164	0.625	0.661111	0.575994	0.657071	0.661746
130	0.761905	0.606061	0.727273	0.644068	0.642857	0.677778	0.595563	0.676433	0.677535
135	0.757576	0.676471	0.735632	0.62069	0.666667	0.694444	0.61792	0.691407	0.693455
140	0.746269	0.65625	0.703297	0.6	0.615385	0.666667	0.582477	0.66424	0.664354
145	0.75	0.603175	0.673913	0.655738	0.675	0.672222	0.588206	0.671565	0.670421
150	0.769231	0.656716	0.704545	0.644068	0.641975	0.683333	0.603311	0.683307	0.681867
155	0.754098	0.676923	0.703297	0.65625	0.632911	0.683333	0.602379	0.684696	0.682773
160	0.746269	0.608696	0.681818	0.690909	0.617284	0.666667	0.583	0.668995	0.665612
165	0.769231	0.646154	0.688889	0.644068	0.617284	0.672222	0.588655	0.673125	0.670218
170	0.698413	0.655738	0.711111	0.666667	0.651163	0.677778	0.595102	0.676618	0.677851
175	0.757576	0.482759	0.703297	0.634921	0.634146	0.65	0.561425	0.64254	0.644463
180	0.769231	0.603175	0.696629	0.612903	0.641975	0.666667	0.582261	0.664783	0.66479
185	0.676471	0.571429	0.711111	0.6	0.632911	0.644444	0.554931	0.638384	0.643591
190	0.787879	0.646154	0.719101	0.644068	0.641975	0.688889	0.610196	0.687835	0.686735
195	0.757576	0.603175	0.695652	0.622951	0.589744	0.655556	0.568059	0.653819	0.652434
200	0.71875	0.539683	0.674157	0.557377	0.60241	0.622222	0.525746	0.618475	0.620882
205	0.727273	0.645161	0.717391	0.612903	0.666667	0.677778	0.596207	0.673879	0.676773
210	0.78125	0.634921	0.688889	0.633333	0.650602	0.677778	0.595312	0.677799	0.675895
215	0.741935	0.655172	0.680851	0.575758	0.625	0.655556	0.567589	0.655743	0.655747
220	0.709677	0.576271	0.702128	0.617647	0.675325	0.661111	0.575478	0.65621	0.660085
225	0.71875	0.542373	0.623656	0.603175	0.641975	0.627778	0.53237	0.625986	0.624834
230	0.6875	0.606061	0.659341	0.666667	0.632911	0.65	0.560542	0.650496	0.64931
235	0.754098	0.59375	0.651685	0.646154	0.666667	0.661111	0.574887	0.662471	0.660054
240	0.741935	0.580645	0.652632	0.633333	0.592593	0.638889	0.54493	0.640228	0.63693
245	0.709677	0.6	0.630435	0.615385	0.617284	0.633333	0.539446	0.634556	0.632118
250	0.754098	0.575758	0.674157	0.626866	0.649351	0.655556	0.56902	0.656046	0.655464
255	0.745763	0.612903	0.638298	0.625	0.641975	0.65	0.559193	0.652788	0.649577
260	0.75	0.561404	0.659574	0.666667	0.658228	0.661111	0.575336	0.659174	0.65702
265	0.741935	0.636364	0.652174	0.666667	0.675325	0.672222	0.588559	0.674493	0.671426
270	0.711864	0.65625	0.703297	0.6875	0.707317	0.694444	0.615714	0.693246	0.694335
275	0.75	0.6	0.673913	0.646154	0.683544	0.672222	0.589167	0.670722	0.670188
280	0.709677	0.688525	0.666667	0.645161	0.658537	0.672222	0.587553	0.673713	0.672167
285	0.741935	0.6	0.659341	0.707692	0.658537	0.672222	0.588604	0.673501	0.669644
290	0.709677	0.6	0.680851	0.584615	0.683544	0.655556	0.567297	0.651738	0.655247
295	0.688525	0.6	0.695652	0.695652	0.666667	0.672222	0.589707	0.669299	0.670365
300	0.733333	0.622951	0.681319	0.646154	0.674699	0.672222	0.588096	0.671691	0.671629
305	0.741935	0.677419	0.696629	0.6875	0.698795	0.7	0.623714	0.700456	0.699379
310	0.738462	0.576271	0.631579	0.6875	0.623377	0.65	0.561069	0.651438	0.646111
315	0.754098	0.676923	0.704545	0.656716	0.683544	0.694444	0.617839	0.695166	0.69471
320	0.761905	0.622951	0.681319	0.676923	0.675	0.683333	0.602939	0.683619	0.681429
325	0.721311	0.666667	0.703297	0.707692	0.7	0.7	0.623423	0.699793	0.699465
330	0.69697	0.655738	0.703297	0.636364	0.631579	0.666667	0.583642	0.664789	0.666067
335	0.698413	0.677419	0.709677	0.666667	0.683544	0.688889	0.609209	0.687144	0.688828
340	0.71875	0.647059	0.674157	0.741935	0.675325	0.688889	0.610721	0.691445	0.687936
345	0.730159	0.645161	0.719101	0.676923	0.666667	0.688889	0.610287	0.687602	0.688354
350	0.738462	0.615385	0.703297	0.698413	0.657895	0.683333	0.603652	0.68269	0.681689
355	0.721311	0.590164	0.659341	0.637681	0.615385	0.644444	0.554874	0.644776	0.64302
360	0.730159	0.622951	0.709677	0.615385	0.615385	0.661111	0.574801	0.658711	0.659884
365	0.6875	0.59375	0.681319	0.666667	0.613333	0.65	0.562267	0.648514	0.648333
370	0.721311	0.610169	0.688172	0.704225	0.605263	0.666667	0.583629	0.665828	0.663001
375	0.75	0.721311	0.717391	0.645161	0.691358	0.705556	0.630314	0.705044	0.705395
380	0.709677	0.7	0.666667	0.575758	0.585366	0.644444	0.554087	0.647494	0.646037
385	0.754098	0.71875	0.697674	0.626866	0.682927	0.694444	0.618162	0.696063	0.695468
390	0.71875	0.631579	0.709677	0.647059	0.641026	0.672222	0.590224	0.669618	0.670747
395	0.776119	0.62069	0.652174	0.612903	0.567901	0.644444	0.554418	0.645957	0.64063
400	0.71875	0.677419	0.696629	0.603175	0.658537	0.672222	0.589085	0.670902	0.672419
405	0.716418	0.655738	0.703297	0.633333	0.617284	0.666667	0.582154	0.665214	0.665439
410	0.677419	0.636364	0.681818	0.5625	0.625	0.638889	0.547419	0.63662	0.639948
415	0.716418	0.62069	0.696629	0.65625	0.707317	0.683333	0.604474	0.679461	0.6816
420	0.757576	0.606061	0.636364	0.612903	0.692308	0.661111	0.576321	0.661042	0.659169
425	0.738462	0.666667	0.651685	0.571429	0.674699	0.661111	0.575412	0.660588	0.660278
430	0.776119	0.666667	0.674157	0.603175	0.64	0.672222	0.591063	0.672024	0.669601
435	0.6875	0.655172	0.703297	0.615385	0.658537	0.666667	0.582276	0.663978	0.667082
440	0.707692	0.689655	0.681319	0.59375	0.634146	0.661111	0.575332	0.661313	0.661757
445	0.738462	0.644068	0.666667	0.612903	0.666667	0.666667	0.582026	0.665753	0.66513
450	0.707692	0.644068	0.688889	0.615385	0.691358	0.672222	0.589766	0.669478	0.672013
455	0.738462	0.677419	0.681818	0.645161	0.674699	0.683333	0.603413	0.683512	0.682406
460	0.69697	0.571429	0.659574	0.603175	0.666667	0.644444	0.554131	0.639563	0.641655
465	0.69697	0.631579	0.709677	0.622951	0.650602	0.666667	0.581784	0.662356	0.665402
470	0.741935	0.698413	0.688889	0.65625	0.617284	0.677778	0.595581	0.680554	0.677431
475	0.6875	0.6	0.659341	0.580645	0.60241	0.627778	0.532431	0.625979	0.626915
480	0.71875	0.688525	0.689655	0.636364	0.658537	0.677778	0.597353	0.678366	0.678165
485	0.769231	0.721311	0.711111	0.721311	0.746988	0.733333	0.665773	0.733991	0.732217
490	0.746269	0.689655	0.666667	0.655738	0.641026	0.677778	0.596062	0.679871	0.676044
495	0.757576	0.576271	0.674157	0.645161	0.642857	0.661111	0.575587	0.659205	0.657689
500	0.676923	0.633333	0.652174	0.622951	0.634146	0.644444	0.553398	0.643905	0.64373
505	0.707692	0.666667	0.695652	0.622951	0.632911	0.666667	0.581608	0.665175	0.66587
510	0.730159	0.676923	0.674157	0.678571	0.643678	0.677778	0.595123	0.680698	0.67748
515	0.8125	0.62069	0.673684	0.645161	0.716049	0.694444	0.616117	0.693617	0.691229
520	0.705882	0.610169	0.666667	0.590164	0.632911	0.644444	0.554534	0.641159	0.642188
525	0.75	0.622951	0.666667	0.625	0.641026	0.661111	0.57484	0.661129	0.659293
530	0.761905	0.655172	0.659574	0.677419	0.674699	0.683333	0.601848	0.685754	0.681673
535	0.730159	0.571429	0.666667	0.634921	0.658824	0.655556	0.567333	0.6524	0.652358
540	0.764706	0.688525	0.717391	0.645161	0.675325	0.7	0.625083	0.698222	0.698102
545	0.746269	0.633333	0.688172	0.625	0.631579	0.666667	0.583155	0.664871	0.664059
550	0.769231	0.571429	0.673913	0.676923	0.682927	0.677778	0.596641	0.674884	0.673036
555	0.730159	0.566667	0.673684	0.65625	0.666667	0.661111	0.57431	0.658685	0.658659
560	0.769231	0.655172	0.695652	0.65625	0.641975	0.683333	0.603215	0.683656	0.681292
565	0.727273	0.610169	0.680851	0.625	0.623377	0.655556	0.568537	0.653334	0.652972
570	0.761905	0.701754	0.680851	0.636364	0.65	0.683333	0.603016	0.686175	0.6833
575	0.80597	0.610169	0.688172	0.709677	0.683544	0.7	0.624416	0.699507	0.69538
580	0.823529	0.634921	0.688889	0.645161	0.649351	0.688889	0.61146	0.68837	0.684393
585	0.794118	0.62069	0.703297	0.634921	0.675	0.688889	0.61131	0.685605	0.684943
590	0.818182	0.677419	0.681319	0.634921	0.641026	0.688889	0.610577	0.690573	0.685743
595	0.764706	0.633333	0.659574	0.645161	0.684211	0.677778	0.596979	0.677397	0.674911
600	0.741935	0.539683	0.688889	0.557377	0.642857	0.638889	0.545925	0.634148	0.637677
605	0.709677	0.545455	0.644444	0.539683	0.607595	0.611111	0.511843	0.609371	0.610952
610	0.69697	0.633333	0.711111	0.6	0.642857	0.661111	0.574965	0.656854	0.660508
615	0.730159	0.580645	0.666667	0.580645	0.650602	0.644444	0.553358	0.641744	0.643129
620	0.6875	0.603175	0.673913	0.586207	0.578313	0.627778	0.531626	0.625822	0.62674
625	0.71875	0.571429	0.680851	0.576271	0.6	0.633333	0.538572	0.62946	0.63105
630	0.75	0.557377	0.688172	0.596491	0.635294	0.65	0.559369	0.645467	0.64683
635	0.69697	0.612903	0.666667	0.655172	0.619048	0.65	0.560676	0.650152	0.64893
640	0.761905	0.566667	0.688172	0.655738	0.626506	0.661111	0.573626	0.659797	0.658323
645	0.709677	0.557377	0.673913	0.566667	0.635294	0.633333	0.538309	0.628586	0.631639
650	0.71875	0.545455	0.643678	0.6	0.674699	0.638889	0.547321	0.636516	0.637552
655	0.738462	0.646154	0.674157	0.576271	0.609756	0.65	0.560867	0.64896	0.6484
660	0.738462	0.548387	0.681319	0.612903	0.6	0.638889	0.54689	0.636214	0.636229
665	0.738462	0.59375	0.652174	0.610169	0.55	0.627778	0.532274	0.628911	0.625091
670	0.709677	0.622951	0.666667	0.575758	0.617284	0.638889	0.547123	0.638467	0.639182
675	0.75	0.580645	0.688889	0.516129	0.585366	0.627778	0.532687	0.624206	0.626516
680	0.71875	0.545455	0.681319	0.561404	0.560976	0.616667	0.51797	0.61358	0.615044
685	0.730159	0.571429	0.681319	0.571429	0.6	0.633333	0.539533	0.630867	0.632203
690	0.741935	0.539683	0.695652	0.612903	0.641975	0.65	0.559777	0.64643	0.648497
695	0.754098	0.644068	0.688889	0.634921	0.666667	0.677778	0.595293	0.677728	0.677121
700	0.75	0.576271	0.673913	0.622951	0.642857	0.655556	0.567116	0.653198	0.652703
705	0.738462	0.655738	0.659341	0.610169	0.642857	0.661111	0.574259	0.661313	0.659478
710	0.75	0.529412	0.644444	0.596491	0.592593	0.622222	0.5255	0.622588	0.620558
715	0.761905	0.5625	0.681818	0.590164	0.619048	0.644444	0.553739	0.643087	0.643273
720	0.741935	0.606061	0.681319	0.634921	0.589744	0.65	0.560653	0.650796	0.648696
725	0.6875	0.6	0.673913	0.603175	0.617284	0.638889	0.546526	0.636374	0.637863
730	0.786885	0.580645	0.652632	0.612903	0.575	0.638889	0.545108	0.641613	0.63676
735	0.707692	0.634921	0.733333	0.576271	0.578313	0.65	0.560491	0.646106	0.649673
740	0.766667	0.617647	0.688889	0.586207	0.642857	0.661111	0.573485	0.660453	0.66076
745	0.774194	0.580645	0.681319	0.566667	0.564706	0.633333	0.538518	0.633506	0.632155
750	0.774194	0.575758	0.688889	0.6	0.609756	0.65	0.559995	0.649719	0.649052
755	0.75	0.626866	0.689655	0.576271	0.626506	0.655556	0.568262	0.65386	0.654585
760	0.746269	0.631579	0.666667	0.666667	0.626506	0.666667	0.581982	0.667537	0.663911
765	0.75	0.666667	0.711111	0.590164	0.635294	0.672222	0.588517	0.670647	0.671801
770	0.6875	0.603175	0.717391	0.586207	0.60241	0.644444	0.552645	0.639336	0.643581
775	0.738462	0.584615	0.695652	0.566667	0.538462	0.627778	0.532702	0.624771	0.62489
780	0.730159	0.575758	0.636364	0.580645	0.617284	0.627778	0.533207	0.628042	0.626732
785	0.730159	0.65625	0.719101	0.551724	0.604651	0.655556	0.567114	0.652377	0.655395
790	0.730159	0.590164	0.688889	0.612903	0.595238	0.644444	0.553347	0.643471	0.643442
795	0.75	0.53125	0.659341	0.612903	0.582278	0.627778	0.532765	0.627154	0.625171
800	0.721311	0.59375	0.688889	0.580645	0.578313	0.633333	0.538926	0.632582	0.633443
805	0.83871	0.625	0.696629	0.622951	0.619048	0.677778	0.595189	0.680467	0.676437
810	0.71875	0.634921	0.659091	0.615385	0.575	0.638889	0.548016	0.640629	0.637833
815	0.707692	0.567164	0.696629	0.596491	0.609756	0.638889	0.546858	0.635547	0.638199
820	0.71875	0.580645	0.652174	0.622951	0.641975	0.644444	0.553123	0.643299	0.642593
825	0.741935	0.646154	0.689655	0.606061	0.55	0.644444	0.555115	0.646761	0.64436
830	0.71875	0.65625	0.666667	0.634921	0.658537	0.666667	0.582683	0.667025	0.666005
835	0.6875	0.634921	0.659091	0.634921	0.609756	0.644444	0.554406	0.645238	0.643971
840	0.6875	0.566667	0.659574	0.633333	0.585366	0.627778	0.531557	0.626488	0.625764
845	0.774194	0.5625	0.659341	0.634921	0.625	0.65	0.560292	0.651191	0.648199
850	0.741935	0.688525	0.731183	0.644068	0.658824	0.694444	0.615154	0.692907	0.694094
855	0.75	0.553846	0.674157	0.615385	0.597403	0.638889	0.548213	0.638158	0.637041
860	0.730159	0.655738	0.695652	0.645161	0.585366	0.661111	0.573974	0.662415	0.660358
865	0.746269	0.634921	0.704545	0.622951	0.617284	0.666667	0.583021	0.665194	0.665028
870	0.707692	0.507937	0.652174	0.59375	0.605263	0.616667	0.51968	0.613363	0.614252
875	0.698413	0.634921	0.711111	0.606061	0.589744	0.65	0.56168	0.64805	0.649944
880	0.774194	0.606061	0.644444	0.606061	0.578947	0.638889	0.547934	0.641941	0.636995
885	0.707692	0.539683	0.688889	0.612903	0.575	0.627778	0.533154	0.624833	0.625958
890	0.741935	0.597015	0.681319	0.586207	0.682927	0.661111	0.573629	0.657881	0.660143
895	0.6875	0.677419	0.688889	0.646154	0.582278	0.655556	0.568551	0.656448	0.655156
900	0.730159	0.626866	0.674157	0.610169	0.585366	0.644444	0.553477	0.645343	0.64362
905	0.71875	0.584615	0.696629	0.586207	0.595238	0.638889	0.54641	0.636288	0.638159
910	0.69697	0.5625	0.681319	0.622951	0.538462	0.622222	0.52634	0.62044	0.619789
915	0.727273	0.615385	0.688889	0.62069	0.617284	0.655556	0.567887	0.653904	0.653921
920	0.71875	0.666667	0.688889	0.631579	0.554217	0.65	0.560167	0.65202	0.649399
925	0.754098	0.65625	0.696629	0.676923	0.617284	0.677778	0.595855	0.680237	0.677128
930	0.71875	0.65625	0.725275	0.561404	0.571429	0.65	0.55979	0.646621	0.649214
935	0.716418	0.634921	0.659341	0.618182	0.595238	0.644444	0.553599	0.64482	0.642598
940	0.75	0.580645	0.673913	0.586207	0.595238	0.638889	0.545603	0.637201	0.636534
945	0.75	0.584615	0.666667	0.655172	0.578313	0.644444	0.553176	0.646954	0.643009
950	0.716418	0.59375	0.703297	0.766667	0.641026	0.683333	0.60346	0.684231	0.681705
955	0.730159	0.6	0.666667	0.566667	0.571429	0.627778	0.531385	0.626984	0.626314
960	0.738462	0.633333	0.695652	0.666667	0.625	0.672222	0.588915	0.671823	0.6702
965	0.746269	0.676923	0.704545	0.644068	0.617284	0.677778	0.596817	0.677818	0.676248
970	0.730159	0.626866	0.688889	0.62069	0.658537	0.666667	0.581103	0.665028	0.665887
975	0.6875	0.622951	0.689655	0.553846	0.60241	0.633333	0.541123	0.631272	0.634571
980	0.698413	0.588235	0.674157	0.633333	0.575	0.633333	0.539894	0.633828	0.632923
985	0.75	0.542373	0.651685	0.634921	0.658824	0.65	0.56116	0.64756	0.646316
990	0.761905	0.59375	0.666667	0.567164	0.607595	0.638889	0.548714	0.639416	0.638604
995	0.71875	0.590164	0.688889	0.636364	0.607595	0.65	0.561829	0.648352	0.648329
1000	0.698413	0.571429	0.673913	0.644068	0.626506	0.644444	0.552477	0.642866	0.643299
1005	0.730159	0.608696	0.659091	0.634921	0.545455	0.633333	0.541217	0.635664	0.631389
1010	0.709677	0.575758	0.674157	0.580645	0.641975	0.638889	0.54665	0.636443	0.638924
1015	0.709677	0.625	0.725275	0.537313	0.552632	0.633333	0.540856	0.629979	0.633727
1020	0.6875	0.622951	0.681319	0.666667	0.589744	0.65	0.561727	0.649636	0.648313
1025	0.7	0.646154	0.717391	0.625	0.683544	0.677778	0.594989	0.674418	0.678421
1030	0.71875	0.612903	0.673913	0.646154	0.597403	0.65	0.561399	0.649825	0.647898
1035	0.707692	0.625	0.703297	0.610169	0.617284	0.655556	0.567392	0.652688	0.654537
1040	0.730159	0.617647	0.666667	0.576271	0.6	0.638889	0.546498	0.638149	0.637658
1045	0.707692	0.612903	0.688172	0.548387	0.589744	0.633333	0.539721	0.62938	0.6318
1050	0.69697	0.566667	0.666667	0.6	0.642857	0.638889	0.546941	0.634632	0.636681
1055	0.741935	0.590164	0.673913	0.59375	0.641975	0.65	0.560184	0.648348	0.648883
1060	0.727273	0.698413	0.681319	0.7	0.575	0.672222	0.588876	0.676401	0.670753
1065	0.738462	0.580645	0.651685	0.644068	0.611765	0.644444	0.553714	0.645325	0.642279
1070	0.730159	0.606061	0.666667	0.655738	0.6	0.65	0.560541	0.651725	0.648778
1075	0.716418	0.566667	0.659341	0.6	0.609756	0.633333	0.540105	0.630436	0.630362
1080	0.6875	0.603175	0.674157	0.645161	0.682927	0.661111	0.574915	0.658584	0.660458
1085	0.727273	0.612903	0.696629	0.622951	0.634146	0.661111	0.575355	0.65878	0.659705
1090	0.741935	0.606061	0.651685	0.603175	0.625	0.644444	0.553915	0.645571	0.643698
1095	0.730159	0.584615	0.681319	0.52459	0.575	0.622222	0.525272	0.619137	0.62112
1100	0.707692	0.625	0.696629	0.633333	0.609756	0.655556	0.567933	0.654482	0.654942
1105	0.741935	0.542373	0.666667	0.655738	0.682353	0.661111	0.573428	0.657813	0.657758
1110	0.709677	0.5625	0.652174	0.590164	0.617284	0.627778	0.531647	0.62636	0.626716
1115	0.698413	0.646154	0.674157	0.634921	0.575	0.644444	0.554092	0.645729	0.643806
1120	0.71875	0.5625	0.674157	0.615385	0.666667	0.65	0.561979	0.647492	0.64937
1125	0.698413	0.606061	0.643678	0.644068	0.588235	0.633333	0.539898	0.636091	0.633036
1130	0.71875	0.612903	0.644444	0.62069	0.604651	0.638889	0.546071	0.640288	0.63761
1135	0.75	0.542373	0.680851	0.636364	0.597403	0.644444	0.554401	0.641398	0.640182
1140	0.738462	0.603175	0.652174	0.526316	0.626506	0.633333	0.538839	0.629326	0.63027
1145	0.6875	0.590164	0.673913	0.539683	0.525	0.605556	0.504589	0.603252	0.604457
1150	0.71875	0.606061	0.637363	0.633333	0.607595	0.638889	0.546558	0.64062	0.637284
1155	0.6875	0.59375	0.704545	0.666667	0.641975	0.661111	0.575463	0.658887	0.660922
1160	0.707692	0.688525	0.703297	0.634921	0.525	0.65	0.561085	0.651887	0.649289
1165	0.738462	0.615385	0.674157	0.6	0.54321	0.633333	0.540083	0.634243	0.631556
1170	0.754098	0.6	0.645161	0.603175	0.578313	0.633333	0.538456	0.63615	0.632208
1175	0.707692	0.615385	0.703297	0.666667	0.634146	0.666667	0.581204	0.665437	0.666032
1180	0.698413	0.617647	0.681818	0.539683	0.615385	0.633333	0.540927	0.630589	0.633906
1185	0.709677	0.65625	0.674157	0.584615	0.55	0.633333	0.540259	0.63494	0.633393
1190	0.754098	0.597015	0.659091	0.571429	0.641975	0.644444	0.553972	0.644722	0.644508
1195	0.6875	0.59375	0.703297	0.612903	0.632911	0.65	0.560732	0.646072	0.64957
1200	0.741935	0.636364	0.711111	0.548387	0.6	0.65	0.560459	0.647559	0.649944
1205	0.6875	0.612903	0.688889	0.590164	0.626506	0.644444	0.553461	0.641192	0.644071
1210	0.6875	0.666667	0.673913	0.633333	0.592593	0.65	0.559985	0.650801	0.649487
1215	0.741935	0.575758	0.681319	0.610169	0.634146	0.65	0.559638	0.648666	0.649129
1220	0.666667	0.65625	0.696629	0.62069	0.627907	0.655556	0.567114	0.653629	0.656089
1225	0.741935	0.655738	0.709677	0.542373	0.588235	0.65	0.559029	0.647592	0.64944
1230	0.707692	0.597015	0.696629	0.612903	0.623377	0.65	0.562009	0.647523	0.649509
1235	0.707692	0.622951	0.695652	0.571429	0.582278	0.638889	0.546986	0.636	0.637735
1240	0.69697	0.603175	0.681319	0.633333	0.575	0.638889	0.546897	0.637959	0.637299
1245	0.741935	0.571429	0.636364	0.545455	0.592593	0.616667	0.519706	0.617555	0.616346
1250	0.677419	0.646154	0.704545	0.566667	0.611765	0.644444	0.553392	0.64131	0.645357
1255	0.6875	0.580645	0.681319	0.576271	0.595238	0.627778	0.531914	0.624195	0.626743
1260	0.730159	0.571429	0.673913	0.557377	0.641975	0.638889	0.545862	0.634971	0.637489
1265	0.71875	0.575758	0.659091	0.645161	0.625	0.644444	0.554524	0.644752	0.643338
1270	0.727273	0.59375	0.696629	0.580645	0.607595	0.644444	0.554838	0.641178	0.643094
1275	0.75	0.606061	0.702128	0.622951	0.586667	0.655556	0.567769	0.653561	0.652733
1280	0.71875	0.603175	0.666667	0.576271	0.617284	0.638889	0.545663	0.636429	0.637103
1285	0.69697	0.545455	0.681319	0.607143	0.567901	0.622222	0.525579	0.619757	0.620735
1290	0.738462	0.636364	0.688889	0.576271	0.625	0.655556	0.567829	0.652997	0.653924
1295	0.698413	0.666667	0.703297	0.655738	0.658537	0.677778	0.594994	0.67653	0.677672
1300	0.730159	0.666667	0.688172	0.689655	0.650602	0.683333	0.601246	0.685051	0.682684
1305	0.741935	0.603175	0.674419	0.634921	0.627907	0.655556	0.568448	0.656471	0.655058
1310	0.769231	0.612903	0.702128	0.612903	0.675325	0.677778	0.595714	0.674498	0.675605
1315	0.738462	0.677966	0.717391	0.612903	0.609756	0.672222	0.588657	0.671296	0.671626
1320	0.727273	0.612903	0.666667	0.622951	0.592593	0.644444	0.554179	0.644477	0.642416
1325	0.69697	0.62069	0.666667	0.655738	0.609756	0.65	0.560669	0.649964	0.648335
1330	0.6875	0.617647	0.651163	0.6	0.609756	0.633333	0.540913	0.633213	0.632914
1335	0.709677	0.645161	0.703297	0.590164	0.595238	0.65	0.559684	0.648707	0.650198
1340	0.721311	0.6	0.681319	0.615385	0.650602	0.655556	0.567332	0.653723	0.654868
1345	0.69697	0.612903	0.673913	0.561404	0.578313	0.627778	0.532131	0.624701	0.625915
1350	0.741935	0.5625	0.659091	0.612903	0.619048	0.638889	0.546664	0.639095	0.637911
1355	0.688525	0.612903	0.733333	0.588235	0.632911	0.655556	0.568633	0.651182	0.656978
1360	0.707692	0.612903	0.673913	0.586207	0.554217	0.627778	0.531906	0.626986	0.626288
1365	0.738462	0.622951	0.688889	0.571429	0.592593	0.644444	0.554235	0.642864	0.643276
1370	0.71875	0.646154	0.674157	0.633333	0.585366	0.65	0.560698	0.651552	0.649179
1375	0.6875	0.59375	0.688889	0.576271	0.578313	0.627778	0.532232	0.624945	0.627267
1380	0.71875	0.615385	0.688889	0.586207	0.554217	0.633333	0.539177	0.632689	0.632435
1385	0.705882	0.6	0.688172	0.633333	0.607595	0.65	0.561339	0.646997	0.647367
1390	0.769231	0.622951	0.711111	0.633333	0.666667	0.683333	0.602623	0.680659	0.681226
1395	0.6875	0.647059	0.704545	0.596491	0.60241	0.65	0.560907	0.647601	0.649987
1400	0.71875	0.65625	0.704545	0.645161	0.609756	0.666667	0.582203	0.666893	0.666492
1405	0.769231	0.655738	0.709677	0.603175	0.589744	0.666667	0.581924	0.665513	0.664314
1410	0.730159	0.615385	0.703297	0.576271	0.609756	0.65	0.559816	0.646973	0.64903
1415	0.721311	0.553846	0.644444	0.625	0.65	0.638889	0.546579	0.63892	0.638244
1420	0.707692	0.557377	0.673913	0.542373	0.626506	0.627778	0.532023	0.621572	0.625269
1425	0.709677	0.571429	0.717391	0.612903	0.617284	0.65	0.559777	0.645737	0.649172
1430	0.71875	0.566667	0.666667	0.633333	0.60241	0.638889	0.54571	0.637565	0.636533
1435	0.727273	0.646154	0.711111	0.633333	0.658228	0.677778	0.596266	0.67522	0.676798
1440	0.65625	0.615385	0.644444	0.576271	0.585366	0.616667	0.518345	0.615543	0.6162
1445	0.698413	0.612903	0.688889	0.566667	0.611765	0.638889	0.546014	0.635727	0.638555
1450	0.707692	0.553846	0.695652	0.590164	0.571429	0.627778	0.533006	0.623757	0.625717
1455	0.677419	0.561404	0.659574	0.57971	0.564103	0.611111	0.512706	0.608442	0.609394
1460	0.738462	0.603175	0.695652	0.557377	0.582278	0.638889	0.546625	0.635389	0.636725
1465	0.707692	0.625	0.695652	0.618182	0.619048	0.655556	0.566792	0.653115	0.654279
1470	0.716418	0.677419	0.703297	0.666667	0.575	0.666667	0.582216	0.66776	0.665338
1475	0.666667	0.646154	0.717391	0.612903	0.615385	0.655556	0.567423	0.6517	0.655509
1480	0.707692	0.655738	0.709677	0.677966	0.682927	0.688889	0.608972	0.6868	0.68809
1485	0.676923	0.516129	0.651685	0.590164	0.578313	0.605556	0.505034	0.602643	0.603933
1490	0.698413	0.656716	0.674419	0.633333	0.642857	0.661111	0.575403	0.661148	0.661002
1495	0.716418	0.622951	0.702128	0.607143	0.609756	0.655556	0.567173	0.651679	0.653043
1500	0.721311	0.636364	0.704545	0.622951	0.666667	0.672222	0.588353	0.670368	0.67252
1505	0.738462	0.698413	0.733333	0.655172	0.619048	0.688889	0.609393	0.688886	0.688699
1510	0.741935	0.634921	0.673913	0.6	0.626506	0.655556	0.566359	0.655455	0.654607
1515	0.71875	0.566667	0.659574	0.677419	0.625	0.65	0.560072	0.649482	0.647174
1520	0.730159	0.615385	0.666667	0.580645	0.625	0.644444	0.553646	0.643571	0.643667
1525	0.741935	0.59375	0.703297	0.526316	0.581395	0.633333	0.538255	0.629339	0.632175
1530	0.716418	0.634921	0.666667	0.576271	0.589744	0.638889	0.546937	0.636804	0.636275
1535	0.776119	0.590164	0.651685	0.655172	0.635294	0.661111	0.5753	0.661687	0.657302
1540	0.688525	0.65625	0.688172	0.576271	0.60241	0.644444	0.551836	0.642325	0.644192
1545	0.746269	0.633333	0.666667	0.642857	0.595238	0.655556	0.567317	0.656873	0.653142
1550	0.676923	0.571429	0.666667	0.571429	0.581395	0.616667	0.518175	0.613568	0.615563
1555	0.698413	0.557377	0.688889	0.5625	0.585366	0.622222	0.52583	0.618509	0.621668
1560	0.6875	0.655738	0.688889	0.645161	0.60241	0.655556	0.567641	0.65594	0.655601
1565	0.75	0.65625	0.644444	0.645161	0.65	0.666667	0.581827	0.669171	0.665
1570	0.676923	0.622951	0.703297	0.566667	0.578313	0.633333	0.539378	0.62963	0.633077
1575	0.6875	0.59375	0.674157	0.644068	0.642857	0.65	0.560459	0.648466	0.649421
1580	0.65625	0.666667	0.711111	0.612903	0.617284	0.655556	0.567734	0.652843	0.656385
1585	0.738462	0.580645	0.695652	0.576271	0.634146	0.65	0.560083	0.645035	0.647558
1590	0.727273	0.615385	0.666667	0.655172	0.617284	0.655556	0.567887	0.656356	0.653865
1595	0.698413	0.590164	0.681319	0.626866	0.564103	0.633333	0.540746	0.632173	0.631586
1600	0.677419	0.586207	0.695652	0.588235	0.6	0.633333	0.540486	0.629503	0.632959
1605	0.738462	0.606061	0.696629	0.610169	0.592593	0.65	0.561004	0.648783	0.648657
1610	0.738462	0.586207	0.681319	0.612903	0.619048	0.65	0.560857	0.647588	0.647501
1615	0.727273	0.612903	0.666667	0.688525	0.592593	0.655556	0.568171	0.657592	0.653345
1620	0.71875	0.606061	0.659341	0.645161	0.597403	0.644444	0.554147	0.645343	0.642673
1625	0.730159	0.606061	0.674157	0.644068	0.626506	0.655556	0.567327	0.65619	0.654827
1630	0.71875	0.57971	0.688889	0.6	0.649351	0.65	0.561403	0.64734	0.649863
1635	0.698413	0.557377	0.680412	0.586207	0.641975	0.638889	0.544718	0.632877	0.6363
1640	0.727273	0.628571	0.695652	0.631579	0.64	0.666667	0.582789	0.664615	0.665093
1645	0.741935	0.584615	0.644444	0.666667	0.698795	0.666667	0.580869	0.667291	0.665266
1650	0.65625	0.666667	0.688889	0.612903	0.690476	0.666667	0.581667	0.663037	0.667254
1655	0.698413	0.606061	0.666667	0.655738	0.625	0.65	0.560541	0.650376	0.649358
1660	0.7	0.636364	0.689655	0.633333	0.643678	0.661111	0.574396	0.660606	0.661692
1665	0.71875	0.545455	0.666667	0.666667	0.674699	0.655556	0.567168	0.654447	0.654665
1670	0.698413	0.634921	0.644444	0.580645	0.634146	0.638889	0.546417	0.638514	0.638414
1675	0.721311	0.590164	0.644444	0.59375	0.619048	0.633333	0.539267	0.633743	0.632643
1680	0.6875	0.576271	0.681319	0.551724	0.659091	0.638889	0.546031	0.631181	0.636394
1685	0.727273	0.65625	0.659091	0.709677	0.675	0.683333	0.603916	0.685458	0.68161
1690	0.7	0.617647	0.688889	0.551724	0.619048	0.638889	0.545476	0.635462	0.638849
1695	0.646154	0.677419	0.709677	0.596491	0.650602	0.661111	0.573694	0.656069	0.661209
1700	0.738462	0.677419	0.681319	0.59375	0.615385	0.661111	0.575504	0.661267	0.660197
1705	0.656716	0.622951	0.709677	0.607143	0.674699	0.661111	0.574314	0.654237	0.660188
1710	0.716418	0.666667	0.673913	0.688525	0.65	0.677778	0.596226	0.679104	0.676421
1715	0.676923	0.603175	0.674157	0.634921	0.65	0.65	0.561563	0.647835	0.649547
1720	0.666667	0.542373	0.688172	0.644068	0.626506	0.638889	0.546245	0.633557	0.636581
1725	0.698413	0.645161	0.673913	0.622951	0.609756	0.65	0.559787	0.650039	0.649482
1730	0.686567	0.654545	0.688172	0.580645	0.626506	0.65	0.561506	0.647287	0.649781
1735	0.655738	0.584615	0.644444	0.548387	0.609756	0.611111	0.511055	0.608588	0.611384
1740	0.741935	0.571429	0.659574	0.711864	0.682927	0.672222	0.586955	0.673546	0.670718
1745	0.71875	0.6875	0.702128	0.62069	0.6	0.666667	0.580537	0.665813	0.665289
1750	0.69697	0.557377	0.659574	0.596491	0.634146	0.633333	0.538825	0.628912	0.630557
1755	0.676471	0.636364	0.703297	0.607143	0.658228	0.661111	0.575486	0.6563	0.660412
1760	0.730159	0.626866	0.704545	0.633333	0.658537	0.672222	0.588827	0.670688	0.672082
1765	0.71875	0.633333	0.703297	0.590164	0.642857	0.661111	0.57427	0.65768	0.660338
1770	0.677419	0.610169	0.688889	0.567164	0.609756	0.633333	0.540416	0.63068	0.634297
1775	0.71875	0.626866	0.733333	0.62069	0.691358	0.683333	0.602418	0.678199	0.68313
1780	0.716418	0.6	0.666667	0.625	0.658228	0.655556	0.56932	0.653262	0.653593
1785	0.688525	0.645161	0.717391	0.571429	0.609756	0.65	0.559666	0.646452	0.650654
1790	0.774194	0.636364	0.681818	0.596491	0.666667	0.672222	0.588251	0.671107	0.670695
1795	0.676923	0.622951	0.695652	0.566667	0.658537	0.65	0.560221	0.644146	0.649354
1800	0.698413	0.645161	0.711111	0.645161	0.650602	0.672222	0.588346	0.67009	0.6722
1805	0.634921	0.612903	0.674157	0.644068	0.689655	0.655556	0.567229	0.651141	0.655121
1810	0.698413	0.571429	0.694737	0.633333	0.708861	0.666667	0.580427	0.661354	0.665706
1815	0.71875	0.655738	0.711111	0.612903	0.626506	0.666667	0.581639	0.665002	0.666551
1820	0.761905	0.584615	0.688889	0.644068	0.698795	0.677778	0.594994	0.675654	0.676322
1825	0.738462	0.65625	0.681818	0.618182	0.659091	0.672222	0.588953	0.67076	0.670474
1830	0.666667	0.645161	0.673684	0.610169	0.615385	0.644444	0.553275	0.642213	0.643459
1835	0.676923	0.586207	0.681319	0.622951	0.682353	0.655556	0.567705	0.64995	0.653681
1840	0.625	0.586207	0.659574	0.666667	0.642857	0.638889	0.54564	0.636061	0.637928
1845	0.6875	0.677966	0.688889	0.633333	0.643678	0.666667	0.581518	0.666273	0.667105
1850	0.676923	0.615385	0.651685	0.654545	0.674419	0.655556	0.567561	0.654591	0.654751
1855	0.666667	0.645161	0.688889	0.622951	0.666667	0.661111	0.575166	0.658067	0.661241
1860	0.721311	0.584615	0.666667	0.576271	0.659091	0.644444	0.553462	0.641591	0.643636
1865	0.698413	0.606061	0.666667	0.6	0.641975	0.644444	0.553317	0.642623	0.643935
1870	0.65625	0.625	0.711111	0.622951	0.691358	0.666667	0.58158	0.661334	0.667293
1875	0.6875	0.603175	0.695652	0.590164	0.625	0.644444	0.55322	0.640298	0.64371
1880	0.65625	0.655738	0.681319	0.590164	0.650602	0.65	0.560241	0.646815	0.650401
1885	0.677419	0.6875	0.696629	0.625	0.666667	0.672222	0.588859	0.670643	0.673098
1890	0.69697	0.636364	0.674157	0.666667	0.658537	0.666667	0.582064	0.666539	0.666097
1895	0.65625	0.53125	0.597701	0.557377	0.666667	0.605556	0.505362	0.601849	0.603939
1900	0.730159	0.575758	0.659341	0.622951	0.683544	0.655556	0.567408	0.65435	0.654875
1905	0.646154	0.575758	0.62069	0.62069	0.619048	0.616667	0.519375	0.616468	0.616181
1910	0.676923	0.625	0.688889	0.644068	0.658537	0.661111	0.574556	0.658683	0.660864
1915	0.709677	0.636364	0.688889	0.709677	0.625	0.672222	0.588416	0.673921	0.671521
1920	0.730159	0.553846	0.673913	0.633333	0.725	0.666667	0.580869	0.66325	0.665836
1925	0.69697	0.676923	0.717391	0.62069	0.658228	0.677778	0.595638	0.67404	0.677089
1930	0.676923	0.606061	0.651685	0.610169	0.641975	0.638889	0.547021	0.637363	0.638256
1935	0.707692	0.566667	0.666667	0.603175	0.658228	0.644444	0.553827	0.640486	0.642439
1940	0.698413	0.580645	0.680851	0.603175	0.615385	0.638889	0.546173	0.635694	0.637451
1945	0.65625	0.615385	0.688889	0.6	0.641975	0.644444	0.553515	0.6405	0.644654
1950	0.688525	0.584615	0.666667	0.580645	0.634146	0.633333	0.539028	0.63092	0.633401
1955	0.698413	0.580645	0.645161	0.677966	0.626506	0.644444	0.552276	0.645738	0.643131
1960	0.636364	0.603175	0.681319	0.5625	0.631579	0.627778	0.5342	0.622987	0.628617
1965	0.6875	0.688525	0.680851	0.644068	0.658537	0.672222	0.587495	0.671896	0.672116
1970	0.646154	0.606061	0.674157	0.607143	0.642857	0.638889	0.546629	0.635274	0.638863
1975	0.709677	0.676471	0.711111	0.533333	0.625	0.655556	0.567347	0.651118	0.655286
1980	0.677419	0.666667	0.696629	0.634921	0.722892	0.683333	0.602519	0.679705	0.683738
1985	0.707692	0.580645	0.629213	0.580645	0.609756	0.622222	0.526248	0.62159	0.620426
1990	0.655738	0.656716	0.704545	0.633333	0.642857	0.661111	0.574316	0.658638	0.661993
1995	0.666667	0.666667	0.689655	0.622951	0.625	0.655556	0.569231	0.654188	0.655893
2000	0.676923	0.69697	0.711111	0.689655	0.691358	0.694444	0.616612	0.693203	0.694935

## Sheet: LightGBM
Number of features	Pre-vaccination	ChAdOx1-Onset	MenACWY-Onset	ChAdOx1-7D	MenACWY-7D	ACC	MCC	Macro F1	Weighted F1
5	0.580645	0.4	0.636364	0.454545	0.405063	0.5	0.373339	0.495324	0.501065
10	0.515152	0.5	0.652174	0.472727	0.405063	0.516667	0.392629	0.509023	0.516005
15	0.7	0.478873	0.689655	0.461538	0.441558	0.555556	0.443848	0.554325	0.558148
20	0.7	0.591549	0.681319	0.517241	0.65	0.633333	0.538944	0.628022	0.633391
25	0.741935	0.477612	0.593407	0.535714	0.642857	0.6	0.49636	0.598305	0.597756
30	0.716418	0.52459	0.681319	0.482759	0.626506	0.616667	0.518767	0.606318	0.612662
35	0.769231	0.542857	0.604651	0.507937	0.631579	0.611111	0.514817	0.611251	0.609852
40	0.75	0.583333	0.711111	0.561404	0.701299	0.666667	0.582628	0.661429	0.666764
45	0.730159	0.575758	0.673913	0.610169	0.625	0.644444	0.552831	0.643	0.643214
50	0.769231	0.539683	0.666667	0.567164	0.666667	0.644444	0.556361	0.641882	0.643327
55	0.711864	0.558824	0.637363	0.622951	0.617284	0.627778	0.53158	0.629657	0.627991
60	0.741935	0.550725	0.711111	0.459016	0.666667	0.633333	0.539912	0.625891	0.634534
65	0.833333	0.553846	0.666667	0.567164	0.586667	0.638889	0.547247	0.641535	0.638029
70	0.75	0.545455	0.696629	0.584615	0.657895	0.65	0.562426	0.646919	0.650021
75	0.730159	0.557377	0.645161	0.590164	0.609756	0.627778	0.531587	0.626523	0.625531
80	0.793651	0.606061	0.731183	0.62069	0.625	0.677778	0.594547	0.675317	0.675706
85	0.8125	0.5625	0.615385	0.5	0.666667	0.633333	0.539237	0.63141	0.629897
90	0.698413	0.507937	0.704545	0.542373	0.735632	0.65	0.560503	0.63778	0.647565
95	0.818182	0.521739	0.681319	0.571429	0.591549	0.638889	0.549662	0.636843	0.63535
100	0.6875	0.622951	0.73913	0.633333	0.650602	0.672222	0.58791	0.666703	0.671715
105	0.721311	0.553846	0.6875	0.625	0.621622	0.644444	0.553458	0.641856	0.643022
110	0.78125	0.59375	0.709677	0.644068	0.725	0.694444	0.615801	0.690749	0.69251
115	0.716418	0.588235	0.681319	0.555556	0.7	0.655556	0.568181	0.648305	0.653203
120	0.721311	0.557377	0.702128	0.580645	0.658537	0.65	0.559134	0.644	0.648505
125	0.787879	0.634921	0.711111	0.615385	0.605263	0.672222	0.590583	0.670912	0.669447
130	0.774194	0.484848	0.673913	0.517241	0.634146	0.622222	0.524314	0.616869	0.620238
135	0.730159	0.550725	0.696629	0.580645	0.623377	0.638889	0.54773	0.636307	0.639266
140	0.793651	0.545455	0.731183	0.561404	0.691358	0.672222	0.587391	0.66461	0.669829
145	0.746269	0.610169	0.731183	0.542373	0.609756	0.655556	0.567671	0.64795	0.652301
150	0.746269	0.53125	0.673913	0.645161	0.666667	0.655556	0.56911	0.652652	0.652973
155	0.75	0.507937	0.645161	0.603175	0.649351	0.633333	0.539784	0.631125	0.630851
160	0.787879	0.59375	0.695652	0.622951	0.675325	0.677778	0.596216	0.675111	0.675082
165	0.7	0.508475	0.652632	0.482759	0.659091	0.611111	0.509135	0.600591	0.606994
170	0.786885	0.634921	0.696629	0.529412	0.607595	0.65	0.5619	0.651088	0.651708
175	0.8	0.606061	0.703297	0.566667	0.666667	0.672222	0.588932	0.668538	0.669935
180	0.721311	0.695652	0.72093	0.533333	0.666667	0.672222	0.589165	0.667579	0.672731
185	0.806452	0.636364	0.75	0.646154	0.708861	0.711111	0.638544	0.709566	0.711583
190	0.769231	0.590164	0.711111	0.52459	0.674699	0.661111	0.574768	0.653959	0.65892
195	0.8	0.580645	0.733333	0.612903	0.666667	0.683333	0.602993	0.67871	0.680824
200	0.787879	0.612903	0.694737	0.491803	0.631579	0.65	0.56088	0.64378	0.646532
205	0.793651	0.516129	0.680851	0.545455	0.613333	0.633333	0.540392	0.629884	0.63088
210	0.776119	0.646154	0.681818	0.551724	0.634146	0.661111	0.575682	0.657992	0.657932
215	0.738462	0.622951	0.711111	0.580645	0.634146	0.661111	0.574973	0.657463	0.66008
220	0.787879	0.542373	0.717391	0.634921	0.675	0.677778	0.596304	0.671513	0.67326
225	0.71875	0.542373	0.681319	0.45614	0.674157	0.627778	0.531969	0.614548	0.622715
230	0.741935	0.590164	0.688889	0.567164	0.675	0.655556	0.568471	0.65263	0.655885
235	0.823529	0.610169	0.733333	0.542373	0.642857	0.677778	0.596642	0.670452	0.67285
240	0.721311	0.5	0.711111	0.535211	0.641026	0.627778	0.534845	0.621732	0.62877
245	0.716418	0.551724	0.673684	0.576271	0.666667	0.644444	0.553467	0.636953	0.640376
250	0.776119	0.557377	0.666667	0.491228	0.585366	0.622222	0.525309	0.615351	0.616506
255	0.80597	0.610169	0.711111	0.571429	0.666667	0.677778	0.596982	0.673069	0.674484
260	0.730159	0.590164	0.73913	0.590164	0.746988	0.688889	0.608796	0.679321	0.687336
265	0.754098	0.571429	0.727273	0.571429	0.705882	0.672222	0.588572	0.666022	0.672177
270	0.833333	0.603175	0.674157	0.688525	0.735632	0.705556	0.629881	0.706964	0.703186
275	0.776119	0.5	0.689655	0.491803	0.691358	0.638889	0.548397	0.629787	0.636228
280	0.857143	0.5625	0.72093	0.576271	0.681818	0.683333	0.603246	0.679732	0.680811
285	0.857143	0.557377	0.709677	0.561404	0.72093	0.688889	0.608271	0.681306	0.683365
290	0.774194	0.545455	0.75	0.482759	0.72093	0.666667	0.581265	0.654667	0.665236
295	0.83871	0.557377	0.747253	0.580645	0.738095	0.7	0.622904	0.692416	0.697323
300	0.806452	0.62069	0.733333	0.676471	0.682927	0.705556	0.631849	0.703974	0.703504
305	0.818182	0.533333	0.764045	0.548387	0.746988	0.694444	0.617539	0.682187	0.690642
310	0.757576	0.551724	0.711111	0.576271	0.689655	0.666667	0.582099	0.657267	0.662016
315	0.769231	0.548387	0.696629	0.580645	0.682927	0.661111	0.575204	0.655564	0.658697
320	0.754098	0.508475	0.709677	0.539683	0.690476	0.65	0.559522	0.640482	0.647241
325	0.757576	0.615385	0.727273	0.481481	0.712644	0.672222	0.589235	0.658872	0.667345
330	0.769231	0.59375	0.72093	0.6	0.682353	0.677778	0.596745	0.673253	0.676454
335	0.793651	0.545455	0.735632	0.526316	0.712644	0.672222	0.588792	0.662739	0.669991
340	0.769231	0.636364	0.72093	0.533333	0.771084	0.694444	0.617824	0.686188	0.693366
345	0.8125	0.52459	0.764045	0.625	0.756098	0.705556	0.631282	0.696447	0.702967
350	0.806452	0.59375	0.741573	0.571429	0.658537	0.677778	0.595582	0.674348	0.677654
355	0.830769	0.557377	0.704545	0.62069	0.681818	0.683333	0.603125	0.67904	0.678748
360	0.761905	0.553846	0.704545	0.542373	0.705882	0.661111	0.574512	0.65371	0.659434
365	0.793651	0.590164	0.704545	0.53125	0.690476	0.666667	0.582269	0.662017	0.665844
370	0.80597	0.590164	0.741573	0.596491	0.744186	0.705556	0.631356	0.695677	0.700605
375	0.782609	0.507937	0.741573	0.542373	0.65	0.655556	0.569325	0.644898	0.651293
380	0.793651	0.557377	0.695652	0.516129	0.731707	0.666667	0.580977	0.658903	0.664382
385	0.806452	0.5	0.72093	0.608696	0.683544	0.666667	0.58432	0.663924	0.666983
390	0.78125	0.603175	0.719101	0.633333	0.666667	0.683333	0.602543	0.680705	0.681623
395	0.764706	0.561404	0.689655	0.655738	0.666667	0.672222	0.591003	0.667634	0.667345
400	0.742857	0.517241	0.719101	0.535714	0.689655	0.655556	0.569568	0.640914	0.648649
405	0.754098	0.567164	0.704545	0.53125	0.7	0.655556	0.568239	0.651412	0.657424
410	0.774194	0.515152	0.681319	0.517241	0.674699	0.638889	0.54549	0.632521	0.636964
415	0.75	0.542373	0.703297	0.553846	0.691358	0.655556	0.568245	0.648175	0.653691
420	0.75	0.586207	0.697674	0.634921	0.651685	0.666667	0.583405	0.664097	0.664735
425	0.754098	0.626866	0.704545	0.622951	0.650602	0.672222	0.588459	0.671813	0.672402
430	0.8125	0.507937	0.696629	0.5	0.636364	0.638889	0.546291	0.630686	0.634205
435	0.746269	0.603175	0.696629	0.566667	0.691358	0.666667	0.582609	0.660819	0.664632
440	0.786885	0.483871	0.711111	0.576271	0.659091	0.65	0.559553	0.643446	0.647336
445	0.8125	0.57971	0.712644	0.581818	0.705882	0.683333	0.603253	0.678511	0.681016
450	0.8125	0.626866	0.704545	0.631579	0.690476	0.694444	0.616758	0.693193	0.692331
455	0.84375	0.615385	0.747253	0.561404	0.698795	0.7	0.622894	0.693317	0.696611
460	0.835821	0.526316	0.741573	0.566667	0.712644	0.688889	0.610999	0.676604	0.681553
465	0.761905	0.584615	0.704545	0.566667	0.642857	0.655556	0.567633	0.652118	0.654768
470	0.769231	0.5	0.681319	0.666667	0.714286	0.672222	0.588437	0.6663	0.667308
475	0.774194	0.6	0.689655	0.6	0.659341	0.666667	0.582187	0.664638	0.664991
480	0.8	0.526316	0.696629	0.557377	0.613636	0.644444	0.554395	0.638792	0.639947
485	0.769231	0.542373	0.674157	0.576271	0.681818	0.655556	0.567981	0.64877	0.650745
490	0.848485	0.576271	0.703297	0.603175	0.691358	0.688889	0.610426	0.684517	0.683994
495	0.769231	0.507937	0.72093	0.539683	0.674699	0.65	0.562262	0.642496	0.648925
500	0.787879	0.586207	0.704545	0.626866	0.716049	0.688889	0.612218	0.684309	0.68595
505	0.806452	0.557377	0.697674	0.636364	0.729412	0.688889	0.61111	0.685456	0.686489
510	0.761905	0.517241	0.674157	0.625	0.651163	0.65	0.561203	0.645893	0.646096
515	0.786885	0.451613	0.711111	0.597015	0.675	0.65	0.561234	0.644325	0.648503
520	0.787879	0.645161	0.696629	0.576271	0.619048	0.666667	0.582037	0.664998	0.664164
525	0.75	0.5	0.697674	0.52459	0.629213	0.627778	0.533814	0.620296	0.625423
530	0.782609	0.474576	0.659091	0.645161	0.682927	0.655556	0.569995	0.648873	0.648271
535	0.676923	0.483871	0.681319	0.533333	0.707317	0.627778	0.532416	0.616553	0.625669
540	0.8	0.5	0.681818	0.509091	0.666667	0.638889	0.546224	0.631515	0.635286
545	0.78125	0.517241	0.695652	0.557377	0.682353	0.655556	0.567202	0.646775	0.650659
550	0.764706	0.491228	0.689655	0.59375	0.666667	0.65	0.563432	0.641201	0.644148
555	0.741935	0.507937	0.689655	0.6	0.681818	0.65	0.560741	0.644269	0.648035
560	0.782609	0.590164	0.688889	0.631579	0.650602	0.672222	0.58975	0.668769	0.667616
565	0.793651	0.53125	0.712644	0.52459	0.658824	0.65	0.561032	0.644192	0.648838
570	0.769231	0.492308	0.733333	0.551724	0.658537	0.65	0.560511	0.641027	0.647624
575	0.793651	0.444444	0.681818	0.580645	0.619048	0.627778	0.532894	0.623921	0.625157
580	0.8	0.507937	0.651163	0.597015	0.683544	0.65	0.563534	0.647932	0.647235
585	0.71875	0.448276	0.666667	0.533333	0.659091	0.616667	0.51849	0.605223	0.611072
590	0.71875	0.451613	0.666667	0.491228	0.666667	0.611111	0.510951	0.598985	0.606392
595	0.75	0.46875	0.712644	0.533333	0.682353	0.638889	0.547166	0.629416	0.637164
600	0.698413	0.539683	0.674419	0.539683	0.682353	0.633333	0.540698	0.62691	0.632934
605	0.741935	0.491803	0.666667	0.539683	0.666667	0.627778	0.53317	0.621351	0.625571
610	0.707692	0.385965	0.711111	0.46875	0.642857	0.6	0.498501	0.583275	0.59501
615	0.707692	0.580645	0.735632	0.542373	0.689655	0.661111	0.575371	0.6512	0.660034
620	0.698413	0.615385	0.712644	0.533333	0.658824	0.65	0.560937	0.64372	0.650376
625	0.6875	0.548387	0.705882	0.548387	0.643678	0.633333	0.541163	0.626767	0.633629
630	0.78125	0.466667	0.674157	0.533333	0.643678	0.627778	0.532622	0.619817	0.622958
635	0.698413	0.516129	0.681818	0.491803	0.627907	0.611111	0.511709	0.603214	0.610166
640	0.769231	0.6	0.735632	0.5625	0.642857	0.666667	0.583169	0.662044	0.666192
645	0.709677	0.533333	0.705882	0.676923	0.636364	0.655556	0.569399	0.652436	0.654198
650	0.666667	0.603175	0.714286	0.557377	0.696629	0.655556	0.569255	0.647627	0.65607
655	0.721311	0.539683	0.674419	0.553846	0.658824	0.633333	0.540663	0.629616	0.633624
660	0.757576	0.590164	0.704545	0.557377	0.642857	0.655556	0.568591	0.650504	0.65354
665	0.698413	0.484848	0.674157	0.586207	0.690476	0.633333	0.539213	0.62682	0.632417
670	0.766667	0.529412	0.727273	0.517241	0.651163	0.644444	0.553031	0.638351	0.645004
675	0.69697	0.539683	0.729412	0.474576	0.666667	0.633333	0.541335	0.621461	0.632637
680	0.794118	0.42623	0.688889	0.472727	0.651163	0.622222	0.526134	0.606625	0.613068
685	0.730159	0.533333	0.682353	0.571429	0.651685	0.638889	0.548269	0.633792	0.637262
690	0.721311	0.47619	0.75	0.52459	0.712644	0.65	0.560294	0.636947	0.649102
695	0.766667	0.430769	0.689655	0.491803	0.689655	0.622222	0.525458	0.61371	0.621625
700	0.787879	0.580645	0.717391	0.590164	0.658228	0.672222	0.58892	0.666861	0.668997
705	0.786885	0.607143	0.747253	0.59375	0.636364	0.677778	0.595715	0.674279	0.677109
710	0.709677	0.537313	0.752941	0.507937	0.650602	0.638889	0.548065	0.631694	0.642295
715	0.688525	0.566667	0.758621	0.606061	0.674419	0.666667	0.582656	0.658858	0.66753
720	0.8	0.515152	0.697674	0.491803	0.712644	0.65	0.560858	0.643455	0.649795
725	0.8125	0.491803	0.666667	0.622951	0.712644	0.666667	0.582364	0.661313	0.66129
730	0.806452	0.448276	0.689655	0.584615	0.681818	0.65	0.561872	0.642163	0.644928
735	0.69697	0.515152	0.682353	0.474576	0.642857	0.611111	0.51348	0.602382	0.610429
740	0.7	0.507937	0.681818	0.508475	0.688889	0.627778	0.532011	0.617424	0.625589
745	0.78125	0.59375	0.712644	0.590164	0.738095	0.688889	0.61025	0.683181	0.687284
750	0.727273	0.571429	0.630435	0.533333	0.651163	0.627778	0.532794	0.622726	0.623756
755	0.730159	0.4375	0.712644	0.483871	0.666667	0.616667	0.519248	0.606168	0.616421
760	0.724138	0.52459	0.681818	0.603175	0.533333	0.611111	0.511232	0.613411	0.612882
765	0.819672	0.551724	0.717391	0.603175	0.674419	0.677778	0.594908	0.673276	0.674673
770	0.761905	0.533333	0.704545	0.567164	0.634146	0.644444	0.555146	0.640219	0.643466
775	0.776119	0.516129	0.738095	0.533333	0.689655	0.661111	0.577164	0.650666	0.658367
780	0.730159	0.590164	0.727273	0.483871	0.697674	0.655556	0.567905	0.645828	0.655292
785	0.75	0.551724	0.688889	0.645161	0.651163	0.661111	0.574846	0.657387	0.657707
790	0.738462	0.610169	0.704545	0.551724	0.622222	0.65	0.561338	0.645425	0.648486
795	0.727273	0.548387	0.72093	0.516129	0.666667	0.644444	0.555367	0.635877	0.643826
800	0.733333	0.491228	0.727273	0.57971	0.674419	0.65	0.562281	0.641193	0.648342
805	0.761905	0.571429	0.727273	0.533333	0.651163	0.655556	0.567584	0.64902	0.654622
810	0.786885	0.491228	0.704545	0.625	0.688889	0.666667	0.582492	0.65931	0.661879
815	0.677419	0.548387	0.767442	0.459016	0.696629	0.644444	0.554279	0.629779	0.645244
820	0.8125	0.483871	0.704545	0.533333	0.651163	0.644444	0.553844	0.637083	0.640786
825	0.724638	0.508475	0.725275	0.580645	0.683544	0.655556	0.569494	0.644515	0.651815
830	0.769231	0.5	0.688889	0.459016	0.690476	0.633333	0.53977	0.621522	0.629253
835	0.786885	0.557377	0.681818	0.590164	0.674157	0.661111	0.574485	0.65808	0.658911
840	0.741935	0.483871	0.725275	0.516129	0.626506	0.627778	0.531871	0.618743	0.626347
845	0.774194	0.590164	0.709677	0.526316	0.62069	0.65	0.558913	0.644208	0.647331
850	0.769231	0.53125	0.704545	0.62069	0.682353	0.666667	0.58193	0.661614	0.664165
855	0.738462	0.466667	0.711111	0.483871	0.674699	0.627778	0.532965	0.614962	0.624535
860	0.83871	0.566667	0.666667	0.5	0.659341	0.65	0.561118	0.646277	0.646605
865	0.787879	0.539683	0.72093	0.533333	0.682353	0.661111	0.576049	0.652836	0.658434
870	0.75	0.508475	0.719101	0.612903	0.627907	0.65	0.560994	0.643677	0.646993
875	0.793651	0.608696	0.705882	0.633333	0.650602	0.677778	0.596975	0.678433	0.677522
880	0.761905	0.440678	0.703297	0.507937	0.690476	0.633333	0.539378	0.620858	0.629112
885	0.727273	0.52459	0.719101	0.557377	0.650602	0.644444	0.554338	0.635789	0.642201
890	0.738462	0.492754	0.689655	0.576271	0.65	0.633333	0.54105	0.629428	0.63349
895	0.71875	0.492754	0.696629	0.5	0.658537	0.622222	0.52576	0.613334	0.621368
900	0.730159	0.529412	0.696629	0.576271	0.641975	0.638889	0.546667	0.634889	0.638866
905	0.733333	0.567164	0.704545	0.566667	0.705882	0.661111	0.574117	0.655518	0.661322
910	0.818182	0.53125	0.659091	0.535714	0.674419	0.65	0.561128	0.643731	0.644213
915	0.761905	0.5	0.727273	0.517241	0.597701	0.627778	0.532404	0.620824	0.626667
920	0.75	0.523077	0.703297	0.482759	0.634146	0.627778	0.531986	0.618656	0.625274
925	0.754098	0.466667	0.709677	0.474576	0.62069	0.616667	0.516761	0.605142	0.612829
930	0.774194	0.483871	0.651685	0.584615	0.658537	0.633333	0.540056	0.63058	0.631039
935	0.6875	0.444444	0.637363	0.52459	0.716049	0.611111	0.511369	0.601989	0.6092
940	0.806452	0.466667	0.703297	0.548387	0.635294	0.638889	0.545886	0.632019	0.635226
945	0.786885	0.515152	0.741573	0.571429	0.641975	0.655556	0.567576	0.651403	0.656319
950	0.8	0.508475	0.681319	0.566667	0.611765	0.638889	0.546439	0.633645	0.6338
955	0.806452	0.523077	0.705882	0.571429	0.635294	0.65	0.561849	0.648427	0.650083
960	0.83871	0.533333	0.681319	0.59375	0.674699	0.666667	0.581333	0.664362	0.663443
965	0.769231	0.472727	0.688172	0.483871	0.635294	0.622222	0.525693	0.609859	0.615639
970	0.78125	0.571429	0.689655	0.612903	0.619048	0.655556	0.568433	0.654857	0.653862
975	0.80597	0.421053	0.652632	0.535714	0.658824	0.627778	0.532071	0.614838	0.616804
980	0.761905	0.62963	0.709677	0.6	0.666667	0.677778	0.59571	0.673576	0.67534
985	0.754098	0.548387	0.695652	0.566667	0.611765	0.638889	0.545079	0.635314	0.637465
990	0.819672	0.516129	0.659091	0.612903	0.62069	0.644444	0.55345	0.645697	0.642308
995	0.764706	0.474576	0.659091	0.539683	0.585366	0.611111	0.513805	0.604684	0.605585
1000	0.761905	0.454545	0.642857	0.507937	0.619048	0.6	0.499653	0.597258	0.599603
1005	0.818182	0.5	0.695652	0.557377	0.635294	0.65	0.561023	0.641301	0.642729
1010	0.84375	0.508475	0.681319	0.542373	0.666667	0.655556	0.567134	0.648517	0.649305
1015	0.793651	0.526316	0.712644	0.69697	0.666667	0.683333	0.604488	0.679249	0.67845
1020	0.8	0.507937	0.741573	0.566667	0.704545	0.672222	0.587777	0.664144	0.670568
1025	0.78125	0.515152	0.688889	0.507937	0.701299	0.644444	0.554571	0.638905	0.644585
1030	0.757576	0.557377	0.674419	0.526316	0.688889	0.65	0.562096	0.640915	0.644971
1035	0.730159	0.607143	0.72093	0.646154	0.666667	0.677778	0.597995	0.67421	0.676733
1040	0.758621	0.451613	0.703297	0.5	0.651685	0.622222	0.523861	0.613043	0.620429
1045	0.727273	0.474576	0.673684	0.561404	0.626506	0.622222	0.524651	0.612689	0.616355
1050	0.75	0.571429	0.696629	0.508475	0.658824	0.644444	0.553429	0.637071	0.642304
1055	0.769231	0.5	0.673913	0.533333	0.60241	0.622222	0.525172	0.615777	0.617669
1060	0.733333	0.588235	0.714286	0.59375	0.642857	0.655556	0.569257	0.654492	0.657886
1065	0.711864	0.537313	0.674419	0.523077	0.60241	0.611111	0.512601	0.609817	0.61369
1070	0.774194	0.603175	0.681319	0.561404	0.62069	0.65	0.559306	0.648156	0.64816
1075	0.738462	0.517241	0.674157	0.5	0.636364	0.622222	0.52607	0.613245	0.618115
1080	0.78125	0.514286	0.688889	0.545455	0.641975	0.638889	0.546682	0.634371	0.637167
1085	0.745763	0.553846	0.697674	0.537313	0.650602	0.638889	0.547903	0.63704	0.641605
1090	0.774194	0.419355	0.617021	0.474576	0.650602	0.594444	0.488741	0.58715	0.590013
1095	0.885246	0.53125	0.703297	0.474576	0.611765	0.644444	0.552217	0.641227	0.6421
1100	0.757576	0.52459	0.651685	0.52459	0.650602	0.627778	0.533342	0.621809	0.624015
1105	0.757576	0.466667	0.673913	0.542373	0.650602	0.627778	0.532365	0.618226	0.622164
1110	0.774194	0.507463	0.659091	0.448276	0.611765	0.605556	0.504336	0.600158	0.603921
1115	0.769231	0.542373	0.704545	0.523077	0.626506	0.638889	0.548195	0.633146	0.637215
1120	0.733333	0.5	0.695652	0.607143	0.636364	0.638889	0.544647	0.634498	0.637597
1125	0.825397	0.580645	0.703297	0.491803	0.650602	0.655556	0.566956	0.650349	0.653231
1130	0.69697	0.5	0.681818	0.581818	0.574713	0.611111	0.51204	0.607064	0.609863
1135	0.806452	0.482759	0.666667	0.59375	0.60241	0.633333	0.539022	0.630407	0.628682
1140	0.8	0.483871	0.703297	0.461538	0.585366	0.611111	0.511121	0.606814	0.611494
1145	0.714286	0.52459	0.702128	0.533333	0.561798	0.611111	0.508899	0.607227	0.611441
1150	0.786885	0.553846	0.681818	0.459016	0.658824	0.633333	0.539318	0.628078	0.632913
1155	0.8	0.433333	0.689655	0.548387	0.674419	0.638889	0.547796	0.629159	0.633425
1160	0.741935	0.516129	0.681818	0.557377	0.643678	0.633333	0.5395	0.628188	0.6317
1165	0.769231	0.53125	0.666667	0.533333	0.615385	0.627778	0.532447	0.623173	0.624461
1170	0.711864	0.492754	0.681319	0.40625	0.623377	0.588889	0.483845	0.583113	0.592627
1175	0.761905	0.576271	0.712644	0.542373	0.630435	0.65	0.56146	0.644725	0.648475
1180	0.769231	0.444444	0.703297	0.523077	0.658824	0.633333	0.540961	0.619774	0.626297
1185	0.774194	0.433333	0.644444	0.603175	0.635294	0.622222	0.525298	0.618088	0.617682
1190	0.741935	0.46875	0.673913	0.561404	0.611765	0.616667	0.516985	0.611553	0.614351
1195	0.761905	0.42623	0.652174	0.566667	0.666667	0.622222	0.524549	0.614728	0.61748
1200	0.75	0.440678	0.652174	0.557377	0.619048	0.611111	0.511024	0.603855	0.605816
1205	0.825397	0.428571	0.646465	0.542373	0.674699	0.633333	0.537885	0.623501	0.624428
1210	0.766667	0.444444	0.652174	0.5	0.606742	0.6	0.495492	0.594005	0.596825
1215	0.787879	0.440678	0.702128	0.508475	0.609756	0.622222	0.525067	0.609783	0.614695
1220	0.721311	0.5	0.695652	0.483871	0.617284	0.611111	0.510594	0.603624	0.610769
1225	0.738462	0.474576	0.688889	0.548387	0.666667	0.633333	0.539992	0.623396	0.629106
1230	0.8	0.5	0.696629	0.517241	0.619048	0.633333	0.53965	0.626584	0.629665
1235	0.733333	0.557377	0.725275	0.575758	0.634146	0.65	0.560383	0.645178	0.650115
1240	0.825397	0.516129	0.688172	0.644068	0.650602	0.666667	0.580312	0.664874	0.662831
1245	0.698413	0.516129	0.666667	0.428571	0.55814	0.583333	0.474779	0.573584	0.57978
1250	0.709677	0.466667	0.666667	0.508475	0.651163	0.611111	0.509946	0.60053	0.607033
1255	0.705882	0.548387	0.735632	0.557377	0.609756	0.638889	0.548645	0.631407	0.63813
1260	0.730159	0.451613	0.644444	0.491803	0.571429	0.583333	0.476159	0.57789	0.58083
1265	0.78125	0.548387	0.681319	0.571429	0.625	0.644444	0.553782	0.641477	0.641905
1270	0.776119	0.567164	0.752941	0.581818	0.651163	0.672222	0.590628	0.665841	0.670913
1275	0.8125	0.545455	0.725275	0.592593	0.658824	0.672222	0.587864	0.666929	0.669111
1280	0.75	0.507937	0.666667	0.5625	0.658537	0.633333	0.54094	0.629128	0.631779
1285	0.727273	0.451613	0.651163	0.474576	0.689655	0.611111	0.512959	0.598856	0.606177
1290	0.78125	0.461538	0.643678	0.551724	0.604651	0.611111	0.511999	0.608568	0.608235
1295	0.757576	0.571429	0.673913	0.631579	0.585366	0.644444	0.553216	0.643972	0.641378
1300	0.8125	0.47619	0.727273	0.517241	0.643678	0.644444	0.553665	0.635377	0.640926
1305	0.776119	0.440678	0.696629	0.42623	0.571429	0.594444	0.49169	0.582217	0.588927
1310	0.818182	0.491803	0.702128	0.5	0.607595	0.633333	0.539417	0.623942	0.627045
1315	0.793651	0.444444	0.651163	0.551724	0.555556	0.6	0.498149	0.599308	0.597871
1320	0.819672	0.474576	0.704545	0.514286	0.609756	0.627778	0.534677	0.624567	0.627632
1325	0.764706	0.537313	0.733333	0.545455	0.7	0.666667	0.582672	0.656161	0.663545
1330	0.741935	0.444444	0.652632	0.607143	0.666667	0.627778	0.530374	0.622564	0.624467
1335	0.806452	0.508475	0.723404	0.555556	0.637363	0.655556	0.566189	0.64625	0.649807
1340	0.78125	0.52459	0.689655	0.590164	0.597701	0.638889	0.54734	0.636672	0.636623
1345	0.787879	0.464286	0.688889	0.566667	0.659091	0.644444	0.55443	0.633362	0.636502
1350	0.761905	0.566667	0.725275	0.548387	0.571429	0.638889	0.546141	0.634732	0.637574
1355	0.730159	0.459016	0.701031	0.535714	0.626506	0.622222	0.523362	0.610485	0.616827
1360	0.746269	0.580645	0.703297	0.481481	0.581395	0.627778	0.532523	0.618617	0.622998
1365	0.746269	0.53125	0.696629	0.586207	0.658537	0.65	0.561366	0.643778	0.647227
1370	0.776119	0.516129	0.690476	0.62069	0.674157	0.661111	0.577116	0.655514	0.656962
1375	0.727273	0.470588	0.674419	0.622951	0.708861	0.644444	0.5559	0.640818	0.644832
1380	0.776119	0.484848	0.674157	0.581818	0.650602	0.638889	0.547262	0.633509	0.635123
1385	0.705882	0.461538	0.666667	0.545455	0.585366	0.6	0.498287	0.592982	0.596657
1390	0.6875	0.430769	0.636364	0.586207	0.635294	0.6	0.497687	0.595227	0.598307
1395	0.764706	0.392857	0.666667	0.612903	0.690476	0.638889	0.548297	0.625522	0.628726
1400	0.6875	0.433333	0.651685	0.482759	0.58427	0.577778	0.469322	0.567909	0.573914
1405	0.774194	0.516129	0.695652	0.5625	0.65	0.644444	0.553258	0.639695	0.642803
1410	0.787879	0.523077	0.666667	0.526316	0.609756	0.627778	0.532745	0.622739	0.623516
1415	0.794118	0.571429	0.674419	0.566667	0.650602	0.655556	0.569765	0.651447	0.651438
1420	0.8	0.5	0.651685	0.62069	0.643678	0.65	0.562905	0.643211	0.640782
1425	0.69697	0.551724	0.709677	0.508475	0.619048	0.627778	0.532255	0.617179	0.624495
1430	0.769231	0.47619	0.659091	0.655172	0.651163	0.644444	0.553917	0.642169	0.640845
1435	0.730159	0.535211	0.666667	0.509091	0.595238	0.611111	0.512275	0.607273	0.610263
1440	0.761905	0.603175	0.666667	0.62069	0.698795	0.672222	0.587227	0.670246	0.670026
1445	0.811594	0.421053	0.637363	0.566667	0.60241	0.616667	0.51996	0.607817	0.606032
1450	0.78125	0.626866	0.703297	0.576923	0.674419	0.677778	0.595077	0.672551	0.674203
1455	0.75	0.535211	0.666667	0.596491	0.617284	0.633333	0.540812	0.633131	0.633048
1460	0.794118	0.5	0.704545	0.571429	0.659091	0.655556	0.568977	0.645837	0.648937
1465	0.761905	0.5	0.629213	0.646154	0.60241	0.627778	0.5333	0.627936	0.62362
1470	0.8125	0.586207	0.73913	0.551724	0.636364	0.672222	0.588068	0.665185	0.668273
1475	0.8125	0.507937	0.688889	0.698413	0.675	0.677778	0.595971	0.676548	0.674053
1480	0.8	0.646154	0.712644	0.631579	0.674419	0.694444	0.617243	0.692959	0.69231
1485	0.738462	0.533333	0.645161	0.631579	0.635294	0.638889	0.545657	0.636766	0.63518
1490	0.764706	0.517241	0.666667	0.533333	0.62069	0.627778	0.534627	0.620527	0.622372
1495	0.8	0.508475	0.688889	0.491228	0.606742	0.627778	0.532505	0.619067	0.622059
1500	0.730159	0.412698	0.666667	0.517241	0.651685	0.605556	0.504753	0.59569	0.602018
1505	0.787879	0.508475	0.674419	0.566667	0.629213	0.638889	0.548353	0.63333	0.63402
1510	0.757576	0.507937	0.696629	0.571429	0.632911	0.638889	0.548009	0.633296	0.636474
1515	0.782609	0.451613	0.666667	0.5	0.674699	0.627778	0.533593	0.615117	0.619971
1520	0.707692	0.596491	0.680851	0.555556	0.644444	0.644444	0.55295	0.637007	0.640534
1525	0.705882	0.526316	0.688889	0.526316	0.590909	0.616667	0.519535	0.607662	0.612409
1530	0.794118	0.440678	0.666667	0.590164	0.609756	0.627778	0.533896	0.620276	0.620056
1535	0.793651	0.5	0.674419	0.646154	0.622222	0.65	0.562872	0.647289	0.645052
1540	0.727273	0.474576	0.673913	0.545455	0.659091	0.627778	0.532167	0.616061	0.621179
1545	0.742857	0.482759	0.651163	0.535714	0.622222	0.616667	0.521498	0.606943	0.609228
1550	0.793651	0.516129	0.703297	0.6	0.666667	0.661111	0.573797	0.655949	0.65798
1555	0.746269	0.45614	0.680851	0.518519	0.590909	0.611111	0.511112	0.598538	0.602651
1560	0.769231	0.555556	0.689655	0.666667	0.659341	0.672222	0.591278	0.66809	0.667154
1565	0.705882	0.553846	0.697674	0.571429	0.635294	0.638889	0.548461	0.632825	0.637378
1570	0.774194	0.428571	0.666667	0.533333	0.674419	0.627778	0.530981	0.615437	0.619883
1575	0.727273	0.516129	0.659341	0.526316	0.595238	0.611111	0.511294	0.604859	0.607258
1580	0.78125	0.561404	0.681319	0.622951	0.643678	0.661111	0.574612	0.65812	0.657133
1585	0.818182	0.482759	0.702128	0.590164	0.592593	0.644444	0.553551	0.637165	0.636997
1590	0.782609	0.413793	0.688889	0.5	0.626506	0.616667	0.52012	0.602359	0.607863
1595	0.738462	0.482759	0.680851	0.644068	0.642857	0.644444	0.55283	0.637799	0.639031
1600	0.786885	0.474576	0.646465	0.576271	0.658537	0.633333	0.537167	0.628547	0.628626
1605	0.8	0.483871	0.643678	0.545455	0.637363	0.627778	0.533369	0.622073	0.621756
1610	0.727273	0.5	0.688172	0.566667	0.691358	0.644444	0.55344	0.634694	0.640448
1615	0.761905	0.482759	0.666667	0.548387	0.595238	0.616667	0.517794	0.610991	0.612311
1620	0.6875	0.444444	0.681319	0.461538	0.627907	0.594444	0.491491	0.580542	0.590092
1625	0.746269	0.590164	0.688889	0.576271	0.650602	0.655556	0.568155	0.650439	0.652543
1630	0.793651	0.580645	0.72093	0.542373	0.644444	0.661111	0.575409	0.656409	0.659746
1635	0.857143	0.5	0.674157	0.5	0.681818	0.65	0.560462	0.642624	0.644428
1640	0.8	0.481481	0.666667	0.557377	0.658537	0.644444	0.555667	0.632812	0.634131
1645	0.776119	0.52459	0.666667	0.557377	0.641975	0.638889	0.54753	0.633346	0.634414
1650	0.78125	0.516129	0.688889	0.533333	0.595238	0.627778	0.532286	0.622968	0.624839
1655	0.727273	0.444444	0.703297	0.491803	0.683544	0.622222	0.526172	0.610072	0.619955
1660	0.776119	0.576271	0.681818	0.548387	0.714286	0.666667	0.583201	0.659376	0.662818
1665	0.769231	0.542373	0.688172	0.655738	0.609756	0.655556	0.567283	0.653054	0.651235
1670	0.707692	0.553846	0.636364	0.551724	0.642857	0.622222	0.525989	0.618497	0.6201
1675	0.8	0.548387	0.719101	0.631579	0.666667	0.677778	0.595668	0.673147	0.674307
1680	0.71875	0.53125	0.681319	0.542373	0.658537	0.633333	0.539039	0.626446	0.63149
1685	0.776119	0.491228	0.711111	0.508475	0.666667	0.644444	0.554455	0.63072	0.637377
1690	0.738462	0.533333	0.666667	0.517241	0.619048	0.622222	0.524695	0.61495	0.618038
1695	0.727273	0.508475	0.73913	0.533333	0.626506	0.638889	0.546566	0.626943	0.63498
1700	0.787879	0.523077	0.674157	0.533333	0.575	0.622222	0.526506	0.618689	0.618725
1705	0.75	0.590164	0.727273	0.610169	0.636364	0.666667	0.581886	0.662794	0.665573
1710	0.84375	0.590164	0.696629	0.551724	0.636364	0.666667	0.581518	0.663726	0.662935
1715	0.746269	0.509091	0.681319	0.542373	0.659091	0.638889	0.547516	0.627628	0.631987
1720	0.727273	0.612903	0.727273	0.509091	0.651685	0.655556	0.56828	0.645645	0.652724
1725	0.738462	0.539683	0.703297	0.581818	0.604651	0.638889	0.545948	0.633582	0.636251
1730	0.793651	0.516129	0.715789	0.654545	0.658824	0.672222	0.586788	0.667788	0.668546
1735	0.793651	0.517241	0.702128	0.548387	0.674699	0.655556	0.566762	0.647221	0.651106
1740	0.818182	0.6	0.697674	0.655172	0.688889	0.694444	0.61838	0.691984	0.690098
1745	0.724638	0.555556	0.652174	0.557377	0.666667	0.638889	0.548358	0.631282	0.633637
1750	0.75	0.472727	0.688172	0.612903	0.627907	0.638889	0.546501	0.630342	0.632363
1755	0.761905	0.517241	0.689655	0.6	0.630435	0.644444	0.554634	0.639847	0.641255
1760	0.779661	0.53125	0.719101	0.484848	0.585366	0.622222	0.525741	0.620045	0.624915
1765	0.757576	0.539683	0.674419	0.52459	0.690476	0.644444	0.555207	0.637349	0.641801
1770	0.69697	0.539683	0.703297	0.509091	0.588235	0.616667	0.518182	0.607455	0.613705
1775	0.793651	0.491803	0.666667	0.586207	0.636364	0.638889	0.545909	0.634938	0.634755
1780	0.786885	0.491228	0.645161	0.590164	0.568182	0.616667	0.51729	0.616324	0.613073
1785	0.730159	0.5	0.709677	0.612903	0.604651	0.638889	0.546088	0.631478	0.634485
1790	0.793651	0.633333	0.674157	0.612903	0.651163	0.672222	0.588689	0.673041	0.670478
1795	0.709677	0.508475	0.703297	0.491803	0.643678	0.622222	0.524775	0.611386	0.619779
1800	0.774194	0.566667	0.666667	0.590164	0.643678	0.65	0.560036	0.648274	0.64767
1805	0.769231	0.482759	0.703297	0.542373	0.643678	0.638889	0.546445	0.628267	0.633087
1810	0.794118	0.52459	0.680851	0.566667	0.597403	0.638889	0.547401	0.632726	0.632413
1815	0.8	0.45614	0.673684	0.636364	0.649351	0.65	0.56174	0.643108	0.642389
1820	0.705882	0.516129	0.674419	0.5	0.590909	0.605556	0.506392	0.597468	0.602377
1825	0.776119	0.6	0.645161	0.535714	0.619048	0.638889	0.54625	0.635209	0.633791
1830	0.818182	0.518519	0.666667	0.644068	0.613636	0.655556	0.568064	0.652214	0.648071
1835	0.709677	0.5625	0.703297	0.491803	0.634146	0.627778	0.531797	0.620285	0.627512
1840	0.6875	0.622951	0.704545	0.631579	0.644444	0.661111	0.574913	0.658204	0.660989
1845	0.769231	0.581818	0.723404	0.482759	0.636364	0.65	0.560264	0.638715	0.644896
1850	0.757576	0.52459	0.703297	0.666667	0.707317	0.677778	0.59576	0.671889	0.67409
1855	0.794118	0.645161	0.690476	0.590164	0.635294	0.672222	0.591581	0.671043	0.669578
1860	0.774194	0.517241	0.694737	0.516129	0.578313	0.622222	0.524243	0.616123	0.618711
1865	0.738462	0.45614	0.659574	0.542373	0.635294	0.616667	0.517787	0.606369	0.609924
1870	0.753623	0.508475	0.696629	0.557377	0.609756	0.633333	0.541539	0.625172	0.62832
1875	0.769231	0.491803	0.666667	0.548387	0.556962	0.611111	0.511592	0.60661	0.606431
1880	0.8	0.580645	0.688889	0.5625	0.595238	0.644444	0.55305	0.645454	0.644549
1885	0.676471	0.607143	0.725275	0.548387	0.650602	0.65	0.562118	0.641576	0.649264
1890	0.793651	0.5	0.695652	0.533333	0.658824	0.644444	0.552616	0.636292	0.640129
1895	0.71875	0.557377	0.702128	0.444444	0.689655	0.638889	0.545089	0.622471	0.63248
1900	0.71875	0.5	0.695652	0.548387	0.585366	0.616667	0.518251	0.609631	0.613839
1905	0.71875	0.466667	0.659341	0.491228	0.613636	0.6	0.496723	0.589924	0.595159
1910	0.776119	0.5	0.652632	0.571429	0.634146	0.633333	0.53897	0.626865	0.6268
1915	0.738462	0.551724	0.659341	0.612903	0.619048	0.638889	0.546835	0.636295	0.635441
1920	0.761905	0.45283	0.645833	0.5625	0.642857	0.622222	0.525379	0.613185	0.614583
1925	0.793651	0.558824	0.681818	0.633333	0.691358	0.672222	0.589001	0.671797	0.671379
1930	0.735294	0.566667	0.731183	0.542373	0.675	0.661111	0.575129	0.650103	0.657418
1935	0.716418	0.482759	0.694737	0.557377	0.582278	0.616667	0.518849	0.606714	0.610858
1940	0.777778	0.518519	0.644444	0.571429	0.641975	0.638889	0.550575	0.630829	0.630108
1945	0.741935	0.507937	0.659574	0.509091	0.627907	0.616667	0.516437	0.609289	0.61275
1950	0.738462	0.580645	0.681818	0.52459	0.571429	0.622222	0.526278	0.619389	0.621047
1955	0.761905	0.539683	0.725275	0.533333	0.674699	0.655556	0.566817	0.646979	0.653641
1960	0.769231	0.508475	0.688889	0.62069	0.636364	0.65	0.560606	0.64473	0.645426
1965	0.724138	0.571429	0.644444	0.508475	0.555556	0.6	0.495982	0.600808	0.600989
1970	0.8125	0.517241	0.688172	0.6	0.705882	0.672222	0.587933	0.664759	0.666204
1975	0.757576	0.542373	0.711111	0.5625	0.592593	0.638889	0.547852	0.63323	0.635897
1980	0.818182	0.444444	0.659574	0.580645	0.619048	0.633333	0.540051	0.624379	0.623301
1985	0.709677	0.548387	0.680851	0.508475	0.626506	0.622222	0.523804	0.614779	0.620102
1990	0.782609	0.62069	0.673913	0.482759	0.578313	0.633333	0.540463	0.627657	0.628033
1995	0.738462	0.490566	0.674157	0.603175	0.622222	0.633333	0.541488	0.625716	0.627199
2000	0.793651	0.584615	0.75	0.576271	0.658824	0.677778	0.595506	0.672672	0.676989

[truncated: 2 more sheets: KNN, RF]
