# Supplementary material for: Transcriptomic and miRNA Signatures of ChAdOx1 nCoV-19 Vaccine Response Using Machine Learning
Source: Life (Basel). 2025 Jun 18;15(6):981. doi: 10.3390/life15060981 (PMC12193736; doi:10.3390/life15060981)
Supplement: Supplementary file 1 [file life-15-00981-s001.zip › Table S5.xlsx]

## Sheet: Ncentroid
Number of features	Pre-vaccination	ChAdOx1-Onset	MenACWY-Onset	ChAdOx1-7D	MenACWY-7D	ACC	MCC	Macro F1	Weighted F1
5	0.411765	0.045455	0.208955	0.20339	0.545455	0.327778	0.179233	0.283004	0.287374
10	0.411765	0.093023	0.212121	0.193548	0.528736	0.327778	0.18061	0.287839	0.291474
15	0.411765	0.093023	0.181818	0.196721	0.545455	0.327778	0.180277	0.285756	0.287898
20	0.411765	0.046512	0.208955	0.196721	0.528736	0.322222	0.172497	0.278538	0.282649
25	0.4	0.08	0.126984	0.241379	0.561798	0.322222	0.172584	0.282032	0.280463
30	0.40404	0.083333	0.153846	0.237288	0.561798	0.327778	0.178401	0.288061	0.288057
35	0.4	0.040816	0.123077	0.275862	0.590909	0.327778	0.17884	0.286133	0.284637
40	0.40404	0.08	0.15873	0.266667	0.590909	0.338889	0.194375	0.300069	0.300249
45	0.40404	0.08	0.15873	0.266667	0.590909	0.338889	0.194375	0.300069	0.300249
50	0.40404	0.083333	0.184615	0.266667	0.590909	0.344444	0.200534	0.305913	0.307619
55	0.408163	0.113208	0.151515	0.290909	0.590909	0.344444	0.198362	0.310941	0.309157
60	0.416667	0.12766	0.225352	0.241379	0.590909	0.355556	0.209629	0.320393	0.324202
65	0.4	0.122449	0.179104	0.25	0.590909	0.344444	0.199179	0.308493	0.309922
70	0.4	0.12	0.179104	0.254545	0.590909	0.344444	0.198983	0.308912	0.310231
75	0.417582	0.30303	0.095238	0.178571	0.571429	0.338889	0.190562	0.31317	0.307621
80	0.425532	0.298507	0.1	0.181818	0.571429	0.344444	0.201003	0.315457	0.309857
85	0.222222	0.188679	0.313725	0.129032	0.44898	0.288889	0.093952	0.260528	0.276084
90	0.222222	0.196078	0.313725	0.153846	0.453608	0.294444	0.101839	0.267896	0.28263
95	0.222222	0.196078	0.313725	0.153846	0.453608	0.294444	0.101839	0.267896	0.28263
100	0.385965	0.129032	0.518519	0.206897	0.372549	0.338889	0.168219	0.322592	0.340571
105	0.372881	0.169492	0.518519	0.229508	0.42	0.361111	0.197431	0.34208	0.360458
110	0.363636	0.25	0.487179	0.229508	0.372549	0.35	0.184066	0.340575	0.354737
115	0.357143	0.258065	0.506329	0.233333	0.38835	0.361111	0.197642	0.348644	0.364406
120	0.384615	0.225806	0.5	0.253968	0.38835	0.361111	0.197026	0.350548	0.364705
125	0.384615	0.225806	0.5	0.253968	0.38835	0.361111	0.197026	0.350548	0.364705
130	0.392857	0.166667	0.5	0.253968	0.39604	0.355556	0.190593	0.341906	0.356942
135	0.318182	0.170213	0.262295	0.282051	0.430769	0.322222	0.161333	0.292702	0.296085
140	0.318182	0.170213	0.262295	0.282051	0.430769	0.322222	0.161333	0.292702	0.296085
145	0.318182	0.166667	0.266667	0.282051	0.430769	0.322222	0.161936	0.292867	0.296576
150	0.318182	0.2	0.266667	0.263158	0.430769	0.322222	0.161218	0.295755	0.299538
155	0.318182	0.196078	0.271186	0.266667	0.427481	0.322222	0.161711	0.295919	0.299835
160	0.340426	0.125	0.241379	0.289474	0.427481	0.316667	0.155542	0.284752	0.286406
165	0.347826	0.125	0.237288	0.289474	0.427481	0.316667	0.154733	0.285414	0.28653
170	0.347826	0.125	0.237288	0.289474	0.427481	0.316667	0.154733	0.285414	0.28653
175	0.347826	0.125	0.237288	0.289474	0.427481	0.316667	0.154733	0.285414	0.28653
180	0.347826	0.125	0.237288	0.289474	0.427481	0.316667	0.154733	0.285414	0.28653
185	0.347826	0.125	0.237288	0.289474	0.427481	0.316667	0.154733	0.285414	0.28653
190	0.347826	0.125	0.237288	0.289474	0.427481	0.316667	0.154733	0.285414	0.28653
195	0.347826	0.122449	0.237288	0.266667	0.427481	0.311111	0.146745	0.280342	0.282261
200	0.347826	0.125	0.237288	0.289474	0.427481	0.316667	0.154733	0.285414	0.28653
205	0.347826	0.125	0.237288	0.289474	0.427481	0.316667	0.154733	0.285414	0.28653
210	0.318182	0.086957	0.262295	0.289474	0.43609	0.316667	0.153581	0.278599	0.28327
215	0.318182	0.086957	0.262295	0.289474	0.43609	0.316667	0.153581	0.278599	0.28327
220	0.318182	0.086957	0.262295	0.289474	0.43609	0.316667	0.153581	0.278599	0.28327
225	0.355556	0.086957	0.290323	0.293333	0.439394	0.327778	0.167941	0.293112	0.298005
230	0.285714	0.047619	0.30303	0.263158	0.45	0.311111	0.143922	0.269904	0.280246
235	0.254545	0.088889	0.276923	0.27027	0.446281	0.305556	0.136187	0.267382	0.276312
240	0.254545	0.088889	0.276923	0.27027	0.446281	0.305556	0.136187	0.267382	0.276312
245	0.285714	0.090909	0.30303	0.27027	0.45	0.316667	0.150641	0.279985	0.289368
250	0.285714	0.090909	0.30303	0.27027	0.45	0.316667	0.150641	0.279985	0.289368
255	0.285714	0.090909	0.30303	0.27027	0.45	0.316667	0.150641	0.279985	0.289368
260	0.285714	0.090909	0.307692	0.266667	0.45	0.316667	0.151512	0.280196	0.289985
265	0.296296	0.090909	0.307692	0.263158	0.46281	0.322222	0.158895	0.284173	0.294023
270	0.296296	0.088889	0.3125	0.263158	0.46281	0.322222	0.159432	0.284731	0.294908
275	0.296296	0.088889	0.3125	0.263158	0.46281	0.322222	0.159432	0.284731	0.294908
280	0.296296	0.088889	0.3125	0.263158	0.46281	0.322222	0.159432	0.284731	0.294908
285	0.296296	0.088889	0.3125	0.263158	0.46281	0.322222	0.159432	0.284731	0.294908
290	0.266667	0	0.347826	0.253521	0.440678	0.305556	0.134317	0.261738	0.276414
295	0.266667	0	0.347826	0.253521	0.440678	0.305556	0.134317	0.261738	0.276414
300	0.271186	0.04878	0.347826	0.253521	0.433333	0.311111	0.141577	0.270929	0.284413
305	0.271186	0.04878	0.347826	0.253521	0.433333	0.311111	0.141577	0.270929	0.284413
310	0.338028	0.081633	0.214286	0.175439	0.440945	0.294444	0.127186	0.250066	0.255056
315	0.338028	0.081633	0.214286	0.175439	0.440945	0.294444	0.127186	0.250066	0.255056
320	0.338028	0.081633	0.214286	0.175439	0.440945	0.294444	0.127186	0.250066	0.255056
325	0.338028	0.08	0.214286	0.142857	0.440945	0.288889	0.119463	0.243223	0.249326
330	0.338028	0.08	0.214286	0.142857	0.440945	0.288889	0.119463	0.243223	0.249326
335	0.338028	0.08	0.214286	0.142857	0.440945	0.288889	0.119463	0.243223	0.249326
340	0.338028	0.081633	0.245614	0.175439	0.444444	0.3	0.134019	0.257032	0.264033
345	0.28169	0.075472	0.31746	0.178571	0.444444	0.294444	0.122618	0.259528	0.273109
350	0.28169	0.075472	0.31746	0.178571	0.444444	0.294444	0.122618	0.259528	0.273109
355	0.28169	0.115385	0.3125	0.181818	0.457627	0.305556	0.136525	0.269804	0.282675
360	0.28169	0.115385	0.3125	0.181818	0.457627	0.305556	0.136525	0.269804	0.282675
365	0.333333	0.117647	0.3125	0.185185	0.436975	0.311111	0.144052	0.277128	0.287267
370	0.333333	0.117647	0.3125	0.185185	0.436975	0.311111	0.144052	0.277128	0.287267
375	0.333333	0.117647	0.3125	0.185185	0.436975	0.311111	0.144052	0.277128	0.287267
380	0.333333	0.117647	0.3125	0.185185	0.436975	0.311111	0.144052	0.277128	0.287267
385	0.333333	0.117647	0.3125	0.185185	0.436975	0.311111	0.144052	0.277128	0.287267
390	0.328767	0.117647	0.237288	0.188679	0.435484	0.3	0.132605	0.261573	0.267135
395	0.324324	0.111111	0.237288	0.163265	0.435484	0.294444	0.124902	0.254295	0.260986
400	0.333333	0.111111	0.266667	0.156863	0.439024	0.3	0.131365	0.2614	0.269847
405	0.333333	0.109091	0.266667	0.16	0.439024	0.3	0.131247	0.261623	0.27
410	0.333333	0.109091	0.237288	0.16	0.435484	0.294444	0.124435	0.255039	0.261522
415	0.333333	0.109091	0.237288	0.16	0.435484	0.294444	0.124435	0.255039	0.261522
420	0.333333	0.109091	0.237288	0.16	0.435484	0.294444	0.124435	0.255039	0.261522
425	0.338028	0.115385	0.271186	0.150943	0.432	0.3	0.132034	0.261509	0.269981
430	0.338028	0.115385	0.271186	0.150943	0.432	0.3	0.132034	0.261509	0.269981
435	0.338028	0.115385	0.271186	0.150943	0.432	0.3	0.132034	0.261509	0.269981
440	0.338028	0.115385	0.275862	0.150943	0.444444	0.305556	0.140219	0.264933	0.274036
445	0.412698	0.136364	0.452381	0.25	0.460177	0.377778	0.218805	0.342324	0.356097
450	0.412698	0.133333	0.452381	0.25	0.464286	0.377778	0.21858	0.34254	0.356477
455	0.412698	0.133333	0.452381	0.25	0.464286	0.377778	0.21858	0.34254	0.356477
460	0.4375	0.133333	0.452381	0.25	0.45045	0.377778	0.218735	0.344733	0.357322
465	0.4375	0.133333	0.452381	0.25	0.45045	0.377778	0.218735	0.344733	0.357322
470	0.4375	0.133333	0.452381	0.25	0.45045	0.377778	0.218735	0.344733	0.357322
475	0.447761	0.130435	0.452381	0.192308	0.45045	0.372222	0.211726	0.334667	0.348828
480	0.447761	0.130435	0.452381	0.192308	0.45045	0.372222	0.211726	0.334667	0.348828
485	0.447761	0.090909	0.452381	0.192308	0.442478	0.366667	0.204845	0.325167	0.339766
490	0.447761	0.090909	0.452381	0.192308	0.442478	0.366667	0.204845	0.325167	0.339766
495	0.447761	0.090909	0.452381	0.192308	0.442478	0.366667	0.204845	0.325167	0.339766
500	0.441176	0.090909	0.452381	0.196078	0.442478	0.366667	0.205032	0.324605	0.339333
505	0.441176	0.090909	0.452381	0.196078	0.442478	0.366667	0.205032	0.324605	0.339333
510	0.447761	0.090909	0.452381	0.192308	0.442478	0.366667	0.204845	0.325167	0.339766
515	0.441176	0.090909	0.452381	0.196078	0.442478	0.366667	0.205032	0.324605	0.339333
520	0.441176	0.090909	0.452381	0.196078	0.442478	0.366667	0.205032	0.324605	0.339333
525	0.441176	0.090909	0.452381	0.196078	0.442478	0.366667	0.205032	0.324605	0.339333
530	0.441176	0.090909	0.452381	0.196078	0.442478	0.366667	0.205032	0.324605	0.339333
535	0.447761	0.090909	0.452381	0.192308	0.442478	0.366667	0.204845	0.325167	0.339766
540	0.447761	0.090909	0.452381	0.192308	0.442478	0.366667	0.204845	0.325167	0.339766
545	0.447761	0.090909	0.452381	0.192308	0.442478	0.366667	0.204845	0.325167	0.339766
550	0.447761	0.090909	0.452381	0.192308	0.442478	0.366667	0.204845	0.325167	0.339766
555	0.447761	0.090909	0.452381	0.192308	0.442478	0.366667	0.204845	0.325167	0.339766
560	0.447761	0.090909	0.452381	0.192308	0.442478	0.366667	0.204845	0.325167	0.339766
565	0.380952	0.133333	0.452381	0.210526	0.45045	0.361111	0.196917	0.325529	0.341632
570	0.380952	0.133333	0.452381	0.210526	0.45045	0.361111	0.196917	0.325529	0.341632
575	0.380952	0.133333	0.452381	0.210526	0.45045	0.361111	0.196917	0.325529	0.341632
580	0.380952	0.133333	0.452381	0.210526	0.45045	0.361111	0.196917	0.325529	0.341632
585	0.380952	0.133333	0.452381	0.210526	0.45045	0.361111	0.196917	0.325529	0.341632
590	0.380952	0.133333	0.452381	0.210526	0.45045	0.361111	0.196917	0.325529	0.341632
595	0.380952	0.133333	0.452381	0.210526	0.45045	0.361111	0.196917	0.325529	0.341632
600	0.387097	0.133333	0.452381	0.241379	0.45045	0.366667	0.204061	0.332928	0.347764
605	0.387097	0.133333	0.452381	0.241379	0.45045	0.366667	0.204061	0.332928	0.347764
610	0.387097	0.133333	0.452381	0.241379	0.45045	0.366667	0.204061	0.332928	0.347764
615	0.387097	0.133333	0.452381	0.241379	0.45045	0.366667	0.204061	0.332928	0.347764
620	0.380952	0.093023	0.452381	0.210526	0.442478	0.355556	0.189987	0.315872	0.332426
625	0.387097	0.093023	0.452381	0.241379	0.442478	0.361111	0.197169	0.323272	0.338558
630	0.387097	0.093023	0.452381	0.241379	0.442478	0.361111	0.197169	0.323272	0.338558
635	0.387097	0.093023	0.452381	0.241379	0.442478	0.361111	0.197169	0.323272	0.338558
640	0.393443	0.090909	0.452381	0.241379	0.442478	0.361111	0.196826	0.324118	0.339193
645	0.393443	0.090909	0.452381	0.241379	0.442478	0.361111	0.196826	0.324118	0.339193
650	0.393443	0.136364	0.452381	0.241379	0.442478	0.366667	0.204089	0.333209	0.347526
655	0.393443	0.136364	0.452381	0.241379	0.442478	0.366667	0.204089	0.333209	0.347526
660	0.393443	0.136364	0.452381	0.241379	0.442478	0.366667	0.204089	0.333209	0.347526
665	0.393443	0.136364	0.452381	0.241379	0.442478	0.366667	0.204089	0.333209	0.347526
670	0.393443	0.136364	0.452381	0.241379	0.442478	0.366667	0.204089	0.333209	0.347526
675	0.393443	0.136364	0.457831	0.241379	0.438596	0.366667	0.204639	0.333523	0.348065
680	0.393443	0.136364	0.457831	0.241379	0.438596	0.366667	0.204639	0.333523	0.348065
685	0.393443	0.136364	0.457831	0.241379	0.438596	0.366667	0.204639	0.333523	0.348065
690	0.393443	0.133333	0.452381	0.241379	0.446429	0.366667	0.203901	0.333393	0.347871
695	0.393443	0.133333	0.452381	0.241379	0.446429	0.366667	0.203901	0.333393	0.347871
700	0.393443	0.133333	0.452381	0.241379	0.446429	0.366667	0.203901	0.333393	0.347871
705	0.412698	0.088889	0.452381	0.214286	0.446429	0.361111	0.196835	0.322937	0.338309
710	0.412698	0.090909	0.452381	0.214286	0.442478	0.361111	0.197005	0.32255	0.33778
715	0.412698	0.090909	0.452381	0.214286	0.442478	0.361111	0.197005	0.32255	0.33778
720	0.387097	0.090909	0.452381	0.210526	0.442478	0.355556	0.189643	0.316678	0.333028
725	0.412698	0.090909	0.452381	0.214286	0.442478	0.361111	0.197005	0.32255	0.33778
730	0.412698	0.090909	0.452381	0.214286	0.442478	0.361111	0.197005	0.32255	0.33778
735	0.412698	0.090909	0.452381	0.214286	0.442478	0.361111	0.197005	0.32255	0.33778
740	0.412698	0.090909	0.452381	0.214286	0.442478	0.361111	0.197005	0.32255	0.33778
745	0.412698	0.090909	0.452381	0.214286	0.442478	0.361111	0.197005	0.32255	0.33778
750	0.387097	0.130435	0.457831	0.210526	0.464286	0.366667	0.204343	0.330035	0.346665
755	0.387097	0.130435	0.457831	0.210526	0.464286	0.366667	0.204343	0.330035	0.346665
760	0.444444	0.133333	0.457831	0.237288	0.472727	0.383333	0.226514	0.349125	0.362819
765	0.444444	0.133333	0.457831	0.237288	0.472727	0.383333	0.226514	0.349125	0.362819
770	0.444444	0.133333	0.457831	0.237288	0.472727	0.383333	0.226514	0.349125	0.362819
775	0.444444	0.133333	0.457831	0.237288	0.472727	0.383333	0.226514	0.349125	0.362819
780	0.444444	0.133333	0.457831	0.237288	0.472727	0.383333	0.226514	0.349125	0.362819
785	0.4375	0.133333	0.457831	0.241379	0.472727	0.383333	0.22661	0.348554	0.362382
790	0.4375	0.133333	0.457831	0.241379	0.472727	0.383333	0.22661	0.348554	0.362382
795	0.451613	0.133333	0.457831	0.266667	0.472727	0.388889	0.233655	0.356434	0.36887
800	0.451613	0.133333	0.457831	0.266667	0.472727	0.388889	0.233655	0.356434	0.36887
805	0.451613	0.133333	0.463415	0.266667	0.468468	0.388889	0.234225	0.356699	0.369358
810	0.451613	0.133333	0.463415	0.266667	0.468468	0.388889	0.234225	0.356699	0.369358
815	0.451613	0.133333	0.463415	0.266667	0.468468	0.388889	0.234225	0.356699	0.369358
820	0.451613	0.133333	0.469136	0.266667	0.482143	0.394444	0.242056	0.360578	0.373967
825	0.451613	0.133333	0.469136	0.266667	0.482143	0.394444	0.242056	0.360578	0.373967
830	0.451613	0.133333	0.469136	0.266667	0.482143	0.394444	0.242056	0.360578	0.373967
835	0.451613	0.133333	0.469136	0.266667	0.482143	0.394444	0.242056	0.360578	0.373967
840	0.451613	0.133333	0.469136	0.266667	0.482143	0.394444	0.242056	0.360578	0.373967
845	0.451613	0.133333	0.469136	0.266667	0.482143	0.394444	0.242056	0.360578	0.373967
850	0.451613	0.133333	0.469136	0.266667	0.482143	0.394444	0.242056	0.360578	0.373967
855	0.451613	0.133333	0.469136	0.266667	0.482143	0.394444	0.242056	0.360578	0.373967
860	0.451613	0.133333	0.469136	0.266667	0.482143	0.394444	0.242056	0.360578	0.373967
865	0.451613	0.133333	0.469136	0.266667	0.482143	0.394444	0.242056	0.360578	0.373967
870	0.451613	0.130435	0.463415	0.271186	0.468468	0.388889	0.23394	0.357023	0.36958
875	0.451613	0.130435	0.463415	0.271186	0.468468	0.388889	0.23394	0.357023	0.36958
880	0.451613	0.130435	0.463415	0.271186	0.468468	0.388889	0.23394	0.357023	0.36958
885	0.451613	0.130435	0.463415	0.271186	0.468468	0.388889	0.23394	0.357023	0.36958
890	0.444444	0.133333	0.463415	0.271186	0.468468	0.388889	0.234304	0.356169	0.368957
895	0.451613	0.130435	0.463415	0.271186	0.468468	0.388889	0.23394	0.357023	0.36958
900	0.451613	0.130435	0.463415	0.271186	0.468468	0.388889	0.23394	0.357023	0.36958
905	0.451613	0.133333	0.463415	0.266667	0.468468	0.388889	0.234225	0.356699	0.369358
910	0.451613	0.133333	0.463415	0.266667	0.468468	0.388889	0.234225	0.356699	0.369358
915	0.451613	0.133333	0.463415	0.266667	0.468468	0.388889	0.234225	0.356699	0.369358
920	0.451613	0.133333	0.463415	0.266667	0.468468	0.388889	0.234225	0.356699	0.369358
925	0.451613	0.133333	0.457831	0.266667	0.472727	0.388889	0.233655	0.356434	0.36887
930	0.451613	0.133333	0.457831	0.266667	0.472727	0.388889	0.233655	0.356434	0.36887
935	0.451613	0.133333	0.457831	0.266667	0.472727	0.388889	0.233655	0.356434	0.36887
940	0.451613	0.133333	0.457831	0.266667	0.472727	0.388889	0.233655	0.356434	0.36887
945	0.451613	0.133333	0.457831	0.266667	0.472727	0.388889	0.233655	0.356434	0.36887
950	0.451613	0.133333	0.457831	0.266667	0.472727	0.388889	0.233655	0.356434	0.36887
955	0.451613	0.133333	0.457831	0.266667	0.472727	0.388889	0.233655	0.356434	0.36887
960	0.451613	0.133333	0.457831	0.266667	0.472727	0.388889	0.233655	0.356434	0.36887
965	0.451613	0.133333	0.457831	0.266667	0.472727	0.388889	0.233655	0.356434	0.36887
970	0.451613	0.133333	0.457831	0.266667	0.472727	0.388889	0.233655	0.356434	0.36887
975	0.451613	0.133333	0.457831	0.266667	0.472727	0.388889	0.233655	0.356434	0.36887
980	0.451613	0.133333	0.457831	0.266667	0.472727	0.388889	0.233655	0.356434	0.36887
985	0.451613	0.133333	0.457831	0.266667	0.472727	0.388889	0.233655	0.356434	0.36887
990	0.451613	0.133333	0.457831	0.266667	0.472727	0.388889	0.233655	0.356434	0.36887
995	0.451613	0.133333	0.457831	0.266667	0.472727	0.388889	0.233655	0.356434	0.36887
1000	0.451613	0.133333	0.457831	0.266667	0.472727	0.388889	0.233655	0.356434	0.36887
1005	0.358209	0.192308	0.422535	0.225806	0.5	0.366667	0.21191	0.339772	0.35482
1010	0.358209	0.192308	0.422535	0.225806	0.5	0.366667	0.21191	0.339772	0.35482
1015	0.358209	0.192308	0.422535	0.225806	0.5	0.366667	0.21191	0.339772	0.35482
1020	0.358209	0.192308	0.422535	0.225806	0.5	0.366667	0.21191	0.339772	0.35482
1025	0.358209	0.192308	0.422535	0.225806	0.5	0.366667	0.21191	0.339772	0.35482
1030	0.358209	0.192308	0.422535	0.225806	0.5	0.366667	0.21191	0.339772	0.35482
1035	0.369231	0.188679	0.416667	0.21875	0.490566	0.361111	0.203937	0.336779	0.351073
1040	0.369231	0.188679	0.416667	0.21875	0.490566	0.361111	0.203937	0.336779	0.351073
1045	0.369231	0.188679	0.416667	0.21875	0.490566	0.361111	0.203937	0.336779	0.351073
1050	0.369231	0.188679	0.416667	0.21875	0.490566	0.361111	0.203937	0.336779	0.351073
1055	0.369231	0.188679	0.416667	0.21875	0.490566	0.361111	0.203937	0.336779	0.351073
1060	0.369231	0.188679	0.438356	0.21875	0.495238	0.366667	0.210514	0.342051	0.357801
1065	0.369231	0.188679	0.438356	0.21875	0.495238	0.366667	0.210514	0.342051	0.357801
1070	0.369231	0.188679	0.438356	0.21875	0.495238	0.366667	0.210514	0.342051	0.357801
1075	0.369231	0.188679	0.438356	0.21875	0.495238	0.366667	0.210514	0.342051	0.357801
1080	0.369231	0.188679	0.438356	0.21875	0.495238	0.366667	0.210514	0.342051	0.357801
1085	0.369231	0.188679	0.438356	0.21875	0.495238	0.366667	0.210514	0.342051	0.357801
1090	0.369231	0.188679	0.438356	0.21875	0.495238	0.366667	0.210514	0.342051	0.357801
1095	0.369231	0.188679	0.416667	0.21875	0.490566	0.361111	0.203937	0.336779	0.351073
1100	0.369231	0.188679	0.416667	0.222222	0.485981	0.361111	0.203765	0.336556	0.350607
1105	0.369231	0.188679	0.416667	0.222222	0.485981	0.361111	0.203765	0.336556	0.350607
1110	0.369231	0.188679	0.416667	0.222222	0.485981	0.361111	0.203765	0.336556	0.350607
1115	0.369231	0.188679	0.416667	0.222222	0.485981	0.361111	0.203765	0.336556	0.350607
1120	0.369231	0.188679	0.416667	0.222222	0.485981	0.361111	0.203765	0.336556	0.350607
1125	0.369231	0.188679	0.416667	0.222222	0.485981	0.361111	0.203765	0.336556	0.350607
1130	0.369231	0.188679	0.416667	0.222222	0.485981	0.361111	0.203765	0.336556	0.350607
1135	0.369231	0.188679	0.416667	0.222222	0.485981	0.361111	0.203765	0.336556	0.350607
1140	0.369231	0.188679	0.438356	0.222222	0.490566	0.366667	0.210341	0.341811	0.357315
1145	0.369231	0.188679	0.438356	0.222222	0.490566	0.366667	0.210341	0.341811	0.357315
1150	0.369231	0.188679	0.438356	0.222222	0.490566	0.366667	0.210341	0.341811	0.357315
1155	0.369231	0.188679	0.438356	0.222222	0.490566	0.366667	0.210341	0.341811	0.357315
1160	0.382353	0.218182	0.394366	0.237288	0.504673	0.372222	0.218688	0.347372	0.359076
1165	0.382353	0.218182	0.394366	0.237288	0.504673	0.372222	0.218688	0.347372	0.359076
1170	0.382353	0.218182	0.394366	0.237288	0.504673	0.372222	0.218688	0.347372	0.359076
1175	0.382353	0.218182	0.394366	0.237288	0.504673	0.372222	0.218688	0.347372	0.359076
1180	0.382353	0.218182	0.394366	0.237288	0.504673	0.372222	0.218688	0.347372	0.359076
1185	0.382353	0.218182	0.394366	0.237288	0.504673	0.372222	0.218688	0.347372	0.359076
1190	0.382353	0.218182	0.394366	0.237288	0.504673	0.372222	0.218688	0.347372	0.359076
1195	0.382353	0.218182	0.394366	0.237288	0.504673	0.372222	0.218688	0.347372	0.359076
1200	0.382353	0.218182	0.394366	0.237288	0.504673	0.372222	0.218688	0.347372	0.359076
1205	0.382353	0.218182	0.394366	0.237288	0.504673	0.372222	0.218688	0.347372	0.359076
1210	0.382353	0.218182	0.394366	0.237288	0.504673	0.372222	0.218688	0.347372	0.359076
1215	0.382353	0.218182	0.394366	0.237288	0.504673	0.372222	0.218688	0.347372	0.359076
1220	0.382353	0.218182	0.394366	0.237288	0.504673	0.372222	0.218688	0.347372	0.359076
1225	0.382353	0.218182	0.394366	0.237288	0.504673	0.372222	0.218688	0.347372	0.359076
1230	0.382353	0.218182	0.394366	0.237288	0.504673	0.372222	0.218688	0.347372	0.359076
1235	0.382353	0.218182	0.394366	0.237288	0.504673	0.372222	0.218688	0.347372	0.359076
1240	0.38806	0.218182	0.394366	0.233333	0.504673	0.372222	0.218568	0.347723	0.359336
1245	0.38806	0.218182	0.394366	0.233333	0.504673	0.372222	0.218568	0.347723	0.359336
1250	0.38806	0.218182	0.394366	0.233333	0.504673	0.372222	0.218568	0.347723	0.359336
1255	0.38806	0.218182	0.394366	0.233333	0.504673	0.372222	0.218568	0.347723	0.359336
1260	0.38806	0.218182	0.394366	0.233333	0.504673	0.372222	0.218568	0.347723	0.359336
1265	0.38806	0.218182	0.394366	0.233333	0.504673	0.372222	0.218568	0.347723	0.359336
1270	0.38806	0.218182	0.394366	0.233333	0.504673	0.372222	0.218568	0.347723	0.359336
1275	0.38806	0.218182	0.394366	0.233333	0.504673	0.372222	0.218568	0.347723	0.359336
1280	0.393939	0.188679	0.416667	0.233333	0.477064	0.366667	0.210738	0.341937	0.354409
1285	0.393939	0.188679	0.416667	0.233333	0.477064	0.366667	0.210738	0.341937	0.354409
1290	0.393939	0.188679	0.416667	0.233333	0.477064	0.366667	0.210738	0.341937	0.354409
1295	0.393939	0.188679	0.416667	0.233333	0.477064	0.366667	0.210738	0.341937	0.354409
1300	0.393939	0.188679	0.416667	0.233333	0.477064	0.366667	0.210738	0.341937	0.354409
1305	0.393939	0.188679	0.416667	0.233333	0.477064	0.366667	0.210738	0.341937	0.354409
1310	0.393939	0.188679	0.416667	0.233333	0.477064	0.366667	0.210738	0.341937	0.354409
1315	0.393939	0.188679	0.416667	0.233333	0.477064	0.366667	0.210738	0.341937	0.354409
1320	0.393939	0.188679	0.416667	0.233333	0.477064	0.366667	0.210738	0.341937	0.354409
1325	0.393939	0.188679	0.416667	0.233333	0.477064	0.366667	0.210738	0.341937	0.354409
1330	0.393939	0.192308	0.416667	0.233333	0.472727	0.366667	0.210841	0.341795	0.354086
1335	0.393939	0.192308	0.416667	0.233333	0.472727	0.366667	0.210841	0.341795	0.354086
1340	0.393939	0.192308	0.416667	0.233333	0.472727	0.366667	0.210841	0.341795	0.354086
1345	0.393939	0.192308	0.416667	0.233333	0.472727	0.366667	0.210841	0.341795	0.354086
1350	0.393939	0.192308	0.416667	0.233333	0.472727	0.366667	0.210841	0.341795	0.354086
1355	0.4	0.192308	0.438356	0.233333	0.472727	0.372222	0.217217	0.347345	0.360726
1360	0.4	0.192308	0.444444	0.233333	0.486486	0.377778	0.225053	0.351314	0.36545
1365	0.4	0.192308	0.444444	0.233333	0.486486	0.377778	0.225053	0.351314	0.36545
1370	0.40625	0.185185	0.422535	0.233333	0.486486	0.372222	0.21807	0.346758	0.35943
1375	0.4	0.192308	0.444444	0.233333	0.486486	0.377778	0.225053	0.351314	0.36545
1380	0.4	0.192308	0.444444	0.233333	0.486486	0.377778	0.225053	0.351314	0.36545
1385	0.4	0.181818	0.422535	0.206897	0.486486	0.366667	0.210785	0.339547	0.3534
1390	0.40625	0.181818	0.422535	0.237288	0.486486	0.372222	0.217879	0.346876	0.359472
1395	0.354839	0.244898	0.5	0.222222	0.528302	0.4	0.249158	0.370052	0.389994
1400	0.354839	0.244898	0.5	0.222222	0.528302	0.4	0.249158	0.370052	0.389994
1405	0.354839	0.244898	0.5	0.222222	0.528302	0.4	0.249158	0.370052	0.389994
1410	0.354839	0.244898	0.5	0.222222	0.528302	0.4	0.249158	0.370052	0.389994
1415	0.354839	0.244898	0.5	0.222222	0.528302	0.4	0.249158	0.370052	0.389994
1420	0.354839	0.244898	0.5	0.222222	0.528302	0.4	0.249158	0.370052	0.389994
1425	0.354839	0.244898	0.5	0.222222	0.528302	0.4	0.249158	0.370052	0.389994
1430	0.354839	0.244898	0.5	0.222222	0.528302	0.4	0.249158	0.370052	0.389994
1435	0.354839	0.244898	0.5	0.222222	0.528302	0.4	0.249158	0.370052	0.389994
1440	0.354839	0.244898	0.5	0.222222	0.528302	0.4	0.249158	0.370052	0.389994
1445	0.354839	0.244898	0.5	0.222222	0.528302	0.4	0.249158	0.370052	0.389994
1450	0.354839	0.244898	0.5	0.222222	0.528302	0.4	0.249158	0.370052	0.389994
1455	0.354839	0.244898	0.5	0.222222	0.528302	0.4	0.249158	0.370052	0.389994
1460	0.354839	0.244898	0.5	0.222222	0.528302	0.4	0.249158	0.370052	0.389994
1465	0.354839	0.244898	0.5	0.222222	0.528302	0.4	0.249158	0.370052	0.389994
1470	0.354839	0.244898	0.5	0.222222	0.528302	0.4	0.249158	0.370052	0.389994
1475	0.354839	0.244898	0.5	0.222222	0.528302	0.4	0.249158	0.370052	0.389994
1480	0.354839	0.244898	0.5	0.222222	0.528302	0.4	0.249158	0.370052	0.389994
1485	0.354839	0.244898	0.5	0.222222	0.528302	0.4	0.249158	0.370052	0.389994
1490	0.354839	0.244898	0.5	0.222222	0.528302	0.4	0.249158	0.370052	0.389994
1495	0.354839	0.244898	0.5	0.222222	0.528302	0.4	0.249158	0.370052	0.389994
1500	0.354839	0.244898	0.5	0.222222	0.528302	0.4	0.249158	0.370052	0.389994
1505	0.354839	0.244898	0.5	0.222222	0.528302	0.4	0.249158	0.370052	0.389994
1510	0.354839	0.244898	0.5	0.222222	0.528302	0.4	0.249158	0.370052	0.389994
1515	0.354839	0.244898	0.5	0.222222	0.528302	0.4	0.249158	0.370052	0.389994
1520	0.354839	0.244898	0.5	0.222222	0.528302	0.4	0.249158	0.370052	0.389994
1525	0.354839	0.244898	0.5	0.222222	0.528302	0.4	0.249158	0.370052	0.389994
1530	0.354839	0.244898	0.5	0.222222	0.528302	0.4	0.249158	0.370052	0.389994
1535	0.354839	0.244898	0.5	0.222222	0.528302	0.4	0.249158	0.370052	0.389994
1540	0.354839	0.244898	0.5	0.222222	0.528302	0.4	0.249158	0.370052	0.389994
1545	0.354839	0.244898	0.5	0.222222	0.528302	0.4	0.249158	0.370052	0.389994
1550	0.354839	0.244898	0.5	0.222222	0.528302	0.4	0.249158	0.370052	0.389994
1555	0.354839	0.244898	0.5	0.222222	0.528302	0.4	0.249158	0.370052	0.389994
1560	0.349206	0.24	0.5	0.225806	0.514286	0.394444	0.241901	0.36586	0.385594
1565	0.349206	0.24	0.5	0.225806	0.514286	0.394444	0.241901	0.36586	0.385594
1570	0.349206	0.24	0.5	0.225806	0.514286	0.394444	0.241901	0.36586	0.385594
1575	0.349206	0.24	0.5	0.225806	0.514286	0.394444	0.241901	0.36586	0.385594
1580	0.349206	0.24	0.5	0.225806	0.514286	0.394444	0.241901	0.36586	0.385594
1585	0.349206	0.24	0.5	0.225806	0.514286	0.394444	0.241901	0.36586	0.385594
1590	0.349206	0.24	0.5	0.225806	0.514286	0.394444	0.241901	0.36586	0.385594
1595	0.354839	0.24	0.5	0.222222	0.514286	0.394444	0.241851	0.366269	0.385904
1600	0.354839	0.24	0.5	0.222222	0.514286	0.394444	0.241851	0.366269	0.385904
1605	0.354839	0.24	0.5	0.222222	0.514286	0.394444	0.241851	0.366269	0.385904
1610	0.354839	0.244898	0.5	0.222222	0.528302	0.4	0.249158	0.370052	0.389994
1615	0.354839	0.244898	0.5	0.222222	0.528302	0.4	0.249158	0.370052	0.389994
1620	0.354839	0.244898	0.5	0.222222	0.528302	0.4	0.249158	0.370052	0.389994
1625	0.354839	0.24	0.5	0.222222	0.514286	0.394444	0.241851	0.366269	0.385904
1630	0.354839	0.244898	0.5	0.222222	0.528302	0.4	0.249158	0.370052	0.389994
1635	0.354839	0.24	0.5	0.225806	0.528302	0.4	0.248877	0.369789	0.389694
1640	0.354839	0.24	0.5	0.225806	0.528302	0.4	0.248877	0.369789	0.389694
1645	0.354839	0.24	0.5	0.225806	0.528302	0.4	0.248877	0.369789	0.389694
1650	0.354839	0.24	0.5	0.225806	0.528302	0.4	0.248877	0.369789	0.389694
1655	0.354839	0.24	0.5	0.225806	0.528302	0.4	0.248877	0.369789	0.389694
1660	0.354839	0.235294	0.5	0.229508	0.528302	0.4	0.248617	0.369589	0.389448
1665	0.380952	0.235294	0.5	0.233333	0.528302	0.405556	0.255833	0.375576	0.394293
1670	0.380952	0.235294	0.5	0.233333	0.528302	0.405556	0.255833	0.375576	0.394293
1675	0.380952	0.235294	0.5	0.233333	0.528302	0.405556	0.255833	0.375576	0.394293
1680	0.375	0.235294	0.518519	0.237288	0.514286	0.405556	0.255366	0.376077	0.395636
1685	0.375	0.235294	0.518519	0.237288	0.514286	0.405556	0.255366	0.376077	0.395636
1690	0.375	0.235294	0.518519	0.237288	0.514286	0.405556	0.255366	0.376077	0.395636
1695	0.375	0.235294	0.518519	0.237288	0.514286	0.405556	0.255366	0.376077	0.395636
1700	0.375	0.235294	0.518519	0.237288	0.514286	0.405556	0.255366	0.376077	0.395636
1705	0.349206	0.235294	0.518519	0.233333	0.514286	0.4	0.248138	0.370128	0.390821
1710	0.349206	0.235294	0.518519	0.233333	0.514286	0.4	0.248138	0.370128	0.390821
1715	0.349206	0.235294	0.518519	0.233333	0.514286	0.4	0.248138	0.370128	0.390821
1720	0.349206	0.235294	0.518519	0.233333	0.514286	0.4	0.248138	0.370128	0.390821
1725	0.349206	0.235294	0.518519	0.233333	0.514286	0.4	0.248138	0.370128	0.390821
1730	0.349206	0.235294	0.518519	0.233333	0.514286	0.4	0.248138	0.370128	0.390821
1735	0.349206	0.235294	0.518519	0.233333	0.514286	0.4	0.248138	0.370128	0.390821
1740	0.349206	0.235294	0.518519	0.233333	0.514286	0.4	0.248138	0.370128	0.390821
1745	0.349206	0.235294	0.518519	0.233333	0.514286	0.4	0.248138	0.370128	0.390821
1750	0.349206	0.235294	0.518519	0.233333	0.514286	0.4	0.248138	0.370128	0.390821
1755	0.349206	0.235294	0.518519	0.233333	0.514286	0.4	0.248138	0.370128	0.390821
1760	0.349206	0.235294	0.518519	0.233333	0.514286	0.4	0.248138	0.370128	0.390821
1765	0.349206	0.235294	0.518519	0.233333	0.514286	0.4	0.248138	0.370128	0.390821
1770	0.349206	0.235294	0.518519	0.233333	0.514286	0.4	0.248138	0.370128	0.390821
1775	0.349206	0.235294	0.518519	0.233333	0.514286	0.4	0.248138	0.370128	0.390821
1780	0.349206	0.235294	0.518519	0.233333	0.514286	0.4	0.248138	0.370128	0.390821
1785	0.375	0.235294	0.518519	0.237288	0.514286	0.405556	0.255366	0.376077	0.395636
1790	0.375	0.235294	0.518519	0.237288	0.514286	0.405556	0.255366	0.376077	0.395636
1795	0.375	0.235294	0.518519	0.237288	0.514286	0.405556	0.255366	0.376077	0.395636
1800	0.375	0.235294	0.518519	0.237288	0.514286	0.405556	0.255366	0.376077	0.395636
1805	0.375	0.235294	0.518519	0.237288	0.514286	0.405556	0.255366	0.376077	0.395636
1810	0.375	0.235294	0.518519	0.237288	0.514286	0.405556	0.255366	0.376077	0.395636
1815	0.375	0.235294	0.518519	0.237288	0.514286	0.405556	0.255366	0.376077	0.395636
1820	0.375	0.235294	0.518519	0.237288	0.514286	0.405556	0.255366	0.376077	0.395636
1825	0.375	0.235294	0.518519	0.237288	0.514286	0.405556	0.255366	0.376077	0.395636
1830	0.375	0.235294	0.518519	0.237288	0.514286	0.405556	0.255366	0.376077	0.395636
1835	0.387097	0.235294	0.518519	0.233333	0.528302	0.411111	0.262265	0.380509	0.400118
1840	0.387097	0.235294	0.518519	0.233333	0.528302	0.411111	0.262265	0.380509	0.400118
1845	0.387097	0.235294	0.518519	0.233333	0.528302	0.411111	0.262265	0.380509	0.400118
1850	0.387097	0.235294	0.518519	0.233333	0.528302	0.411111	0.262265	0.380509	0.400118
1855	0.387097	0.235294	0.518519	0.233333	0.528302	0.411111	0.262265	0.380509	0.400118
1860	0.387097	0.235294	0.518519	0.233333	0.528302	0.411111	0.262265	0.380509	0.400118
1865	0.387097	0.235294	0.518519	0.233333	0.528302	0.411111	0.262265	0.380509	0.400118
1870	0.387097	0.235294	0.518519	0.233333	0.528302	0.411111	0.262265	0.380509	0.400118
1875	0.412698	0.235294	0.518519	0.237288	0.528302	0.416667	0.269494	0.38642	0.404902
1880	0.412698	0.235294	0.518519	0.237288	0.528302	0.416667	0.269494	0.38642	0.404902
1885	0.387097	0.235294	0.518519	0.233333	0.528302	0.411111	0.262265	0.380509	0.400118
1890	0.387097	0.235294	0.518519	0.233333	0.528302	0.411111	0.262265	0.380509	0.400118
1895	0.387097	0.235294	0.518519	0.233333	0.528302	0.411111	0.262265	0.380509	0.400118
1900	0.387097	0.235294	0.518519	0.233333	0.528302	0.411111	0.262265	0.380509	0.400118
1905	0.387097	0.235294	0.518519	0.233333	0.528302	0.411111	0.262265	0.380509	0.400118
1910	0.387097	0.235294	0.518519	0.233333	0.528302	0.411111	0.262265	0.380509	0.400118
1915	0.412698	0.235294	0.518519	0.237288	0.528302	0.416667	0.269494	0.38642	0.404902
1920	0.412698	0.235294	0.518519	0.237288	0.528302	0.416667	0.269494	0.38642	0.404902
1925	0.412698	0.235294	0.518519	0.237288	0.528302	0.416667	0.269494	0.38642	0.404902
1930	0.412698	0.235294	0.518519	0.237288	0.528302	0.416667	0.269494	0.38642	0.404902
1935	0.412698	0.235294	0.518519	0.237288	0.528302	0.416667	0.269494	0.38642	0.404902
1940	0.412698	0.235294	0.518519	0.237288	0.528302	0.416667	0.269494	0.38642	0.404902
1945	0.412698	0.235294	0.518519	0.237288	0.528302	0.416667	0.269494	0.38642	0.404902
1950	0.412698	0.235294	0.518519	0.237288	0.528302	0.416667	0.269494	0.38642	0.404902
1955	0.412698	0.235294	0.518519	0.237288	0.528302	0.416667	0.269494	0.38642	0.404902
1960	0.412698	0.235294	0.518519	0.237288	0.528302	0.416667	0.269494	0.38642	0.404902
1965	0.412698	0.235294	0.518519	0.237288	0.528302	0.416667	0.269494	0.38642	0.404902
1970	0.412698	0.235294	0.518519	0.237288	0.528302	0.416667	0.269494	0.38642	0.404902
1975	0.412698	0.235294	0.518519	0.237288	0.528302	0.416667	0.269494	0.38642	0.404902
1980	0.380952	0.24	0.518519	0.233333	0.528302	0.411111	0.262594	0.380221	0.399991
1985	0.380952	0.24	0.518519	0.233333	0.528302	0.411111	0.262594	0.380221	0.399991
1990	0.380952	0.24	0.518519	0.233333	0.528302	0.411111	0.262594	0.380221	0.399991
1995	0.380952	0.24	0.518519	0.233333	0.528302	0.411111	0.262594	0.380221	0.399991
2000	0.380952	0.24	0.518519	0.233333	0.528302	0.411111	0.262594	0.380221	0.399991

## Sheet: QDA
Number of features	Pre-vaccination	ChAdOx1-Onset	MenACWY-Onset	ChAdOx1-7D	MenACWY-7D	ACC	MCC	Macro F1	Weighted F1
5	0.304762	0.140845	0.189474	0	0	0.195745	-0.006964	0.127016	0.127016
10	0.27907	0.326923	0.208	0.341463	0.328767	0.289362	0.113929	0.296845	0.296845
15	0.434783	0.305882	0.333333	0.333333	0.506024	0.378723	0.230355	0.382671	0.382671
20	0.415584	0.363636	0.211382	0.4	0.333333	0.331915	0.168714	0.344787	0.344787
25	0.657534	0.538462	0.412698	0.459016	0.347826	0.468085	0.389251	0.483107	0.483107
30	0.763158	0.459016	0.491979	0.637681	0.519481	0.557447	0.515394	0.574263	0.574263
35	0.779221	0.657143	0.531646	0.825	0.635294	0.659574	0.611885	0.685661	0.685661
40	0.853659	0.676056	0.538012	0.810127	0.507463	0.655319	0.625109	0.677063	0.677063
45	0.91954	0.746667	0.527027	0.86747	0.493506	0.689362	0.639331	0.710842	0.710842
50	0.91954	0.763158	0.434783	0.86747	0.465116	0.659574	0.591403	0.690013	0.690013
55	0.91954	0.779221	0.517986	0.880952	0.457831	0.689362	0.630416	0.711106	0.711106
60	0.86747	0.794872	0.557823	0.880952	0.461538	0.693617	0.643349	0.712531	0.712531
65	0.91954	0.810127	0.583333	0.86747	0.493506	0.719149	0.673665	0.734795	0.734795
70	0.91954	0.810127	0.56338	0.86747	0.481013	0.710638	0.66053	0.728306	0.728306
75	0.86747	0.839506	0.565789	0.86747	0.478873	0.706383	0.666264	0.723822	0.723822
80	0.853659	0.86747	0.562092	0.86747	0.463768	0.706383	0.66784	0.722892	0.722892
85	0.86747	0.853659	0.578616	0.880952	0.451613	0.714894	0.688871	0.726462	0.726462
90	0.880952	0.853659	0.56962	0.86747	0.444444	0.710638	0.681484	0.723229	0.723229
95	0.880952	0.853659	0.56962	0.86747	0.444444	0.710638	0.681484	0.723229	0.723229
100	0.880952	0.810127	0.571429	0.880952	0.451613	0.706383	0.680349	0.719015	0.719015
105	0.880952	0.794872	0.555556	0.86747	0.444444	0.693617	0.664275	0.708659	0.708659
110	0.880952	0.839506	0.5375	0.839506	0.40625	0.685106	0.649693	0.700743	0.700743
115	0.894118	0.825	0.560976	0.825	0.42623	0.693617	0.667788	0.706265	0.706265
120	0.894118	0.779221	0.550898	0.825	0.42623	0.680851	0.655066	0.695093	0.695093
125	0.880952	0.779221	0.547619	0.825	0.42623	0.676596	0.650723	0.691804	0.691804
130	0.880952	0.779221	0.53012	0.825	0.412698	0.668085	0.635509	0.685598	0.685598
135	0.880952	0.769231	0.532468	0.906977	0.441176	0.689362	0.647057	0.706161	0.706161
140	0.880952	0.769231	0.558442	0.906977	0.5	0.706383	0.669563	0.72312	0.72312
145	0.880952	0.753247	0.535032	0.896552	0.461538	0.689362	0.651628	0.705464	0.705464
150	0.853659	0.753247	0.532468	0.896552	0.514286	0.689362	0.646745	0.710042	0.710042
155	0.853659	0.779221	0.556962	0.906977	0.477612	0.697872	0.663591	0.714886	0.714886
160	0.86747	0.736842	0.576923	0.91954	0.5	0.706383	0.672276	0.720155	0.720155
165	0.86747	0.736842	0.553459	0.91954	0.430769	0.689362	0.654254	0.701616	0.701616
170	0.853659	0.753247	0.560976	0.91954	0.4	0.689362	0.662699	0.697484	0.697484
175	0.839506	0.736842	0.521739	0.91954	0.4	0.668085	0.628352	0.683526	0.683526
180	0.839506	0.753247	0.55	0.91954	0.430769	0.685106	0.649778	0.698612	0.698612
185	0.839506	0.736842	0.545455	0.91954	0.393443	0.676596	0.646563	0.686957	0.686957
190	0.839506	0.746667	0.533333	0.91954	0.387097	0.67234	0.640551	0.685229	0.685229
195	0.839506	0.746667	0.554217	0.931818	0.4	0.685106	0.660172	0.694442	0.694442
200	0.86747	0.746667	0.560976	0.931818	0.4	0.693617	0.668782	0.701386	0.701386
205	0.86747	0.746667	0.552147	0.931818	0.393443	0.689362	0.661208	0.698309	0.698309
210	0.853659	0.763158	0.547619	0.86747	0.42623	0.676596	0.650758	0.691627	0.691627
215	0.853659	0.763158	0.547619	0.857143	0.433333	0.676596	0.651163	0.690982	0.690982
220	0.853659	0.763158	0.556213	0.86747	0.433333	0.680851	0.658492	0.694767	0.694767
225	0.853659	0.763158	0.547619	0.857143	0.433333	0.676596	0.651163	0.690982	0.690982
230	0.894118	0.763158	0.557576	0.86747	0.42623	0.689362	0.66374	0.70171	0.70171
235	0.894118	0.779221	0.569697	0.86747	0.433333	0.697872	0.675572	0.708768	0.708768
240	0.894118	0.779221	0.552147	0.86747	0.419355	0.689362	0.660405	0.702462	0.702462
245	0.906977	0.779221	0.564417	0.86747	0.42623	0.697872	0.672316	0.708863	0.708863
250	0.894118	0.779221	0.560976	0.86747	0.42623	0.693617	0.667947	0.705603	0.705603
255	0.894118	0.779221	0.566265	0.86747	0.40678	0.693617	0.6717	0.702771	0.702771
260	0.894118	0.794872	0.573171	0.86747	0.433333	0.702128	0.67977	0.712593	0.712593
265	0.894118	0.794872	0.573171	0.86747	0.433333	0.702128	0.67977	0.712593	0.712593
270	0.894118	0.794872	0.573171	0.86747	0.433333	0.702128	0.67977	0.712593	0.712593
275	0.894118	0.794872	0.573171	0.86747	0.433333	0.702128	0.67977	0.712593	0.712593
280	0.894118	0.794872	0.573171	0.86747	0.433333	0.702128	0.67977	0.712593	0.712593
285	0.894118	0.794872	0.573171	0.86747	0.433333	0.702128	0.67977	0.712593	0.712593
290	0.906977	0.779221	0.566265	0.853659	0.40678	0.693617	0.671754	0.70258	0.70258
295	0.906977	0.779221	0.566265	0.853659	0.40678	0.693617	0.671754	0.70258	0.70258
300	0.906977	0.779221	0.576687	0.880952	0.433333	0.706383	0.684225	0.715434	0.715434
305	0.906977	0.779221	0.576687	0.880952	0.433333	0.706383	0.684225	0.715434	0.715434
310	0.880952	0.763158	0.575	0.857143	0.545455	0.706383	0.677925	0.724342	0.724342
315	0.880952	0.763158	0.56962	0.857143	0.5	0.697872	0.663369	0.714175	0.714175
320	0.880952	0.763158	0.564103	0.843373	0.478873	0.689362	0.648883	0.706092	0.706092
325	0.880952	0.763158	0.556962	0.829268	0.485714	0.685106	0.645895	0.703211	0.703211
330	0.880952	0.763158	0.567901	0.829268	0.484848	0.689362	0.657807	0.705226	0.705226
335	0.880952	0.763158	0.556962	0.833333	0.470588	0.685106	0.64636	0.700999	0.700999
340	0.880952	0.763158	0.54878	0.804878	0.5	0.680851	0.649709	0.699554	0.699554
345	0.86747	0.779221	0.54878	0.814815	0.492308	0.680851	0.649297	0.700519	0.700519
350	0.86747	0.779221	0.54878	0.814815	0.492308	0.680851	0.649297	0.700519	0.700519
355	0.86747	0.763158	0.550898	0.829268	0.483871	0.680851	0.654697	0.698933	0.698933
360	0.86747	0.763158	0.559524	0.839506	0.483871	0.685106	0.662021	0.702706	0.702706
365	0.894118	0.763158	0.560976	0.853659	0.47619	0.693617	0.667328	0.70962	0.70962
370	0.894118	0.763158	0.576687	0.853659	0.5	0.702128	0.677044	0.717524	0.717524
375	0.894118	0.763158	0.569697	0.853659	0.483871	0.697872	0.674906	0.7129	0.7129
380	0.894118	0.763158	0.560976	0.853659	0.47619	0.693617	0.667328	0.70962	0.70962
385	0.894118	0.763158	0.569697	0.853659	0.483871	0.697872	0.674906	0.7129	0.7129
390	0.894118	0.763158	0.560976	0.853659	0.47619	0.693617	0.667328	0.70962	0.70962
395	0.894118	0.779221	0.566038	0.86747	0.484848	0.702128	0.670801	0.718339	0.718339
400	0.894118	0.779221	0.55	0.86747	0.461538	0.693617	0.66104	0.710469	0.710469
405	0.894118	0.779221	0.555556	0.853659	0.46875	0.693617	0.664066	0.710261	0.710261
410	0.894118	0.779221	0.580247	0.86747	0.507937	0.710638	0.687307	0.725798	0.725798
415	0.894118	0.779221	0.544304	0.86747	0.477612	0.693617	0.657869	0.712545	0.712545
420	0.894118	0.779221	0.580247	0.86747	0.507937	0.710638	0.687307	0.725798	0.725798
425	0.880952	0.779221	0.5875	0.880952	0.523077	0.714894	0.689515	0.73034	0.73034
430	0.880952	0.779221	0.575	0.880952	0.523077	0.710638	0.683817	0.72784	0.72784
435	0.880952	0.779221	0.580247	0.880952	0.507937	0.710638	0.687289	0.725862	0.725862
440	0.880952	0.779221	0.576687	0.86747	0.507937	0.706383	0.682979	0.722453	0.722453
445	0.880952	0.794872	0.564417	0.853659	0.47619	0.697872	0.671412	0.714018	0.714018
450	0.880952	0.794872	0.560976	0.839506	0.47619	0.693617	0.667116	0.710499	0.710499
455	0.880952	0.794872	0.560976	0.839506	0.47619	0.693617	0.667116	0.710499	0.710499
460	0.880952	0.794872	0.569697	0.839506	0.483871	0.697872	0.674691	0.71378	0.71378
465	0.880952	0.794872	0.550898	0.839506	0.4	0.680851	0.655295	0.693246	0.693246
470	0.880952	0.794872	0.559524	0.839506	0.40678	0.685106	0.663024	0.696327	0.696327
475	0.880952	0.794872	0.554217	0.839506	0.42623	0.685106	0.659217	0.699155	0.699155
480	0.880952	0.794872	0.559524	0.839506	0.40678	0.685106	0.663024	0.696327	0.696327
485	0.880952	0.794872	0.559524	0.839506	0.40678	0.685106	0.663024	0.696327	0.696327
490	0.880952	0.794872	0.554217	0.839506	0.393443	0.680851	0.653435	0.692598	0.692598
495	0.880952	0.794872	0.559524	0.839506	0.40678	0.685106	0.663024	0.696327	0.696327
500	0.880952	0.794872	0.547619	0.825	0.4	0.676596	0.651022	0.689689	0.689689
505	0.880952	0.794872	0.556213	0.825	0.40678	0.680851	0.658778	0.692763	0.692763
510	0.880952	0.794872	0.559524	0.839506	0.40678	0.685106	0.663024	0.696327	0.696327
515	0.880952	0.794872	0.556213	0.825	0.40678	0.680851	0.658778	0.692763	0.692763
520	0.880952	0.794872	0.556213	0.825	0.40678	0.680851	0.658778	0.692763	0.692763
525	0.880952	0.794872	0.556213	0.825	0.40678	0.680851	0.658778	0.692763	0.692763
530	0.880952	0.794872	0.556213	0.825	0.40678	0.680851	0.658778	0.692763	0.692763
535	0.880952	0.794872	0.566265	0.839506	0.459016	0.693617	0.670783	0.708122	0.708122
540	0.880952	0.794872	0.559524	0.839506	0.40678	0.685106	0.663024	0.696327	0.696327
545	0.880952	0.794872	0.559524	0.839506	0.40678	0.685106	0.663024	0.696327	0.696327
550	0.880952	0.794872	0.559524	0.839506	0.40678	0.685106	0.663024	0.696327	0.696327
555	0.880952	0.794872	0.559524	0.839506	0.40678	0.685106	0.663024	0.696327	0.696327
560	0.880952	0.794872	0.559524	0.839506	0.40678	0.685106	0.663024	0.696327	0.696327
565	0.880952	0.779221	0.562874	0.839506	0.459016	0.689362	0.666589	0.704314	0.704314
570	0.880952	0.779221	0.562874	0.839506	0.459016	0.689362	0.666589	0.704314	0.704314
575	0.880952	0.779221	0.562874	0.839506	0.459016	0.689362	0.666589	0.704314	0.704314
580	0.880952	0.779221	0.562874	0.839506	0.459016	0.689362	0.666589	0.704314	0.704314
585	0.880952	0.779221	0.562874	0.839506	0.459016	0.689362	0.666589	0.704314	0.704314
590	0.880952	0.779221	0.562874	0.839506	0.459016	0.689362	0.666589	0.704314	0.704314
595	0.880952	0.779221	0.562874	0.839506	0.459016	0.689362	0.666589	0.704314	0.704314
600	0.880952	0.779221	0.562874	0.839506	0.459016	0.689362	0.666589	0.704314	0.704314
605	0.880952	0.779221	0.562874	0.839506	0.459016	0.689362	0.666589	0.704314	0.704314
610	0.880952	0.779221	0.562874	0.839506	0.459016	0.689362	0.666589	0.704314	0.704314
615	0.880952	0.779221	0.554217	0.839506	0.451613	0.685106	0.658935	0.701102	0.701102
620	0.880952	0.794872	0.566265	0.839506	0.459016	0.693617	0.670783	0.708122	0.708122
625	0.880952	0.794872	0.566265	0.839506	0.459016	0.693617	0.670783	0.708122	0.708122
630	0.880952	0.794872	0.566265	0.839506	0.459016	0.693617	0.670783	0.708122	0.708122
635	0.880952	0.794872	0.566265	0.839506	0.459016	0.693617	0.670783	0.708122	0.708122
640	0.880952	0.794872	0.569697	0.853659	0.459016	0.697872	0.67505	0.711639	0.711639
645	0.880952	0.794872	0.556213	0.825	0.40678	0.680851	0.658778	0.692763	0.692763
650	0.880952	0.794872	0.569697	0.839506	0.483871	0.697872	0.674691	0.71378	0.71378
655	0.880952	0.794872	0.566265	0.839506	0.459016	0.693617	0.670783	0.708122	0.708122
660	0.880952	0.794872	0.566265	0.839506	0.459016	0.693617	0.670783	0.708122	0.708122
665	0.880952	0.794872	0.557576	0.839506	0.451613	0.689362	0.663157	0.704904	0.704904
670	0.880952	0.794872	0.569697	0.839506	0.483871	0.697872	0.674691	0.71378	0.71378
675	0.880952	0.794872	0.54878	0.839506	0.444444	0.685106	0.655614	0.701711	0.701711
680	0.880952	0.794872	0.566265	0.839506	0.459016	0.693617	0.670783	0.708122	0.708122
685	0.880952	0.794872	0.557576	0.839506	0.451613	0.689362	0.663157	0.704904	0.704904
690	0.880952	0.794872	0.569697	0.839506	0.483871	0.697872	0.674691	0.71378	0.71378
695	0.880952	0.794872	0.557576	0.839506	0.451613	0.689362	0.663157	0.704904	0.704904
700	0.880952	0.794872	0.569697	0.839506	0.483871	0.697872	0.674691	0.71378	0.71378
705	0.894118	0.794872	0.562874	0.839506	0.40678	0.689362	0.667343	0.69963	0.69963
710	0.894118	0.794872	0.562874	0.839506	0.40678	0.689362	0.667343	0.69963	0.69963
715	0.894118	0.794872	0.562874	0.839506	0.40678	0.689362	0.667343	0.69963	0.69963
720	0.894118	0.794872	0.566265	0.839506	0.4	0.689362	0.665427	0.698952	0.698952
725	0.894118	0.794872	0.557576	0.839506	0.393443	0.685106	0.657794	0.695903	0.695903
730	0.894118	0.794872	0.569697	0.839506	0.42623	0.693617	0.669334	0.704884	0.704884
735	0.894118	0.794872	0.562874	0.839506	0.40678	0.689362	0.667343	0.69963	0.69963
740	0.894118	0.794872	0.562874	0.839506	0.40678	0.689362	0.667343	0.69963	0.69963
745	0.894118	0.794872	0.566265	0.839506	0.4	0.689362	0.665427	0.698952	0.698952
750	0.894118	0.779221	0.559524	0.839506	0.40678	0.685106	0.663149	0.69583	0.69583
755	0.894118	0.779221	0.559524	0.839506	0.40678	0.685106	0.663149	0.69583	0.69583
760	0.86747	0.763158	0.556213	0.839506	0.459016	0.680851	0.658117	0.697073	0.697073
765	0.86747	0.763158	0.556213	0.839506	0.459016	0.680851	0.658117	0.697073	0.697073
770	0.86747	0.763158	0.556213	0.839506	0.459016	0.680851	0.658117	0.697073	0.697073
775	0.86747	0.763158	0.547619	0.839506	0.451613	0.676596	0.650407	0.693873	0.693873
780	0.86747	0.763158	0.556213	0.839506	0.459016	0.680851	0.658117	0.697073	0.697073
785	0.86747	0.763158	0.556213	0.839506	0.459016	0.680851	0.658117	0.697073	0.697073
790	0.86747	0.763158	0.556213	0.839506	0.459016	0.680851	0.658117	0.697073	0.697073
795	0.880952	0.763158	0.550898	0.839506	0.451613	0.680851	0.654732	0.697226	0.697226
800	0.880952	0.763158	0.550898	0.839506	0.451613	0.680851	0.654732	0.697226	0.697226
805	0.880952	0.763158	0.562874	0.839506	0.483871	0.689362	0.66632	0.706072	0.706072
810	0.880952	0.763158	0.559524	0.839506	0.459016	0.685106	0.662415	0.700431	0.700431
815	0.880952	0.763158	0.559524	0.839506	0.459016	0.685106	0.662415	0.700431	0.700431
820	0.880952	0.763158	0.559524	0.839506	0.459016	0.685106	0.662415	0.700431	0.700431
825	0.880952	0.763158	0.559524	0.839506	0.459016	0.685106	0.662415	0.700431	0.700431
830	0.880952	0.763158	0.562874	0.839506	0.483871	0.689362	0.66632	0.706072	0.706072
835	0.880952	0.763158	0.559524	0.839506	0.459016	0.685106	0.662415	0.700431	0.700431
840	0.880952	0.763158	0.562874	0.839506	0.483871	0.689362	0.66632	0.706072	0.706072
845	0.880952	0.763158	0.559524	0.839506	0.459016	0.685106	0.662415	0.700431	0.700431
850	0.880952	0.763158	0.559524	0.839506	0.459016	0.685106	0.662415	0.700431	0.700431
855	0.880952	0.763158	0.559524	0.839506	0.459016	0.685106	0.662415	0.700431	0.700431
860	0.880952	0.763158	0.550898	0.839506	0.451613	0.680851	0.654732	0.697226	0.697226
865	0.880952	0.763158	0.554217	0.839506	0.47619	0.685106	0.658689	0.702805	0.702805
870	0.880952	0.763158	0.556213	0.853659	0.40678	0.680851	0.658922	0.692152	0.692152
875	0.880952	0.763158	0.556213	0.853659	0.40678	0.680851	0.658922	0.692152	0.692152
880	0.880952	0.763158	0.547619	0.853659	0.4	0.676596	0.651163	0.689078	0.689078
885	0.880952	0.763158	0.556213	0.853659	0.40678	0.680851	0.658922	0.692152	0.692152
890	0.880952	0.763158	0.559524	0.853659	0.433333	0.685106	0.662791	0.698125	0.698125
895	0.880952	0.763158	0.550898	0.853659	0.42623	0.680851	0.655084	0.694979	0.694979
900	0.880952	0.763158	0.556213	0.853659	0.40678	0.680851	0.658922	0.692152	0.692152
905	0.86747	0.763158	0.552941	0.853659	0.40678	0.676596	0.654624	0.688801	0.688801
910	0.86747	0.763158	0.552941	0.853659	0.40678	0.676596	0.654624	0.688801	0.688801
915	0.86747	0.763158	0.556213	0.853659	0.433333	0.680851	0.658492	0.694767	0.694767
920	0.86747	0.763158	0.556213	0.853659	0.433333	0.680851	0.658492	0.694767	0.694767
925	0.86747	0.763158	0.552941	0.853659	0.40678	0.676596	0.654624	0.688801	0.688801
930	0.86747	0.763158	0.556213	0.853659	0.433333	0.680851	0.658492	0.694767	0.694767
935	0.86747	0.763158	0.552941	0.853659	0.40678	0.676596	0.654624	0.688801	0.688801
940	0.86747	0.763158	0.552941	0.853659	0.40678	0.676596	0.654624	0.688801	0.688801
945	0.86747	0.763158	0.552941	0.853659	0.40678	0.676596	0.654624	0.688801	0.688801
950	0.86747	0.763158	0.556213	0.853659	0.433333	0.680851	0.658492	0.694767	0.694767
955	0.86747	0.763158	0.556213	0.853659	0.433333	0.680851	0.658492	0.694767	0.694767
960	0.86747	0.763158	0.547619	0.853659	0.42623	0.676596	0.650758	0.691627	0.691627
965	0.86747	0.763158	0.552941	0.853659	0.40678	0.676596	0.654624	0.688801	0.688801
970	0.86747	0.763158	0.552941	0.853659	0.40678	0.676596	0.654624	0.688801	0.688801
975	0.86747	0.763158	0.549708	0.839506	0.40678	0.67234	0.650363	0.685324	0.685324
980	0.86747	0.763158	0.552941	0.839506	0.433333	0.676596	0.654231	0.691282	0.691282
985	0.86747	0.763158	0.549708	0.839506	0.40678	0.67234	0.650363	0.685324	0.685324
990	0.86747	0.763158	0.552941	0.839506	0.433333	0.676596	0.654231	0.691282	0.691282
995	0.86747	0.763158	0.549708	0.839506	0.40678	0.67234	0.650363	0.685324	0.685324
1000	0.86747	0.763158	0.552941	0.839506	0.433333	0.676596	0.654231	0.691282	0.691282
1005	0.931818	0.779221	0.573171	0.839506	0.433333	0.702128	0.680096	0.71141	0.71141
1010	0.931818	0.779221	0.573171	0.839506	0.433333	0.702128	0.680096	0.71141	0.71141
1015	0.931818	0.779221	0.573171	0.839506	0.433333	0.702128	0.680096	0.71141	0.71141
1020	0.931818	0.779221	0.573171	0.839506	0.433333	0.702128	0.680096	0.71141	0.71141
1025	0.931818	0.779221	0.573171	0.839506	0.433333	0.702128	0.680096	0.71141	0.71141
1030	0.931818	0.779221	0.573171	0.839506	0.433333	0.702128	0.680096	0.71141	0.71141
1035	0.931818	0.779221	0.566265	0.839506	0.37931	0.693617	0.672367	0.699224	0.699224
1040	0.931818	0.779221	0.566265	0.839506	0.37931	0.693617	0.672367	0.699224	0.699224
1045	0.931818	0.779221	0.566265	0.839506	0.37931	0.693617	0.672367	0.699224	0.699224
1050	0.931818	0.779221	0.566265	0.839506	0.37931	0.693617	0.672367	0.699224	0.699224
1055	0.931818	0.779221	0.566265	0.839506	0.37931	0.693617	0.672367	0.699224	0.699224
1060	0.931818	0.779221	0.566265	0.839506	0.37931	0.693617	0.672367	0.699224	0.699224
1065	0.931818	0.779221	0.557576	0.839506	0.372881	0.689362	0.664662	0.6962	0.6962
1070	0.931818	0.779221	0.566265	0.839506	0.37931	0.693617	0.672367	0.699224	0.699224
1075	0.931818	0.779221	0.566265	0.839506	0.37931	0.693617	0.672367	0.699224	0.699224
1080	0.931818	0.779221	0.569697	0.839506	0.40678	0.697872	0.676222	0.705404	0.705404
1085	0.931818	0.779221	0.566265	0.839506	0.37931	0.693617	0.672367	0.699224	0.699224
1090	0.931818	0.779221	0.566265	0.839506	0.37931	0.693617	0.672367	0.699224	0.699224
1095	0.931818	0.779221	0.569697	0.839506	0.372881	0.693617	0.670442	0.698625	0.698625
1100	0.931818	0.779221	0.559524	0.839506	0.321429	0.685106	0.664717	0.6863	0.6863
1105	0.931818	0.779221	0.562874	0.839506	0.315789	0.685106	0.662719	0.685842	0.685842
1110	0.931818	0.779221	0.559524	0.839506	0.321429	0.685106	0.664717	0.6863	0.6863
1115	0.931818	0.779221	0.559524	0.839506	0.321429	0.685106	0.664717	0.6863	0.6863
1120	0.931818	0.779221	0.559524	0.839506	0.321429	0.685106	0.664717	0.6863	0.6863
1125	0.931818	0.779221	0.559524	0.839506	0.321429	0.685106	0.664717	0.6863	0.6863
1130	0.931818	0.779221	0.559524	0.839506	0.321429	0.685106	0.664717	0.6863	0.6863
1135	0.931818	0.779221	0.559524	0.839506	0.321429	0.685106	0.664717	0.6863	0.6863
1140	0.931818	0.779221	0.557576	0.839506	0.338983	0.685106	0.658882	0.689421	0.689421
1145	0.931818	0.779221	0.559524	0.839506	0.321429	0.685106	0.664717	0.6863	0.6863
1150	0.931818	0.779221	0.559524	0.839506	0.321429	0.685106	0.664717	0.6863	0.6863
1155	0.931818	0.779221	0.562874	0.839506	0.350877	0.689362	0.668532	0.692859	0.692859
1160	0.931818	0.779221	0.559524	0.839506	0.321429	0.685106	0.664717	0.6863	0.6863
1165	0.931818	0.779221	0.559524	0.839506	0.321429	0.685106	0.664717	0.6863	0.6863
1170	0.931818	0.779221	0.562874	0.839506	0.350877	0.689362	0.668532	0.692859	0.692859
1175	0.931818	0.779221	0.559524	0.839506	0.321429	0.685106	0.664717	0.6863	0.6863
1180	0.931818	0.779221	0.550898	0.839506	0.315789	0.680851	0.656906	0.683447	0.683447
1185	0.931818	0.779221	0.562874	0.839506	0.315789	0.685106	0.662719	0.685842	0.685842
1190	0.931818	0.779221	0.562874	0.839506	0.315789	0.685106	0.662719	0.685842	0.685842
1195	0.931818	0.779221	0.550898	0.839506	0.315789	0.680851	0.656906	0.683447	0.683447
1200	0.931818	0.779221	0.550898	0.839506	0.315789	0.680851	0.656906	0.683447	0.683447
1205	0.931818	0.779221	0.559524	0.839506	0.321429	0.685106	0.664717	0.6863	0.6863
1210	0.931818	0.779221	0.550898	0.839506	0.315789	0.680851	0.656906	0.683447	0.683447
1215	0.931818	0.779221	0.559524	0.839506	0.321429	0.685106	0.664717	0.6863	0.6863
1220	0.931818	0.779221	0.562874	0.839506	0.350877	0.689362	0.668532	0.692859	0.692859
1225	0.931818	0.779221	0.554217	0.839506	0.310345	0.680851	0.654978	0.683021	0.683021
1230	0.931818	0.779221	0.559524	0.839506	0.321429	0.685106	0.664717	0.6863	0.6863
1235	0.931818	0.779221	0.550898	0.839506	0.315789	0.680851	0.656906	0.683447	0.683447
1240	0.931818	0.779221	0.559524	0.839506	0.321429	0.685106	0.664717	0.6863	0.6863
1245	0.931818	0.779221	0.559524	0.839506	0.321429	0.685106	0.664717	0.6863	0.6863
1250	0.931818	0.779221	0.559524	0.839506	0.321429	0.685106	0.664717	0.6863	0.6863
1255	0.931818	0.779221	0.550898	0.839506	0.315789	0.680851	0.656906	0.683447	0.683447
1260	0.931818	0.779221	0.559524	0.839506	0.321429	0.685106	0.664717	0.6863	0.6863
1265	0.931818	0.779221	0.559524	0.839506	0.321429	0.685106	0.664717	0.6863	0.6863
1270	0.931818	0.779221	0.559524	0.839506	0.321429	0.685106	0.664717	0.6863	0.6863
1275	0.931818	0.779221	0.559524	0.839506	0.321429	0.685106	0.664717	0.6863	0.6863
1280	0.931818	0.712329	0.564417	0.86747	0.47619	0.697872	0.672281	0.710445	0.710445
1285	0.931818	0.72973	0.564417	0.86747	0.451613	0.697872	0.672476	0.70901	0.70901
1290	0.931818	0.712329	0.552147	0.86747	0.444444	0.689362	0.660789	0.701642	0.701642
1295	0.931818	0.712329	0.564417	0.86747	0.47619	0.697872	0.672281	0.710445	0.710445
1300	0.931818	0.712329	0.569697	0.86747	0.459016	0.697872	0.675933	0.708066	0.708066
1305	0.931818	0.712329	0.560976	0.86747	0.451613	0.693617	0.66832	0.704841	0.704841
1310	0.931818	0.712329	0.560976	0.86747	0.451613	0.693617	0.66832	0.704841	0.704841
1315	0.931818	0.712329	0.555556	0.86747	0.46875	0.693617	0.664798	0.707184	0.707184
1320	0.931818	0.712329	0.569697	0.86747	0.459016	0.697872	0.675933	0.708066	0.708066
1325	0.931818	0.712329	0.564417	0.86747	0.47619	0.697872	0.672281	0.710445	0.710445
1330	0.931818	0.712329	0.569697	0.86747	0.459016	0.697872	0.675933	0.708066	0.708066
1335	0.931818	0.712329	0.552147	0.86747	0.444444	0.689362	0.660789	0.701642	0.701642
1340	0.931818	0.712329	0.569697	0.86747	0.459016	0.697872	0.675933	0.708066	0.708066
1345	0.931818	0.712329	0.560976	0.86747	0.451613	0.693617	0.66832	0.704841	0.704841
1350	0.931818	0.712329	0.573171	0.86747	0.483871	0.702128	0.679843	0.713732	0.713732
1355	0.931818	0.746667	0.571429	0.86747	0.47619	0.706383	0.680616	0.718715	0.718715
1360	0.931818	0.746667	0.576687	0.86747	0.459016	0.706383	0.684206	0.716332	0.716332
1365	0.931818	0.746667	0.571429	0.86747	0.47619	0.706383	0.680616	0.718715	0.718715
1370	0.931818	0.746667	0.576687	0.86747	0.459016	0.706383	0.684206	0.716332	0.716332
1375	0.931818	0.746667	0.5625	0.86747	0.46875	0.702128	0.67319	0.715441	0.715441
1380	0.931818	0.746667	0.576687	0.86747	0.459016	0.706383	0.684206	0.716332	0.716332
1385	0.931818	0.746667	0.576687	0.86747	0.459016	0.706383	0.684206	0.716332	0.716332
1390	0.931818	0.746667	0.576687	0.86747	0.459016	0.706383	0.684206	0.716332	0.716332
1395	0.86747	0.746667	0.547619	0.880952	0.4	0.676596	0.651286	0.688542	0.688542
1400	0.86747	0.746667	0.559524	0.880952	0.433333	0.685106	0.662916	0.697589	0.697589
1405	0.86747	0.746667	0.556213	0.880952	0.40678	0.680851	0.659047	0.691616	0.691616
1410	0.86747	0.746667	0.556213	0.880952	0.40678	0.680851	0.659047	0.691616	0.691616
1415	0.86747	0.746667	0.556213	0.880952	0.40678	0.680851	0.659047	0.691616	0.691616
1420	0.86747	0.746667	0.556213	0.880952	0.40678	0.680851	0.659047	0.691616	0.691616
1425	0.86747	0.746667	0.556213	0.880952	0.40678	0.680851	0.659047	0.691616	0.691616
1430	0.86747	0.763158	0.559524	0.880952	0.40678	0.685106	0.663203	0.695577	0.695577
1435	0.86747	0.763158	0.559524	0.880952	0.40678	0.685106	0.663203	0.695577	0.695577
1440	0.86747	0.763158	0.559524	0.880952	0.40678	0.685106	0.663203	0.695577	0.695577
1445	0.86747	0.763158	0.550898	0.880952	0.4	0.680851	0.655472	0.692496	0.692496
1450	0.86747	0.763158	0.550898	0.880952	0.4	0.680851	0.655472	0.692496	0.692496
1455	0.86747	0.763158	0.559524	0.880952	0.40678	0.685106	0.663203	0.695577	0.695577
1460	0.86747	0.763158	0.550898	0.880952	0.4	0.680851	0.655472	0.692496	0.692496
1465	0.86747	0.763158	0.559524	0.880952	0.40678	0.685106	0.663203	0.695577	0.695577
1470	0.86747	0.763158	0.550898	0.880952	0.4	0.680851	0.655472	0.692496	0.692496
1475	0.86747	0.763158	0.550898	0.880952	0.4	0.680851	0.655472	0.692496	0.692496
1480	0.86747	0.763158	0.550898	0.880952	0.4	0.680851	0.655472	0.692496	0.692496
1485	0.86747	0.763158	0.550898	0.880952	0.4	0.680851	0.655472	0.692496	0.692496
1490	0.86747	0.763158	0.559524	0.880952	0.40678	0.685106	0.663203	0.695577	0.695577
1495	0.86747	0.763158	0.550898	0.880952	0.4	0.680851	0.655472	0.692496	0.692496
1500	0.86747	0.763158	0.550898	0.880952	0.4	0.680851	0.655472	0.692496	0.692496
1505	0.86747	0.763158	0.550898	0.880952	0.4	0.680851	0.655472	0.692496	0.692496
1510	0.86747	0.763158	0.550898	0.880952	0.4	0.680851	0.655472	0.692496	0.692496
1515	0.86747	0.763158	0.559524	0.880952	0.40678	0.685106	0.663203	0.695577	0.695577
1520	0.86747	0.763158	0.559524	0.880952	0.40678	0.685106	0.663203	0.695577	0.695577
1525	0.86747	0.763158	0.559524	0.880952	0.40678	0.685106	0.663203	0.695577	0.695577
1530	0.86747	0.763158	0.559524	0.880952	0.40678	0.685106	0.663203	0.695577	0.695577
1535	0.86747	0.763158	0.542169	0.880952	0.393443	0.676596	0.647825	0.689438	0.689438
1540	0.86747	0.763158	0.550898	0.880952	0.4	0.680851	0.655472	0.692496	0.692496
1545	0.86747	0.763158	0.559524	0.880952	0.40678	0.685106	0.663203	0.695577	0.695577
1550	0.86747	0.763158	0.559524	0.880952	0.40678	0.685106	0.663203	0.695577	0.695577
1555	0.86747	0.763158	0.559524	0.880952	0.40678	0.685106	0.663203	0.695577	0.695577
1560	0.86747	0.763158	0.550898	0.880952	0.4	0.680851	0.655472	0.692496	0.692496
1565	0.86747	0.763158	0.559524	0.880952	0.40678	0.685106	0.663203	0.695577	0.695577
1570	0.86747	0.763158	0.559524	0.880952	0.40678	0.685106	0.663203	0.695577	0.695577
1575	0.86747	0.763158	0.550898	0.880952	0.4	0.680851	0.655472	0.692496	0.692496
1580	0.86747	0.763158	0.550898	0.880952	0.4	0.680851	0.655472	0.692496	0.692496
1585	0.86747	0.763158	0.542169	0.880952	0.393443	0.676596	0.647825	0.689438	0.689438
1590	0.86747	0.763158	0.559524	0.880952	0.40678	0.685106	0.663203	0.695577	0.695577
1595	0.853659	0.746667	0.544379	0.880952	0.4	0.67234	0.646978	0.685131	0.685131
1600	0.839506	0.746667	0.549708	0.880952	0.40678	0.67234	0.650506	0.684722	0.684722
1605	0.839506	0.746667	0.549708	0.880952	0.40678	0.67234	0.650506	0.684722	0.684722
1610	0.86747	0.72973	0.544379	0.880952	0.4	0.67234	0.647119	0.684506	0.684506
1615	0.86747	0.72973	0.552941	0.880952	0.40678	0.676596	0.65491	0.687575	0.687575
1620	0.86747	0.72973	0.544379	0.880952	0.4	0.67234	0.647119	0.684506	0.684506
1625	0.86747	0.72973	0.544379	0.880952	0.4	0.67234	0.647119	0.684506	0.684506
1630	0.86747	0.72973	0.544379	0.880952	0.4	0.67234	0.647119	0.684506	0.684506
1635	0.86747	0.72973	0.544379	0.880952	0.4	0.67234	0.647119	0.684506	0.684506
1640	0.880952	0.72973	0.556213	0.880952	0.40678	0.680851	0.659209	0.690925	0.690925
1645	0.880952	0.72973	0.538922	0.880952	0.393443	0.67234	0.643767	0.6848	0.6848
1650	0.880952	0.72973	0.547619	0.880952	0.4	0.676596	0.651445	0.687851	0.687851
1655	0.880952	0.72973	0.556213	0.880952	0.40678	0.680851	0.659209	0.690925	0.690925
1660	0.880952	0.746667	0.554217	0.86747	0.451613	0.685106	0.659147	0.700184	0.700184
1665	0.880952	0.746667	0.559524	0.86747	0.433333	0.685106	0.662916	0.697589	0.697589
1670	0.880952	0.746667	0.559524	0.86747	0.433333	0.685106	0.662916	0.697589	0.697589
1675	0.880952	0.746667	0.552941	0.86747	0.37931	0.676596	0.655197	0.685468	0.685468
1680	0.880952	0.72973	0.546512	0.86747	0.350877	0.668085	0.647229	0.675108	0.675108
1685	0.880952	0.72973	0.538012	0.86747	0.344828	0.66383	0.63933	0.672198	0.672198
1690	0.880952	0.746667	0.552941	0.86747	0.37931	0.676596	0.655197	0.685468	0.685468
1695	0.880952	0.72973	0.546512	0.86747	0.350877	0.668085	0.647229	0.675108	0.675108
1700	0.880952	0.72973	0.546512	0.86747	0.350877	0.668085	0.647229	0.675108	0.675108
1705	0.880952	0.72973	0.556213	0.86747	0.433333	0.680851	0.658778	0.69354	0.69354
1710	0.880952	0.72973	0.549708	0.86747	0.37931	0.67234	0.651061	0.681434	0.681434
1715	0.880952	0.72973	0.541176	0.86747	0.372881	0.668085	0.643215	0.678442	0.678442
1720	0.880952	0.72973	0.549708	0.86747	0.37931	0.67234	0.651061	0.681434	0.681434
1725	0.880952	0.72973	0.541176	0.86747	0.372881	0.668085	0.643215	0.678442	0.678442
1730	0.880952	0.72973	0.552941	0.86747	0.40678	0.676596	0.65491	0.687575	0.687575
1735	0.880952	0.72973	0.549708	0.86747	0.37931	0.67234	0.651061	0.681434	0.681434
1740	0.880952	0.72973	0.549708	0.86747	0.37931	0.67234	0.651061	0.681434	0.681434
1745	0.880952	0.72973	0.535714	0.86747	0.393443	0.668085	0.639414	0.681462	0.681462
1750	0.880952	0.72973	0.549708	0.86747	0.37931	0.67234	0.651061	0.681434	0.681434
1755	0.880952	0.72973	0.544379	0.86747	0.4	0.67234	0.647119	0.684506	0.684506
1760	0.880952	0.72973	0.541176	0.86747	0.372881	0.668085	0.643215	0.678442	0.678442
1765	0.880952	0.72973	0.552941	0.86747	0.40678	0.676596	0.65491	0.687575	0.687575
1770	0.880952	0.72973	0.549708	0.86747	0.37931	0.67234	0.651061	0.681434	0.681434
1775	0.880952	0.72973	0.549708	0.86747	0.37931	0.67234	0.651061	0.681434	0.681434
1780	0.880952	0.72973	0.549708	0.86747	0.37931	0.67234	0.651061	0.681434	0.681434
1785	0.880952	0.72973	0.556213	0.86747	0.433333	0.680851	0.658778	0.69354	0.69354
1790	0.880952	0.72973	0.549708	0.86747	0.37931	0.67234	0.651061	0.681434	0.681434
1795	0.880952	0.72973	0.549708	0.86747	0.37931	0.67234	0.651061	0.681434	0.681434
1800	0.880952	0.72973	0.549708	0.86747	0.37931	0.67234	0.651061	0.681434	0.681434
1805	0.880952	0.72973	0.535714	0.86747	0.393443	0.668085	0.639414	0.681462	0.681462
1810	0.894118	0.72973	0.552941	0.86747	0.37931	0.676596	0.655377	0.684714	0.684714
1815	0.894118	0.72973	0.556213	0.86747	0.40678	0.680851	0.659227	0.690862	0.690862
1820	0.894118	0.72973	0.544379	0.86747	0.372881	0.67234	0.647559	0.681715	0.681715
1825	0.894118	0.72973	0.547619	0.86747	0.366667	0.67234	0.645646	0.681121	0.681121
1830	0.894118	0.72973	0.549708	0.86747	0.350877	0.67234	0.651545	0.67838	0.67838
1835	0.894118	0.72973	0.549708	0.86747	0.350877	0.67234	0.651545	0.67838	0.67838
1840	0.894118	0.72973	0.541176	0.86747	0.344828	0.668085	0.643673	0.675464	0.675464
1845	0.894118	0.72973	0.544379	0.86747	0.372881	0.67234	0.647559	0.681715	0.681715
1850	0.894118	0.72973	0.549708	0.86747	0.350877	0.67234	0.651545	0.67838	0.67838
1855	0.894118	0.72973	0.541176	0.86747	0.344828	0.668085	0.643673	0.675464	0.675464
1860	0.894118	0.72973	0.541176	0.86747	0.344828	0.668085	0.643673	0.675464	0.675464
1865	0.894118	0.72973	0.541176	0.86747	0.344828	0.668085	0.643673	0.675464	0.675464
1870	0.894118	0.72973	0.544379	0.86747	0.338983	0.668085	0.641725	0.674936	0.674936
1875	0.894118	0.72973	0.549708	0.86747	0.350877	0.67234	0.651545	0.67838	0.67838
1880	0.894118	0.72973	0.535714	0.86747	0.366667	0.668085	0.639829	0.67874	0.67874
1885	0.894118	0.72973	0.549708	0.86747	0.350877	0.67234	0.651545	0.67838	0.67838
1890	0.894118	0.72973	0.549708	0.86747	0.350877	0.67234	0.651545	0.67838	0.67838
1895	0.894118	0.72973	0.549708	0.86747	0.350877	0.67234	0.651545	0.67838	0.67838
1900	0.894118	0.72973	0.544379	0.86747	0.372881	0.67234	0.647559	0.681715	0.681715
1905	0.894118	0.72973	0.549708	0.86747	0.350877	0.67234	0.651545	0.67838	0.67838
1910	0.894118	0.72973	0.552941	0.86747	0.344828	0.67234	0.649525	0.677817	0.677817
1915	0.894118	0.72973	0.550898	0.86747	0.42623	0.680851	0.655384	0.693689	0.693689
1920	0.880952	0.72973	0.559524	0.86747	0.42623	0.680851	0.656852	0.692781	0.692781
1925	0.880952	0.72973	0.547619	0.86747	0.393443	0.67234	0.645227	0.683843	0.683843
1930	0.894118	0.72973	0.550898	0.86747	0.42623	0.680851	0.655384	0.693689	0.693689
1935	0.894118	0.72973	0.559524	0.86747	0.433333	0.685106	0.663096	0.696835	0.696835
1940	0.880952	0.72973	0.544379	0.86747	0.4	0.67234	0.647119	0.684506	0.684506
1945	0.880952	0.72973	0.544379	0.86747	0.4	0.67234	0.647119	0.684506	0.684506
1950	0.894118	0.72973	0.547619	0.86747	0.4	0.676596	0.651462	0.687787	0.687787
1955	0.880952	0.72973	0.547619	0.86747	0.42623	0.676596	0.65104	0.6904	0.6904
1960	0.880952	0.72973	0.559524	0.86747	0.42623	0.680851	0.656852	0.692781	0.692781
1965	0.880952	0.72973	0.552941	0.86747	0.40678	0.676596	0.65491	0.687575	0.687575
1970	0.880952	0.72973	0.556213	0.86747	0.4	0.676596	0.652949	0.686873	0.686873
1975	0.880952	0.72973	0.544379	0.86747	0.4	0.67234	0.647119	0.684506	0.684506
1980	0.880952	0.72973	0.544379	0.86747	0.4	0.67234	0.647119	0.684506	0.684506
1985	0.880952	0.72973	0.544379	0.86747	0.4	0.67234	0.647119	0.684506	0.684506
1990	0.880952	0.72973	0.556213	0.86747	0.4	0.676596	0.652949	0.686873	0.686873
1995	0.880952	0.72973	0.556213	0.86747	0.4	0.676596	0.652949	0.686873	0.686873
2000	0.880952	0.72973	0.552941	0.86747	0.40678	0.676596	0.65491	0.687575	0.687575

## Sheet: SGD
Number of features	Pre-vaccination	ChAdOx1-Onset	MenACWY-Onset	ChAdOx1-7D	MenACWY-7D	ACC	MCC	Macro F1	Weighted F1
5	0.333333	0.26087	0.169492	0.181818	0.383838	0.283333	0.114615	0.26587	0.263519
10	0.347826	0.315789	0.192308	0.081633	0.574713	0.338889	0.21084	0.302454	0.308659
15	0.304348	0.107143	0.301075	0.157895	0.539326	0.3	0.116636	0.281957	0.296453
20	0.190476	0.208955	0.322581	0	0.541667	0.316667	0.119873	0.252736	0.276605
25	0.310345	0.257143	0.169492	0.307692	0.526316	0.333333	0.179014	0.314197	0.312564
30	0.293333	0.245614	0.225352	0.25	0.574257	0.344444	0.184685	0.317711	0.3236
35	0.105263	0.15873	0.262626	0.317073	0.384615	0.266667	0.074258	0.245662	0.255087
40	0.4	0.142857	0.357143	0.290323	0.512195	0.366667	0.216534	0.340504	0.348943
45	0.387097	0.27957	0.325581	0.363636	0.4375	0.35	0.192341	0.358677	0.358892
50	0.329412	0.301887	0.355556	0.4375	0.529412	0.388889	0.242801	0.390753	0.394762
55	0.304348	0.21875	0.365591	0.394737	0.54321	0.377778	0.217347	0.365327	0.374119
60	0.418605	0.32	0.315789	0.444444	0.531915	0.411111	0.265553	0.406151	0.403797
65	0.307692	0.328358	0.315789	0.343434	0.301887	0.322222	0.174448	0.319432	0.31823
70	0.4	0.333333	0.416667	0.40625	0.527778	0.422222	0.280374	0.416806	0.422276
75	0.436782	0.322581	0.278481	0.344828	0.513514	0.383333	0.238698	0.379237	0.376663
80	0.488372	0.142857	0.216867	0.333333	0.506024	0.361111	0.208635	0.337491	0.332316
85	0.114286	0.052632	0.272	0.153846	0.477273	0.255556	0.044401	0.214007	0.233437
90	0.341463	0.166667	0.314607	0.25	0.520548	0.327778	0.161559	0.318657	0.327952
95	0.371429	0.12	0.367816	0.088889	0.462963	0.327778	0.152417	0.282219	0.29815
100	0.539683	0.191781	0.493151	0.222222	0.536082	0.411111	0.266069	0.396584	0.410021
105	0.5	0.273973	0.447059	0.163265	0.47619	0.388889	0.229021	0.372097	0.383192
110	0.444444	0.242424	0.534884	0.108108	0.505051	0.411111	0.261501	0.366982	0.388771
115	0.612903	0.222222	0.482759	0.136364	0.495575	0.427778	0.280918	0.389965	0.401148
120	0.45614	0.25	0.490566	0.204082	0.478261	0.405556	0.243872	0.37581	0.390366
125	0.571429	0.139535	0.56	0.232558	0.57732	0.477778	0.346501	0.416168	0.434127
130	0.5	0.151515	0.441558	0	0.442623	0.361111	0.200592	0.307139	0.324449
135	0.349206	0.294118	0.504854	0.25	0.538462	0.411111	0.255172	0.387328	0.406322
140	0.535714	0.206897	0.517647	0.233766	0.452381	0.394444	0.242582	0.389281	0.401407
145	0.38806	0.16	0.461538	0.273684	0.485714	0.361111	0.216302	0.353799	0.368616
150	0.358209	0.122449	0.461538	0.282051	0.5	0.366667	0.213186	0.34485	0.361571
155	0.295082	0.307692	0.435897	0.329114	0.511111	0.388889	0.239897	0.375779	0.389041
160	0.369231	0.310345	0.453333	0.351648	0.338028	0.366667	0.222067	0.364517	0.370357
165	0.491803	0.294118	0.545455	0.333333	0.5	0.444444	0.305396	0.432942	0.445025
170	0.561404	0.217391	0.505495	0.425	0.488372	0.455556	0.320008	0.439532	0.444367
175	0.515152	0.210526	0.428571	0.245614	0.467532	0.377778	0.222391	0.373479	0.380927
180	0.485714	0.222222	0.441558	0.322581	0.43299	0.394444	0.244892	0.381013	0.386679
185	0.440678	0.245614	0.534884	0.333333	0.486486	0.416667	0.275348	0.408199	0.422058
190	0.516129	0.16	0.506329	0.214286	0.477876	0.405556	0.256496	0.374924	0.389259
195	0.507937	0.295082	0.447059	0.361446	0.352941	0.394444	0.249699	0.392893	0.393298
200	0.472727	0.218182	0.541176	0.337079	0.552632	0.433333	0.298188	0.424359	0.439526
205	0.424242	0.392157	0.493827	0.373626	0.422535	0.422222	0.290686	0.421278	0.427705
210	0.493151	0.328767	0.58427	0.32	0.533333	0.466667	0.334063	0.451904	0.4671
215	0.526316	0.2	0.511628	0.340426	0.505495	0.438889	0.297978	0.416773	0.426932
220	0.551724	0.27451	0.580645	0.321839	0.366197	0.427778	0.289189	0.418983	0.42788
225	0.594595	0.409639	0.554217	0.32	0.571429	0.5	0.382775	0.489976	0.4991
230	0.438356	0.285714	0.571429	0.419355	0.535211	0.455556	0.323765	0.450013	0.464013
235	0.607143	0.328358	0.444444	0.426667	0.6	0.483333	0.360593	0.481322	0.481844
240	0.45283	0.24	0.571429	0.421053	0.394737	0.438889	0.293924	0.41601	0.42625
245	0.612903	0.412698	0.515464	0.45283	0.564706	0.516667	0.389199	0.51172	0.513099
250	0.590164	0.26087	0.62069	0.392857	0.505747	0.483333	0.350335	0.474065	0.485651
255	0.47619	0.4	0.549451	0.447761	0.539326	0.494444	0.365586	0.482546	0.490994
260	0.545455	0.307692	0.62069	0.37037	0.644444	0.527778	0.411997	0.49773	0.514877
265	0.5	0.358974	0.55814	0.393443	0.535211	0.472222	0.342366	0.469154	0.479587
270	0.490566	0.190476	0.42	0.463415	0.354839	0.388889	0.237022	0.383859	0.381683
275	0.333333	0.295082	0.593407	0.42	0.366667	0.422222	0.292005	0.401698	0.416266
280	0.448276	0.315789	0.631579	0.45	0.371429	0.461111	0.327813	0.443415	0.454632
285	0.514286	0.34375	0.585859	0.412698	0.4375	0.472222	0.340836	0.458819	0.467288
290	0.489796	0.192308	0.511628	0.375	0.451613	0.416667	0.269944	0.404069	0.413127
295	0.412698	0.363636	0.534884	0.407407	0.550725	0.455556	0.323736	0.45387	0.466165
300	0.4	0.324324	0.619048	0.371429	0.467532	0.444444	0.306192	0.436467	0.453942
305	0.451613	0.365854	0.56	0.366667	0.444444	0.438889	0.303668	0.437716	0.448401
310	0.4	0.25974	0.581395	0.351351	0.470588	0.416667	0.274327	0.412615	0.42962
315	0.32	0.222222	0.43038	0.307692	0.395062	0.338889	0.175817	0.335071	0.345942
320	0.4375	0.262295	0.493827	0.358974	0.447368	0.405556	0.261861	0.399993	0.409247
325	0.537313	0.142857	0.488889	0.461538	0.481928	0.45	0.315921	0.422505	0.427107
330	0.547619	0.344828	0.520548	0.269231	0.580645	0.477778	0.357834	0.452574	0.464497
335	0.428571	0.38806	0.527778	0.348837	0.481013	0.433333	0.302891	0.434852	0.445704
340	0.467532	0.307692	0.610526	0.327869	0.426667	0.45	0.313025	0.428057	0.44298
345	0.481013	0.163265	0.434783	0.424242	0.378378	0.394444	0.245679	0.376336	0.377848
350	0.493151	0.090909	0.505747	0.354839	0.489362	0.422222	0.277874	0.386801	0.39878
355	0.488889	0.253521	0.450704	0.357143	0.361111	0.388889	0.252398	0.382274	0.384705
360	0.407407	0.292683	0.536585	0.363636	0.4	0.4	0.257783	0.400062	0.411122
365	0.350877	0.196721	0.43299	0.4	0.371429	0.361111	0.198453	0.350403	0.356924
370	0.363636	0.355556	0.447368	0.328767	0.454545	0.388889	0.247338	0.389975	0.398914
375	0.354839	0.337662	0.545455	0.323529	0.4	0.4	0.253145	0.392297	0.40653
380	0.327869	0.275862	0.457831	0.352941	0.355556	0.361111	0.199103	0.354012	0.362754
385	0.321429	0.347826	0.48	0.328358	0.365591	0.372222	0.216064	0.368641	0.378887
390	0.542857	0.206897	0.484211	0.322581	0.48	0.422222	0.275142	0.407309	0.414921
395	0.538462	0.27907	0.436782	0.405797	0.363636	0.394444	0.246653	0.404749	0.402425
400	0.5	0.333333	0.446429	0.4	0.432432	0.427778	0.275884	0.422439	0.423399
405	0.464286	0.307692	0.511111	0.272727	0.485714	0.411111	0.26342	0.408306	0.420758
410	0.53125	0.131148	0.518519	0.44898	0.285714	0.4	0.270453	0.383122	0.384934
415	0.372093	0.298507	0.577778	0.348837	0.405405	0.411111	0.266066	0.400524	0.416021
420	0.576271	0.27451	0.549451	0.395349	0.383562	0.444444	0.310345	0.435828	0.439896
425	0.478261	0.081633	0.510638	0.393443	0.122449	0.355556	0.223381	0.317285	0.318817
430	0.523077	0.290323	0.561798	0.344828	0.44186	0.444444	0.301343	0.432377	0.442308
435	0.597015	0.337349	0.494624	0.311111	0.416667	0.438889	0.298438	0.431353	0.433944
440	0.509091	0.237288	0.494624	0.378378	0.379747	0.405556	0.25328	0.399826	0.404236
445	0.377358	0.196078	0.571429	0.386364	0.314286	0.394444	0.244776	0.369103	0.381932
450	0.54902	0.12	0.471698	0.361905	0.208333	0.366667	0.223582	0.342191	0.34139
455	0.468085	0.266667	0.493827	0.408602	0.405063	0.411111	0.271992	0.408449	0.413611
460	0.482759	0.3125	0.435897	0.395062	0.379747	0.4	0.255539	0.401193	0.401229
465	0.47619	0.320988	0.494382	0.454545	0.393443	0.427778	0.289916	0.42791	0.430031
470	0.481481	0.309859	0.481013	0.303797	0.363636	0.383333	0.233613	0.387957	0.393438
475	0.4	0.3	0.511628	0.405797	0.218182	0.377778	0.232501	0.367121	0.370366
480	0.385965	0.253968	0.55914	0.297297	0.30137	0.372222	0.212938	0.359548	0.372937
485	0.464286	0.2	0.525253	0.328358	0.282051	0.372222	0.2077	0.35999	0.367589
490	0.431373	0.20339	0.565217	0.387097	0.276923	0.388889	0.242949	0.3728	0.381965
495	0.458333	0.27907	0.53012	0.442478	0.410959	0.438889	0.32471	0.424192	0.430779
500	0.52381	0.352941	0.55	0.311688	0.338983	0.405556	0.274255	0.415484	0.421869
505	0.528302	0.184615	0.54	0.285714	0.307692	0.377778	0.220227	0.369265	0.377666
510	0.550725	0.301887	0.525	0.469388	0.333333	0.45	0.335683	0.436067	0.435314
515	0.566038	0.393939	0.5	0.37037	0.428571	0.444444	0.311364	0.451784	0.45332
520	0.530612	0.142857	0.55102	0.46	0.280702	0.416667	0.283984	0.393038	0.39616
525	0.530612	0.301887	0.590909	0.430108	0.415584	0.461111	0.334118	0.45382	0.461472
530	0.434783	0.24	0.477876	0.351351	0.230769	0.361111	0.199583	0.346956	0.34995
535	0.566667	0.259259	0.62069	0.36	0.305085	0.433333	0.310247	0.42234	0.430388
540	0.586207	0.318841	0.452381	0.318841	0.475	0.427778	0.284213	0.430254	0.432355
545	0.555556	0.290323	0.622222	0.4	0.305085	0.444444	0.319065	0.434637	0.441359
550	0.5	0.349206	0.615385	0.351351	0.352941	0.444444	0.307668	0.433777	0.444211
555	0.557377	0.277778	0.588235	0.363636	0.447368	0.45	0.312743	0.446879	0.456827
560	0.492308	0.34375	0.575	0.366197	0.5	0.461111	0.329622	0.455451	0.467398
565	0.382979	0.289855	0.567901	0.380952	0.310345	0.394444	0.264434	0.386406	0.397309
570	0.551724	0.214286	0.479167	0.377778	0.366667	0.405556	0.264533	0.397924	0.399772
575	0.553191	0.222222	0.525	0.368932	0.447059	0.427778	0.300611	0.423281	0.430268
580	0.391304	0.28169	0.465116	0.4	0.38961	0.388889	0.236885	0.385544	0.391545
585	0.52459	0.241379	0.475	0.333333	0.422535	0.4	0.260664	0.399368	0.404598
590	0.448276	0.086957	0.547368	0.426966	0.444444	0.422222	0.282748	0.390802	0.403484
595	0.472727	0.222222	0.515464	0.307692	0.289474	0.372222	0.211575	0.361516	0.368713
600	0.628571	0.172414	0.346667	0.311688	0.4	0.377778	0.230238	0.371868	0.366457
605	0.571429	0.204082	0.477876	0.360656	0.469136	0.433333	0.281357	0.416636	0.421225
610	0.545455	0.375	0.594595	0.292135	0.196078	0.405556	0.281675	0.400652	0.405235
615	0.550725	0.222222	0.555556	0.372881	0.43038	0.438889	0.296272	0.426353	0.434708
620	0.603175	0.4	0.560976	0.307692	0.453333	0.466667	0.335922	0.465035	0.47153
625	0.380952	0.254545	0.446429	0.352941	0.35443	0.372222	0.202904	0.35786	0.364165
630	0.5	0.333333	0.615385	0.418605	0.40678	0.461111	0.335777	0.45482	0.464773
635	0.464286	0.173913	0.606742	0.375	0.280702	0.405556	0.282855	0.380128	0.39155
640	0.45614	0.297297	0.426667	0.241379	0.395833	0.366667	0.207915	0.363463	0.369793
645	0.518519	0.32	0.469136	0.409091	0.258065	0.394444	0.255096	0.394962	0.391666
650	0.53125	0.178571	0.489362	0.506667	0.394366	0.433333	0.292118	0.420043	0.420378
655	0.5	0.2	0.509804	0.441558	0.447761	0.438889	0.299421	0.419825	0.425921
660	0.54902	0.342105	0.56	0.373626	0.41791	0.438889	0.314519	0.448532	0.454856
665	0.45614	0.275862	0.484848	0.361111	0.459459	0.416667	0.26631	0.407484	0.415503
670	0.56	0.177778	0.568627	0.350877	0.469136	0.461111	0.324031	0.425284	0.436628
675	0.557377	0.315789	0.520833	0.352941	0.421053	0.438889	0.293511	0.433599	0.43842
680	0.463768	0.218182	0.564103	0.417582	0.298507	0.405556	0.27259	0.392428	0.399602
685	0.436364	0.27451	0.636364	0.425532	0.472222	0.466667	0.343879	0.448998	0.465275
690	0.472727	0.26087	0.606742	0.38	0.457143	0.45	0.327302	0.435496	0.449875
695	0.633333	0.346667	0.520548	0.363636	0.373333	0.438889	0.308259	0.447504	0.447157
700	0.576271	0.290909	0.526316	0.483516	0.481013	0.477778	0.360379	0.471605	0.473754
705	0.466667	0.351351	0.536082	0.338983	0.371429	0.422222	0.273881	0.412902	0.420677
710	0.54902	0.235294	0.615385	0.377778	0.493506	0.466667	0.338835	0.454197	0.467647
715	0.552632	0.28	0.6	0.405405	0.342857	0.455556	0.326017	0.436179	0.442698
720	0.385965	0.309859	0.53012	0.226415	0.3125	0.361111	0.195958	0.352972	0.366328
725	0.6	0.277778	0.526316	0.359551	0.380952	0.422222	0.293726	0.428919	0.431717
730	0.578947	0.26087	0.453333	0.264706	0.416667	0.4	0.260071	0.394905	0.398496
735	0.483871	0.088889	0.602151	0.376812	0.417582	0.427778	0.281033	0.393861	0.409399
740	0.4	0.139535	0.629213	0.336842	0.409091	0.411111	0.26974	0.382936	0.403643
745	0.603175	0.318841	0.530612	0.38806	0.412698	0.455556	0.319578	0.450677	0.452861
750	0.45614	0.297297	0.547368	0.416667	0.419355	0.433333	0.293433	0.427366	0.435882
755	0.490566	0.285714	0.60241	0.333333	0.388889	0.422222	0.289243	0.420182	0.432848
760	0.517241	0.285714	0.439024	0.365854	0.512195	0.427778	0.288614	0.424006	0.427991
765	0.434783	0.275862	0.542056	0.258065	0.3125	0.388889	0.232436	0.364653	0.376351
770	0.461538	0.297872	0.54	0.390244	0.30303	0.416667	0.274296	0.398537	0.404033
775	0.297872	0.153846	0.553191	0.416667	0.233333	0.377778	0.248953	0.330982	0.343233
780	0.525	0.269231	0.477273	0.4	0.426667	0.433333	0.296268	0.419634	0.422415
785	0.571429	0.333333	0.653061	0.333333	0.489796	0.5	0.3673	0.47619	0.490816
790	0.489796	0.333333	0.54321	0.326087	0.3	0.394444	0.257663	0.398485	0.404542
795	0.575758	0.28	0.591837	0.37931	0.477273	0.483333	0.348725	0.460835	0.47056
800	0.553846	0.307692	0.430108	0.226415	0.366197	0.383333	0.226853	0.376852	0.379094
805	0.4	0.26087	0.597938	0.302326	0.320988	0.394444	0.241809	0.376424	0.3919
810	0.508475	0.156863	0.478632	0.393443	0.305556	0.388889	0.225726	0.368594	0.370828
815	0.488889	0.237288	0.472222	0.363636	0.31746	0.372222	0.249087	0.375899	0.378487
820	0.486486	0.146341	0.541176	0.259259	0.358491	0.388889	0.235721	0.358351	0.371381
825	0.545455	0.285714	0.561798	0.27027	0.352941	0.411111	0.266864	0.403236	0.412389
830	0.507937	0.156863	0.409639	0.404762	0.278481	0.361111	0.206116	0.351536	0.348446
835	0.507463	0.333333	0.598131	0.384615	0.533333	0.488889	0.367196	0.471375	0.484632
840	0.553846	0.244898	0.613861	0.337662	0.441176	0.461111	0.328127	0.438289	0.451182
845	0.545455	0.337662	0.494382	0.41791	0.393443	0.438889	0.304087	0.43777	0.438141
850	0.553846	0.277778	0.465116	0.380952	0.378378	0.411111	0.264256	0.411214	0.411282
855	0.5625	0.25	0.632653	0.37037	0.463768	0.477778	0.351311	0.455858	0.469016
860	0.607595	0.346667	0.547619	0.42623	0.393443	0.472222	0.351373	0.464311	0.465091
865	0.485714	0.235294	0.536585	0.352941	0.444444	0.422222	0.288273	0.410996	0.421558
870	0.530612	0.237288	0.574468	0.358974	0.425	0.433333	0.28857	0.425269	0.435625
875	0.566038	0.294118	0.658824	0.470588	0.492754	0.5	0.382754	0.496464	0.507812
880	0.611111	0.3125	0.486486	0.41791	0.481928	0.466667	0.340375	0.461987	0.4622
885	0.610169	0.173913	0.574257	0.404762	0.514286	0.477778	0.35106	0.455478	0.464737
890	0.60274	0.230769	0.554217	0.425	0.416667	0.461111	0.336071	0.445878	0.449869
895	0.636364	0.322581	0.451613	0.25	0.4	0.416667	0.26803	0.412111	0.412364
900	0.468085	0.268657	0.478261	0.382022	0.4	0.4	0.255271	0.399405	0.404328
905	0.533333	0.28169	0.510638	0.344828	0.349206	0.4	0.254652	0.403939	0.407915
910	0.684932	0.259259	0.608696	0.4	0.507042	0.511111	0.392593	0.491986	0.498978
915	0.444444	0.365385	0.55	0.301887	0.347826	0.405556	0.267353	0.401908	0.411745
920	0.575758	0.357895	0.457831	0.32	0.30303	0.405556	0.265298	0.402903	0.400277
925	0.492308	0.314286	0.475	0.413793	0.344828	0.411111	0.279493	0.408043	0.408473
930	0.517241	0.379747	0.617284	0.342105	0.393939	0.45	0.320854	0.450063	0.460881
935	0.507937	0.375	0.520833	0.369231	0.333333	0.427778	0.281338	0.421267	0.424044
940	0.514286	0.321429	0.409091	0.383562	0.383562	0.405556	0.259685	0.402386	0.399898
945	0.47619	0.269231	0.533333	0.351351	0.3125	0.388889	0.239929	0.388521	0.395077
950	0.421053	0.327869	0.589474	0.357143	0.43956	0.444444	0.296996	0.42702	0.44151
955	0.408163	0.25641	0.564103	0.349515	0.395604	0.405556	0.273213	0.394759	0.408424
960	0.4	0.344828	0.551724	0.333333	0.264151	0.388889	0.24794	0.378807	0.387447
965	0.536585	0.290909	0.607595	0.311111	0.505051	0.477778	0.354266	0.45025	0.465324
970	0.507463	0.195122	0.595745	0.394737	0.365854	0.438889	0.300001	0.411784	0.422209
975	0.590164	0.175439	0.590476	0.380952	0.27027	0.422222	0.270574	0.40146	0.406479
980	0.561404	0.285714	0.519481	0.356164	0.412371	0.427778	0.286676	0.427027	0.431761
985	0.510638	0.27451	0.541667	0.32967	0.426667	0.422222	0.280697	0.41663	0.426162
990	0.580645	0.177778	0.54321	0.404762	0.409091	0.438889	0.30546	0.423097	0.428621
995	0.415094	0.190476	0.619048	0.330275	0.277778	0.383333	0.247891	0.366534	0.381755
1000	0.523077	0.275862	0.533333	0.447761	0.425	0.45	0.310424	0.441007	0.44554
1005	0.434783	0.188679	0.509434	0.383562	0.439024	0.411111	0.25503	0.391096	0.401585
1010	0.310345	0.229508	0.5	0.235294	0.453608	0.361111	0.201282	0.345751	0.36517
1015	0.3	0.272727	0.525	0.193548	0.438596	0.372222	0.213799	0.345974	0.367577
1020	0.447761	0.28125	0.606742	0.37037	0.237288	0.405556	0.265688	0.388682	0.397906
1025	0.292683	0.25	0.58	0.337662	0.382979	0.4	0.242388	0.368665	0.387943
1030	0.461538	0.325581	0.575	0.325581	0.321429	0.4	0.266425	0.401826	0.411666
1035	0.529412	0.15873	0.606061	0.295082	0.231884	0.388889	0.232651	0.364234	0.374642
1040	0.447368	0.303797	0.577778	0.31746	0.192308	0.388889	0.246865	0.367742	0.37535
1045	0.526316	0.273973	0.608696	0.289855	0.463768	0.438889	0.298057	0.432521	0.447906
1050	0.465753	0.259259	0.505495	0.315789	0.376471	0.4	0.246921	0.384553	0.392942
1055	0.447761	0.339623	0.463415	0.253521	0.390805	0.383333	0.23029	0.379025	0.386676
1060	0.478261	0.40678	0.574713	0.30303	0.431373	0.444444	0.300571	0.438831	0.450455
1065	0.530612	0.315789	0.56	0.225806	0.304348	0.394444	0.231559	0.387311	0.396563
1070	0.555556	0.275862	0.554455	0.393939	0.246914	0.411111	0.255288	0.405345	0.406753
1075	0.458333	0.225806	0.579439	0.31746	0.3	0.394444	0.23145	0.376208	0.387782
1080	0.4	0.16	0.444444	0.37037	0.27957	0.338889	0.173942	0.330877	0.335235
1085	0.447368	0.235294	0.352941	0.366197	0.333333	0.344444	0.200673	0.347027	0.344329
1090	0.313725	0.290909	0.658824	0.313725	0.298507	0.388889	0.250041	0.375138	0.396185
1095	0.507463	0.371429	0.629213	0.210526	0.38961	0.438889	0.29671	0.421648	0.43798
1100	0.434783	0.378378	0.52381	0.31746	0.371429	0.411111	0.267535	0.405172	0.413703
1105	0.440678	0.205128	0.534884	0.262295	0.434783	0.405556	0.255404	0.375554	0.391019
1110	0.444444	0.338983	0.595238	0.240964	0.375	0.4	0.25251	0.398926	0.414752
1115	0.481481	0.25	0.54902	0.395604	0.4	0.433333	0.297513	0.415221	0.423806
1120	0.434783	0.192308	0.493506	0.337079	0.30137	0.361111	0.213804	0.351809	0.35899
1125	0.448276	0.193548	0.45	0.371429	0.444444	0.388889	0.235519	0.381539	0.388345
1130	0.461538	0.215385	0.582524	0.360656	0.303797	0.4	0.239955	0.38478	0.395257
1135	0.266667	0.051282	0.612613	0.436782	0.333333	0.405556	0.254709	0.340135	0.361047
1140	0.431373	0.30137	0.578313	0.324324	0.405063	0.411111	0.264692	0.408089	0.422073
1145	0.421053	0.298507	0.547619	0.285714	0.35	0.377778	0.226566	0.380579	0.392893
1150	0.28	0.368421	0.545455	0.275862	0.314286	0.361111	0.211155	0.356805	0.372644
1155	0.222222	0.305556	0.568421	0.25	0.387097	0.377778	0.212255	0.346659	0.370081
1160	0.485714	0.2	0.597938	0.361111	0.394366	0.433333	0.292476	0.407826	0.421062
1165	0.379747	0.3	0.547619	0.226415	0.357143	0.377778	0.223351	0.362185	0.378256
1170	0.416667	0.289855	0.589744	0.297297	0.298507	0.383333	0.239165	0.378414	0.391801
1175	0.567164	0.30303	0.551724	0.318841	0.338028	0.422222	0.279821	0.415757	0.421129
1180	0.492754	0.366197	0.6	0.275862	0.388889	0.438889	0.298356	0.42474	0.437748
1185	0.360656	0.170213	0.589474	0.366197	0.372093	0.4	0.245401	0.371726	0.389017
1190	0.4	0.162162	0.574257	0.277778	0.423529	0.405556	0.253782	0.367545	0.386886
1195	0.4	0.41791	0.515464	0.470588	0.433735	0.455556	0.31249	0.44754	0.452881
1200	0.363636	0.173913	0.504673	0.322581	0.422222	0.388889	0.224237	0.357405	0.372182
1205	0.385965	0.193548	0.609756	0.36	0.20339	0.366667	0.225176	0.350532	0.363209
1210	0.423077	0.218182	0.561798	0.318182	0.263158	0.366667	0.210531	0.356879	0.367826
1215	0.346154	0.272727	0.560976	0.382979	0.30303	0.383333	0.240512	0.373173	0.3851
1220	0.4	0.295082	0.589474	0.289474	0.383562	0.405556	0.254574	0.391518	0.408073
1225	0.177778	0.147059	0.525	0.357143	0.218182	0.311111	0.159799	0.285032	0.301907
1230	0.325581	0.317073	0.586957	0.280702	0.395349	0.4	0.243275	0.381132	0.400681
1235	0.384615	0.2	0.583333	0.351351	0.431818	0.416667	0.265105	0.390224	0.407864
1240	0.363636	0.285714	0.622222	0.322581	0.285714	0.388889	0.241624	0.375974	0.392279
1245	0.333333	0.102564	0.653846	0.404494	0.351351	0.422222	0.28062	0.369118	0.390679
1250	0.509091	0.25	0.568421	0.305085	0.43038	0.422222	0.271182	0.412595	0.425153
1255	0.42623	0.146341	0.553571	0.295082	0.4	0.405556	0.247113	0.364245	0.380335
1260	0.254545	0.055556	0.630435	0.339286	0.307692	0.366667	0.228036	0.317503	0.342442
1265	0.5	0.24	0.595238	0.415842	0.363636	0.433333	0.305169	0.422943	0.432114
1270	0.470588	0.190476	0.543689	0.276923	0.307692	0.372222	0.205359	0.357874	0.36894
1275	0.425532	0.181818	0.505495	0.387097	0.376471	0.394444	0.246457	0.375282	0.384149
1280	0.474576	0.333333	0.531646	0.444444	0.47619	0.461111	0.337122	0.452038	0.458929
1285	0.468085	0.1	0.581818	0.329897	0.363636	0.405556	0.263291	0.368687	0.383477
1290	0.461538	0.311688	0.554217	0.298507	0.345679	0.394444	0.24222	0.394326	0.404703
1295	0.581818	0.188679	0.607595	0.317757	0.363636	0.411111	0.286182	0.411897	0.422766
1300	0.515152	0.271186	0.555556	0.323529	0.337662	0.411111	0.262489	0.400617	0.408609
1305	0.466667	0.321429	0.533333	0.321839	0.390244	0.405556	0.266346	0.406702	0.415902
1310	0.433333	0.297872	0.383562	0.291667	0.404762	0.361111	0.214854	0.362239	0.365384
1315	0.176471	0.266667	0.517647	0.333333	0.238806	0.333333	0.182837	0.306585	0.322434
1320	0.542857	0.30303	0.585366	0.28169	0.338028	0.416667	0.276368	0.410194	0.419805
1325	0.53012	0.218182	0.619048	0.354839	0.342105	0.433333	0.298231	0.412859	0.424112
1330	0.436364	0.333333	0.588235	0.246154	0.328358	0.416667	0.262877	0.386489	0.400827
1335	0.40678	0.24	0.579439	0.311688	0.328358	0.4	0.247356	0.373253	0.387576
1340	0.285714	0.2	0.578313	0.283186	0.277778	0.338889	0.189667	0.324998	0.344172
1345	0.508475	0.296296	0.545455	0.352941	0.413793	0.416667	0.287778	0.423392	0.431743
1350	0.535714	0.258065	0.551724	0.258065	0.322581	0.383333	0.235036	0.38523	0.39417
1355	0.578947	0.140351	0.563107	0.280702	0.328358	0.411111	0.262343	0.378293	0.387616
1360	0.5	0.296296	0.571429	0.285714	0.307692	0.4	0.249122	0.392226	0.401787
1365	0.5	0.205882	0.606742	0.40678	0.477273	0.45	0.30679	0.439335	0.453236
1370	0.470588	0.243902	0.533333	0.354839	0.413793	0.405556	0.263321	0.403291	0.413184
1375	0.542857	0.208333	0.530612	0.230769	0.181818	0.361111	0.203559	0.338878	0.344079
1380	0.619718	0.363636	0.44	0.1875	0.228571	0.377778	0.219344	0.367885	0.364713
1385	0.440678	0.181818	0.564706	0.361702	0.298507	0.383333	0.239815	0.369482	0.380059
1390	0.470588	0.326531	0.493827	0.2	0.375	0.377778	0.225127	0.373189	0.383375
1395	0.539326	0.357143	0.560976	0.295082	0.388889	0.444444	0.31712	0.428283	0.436605
1400	0.545455	0.338028	0.531646	0.280702	0.5	0.45	0.318768	0.439166	0.449342
1405	0.54902	0.30137	0.531646	0.352941	0.472222	0.433333	0.300365	0.44144	0.448908
1410	0.36	0.324324	0.471698	0.275862	0.305556	0.361111	0.191373	0.347488	0.356201
1415	0.596491	0.264151	0.571429	0.273973	0.408602	0.427778	0.283564	0.422929	0.432468
1420	0.5	0.042553	0.576271	0.254545	0.277778	0.383333	0.220039	0.33023	0.344524
1425	0.527778	0.115385	0.528926	0.157895	0.311688	0.383333	0.218544	0.328334	0.341605
1430	0.56338	0.324324	0.55	0.254545	0.375	0.422222	0.280506	0.41345	0.421678
1435	0.491228	0.307692	0.513274	0.188679	0.361111	0.394444	0.232023	0.372397	0.383274
1440	0.507937	0.305085	0.529915	0.27451	0.428571	0.433333	0.283201	0.409203	0.419504
1445	0.638889	0.233333	0.505747	0.177778	0.416667	0.422222	0.274725	0.394483	0.402303
1450	0.608696	0.237288	0.617021	0.366197	0.38806	0.461111	0.328546	0.443452	0.452106
1455	0.421053	0.277778	0.527778	0.305556	0.367816	0.377778	0.227034	0.379996	0.391277
1460	0.514286	0.195122	0.553191	0.263158	0.379747	0.405556	0.258704	0.381101	0.393431
1465	0.494118	0.327869	0.555556	0.111111	0.409091	0.422222	0.279884	0.379549	0.396479
1470	0.37931	0.285714	0.5	0.309859	0.405405	0.394444	0.236152	0.376058	0.388033
1475	0.4	0.219178	0.465116	0.361111	0.405797	0.372222	0.217687	0.370241	0.378691
1480	0.360656	0.219178	0.539326	0.361446	0.333333	0.372222	0.2254	0.362788	0.375279
1485	0.380952	0.235294	0.521739	0.278481	0.405063	0.372222	0.211953	0.364306	0.379423
1490	0.597403	0.25	0.511628	0.3125	0.347826	0.416667	0.275889	0.403871	0.406984
1495	0.459016	0.204082	0.574468	0.296296	0.470588	0.433333	0.284551	0.40089	0.41794
1500	0.513514	0.310345	0.594059	0.28	0.467532	0.461111	0.322581	0.43309	0.447905
1505	0.40678	0.083333	0.577778	0.328767	0.377778	0.383333	0.22555	0.354887	0.372523
1510	0.575758	0.2	0.56	0.387097	0.416667	0.444444	0.3014	0.427904	0.435073
1515	0.482759	0.233333	0.551724	0.320988	0.351351	0.394444	0.245413	0.388031	0.398145
1520	0.484848	0.262295	0.534653	0.230769	0.275	0.377778	0.213549	0.357513	0.366906
1525	0.484211	0.241379	0.682353	0.264151	0.405797	0.444444	0.319361	0.415578	0.436891
1530	0.416667	0.16	0.653061	0.376471	0.303797	0.411111	0.262284	0.381999	0.398928
1535	0.489796	0.233333	0.593407	0.375	0.35	0.416667	0.269137	0.408307	0.418857
1540	0.564103	0.405405	0.560976	0.266667	0.469136	0.472222	0.345108	0.453257	0.462988
1545	0.571429	0.241379	0.610526	0.45	0.34375	0.461111	0.330819	0.443417	0.44903
1550	0.440678	0.156863	0.593407	0.466667	0.289855	0.416667	0.277859	0.389494	0.398502
1555	0.537313	0.275	0.528736	0.275862	0.352941	0.4	0.252563	0.39397	0.401412
1560	0.48	0.242424	0.571429	0.295082	0.41791	0.416667	0.273401	0.401369	0.415355
1565	0.470588	0.237288	0.435644	0.139535	0.494382	0.388889	0.226397	0.355487	0.368936
1570	0.545455	0.246914	0.469388	0.315789	0.325	0.372222	0.206526	0.380509	0.382368
1575	0.551724	0.297872	0.626263	0.305085	0.453608	0.472222	0.333134	0.44691	0.461192
1580	0.5	0.307692	0.586957	0.338983	0.419753	0.45	0.31209	0.430677	0.442334
1585	0.487179	0.27451	0.551724	0.294118	0.394737	0.416667	0.275226	0.400454	0.41181
1590	0.355556	0.342105	0.602151	0.380952	0.354839	0.422222	0.283356	0.40712	0.421548
1595	0.486486	0.188679	0.547619	0.377778	0.237288	0.388889	0.252542	0.36757	0.372971
1600	0.55814	0.290909	0.592593	0.216216	0.4	0.422222	0.269354	0.411571	0.425135
1605	0.509091	0.360656	0.589474	0.295082	0.5	0.466667	0.325698	0.45086	0.465128
1610	0.477612	0.254545	0.583333	0.290909	0.45977	0.438889	0.292224	0.413234	0.42914
1615	0.52459	0.328358	0.516854	0.444444	0.309859	0.427778	0.285437	0.424821	0.424326
1620	0.478873	0.285714	0.542056	0.432432	0.192308	0.416667	0.276644	0.386277	0.386945
1625	0.390244	0.275862	0.492754	0.294737	0.412371	0.372222	0.226868	0.373194	0.385163
1630	0.583333	0.228571	0.473684	0.285714	0.379747	0.394444	0.248641	0.39021	0.393687
1635	0.514286	0.3	0.565657	0.352941	0.412698	0.444444	0.306993	0.429116	0.438383
1640	0.394366	0.26087	0.645833	0.404762	0.412698	0.45	0.322156	0.423706	0.441461
1645	0.478261	0.394737	0.47619	0.298851	0.298507	0.383333	0.236676	0.389309	0.391562
1650	0.512821	0.262295	0.527473	0.205128	0.395604	0.411111	0.261553	0.380664	0.392735
1655	0.507463	0.264151	0.604167	0.285714	0.38806	0.427778	0.287311	0.409911	0.423951
1660	0.459016	0.307692	0.553191	0.307692	0.225806	0.383333	0.232041	0.37068	0.377523
1665	0.556962	0.328358	0.595238	0.310345	0.388889	0.45	0.317989	0.435958	0.445659
1670	0.591549	0.394366	0.447059	0.162162	0.4375	0.433333	0.29068	0.406527	0.411017
1675	0.551724	0.366667	0.512821	0.32	0.28125	0.4	0.268558	0.406492	0.40741
1680	0.586207	0.25974	0.505747	0.222222	0.272727	0.366667	0.211326	0.369329	0.373278
1685	0.5	0.190476	0.610526	0.333333	0.473684	0.438889	0.294198	0.421604	0.438342
1690	0.46875	0.352941	0.635294	0.290323	0.395062	0.438889	0.297275	0.428474	0.444482
1695	0.470588	0.352941	0.618557	0.478873	0.465753	0.494444	0.368536	0.477343	0.487935
1700	0.511628	0.328767	0.557692	0.212766	0.28	0.416667	0.281115	0.378171	0.387561
1705	0.538462	0.296296	0.564706	0.296296	0.419355	0.433333	0.301225	0.423023	0.433427
1710	0.517241	0.26087	0.563107	0.278481	0.313725	0.4	0.255254	0.386685	0.396066
1715	0.454545	0.28169	0.494118	0.432432	0.395349	0.411111	0.261936	0.411627	0.416019
1720	0.450704	0.212121	0.510204	0.352941	0.280702	0.377778	0.225433	0.361334	0.367483
1725	0.542857	0.188679	0.5	0.357143	0.4	0.416667	0.265335	0.397736	0.403242
1730	0.5	0.246154	0.55	0.38961	0.393939	0.422222	0.288238	0.415941	0.423961
1735	0.5	0.285714	0.541176	0.218182	0.298507	0.383333	0.234539	0.368716	0.378601
1740	0.463768	0.313253	0.428571	0.258065	0.322581	0.361111	0.208425	0.357248	0.36054
1745	0.550725	0.359551	0.506329	0.28125	0.237288	0.394444	0.256111	0.387028	0.387778
1750	0.550725	0.37037	0.520548	0.323529	0.347826	0.422222	0.289671	0.4226	0.425699
1755	0.578947	0.055556	0.574257	0.361111	0.4	0.444444	0.309789	0.393974	0.404701
1760	0.53125	0.285714	0.536082	0.181818	0.419753	0.411111	0.256686	0.390924	0.403862
1765	0.533333	0.337662	0.564706	0.222222	0.222222	0.405556	0.273987	0.376029	0.382936
1770	0.461538	0.169492	0.60241	0.264151	0.378378	0.4	0.259434	0.375194	0.39294
1775	0.53125	0.338462	0.511111	0.235294	0.466667	0.433333	0.285845	0.416557	0.42661
1780	0.5	0.346667	0.590909	0.322581	0.48	0.455556	0.318252	0.448031	0.461501
1785	0.315789	0.28169	0.516854	0.35443	0.375	0.377778	0.226242	0.368753	0.381965
1790	0.27907	0.314286	0.568182	0.268293	0.415584	0.383333	0.229386	0.369083	0.390315
1795	0.627451	0.314286	0.568807	0.232558	0.413793	0.45	0.300746	0.431379	0.440243
1800	0.657534	0.273973	0.608696	0.111111	0.31746	0.45	0.31223	0.393755	0.405931
1805	0.538462	0.323529	0.568421	0.333333	0.422535	0.455556	0.320398	0.437256	0.446287
1810	0.567568	0.238095	0.637363	0.290909	0.357143	0.433333	0.30077	0.418215	0.431349
1815	0.575	0.26087	0.517647	0.393443	0.338462	0.427778	0.292685	0.417084	0.418296
1820	0.6	0.232558	0.568421	0.425	0.361111	0.461111	0.332256	0.437418	0.44081
1825	0.512195	0.157895	0.563107	0.229508	0.342105	0.405556	0.258139	0.360962	0.374676
1830	0.538462	0.296296	0.504854	0.255319	0.358974	0.416667	0.266756	0.390781	0.397216
1835	0.46875	0.238095	0.580645	0.307692	0.416667	0.427778	0.280998	0.40237	0.416974
1840	0.606061	0.349206	0.541667	0.253968	0.361111	0.433333	0.288668	0.422403	0.427681
1845	0.5625	0.375	0.597403	0.357143	0.338028	0.444444	0.316622	0.446015	0.451883
1850	0.575	0.045455	0.554217	0.421053	0.206897	0.405556	0.281087	0.360524	0.362986
1855	0.483871	0.195122	0.505263	0.419753	0.37037	0.416667	0.271873	0.394876	0.39998
1860	0.507042	0.382979	0.560976	0.314286	0.488889	0.461111	0.330347	0.450834	0.462119
1865	0.41791	0.246154	0.459459	0.35	0.27027	0.35	0.197294	0.348759	0.352323
1870	0.571429	0.280702	0.556701	0.433333	0.347826	0.455556	0.320613	0.437998	0.440336
1875	0.457143	0.268657	0.636364	0.376471	0.2	0.411111	0.280012	0.387727	0.397367
1880	0.42623	0.255319	0.683544	0.375	0.327869	0.427778	0.316036	0.413592	0.431141
1885	0.45614	0.222222	0.54321	0.324324	0.352941	0.383333	0.229559	0.379768	0.390514
1890	0.641026	0.333333	0.617021	0.375	0.488372	0.516667	0.395931	0.49095	0.499239
1895	0.666667	0.290323	0.565217	0.366667	0.395349	0.461111	0.320449	0.456844	0.459381
1900	0.542373	0.385965	0.641975	0.485714	0.430108	0.5	0.375727	0.497227	0.504691
1905	0.537313	0.271186	0.611765	0.375	0.289855	0.427778	0.291459	0.417024	0.424546
1910	0.555556	0.277778	0.507042	0.32	0.4	0.411111	0.277718	0.412075	0.417271
1915	0.515152	0.227273	0.55	0.342857	0.321429	0.388889	0.249997	0.391342	0.398632
1920	0.5	0.338028	0.594059	0.327869	0.380952	0.444444	0.30406	0.428182	0.43906
1925	0.54902	0.257143	0.612245	0.405405	0.38806	0.45	0.311216	0.442374	0.451419
1930	0.588235	0.259259	0.484848	0.333333	0.494118	0.45	0.306012	0.431959	0.437006
1935	0.441176	0.342105	0.611111	0.355556	0.148148	0.388889	0.260093	0.379619	0.38637
1940	0.553846	0.206897	0.574468	0.314286	0.273973	0.4	0.248217	0.384694	0.391948
1945	0.42623	0.181818	0.510638	0.266667	0.4	0.377778	0.214175	0.357071	0.370893
1950	0.45283	0.246154	0.55814	0.394366	0.494118	0.438889	0.296093	0.429121	0.442097
1955	0.633333	0.282051	0.477273	0.222222	0.375	0.4	0.246707	0.397976	0.400821
1960	0.477612	0.081633	0.517647	0.422535	0.409091	0.405556	0.257302	0.381704	0.390682
1965	0.5	0.272727	0.571429	0.309524	0.307692	0.388889	0.251793	0.392274	0.401435
1970	0.475	0.218182	0.518519	0.225806	0.268293	0.355556	0.198539	0.34116	0.350664
1975	0.444444	0.08	0.520833	0.269231	0.377778	0.372222	0.208485	0.338457	0.353188
1980	0.6	0.208333	0.545455	0.246154	0.272727	0.388889	0.227969	0.374534	0.380432
1985	0.560976	0.262295	0.578313	0.32	0.271186	0.416667	0.285566	0.398554	0.404574
1990	0.575342	0.325	0.625	0.3	0.196078	0.433333	0.300828	0.404284	0.410134
1995	0.516129	0.226415	0.536585	0.363636	0.25	0.388889	0.252699	0.378553	0.382322
2000	0.646154	0.40625	0.564706	0.366667	0.44186	0.488889	0.359234	0.485127	0.48779

## Sheet: DT
Number of features	Pre-vaccination	ChAdOx1-Onset	MenACWY-Onset	ChAdOx1-7D	MenACWY-7D	ACC	MCC	Macro F1	Weighted F1
5	0.4	0.246154	0.311111	0.323529	0.463415	0.35	0.182391	0.348842	0.350284
10	0.433333	0.289474	0.305882	0.318841	0.571429	0.377778	0.224507	0.383792	0.386053
15	0.53125	0.231884	0.307692	0.298507	0.487805	0.372222	0.217624	0.371428	0.369307
20	0.466667	0.309859	0.363636	0.322581	0.632911	0.422222	0.274892	0.419131	0.424869
25	0.4	0.30303	0.192771	0.257143	0.631579	0.355556	0.196225	0.356905	0.357051
30	0.440678	0.222222	0.313253	0.379747	0.578947	0.388889	0.239223	0.386969	0.388695
35	0.441176	0.25	0.313253	0.276923	0.575	0.377778	0.222866	0.371271	0.375832
40	0.516129	0.376812	0.325581	0.245614	0.534884	0.405556	0.253092	0.399804	0.400019
45	0.474576	0.351351	0.428571	0.459016	0.560976	0.455556	0.318017	0.454898	0.457059
50	0.666667	0.298507	0.326087	0.225806	0.487805	0.394444	0.236919	0.400974	0.396024
55	0.508475	0.253521	0.329412	0.375	0.518519	0.394444	0.240998	0.396985	0.39502
60	0.388889	0.25	0.23913	0.4	0.387097	0.327778	0.163035	0.333023	0.325766
65	0.464286	0.328358	0.434783	0.25	0.465753	0.388889	0.233856	0.388636	0.396282
70	0.333333	0.410256	0.268293	0.441176	0.487179	0.388889	0.236924	0.388048	0.38347
75	0.37931	0.376812	0.375	0.30303	0.45977	0.383333	0.228374	0.378784	0.38334
80	0.290909	0.338028	0.275862	0.382353	0.481013	0.355556	0.191716	0.353633	0.354161
85	0.576271	0.405797	0.444444	0.28169	0.575	0.455556	0.321199	0.456641	0.46121
90	0.557377	0.373333	0.414634	0.322581	0.45	0.422222	0.278019	0.423585	0.422773
95	0.553846	0.4	0.321839	0.357143	0.467532	0.416667	0.269554	0.420072	0.412617
100	0.535714	0.380952	0.44186	0.347826	0.465116	0.433333	0.288767	0.434294	0.43544
105	0.447761	0.342105	0.390244	0.225806	0.410959	0.366667	0.211283	0.363375	0.367997
110	0.56338	0.231884	0.528736	0.350877	0.526316	0.45	0.31279	0.440239	0.4497
115	0.590164	0.318841	0.522727	0.28125	0.512821	0.45	0.310356	0.44516	0.45371
120	0.491803	0.371429	0.545455	0.380952	0.512821	0.466667	0.331227	0.460492	0.470056
125	0.4375	0.278481	0.473118	0.254545	0.463768	0.388889	0.234585	0.381483	0.393138
130	0.551724	0.333333	0.597701	0.430769	0.435897	0.472222	0.338679	0.469885	0.477149
135	0.655738	0.342857	0.597701	0.235294	0.459459	0.461111	0.326573	0.45821	0.468441
140	0.509091	0.25641	0.447059	0.295082	0.54321	0.411111	0.261806	0.41017	0.418672
145	0.42623	0.376812	0.608696	0.360656	0.441558	0.455556	0.315592	0.44279	0.457376
150	0.45614	0.450704	0.644444	0.444444	0.43038	0.494444	0.364679	0.485223	0.496495
155	0.507937	0.275862	0.517647	0.410959	0.493827	0.45	0.31331	0.441246	0.448548
160	0.441176	0.328358	0.578313	0.413793	0.428571	0.444444	0.305087	0.438042	0.448866
165	0.586207	0.438356	0.58427	0.358209	0.520548	0.5	0.374617	0.497518	0.50564
170	0.507463	0.346667	0.609756	0.387097	0.567568	0.488889	0.364577	0.48371	0.498323
175	0.590164	0.338462	0.652174	0.470588	0.594595	0.538889	0.422272	0.529196	0.54129
180	0.557377	0.4	0.533333	0.5	0.53012	0.505556	0.377758	0.504166	0.506475
185	0.491803	0.338028	0.589474	0.31746	0.428571	0.444444	0.30297	0.433067	0.445654
190	0.676923	0.37037	0.457831	0.41791	0.4375	0.466667	0.341107	0.472107	0.46581
195	0.466667	0.328358	0.571429	0.338462	0.493506	0.45	0.309286	0.439684	0.453411
200	0.576923	0.394366	0.568182	0.492308	0.47619	0.5	0.371514	0.501594	0.504125
205	0.483871	0.467532	0.565217	0.433333	0.521739	0.5	0.375024	0.494339	0.502319
210	0.507937	0.358209	0.522727	0.349206	0.379747	0.427778	0.282308	0.423565	0.428695
215	0.584615	0.507937	0.58427	0.34375	0.35443	0.477778	0.345266	0.475	0.477892
220	0.392857	0.434783	0.636364	0.366197	0.447368	0.466667	0.332518	0.455514	0.472099
225	0.459016	0.225352	0.588235	0.392857	0.436782	0.427778	0.281299	0.420449	0.433827
230	0.42623	0.257143	0.593407	0.46875	0.486486	0.455556	0.317246	0.446403	0.459694
235	0.571429	0.257143	0.564706	0.363636	0.447368	0.444444	0.305954	0.440856	0.449164
240	0.491803	0.5	0.555556	0.393939	0.506667	0.494444	0.366468	0.489593	0.497027
245	0.366197	0.309859	0.511628	0.448276	0.405405	0.411111	0.265046	0.408273	0.416453
250	0.634921	0.285714	0.607595	0.393939	0.536585	0.494444	0.37041	0.491751	0.501202
255	0.62069	0.338462	0.659794	0.461538	0.4	0.505556	0.377489	0.496097	0.502365
260	0.491803	0.383562	0.611765	0.280702	0.47619	0.461111	0.324027	0.448804	0.464542
265	0.526316	0.196721	0.659574	0.333333	0.522727	0.472222	0.333166	0.447734	0.467704
270	0.5	0.410959	0.609756	0.424242	0.554217	0.505556	0.382001	0.499835	0.512057
275	0.523077	0.315789	0.593407	0.26087	0.461538	0.444444	0.303959	0.430936	0.44572
280	0.5	0.393939	0.666667	0.517241	0.383562	0.505556	0.377727	0.492282	0.500426
285	0.482759	0.28169	0.617021	0.295082	0.473684	0.444444	0.300817	0.430047	0.447607
290	0.52459	0.405797	0.658824	0.380952	0.393443	0.477778	0.358362	0.472721	0.484049
295	0.645161	0.231884	0.549451	0.393443	0.467532	0.461111	0.323134	0.457494	0.46199
300	0.580645	0.426667	0.582278	0.394366	0.465753	0.488889	0.367045	0.489942	0.495626
305	0.515152	0.315789	0.611765	0.347826	0.28125	0.422222	0.283795	0.414356	0.422663
310	0.597015	0.264706	0.659091	0.352941	0.376812	0.461111	0.328843	0.450113	0.461464
315	0.576271	0.434783	0.615385	0.450704	0.428571	0.505556	0.382492	0.501143	0.505974
320	0.42623	0.347826	0.725275	0.392857	0.481928	0.494444	0.363304	0.474823	0.497064
325	0.634921	0.38806	0.615385	0.360656	0.461538	0.5	0.371909	0.492112	0.499358
330	0.448276	0.285714	0.593407	0.314286	0.461538	0.433333	0.288681	0.420644	0.437057
335	0.482759	0.30137	0.704545	0.366667	0.493827	0.483333	0.351044	0.469834	0.490588
340	0.571429	0.294118	0.673684	0.322581	0.472222	0.483333	0.351371	0.466807	0.483217
345	0.507937	0.268657	0.652632	0.285714	0.5	0.461111	0.323453	0.442988	0.463005
350	0.5	0.347826	0.528736	0.428571	0.52381	0.472222	0.337287	0.465789	0.473123
355	0.433333	0.342857	0.666667	0.426667	0.369231	0.461111	0.33002	0.447751	0.46196
360	0.523077	0.285714	0.610526	0.413793	0.444444	0.466667	0.330491	0.455511	0.46627
365	0.481481	0.309859	0.62	0.40678	0.421053	0.461111	0.319348	0.447835	0.459971
370	0.507937	0.294118	0.612245	0.280702	0.432432	0.444444	0.300273	0.425487	0.440902
375	0.428571	0.235294	0.565657	0.412698	0.378378	0.416667	0.264422	0.40412	0.414853
380	0.633333	0.297297	0.629213	0.393443	0.394737	0.472222	0.338293	0.469605	0.476322
385	0.454545	0.202899	0.589744	0.347826	0.487179	0.422222	0.282176	0.416439	0.433359
390	0.527778	0.347826	0.682353	0.315789	0.519481	0.494444	0.369682	0.478645	0.497927
395	0.444444	0.26087	0.565217	0.433333	0.473684	0.444444	0.30211	0.43551	0.447133
400	0.636364	0.323529	0.547368	0.338983	0.527778	0.483333	0.351693	0.474804	0.481476
405	0.483871	0.276923	0.652174	0.358209	0.432432	0.455556	0.317342	0.440722	0.457216
410	0.631579	0.441176	0.701031	0.430769	0.410959	0.533333	0.413117	0.523103	0.531086
415	0.424242	0.383562	0.62069	0.275862	0.447368	0.444444	0.304921	0.430345	0.448616
420	0.413793	0.246154	0.645161	0.4375	0.4	0.444444	0.300339	0.428522	0.444281
425	0.413793	0.309859	0.659341	0.338462	0.426667	0.444444	0.302771	0.429624	0.449231
430	0.315789	0.236842	0.6	0.315789	0.428571	0.4	0.244345	0.379398	0.401216
435	0.5625	0.246154	0.561798	0.412698	0.455696	0.455556	0.316958	0.447769	0.455025
440	0.6	0.465753	0.651163	0.466667	0.54321	0.55	0.436057	0.545359	0.55359
445	0.491803	0.378378	0.681319	0.347826	0.523077	0.494444	0.37073	0.484481	0.503621
450	0.483871	0.272727	0.590909	0.366197	0.356164	0.422222	0.278167	0.413974	0.424409
455	0.5	0.440678	0.659341	0.349206	0.413793	0.483333	0.349265	0.472604	0.485962
460	0.5	0.438356	0.659574	0.382353	0.405797	0.488889	0.360136	0.477216	0.4893
465	0.412698	0.253521	0.549451	0.387097	0.493151	0.427778	0.282741	0.419184	0.433282
470	0.551724	0.328767	0.516129	0.372881	0.415584	0.438889	0.293893	0.437017	0.440738
475	0.545455	0.383562	0.545455	0.333333	0.493151	0.466667	0.333477	0.460191	0.468507
480	0.5625	0.347826	0.606742	0.40625	0.405405	0.472222	0.339479	0.465745	0.472871
485	0.592593	0.253521	0.505495	0.382353	0.526316	0.45	0.309614	0.452055	0.457551
490	0.454545	0.298507	0.568421	0.385965	0.373333	0.427778	0.280536	0.416154	0.425744
495	0.580645	0.34375	0.615385	0.434783	0.459459	0.494444	0.367067	0.486804	0.494371
500	0.584615	0.166667	0.58427	0.387097	0.444444	0.438889	0.298328	0.433419	0.443054
505	0.603175	0.347826	0.6	0.421053	0.493827	0.5	0.371429	0.493176	0.500271
510	0.542373	0.298507	0.629213	0.366197	0.540541	0.483333	0.353895	0.475366	0.490559
515	0.576271	0.358974	0.674419	0.459016	0.447368	0.505556	0.382017	0.50321	0.513157
520	0.40678	0.242424	0.545455	0.352941	0.481013	0.416667	0.268469	0.405722	0.420793
525	0.548387	0.268657	0.666667	0.380952	0.373333	0.461111	0.323077	0.447599	0.460208
530	0.615385	0.314286	0.602151	0.4	0.416667	0.477778	0.345348	0.469698	0.475567
535	0.62069	0.347826	0.595745	0.352941	0.507042	0.488889	0.359292	0.484849	0.49364
540	0.567164	0.366197	0.636364	0.413793	0.447368	0.494444	0.367443	0.486177	0.49554
545	0.45614	0.268657	0.637363	0.485714	0.4	0.461111	0.324367	0.449575	0.461229
550	0.521739	0.289855	0.629213	0.3125	0.376812	0.438889	0.300312	0.426024	0.439405
555	0.52459	0.387097	0.645161	0.52459	0.481928	0.522222	0.397906	0.512673	0.521148
560	0.576271	0.342105	0.590909	0.305085	0.410256	0.45	0.310148	0.444925	0.454151
565	0.586207	0.305556	0.581395	0.444444	0.54321	0.494444	0.366119	0.492162	0.500077
570	0.597015	0.338028	0.602151	0.350877	0.5	0.488889	0.35967	0.477614	0.487754
575	0.466667	0.328767	0.595745	0.5	0.492754	0.483333	0.352891	0.476786	0.486586
580	0.45614	0.191781	0.577778	0.322581	0.512821	0.422222	0.274032	0.41222	0.430086
585	0.612903	0.328767	0.58427	0.354839	0.459459	0.472222	0.339171	0.468048	0.475373
590	0.617647	0.351351	0.536585	0.37931	0.410256	0.461111	0.328312	0.45903	0.460698
595	0.561404	0.238806	0.571429	0.258065	0.385542	0.411111	0.25813	0.403049	0.414264
600	0.645161	0.422535	0.60241	0.372881	0.423529	0.494444	0.366905	0.493303	0.497321
605	0.583333	0.461538	0.5625	0.37931	0.318841	0.472222	0.339827	0.461105	0.461315
610	0.590164	0.342857	0.534884	0.517241	0.423529	0.477778	0.344206	0.481735	0.480281
615	0.634921	0.294118	0.484211	0.419355	0.333333	0.433333	0.288349	0.433187	0.428465
620	0.584615	0.30137	0.58427	0.350877	0.447368	0.461111	0.324759	0.4537	0.462379
625	0.62069	0.285714	0.55914	0.40625	0.4	0.455556	0.315774	0.454359	0.457198
630	0.575758	0.358974	0.556962	0.416667	0.369231	0.455556	0.329449	0.455518	0.457549
635	0.517241	0.363636	0.591837	0.419355	0.447368	0.477778	0.341443	0.467888	0.476328
640	0.59375	0.323529	0.487805	0.375	0.365854	0.427778	0.28483	0.429188	0.428178
645	0.603175	0.307692	0.545455	0.430769	0.529412	0.488889	0.358964	0.4833	0.488396
650	0.62069	0.465753	0.617021	0.436364	0.45	0.522222	0.397824	0.517966	0.521727
655	0.580645	0.4	0.488372	0.40678	0.512821	0.477778	0.346319	0.477723	0.479007
660	0.644068	0.410959	0.612245	0.344828	0.388889	0.488889	0.356873	0.480198	0.485024
665	0.580645	0.375	0.549451	0.375	0.43038	0.466667	0.329904	0.462095	0.466297
670	0.666667	0.338028	0.521739	0.5	0.369231	0.477778	0.349562	0.479133	0.473047
675	0.5625	0.342105	0.592593	0.25	0.426667	0.438889	0.301682	0.434773	0.446929
680	0.551724	0.184615	0.547368	0.393443	0.395062	0.422222	0.270964	0.414442	0.421219
685	0.606061	0.30303	0.531915	0.466667	0.432432	0.472222	0.33743	0.468021	0.468364
690	0.689655	0.327869	0.591837	0.567568	0.376812	0.516667	0.395435	0.510748	0.506179
695	0.597015	0.566667	0.659091	0.4375	0.419753	0.538889	0.422772	0.536005	0.540698
700	0.59375	0.419355	0.593407	0.393939	0.467532	0.5	0.373073	0.493597	0.499637
705	0.490566	0.434783	0.516129	0.492754	0.368421	0.461111	0.322868	0.46053	0.459557
710	0.53125	0.4	0.568182	0.259259	0.379747	0.438889	0.296322	0.427688	0.43699
715	0.644068	0.527778	0.553191	0.40625	0.338028	0.494444	0.365957	0.493863	0.489674
720	0.633333	0.5	0.58427	0.366667	0.426667	0.505556	0.38072	0.502187	0.504559
725	0.618182	0.295082	0.556701	0.363636	0.518519	0.477778	0.340935	0.470424	0.477768
730	0.62069	0.422535	0.58427	0.52459	0.444444	0.516667	0.392501	0.519306	0.51869
735	0.576271	0.478873	0.615385	0.393939	0.383562	0.494444	0.36659	0.489606	0.494344
740	0.561404	0.349206	0.549451	0.371429	0.405063	0.45	0.30932	0.44731	0.452106
745	0.551724	0.451613	0.531915	0.366197	0.426667	0.466667	0.33062	0.465623	0.468792
750	0.645161	0.416667	0.475	0.451613	0.404762	0.472222	0.340997	0.478641	0.471824
755	0.576271	0.375	0.505495	0.338462	0.444444	0.45	0.308174	0.447934	0.451229
760	0.607143	0.30137	0.551724	0.4	0.481013	0.466667	0.33134	0.46825	0.473361
765	0.596491	0.415584	0.545455	0.454545	0.472222	0.494444	0.368636	0.49686	0.498035
770	0.491803	0.289855	0.681818	0.360656	0.419753	0.461111	0.323267	0.448777	0.466125
775	0.62963	0.424242	0.612245	0.493151	0.492754	0.533333	0.41583	0.530404	0.533512
780	0.436364	0.309859	0.606061	0.451613	0.356164	0.444444	0.299798	0.432012	0.441755
785	0.590164	0.461538	0.55814	0.447761	0.323529	0.477778	0.350774	0.476227	0.473753
790	0.542373	0.434783	0.650602	0.430769	0.595238	0.538889	0.423071	0.530753	0.544349
795	0.655172	0.378378	0.547619	0.387097	0.463415	0.483333	0.352965	0.486336	0.487986
800	0.580645	0.485714	0.638298	0.327869	0.493151	0.516667	0.39321	0.505135	0.516236
805	0.606061	0.4	0.595745	0.421053	0.410256	0.494444	0.36415	0.486623	0.490155
810	0.571429	0.461538	0.606742	0.411765	0.4	0.494444	0.367512	0.490295	0.494844
815	0.557377	0.441176	0.526316	0.3	0.473684	0.466667	0.328625	0.459711	0.466004
820	0.575758	0.513514	0.528736	0.313725	0.365854	0.466667	0.331449	0.459517	0.460585
825	0.444444	0.327869	0.536082	0.338028	0.411765	0.422222	0.276519	0.411638	0.42182
830	0.537313	0.38806	0.62069	0.366667	0.405063	0.472222	0.339105	0.463559	0.473156
835	0.433333	0.410959	0.516854	0.492308	0.356164	0.444444	0.304626	0.441924	0.443291
840	0.625	0.338028	0.545455	0.310345	0.455696	0.461111	0.324105	0.454905	0.460612
845	0.508475	0.447368	0.611765	0.366667	0.525	0.5	0.374073	0.491855	0.504371
850	0.615385	0.266667	0.571429	0.369231	0.455696	0.466667	0.330768	0.455681	0.462576
855	0.516129	0.318841	0.527473	0.5	0.459459	0.466667	0.331329	0.46438	0.467325
860	0.515152	0.486486	0.555556	0.451613	0.470588	0.5	0.376682	0.495879	0.499706
865	0.65625	0.507463	0.588235	0.433333	0.5	0.538889	0.422244	0.537056	0.53847
870	0.385965	0.323529	0.545455	0.371429	0.311688	0.394444	0.241194	0.387613	0.396822
875	0.509091	0.338462	0.526316	0.405797	0.473684	0.455556	0.315176	0.45067	0.457026
880	0.59375	0.483871	0.606742	0.344828	0.390805	0.488889	0.357079	0.483999	0.489284
885	0.588235	0.422535	0.53012	0.4375	0.432432	0.483333	0.35716	0.482165	0.482072
890	0.612903	0.305556	0.571429	0.358209	0.323529	0.438889	0.299052	0.434325	0.437365
895	0.612903	0.388889	0.470588	0.433333	0.469136	0.472222	0.33886	0.47497	0.471999
900	0.633333	0.342105	0.615385	0.419355	0.422535	0.488889	0.360397	0.486543	0.491577
905	0.539683	0.388889	0.602151	0.433333	0.527778	0.505556	0.380119	0.498367	0.507912
910	0.518519	0.455696	0.494118	0.451613	0.425	0.466667	0.332308	0.468989	0.468177
915	0.603175	0.202899	0.511111	0.45614	0.419753	0.438889	0.294461	0.438616	0.439467
920	0.542373	0.438356	0.597701	0.412698	0.538462	0.511111	0.387526	0.505918	0.515247
925	0.606061	0.40678	0.623656	0.529412	0.486486	0.538889	0.423228	0.530479	0.534109
930	0.459016	0.338462	0.618557	0.412698	0.432432	0.466667	0.328816	0.452233	0.464798
935	0.545455	0.294118	0.516129	0.428571	0.405405	0.438889	0.295714	0.437936	0.440338
940	0.517241	0.38806	0.561798	0.5	0.405405	0.477778	0.347026	0.474501	0.476845
945	0.6	0.285714	0.55914	0.393443	0.5	0.483333	0.351888	0.467659	0.474508
950	0.709677	0.322581	0.5625	0.4375	0.447368	0.5	0.37097	0.495925	0.495169
955	0.548387	0.34375	0.549451	0.322581	0.444444	0.45	0.308219	0.441723	0.449838
960	0.610169	0.352941	0.511628	0.40625	0.481928	0.472222	0.337774	0.472583	0.474083
965	0.566038	0.354839	0.602151	0.4	0.390244	0.466667	0.328639	0.462654	0.469032
970	0.666667	0.4	0.568421	0.433333	0.475	0.511111	0.383492	0.508684	0.509578
975	0.666667	0.338028	0.613636	0.434783	0.527778	0.516667	0.396764	0.516178	0.522286
980	0.59375	0.383562	0.545455	0.483871	0.383562	0.477778	0.347244	0.47804	0.476416
985	0.528302	0.4	0.511111	0.4	0.519481	0.472222	0.338042	0.471779	0.476898
990	0.539683	0.5	0.606742	0.393939	0.435897	0.5	0.373348	0.495252	0.501987
995	0.53125	0.376812	0.577778	0.434783	0.470588	0.483333	0.355966	0.478242	0.48519
1000	0.483871	0.366197	0.55814	0.328358	0.432432	0.438889	0.299141	0.4338	0.444054
1005	0.567568	0.426667	0.528736	0.4	0.318841	0.455556	0.32335	0.448362	0.447014
1010	0.491228	0.342857	0.555556	0.338028	0.388889	0.427778	0.284043	0.423312	0.431979
1015	0.561404	0.419355	0.6	0.441176	0.481928	0.505556	0.378536	0.500773	0.507299
1020	0.533333	0.438356	0.547619	0.349206	0.375	0.45	0.311721	0.448703	0.452898
1025	0.516129	0.324324	0.511111	0.508475	0.56	0.483333	0.352286	0.484008	0.488372
1030	0.622951	0.280702	0.478261	0.290323	0.386364	0.416667	0.264653	0.41172	0.413098
1035	0.557377	0.388889	0.547619	0.377358	0.466667	0.472222	0.337537	0.467582	0.473275
1040	0.592593	0.405405	0.568182	0.545455	0.384615	0.494444	0.36626	0.49925	0.496672
1045	0.561404	0.298507	0.615385	0.4	0.425	0.466667	0.329162	0.460059	0.469331
1050	0.551724	0.356164	0.595238	0.433333	0.494118	0.488889	0.35914	0.486116	0.49438
1055	0.5	0.383562	0.565657	0.491228	0.373333	0.466667	0.327159	0.462756	0.465483
1060	0.571429	0.238806	0.522727	0.382353	0.328358	0.416667	0.274329	0.408735	0.410853
1065	0.436364	0.507463	0.571429	0.354839	0.423529	0.466667	0.327621	0.458725	0.468155
1070	0.557377	0.411765	0.561798	0.318841	0.410959	0.455556	0.319127	0.452148	0.458729
1075	0.721311	0.421053	0.516854	0.357143	0.307692	0.461111	0.323826	0.464811	0.45797
1080	0.676923	0.393939	0.644444	0.419355	0.493506	0.533333	0.414938	0.525634	0.531856
1085	0.483871	0.457143	0.571429	0.448276	0.472222	0.494444	0.364069	0.486588	0.493247
1090	0.517241	0.266667	0.505263	0.357143	0.421053	0.416667	0.265341	0.413473	0.419582
1095	0.580645	0.450704	0.488889	0.41791	0.314286	0.45	0.312656	0.450487	0.445071
1100	0.482759	0.349206	0.608696	0.378378	0.438356	0.461111	0.325661	0.451479	0.463647
1105	0.724138	0.405405	0.561798	0.483871	0.415584	0.511111	0.386837	0.518159	0.512989
1110	0.62069	0.34375	0.571429	0.28125	0.433735	0.455556	0.314496	0.450171	0.457897
1115	0.466667	0.393939	0.527473	0.545455	0.441558	0.477778	0.344376	0.475018	0.476623
1120	0.584615	0.324324	0.578313	0.387097	0.447368	0.466667	0.335004	0.464344	0.471068
1125	0.590164	0.4	0.597938	0.266667	0.467532	0.477778	0.341671	0.46446	0.475482
1130	0.5	0.5	0.430108	0.266667	0.35443	0.411111	0.258429	0.410241	0.409704
1135	0.567164	0.369231	0.482759	0.428571	0.423529	0.455556	0.316654	0.454251	0.453022
1140	0.6	0.242424	0.571429	0.466667	0.421053	0.466667	0.32746	0.460314	0.464002
1145	0.610169	0.323529	0.545455	0.338462	0.375	0.438889	0.295724	0.438523	0.44187
1150	0.644068	0.428571	0.583333	0.393443	0.378378	0.488889	0.356815	0.485559	0.486413
1155	0.571429	0.38806	0.545455	0.413793	0.410959	0.472222	0.335415	0.465939	0.468205
1160	0.461538	0.394366	0.522727	0.4	0.338028	0.427778	0.285444	0.423332	0.426811
1165	0.566667	0.40678	0.645161	0.459016	0.551724	0.538889	0.418538	0.52587	0.536505
1170	0.576271	0.412698	0.55814	0.369231	0.436782	0.472222	0.337275	0.470624	0.475269
1175	0.553846	0.383562	0.543478	0.338462	0.215385	0.416667	0.27209	0.406946	0.406929
1180	0.539683	0.558824	0.631579	0.596491	0.38961	0.544444	0.426591	0.543237	0.542472
1185	0.533333	0.307692	0.574468	0.290909	0.465753	0.444444	0.302327	0.434431	0.446909
1190	0.586207	0.3125	0.55814	0.539683	0.47191	0.494444	0.364652	0.493688	0.49491
1195	0.517241	0.342857	0.590909	0.422535	0.547945	0.488889	0.361628	0.484298	0.495716
1200	0.647059	0.253968	0.590909	0.338462	0.394737	0.455556	0.319323	0.445027	0.451425
1205	0.507937	0.382353	0.586957	0.40625	0.383562	0.461111	0.324388	0.453412	0.460268
1210	0.59375	0.338462	0.623656	0.436364	0.433735	0.494444	0.362974	0.485193	0.492077
1215	0.566667	0.430769	0.470588	0.375	0.488372	0.466667	0.330834	0.466279	0.466887
1220	0.612903	0.205882	0.5625	0.285714	0.450704	0.433333	0.288267	0.423541	0.433645
1225	0.528302	0.328767	0.5	0.305085	0.457831	0.427778	0.278387	0.423997	0.431076
1230	0.612903	0.411765	0.482759	0.31746	0.475	0.461111	0.324271	0.459977	0.461394
1235	0.644068	0.371429	0.510638	0.371429	0.41791	0.461111	0.326306	0.463095	0.462291
1240	0.535714	0.394366	0.561798	0.491803	0.554217	0.511111	0.384963	0.50758	0.513507
1245	0.59375	0.356164	0.55814	0.421053	0.475	0.483333	0.352849	0.480821	0.485063
1250	0.545455	0.457143	0.610526	0.321429	0.47619	0.494444	0.361131	0.482149	0.493141
1255	0.586207	0.404762	0.613636	0.338983	0.338028	0.461111	0.327594	0.456323	0.462371
1260	0.566667	0.383562	0.537634	0.441176	0.363636	0.461111	0.327035	0.458535	0.458356
1265	0.551724	0.266667	0.589474	0.470588	0.455696	0.477778	0.342726	0.46683	0.473925
1270	0.421053	0.428571	0.55914	0.4375	0.368421	0.45	0.308381	0.442937	0.44924
1275	0.551724	0.366197	0.651685	0.307692	0.467532	0.477778	0.344983	0.468966	0.483963
1280	0.622951	0.47619	0.582278	0.450704	0.395349	0.5	0.377358	0.505495	0.504874
1285	0.491228	0.337662	0.568182	0.37931	0.375	0.433333	0.288473	0.430277	0.438041
1290	0.607143	0.360656	0.533333	0.492308	0.454545	0.488889	0.356252	0.489597	0.488784
1295	0.491803	0.394366	0.527473	0.366667	0.415584	0.444444	0.302021	0.439179	0.445036
1300	0.586207	0.447368	0.5	0.327869	0.337662	0.438889	0.296471	0.439821	0.438574
1305	0.5625	0.434783	0.581395	0.526316	0.452381	0.511111	0.386748	0.511475	0.512906
1310	0.557377	0.314286	0.511628	0.387097	0.37037	0.427778	0.282412	0.428152	0.429889
1315	0.46875	0.309859	0.571429	0.372881	0.373333	0.427778	0.282024	0.41925	0.428719
1320	0.40678	0.4	0.561798	0.318841	0.461538	0.438889	0.296417	0.429791	0.44383
1325	0.477612	0.352941	0.613636	0.444444	0.513514	0.488889	0.361308	0.480429	0.492923
1330	0.507937	0.358209	0.575	0.382353	0.439024	0.455556	0.321219	0.452505	0.46137
1335	0.46875	0.290323	0.5	0.444444	0.457831	0.438889	0.295611	0.43227	0.43766
1340	0.516129	0.347826	0.466667	0.380952	0.421053	0.427778	0.282118	0.426525	0.428173
1345	0.428571	0.314286	0.484211	0.2	0.379747	0.372222	0.208127	0.361363	0.372931
1350	0.516129	0.205882	0.528736	0.382353	0.453333	0.422222	0.277472	0.417287	0.425943
1355	0.542373	0.424242	0.58427	0.434783	0.38961	0.477778	0.345604	0.475056	0.478928
1360	0.436364	0.41791	0.589474	0.444444	0.4	0.466667	0.32723	0.457638	0.466023
1365	0.539683	0.361111	0.602151	0.489796	0.554217	0.516667	0.391426	0.509391	0.518252
1370	0.5	0.387097	0.58427	0.387097	0.436782	0.466667	0.328727	0.459049	0.468088
1375	0.533333	0.333333	0.488372	0.369231	0.337349	0.411111	0.261143	0.412324	0.412936
1380	0.571429	0.338028	0.5	0.430769	0.475	0.461111	0.323505	0.463045	0.46458
1385	0.4375	0.231884	0.533333	0.305085	0.512821	0.416667	0.267535	0.404125	0.419914
1390	0.40625	0.405797	0.568182	0.393939	0.383562	0.438889	0.298617	0.431546	0.441229
1395	0.533333	0.366197	0.461538	0.327869	0.519481	0.444444	0.30197	0.441684	0.446546
1400	0.557377	0.368421	0.446809	0.315789	0.25	0.388889	0.23244	0.387679	0.383586
1405	0.576271	0.307692	0.528736	0.38806	0.390244	0.438889	0.296006	0.438201	0.440878
1410	0.647887	0.363636	0.541176	0.40625	0.648649	0.527778	0.412669	0.52152	0.527812
1415	0.5	0.28169	0.47619	0.434783	0.45	0.427778	0.284101	0.428533	0.431501
1420	0.507937	0.459459	0.5	0.387097	0.410959	0.455556	0.319216	0.45309	0.454747
1425	0.491228	0.450704	0.574713	0.421053	0.405797	0.472222	0.343745	0.468699	0.474442
1430	0.545455	0.264706	0.541176	0.507463	0.423529	0.455556	0.316975	0.456466	0.458763
1435	0.610169	0.28169	0.516854	0.338462	0.447368	0.438889	0.296457	0.438909	0.443215
1440	0.47619	0.338462	0.527473	0.360656	0.475	0.444444	0.301504	0.435556	0.444804
1445	0.507937	0.297297	0.597701	0.42623	0.453333	0.461111	0.325934	0.4565	0.466703
1450	0.5	0.434783	0.505747	0.262295	0.481013	0.444444	0.303723	0.436767	0.445602
1455	0.557377	0.298507	0.545455	0.430769	0.379747	0.444444	0.303203	0.442371	0.445243
1460	0.448276	0.289855	0.444444	0.419355	0.469136	0.416667	0.266175	0.414213	0.418163
1465	0.461538	0.383562	0.522727	0.4	0.378378	0.433333	0.291029	0.429241	0.434021
1470	0.5	0.338028	0.47191	0.40625	0.526316	0.45	0.310423	0.448501	0.45334
1475	0.542373	0.373333	0.477273	0.412698	0.426667	0.444444	0.304254	0.446469	0.446416
1480	0.730159	0.438356	0.568182	0.436364	0.469136	0.527778	0.407523	0.528439	0.525947
1485	0.576271	0.31746	0.618557	0.411765	0.438356	0.483333	0.350717	0.472482	0.481032
1490	0.551724	0.434783	0.5	0.290323	0.483516	0.455556	0.318332	0.452069	0.457676
1495	0.763636	0.40625	0.549451	0.523077	0.517647	0.544444	0.426168	0.552012	0.546065
1500	0.555556	0.347826	0.658824	0.328767	0.303797	0.438889	0.298433	0.438954	0.449293
1505	0.507937	0.358209	0.568421	0.290909	0.4	0.438889	0.292568	0.425095	0.435523
1510	0.428571	0.352941	0.457831	0.405405	0.455696	0.422222	0.278795	0.420089	0.424663
1515	0.625	0.27027	0.481928	0.338983	0.45	0.433333	0.2916	0.433236	0.435078
1520	0.561404	0.361111	0.516854	0.46875	0.487179	0.477778	0.344561	0.47906	0.480702
1525	0.461538	0.289855	0.549451	0.375	0.422535	0.427778	0.283907	0.419676	0.429711
1530	0.509091	0.426667	0.505495	0.266667	0.506329	0.45	0.308178	0.44285	0.452008
1535	0.486486	0.405797	0.475	0.338983	0.435897	0.433333	0.295725	0.428433	0.432587
1540	0.584615	0.4	0.58427	0.413793	0.578313	0.522222	0.399783	0.512198	0.520773
1545	0.491228	0.428571	0.549451	0.393939	0.447368	0.466667	0.330446	0.462112	0.468739
1550	0.430769	0.347826	0.477273	0.444444	0.426667	0.427778	0.283816	0.425396	0.42905
1555	0.612903	0.41791	0.522727	0.354839	0.493827	0.483333	0.351409	0.480441	0.483475
1560	0.539683	0.179104	0.449438	0.483871	0.35443	0.4	0.246819	0.401305	0.398515
1565	0.387097	0.236842	0.554217	0.363636	0.465753	0.405556	0.259288	0.401509	0.417193
1570	0.52459	0.35443	0.426966	0.491228	0.405405	0.433333	0.290393	0.440524	0.435196
1575	0.580645	0.307692	0.590909	0.30303	0.405063	0.444444	0.303498	0.437468	0.447021
1580	0.65625	0.222222	0.494118	0.393939	0.365854	0.427778	0.28362	0.426477	0.424479
1585	0.65625	0.356164	0.482759	0.459016	0.48	0.483333	0.353955	0.486838	0.482916
1590	0.533333	0.366197	0.564706	0.4	0.432432	0.461111	0.327812	0.459334	0.465678
1595	0.597015	0.380952	0.543478	0.428571	0.470588	0.488889	0.363007	0.484121	0.486553
1600	0.603175	0.34375	0.561798	0.387097	0.439024	0.472222	0.336972	0.466969	0.471407
1605	0.537313	0.294118	0.564706	0.393939	0.405405	0.444444	0.307242	0.439096	0.445939
1610	0.542373	0.30137	0.511111	0.444444	0.533333	0.466667	0.331159	0.466526	0.471646
1615	0.5625	0.382353	0.477273	0.38806	0.438356	0.45	0.312711	0.449708	0.449869
1620	0.483871	0.30137	0.545455	0.258065	0.453333	0.416667	0.269437	0.408419	0.421902
1625	0.5	0.272727	0.461538	0.380952	0.4	0.405556	0.252312	0.403044	0.405672
1630	0.644068	0.4	0.494118	0.461538	0.394366	0.472222	0.342905	0.478818	0.47287
1635	0.533333	0.394366	0.574713	0.424242	0.5	0.488889	0.360479	0.485331	0.492886
1640	0.523077	0.376812	0.481928	0.422535	0.361111	0.433333	0.295443	0.433093	0.431868
1645	0.46875	0.294118	0.478261	0.387097	0.405405	0.411111	0.26109	0.406726	0.41118
1650	0.566038	0.309859	0.505747	0.262295	0.477273	0.427778	0.279704	0.424242	0.432487
1655	0.419355	0.27027	0.433735	0.438356	0.352941	0.383333	0.234116	0.382931	0.383817
1660	0.492308	0.323529	0.52381	0.440678	0.404762	0.438889	0.29705	0.437017	0.441045
1665	0.53125	0.4	0.551724	0.333333	0.481013	0.466667	0.331615	0.459464	0.468104
1670	0.5625	0.350877	0.55814	0.523077	0.431818	0.488889	0.359403	0.485282	0.486227
1675	0.444444	0.179104	0.428571	0.30137	0.328767	0.338889	0.175873	0.336451	0.34146
1680	0.548387	0.4	0.494118	0.4	0.457831	0.461111	0.324797	0.460067	0.461655
1685	0.571429	0.285714	0.528736	0.31746	0.441558	0.433333	0.290365	0.428979	0.43599
1690	0.580645	0.314286	0.528736	0.405797	0.25	0.416667	0.271674	0.415893	0.413803
1695	0.576923	0.378378	0.543478	0.4375	0.538462	0.494444	0.364303	0.494948	0.499793
1700	0.474576	0.388889	0.47619	0.371429	0.4	0.422222	0.279041	0.422217	0.42511
1705	0.5	0.411765	0.537634	0.350877	0.487179	0.466667	0.32912	0.457491	0.465876
1710	0.542373	0.472222	0.511628	0.4	0.435897	0.472222	0.339246	0.472424	0.473503
1715	0.4375	0.338462	0.588235	0.271186	0.390805	0.416667	0.267821	0.405238	0.420347
1720	0.474576	0.369231	0.543478	0.333333	0.416667	0.433333	0.29055	0.427457	0.436523
1725	0.622951	0.356164	0.527473	0.47619	0.444444	0.483333	0.352944	0.485445	0.48399
1730	0.459016	0.293333	0.44186	0.229508	0.415584	0.372222	0.213807	0.367861	0.376017
1735	0.612903	0.307692	0.494382	0.372881	0.472222	0.45	0.312179	0.452016	0.453953
1740	0.612903	0.3125	0.516854	0.444444	0.463415	0.472222	0.336921	0.470023	0.470623
1745	0.433333	0.222222	0.482759	0.349206	0.410256	0.383333	0.226893	0.379555	0.388258
1750	0.539683	0.285714	0.551724	0.383562	0.486486	0.455556	0.320904	0.449434	0.458129
1755	0.610169	0.253165	0.52381	0.4375	0.486486	0.455556	0.321089	0.462226	0.465219
1760	0.52459	0.295082	0.571429	0.333333	0.395062	0.433333	0.287714	0.423899	0.433364
1765	0.533333	0.432432	0.551724	0.196721	0.410256	0.433333	0.289704	0.424894	0.435501
1770	0.69697	0.444444	0.551724	0.275862	0.493506	0.5	0.374453	0.492501	0.496219
1775	0.515152	0.307692	0.488889	0.333333	0.455696	0.427778	0.281665	0.420152	0.426414
1780	0.596491	0.333333	0.473118	0.447761	0.363636	0.438889	0.294443	0.442868	0.438204
1785	0.533333	0.507937	0.613636	0.405797	0.4	0.494444	0.366438	0.492141	0.498019
1790	0.52459	0.42623	0.547368	0.4	0.383562	0.461111	0.324089	0.45635	0.459617
1795	0.590164	0.309859	0.613636	0.46875	0.342105	0.466667	0.331952	0.464903	0.468166
1800	0.625	0.285714	0.444444	0.413793	0.438356	0.433333	0.296042	0.441462	0.437938
1805	0.655738	0.28125	0.527473	0.358209	0.38961	0.444444	0.302755	0.442456	0.443384
1810	0.421053	0.272727	0.483516	0.419355	0.404762	0.405556	0.250905	0.400283	0.406176
1815	0.474576	0.376812	0.593407	0.515152	0.506667	0.5	0.372846	0.493323	0.501753
1820	0.466667	0.363636	0.561798	0.441558	0.455696	0.466667	0.333985	0.457871	0.465934
1825	0.575758	0.430769	0.574713	0.440678	0.457831	0.5	0.372908	0.49595	0.499529
1830	0.566667	0.30303	0.606742	0.38806	0.461538	0.472222	0.338109	0.465207	0.475084
1835	0.507463	0.354839	0.489362	0.229508	0.368421	0.4	0.246187	0.389918	0.396759
1840	0.634921	0.387097	0.505495	0.459016	0.53012	0.505556	0.377932	0.50333	0.502503
1845	0.492308	0.328767	0.469136	0.4	0.518519	0.444444	0.306553	0.441746	0.44686
1850	0.52459	0.225806	0.521739	0.318841	0.342105	0.394444	0.240067	0.386616	0.393211
1855	0.461538	0.311688	0.52381	0.237288	0.373333	0.388889	0.237016	0.381532	0.392859
1860	0.533333	0.366197	0.517647	0.450704	0.493151	0.472222	0.342314	0.472206	0.475672
1865	0.612903	0.34375	0.54902	0.354839	0.342857	0.45	0.307629	0.440674	0.442356
1870	0.448276	0.30137	0.45977	0.3	0.487805	0.405556	0.253333	0.399444	0.408636
1875	0.698413	0.27027	0.44186	0.47619	0.324324	0.433333	0.291985	0.442212	0.430685
1880	0.523077	0.419355	0.505747	0.430769	0.493827	0.477778	0.345861	0.474555	0.477489
1885	0.507937	0.338462	0.55914	0.369231	0.324324	0.427778	0.281835	0.419819	0.425295
1890	0.508475	0.324324	0.547619	0.484848	0.493506	0.472222	0.340799	0.471755	0.477588
1895	0.548387	0.285714	0.561798	0.382353	0.384615	0.438889	0.296697	0.432573	0.438756
1900	0.698413	0.213333	0.435897	0.318841	0.373333	0.4	0.254921	0.407963	0.403628
1905	0.548387	0.318841	0.484211	0.459016	0.465753	0.455556	0.3158	0.455242	0.455829
1910	0.557377	0.25	0.590909	0.314286	0.26087	0.4	0.251409	0.394688	0.401727
1915	0.533333	0.347826	0.527473	0.461538	0.453333	0.466667	0.330875	0.464701	0.467605
1920	0.785714	0.393939	0.555556	0.40625	0.547619	0.533333	0.412543	0.537816	0.536315
1925	0.551724	0.338028	0.47619	0.434783	0.487179	0.455556	0.31974	0.457581	0.458632
1930	0.557377	0.333333	0.551724	0.5	0.410256	0.472222	0.339297	0.470538	0.471753
1935	0.575758	0.25	0.47619	0.266667	0.461538	0.411111	0.263968	0.406031	0.412506
1940	0.369231	0.314286	0.461538	0.333333	0.469136	0.394444	0.245861	0.389505	0.400033
1945	0.745763	0.354839	0.56	0.483871	0.467532	0.522222	0.397034	0.522401	0.518565
1950	0.567164	0.380952	0.534884	0.38806	0.415584	0.461111	0.327025	0.457329	0.460219
1955	0.567164	0.422535	0.505495	0.448276	0.410959	0.472222	0.339139	0.470886	0.469151
1960	0.387097	0.273973	0.376471	0.411765	0.444444	0.377778	0.223741	0.37875	0.380757
1965	0.580645	0.205882	0.564706	0.314286	0.426667	0.422222	0.278791	0.418437	0.428311
1970	0.584615	0.463768	0.517647	0.34375	0.415584	0.466667	0.333621	0.465073	0.466328
1975	0.47619	0.360656	0.539326	0.342857	0.441558	0.438889	0.297592	0.432118	0.441384
1980	0.590164	0.323529	0.551724	0.428571	0.540541	0.488889	0.361804	0.486906	0.493009
1985	0.581818	0.27027	0.517647	0.309859	0.4	0.411111	0.264492	0.415919	0.421205
1990	0.491228	0.410959	0.425	0.375	0.534884	0.45	0.312371	0.447414	0.449792
1995	0.448276	0.45614	0.55914	0.41791	0.494118	0.483333	0.349363	0.475117	0.484046
2000	0.655738	0.212121	0.477273	0.393939	0.43038	0.433333	0.289374	0.43389	0.432844

## Sheet: SVM
Number of features	Pre-vaccination	ChAdOx1-Onset	MenACWY-Onset	ChAdOx1-7D	MenACWY-7D	ACC	MCC	Macro F1	Weighted F1
5	0.315789	0.351351	0.319149	0.295082	0.513514	0.361111	0.196394	0.358977	0.364772
10	0.606061	0.378378	0.325	0.419355	0.615385	0.466667	0.336233	0.468836	0.461937
15	0.588235	0.425	0.404762	0.385965	0.619718	0.483333	0.358272	0.484736	0.483861
20	0.56	0.4	0.438356	0.419355	0.666667	0.5	0.38579	0.496876	0.49976
25	0.575758	0.363636	0.289855	0.603175	0.702703	0.5	0.389433	0.507025	0.495701
30	0.56338	0.441558	0.305556	0.612903	0.641026	0.511111	0.39866	0.512885	0.499665
35	0.716418	0.444444	0.410256	0.633333	0.702703	0.572222	0.472695	0.581431	0.569642
40	0.625	0.53012	0.415584	0.644068	0.701299	0.577778	0.479325	0.583214	0.573482
45	0.636364	0.52381	0.394737	0.644068	0.746667	0.583333	0.488259	0.589129	0.579046
50	0.59375	0.481928	0.4	0.590164	0.777778	0.561111	0.458204	0.568724	0.563979
55	0.59375	0.435897	0.5	0.612903	0.777778	0.577778	0.475951	0.584066	0.585441
60	0.584615	0.461538	0.363636	0.553846	0.746667	0.538889	0.43036	0.542061	0.536135
65	0.606061	0.487179	0.379747	0.553846	0.722222	0.544444	0.43737	0.549811	0.542929
70	0.575758	0.487179	0.43038	0.53125	0.712329	0.544444	0.436892	0.547379	0.545248
75	0.542857	0.493151	0.25974	0.59375	0.736842	0.522222	0.409412	0.525268	0.512487
80	0.617647	0.453333	0.311688	0.59375	0.684211	0.527778	0.416122	0.532126	0.518812
85	0.647059	0.591549	0.454545	0.576271	0.621622	0.572222	0.466179	0.578209	0.569023
90	0.597015	0.552632	0.428571	0.590164	0.638889	0.555556	0.448153	0.561454	0.553292
95	0.657143	0.567568	0.409639	0.596491	0.605263	0.561111	0.454691	0.567221	0.554169
100	0.766667	0.547945	0.516854	0.655738	0.649351	0.616667	0.519673	0.627311	0.616129
105	0.779661	0.545455	0.44186	0.610169	0.683544	0.6	0.499903	0.612138	0.598378
110	0.716418	0.60274	0.493827	0.633333	0.708861	0.627778	0.537957	0.631036	0.621887
115	0.733333	0.545455	0.506024	0.576271	0.691358	0.605556	0.50799	0.610488	0.603798
120	0.761905	0.531646	0.47619	0.618182	0.708861	0.611111	0.515826	0.619357	0.609051
125	0.774194	0.519481	0.470588	0.607143	0.725	0.611111	0.514491	0.619281	0.609174
130	0.754098	0.556962	0.5	0.551724	0.692308	0.605556	0.508694	0.611018	0.603805
135	0.75	0.552632	0.60241	0.551724	0.734177	0.638889	0.550718	0.638189	0.638628
140	0.741935	0.540541	0.597701	0.517241	0.683544	0.616667	0.520261	0.616193	0.616603
145	0.774194	0.525	0.6	0.566667	0.692308	0.627778	0.539204	0.631634	0.629785
150	0.730159	0.547945	0.578313	0.580645	0.658228	0.616667	0.522269	0.619058	0.615801
155	0.741935	0.535211	0.597701	0.580645	0.615385	0.611111	0.513329	0.614176	0.610668
160	0.724638	0.531646	0.512195	0.571429	0.675676	0.6	0.50547	0.603117	0.597097
165	0.6875	0.547945	0.55814	0.644068	0.666667	0.616667	0.521119	0.620864	0.616153
170	0.71875	0.547945	0.564706	0.655738	0.649351	0.622222	0.528886	0.627298	0.620903
175	0.71875	0.547945	0.564706	0.655738	0.649351	0.622222	0.528886	0.627298	0.620903
180	0.71875	0.575342	0.564706	0.655738	0.675325	0.633333	0.542852	0.637972	0.631843
185	0.705882	0.575342	0.585366	0.655172	0.683544	0.638889	0.551627	0.641061	0.636942
190	0.676471	0.533333	0.55	0.655172	0.658228	0.611111	0.518048	0.614641	0.609501
195	0.686567	0.578947	0.554217	0.62069	0.657895	0.616667	0.524146	0.619663	0.614768
200	0.69697	0.594595	0.571429	0.590164	0.64	0.616667	0.523478	0.618631	0.614643
205	0.686567	0.552632	0.560976	0.586207	0.623377	0.6	0.503401	0.601952	0.598099
210	0.746269	0.613333	0.588235	0.586207	0.613333	0.627778	0.537292	0.629476	0.623676
215	0.746269	0.60274	0.604651	0.566667	0.621622	0.627778	0.536897	0.62839	0.624652
220	0.746269	0.613333	0.604651	0.576271	0.630137	0.633333	0.544499	0.634132	0.630134
225	0.753623	0.647887	0.595238	0.610169	0.649351	0.65	0.56515	0.651254	0.645222
230	0.6875	0.575	0.469136	0.5	0.658228	0.577778	0.475686	0.577973	0.57194
235	0.6875	0.533333	0.517647	0.542373	0.623377	0.577778	0.473192	0.580846	0.576092
240	0.6875	0.526316	0.494118	0.576271	0.605263	0.572222	0.46664	0.577894	0.570185
245	0.709677	0.545455	0.528736	0.566667	0.594595	0.583333	0.48024	0.589026	0.582276
250	0.698413	0.552632	0.549451	0.576271	0.591549	0.588889	0.486673	0.593663	0.588092
255	0.698413	0.552632	0.555556	0.576271	0.611111	0.594444	0.493661	0.598796	0.594142
260	0.688525	0.564103	0.545455	0.526316	0.605263	0.583333	0.47922	0.585932	0.582357
265	0.677419	0.519481	0.511628	0.526316	0.615385	0.566667	0.458473	0.570046	0.56586
270	0.677419	0.519481	0.511628	0.526316	0.615385	0.566667	0.458473	0.570046	0.56586
275	0.688525	0.506329	0.506024	0.517241	0.607595	0.561111	0.452933	0.565143	0.560488
280	0.688525	0.512821	0.52381	0.517241	0.607595	0.566667	0.45923	0.569998	0.566322
285	0.666667	0.506329	0.517647	0.545455	0.589744	0.561111	0.452521	0.565168	0.560637
290	0.677419	0.556962	0.512195	0.590164	0.605263	0.583333	0.482474	0.588401	0.581215
295	0.677419	0.533333	0.52381	0.580645	0.571429	0.572222	0.466532	0.577327	0.570623
300	0.71875	0.538462	0.518519	0.566667	0.571429	0.577778	0.475777	0.582765	0.574511
305	0.71875	0.538462	0.518519	0.566667	0.571429	0.577778	0.475777	0.582765	0.574511
310	0.617647	0.475	0.525	0.516129	0.571429	0.538889	0.431084	0.541041	0.539857
315	0.626866	0.481013	0.525	0.507937	0.56338	0.538889	0.430349	0.540839	0.539246
320	0.608696	0.481013	0.531646	0.461538	0.529412	0.522222	0.411824	0.522461	0.522583
325	0.608696	0.481013	0.55	0.507937	0.521739	0.533333	0.424614	0.533877	0.533361
330	0.588235	0.475	0.531646	0.507937	0.514286	0.522222	0.410732	0.523421	0.522472
335	0.588235	0.475	0.531646	0.507937	0.514286	0.522222	0.410732	0.523421	0.522472
340	0.57971	0.48	0.575	0.454545	0.514286	0.522222	0.409945	0.520708	0.524437
345	0.666667	0.506024	0.55	0.477612	0.514286	0.538889	0.43106	0.542918	0.540534
350	0.666667	0.506024	0.55	0.477612	0.514286	0.538889	0.43106	0.542918	0.540534
355	0.677419	0.528736	0.564103	0.47619	0.514286	0.55	0.447213	0.552147	0.549876
360	0.677419	0.528736	0.564103	0.507937	0.514286	0.555556	0.454246	0.558496	0.555167
365	0.625	0.517647	0.512821	0.5	0.575342	0.544444	0.438498	0.546162	0.543883
370	0.625	0.534884	0.512821	0.508475	0.575342	0.55	0.445804	0.551304	0.548456
375	0.625	0.534884	0.512821	0.508475	0.575342	0.55	0.445804	0.551304	0.548456
380	0.625	0.516854	0.512821	0.517241	0.535211	0.538889	0.433495	0.541425	0.53747
385	0.625	0.511111	0.526316	0.517241	0.555556	0.544444	0.441797	0.547045	0.544575
390	0.65625	0.536585	0.571429	0.5	0.547945	0.561111	0.45961	0.562442	0.561453
395	0.65625	0.463415	0.512821	0.430769	0.478873	0.505556	0.389776	0.508426	0.505463
400	0.656716	0.487805	0.506329	0.459016	0.507042	0.522222	0.410399	0.523382	0.519439
405	0.686567	0.47619	0.467532	0.491803	0.507042	0.522222	0.4121	0.525827	0.517453
410	0.636364	0.494118	0.481013	0.421053	0.520548	0.511111	0.396058	0.510619	0.507456
415	0.636364	0.47619	0.481013	0.413793	0.520548	0.505556	0.388783	0.505582	0.502959
420	0.636364	0.487805	0.5	0.40678	0.493151	0.505556	0.387764	0.50482	0.502637
425	0.676923	0.505747	0.533333	0.508475	0.540541	0.55	0.447867	0.553004	0.548908
430	0.6875	0.5	0.533333	0.542373	0.540541	0.555556	0.455088	0.560749	0.555208
435	0.6875	0.5	0.533333	0.542373	0.540541	0.555556	0.455088	0.560749	0.555208
440	0.6875	0.5	0.533333	0.542373	0.540541	0.555556	0.455088	0.560749	0.555208
445	0.646154	0.526316	0.567901	0.516129	0.578947	0.566667	0.462025	0.567089	0.566772
450	0.646154	0.519481	0.575	0.516129	0.578947	0.566667	0.462747	0.567142	0.567372
455	0.646154	0.512821	0.556962	0.516129	0.578947	0.561111	0.456514	0.562203	0.561441
460	0.646154	0.512821	0.556962	0.516129	0.578947	0.561111	0.456514	0.562203	0.561441
465	0.646154	0.512821	0.556962	0.516129	0.578947	0.561111	0.456514	0.562203	0.561441
470	0.646154	0.512821	0.556962	0.516129	0.578947	0.561111	0.456514	0.562203	0.561441
475	0.646154	0.506329	0.531646	0.507937	0.567568	0.55	0.443439	0.551927	0.549683
480	0.646154	0.506329	0.531646	0.507937	0.567568	0.55	0.443439	0.551927	0.549683
485	0.646154	0.506329	0.531646	0.507937	0.567568	0.55	0.443439	0.551927	0.549683
490	0.646154	0.506329	0.531646	0.507937	0.567568	0.55	0.443439	0.551927	0.549683
495	0.646154	0.506329	0.531646	0.507937	0.567568	0.55	0.443439	0.551927	0.549683
500	0.646154	0.506329	0.525	0.53125	0.555556	0.55	0.443668	0.552858	0.549098
505	0.65625	0.5	0.531646	0.516129	0.586667	0.555556	0.450061	0.558138	0.555866
510	0.65625	0.506329	0.531646	0.516129	0.578947	0.555556	0.44954	0.55786	0.555268
515	0.65625	0.506329	0.525	0.516129	0.56	0.55	0.442278	0.552742	0.549217
520	0.65625	0.506329	0.525	0.516129	0.56	0.55	0.442278	0.552742	0.549217
525	0.65625	0.512821	0.525	0.516129	0.552632	0.55	0.441779	0.552566	0.548728
530	0.65625	0.506329	0.506329	0.516129	0.552632	0.544444	0.435551	0.547534	0.542663
535	0.65625	0.506329	0.506329	0.516129	0.552632	0.544444	0.435551	0.547534	0.542663
540	0.65625	0.506329	0.506329	0.516129	0.552632	0.544444	0.435551	0.547534	0.542663
545	0.65625	0.506329	0.506329	0.516129	0.552632	0.544444	0.435551	0.547534	0.542663
550	0.65625	0.506329	0.506329	0.516129	0.552632	0.544444	0.435551	0.547534	0.542663
555	0.65625	0.506329	0.506329	0.516129	0.552632	0.544444	0.435551	0.547534	0.542663
560	0.65625	0.506329	0.506329	0.516129	0.552632	0.544444	0.435551	0.547534	0.542663
565	0.656716	0.5	0.575	0.52459	0.583333	0.566667	0.465031	0.567928	0.567912
570	0.656716	0.5	0.575	0.52459	0.583333	0.566667	0.465031	0.567928	0.567912
575	0.647059	0.5	0.575	0.533333	0.583333	0.566667	0.465214	0.567745	0.567813
580	0.647059	0.5	0.575	0.533333	0.583333	0.566667	0.465214	0.567745	0.567813
585	0.666667	0.5	0.575	0.542373	0.583333	0.572222	0.472441	0.573475	0.572479
590	0.666667	0.5	0.575	0.542373	0.583333	0.572222	0.472441	0.573475	0.572479
595	0.656716	0.5	0.575	0.533333	0.575342	0.566667	0.464621	0.568078	0.567549
600	0.626866	0.5	0.575	0.52459	0.583333	0.561111	0.458029	0.561958	0.563103
605	0.626866	0.5	0.575	0.52459	0.583333	0.561111	0.458029	0.561958	0.563103
610	0.617647	0.506329	0.575	0.52459	0.583333	0.561111	0.458042	0.56138	0.562778
615	0.617647	0.506329	0.575	0.52459	0.583333	0.561111	0.458042	0.56138	0.562778
620	0.617647	0.506329	0.575	0.52459	0.583333	0.561111	0.458042	0.56138	0.562778
625	0.626866	0.506329	0.6	0.483871	0.583333	0.561111	0.457879	0.56008	0.564004
630	0.626866	0.506329	0.6	0.483871	0.583333	0.561111	0.457879	0.56008	0.564004
635	0.626866	0.506329	0.6	0.483871	0.583333	0.561111	0.457879	0.56008	0.564004
640	0.646154	0.506329	0.592593	0.47619	0.555556	0.555556	0.450003	0.555364	0.55757
645	0.647059	0.487179	0.564103	0.5	0.552632	0.55	0.443633	0.550194	0.550069
650	0.646154	0.487179	0.567901	0.516129	0.513514	0.544444	0.435037	0.546175	0.544693
655	0.646154	0.487179	0.567901	0.516129	0.513514	0.544444	0.435037	0.546175	0.544693
660	0.646154	0.487179	0.567901	0.516129	0.513514	0.544444	0.435037	0.546175	0.544693
665	0.636364	0.487179	0.567901	0.516129	0.493151	0.538889	0.428578	0.540145	0.538477
670	0.636364	0.487179	0.567901	0.516129	0.493151	0.538889	0.428578	0.540145	0.538477
675	0.615385	0.487179	0.585366	0.548387	0.520548	0.55	0.44183	0.551373	0.551274
680	0.615385	0.487179	0.585366	0.548387	0.520548	0.55	0.44183	0.551373	0.551274
685	0.615385	0.481013	0.585366	0.52459	0.520548	0.544444	0.434957	0.54538	0.546177
690	0.615385	0.487179	0.585366	0.539683	0.5	0.544444	0.435282	0.545522	0.545143
695	0.615385	0.487179	0.585366	0.539683	0.5	0.544444	0.435282	0.545522	0.545143
700	0.615385	0.487179	0.585366	0.539683	0.5	0.544444	0.435282	0.545522	0.545143
705	0.634921	0.481013	0.585366	0.515152	0.485714	0.538889	0.429266	0.540433	0.539817
710	0.634921	0.475	0.567901	0.523077	0.507042	0.538889	0.429483	0.541588	0.540334
715	0.634921	0.475	0.567901	0.523077	0.507042	0.538889	0.429483	0.541588	0.540334
720	0.634921	0.475	0.567901	0.523077	0.507042	0.538889	0.429483	0.541588	0.540334
725	0.65625	0.481013	0.567901	0.515152	0.485714	0.538889	0.429966	0.541206	0.538694
730	0.634921	0.475	0.567901	0.515152	0.485714	0.533333	0.42301	0.535738	0.534155
735	0.634921	0.475	0.567901	0.515152	0.485714	0.533333	0.42301	0.535738	0.534155
740	0.634921	0.475	0.567901	0.515152	0.485714	0.533333	0.42301	0.535738	0.534155
745	0.65625	0.481013	0.567901	0.507463	0.463768	0.533333	0.423528	0.535279	0.532413
750	0.634921	0.47619	0.54321	0.523077	0.507463	0.533333	0.425117	0.536972	0.534201
755	0.634921	0.47619	0.54321	0.523077	0.507463	0.533333	0.425117	0.536972	0.534201
760	0.615385	0.512195	0.575	0.484848	0.477612	0.533333	0.425627	0.533008	0.532784
765	0.615385	0.512195	0.575	0.484848	0.477612	0.533333	0.425627	0.533008	0.532784
770	0.615385	0.512195	0.575	0.484848	0.477612	0.533333	0.425627	0.533008	0.532784
775	0.615385	0.512195	0.575	0.484848	0.477612	0.533333	0.425627	0.533008	0.532784
780	0.625	0.52381	0.556962	0.492308	0.470588	0.533333	0.42597	0.533733	0.531396
785	0.625	0.481928	0.55	0.484848	0.447761	0.516667	0.404648	0.517907	0.515457
790	0.634921	0.487805	0.54321	0.484848	0.470588	0.522222	0.410268	0.524274	0.521559
795	0.634921	0.487805	0.556962	0.484848	0.514286	0.533333	0.424594	0.535764	0.535104
800	0.634921	0.487805	0.556962	0.484848	0.514286	0.533333	0.424594	0.535764	0.535104
805	0.625	0.506024	0.556962	0.484848	0.5	0.533333	0.425837	0.534567	0.533591
810	0.615385	0.506024	0.556962	0.484848	0.477612	0.527778	0.419436	0.528166	0.526943
815	0.615385	0.506024	0.556962	0.484848	0.477612	0.527778	0.419436	0.528166	0.526943
820	0.615385	0.475	0.536585	0.477612	0.454545	0.511111	0.396643	0.511825	0.509474
825	0.615385	0.475	0.536585	0.477612	0.454545	0.511111	0.396643	0.511825	0.509474
830	0.615385	0.475	0.536585	0.477612	0.454545	0.511111	0.396643	0.511825	0.509474
835	0.625	0.475	0.536585	0.477612	0.447761	0.511111	0.396022	0.512392	0.509478
840	0.625	0.475	0.536585	0.477612	0.447761	0.511111	0.396022	0.512392	0.509478
845	0.625	0.475	0.536585	0.477612	0.447761	0.511111	0.396022	0.512392	0.509478
850	0.625	0.475	0.536585	0.477612	0.447761	0.511111	0.396022	0.512392	0.509478
855	0.625	0.475	0.536585	0.477612	0.447761	0.511111	0.396022	0.512392	0.509478
860	0.625	0.475	0.536585	0.477612	0.447761	0.511111	0.396022	0.512392	0.509478
865	0.625	0.475	0.536585	0.477612	0.447761	0.511111	0.396022	0.512392	0.509478
870	0.606061	0.493827	0.578313	0.484848	0.40625	0.516667	0.404321	0.51386	0.512525
875	0.615385	0.493827	0.578313	0.477612	0.40625	0.516667	0.404282	0.514277	0.512821
880	0.615385	0.493827	0.578313	0.484848	0.430769	0.522222	0.410664	0.520629	0.519612
885	0.606061	0.481013	0.571429	0.477612	0.40625	0.511111	0.396548	0.508473	0.507172
890	0.597015	0.481013	0.571429	0.484848	0.40625	0.511111	0.396602	0.508111	0.506921
895	0.597015	0.481013	0.571429	0.484848	0.40625	0.511111	0.396602	0.508111	0.506921
900	0.597015	0.481013	0.571429	0.484848	0.40625	0.511111	0.396602	0.508111	0.506921
905	0.615385	0.469136	0.571429	0.484848	0.40625	0.511111	0.3966	0.509409	0.507703
910	0.615385	0.469136	0.571429	0.484848	0.40625	0.511111	0.3966	0.509409	0.507703
915	0.615385	0.469136	0.571429	0.484848	0.40625	0.511111	0.3966	0.509409	0.507703
920	0.615385	0.469136	0.571429	0.484848	0.40625	0.511111	0.3966	0.509409	0.507703
925	0.656716	0.469136	0.571429	0.5	0.40625	0.522222	0.410781	0.520706	0.516887
930	0.656716	0.469136	0.571429	0.5	0.40625	0.522222	0.410781	0.520706	0.516887
935	0.656716	0.469136	0.571429	0.5	0.40625	0.522222	0.410781	0.520706	0.516887
940	0.656716	0.469136	0.571429	0.5	0.40625	0.522222	0.410781	0.520706	0.516887
945	0.656716	0.469136	0.571429	0.5	0.40625	0.522222	0.410781	0.520706	0.516887
950	0.656716	0.469136	0.571429	0.5	0.40625	0.522222	0.410781	0.520706	0.516887
955	0.625	0.469136	0.585366	0.470588	0.430769	0.516667	0.404319	0.516172	0.516099
960	0.625	0.469136	0.585366	0.470588	0.430769	0.516667	0.404319	0.516172	0.516099
965	0.666667	0.469136	0.585366	0.484848	0.430769	0.527778	0.418398	0.527357	0.525189
970	0.666667	0.469136	0.585366	0.484848	0.430769	0.527778	0.418398	0.527357	0.525189
975	0.676923	0.455696	0.60241	0.484848	0.447761	0.533333	0.423346	0.533528	0.532698
980	0.676923	0.455696	0.60241	0.484848	0.447761	0.533333	0.423346	0.533528	0.532698
985	0.676923	0.45	0.60241	0.484848	0.424242	0.527778	0.416994	0.527685	0.526297
990	0.676923	0.45	0.60241	0.484848	0.424242	0.527778	0.416994	0.527685	0.526297
995	0.676923	0.45	0.585366	0.484848	0.447761	0.527778	0.417066	0.52898	0.527203
1000	0.6875	0.45	0.585366	0.507463	0.447761	0.533333	0.42405	0.535618	0.532677
1005	0.688525	0.438356	0.592593	0.527778	0.520548	0.55	0.442695	0.55356	0.552559
1010	0.666667	0.432432	0.592593	0.527778	0.520548	0.544444	0.435703	0.548003	0.547951
1015	0.666667	0.432432	0.592593	0.527778	0.520548	0.544444	0.435703	0.548003	0.547951
1020	0.666667	0.432432	0.592593	0.527778	0.520548	0.544444	0.435703	0.548003	0.547951
1025	0.666667	0.432432	0.592593	0.527778	0.520548	0.544444	0.435703	0.548003	0.547951
1030	0.666667	0.432432	0.592593	0.527778	0.520548	0.544444	0.435703	0.548003	0.547951
1035	0.622951	0.426667	0.592593	0.492754	0.513514	0.527778	0.413968	0.529695	0.532412
1040	0.622951	0.426667	0.592593	0.492754	0.513514	0.527778	0.413968	0.529695	0.532412
1045	0.655738	0.432432	0.592593	0.535211	0.465753	0.533333	0.421596	0.536345	0.534949
1050	0.655738	0.426667	0.582278	0.542857	0.506667	0.538889	0.42895	0.542841	0.541792
1055	0.655738	0.421053	0.556962	0.521739	0.506667	0.527778	0.414905	0.532432	0.530633
1060	0.655738	0.421053	0.55	0.535211	0.5	0.527778	0.415768	0.5324	0.529541
1065	0.655738	0.421053	0.55	0.535211	0.5	0.527778	0.415768	0.5324	0.529541
1070	0.655738	0.421053	0.55	0.535211	0.5	0.527778	0.415768	0.5324	0.529541
1075	0.655738	0.421053	0.556962	0.542857	0.513514	0.533333	0.42242	0.538025	0.535712
1080	0.655738	0.421053	0.556962	0.542857	0.513514	0.533333	0.42242	0.538025	0.535712
1085	0.655738	0.421053	0.556962	0.542857	0.513514	0.533333	0.42242	0.538025	0.535712
1090	0.655738	0.421053	0.556962	0.542857	0.513514	0.533333	0.42242	0.538025	0.535712
1095	0.666667	0.421053	0.556962	0.555556	0.493151	0.533333	0.423103	0.538678	0.534951
1100	0.666667	0.421053	0.556962	0.555556	0.493151	0.533333	0.423103	0.538678	0.534951
1105	0.666667	0.426667	0.575	0.555556	0.493151	0.538889	0.429388	0.543408	0.54069
1110	0.666667	0.426667	0.575	0.555556	0.493151	0.538889	0.429388	0.543408	0.54069
1115	0.655738	0.426667	0.575	0.535211	0.493151	0.533333	0.42227	0.537153	0.535538
1120	0.666667	0.415584	0.556962	0.535211	0.493151	0.527778	0.416023	0.533515	0.530558
1125	0.666667	0.415584	0.556962	0.535211	0.493151	0.527778	0.416023	0.533515	0.530558
1130	0.655738	0.421053	0.556962	0.535211	0.493151	0.527778	0.415985	0.532423	0.529799
1135	0.655738	0.421053	0.556962	0.535211	0.493151	0.527778	0.415985	0.532423	0.529799
1140	0.655738	0.432432	0.575	0.535211	0.513514	0.538889	0.428801	0.542379	0.541234
1145	0.666667	0.432432	0.556962	0.527778	0.506667	0.533333	0.422187	0.538101	0.535486
1150	0.666667	0.432432	0.556962	0.527778	0.506667	0.533333	0.422187	0.538101	0.535486
1155	0.666667	0.432432	0.556962	0.527778	0.506667	0.533333	0.422187	0.538101	0.535486
1160	0.688525	0.467532	0.552632	0.514286	0.5	0.538889	0.430754	0.544595	0.540545
1165	0.688525	0.467532	0.552632	0.514286	0.5	0.538889	0.430754	0.544595	0.540545
1170	0.677419	0.467532	0.552632	0.492754	0.5	0.533333	0.423682	0.538067	0.535167
1175	0.677419	0.467532	0.552632	0.492754	0.5	0.533333	0.423682	0.538067	0.535167
1180	0.677419	0.467532	0.552632	0.492754	0.5	0.533333	0.423682	0.538067	0.535167
1185	0.677419	0.467532	0.552632	0.492754	0.5	0.533333	0.423682	0.538067	0.535167
1190	0.677419	0.467532	0.552632	0.492754	0.5	0.533333	0.423682	0.538067	0.535167
1195	0.677419	0.467532	0.552632	0.492754	0.5	0.533333	0.423682	0.538067	0.535167
1200	0.688525	0.467532	0.552632	0.514286	0.5	0.538889	0.430754	0.544595	0.540545
1205	0.6875	0.461538	0.578947	0.507463	0.506667	0.544444	0.438094	0.548423	0.546533
1210	0.6875	0.461538	0.578947	0.507463	0.506667	0.544444	0.438094	0.548423	0.546533
1215	0.6875	0.461538	0.578947	0.507463	0.506667	0.544444	0.438094	0.548423	0.546533
1220	0.6875	0.461538	0.578947	0.507463	0.506667	0.544444	0.438094	0.548423	0.546533
1225	0.6875	0.461538	0.578947	0.507463	0.506667	0.544444	0.438094	0.548423	0.546533
1230	0.676923	0.461538	0.56	0.507463	0.506667	0.538889	0.431915	0.542518	0.539882
1235	0.676923	0.461538	0.56	0.507463	0.506667	0.538889	0.431915	0.542518	0.539882
1240	0.676923	0.461538	0.552632	0.515152	0.506667	0.538889	0.43112	0.542582	0.539239
1245	0.676923	0.461538	0.552632	0.515152	0.506667	0.538889	0.43112	0.542582	0.539239
1250	0.676923	0.461538	0.552632	0.515152	0.506667	0.538889	0.43112	0.542582	0.539239
1255	0.676923	0.461538	0.552632	0.515152	0.506667	0.538889	0.43112	0.542582	0.539239
1260	0.676923	0.461538	0.552632	0.515152	0.506667	0.538889	0.43112	0.542582	0.539239
1265	0.676923	0.461538	0.552632	0.515152	0.506667	0.538889	0.43112	0.542582	0.539239
1270	0.676923	0.461538	0.552632	0.515152	0.506667	0.538889	0.43112	0.542582	0.539239
1275	0.676923	0.467532	0.571429	0.515152	0.506667	0.544444	0.437317	0.54754	0.545246
1280	0.6875	0.4	0.531646	0.507937	0.540541	0.527778	0.415481	0.533525	0.530695
1285	0.6875	0.405063	0.531646	0.5	0.540541	0.527778	0.415389	0.53295	0.530301
1290	0.6875	0.405063	0.531646	0.5	0.540541	0.527778	0.415389	0.53295	0.530301
1295	0.6875	0.405063	0.531646	0.5	0.540541	0.527778	0.415389	0.53295	0.530301
1300	0.6875	0.405063	0.531646	0.507937	0.56	0.533333	0.421956	0.538429	0.536056
1305	0.6875	0.405063	0.531646	0.507937	0.56	0.533333	0.421956	0.538429	0.536056
1310	0.6875	0.405063	0.531646	0.507937	0.56	0.533333	0.421956	0.538429	0.536056
1315	0.6875	0.405063	0.531646	0.507937	0.56	0.533333	0.421956	0.538429	0.536056
1320	0.6875	0.410256	0.531646	0.5	0.56	0.533333	0.421876	0.53788	0.535685
1325	0.6875	0.410256	0.531646	0.5	0.56	0.533333	0.421876	0.53788	0.535685
1330	0.6875	0.415584	0.55	0.507937	0.578947	0.544444	0.434702	0.547994	0.547093
1335	0.6875	0.415584	0.55	0.507937	0.578947	0.544444	0.434702	0.547994	0.547093
1340	0.65625	0.415584	0.55	0.507937	0.578947	0.538889	0.427714	0.541744	0.542058
1345	0.65625	0.415584	0.55	0.507937	0.578947	0.538889	0.427714	0.541744	0.542058
1350	0.65625	0.415584	0.55	0.507937	0.578947	0.538889	0.427714	0.541744	0.542058
1355	0.65625	0.43038	0.506329	0.516129	0.552632	0.527778	0.414566	0.532344	0.528739
1360	0.65625	0.425	0.506329	0.516129	0.533333	0.522222	0.408072	0.527408	0.523357
1365	0.65625	0.425	0.506329	0.516129	0.533333	0.522222	0.408072	0.527408	0.523357
1370	0.65625	0.43038	0.506329	0.539683	0.533333	0.527778	0.414961	0.533195	0.528269
1375	0.65625	0.43038	0.506329	0.539683	0.533333	0.527778	0.414961	0.533195	0.528269
1380	0.65625	0.43038	0.506329	0.539683	0.533333	0.527778	0.414961	0.533195	0.528269
1385	0.69697	0.43038	0.5	0.557377	0.513514	0.533333	0.421915	0.539648	0.531611
1390	0.707692	0.43038	0.5	0.557377	0.533333	0.538889	0.428395	0.545756	0.537853
1395	0.698413	0.512821	0.506329	0.483871	0.461538	0.527778	0.41366	0.532594	0.524521
1400	0.698413	0.512821	0.506329	0.483871	0.461538	0.527778	0.41366	0.532594	0.524521
1405	0.698413	0.512821	0.506329	0.483871	0.461538	0.527778	0.41366	0.532594	0.524521
1410	0.698413	0.512821	0.506329	0.483871	0.461538	0.527778	0.41366	0.532594	0.524521
1415	0.698413	0.512821	0.506329	0.483871	0.461538	0.527778	0.41366	0.532594	0.524521
1420	0.698413	0.512821	0.525	0.483871	0.467532	0.533333	0.420355	0.537527	0.530761
1425	0.698413	0.512821	0.525	0.483871	0.467532	0.533333	0.420355	0.537527	0.530761
1430	0.71875	0.512821	0.525	0.491803	0.467532	0.538889	0.427435	0.543181	0.53536
1435	0.71875	0.519481	0.5	0.491803	0.461538	0.533333	0.420002	0.538314	0.528688
1440	0.71875	0.519481	0.5	0.491803	0.461538	0.533333	0.420002	0.538314	0.528688
1445	0.71875	0.519481	0.481013	0.483871	0.461538	0.527778	0.413655	0.532931	0.522408
1450	0.71875	0.519481	0.481013	0.483871	0.461538	0.527778	0.413655	0.532931	0.522408
1455	0.71875	0.519481	0.481013	0.483871	0.461538	0.527778	0.413655	0.532931	0.522408
1460	0.71875	0.519481	0.481013	0.483871	0.461538	0.527778	0.413655	0.532931	0.522408
1465	0.709677	0.506329	0.481013	0.47619	0.467532	0.522222	0.407066	0.528148	0.51862
1470	0.709677	0.487179	0.481013	0.46875	0.467532	0.516667	0.400001	0.52283	0.513869
1475	0.709677	0.493506	0.5	0.46875	0.467532	0.522222	0.40626	0.527893	0.519987
1480	0.709677	0.493506	0.5	0.46875	0.467532	0.522222	0.40626	0.527893	0.519987
1485	0.709677	0.493506	0.5	0.46875	0.467532	0.522222	0.40626	0.527893	0.519987
1490	0.709677	0.493506	0.5	0.46875	0.467532	0.522222	0.40626	0.527893	0.519987
1495	0.709677	0.493506	0.5	0.46875	0.467532	0.522222	0.40626	0.527893	0.519987
1500	0.709677	0.493506	0.5	0.46875	0.467532	0.522222	0.40626	0.527893	0.519987
1505	0.709677	0.493506	0.5	0.46875	0.467532	0.522222	0.40626	0.527893	0.519987
1510	0.709677	0.493506	0.5	0.46875	0.467532	0.522222	0.40626	0.527893	0.519987
1515	0.730159	0.5	0.518519	0.47619	0.467532	0.533333	0.41957	0.53848	0.530553
1520	0.730159	0.5	0.518519	0.47619	0.467532	0.533333	0.41957	0.53848	0.530553
1525	0.730159	0.493506	0.5	0.47619	0.467532	0.527778	0.413288	0.533478	0.524527
1530	0.730159	0.493506	0.5	0.47619	0.467532	0.527778	0.413288	0.533478	0.524527
1535	0.730159	0.493506	0.5	0.47619	0.467532	0.527778	0.413288	0.533478	0.524527
1540	0.730159	0.5	0.518519	0.47619	0.467532	0.533333	0.41957	0.53848	0.530553
1545	0.709677	0.5	0.518519	0.46875	0.467532	0.527778	0.412546	0.532896	0.526013
1550	0.709677	0.5	0.518519	0.46875	0.467532	0.527778	0.412546	0.532896	0.526013
1555	0.709677	0.493506	0.525	0.46875	0.467532	0.527778	0.413249	0.532893	0.526515
1560	0.738462	0.5	0.5	0.507937	0.473684	0.538889	0.427737	0.544016	0.533747
1565	0.738462	0.506667	0.518519	0.507937	0.473684	0.544444	0.434028	0.549053	0.539805
1570	0.738462	0.506667	0.518519	0.507937	0.473684	0.544444	0.434028	0.549053	0.539805
1575	0.738462	0.506667	0.518519	0.507937	0.473684	0.544444	0.434028	0.549053	0.539805
1580	0.738462	0.506667	0.518519	0.507937	0.473684	0.544444	0.434028	0.549053	0.539805
1585	0.738462	0.506667	0.518519	0.507937	0.473684	0.544444	0.434028	0.549053	0.539805
1590	0.738462	0.506667	0.518519	0.507937	0.473684	0.544444	0.434028	0.549053	0.539805
1595	0.71875	0.519481	0.506329	0.507937	0.467532	0.538889	0.427996	0.544006	0.534394
1600	0.71875	0.519481	0.506329	0.507937	0.467532	0.538889	0.427996	0.544006	0.534394
1605	0.71875	0.519481	0.506329	0.507937	0.467532	0.538889	0.427996	0.544006	0.534394
1610	0.71875	0.536585	0.506329	0.542373	0.5	0.555556	0.450082	0.560807	0.550665
1615	0.71875	0.536585	0.506329	0.542373	0.5	0.555556	0.450082	0.560807	0.550665
1620	0.71875	0.536585	0.506329	0.542373	0.5	0.555556	0.450082	0.560807	0.550665
1625	0.71875	0.536585	0.506329	0.542373	0.5	0.555556	0.450082	0.560807	0.550665
1630	0.71875	0.536585	0.506329	0.542373	0.5	0.555556	0.450082	0.560807	0.550665
1635	0.75	0.506329	0.525	0.533333	0.493506	0.555556	0.448557	0.561634	0.552042
1640	0.75	0.512195	0.506329	0.551724	0.493506	0.555556	0.449776	0.562751	0.551308
1645	0.75	0.512195	0.506329	0.551724	0.493506	0.555556	0.449776	0.562751	0.551308
1650	0.75	0.512195	0.506329	0.551724	0.493506	0.555556	0.449776	0.562751	0.551308
1655	0.75	0.512195	0.506329	0.551724	0.493506	0.555556	0.449776	0.562751	0.551308
1660	0.75	0.506024	0.525	0.561404	0.5	0.561111	0.456774	0.568486	0.558144
1665	0.71875	0.5	0.487179	0.551724	0.5	0.544444	0.437174	0.551531	0.540516
1670	0.71875	0.5	0.487179	0.551724	0.5	0.544444	0.437174	0.551531	0.540516
1675	0.71875	0.5	0.487179	0.551724	0.5	0.544444	0.437174	0.551531	0.540516
1680	0.730159	0.494118	0.487179	0.551724	0.5	0.544444	0.437308	0.552636	0.541276
1685	0.730159	0.494118	0.487179	0.551724	0.5	0.544444	0.437308	0.552636	0.541276
1690	0.730159	0.494118	0.487179	0.551724	0.5	0.544444	0.437308	0.552636	0.541276
1695	0.730159	0.494118	0.487179	0.551724	0.5	0.544444	0.437308	0.552636	0.541276
1700	0.730159	0.494118	0.487179	0.551724	0.5	0.544444	0.437308	0.552636	0.541276
1705	0.730159	0.482759	0.447368	0.551724	0.5	0.533333	0.425118	0.542402	0.528798
1710	0.730159	0.482759	0.447368	0.551724	0.5	0.533333	0.425118	0.542402	0.528798
1715	0.730159	0.5	0.453333	0.561404	0.519481	0.544444	0.439897	0.552875	0.539567
1720	0.730159	0.5	0.453333	0.561404	0.519481	0.544444	0.439897	0.552875	0.539567
1725	0.730159	0.5	0.453333	0.561404	0.519481	0.544444	0.439897	0.552875	0.539567
1730	0.730159	0.5	0.453333	0.561404	0.519481	0.544444	0.439897	0.552875	0.539567
1735	0.730159	0.5	0.453333	0.561404	0.519481	0.544444	0.439897	0.552875	0.539567
1740	0.730159	0.5	0.453333	0.561404	0.519481	0.544444	0.439897	0.552875	0.539567
1745	0.730159	0.5	0.453333	0.561404	0.519481	0.544444	0.439897	0.552875	0.539567
1750	0.730159	0.5	0.453333	0.561404	0.519481	0.544444	0.439897	0.552875	0.539567
1755	0.730159	0.5	0.453333	0.561404	0.519481	0.544444	0.439897	0.552875	0.539567
1760	0.730159	0.5	0.453333	0.561404	0.519481	0.544444	0.439897	0.552875	0.539567
1765	0.730159	0.5	0.453333	0.561404	0.519481	0.544444	0.439897	0.552875	0.539567
1770	0.730159	0.5	0.453333	0.561404	0.519481	0.544444	0.439897	0.552875	0.539567
1775	0.730159	0.5	0.453333	0.561404	0.519481	0.544444	0.439897	0.552875	0.539567
1780	0.730159	0.5	0.453333	0.561404	0.519481	0.544444	0.439897	0.552875	0.539567
1785	0.730159	0.5	0.453333	0.561404	0.519481	0.544444	0.439897	0.552875	0.539567
1790	0.730159	0.5	0.453333	0.561404	0.519481	0.544444	0.439897	0.552875	0.539567
1795	0.730159	0.5	0.453333	0.561404	0.519481	0.544444	0.439897	0.552875	0.539567
1800	0.730159	0.5	0.453333	0.561404	0.519481	0.544444	0.439897	0.552875	0.539567
1805	0.730159	0.5	0.453333	0.561404	0.519481	0.544444	0.439897	0.552875	0.539567
1810	0.71875	0.506024	0.506329	0.561404	0.545455	0.561111	0.457062	0.567592	0.558588
1815	0.71875	0.506024	0.506329	0.561404	0.545455	0.561111	0.457062	0.567592	0.558588
1820	0.71875	0.506024	0.506329	0.561404	0.545455	0.561111	0.457062	0.567592	0.558588
1825	0.71875	0.506024	0.506329	0.561404	0.545455	0.561111	0.457062	0.567592	0.558588
1830	0.71875	0.506024	0.506329	0.561404	0.545455	0.561111	0.457062	0.567592	0.558588
1835	0.71875	0.53012	0.531646	0.561404	0.519481	0.566667	0.464079	0.57228	0.563699
1840	0.71875	0.536585	0.525	0.561404	0.519481	0.566667	0.463226	0.572244	0.563149
1845	0.71875	0.536585	0.525	0.561404	0.519481	0.566667	0.463226	0.572244	0.563149
1850	0.71875	0.536585	0.525	0.561404	0.519481	0.566667	0.463226	0.572244	0.563149
1855	0.71875	0.53012	0.531646	0.561404	0.519481	0.566667	0.464079	0.57228	0.563699
1860	0.71875	0.53012	0.531646	0.561404	0.519481	0.566667	0.464079	0.57228	0.563699
1865	0.71875	0.53012	0.531646	0.561404	0.519481	0.566667	0.464079	0.57228	0.563699
1870	0.71875	0.53012	0.531646	0.561404	0.519481	0.566667	0.464079	0.57228	0.563699
1875	0.698413	0.53012	0.531646	0.561404	0.512821	0.561111	0.45663	0.566881	0.558906
1880	0.698413	0.53012	0.531646	0.561404	0.512821	0.561111	0.45663	0.566881	0.558906
1885	0.698413	0.536585	0.55	0.542373	0.526316	0.566667	0.463362	0.570737	0.564786
1890	0.698413	0.54321	0.55	0.542373	0.545455	0.572222	0.469821	0.57589	0.57036
1895	0.698413	0.54321	0.531646	0.542373	0.538462	0.566667	0.463122	0.570821	0.563974
1900	0.698413	0.54321	0.531646	0.551724	0.531646	0.566667	0.462856	0.571328	0.56398
1905	0.698413	0.54321	0.531646	0.551724	0.531646	0.566667	0.462856	0.571328	0.56398
1910	0.698413	0.54321	0.531646	0.551724	0.531646	0.566667	0.462856	0.571328	0.56398
1915	0.707692	0.538462	0.54321	0.6	0.552632	0.583333	0.483237	0.588399	0.58045
1920	0.71875	0.531646	0.54321	0.6	0.552632	0.583333	0.483269	0.589247	0.580982
1925	0.707692	0.538462	0.54321	0.6	0.552632	0.583333	0.483237	0.588399	0.58045
1930	0.707692	0.538462	0.54321	0.6	0.552632	0.583333	0.483237	0.588399	0.58045
1935	0.71875	0.531646	0.54321	0.6	0.552632	0.583333	0.483269	0.589247	0.580982
1940	0.71875	0.531646	0.54321	0.6	0.552632	0.583333	0.483269	0.589247	0.580982
1945	0.71875	0.531646	0.54321	0.6	0.552632	0.583333	0.483269	0.589247	0.580982
1950	0.71875	0.531646	0.54321	0.6	0.552632	0.583333	0.483269	0.589247	0.580982
1955	0.6875	0.519481	0.518519	0.6	0.538462	0.566667	0.461337	0.572792	0.564043
1960	0.698413	0.512821	0.518519	0.6	0.538462	0.566667	0.46136	0.573643	0.56458
1965	0.676923	0.512821	0.518519	0.576271	0.545455	0.561111	0.454942	0.565998	0.558755
1970	0.676923	0.512821	0.518519	0.576271	0.545455	0.561111	0.454942	0.565998	0.558755
1975	0.676923	0.512821	0.518519	0.576271	0.545455	0.561111	0.454942	0.565998	0.558755
1980	0.6875	0.512821	0.518519	0.6	0.545455	0.566667	0.461791	0.572859	0.564414
1985	0.6875	0.512821	0.518519	0.6	0.545455	0.566667	0.461791	0.572859	0.564414
1990	0.676923	0.519481	0.536585	0.576271	0.545455	0.566667	0.461214	0.570943	0.564694
1995	0.676923	0.519481	0.536585	0.576271	0.545455	0.566667	0.461214	0.570943	0.564694
2000	0.676923	0.512821	0.518519	0.576271	0.545455	0.561111	0.454942	0.565998	0.558755

## Sheet: Bayes
Number of features	Pre-vaccination	ChAdOx1-Onset	MenACWY-Onset	ChAdOx1-7D	MenACWY-7D	ACC	MCC	Macro F1	Weighted F1
5	0.26	0	0.220472	0.166667	0.344828	0.222222	0.013305	0.198393	0.205779
10	0.328767	0.333333	0.094118	0.171429	0.301887	0.255556	0.07954	0.245907	0.235989
15	0.352941	0.329897	0.15534	0.216216	0.327273	0.272222	0.088152	0.276333	0.268486
20	0.4	0.330097	0.20202	0.205128	0.40678	0.305556	0.132047	0.308805	0.304555
25	0.411765	0.292135	0.183673	0.347826	0.40678	0.311111	0.138803	0.328436	0.318483
30	0.4	0.117647	0.457831	0.25	0.344828	0.361111	0.192409	0.314061	0.325769
35	0.408163	0.088889	0.458599	0.285714	0.537313	0.4	0.244335	0.355736	0.371808
40	0.592593	0.212766	0.469799	0.238095	0.588235	0.45	0.312352	0.420298	0.430819
45	0.548387	0.357143	0.326531	0.301887	0.47619	0.394444	0.242296	0.402028	0.397868
50	0.477612	0.350515	0.309524	0.392857	0.357143	0.372222	0.227306	0.37753	0.368855
55	0.431373	0.418182	0.329412	0.372881	0.327273	0.377778	0.237332	0.375824	0.368871
60	0.490566	0.438095	0.352941	0.4	0.385965	0.411111	0.277947	0.413513	0.406091
65	0.48	0.415842	0.369565	0.459016	0.428571	0.422222	0.287949	0.430599	0.42419
70	0.539683	0.382022	0.348837	0.393443	0.459016	0.416667	0.278289	0.4246	0.418199
75	0.606061	0.436782	0.344828	0.407407	0.515152	0.455556	0.324752	0.462046	0.452999
80	0.553846	0.431818	0.3125	0.291667	0.444444	0.405556	0.258629	0.406855	0.39984
85	0.533333	0.345679	0.344086	0.350877	0.521739	0.411111	0.262456	0.419143	0.416465
90	0.576271	0.4	0.408602	0.433333	0.558824	0.466667	0.333035	0.475406	0.472377
95	0.6	0.395062	0.413043	0.440678	0.558824	0.472222	0.340689	0.481521	0.477679
100	0.678571	0.395349	0.404255	0.350877	0.537313	0.461111	0.326865	0.473273	0.468229
105	0.701754	0.435897	0.430108	0.412698	0.550725	0.494444	0.367498	0.506236	0.499507
110	0.701754	0.375	0.456522	0.4	0.56338	0.488889	0.360189	0.499331	0.496006
115	0.689655	0.375	0.417582	0.4	0.535211	0.472222	0.339611	0.48349	0.477472
120	0.677966	0.358974	0.404494	0.4	0.567568	0.472222	0.339209	0.4818	0.476604
125	0.677966	0.363636	0.422222	0.338983	0.586667	0.472222	0.338262	0.477895	0.476268
130	0.666667	0.363636	0.409091	0.37931	0.597403	0.477778	0.345611	0.483221	0.480186
135	0.603774	0.415584	0.446809	0.37037	0.658537	0.5	0.36954	0.499015	0.50186
140	0.62963	0.421053	0.434783	0.392857	0.658537	0.505556	0.377168	0.507372	0.507636
145	0.641509	0.421053	0.430108	0.392857	0.658537	0.505556	0.376775	0.508813	0.508329
150	0.62963	0.435897	0.430108	0.4	0.65	0.505556	0.377543	0.509127	0.508383
155	0.618182	0.453333	0.430108	0.4	0.634146	0.505556	0.376705	0.507154	0.506124
160	0.654545	0.432432	0.421053	0.37037	0.658537	0.505556	0.375907	0.507387	0.506404
165	0.615385	0.447368	0.430108	0.428571	0.674699	0.516667	0.39065	0.519226	0.518579
170	0.592593	0.447368	0.430108	0.436364	0.658537	0.511111	0.383833	0.512994	0.512524
175	0.592593	0.426667	0.43956	0.436364	0.682353	0.516667	0.390946	0.515507	0.516622
180	0.581818	0.432432	0.43956	0.436364	0.682353	0.516667	0.390858	0.514506	0.515943
185	0.581818	0.416667	0.425532	0.407407	0.682353	0.505556	0.375516	0.502755	0.504563
190	0.592593	0.432432	0.408602	0.407407	0.682353	0.505556	0.376025	0.504678	0.504769
195	0.603774	0.438356	0.413043	0.407407	0.659091	0.505556	0.375861	0.504334	0.503518
200	0.576923	0.432432	0.422222	0.392857	0.659091	0.5	0.369684	0.496705	0.498077
205	0.576923	0.438356	0.43956	0.4	0.651685	0.505556	0.376116	0.501305	0.503194
210	0.603774	0.459459	0.431818	0.363636	0.644444	0.505556	0.377381	0.500626	0.501658
215	0.62963	0.453333	0.413793	0.363636	0.651685	0.505556	0.378057	0.502416	0.501643
220	0.592593	0.432432	0.418605	0.392857	0.644444	0.5	0.37127	0.496186	0.496321
225	0.618182	0.410959	0.418605	0.4	0.637363	0.5	0.371128	0.497022	0.496084
230	0.592593	0.453333	0.409639	0.428571	0.630435	0.505556	0.379753	0.502914	0.500573
235	0.576923	0.410959	0.418605	0.428571	0.645161	0.5	0.370937	0.496044	0.495975
240	0.576923	0.438356	0.428571	0.428571	0.631579	0.505556	0.378908	0.5008	0.500507
245	0.576923	0.416667	0.44186	0.421053	0.623656	0.5	0.370865	0.496032	0.496943
250	0.576923	0.422535	0.423529	0.421053	0.631579	0.5	0.371211	0.495124	0.495037
255	0.576923	0.422535	0.418605	0.421053	0.617021	0.494444	0.363704	0.491227	0.490435
260	0.666667	0.457143	0.409639	0.421053	0.625	0.516667	0.393338	0.5159	0.510715
265	0.62963	0.444444	0.409639	0.428571	0.631579	0.511111	0.386404	0.508773	0.505171
270	0.654545	0.444444	0.439024	0.413793	0.623656	0.516667	0.394062	0.515093	0.512591
275	0.603774	0.438356	0.425	0.433333	0.617021	0.505556	0.381173	0.503497	0.501378
280	0.603774	0.444444	0.419753	0.433333	0.617021	0.505556	0.380536	0.503665	0.501124
285	0.603774	0.432432	0.43038	0.459016	0.602151	0.505556	0.381941	0.505551	0.50259
290	0.62963	0.463768	0.410256	0.440678	0.58	0.505556	0.382162	0.504866	0.499144
295	0.62963	0.463768	0.410256	0.448276	0.594059	0.511111	0.389285	0.509198	0.503613
300	0.603774	0.457143	0.410256	0.474576	0.6	0.511111	0.389267	0.50915	0.503969
305	0.603774	0.434783	0.405063	0.448276	0.594059	0.5	0.374511	0.497191	0.492777
310	0.576923	0.422535	0.410256	0.421053	0.588235	0.488889	0.361046	0.483801	0.481698
315	0.576923	0.422535	0.415584	0.448276	0.588235	0.494444	0.368774	0.490311	0.487627
320	0.588235	0.416667	0.410256	0.413793	0.574257	0.483333	0.35398	0.480642	0.478051
325	0.588235	0.416667	0.410256	0.413793	0.574257	0.483333	0.35398	0.480642	0.478051
330	0.56	0.410959	0.410256	0.413793	0.574257	0.477778	0.346974	0.473853	0.472456
335	0.588235	0.416667	0.410256	0.421053	0.588235	0.488889	0.361119	0.484889	0.482445
340	0.56	0.410959	0.405063	0.392857	0.588235	0.477778	0.346396	0.471423	0.470794
345	0.583333	0.432432	0.415584	0.413793	0.601942	0.494444	0.369247	0.489417	0.487849
350	0.553191	0.432432	0.435897	0.413793	0.601942	0.494444	0.368712	0.487451	0.488297
355	0.571429	0.438356	0.435897	0.413793	0.588235	0.494444	0.368397	0.489542	0.489199
360	0.583333	0.459459	0.435897	0.413793	0.588235	0.5	0.375668	0.496144	0.494986
365	0.54902	0.434783	0.419753	0.392857	0.582524	0.483333	0.352202	0.475787	0.475928
370	0.56	0.434783	0.419753	0.392857	0.576923	0.483333	0.352308	0.476863	0.476421
375	0.56	0.441176	0.439024	0.4	0.571429	0.488889	0.358977	0.482326	0.482564
380	0.54902	0.41791	0.469136	0.428571	0.571429	0.494444	0.366618	0.487213	0.489154
385	0.56	0.447761	0.463415	0.392857	0.571429	0.494444	0.366097	0.487092	0.488949
390	0.566038	0.454545	0.463415	0.428571	0.582524	0.505556	0.380063	0.499019	0.499646
395	0.555556	0.430769	0.444444	0.407407	0.566038	0.488889	0.359686	0.480843	0.481362
400	0.566038	0.430769	0.444444	0.436364	0.566038	0.494444	0.36678	0.488731	0.487877
405	0.603774	0.424242	0.444444	0.4	0.571429	0.494444	0.366624	0.488778	0.487927
410	0.555556	0.4375	0.463415	0.407407	0.54717	0.488889	0.359175	0.482209	0.483252
415	0.555556	0.4375	0.463415	0.407407	0.54717	0.488889	0.359175	0.482209	0.483252
420	0.54902	0.424242	0.463415	0.4	0.54717	0.483333	0.351939	0.476769	0.478533
425	0.581818	0.444444	0.469136	0.37037	0.542056	0.488889	0.359949	0.481565	0.482912
430	0.581818	0.444444	0.463415	0.37037	0.54717	0.488889	0.359261	0.481443	0.482583
435	0.581818	0.444444	0.463415	0.37037	0.54717	0.488889	0.359261	0.481443	0.482583
440	0.581818	0.444444	0.457831	0.377358	0.54717	0.488889	0.358761	0.481724	0.48229
445	0.56	0.430769	0.463415	0.363636	0.555556	0.483333	0.352258	0.474675	0.477349
450	0.538462	0.412698	0.463415	0.363636	0.555556	0.477778	0.345162	0.466753	0.470565
455	0.576923	0.4375	0.463415	0.37037	0.555556	0.488889	0.359444	0.480753	0.482431
460	0.576923	0.412698	0.457831	0.37037	0.555556	0.483333	0.3518	0.474676	0.476427
465	0.576923	0.419355	0.47619	0.37037	0.555556	0.488889	0.358505	0.479679	0.482441
470	0.54902	0.412698	0.481928	0.363636	0.555556	0.483333	0.351788	0.472568	0.4771
475	0.566038	0.393443	0.47619	0.37037	0.555556	0.483333	0.35143	0.472319	0.475936
480	0.576923	0.419355	0.470588	0.377358	0.555556	0.488889	0.358032	0.479956	0.482143
485	0.56	0.430769	0.47619	0.377358	0.555556	0.488889	0.358417	0.479975	0.482971
490	0.588235	0.4375	0.47619	0.377358	0.555556	0.494444	0.365597	0.486968	0.488754
495	0.588235	0.461538	0.481928	0.377358	0.555556	0.5	0.373244	0.492923	0.49466
500	0.538462	0.387097	0.470588	0.377358	0.555556	0.477778	0.3437	0.465812	0.470032
505	0.538462	0.387097	0.470588	0.377358	0.555556	0.477778	0.3437	0.465812	0.470032
510	0.592593	0.42623	0.47619	0.377358	0.555556	0.494444	0.365806	0.485585	0.48739
515	0.592593	0.419355	0.457831	0.377358	0.555556	0.488889	0.359086	0.480539	0.481336
520	0.581818	0.393443	0.457831	0.377358	0.555556	0.483333	0.352043	0.473201	0.47485
525	0.581818	0.393443	0.457831	0.377358	0.555556	0.483333	0.352043	0.473201	0.47485
530	0.581818	0.393443	0.457831	0.377358	0.555556	0.483333	0.352043	0.473201	0.47485
535	0.581818	0.372881	0.470588	0.377358	0.555556	0.483333	0.351215	0.47164	0.474411
540	0.592593	0.4	0.470588	0.377358	0.555556	0.488889	0.358234	0.479219	0.481119
545	0.603774	0.42623	0.470588	0.377358	0.555556	0.494444	0.365283	0.486701	0.487729
550	0.592593	0.42623	0.47619	0.377358	0.555556	0.494444	0.365806	0.485585	0.48739
555	0.566038	0.419355	0.47619	0.377358	0.555556	0.488889	0.358545	0.478899	0.481852
560	0.566038	0.419355	0.47619	0.377358	0.555556	0.488889	0.358545	0.478899	0.481852
565	0.566038	0.451613	0.481928	0.415094	0.550459	0.5	0.373579	0.493026	0.494392
570	0.576923	0.47619	0.481928	0.415094	0.550459	0.505556	0.380684	0.500119	0.500652
575	0.576923	0.483871	0.481928	0.415094	0.563636	0.511111	0.388156	0.50429	0.505061
580	0.576923	0.491803	0.481928	0.415094	0.558559	0.511111	0.388489	0.504861	0.505359
585	0.54902	0.459016	0.465116	0.392157	0.558559	0.494444	0.365511	0.484774	0.48664
590	0.576923	0.466667	0.465116	0.392157	0.558559	0.5	0.372805	0.491884	0.492538
595	0.576923	0.466667	0.465116	0.423077	0.563636	0.505556	0.379704	0.499084	0.498848
600	0.54902	0.459016	0.470588	0.415094	0.563636	0.5	0.372861	0.491471	0.493048
605	0.54902	0.459016	0.470588	0.384615	0.558559	0.494444	0.365936	0.48436	0.486812
610	0.566038	0.440678	0.470588	0.384615	0.558559	0.494444	0.366135	0.484096	0.486192
615	0.538462	0.433333	0.470588	0.384615	0.558559	0.488889	0.358817	0.477111	0.480402
620	0.538462	0.433333	0.470588	0.384615	0.558559	0.488889	0.358817	0.477111	0.480402
625	0.538462	0.433333	0.47619	0.377358	0.558559	0.488889	0.359276	0.47678	0.480656
630	0.538462	0.433333	0.47619	0.377358	0.558559	0.488889	0.359276	0.47678	0.480656
635	0.566038	0.440678	0.47619	0.37037	0.563636	0.494444	0.366338	0.483383	0.486437
640	0.555556	0.433333	0.470588	0.423077	0.550459	0.494444	0.36563	0.486603	0.487722
645	0.555556	0.433333	0.470588	0.392157	0.545455	0.488889	0.358703	0.479418	0.481428
650	0.592593	0.419355	0.470588	0.392157	0.555556	0.494444	0.365338	0.48605	0.487133
655	0.592593	0.419355	0.470588	0.392157	0.555556	0.494444	0.365338	0.48605	0.487133
660	0.603774	0.444444	0.470588	0.392157	0.555556	0.5	0.372422	0.493304	0.493535
665	0.603774	0.444444	0.470588	0.392157	0.555556	0.5	0.372422	0.493304	0.493535
670	0.603774	0.444444	0.470588	0.392157	0.555556	0.5	0.372422	0.493304	0.493535
675	0.603774	0.444444	0.470588	0.392157	0.555556	0.5	0.372422	0.493304	0.493535
680	0.592593	0.444444	0.470588	0.4	0.555556	0.5	0.372522	0.492636	0.49304
685	0.592593	0.444444	0.470588	0.4	0.555556	0.5	0.372522	0.492636	0.49304
690	0.592593	0.444444	0.470588	0.4	0.555556	0.5	0.372522	0.492636	0.49304
695	0.592593	0.444444	0.470588	0.4	0.555556	0.5	0.372522	0.492636	0.49304
700	0.538462	0.444444	0.470588	0.392157	0.550459	0.488889	0.358249	0.479222	0.481851
705	0.538462	0.459016	0.470588	0.392157	0.558559	0.494444	0.365991	0.483756	0.486368
710	0.538462	0.459016	0.47619	0.423077	0.558559	0.5	0.373631	0.491061	0.492984
715	0.538462	0.459016	0.47619	0.423077	0.558559	0.5	0.373631	0.491061	0.492984
720	0.538462	0.459016	0.47619	0.423077	0.558559	0.5	0.373631	0.491061	0.492984
725	0.538462	0.459016	0.47619	0.423077	0.558559	0.5	0.373631	0.491061	0.492984
730	0.528302	0.466667	0.47619	0.423077	0.558559	0.5	0.373729	0.490559	0.49275
735	0.528302	0.440678	0.47619	0.415094	0.558559	0.494444	0.36659	0.483765	0.486655
740	0.555556	0.474576	0.5	0.415094	0.563636	0.511111	0.387948	0.501773	0.504634
745	0.555556	0.474576	0.5	0.415094	0.563636	0.511111	0.387948	0.501773	0.504634
750	0.641509	0.53125	0.506024	0.415094	0.579439	0.538889	0.42314	0.534663	0.534044
755	0.641509	0.53125	0.506024	0.415094	0.579439	0.538889	0.42314	0.534663	0.534044
760	0.653846	0.47619	0.488372	0.45283	0.584906	0.533333	0.414364	0.531229	0.528863
765	0.653846	0.47619	0.488372	0.45283	0.584906	0.533333	0.414364	0.531229	0.528863
770	0.653846	0.47619	0.488372	0.45283	0.584906	0.533333	0.414364	0.531229	0.528863
775	0.679245	0.483871	0.505747	0.45283	0.590476	0.544444	0.428042	0.542434	0.540169
780	0.641509	0.483871	0.517647	0.444444	0.584906	0.538889	0.421986	0.534476	0.53453
785	0.615385	0.483871	0.522727	0.431373	0.579439	0.533333	0.413904	0.526559	0.528224
790	0.615385	0.459016	0.516854	0.431373	0.579439	0.527778	0.406393	0.520413	0.522133
795	0.627451	0.491803	0.533333	0.431373	0.579439	0.538889	0.420364	0.53268	0.534391
800	0.627451	0.539683	0.551724	0.423077	0.579439	0.55	0.435715	0.544275	0.546589
805	0.615385	0.516129	0.534884	0.415094	0.579439	0.538889	0.421809	0.532186	0.534599
810	0.627451	0.539683	0.551724	0.423077	0.579439	0.55	0.435715	0.544275	0.546589
815	0.615385	0.516129	0.551724	0.423077	0.579439	0.544444	0.428587	0.537151	0.540326
820	0.603774	0.459016	0.511628	0.45283	0.579439	0.527778	0.407569	0.521337	0.522474
825	0.603774	0.451613	0.494118	0.45283	0.579439	0.522222	0.400806	0.516355	0.516545
830	0.615385	0.451613	0.494118	0.444444	0.579439	0.522222	0.400767	0.517	0.517018
835	0.615385	0.451613	0.494118	0.444444	0.579439	0.522222	0.400767	0.517	0.517018
840	0.615385	0.459016	0.511628	0.444444	0.579439	0.527778	0.407529	0.521983	0.522947
845	0.615385	0.42623	0.488372	0.444444	0.579439	0.516667	0.393216	0.510774	0.510864
850	0.576923	0.42623	0.488372	0.45283	0.574074	0.511111	0.386297	0.503686	0.504843
855	0.603774	0.42623	0.488372	0.45283	0.579439	0.516667	0.393256	0.510129	0.510391
860	0.576923	0.42623	0.488372	0.45283	0.574074	0.511111	0.386297	0.503686	0.504843
865	0.576923	0.42623	0.488372	0.45283	0.574074	0.511111	0.386297	0.503686	0.504843
870	0.588235	0.483871	0.511628	0.423077	0.568807	0.522222	0.400872	0.515124	0.517147
875	0.588235	0.483871	0.511628	0.423077	0.568807	0.522222	0.400872	0.515124	0.517147
880	0.588235	0.483871	0.511628	0.423077	0.568807	0.522222	0.400872	0.515124	0.517147
885	0.576923	0.40678	0.5	0.423077	0.568807	0.505556	0.378671	0.495117	0.498155
890	0.576923	0.40678	0.5	0.423077	0.568807	0.505556	0.378671	0.495117	0.498155
895	0.588235	0.483871	0.511628	0.423077	0.568807	0.522222	0.400872	0.515124	0.517147
900	0.588235	0.507937	0.517647	0.423077	0.568807	0.527778	0.408464	0.521141	0.523131
905	0.588235	0.507937	0.5	0.415094	0.568807	0.522222	0.401715	0.516015	0.517193
910	0.588235	0.507937	0.5	0.415094	0.568807	0.522222	0.401715	0.516015	0.517193
915	0.615385	0.507937	0.5	0.415094	0.574074	0.527778	0.40862	0.522498	0.522766
920	0.615385	0.507937	0.5	0.415094	0.574074	0.527778	0.40862	0.522498	0.522766
925	0.615385	0.507937	0.5	0.415094	0.574074	0.527778	0.40862	0.522498	0.522766
930	0.615385	0.507937	0.5	0.415094	0.574074	0.527778	0.40862	0.522498	0.522766
935	0.603774	0.483871	0.5	0.415094	0.574074	0.522222	0.401517	0.515363	0.516484
940	0.603774	0.483871	0.5	0.415094	0.574074	0.522222	0.401517	0.515363	0.516484
945	0.615385	0.507937	0.5	0.415094	0.574074	0.527778	0.40862	0.522498	0.522766
950	0.592593	0.466667	0.47619	0.444444	0.574074	0.516667	0.394506	0.510794	0.510203
955	0.603774	0.459016	0.47619	0.444444	0.574074	0.516667	0.394395	0.5115	0.510602
960	0.603774	0.459016	0.47619	0.444444	0.574074	0.516667	0.394395	0.5115	0.510602
965	0.592593	0.466667	0.47619	0.444444	0.574074	0.516667	0.394506	0.510794	0.510203
970	0.592593	0.466667	0.47619	0.444444	0.574074	0.516667	0.394506	0.510794	0.510203
975	0.592593	0.466667	0.47619	0.444444	0.574074	0.516667	0.394506	0.510794	0.510203
980	0.618182	0.474576	0.47619	0.444444	0.574074	0.522222	0.401808	0.517493	0.515776
985	0.618182	0.474576	0.47619	0.444444	0.574074	0.522222	0.401808	0.517493	0.515776
990	0.618182	0.474576	0.47619	0.444444	0.574074	0.522222	0.401808	0.517493	0.515776
995	0.618182	0.474576	0.47619	0.444444	0.574074	0.522222	0.401808	0.517493	0.515776
1000	0.618182	0.474576	0.47619	0.444444	0.574074	0.522222	0.401808	0.517493	0.515776
1005	0.56	0.46875	0.47619	0.384615	0.545455	0.494444	0.366054	0.487002	0.488843
1010	0.56	0.46875	0.47619	0.384615	0.545455	0.494444	0.366054	0.487002	0.488843
1015	0.56	0.46875	0.47619	0.384615	0.545455	0.494444	0.366054	0.487002	0.488843
1020	0.56	0.46875	0.47619	0.384615	0.545455	0.494444	0.366054	0.487002	0.488843
1025	0.56	0.46875	0.47619	0.377358	0.550459	0.494444	0.365804	0.486552	0.488774
1030	0.56	0.46875	0.47619	0.377358	0.550459	0.494444	0.365804	0.486552	0.488774
1035	0.538462	0.4375	0.463415	0.415094	0.550459	0.488889	0.359649	0.480986	0.482528
1040	0.54902	0.40625	0.457831	0.415094	0.550459	0.483333	0.351947	0.475731	0.477042
1045	0.54902	0.40625	0.457831	0.415094	0.550459	0.483333	0.351947	0.475731	0.477042
1050	0.54902	0.430769	0.463415	0.415094	0.550459	0.488889	0.359622	0.481751	0.482995
1055	0.54902	0.430769	0.463415	0.415094	0.550459	0.488889	0.359622	0.481751	0.482995
1060	0.54902	0.412698	0.463415	0.436364	0.550459	0.488889	0.359656	0.482391	0.483227
1065	0.54902	0.40625	0.469136	0.436364	0.550459	0.488889	0.360155	0.482246	0.483538
1070	0.54902	0.40625	0.469136	0.436364	0.550459	0.488889	0.360155	0.482246	0.483538
1075	0.54902	0.40625	0.469136	0.428571	0.555556	0.488889	0.359978	0.481706	0.483401
1080	0.54902	0.40625	0.469136	0.428571	0.555556	0.488889	0.359978	0.481706	0.483401
1085	0.54902	0.40625	0.469136	0.428571	0.555556	0.488889	0.359978	0.481706	0.483401
1090	0.56	0.40625	0.469136	0.421053	0.555556	0.488889	0.360011	0.482399	0.483917
1095	0.54902	0.4	0.463415	0.415094	0.550459	0.483333	0.352448	0.475597	0.477354
1100	0.54902	0.4	0.469136	0.407407	0.550459	0.483333	0.352967	0.475204	0.477567
1105	0.54902	0.4	0.469136	0.407407	0.550459	0.483333	0.352967	0.475204	0.477567
1110	0.54902	0.4	0.469136	0.407407	0.550459	0.483333	0.352967	0.475204	0.477567
1115	0.54902	0.4	0.463415	0.415094	0.550459	0.483333	0.352448	0.475597	0.477354
1120	0.54902	0.4	0.469136	0.407407	0.550459	0.483333	0.352967	0.475204	0.477567
1125	0.54902	0.4	0.463415	0.415094	0.550459	0.483333	0.352448	0.475597	0.477354
1130	0.56	0.380952	0.463415	0.428571	0.550459	0.483333	0.352503	0.476679	0.477877
1135	0.54902	0.40625	0.469136	0.436364	0.550459	0.488889	0.360155	0.482246	0.483538
1140	0.56	0.40625	0.469136	0.428571	0.550459	0.488889	0.360174	0.482883	0.484009
1145	0.54902	0.366667	0.463415	0.440678	0.555556	0.483333	0.352637	0.475067	0.476668
1150	0.54902	0.366667	0.463415	0.440678	0.555556	0.483333	0.352637	0.475067	0.476668
1155	0.54902	0.366667	0.463415	0.440678	0.555556	0.483333	0.352637	0.475067	0.476668
1160	0.56	0.451613	0.506024	0.421053	0.555556	0.505556	0.380526	0.498849	0.501865
1165	0.56	0.451613	0.506024	0.421053	0.555556	0.505556	0.380526	0.498849	0.501865
1170	0.56	0.42623	0.5	0.421053	0.555556	0.5	0.37293	0.492568	0.495639
1175	0.56	0.42623	0.5	0.421053	0.555556	0.5	0.37293	0.492568	0.495639
1180	0.56	0.42623	0.5	0.421053	0.555556	0.5	0.37293	0.492568	0.495639
1185	0.56	0.451613	0.506024	0.421053	0.555556	0.505556	0.380526	0.498849	0.501865
1190	0.56	0.451613	0.506024	0.421053	0.555556	0.505556	0.380526	0.498849	0.501865
1195	0.56	0.451613	0.506024	0.421053	0.555556	0.505556	0.380526	0.498849	0.501865
1200	0.56	0.42623	0.5	0.421053	0.555556	0.5	0.37293	0.492568	0.495639
1205	0.56	0.42623	0.5	0.421053	0.555556	0.5	0.37293	0.492568	0.495639
1210	0.56	0.42623	0.5	0.421053	0.555556	0.5	0.37293	0.492568	0.495639
1215	0.56	0.42623	0.5	0.421053	0.555556	0.5	0.37293	0.492568	0.495639
1220	0.56	0.451613	0.506024	0.421053	0.555556	0.505556	0.380526	0.498849	0.501865
1225	0.56	0.451613	0.506024	0.421053	0.555556	0.505556	0.380526	0.498849	0.501865
1230	0.56	0.451613	0.506024	0.421053	0.555556	0.505556	0.380526	0.498849	0.501865
1235	0.56	0.42623	0.5	0.421053	0.555556	0.5	0.37293	0.492568	0.495639
1240	0.56	0.4	0.494118	0.421053	0.555556	0.494444	0.365358	0.486145	0.489294
1245	0.56	0.4	0.494118	0.421053	0.555556	0.494444	0.365358	0.486145	0.489294
1250	0.56	0.4	0.494118	0.421053	0.555556	0.494444	0.365358	0.486145	0.489294
1255	0.56	0.4	0.494118	0.421053	0.555556	0.494444	0.365358	0.486145	0.489294
1260	0.56	0.4	0.494118	0.421053	0.555556	0.494444	0.365358	0.486145	0.489294
1265	0.56	0.4	0.494118	0.421053	0.555556	0.494444	0.365358	0.486145	0.489294
1270	0.56	0.4	0.494118	0.421053	0.555556	0.494444	0.365358	0.486145	0.489294
1275	0.56	0.393443	0.494118	0.428571	0.555556	0.494444	0.365253	0.486337	0.489345
1280	0.509091	0.37037	0.494118	0.392857	0.545455	0.477778	0.345067	0.462378	0.46866
1285	0.509091	0.37037	0.494118	0.392857	0.545455	0.477778	0.345067	0.462378	0.46866
1290	0.509091	0.37037	0.494118	0.392857	0.545455	0.477778	0.345067	0.462378	0.46866
1295	0.509091	0.37037	0.494118	0.392857	0.545455	0.477778	0.345067	0.462378	0.46866
1300	0.509091	0.37037	0.494118	0.392857	0.545455	0.477778	0.345067	0.462378	0.46866
1305	0.509091	0.37037	0.494118	0.392857	0.545455	0.477778	0.345067	0.462378	0.46866
1310	0.509091	0.37037	0.494118	0.392857	0.545455	0.477778	0.345067	0.462378	0.46866
1315	0.509091	0.37037	0.494118	0.392857	0.545455	0.477778	0.345067	0.462378	0.46866
1320	0.509091	0.37037	0.494118	0.392857	0.545455	0.477778	0.345067	0.462378	0.46866
1325	0.509091	0.37037	0.494118	0.392857	0.545455	0.477778	0.345067	0.462378	0.46866
1330	0.481481	0.37037	0.494118	0.392857	0.540541	0.472222	0.338007	0.455873	0.463092
1335	0.481481	0.37037	0.494118	0.392857	0.540541	0.472222	0.338007	0.455873	0.463092
1340	0.490566	0.482759	0.512195	0.392857	0.540541	0.494444	0.367707	0.483783	0.489881
1345	0.490566	0.45614	0.506024	0.392857	0.540541	0.488889	0.360119	0.477226	0.483389
1350	0.490566	0.45614	0.506024	0.392857	0.540541	0.488889	0.360119	0.477226	0.483389
1355	0.481481	0.428571	0.506024	0.392857	0.540541	0.483333	0.353099	0.469895	0.476871
1360	0.481481	0.428571	0.506024	0.392857	0.540541	0.483333	0.353099	0.469895	0.476871
1365	0.481481	0.428571	0.506024	0.392857	0.540541	0.483333	0.353099	0.469895	0.476871
1370	0.5	0.448276	0.506024	0.392857	0.540541	0.488889	0.359974	0.47754	0.483467
1375	0.481481	0.428571	0.506024	0.392857	0.540541	0.483333	0.353099	0.469895	0.476871
1380	0.481481	0.428571	0.506024	0.392857	0.540541	0.483333	0.353099	0.469895	0.476871
1385	0.490566	0.428571	0.52381	0.392857	0.540541	0.488889	0.359751	0.475269	0.482979
1390	0.5	0.45614	0.52381	0.392857	0.540541	0.494444	0.36679	0.48267	0.489553
1395	0.526316	0.428571	0.517647	0.436364	0.542056	0.5	0.373005	0.490191	0.494726
1400	0.526316	0.421053	0.517647	0.444444	0.542056	0.5	0.372871	0.490303	0.494694
1405	0.526316	0.421053	0.517647	0.444444	0.542056	0.5	0.372871	0.490303	0.494694
1410	0.526316	0.421053	0.517647	0.444444	0.542056	0.5	0.372871	0.490303	0.494694
1415	0.526316	0.421053	0.517647	0.444444	0.542056	0.5	0.372871	0.490303	0.494694
1420	0.526316	0.421053	0.517647	0.444444	0.542056	0.5	0.372871	0.490303	0.494694
1425	0.526316	0.421053	0.517647	0.444444	0.542056	0.5	0.372871	0.490303	0.494694
1430	0.526316	0.421053	0.517647	0.444444	0.542056	0.5	0.372871	0.490303	0.494694
1435	0.526316	0.421053	0.517647	0.444444	0.542056	0.5	0.372871	0.490303	0.494694
1440	0.526316	0.421053	0.511628	0.45283	0.542056	0.5	0.372422	0.490777	0.49452
1445	0.526316	0.421053	0.511628	0.45283	0.542056	0.5	0.372422	0.490777	0.49452
1450	0.5	0.421053	0.511628	0.45283	0.537037	0.494444	0.365367	0.48451	0.489137
1455	0.526316	0.421053	0.511628	0.45283	0.542056	0.5	0.372422	0.490777	0.49452
1460	0.526316	0.421053	0.511628	0.45283	0.542056	0.5	0.372422	0.490777	0.49452
1465	0.526316	0.421053	0.511628	0.45283	0.542056	0.5	0.372422	0.490777	0.49452
1470	0.526316	0.421053	0.511628	0.45283	0.542056	0.5	0.372422	0.490777	0.49452
1475	0.526316	0.392857	0.505747	0.45283	0.542056	0.494444	0.364946	0.483961	0.487815
1480	0.526316	0.392857	0.505747	0.45283	0.542056	0.494444	0.364946	0.483961	0.487815
1485	0.526316	0.392857	0.505747	0.45283	0.542056	0.494444	0.364946	0.483961	0.487815
1490	0.526316	0.392857	0.505747	0.45283	0.542056	0.494444	0.364946	0.483961	0.487815
1495	0.526316	0.421053	0.511628	0.423077	0.537037	0.494444	0.365482	0.483822	0.488418
1500	0.526316	0.421053	0.511628	0.423077	0.537037	0.494444	0.365482	0.483822	0.488418
1505	0.526316	0.421053	0.511628	0.423077	0.537037	0.494444	0.365482	0.483822	0.488418
1510	0.526316	0.421053	0.511628	0.423077	0.537037	0.494444	0.365482	0.483822	0.488418
1515	0.526316	0.421053	0.511628	0.431373	0.550459	0.5	0.372912	0.488166	0.492858
1520	0.526316	0.421053	0.511628	0.423077	0.537037	0.494444	0.365482	0.483822	0.488418
1525	0.526316	0.421053	0.517647	0.415094	0.537037	0.494444	0.36592	0.483429	0.488659
1530	0.5	0.421053	0.517647	0.415094	0.53211	0.488889	0.358862	0.477181	0.483297
1535	0.526316	0.421053	0.517647	0.415094	0.537037	0.494444	0.36592	0.483429	0.488659
1540	0.5	0.421053	0.517647	0.415094	0.53211	0.488889	0.358862	0.477181	0.483297
1545	0.5	0.421053	0.517647	0.415094	0.53211	0.488889	0.358862	0.477181	0.483297
1550	0.5	0.421053	0.517647	0.415094	0.53211	0.488889	0.358862	0.477181	0.483297
1555	0.5	0.421053	0.517647	0.415094	0.53211	0.488889	0.358862	0.477181	0.483297
1560	0.5	0.421053	0.517647	0.415094	0.53211	0.488889	0.358862	0.477181	0.483297
1565	0.526316	0.421053	0.517647	0.415094	0.537037	0.494444	0.36592	0.483429	0.488659
1570	0.526316	0.421053	0.517647	0.415094	0.537037	0.494444	0.36592	0.483429	0.488659
1575	0.526316	0.421053	0.517647	0.415094	0.537037	0.494444	0.36592	0.483429	0.488659
1580	0.526316	0.421053	0.517647	0.415094	0.537037	0.494444	0.36592	0.483429	0.488659
1585	0.526316	0.421053	0.517647	0.415094	0.537037	0.494444	0.36592	0.483429	0.488659
1590	0.526316	0.421053	0.517647	0.415094	0.537037	0.494444	0.36592	0.483429	0.488659
1595	0.526316	0.421053	0.517647	0.415094	0.537037	0.494444	0.36592	0.483429	0.488659
1600	0.526316	0.421053	0.517647	0.415094	0.537037	0.494444	0.36592	0.483429	0.488659
1605	0.526316	0.421053	0.517647	0.415094	0.537037	0.494444	0.36592	0.483429	0.488659
1610	0.5	0.421053	0.517647	0.415094	0.53211	0.488889	0.358862	0.477181	0.483297
1615	0.5	0.392857	0.511628	0.415094	0.53211	0.483333	0.351343	0.470338	0.476556
1620	0.5	0.421053	0.511628	0.423077	0.53211	0.488889	0.358419	0.477574	0.483056
1625	0.5	0.421053	0.517647	0.415094	0.53211	0.488889	0.358862	0.477181	0.483297
1630	0.5	0.421053	0.517647	0.415094	0.53211	0.488889	0.358862	0.477181	0.483297
1635	0.526316	0.392857	0.511628	0.415094	0.537037	0.488889	0.358417	0.476586	0.481918
1640	0.526316	0.421053	0.511628	0.423077	0.537037	0.494444	0.365482	0.483822	0.488418
1645	0.526316	0.421053	0.511628	0.423077	0.537037	0.494444	0.365482	0.483822	0.488418
1650	0.526316	0.421053	0.511628	0.423077	0.537037	0.494444	0.365482	0.483822	0.488418
1655	0.526316	0.421053	0.511628	0.423077	0.537037	0.494444	0.365482	0.483822	0.488418
1660	0.526316	0.392857	0.511628	0.415094	0.537037	0.488889	0.358417	0.476586	0.481918
1665	0.526316	0.392857	0.511628	0.415094	0.537037	0.488889	0.358417	0.476586	0.481918
1670	0.526316	0.392857	0.511628	0.415094	0.537037	0.488889	0.358417	0.476586	0.481918
1675	0.517241	0.392857	0.511628	0.384615	0.537037	0.483333	0.351374	0.468676	0.475377
1680	0.517241	0.385965	0.511628	0.352941	0.537037	0.477778	0.344111	0.460962	0.468834
1685	0.517241	0.392857	0.511628	0.384615	0.537037	0.483333	0.351374	0.468676	0.475377
1690	0.517241	0.385965	0.511628	0.352941	0.537037	0.477778	0.344111	0.460962	0.468834
1695	0.517241	0.385965	0.511628	0.352941	0.537037	0.477778	0.344111	0.460962	0.468834
1700	0.508475	0.385965	0.511628	0.352941	0.523364	0.472222	0.33691	0.456475	0.464307
1705	0.508475	0.37931	0.511628	0.352941	0.528302	0.472222	0.336668	0.456131	0.464212
1710	0.517241	0.37931	0.511628	0.352941	0.542056	0.477778	0.343842	0.460635	0.468757
1715	0.517241	0.37931	0.511628	0.352941	0.542056	0.477778	0.343842	0.460635	0.468757
1720	0.508475	0.37931	0.511628	0.352941	0.528302	0.472222	0.336668	0.456131	0.464212
1725	0.517241	0.37931	0.511628	0.352941	0.542056	0.477778	0.343842	0.460635	0.468757
1730	0.517241	0.37931	0.511628	0.352941	0.542056	0.477778	0.343842	0.460635	0.468757
1735	0.517241	0.37931	0.511628	0.352941	0.542056	0.477778	0.343842	0.460635	0.468757
1740	0.508475	0.37931	0.511628	0.352941	0.528302	0.472222	0.336668	0.456131	0.464212
1745	0.517241	0.37931	0.511628	0.352941	0.542056	0.477778	0.343842	0.460635	0.468757
1750	0.508475	0.37931	0.511628	0.352941	0.528302	0.472222	0.336668	0.456131	0.464212
1755	0.508475	0.37931	0.511628	0.352941	0.528302	0.472222	0.336668	0.456131	0.464212
1760	0.508475	0.37931	0.511628	0.352941	0.528302	0.472222	0.336668	0.456131	0.464212
1765	0.517241	0.37931	0.511628	0.352941	0.542056	0.477778	0.343842	0.460635	0.468757
1770	0.517241	0.37931	0.511628	0.352941	0.542056	0.477778	0.343842	0.460635	0.468757
1775	0.508475	0.385965	0.511628	0.384615	0.528302	0.477778	0.343894	0.463797	0.470711
1780	0.508475	0.385965	0.511628	0.384615	0.528302	0.477778	0.343894	0.463797	0.470711
1785	0.508475	0.385965	0.511628	0.384615	0.528302	0.477778	0.343894	0.463797	0.470711
1790	0.508475	0.385965	0.511628	0.384615	0.528302	0.477778	0.343894	0.463797	0.470711
1795	0.508475	0.385965	0.511628	0.384615	0.528302	0.477778	0.343894	0.463797	0.470711
1800	0.508475	0.385965	0.511628	0.384615	0.528302	0.477778	0.343894	0.463797	0.470711
1805	0.508475	0.385965	0.511628	0.384615	0.528302	0.477778	0.343894	0.463797	0.470711
1810	0.508475	0.385965	0.511628	0.384615	0.528302	0.477778	0.343894	0.463797	0.470711
1815	0.5	0.385965	0.517647	0.384615	0.528302	0.477778	0.344497	0.463306	0.470917
1820	0.508475	0.37931	0.511628	0.352941	0.528302	0.472222	0.336668	0.456131	0.464212
1825	0.508475	0.37931	0.511628	0.352941	0.528302	0.472222	0.336668	0.456131	0.464212
1830	0.508475	0.37931	0.511628	0.352941	0.528302	0.472222	0.336668	0.456131	0.464212
1835	0.474576	0.433333	0.52381	0.352941	0.528302	0.477778	0.344594	0.462592	0.471835
1840	0.474576	0.433333	0.52381	0.352941	0.528302	0.477778	0.344594	0.462592	0.471835
1845	0.474576	0.433333	0.52381	0.352941	0.528302	0.477778	0.344594	0.462592	0.471835
1850	0.474576	0.433333	0.52381	0.352941	0.528302	0.477778	0.344594	0.462592	0.471835
1855	0.474576	0.37931	0.511628	0.352941	0.528302	0.466667	0.329519	0.449352	0.45875
1860	0.474576	0.37931	0.511628	0.352941	0.528302	0.466667	0.329519	0.449352	0.45875
1865	0.474576	0.37931	0.511628	0.352941	0.528302	0.466667	0.329519	0.449352	0.45875
1870	0.474576	0.37931	0.511628	0.352941	0.528302	0.466667	0.329519	0.449352	0.45875
1875	0.474576	0.37931	0.511628	0.352941	0.528302	0.466667	0.329519	0.449352	0.45875
1880	0.474576	0.37931	0.511628	0.352941	0.528302	0.466667	0.329519	0.449352	0.45875
1885	0.474576	0.37931	0.511628	0.352941	0.528302	0.466667	0.329519	0.449352	0.45875
1890	0.474576	0.37931	0.511628	0.352941	0.528302	0.466667	0.329519	0.449352	0.45875
1895	0.474576	0.37931	0.511628	0.352941	0.528302	0.466667	0.329519	0.449352	0.45875
1900	0.474576	0.37931	0.511628	0.352941	0.528302	0.466667	0.329519	0.449352	0.45875
1905	0.474576	0.37931	0.511628	0.352941	0.528302	0.466667	0.329519	0.449352	0.45875
1910	0.474576	0.433333	0.52381	0.352941	0.528302	0.477778	0.344594	0.462592	0.471835
1915	0.474576	0.440678	0.52381	0.384615	0.528302	0.483333	0.351784	0.470396	0.478461
1920	0.474576	0.413793	0.517647	0.384615	0.528302	0.477778	0.344255	0.463787	0.471923
1925	0.474576	0.413793	0.517647	0.384615	0.528302	0.477778	0.344255	0.463787	0.471923
1930	0.474576	0.413793	0.517647	0.384615	0.528302	0.477778	0.344255	0.463787	0.471923
1935	0.474576	0.413793	0.517647	0.384615	0.528302	0.477778	0.344255	0.463787	0.471923
1940	0.474576	0.440678	0.52381	0.384615	0.528302	0.483333	0.351784	0.470396	0.478461
1945	0.474576	0.440678	0.52381	0.384615	0.528302	0.483333	0.351784	0.470396	0.478461
1950	0.474576	0.440678	0.52381	0.384615	0.528302	0.483333	0.351784	0.470396	0.478461
1955	0.474576	0.466667	0.53012	0.384615	0.528302	0.488889	0.359334	0.476856	0.484873
1960	0.482759	0.466667	0.52381	0.384615	0.528302	0.488889	0.358722	0.47723	0.484544
1965	0.482759	0.466667	0.52381	0.384615	0.528302	0.488889	0.358722	0.47723	0.484544
1970	0.482759	0.466667	0.52381	0.384615	0.528302	0.488889	0.358722	0.47723	0.484544
1975	0.482759	0.466667	0.52381	0.384615	0.528302	0.488889	0.358722	0.47723	0.484544
1980	0.482759	0.466667	0.52381	0.384615	0.528302	0.488889	0.358722	0.47723	0.484544
1985	0.474576	0.466667	0.53012	0.384615	0.528302	0.488889	0.359334	0.476856	0.484873
1990	0.474576	0.466667	0.53012	0.384615	0.528302	0.488889	0.359334	0.476856	0.484873
1995	0.474576	0.466667	0.53012	0.384615	0.528302	0.488889	0.359334	0.476856	0.484873
2000	0.474576	0.466667	0.53012	0.384615	0.528302	0.488889	0.359334	0.476856	0.484873

## Sheet: Ridge
Number of features	Pre-vaccination	ChAdOx1-Onset	MenACWY-Onset	ChAdOx1-7D	MenACWY-7D	ACC	MCC	Macro F1	Weighted F1
5	0.382353	0.264706	0.289474	0.125	0.56	0.355556	0.19383	0.324307	0.334104
10	0.538462	0.421053	0.26087	0.136364	0.688172	0.45	0.323329	0.408984	0.411539
15	0.558824	0.328767	0.207792	0.196078	0.703297	0.422222	0.279318	0.398952	0.397439
20	0.553846	0.289474	0.25641	0.4	0.681319	0.444444	0.306619	0.43621	0.431108
25	0.583333	0.358209	0.233766	0.315789	0.666667	0.444444	0.308786	0.431553	0.425176
30	0.567164	0.347826	0.271605	0.372881	0.714286	0.461111	0.326991	0.454752	0.450909
35	0.571429	0.371429	0.390244	0.5	0.729412	0.516667	0.395543	0.512503	0.511533
40	0.580645	0.426667	0.405063	0.46875	0.725	0.522222	0.405778	0.521225	0.520801
45	0.610169	0.378378	0.405063	0.5	0.75	0.527778	0.412892	0.528722	0.527608
50	0.655738	0.422535	0.433735	0.46875	0.740741	0.544444	0.430802	0.5443	0.543214
55	0.6	0.411765	0.47619	0.550725	0.734177	0.555556	0.445271	0.554571	0.555512
60	0.586207	0.32	0.4	0.492754	0.692308	0.494444	0.371098	0.498254	0.497373
65	0.555556	0.43038	0.44186	0.545455	0.666667	0.522222	0.403769	0.527983	0.526545
70	0.561404	0.43038	0.418605	0.492308	0.630137	0.5	0.376386	0.506567	0.504236
75	0.516129	0.416667	0.423529	0.492308	0.684211	0.505556	0.382546	0.506569	0.50803
80	0.516129	0.428571	0.418605	0.545455	0.710526	0.522222	0.403028	0.523857	0.523779
85	0.571429	0.459459	0.376471	0.575758	0.632911	0.516667	0.395448	0.523206	0.514721
90	0.62069	0.438356	0.436782	0.580645	0.65	0.538889	0.421798	0.545295	0.539244
95	0.62069	0.444444	0.386364	0.633333	0.682927	0.544444	0.427706	0.553552	0.543476
100	0.666667	0.457143	0.47619	0.571429	0.625	0.555556	0.444591	0.559286	0.553155
105	0.6875	0.567164	0.433735	0.603175	0.698795	0.594444	0.493466	0.598074	0.587696
110	0.606061	0.57971	0.488372	0.542373	0.7	0.583333	0.478812	0.583303	0.581283
115	0.637681	0.571429	0.487805	0.634921	0.710526	0.605556	0.510708	0.608472	0.602533
120	0.636364	0.567568	0.444444	0.655738	0.641026	0.583333	0.482271	0.589028	0.57793
125	0.617647	0.630137	0.414634	0.655172	0.683544	0.594444	0.495711	0.600227	0.588192
130	0.608696	0.648649	0.410256	0.6	0.658228	0.583333	0.484408	0.585166	0.574039
135	0.636364	0.507937	0.436782	0.608696	0.64	0.561111	0.453024	0.565955	0.556923
140	0.59375	0.447761	0.395349	0.542857	0.60274	0.511111	0.390971	0.516491	0.508746
145	0.625	0.539683	0.533333	0.583333	0.591549	0.572222	0.467479	0.57458	0.57086
150	0.676471	0.53125	0.478261	0.545455	0.6	0.561111	0.45268	0.566287	0.558838
155	0.656716	0.626866	0.45977	0.537313	0.555556	0.561111	0.453737	0.567244	0.556876
160	0.677419	0.575758	0.470588	0.611111	0.586667	0.577778	0.474759	0.584309	0.573053
165	0.576271	0.597015	0.45977	0.594595	0.60274	0.561111	0.453755	0.566078	0.558737
170	0.529412	0.603175	0.385542	0.611111	0.567568	0.533333	0.421435	0.539361	0.527677
175	0.558824	0.666667	0.380952	0.583333	0.520548	0.533333	0.421267	0.542065	0.527517
180	0.57971	0.688525	0.449438	0.591549	0.571429	0.566667	0.462284	0.57613	0.565731
185	0.597015	0.730159	0.4	0.571429	0.558824	0.561111	0.458971	0.571485	0.557018
190	0.606061	0.733333	0.477273	0.531646	0.597015	0.577778	0.479972	0.589065	0.581303
195	0.588235	0.741935	0.521739	0.657143	0.558824	0.605556	0.510474	0.613575	0.603836
200	0.65625	0.666667	0.473118	0.586667	0.523077	0.572222	0.469926	0.581156	0.568411
205	0.56338	0.677966	0.454545	0.611111	0.628571	0.577778	0.477782	0.587115	0.578774
210	0.647887	0.654545	0.454545	0.540541	0.583333	0.566667	0.464277	0.57617	0.566029
215	0.611111	0.607143	0.439024	0.567568	0.552632	0.55	0.444852	0.555496	0.544872
220	0.630137	0.561404	0.482759	0.575342	0.542857	0.555556	0.451383	0.5585	0.550041
225	0.611111	0.5	0.415584	0.5	0.507042	0.505556	0.394596	0.506748	0.497463
230	0.746269	0.52459	0.452381	0.597403	0.507042	0.561111	0.458403	0.565537	0.549589
235	0.733333	0.507042	0.45977	0.60274	0.521739	0.555556	0.448234	0.564925	0.550454
240	0.707692	0.515152	0.481928	0.567568	0.527778	0.555556	0.449848	0.560023	0.549109
245	0.676923	0.523077	0.505747	0.626866	0.552632	0.572222	0.466008	0.577049	0.567368
250	0.741935	0.527778	0.487805	0.628571	0.486486	0.566667	0.462336	0.574515	0.559237
255	0.786885	0.56	0.506024	0.608696	0.472222	0.577778	0.476494	0.586765	0.570582
260	0.69697	0.571429	0.518519	0.611111	0.507042	0.577778	0.478943	0.581014	0.569787
265	0.738462	0.630137	0.53012	0.686567	0.555556	0.622222	0.532336	0.628168	0.613891
270	0.746269	0.535211	0.512195	0.636364	0.540541	0.588889	0.490331	0.594116	0.581278
275	0.666667	0.57971	0.54321	0.606061	0.589744	0.594444	0.496342	0.597078	0.590866
280	0.686567	0.550725	0.5	0.588235	0.555556	0.572222	0.469305	0.576217	0.566718
285	0.695652	0.550725	0.556962	0.608696	0.621622	0.605556	0.513874	0.606731	0.601513
290	0.646154	0.558824	0.54321	0.628571	0.552632	0.583333	0.483466	0.585878	0.579031
295	0.625	0.558824	0.525	0.583333	0.552632	0.566667	0.46338	0.568958	0.563328
300	0.676471	0.571429	0.528736	0.655738	0.513514	0.583333	0.480601	0.589177	0.578064
305	0.705882	0.608696	0.578313	0.634921	0.571429	0.616667	0.52356	0.619848	0.612303
310	0.647059	0.647059	0.531646	0.626866	0.564103	0.6	0.505046	0.603346	0.594662
315	0.666667	0.628571	0.512821	0.636364	0.571429	0.6	0.506075	0.60317	0.592768
320	0.676471	0.630137	0.512195	0.633333	0.545455	0.594444	0.496258	0.599518	0.58805
325	0.695652	0.619718	0.518519	0.645161	0.571429	0.605556	0.510943	0.610096	0.598769
330	0.69697	0.676056	0.512195	0.625	0.545455	0.605556	0.509871	0.611135	0.598382
335	0.730159	0.676471	0.5	0.575758	0.556962	0.6	0.500955	0.60787	0.595035
340	0.75	0.619718	0.475	0.575758	0.556962	0.588889	0.4894	0.595488	0.581299
345	0.666667	0.623377	0.473684	0.557377	0.65	0.594444	0.499223	0.594221	0.586329
350	0.69697	0.605263	0.538462	0.53125	0.657895	0.605556	0.513046	0.605968	0.602248
355	0.686567	0.552632	0.531646	0.557377	0.649351	0.594444	0.498158	0.595514	0.591552
360	0.69697	0.605263	0.567901	0.580645	0.666667	0.622222	0.532394	0.623489	0.620166
365	0.716418	0.575342	0.538462	0.588235	0.675676	0.616667	0.528039	0.618827	0.613444
370	0.685714	0.611111	0.571429	0.617647	0.684932	0.633333	0.550653	0.634167	0.630673
375	0.705882	0.637681	0.567568	0.637681	0.65	0.638889	0.557098	0.639762	0.633168
380	0.727273	0.647059	0.589744	0.637681	0.632911	0.644444	0.561176	0.646934	0.640231
385	0.716418	0.628571	0.605263	0.647887	0.605263	0.638889	0.557029	0.640681	0.634549
390	0.727273	0.648649	0.597403	0.666667	0.649351	0.655556	0.5762	0.657868	0.651098
395	0.742857	0.6	0.56	0.626866	0.666667	0.638889	0.557081	0.639278	0.632234
400	0.764706	0.626866	0.564103	0.628571	0.623377	0.638889	0.555391	0.641524	0.632175
405	0.8	0.69697	0.625	0.686567	0.658537	0.688889	0.614676	0.693415	0.684289
410	0.753623	0.647059	0.592593	0.666667	0.657895	0.661111	0.581338	0.663567	0.655742
415	0.753623	0.647059	0.6	0.676923	0.666667	0.666667	0.588192	0.668854	0.661384
420	0.776119	0.628571	0.55	0.646154	0.666667	0.65	0.566809	0.653502	0.643435
425	0.757576	0.60274	0.531646	0.625	0.666667	0.633333	0.546376	0.636726	0.627393
430	0.727273	0.56	0.526316	0.615385	0.641026	0.611111	0.520696	0.614	0.605841
435	0.727273	0.56	0.545455	0.615385	0.649351	0.616667	0.527309	0.619493	0.612734
440	0.742857	0.583333	0.520548	0.636364	0.632911	0.622222	0.537252	0.623203	0.612772
445	0.769231	0.60274	0.560976	0.625	0.578947	0.622222	0.531084	0.627379	0.616949
450	0.825397	0.535211	0.506024	0.588235	0.586667	0.6	0.503029	0.608307	0.5949
455	0.825397	0.583333	0.53012	0.597015	0.586667	0.616667	0.52387	0.624506	0.611478
460	0.793651	0.567568	0.564706	0.615385	0.630137	0.627778	0.537462	0.634289	0.625466
465	0.78125	0.6	0.611765	0.606061	0.64	0.644444	0.557633	0.647815	0.642394
470	0.793651	0.583333	0.567901	0.626866	0.623377	0.633333	0.545273	0.639026	0.629565
475	0.806452	0.583333	0.619048	0.626866	0.613333	0.644444	0.558133	0.649806	0.642694
480	0.806452	0.583333	0.611765	0.626866	0.621622	0.644444	0.557986	0.650007	0.642681
485	0.769231	0.571429	0.60241	0.636364	0.605263	0.633333	0.544523	0.636939	0.629915
490	0.78125	0.571429	0.585366	0.606061	0.589744	0.622222	0.530357	0.62677	0.618816
495	0.769231	0.571429	0.592593	0.626866	0.623377	0.633333	0.545457	0.636699	0.629895
500	0.78125	0.540541	0.567901	0.625	0.623377	0.622222	0.531285	0.627614	0.61941
505	0.757576	0.547945	0.617284	0.612903	0.641026	0.633333	0.545057	0.635347	0.631852
510	0.757576	0.555556	0.625	0.636364	0.631579	0.638889	0.553475	0.641215	0.63702
515	0.757576	0.56338	0.6	0.553846	0.589744	0.611111	0.517801	0.612909	0.608645
520	0.746269	0.555556	0.632911	0.553846	0.597403	0.616667	0.52593	0.617197	0.615727
525	0.764706	0.56338	0.625	0.553846	0.605263	0.622222	0.532772	0.622439	0.619857
530	0.764706	0.547945	0.625	0.571429	0.605263	0.622222	0.532745	0.622869	0.619957
535	0.764706	0.547945	0.582278	0.606061	0.594595	0.616667	0.527336	0.619117	0.612144
540	0.776119	0.547945	0.575	0.606061	0.594595	0.616667	0.526516	0.619944	0.612083
545	0.8	0.520548	0.560976	0.606061	0.621622	0.616667	0.524998	0.621841	0.613401
550	0.776119	0.520548	0.575	0.615385	0.586667	0.611111	0.519067	0.614744	0.606808
555	0.776119	0.513514	0.575	0.615385	0.567568	0.605556	0.512535	0.609517	0.601168
560	0.787879	0.513514	0.525	0.606061	0.567568	0.594444	0.498491	0.600004	0.588453
565	0.757576	0.552632	0.589744	0.625	0.631579	0.627778	0.540996	0.631306	0.625385
570	0.757576	0.56	0.6	0.625	0.613333	0.627778	0.539948	0.631182	0.625258
575	0.769231	0.526316	0.567901	0.65625	0.594595	0.616667	0.525714	0.622858	0.613519
580	0.757576	0.533333	0.575	0.65625	0.613333	0.622222	0.532964	0.627098	0.619049
585	0.757576	0.531646	0.526316	0.636364	0.60274	0.605556	0.516157	0.610928	0.6003
590	0.757576	0.525	0.526316	0.646154	0.60274	0.605556	0.516261	0.611557	0.600714
595	0.769231	0.578947	0.545455	0.636364	0.631579	0.627778	0.54168	0.632315	0.622416
600	0.769231	0.556962	0.531646	0.65625	0.60274	0.616667	0.527826	0.623366	0.611526
605	0.735294	0.538462	0.48	0.636364	0.60274	0.594444	0.503053	0.598572	0.585867
610	0.746269	0.547945	0.467532	0.626866	0.605263	0.594444	0.499906	0.598775	0.58511
615	0.757576	0.533333	0.481013	0.626866	0.60274	0.594444	0.499712	0.600305	0.587198
620	0.757576	0.512821	0.432432	0.626866	0.64	0.588889	0.495762	0.593939	0.579239
625	0.757576	0.545455	0.459459	0.636364	0.623377	0.6	0.508805	0.604446	0.590076
630	0.757576	0.525	0.48	0.646154	0.648649	0.605556	0.516575	0.611476	0.599077
635	0.746269	0.55	0.447368	0.666667	0.648649	0.605556	0.515912	0.61179	0.596737
640	0.769231	0.531646	0.426667	0.666667	0.641026	0.6	0.50772	0.607047	0.58993
645	0.78125	0.564103	0.473684	0.615385	0.623377	0.605556	0.514146	0.61156	0.597527
650	0.852459	0.564103	0.467532	0.617647	0.631579	0.616667	0.527847	0.626664	0.609638
655	0.885246	0.578947	0.518519	0.656716	0.666667	0.65	0.567134	0.661219	0.645459
660	0.83871	0.586667	0.493827	0.666667	0.684211	0.644444	0.559616	0.654016	0.638584
665	0.83871	0.586667	0.5	0.666667	0.701299	0.65	0.566876	0.658668	0.644088
670	0.83871	0.578947	0.5	0.676923	0.701299	0.65	0.566913	0.659176	0.644382
675	0.870968	0.571429	0.567901	0.698413	0.701299	0.672222	0.594288	0.682002	0.669512
680	0.857143	0.578947	0.585366	0.709677	0.701299	0.677778	0.600585	0.686486	0.675101
685	0.870968	0.552632	0.60241	0.698413	0.710526	0.677778	0.600291	0.68699	0.677178
690	0.857143	0.575342	0.60241	0.6875	0.727273	0.683333	0.606722	0.689934	0.68111
695	0.857143	0.552632	0.578313	0.6875	0.702703	0.666667	0.587189	0.675658	0.665058
700	0.857143	0.540541	0.60241	0.666667	0.702703	0.666667	0.587104	0.673892	0.665661
705	0.825397	0.586667	0.60241	0.65625	0.666667	0.661111	0.579691	0.667478	0.659059
710	0.818182	0.586667	0.592593	0.666667	0.693333	0.666667	0.588177	0.671488	0.663143
715	0.818182	0.578947	0.592593	0.666667	0.675676	0.661111	0.581706	0.666413	0.657706
720	0.8125	0.578947	0.585366	0.666667	0.666667	0.655556	0.573467	0.662029	0.652852
725	0.830769	0.567568	0.619048	0.646154	0.694444	0.666667	0.587534	0.671597	0.665412
730	0.830769	0.575342	0.619048	0.666667	0.72	0.677778	0.600083	0.682365	0.676077
735	0.848485	0.594595	0.585366	0.6875	0.72973	0.683333	0.608849	0.689135	0.679354
740	0.848485	0.594595	0.585366	0.666667	0.72	0.677778	0.60144	0.683022	0.673666
745	0.830769	0.575342	0.60241	0.6875	0.72	0.677778	0.600672	0.683204	0.675205
750	0.8	0.547945	0.609756	0.666667	0.701299	0.661111	0.579561	0.665133	0.659411
755	0.757576	0.555556	0.641975	0.625	0.675325	0.65	0.566327	0.651086	0.649523
760	0.769231	0.555556	0.615385	0.625	0.740741	0.661111	0.580922	0.661182	0.659358
765	0.769231	0.56338	0.607595	0.615385	0.725	0.655556	0.573555	0.656118	0.653571
770	0.75	0.56338	0.607595	0.615385	0.716049	0.65	0.566197	0.650482	0.648434
775	0.78125	0.555556	0.615385	0.597015	0.683544	0.644444	0.560633	0.64655	0.643602
780	0.80597	0.540541	0.589744	0.615385	0.710526	0.65	0.568954	0.652433	0.647345
785	0.818182	0.567568	0.615385	0.615385	0.727273	0.666667	0.589396	0.668758	0.664777
790	0.825397	0.552632	0.615385	0.606061	0.727273	0.661111	0.582356	0.665349	0.661647
795	0.830769	0.552632	0.597403	0.625	0.717949	0.661111	0.582802	0.66475	0.65885
800	0.830769	0.56	0.589744	0.625	0.717949	0.661111	0.581988	0.664692	0.658201
805	0.830769	0.575342	0.589744	0.625	0.75	0.672222	0.5952	0.674171	0.668314
810	0.818182	0.567568	0.607595	0.634921	0.74359	0.672222	0.595294	0.674371	0.669715
815	0.8	0.567568	0.607595	0.634921	0.734177	0.666667	0.587867	0.668852	0.664642
820	0.787879	0.575342	0.592593	0.645161	0.74359	0.666667	0.586948	0.668913	0.664048
825	0.787879	0.575342	0.592593	0.645161	0.74359	0.666667	0.586948	0.668913	0.664048
830	0.787879	0.575342	0.575	0.634921	0.74359	0.661111	0.580603	0.663346	0.657748
835	0.787879	0.583333	0.575	0.65625	0.74359	0.666667	0.587565	0.66921	0.662768
840	0.8	0.583333	0.567901	0.65625	0.74359	0.666667	0.586799	0.670215	0.662867
845	0.8	0.583333	0.567901	0.65625	0.74359	0.666667	0.586799	0.670215	0.662867
850	0.776119	0.583333	0.575	0.666667	0.74359	0.666667	0.587695	0.668942	0.662609
855	0.776119	0.583333	0.575	0.666667	0.74359	0.666667	0.587695	0.668942	0.662609
860	0.787879	0.567568	0.582278	0.634921	0.769231	0.666667	0.58831	0.668375	0.664063
865	0.787879	0.583333	0.6	0.636364	0.710526	0.661111	0.581393	0.66362	0.65845
870	0.757576	0.555556	0.585366	0.615385	0.666667	0.633333	0.545562	0.63611	0.631167
875	0.757576	0.555556	0.60241	0.615385	0.675676	0.638889	0.552351	0.64132	0.63767
880	0.757576	0.56338	0.585366	0.636364	0.666667	0.638889	0.552593	0.64187	0.636098
885	0.776119	0.56338	0.6	0.636364	0.684211	0.65	0.567568	0.652015	0.646903
890	0.776119	0.56338	0.582278	0.636364	0.675325	0.644444	0.560886	0.646693	0.640252
895	0.769231	0.56338	0.575	0.626866	0.675325	0.638889	0.553062	0.64196	0.635658
900	0.757576	0.56338	0.575	0.626866	0.657895	0.633333	0.54657	0.636143	0.629811
905	0.769231	0.555556	0.567901	0.636364	0.631579	0.627778	0.538756	0.632126	0.623989
910	0.769231	0.555556	0.567901	0.636364	0.631579	0.627778	0.538756	0.632126	0.623989
915	0.769231	0.56338	0.575	0.636364	0.641026	0.633333	0.545657	0.637	0.629429
920	0.757576	0.571429	0.582278	0.626866	0.692308	0.644444	0.560494	0.646091	0.641025
925	0.738462	0.571429	0.609756	0.636364	0.649351	0.638889	0.551733	0.641072	0.636919
930	0.757576	0.571429	0.609756	0.636364	0.657895	0.644444	0.559196	0.646604	0.641944
935	0.738462	0.56338	0.617284	0.636364	0.649351	0.638889	0.552339	0.640968	0.637409
940	0.746269	0.588235	0.609756	0.636364	0.675325	0.65	0.566041	0.65119	0.647174
945	0.727273	0.571429	0.567901	0.626866	0.657895	0.627778	0.538965	0.630273	0.62455
950	0.727273	0.542857	0.575	0.626866	0.675325	0.627778	0.539239	0.629464	0.625136
955	0.727273	0.542857	0.54321	0.636364	0.675325	0.622222	0.53154	0.625006	0.618418
960	0.727273	0.542857	0.531646	0.636364	0.683544	0.622222	0.53217	0.624337	0.617271
965	0.738462	0.542857	0.575	0.636364	0.683544	0.633333	0.545347	0.635245	0.630394
970	0.71875	0.542857	0.575	0.636364	0.675	0.627778	0.537965	0.629594	0.625272
975	0.75	0.550725	0.578313	0.625	0.65	0.627778	0.536042	0.630808	0.625026
980	0.71875	0.550725	0.592593	0.597015	0.632911	0.616667	0.523789	0.618399	0.615163
985	0.71875	0.550725	0.592593	0.597015	0.632911	0.616667	0.523789	0.618399	0.615163
990	0.738462	0.550725	0.592593	0.606061	0.632911	0.622222	0.530785	0.62415	0.619846
995	0.71875	0.558824	0.567901	0.606061	0.666667	0.622222	0.530153	0.62364	0.619397
1000	0.707692	0.57971	0.560976	0.646154	0.632911	0.622222	0.530106	0.625489	0.61863
1005	0.78125	0.555556	0.567901	0.591549	0.611111	0.616667	0.526975	0.621473	0.613794
1010	0.78125	0.547945	0.567901	0.591549	0.591549	0.611111	0.520481	0.616039	0.607943
1015	0.78125	0.547945	0.567901	0.591549	0.591549	0.611111	0.520481	0.616039	0.607943
1020	0.78125	0.547945	0.567901	0.591549	0.591549	0.611111	0.520481	0.616039	0.607943
1025	0.78125	0.547945	0.567901	0.591549	0.591549	0.611111	0.520481	0.616039	0.607943
1030	0.78125	0.540541	0.55	0.591549	0.591549	0.605556	0.514176	0.610978	0.601912
1035	0.769231	0.56338	0.538462	0.575342	0.60274	0.605556	0.51501	0.609831	0.600997
1040	0.769231	0.571429	0.54321	0.575342	0.591549	0.605556	0.513961	0.610152	0.601164
1045	0.78125	0.558824	0.54321	0.567568	0.60274	0.605556	0.513261	0.610718	0.602042
1050	0.769231	0.535211	0.54321	0.619718	0.638889	0.616667	0.527069	0.621252	0.612703
1055	0.78125	0.527778	0.54321	0.6	0.657534	0.616667	0.526364	0.621954	0.614237
1060	0.769231	0.542857	0.54321	0.6	0.621622	0.611111	0.519066	0.615384	0.606885
1065	0.769231	0.542857	0.54321	0.6	0.621622	0.611111	0.519066	0.615384	0.606885
1070	0.769231	0.542857	0.536585	0.6	0.60274	0.605556	0.511892	0.610283	0.600855
1075	0.757576	0.550725	0.536585	0.608696	0.621622	0.611111	0.518461	0.615041	0.606169
1080	0.769231	0.550725	0.518519	0.611111	0.60274	0.605556	0.512885	0.610465	0.599431
1085	0.757576	0.558824	0.518519	0.611111	0.60274	0.605556	0.513061	0.609754	0.599038
1090	0.757576	0.558824	0.512195	0.611111	0.555556	0.594444	0.498916	0.599052	0.58664
1095	0.769231	0.558824	0.5	0.575342	0.567568	0.588889	0.492396	0.594193	0.582108
1100	0.757576	0.567164	0.5	0.619718	0.605263	0.605556	0.512378	0.609944	0.597741
1105	0.757576	0.550725	0.481013	0.591549	0.586667	0.588889	0.492342	0.593506	0.580839
1110	0.757576	0.550725	0.481013	0.591549	0.586667	0.588889	0.492342	0.593506	0.580839
1115	0.757576	0.550725	0.481013	0.591549	0.586667	0.588889	0.492342	0.593506	0.580839
1120	0.757576	0.558824	0.5	0.583333	0.567568	0.588889	0.49232	0.59346	0.581562
1125	0.757576	0.550725	0.481013	0.6	0.605263	0.594444	0.498782	0.598915	0.586483
1130	0.757576	0.57971	0.487179	0.591549	0.578947	0.594444	0.499615	0.598992	0.586005
1135	0.757576	0.57971	0.487179	0.591549	0.578947	0.594444	0.499615	0.598992	0.586005
1140	0.769231	0.571429	0.487179	0.591549	0.578947	0.594444	0.49946	0.599667	0.586364
1145	0.787879	0.56338	0.461538	0.575342	0.527778	0.577778	0.480622	0.583184	0.566842
1150	0.787879	0.542857	0.455696	0.583333	0.520548	0.572222	0.472349	0.578063	0.561239
1155	0.787879	0.56338	0.481013	0.583333	0.527778	0.583333	0.486745	0.588677	0.573258
1160	0.80597	0.542857	0.481013	0.583333	0.583333	0.594444	0.500876	0.599301	0.585065
1165	0.80597	0.542857	0.481013	0.583333	0.583333	0.594444	0.500876	0.599301	0.585065
1170	0.80597	0.542857	0.481013	0.583333	0.583333	0.594444	0.500876	0.599301	0.585065
1175	0.80597	0.550725	0.5	0.583333	0.583333	0.6	0.507242	0.604672	0.591465
1180	0.787879	0.550725	0.5	0.575342	0.583333	0.594444	0.500313	0.599456	0.587219
1185	0.787879	0.550725	0.5	0.583333	0.60274	0.6	0.506658	0.604935	0.592971
1190	0.776119	0.550725	0.5	0.591549	0.60274	0.6	0.506619	0.604227	0.592445
1195	0.80597	0.550725	0.5	0.591549	0.630137	0.611111	0.520587	0.615676	0.603495
1200	0.80597	0.550725	0.5	0.591549	0.630137	0.611111	0.520587	0.615676	0.603495
1205	0.776119	0.550725	0.525	0.591549	0.60274	0.605556	0.513603	0.609227	0.598973
1210	0.776119	0.550725	0.525	0.591549	0.60274	0.605556	0.513603	0.609227	0.598973
1215	0.776119	0.550725	0.531646	0.583333	0.60274	0.605556	0.514441	0.608913	0.599339
1220	0.776119	0.550725	0.531646	0.583333	0.60274	0.605556	0.514441	0.608913	0.599339
1225	0.764706	0.571429	0.487179	0.583333	0.583333	0.594444	0.501711	0.597996	0.585265
1230	0.764706	0.57971	0.506329	0.575342	0.591549	0.6	0.508722	0.603527	0.592323
1235	0.764706	0.571429	0.506329	0.575342	0.571429	0.594444	0.502177	0.597847	0.586222
1240	0.764706	0.571429	0.487179	0.60274	0.56338	0.594444	0.502371	0.597887	0.583955
1245	0.764706	0.571429	0.487179	0.60274	0.56338	0.594444	0.502371	0.597887	0.583955
1250	0.764706	0.571429	0.487179	0.60274	0.56338	0.594444	0.502371	0.597887	0.583955
1255	0.764706	0.57971	0.487179	0.594595	0.56338	0.594444	0.502624	0.597914	0.584115
1260	0.764706	0.597015	0.475	0.613333	0.542857	0.594444	0.502139	0.598582	0.582556
1265	0.746269	0.597015	0.475	0.613333	0.535211	0.588889	0.494502	0.593366	0.577844
1270	0.764706	0.588235	0.467532	0.613333	0.555556	0.594444	0.50315	0.597873	0.581889
1275	0.764706	0.588235	0.467532	0.613333	0.555556	0.594444	0.50315	0.597873	0.581889
1280	0.776119	0.521739	0.473684	0.628571	0.641026	0.605556	0.514266	0.608228	0.595151
1285	0.8125	0.5	0.506329	0.628571	0.632911	0.611111	0.518525	0.616062	0.603703
1290	0.8125	0.507463	0.531646	0.628571	0.65	0.622222	0.532261	0.626036	0.615574
1295	0.825397	0.5	0.531646	0.628571	0.65	0.622222	0.532106	0.627123	0.616283
1300	0.825397	0.529412	0.531646	0.637681	0.666667	0.633333	0.545645	0.63816	0.62699
1305	0.825397	0.521739	0.512821	0.637681	0.666667	0.627778	0.539289	0.632861	0.620668
1310	0.825397	0.521739	0.512821	0.637681	0.666667	0.627778	0.539289	0.632861	0.620668
1315	0.825397	0.521739	0.512821	0.637681	0.666667	0.627778	0.539289	0.632861	0.620668
1320	0.8125	0.507463	0.512821	0.628571	0.666667	0.622222	0.532659	0.625604	0.614454
1325	0.8125	0.507463	0.512821	0.628571	0.666667	0.622222	0.532659	0.625604	0.614454
1330	0.787879	0.545455	0.512821	0.647059	0.658537	0.627778	0.539432	0.63035	0.618682
1335	0.787879	0.545455	0.512821	0.647059	0.658537	0.627778	0.539432	0.63035	0.618682
1340	0.8	0.529412	0.461538	0.637681	0.625	0.605556	0.511874	0.610726	0.595102
1345	0.8	0.484848	0.455696	0.628571	0.625	0.594444	0.49754	0.598823	0.583888
1350	0.787879	0.492308	0.455696	0.628571	0.625	0.594444	0.497772	0.597891	0.583303
1355	0.776119	0.580645	0.525	0.628571	0.617284	0.622222	0.532367	0.625524	0.613942
1360	0.764706	0.571429	0.519481	0.628571	0.658537	0.627778	0.541126	0.628545	0.618369
1365	0.753623	0.571429	0.506329	0.637681	0.65	0.622222	0.533333	0.623812	0.612723
1370	0.764706	0.571429	0.506329	0.647059	0.658537	0.627778	0.53947	0.629612	0.618016
1375	0.776119	0.571429	0.506329	0.637681	0.658537	0.627778	0.539432	0.630019	0.618292
1380	0.776119	0.571429	0.506329	0.637681	0.658537	0.627778	0.539432	0.630019	0.618292
1385	0.787879	0.5625	0.506329	0.637681	0.658537	0.627778	0.53913	0.630585	0.618549
1390	0.724638	0.566667	0.5	0.637681	0.615385	0.605556	0.510489	0.608874	0.597643
1395	0.71875	0.53125	0.506024	0.657143	0.607595	0.6	0.502467	0.604152	0.593243
1400	0.71875	0.553846	0.512195	0.657143	0.607595	0.605556	0.509914	0.609906	0.598997
1405	0.71875	0.553846	0.512195	0.657143	0.607595	0.605556	0.509914	0.609906	0.598997
1410	0.730159	0.53125	0.506024	0.657143	0.625	0.605556	0.509063	0.609915	0.599046
1415	0.730159	0.53125	0.506024	0.657143	0.625	0.605556	0.509063	0.609915	0.599046
1420	0.71875	0.53125	0.506024	0.666667	0.6	0.6	0.502021	0.604538	0.593101
1425	0.71875	0.53125	0.506024	0.657143	0.607595	0.6	0.502467	0.604152	0.593243
1430	0.727273	0.5625	0.481928	0.666667	0.589744	0.6	0.502874	0.605622	0.591575
1435	0.738462	0.545455	0.481928	0.657143	0.605263	0.6	0.503359	0.60565	0.5922
1440	0.738462	0.545455	0.481928	0.657143	0.605263	0.6	0.503359	0.60565	0.5922
1445	0.727273	0.553846	0.469136	0.647887	0.597403	0.594444	0.497618	0.599109	0.585263
1450	0.727273	0.553846	0.463415	0.666667	0.589744	0.594444	0.496359	0.600189	0.585154
1455	0.727273	0.553846	0.463415	0.666667	0.589744	0.594444	0.496359	0.600189	0.585154
1460	0.707692	0.553846	0.463415	0.657143	0.589744	0.588889	0.489396	0.594368	0.580413
1465	0.707692	0.545455	0.463415	0.676471	0.556962	0.583333	0.481723	0.589999	0.574628
1470	0.705882	0.571429	0.457831	0.69697	0.575	0.594444	0.495405	0.601422	0.585166
1475	0.707692	0.575758	0.475	0.647887	0.564103	0.588889	0.490693	0.594088	0.580072
1480	0.69697	0.575758	0.457831	0.676471	0.545455	0.583333	0.481918	0.590497	0.574377
1485	0.707692	0.575758	0.481928	0.666667	0.545455	0.588889	0.488896	0.5955	0.580763
1490	0.707692	0.575758	0.481928	0.666667	0.545455	0.588889	0.488896	0.5955	0.580763
1495	0.707692	0.575758	0.481928	0.666667	0.545455	0.588889	0.488896	0.5955	0.580763
1500	0.707692	0.575758	0.47619	0.676471	0.545455	0.588889	0.488199	0.596313	0.580899
1505	0.707692	0.575758	0.481928	0.666667	0.545455	0.588889	0.488896	0.5955	0.580763
1510	0.707692	0.545455	0.481928	0.666667	0.545455	0.583333	0.481917	0.589439	0.575207
1515	0.738462	0.553846	0.487805	0.666667	0.556962	0.594444	0.495913	0.600748	0.585859
1520	0.738462	0.553846	0.487805	0.666667	0.556962	0.594444	0.495913	0.600748	0.585859
1525	0.741935	0.553846	0.511628	0.676471	0.556962	0.6	0.500256	0.608168	0.594273
1530	0.741935	0.553846	0.511628	0.666667	0.564103	0.6	0.500702	0.607636	0.594265
1535	0.741935	0.553846	0.517647	0.666667	0.556962	0.6	0.500915	0.607411	0.594211
1540	0.730159	0.553846	0.5	0.666667	0.556962	0.594444	0.494555	0.601527	0.587705
1545	0.741935	0.553846	0.517647	0.657143	0.538462	0.594444	0.494398	0.601807	0.588409
1550	0.741935	0.553846	0.517647	0.666667	0.556962	0.6	0.500915	0.607411	0.594211
1555	0.707692	0.5625	0.512195	0.619718	0.564103	0.588889	0.489683	0.593242	0.582658
1560	0.69697	0.571429	0.469136	0.638889	0.538462	0.577778	0.47677	0.582977	0.568679
1565	0.75	0.548387	0.5	0.666667	0.567901	0.6	0.501478	0.606591	0.592393
1570	0.75	0.548387	0.5	0.666667	0.567901	0.6	0.501478	0.606591	0.592393
1575	0.761905	0.539683	0.5	0.666667	0.567901	0.6	0.501225	0.607231	0.592715
1580	0.761905	0.539683	0.5	0.666667	0.567901	0.6	0.501225	0.607231	0.592715
1585	0.761905	0.539683	0.5	0.666667	0.567901	0.6	0.501225	0.607231	0.592715
1590	0.761905	0.539683	0.5	0.666667	0.567901	0.6	0.501225	0.607231	0.592715
1595	0.75	0.584615	0.481928	0.666667	0.531646	0.594444	0.495214	0.602971	0.586058
1600	0.75	0.584615	0.5	0.676471	0.531646	0.6	0.501497	0.608546	0.592411
1605	0.716418	0.590164	0.517647	0.657143	0.493506	0.588889	0.488898	0.594976	0.580717
1610	0.75	0.553846	0.47619	0.695652	0.512821	0.588889	0.487982	0.597702	0.579462
1615	0.738462	0.5625	0.47619	0.695652	0.512821	0.588889	0.488213	0.597125	0.579189
1620	0.75	0.5625	0.457831	0.685714	0.506329	0.583333	0.481518	0.592475	0.573119
1625	0.730159	0.553846	0.457831	0.676056	0.512821	0.577778	0.474806	0.586143	0.568205
1630	0.741935	0.567164	0.444444	0.666667	0.512821	0.577778	0.475928	0.586606	0.567484
1635	0.754098	0.558824	0.45	0.657534	0.538462	0.583333	0.483622	0.591784	0.573683
1640	0.761905	0.553846	0.469136	0.657534	0.512821	0.583333	0.48337	0.591048	0.573185
1645	0.75	0.545455	0.469136	0.666667	0.519481	0.583333	0.483495	0.590148	0.572767
1650	0.774194	0.545455	0.457831	0.666667	0.519481	0.583333	0.482136	0.592725	0.573713
1655	0.761905	0.545455	0.481928	0.657534	0.586667	0.6	0.504097	0.606698	0.591807
1660	0.75	0.5625	0.517647	0.638889	0.533333	0.594444	0.496102	0.600474	0.587085
1665	0.707692	0.5625	0.494118	0.630137	0.493151	0.572222	0.469268	0.57752	0.563513
1670	0.71875	0.5625	0.488372	0.630137	0.493151	0.572222	0.468623	0.578582	0.563795
1675	0.730159	0.5625	0.5	0.638889	0.493151	0.577778	0.474309	0.58494	0.570127
1680	0.741935	0.553846	0.511628	0.647887	0.526316	0.588889	0.487741	0.596323	0.582529
1685	0.730159	0.571429	0.517647	0.638889	0.545455	0.594444	0.495422	0.600716	0.588286
1690	0.730159	0.571429	0.517647	0.638889	0.545455	0.594444	0.495422	0.600716	0.588286
1695	0.730159	0.571429	0.517647	0.638889	0.545455	0.594444	0.495422	0.600716	0.588286
1700	0.730159	0.571429	0.517647	0.638889	0.545455	0.594444	0.495422	0.600716	0.588286
1705	0.71875	0.571429	0.517647	0.657143	0.538462	0.594444	0.494823	0.600686	0.587897
1710	0.730159	0.571429	0.5	0.647887	0.531646	0.588889	0.488145	0.596224	0.582032
1715	0.71875	0.571429	0.5	0.647887	0.538462	0.588889	0.488555	0.595305	0.581747
1720	0.71875	0.571429	0.517647	0.666667	0.556962	0.6	0.501342	0.606291	0.593699
1725	0.71875	0.571429	0.517647	0.666667	0.556962	0.6	0.501342	0.606291	0.593699
1730	0.71875	0.5625	0.5	0.657143	0.538462	0.588889	0.488249	0.595371	0.581653
1735	0.71875	0.5625	0.506024	0.666667	0.55	0.594444	0.495038	0.600788	0.587441
1740	0.707692	0.571429	0.512195	0.666667	0.567901	0.6	0.502584	0.605177	0.592985
1745	0.71875	0.553846	0.518519	0.647887	0.556962	0.594444	0.496725	0.599193	0.587573
1750	0.707692	0.5625	0.506024	0.657143	0.564103	0.594444	0.495911	0.599492	0.587284
1755	0.730159	0.567164	0.481928	0.657143	0.545455	0.588889	0.488759	0.59637	0.58122
1760	0.730159	0.567164	0.47619	0.666667	0.545455	0.588889	0.488043	0.597127	0.581309
1765	0.730159	0.567164	0.47619	0.666667	0.545455	0.588889	0.488043	0.597127	0.581309
1770	0.730159	0.567164	0.47619	0.666667	0.545455	0.588889	0.488043	0.597127	0.581309
1775	0.71875	0.567164	0.481928	0.657143	0.552632	0.588889	0.489205	0.595523	0.581016
1780	0.71875	0.567164	0.481928	0.657143	0.552632	0.588889	0.489205	0.595523	0.581016
1785	0.71875	0.575758	0.481928	0.647887	0.552632	0.588889	0.489454	0.595391	0.581049
1790	0.71875	0.575758	0.481928	0.647887	0.552632	0.588889	0.489454	0.595391	0.581049
1795	0.71875	0.567164	0.481928	0.657143	0.552632	0.588889	0.489205	0.595523	0.581016
1800	0.71875	0.567164	0.487805	0.647887	0.552632	0.588889	0.489959	0.594848	0.581008
1805	0.71875	0.575758	0.487805	0.647887	0.545455	0.588889	0.489687	0.595131	0.580949
1810	0.769231	0.575758	0.493827	0.666667	0.578947	0.611111	0.518878	0.616886	0.601413
1815	0.769231	0.575758	0.493827	0.657534	0.586667	0.611111	0.519466	0.616603	0.60165
1820	0.769231	0.575758	0.493827	0.657534	0.586667	0.611111	0.519466	0.616603	0.60165
1825	0.746269	0.606061	0.469136	0.666667	0.567568	0.605556	0.512945	0.61114	0.59423
1830	0.746269	0.584615	0.487805	0.666667	0.594595	0.611111	0.519427	0.61599	0.601329
1835	0.769231	0.597015	0.487805	0.676056	0.586667	0.616667	0.52535	0.623355	0.607061
1840	0.757576	0.597015	0.493827	0.676056	0.586667	0.616667	0.526089	0.622228	0.606756
1845	0.757576	0.597015	0.493827	0.657143	0.578947	0.611111	0.51856	0.616902	0.601846
1850	0.757576	0.597015	0.493827	0.657143	0.578947	0.611111	0.51856	0.616902	0.601846
1855	0.746269	0.597015	0.5	0.637681	0.571429	0.605556	0.511851	0.610479	0.596679
1860	0.746269	0.597015	0.5	0.637681	0.571429	0.605556	0.511851	0.610479	0.596679
1865	0.757576	0.597015	0.493827	0.657143	0.578947	0.611111	0.51856	0.616902	0.601846
1870	0.746269	0.606061	0.493827	0.657143	0.578947	0.611111	0.518796	0.616449	0.601682
1875	0.78125	0.588235	0.487805	0.628571	0.552632	0.6	0.503688	0.607699	0.591722
1880	0.769231	0.588235	0.493827	0.628571	0.552632	0.6	0.504406	0.606499	0.591358
1885	0.769231	0.588235	0.493827	0.647887	0.56	0.605556	0.511931	0.611836	0.596255
1890	0.746269	0.567164	0.475	0.647887	0.56	0.594444	0.498937	0.599264	0.583777
1895	0.746269	0.567164	0.475	0.647887	0.56	0.594444	0.498937	0.599264	0.583777
1900	0.764706	0.575758	0.475	0.647887	0.56	0.6	0.506173	0.60467	0.588323
1905	0.753623	0.575758	0.469136	0.657143	0.567568	0.6	0.505959	0.604645	0.588272
1910	0.753623	0.584615	0.475	0.657143	0.578947	0.605556	0.512905	0.609866	0.594019
1915	0.769231	0.588235	0.473684	0.638889	0.582278	0.605556	0.514077	0.610464	0.594571
1920	0.769231	0.588235	0.473684	0.638889	0.582278	0.605556	0.514077	0.610464	0.594571
1925	0.757576	0.588235	0.473684	0.638889	0.564103	0.6	0.507534	0.604497	0.588553
1930	0.757576	0.588235	0.473684	0.638889	0.564103	0.6	0.507534	0.604497	0.588553
1935	0.757576	0.588235	0.473684	0.638889	0.564103	0.6	0.507534	0.604497	0.588553
1940	0.769231	0.588235	0.473684	0.638889	0.582278	0.605556	0.514077	0.610464	0.594571
1945	0.769231	0.588235	0.467532	0.647887	0.582278	0.605556	0.513179	0.611033	0.594464
1950	0.769231	0.588235	0.467532	0.647887	0.582278	0.605556	0.513179	0.611033	0.594464
1955	0.757576	0.588235	0.487179	0.657534	0.586667	0.611111	0.521392	0.615438	0.600324
1960	0.75	0.571429	0.493506	0.630137	0.578947	0.6	0.507418	0.604804	0.591349
1965	0.75	0.571429	0.487179	0.666667	0.578947	0.605556	0.513508	0.610844	0.595786
1970	0.75	0.571429	0.487179	0.666667	0.578947	0.605556	0.513508	0.610844	0.595786
1975	0.75	0.571429	0.487179	0.666667	0.578947	0.605556	0.513508	0.610844	0.595786
1980	0.761905	0.558824	0.5	0.666667	0.571429	0.605556	0.511817	0.611765	0.597028
1985	0.774194	0.542857	0.525	0.666667	0.578947	0.611111	0.519016	0.617533	0.604321
1990	0.761905	0.550725	0.493827	0.676056	0.578947	0.605556	0.51131	0.612292	0.597209
1995	0.761905	0.550725	0.493827	0.676056	0.578947	0.605556	0.51131	0.612292	0.597209
2000	0.761905	0.550725	0.493827	0.676056	0.578947	0.605556	0.51131	0.612292	0.597209

## Sheet: AdaBoost
Number of features	Pre-vaccination	ChAdOx1-Onset	MenACWY-Onset	ChAdOx1-7D	MenACWY-7D	ACC	MCC	Macro F1	Weighted F1
5	0.3	0.375	0.42	0.237288	0.519481	0.383333	0.221082	0.370354	0.384624
10	0.44898	0.277778	0.333333	0.30303	0.461538	0.355556	0.186789	0.364932	0.365932
15	0.4	0.323529	0.315789	0.361111	0.542857	0.383333	0.226488	0.388657	0.39005
20	0.297872	0.289157	0.456522	0.30303	0.527778	0.383333	0.226867	0.374872	0.390927
25	0.324324	0.32	0.442623	0.276923	0.327869	0.355556	0.184165	0.338348	0.347328
30	0.392157	0.35	0.391753	0.323529	0.46875	0.383333	0.227765	0.385238	0.390331
35	0.333333	0.307692	0.373626	0.472222	0.375	0.372222	0.218577	0.372375	0.371792
40	0.5	0.40625	0.440367	0.411765	0.507937	0.45	0.308935	0.453264	0.454344
45	0.481481	0.37037	0.412371	0.422535	0.385965	0.411111	0.267206	0.414545	0.411485
50	0.37037	0.333333	0.404255	0.273973	0.491803	0.372222	0.217027	0.374747	0.384021
55	0.385965	0.238806	0.329897	0.314286	0.405797	0.333333	0.162635	0.33495	0.336917
60	0.264151	0.348837	0.422222	0.346667	0.464286	0.372222	0.222533	0.369233	0.38029
65	0.392857	0.276923	0.407767	0.356164	0.444444	0.377778	0.219327	0.375631	0.381131
70	0.290909	0.318841	0.4	0.4	0.42623	0.372222	0.21454	0.367196	0.37352
75	0.436364	0.386364	0.322581	0.358209	0.350877	0.366667	0.212629	0.370879	0.364989
80	0.416667	0.344086	0.404494	0.215385	0.307692	0.338889	0.175716	0.337665	0.341813
85	0.266667	0.337662	0.466019	0.356164	0.419355	0.383333	0.226781	0.369174	0.381431
90	0.350877	0.26087	0.391304	0.297297	0.441176	0.35	0.18702	0.348305	0.35657
95	0.285714	0.285714	0.373626	0.461538	0.430769	0.372222	0.217413	0.367473	0.371013
100	0.412698	0.219512	0.431818	0.3125	0.349206	0.344444	0.1839	0.345147	0.351112
105	0.4	0.37037	0.455446	0.349206	0.5	0.416667	0.270254	0.415004	0.423358
110	0.489796	0.325581	0.35443	0.3	0.454545	0.372222	0.224851	0.384871	0.384683
115	0.428571	0.317073	0.311688	0.388889	0.410959	0.366667	0.214506	0.371436	0.366985
120	0.333333	0.325	0.38961	0.341463	0.465753	0.372222	0.223114	0.371032	0.378017
125	0.415094	0.263158	0.346667	0.357143	0.388889	0.35	0.196813	0.35419	0.353744
130	0.526316	0.351351	0.433735	0.3125	0.560976	0.438889	0.297658	0.436976	0.442324
135	0.431373	0.255814	0.341463	0.32	0.424242	0.344444	0.186722	0.354578	0.355524
140	0.472727	0.313253	0.35	0.328767	0.463768	0.377778	0.22848	0.385703	0.385411
145	0.40678	0.352941	0.455696	0.352941	0.405797	0.394444	0.249962	0.394831	0.400485
150	0.321429	0.311111	0.405063	0.294118	0.477612	0.361111	0.209041	0.361867	0.372398
155	0.349206	0.372093	0.481013	0.338028	0.295082	0.372222	0.226275	0.367084	0.373627
160	0.296296	0.333333	0.467532	0.289474	0.469136	0.377778	0.225964	0.371154	0.38603
165	0.296296	0.275	0.469136	0.233766	0.323529	0.322222	0.158314	0.319546	0.333304
170	0.433333	0.384615	0.394737	0.315789	0.485714	0.4	0.259046	0.402838	0.406664
175	0.37931	0.37037	0.426667	0.263158	0.485714	0.383333	0.238701	0.385044	0.394914
180	0.37931	0.390244	0.441558	0.273973	0.457143	0.388889	0.24403	0.388446	0.397741
185	0.363636	0.3	0.512821	0.32	0.416667	0.383333	0.2356	0.382625	0.39573
190	0.377358	0.317073	0.467532	0.390244	0.454545	0.4	0.261521	0.401351	0.409581
195	0.507463	0.205882	0.48	0.388889	0.512821	0.422222	0.284694	0.419011	0.42646
200	0.307692	0.342105	0.554217	0.394366	0.435897	0.416667	0.271633	0.406856	0.42202
205	0.296296	0.311688	0.435897	0.333333	0.455696	0.372222	0.218423	0.366582	0.37805
210	0.472222	0.289474	0.323529	0.368421	0.352941	0.361111	0.217632	0.361318	0.355423
215	0.363636	0.30303	0.438356	0.395349	0.202899	0.344444	0.193944	0.340654	0.340708
220	0.352941	0.268657	0.426667	0.384615	0.25	0.338889	0.183043	0.336576	0.338571
225	0.369231	0.328767	0.410256	0.20339	0.4	0.35	0.188353	0.342329	0.351893
230	0.34375	0.208955	0.421053	0.361446	0.314286	0.333333	0.176575	0.329898	0.33546
235	0.452381	0.294118	0.447368	0.30303	0.272727	0.361111	0.214698	0.353925	0.356244
240	0.452381	0.294118	0.447368	0.346667	0.280702	0.372222	0.234341	0.364247	0.365333
245	0.423529	0.294118	0.416667	0.253968	0.305556	0.344444	0.193758	0.338768	0.34288
250	0.459459	0.257143	0.371429	0.32	0.366197	0.355556	0.208191	0.354846	0.354896
255	0.459459	0.298507	0.422535	0.405063	0.347826	0.388889	0.251361	0.386678	0.385817
260	0.523077	0.255814	0.422535	0.179104	0.28169	0.327778	0.170508	0.332444	0.335515
265	0.450704	0.333333	0.382353	0.275	0.31746	0.35	0.206356	0.35177	0.351705
270	0.473684	0.303797	0.323529	0.305556	0.369231	0.355556	0.212193	0.355159	0.351518
275	0.444444	0.347826	0.465753	0.303797	0.328358	0.377778	0.236295	0.378036	0.382412
280	0.463768	0.328767	0.486486	0.275	0.3125	0.372222	0.229571	0.373304	0.379033
285	0.4375	0.297872	0.276923	0.184615	0.361111	0.311111	0.153501	0.311604	0.310426
290	0.259259	0.288889	0.305556	0.383562	0.309859	0.311111	0.148694	0.309425	0.309022
295	0.28	0.246914	0.246154	0.394737	0.340909	0.305556	0.140248	0.301743	0.298093
300	0.367347	0.25	0.455696	0.307692	0.292683	0.333333	0.168447	0.334684	0.341953
305	0.36	0.25	0.455696	0.311688	0.292683	0.333333	0.168308	0.334013	0.341435
310	0.428571	0.355556	0.457143	0.384615	0.30303	0.383333	0.245266	0.385783	0.386724
315	0.491228	0.376471	0.382353	0.337349	0.298507	0.372222	0.232485	0.377182	0.372217
320	0.483871	0.268293	0.294118	0.263158	0.416667	0.338889	0.18672	0.345221	0.342708
325	0.393443	0.25	0.235294	0.358974	0.307692	0.305556	0.147754	0.309081	0.300574
330	0.491228	0.325	0.268657	0.340426	0.225806	0.327778	0.18095	0.330223	0.317046
335	0.491228	0.317073	0.268657	0.351648	0.253968	0.333333	0.186918	0.336515	0.323878
340	0.482759	0.309524	0.264706	0.377778	0.233333	0.333333	0.187562	0.33362	0.319753
345	0.352941	0.329412	0.324324	0.345679	0.289855	0.327778	0.170124	0.328442	0.325575
350	0.489796	0.295455	0.324324	0.379747	0.285714	0.344444	0.190886	0.355007	0.346133
355	0.491803	0.273684	0.388889	0.428571	0.258065	0.361111	0.217256	0.368202	0.361164
360	0.45614	0.318182	0.373333	0.459459	0.242424	0.366667	0.219621	0.369908	0.3611
365	0.535211	0.4	0.422535	0.4	0.323529	0.416667	0.285075	0.416255	0.41025
370	0.527778	0.4	0.428571	0.4	0.323529	0.416667	0.285994	0.415976	0.410628
375	0.535211	0.4	0.422535	0.4	0.323529	0.416667	0.285075	0.416255	0.41025
380	0.531646	0.405063	0.457143	0.419355	0.371429	0.438889	0.314162	0.436927	0.433776
385	0.513514	0.368421	0.432432	0.382353	0.352941	0.411111	0.276002	0.409932	0.407307
390	0.558824	0.277778	0.421053	0.333333	0.416667	0.4	0.258316	0.401531	0.401363
395	0.555556	0.318841	0.531646	0.235294	0.361111	0.405556	0.26366	0.400489	0.408248
400	0.5	0.394366	0.507042	0.361111	0.333333	0.422222	0.295051	0.419171	0.421362
405	0.54321	0.26087	0.513514	0.38806	0.347826	0.416667	0.28427	0.410696	0.413331
410	0.478873	0.253521	0.5	0.246154	0.395062	0.377778	0.229591	0.374722	0.385198
415	0.416667	0.257143	0.5	0.333333	0.4	0.383333	0.237184	0.381429	0.391495
420	0.394366	0.24	0.478873	0.328358	0.421053	0.372222	0.225098	0.37253	0.383209
425	0.535211	0.384615	0.447368	0.205882	0.41791	0.4	0.260588	0.398198	0.403059
430	0.566667	0.373333	0.432432	0.293333	0.421053	0.411111	0.271761	0.417364	0.417449
435	0.566667	0.373333	0.432432	0.293333	0.421053	0.411111	0.271761	0.417364	0.417449
440	0.533333	0.379747	0.405797	0.266667	0.415584	0.394444	0.254035	0.400226	0.40061
445	0.346154	0.309524	0.487805	0.164384	0.26087	0.316667	0.14981	0.313747	0.326704
450	0.333333	0.305882	0.506024	0.179487	0.242424	0.316667	0.151063	0.31343	0.327044
455	0.32	0.333333	0.534884	0.155844	0.318841	0.338889	0.175932	0.33258	0.35093
460	0.491228	0.345679	0.5	0.235294	0.378378	0.388889	0.239829	0.390116	0.398474
465	0.425532	0.361446	0.5	0.356164	0.419753	0.411111	0.269011	0.412579	0.42035
470	0.416667	0.375	0.5	0.356164	0.409639	0.411111	0.268063	0.411494	0.419102
475	0.509091	0.417582	0.459459	0.356164	0.41791	0.427778	0.298015	0.432042	0.433098
480	0.509091	0.417582	0.459459	0.356164	0.41791	0.427778	0.298015	0.432042	0.433098
485	0.448276	0.313253	0.459459	0.318841	0.394737	0.383333	0.236229	0.386913	0.392674
490	0.4	0.345679	0.438356	0.294118	0.433735	0.383333	0.234225	0.382378	0.390093
495	0.385965	0.296296	0.4	0.333333	0.395062	0.361111	0.205332	0.362131	0.366491
500	0.454545	0.262295	0.531646	0.35443	0.426667	0.411111	0.270907	0.405917	0.416395
505	0.385965	0.28169	0.469136	0.314607	0.258065	0.344444	0.191646	0.341892	0.347539
510	0.392857	0.285714	0.378378	0.413793	0.393939	0.372222	0.229132	0.372936	0.37317
515	0.413793	0.30137	0.455696	0.337079	0.262295	0.355556	0.207569	0.354047	0.35683
520	0.421053	0.277778	0.455696	0.307692	0.262295	0.344444	0.193858	0.344903	0.348777
525	0.421053	0.30137	0.461538	0.311111	0.290323	0.355556	0.207932	0.357079	0.361581
530	0.545455	0.266667	0.459459	0.213333	0.342857	0.361111	0.211598	0.365554	0.370388
535	0.507937	0.289474	0.383562	0.289474	0.388889	0.366667	0.218308	0.371867	0.371882
540	0.539683	0.263158	0.368421	0.246575	0.361111	0.35	0.19489	0.35579	0.354742
545	0.492308	0.289474	0.356164	0.264706	0.410256	0.361111	0.208296	0.362582	0.36295
550	0.4375	0.211765	0.318841	0.271186	0.361446	0.316667	0.152876	0.320148	0.32009
555	0.42623	0.227273	0.323529	0.233333	0.313253	0.3	0.132275	0.304724	0.305055
560	0.42623	0.227273	0.323529	0.233333	0.313253	0.3	0.132275	0.304724	0.305055
565	0.280702	0.266667	0.356164	0.268657	0.409091	0.322222	0.155349	0.316256	0.325069
570	0.280702	0.324324	0.421053	0.347826	0.428571	0.366667	0.21084	0.360495	0.370215
575	0.25	0.32	0.388889	0.361111	0.423529	0.355556	0.199446	0.348706	0.357143
580	0.333333	0.337662	0.394366	0.356164	0.447059	0.377778	0.228353	0.373717	0.379773
585	0.36	0.333333	0.526316	0.315789	0.488372	0.411111	0.267368	0.404762	0.42041
590	0.36	0.333333	0.526316	0.315789	0.488372	0.411111	0.267368	0.404762	0.42041
595	0.45283	0.297297	0.465753	0.347826	0.483516	0.411111	0.267147	0.409445	0.417179
600	0.45283	0.297297	0.465753	0.347826	0.483516	0.411111	0.267147	0.409445	0.417179
605	0.45283	0.293333	0.434783	0.349206	0.42	0.388889	0.239732	0.39003	0.394128
610	0.444444	0.303797	0.411765	0.380952	0.4375	0.394444	0.248323	0.395692	0.397962
615	0.45283	0.325	0.405797	0.380952	0.442105	0.4	0.254906	0.401337	0.402691
620	0.385965	0.358974	0.48	0.298507	0.385542	0.383333	0.232699	0.381798	0.390898
625	0.344828	0.38806	0.531646	0.242424	0.377778	0.383333	0.22834	0.376947	0.391972
630	0.333333	0.422535	0.531646	0.25	0.391304	0.394444	0.2415	0.385764	0.400784
635	0.333333	0.422535	0.531646	0.25	0.391304	0.394444	0.2415	0.385764	0.400784
640	0.363636	0.378378	0.512821	0.26087	0.333333	0.372222	0.216493	0.369808	0.381263
645	0.296296	0.25	0.536585	0.297297	0.333333	0.35	0.188546	0.342702	0.359154
650	0.37931	0.246575	0.467532	0.305556	0.35	0.35	0.19085	0.349795	0.359043
655	0.37931	0.246575	0.467532	0.305556	0.35	0.35	0.19085	0.349795	0.359043
660	0.37931	0.246575	0.467532	0.305556	0.35	0.35	0.19085	0.349795	0.359043
665	0.37931	0.246575	0.487179	0.305556	0.35443	0.355556	0.197552	0.35461	0.365182
670	0.37931	0.246575	0.493506	0.305556	0.35	0.355556	0.197847	0.35499	0.365825
675	0.428571	0.277778	0.493506	0.32	0.35	0.372222	0.219173	0.373971	0.381889
680	0.428571	0.314286	0.512821	0.297297	0.341463	0.377778	0.224807	0.378888	0.387897
685	0.436364	0.338028	0.512821	0.307692	0.333333	0.383333	0.233722	0.385648	0.393386
690	0.436364	0.318841	0.560976	0.342105	0.384615	0.411111	0.266003	0.40858	0.419858
695	0.436364	0.305556	0.560976	0.351351	0.363636	0.405556	0.258935	0.403577	0.414185
700	0.4	0.272727	0.538462	0.289157	0.358974	0.372222	0.220925	0.371864	0.385002
705	0.3125	0.169492	0.467532	0.243902	0.410256	0.327778	0.166388	0.320737	0.337596
710	0.333333	0.225806	0.54321	0.233766	0.411765	0.355556	0.202784	0.349576	0.369692
715	0.3125	0.222222	0.512821	0.266667	0.475	0.366667	0.212603	0.357842	0.37763
720	0.352941	0.237288	0.473684	0.243243	0.457831	0.361111	0.206692	0.352998	0.368874
725	0.3125	0.21875	0.531646	0.216216	0.455696	0.355556	0.198097	0.346962	0.369103
730	0.235294	0.235294	0.526316	0.207792	0.338028	0.311111	0.147556	0.308545	0.3301
735	0.235294	0.235294	0.526316	0.207792	0.338028	0.311111	0.147556	0.308545	0.3301
740	0.235294	0.235294	0.552632	0.207792	0.338028	0.316667	0.154562	0.313808	0.336971
745	0.238806	0.246154	0.589744	0.207792	0.356164	0.333333	0.173597	0.327732	0.353349
750	0.27451	0.266667	0.526316	0.26506	0.32	0.333333	0.173601	0.330511	0.347608
755	0.326531	0.303797	0.513514	0.305882	0.328767	0.355556	0.204439	0.355698	0.368254
760	0.412698	0.208955	0.463768	0.163934	0.36	0.327778	0.162433	0.321871	0.335216
765	0.483871	0.356164	0.507042	0.268657	0.390805	0.4	0.255562	0.401308	0.409441
770	0.369231	0.342105	0.492754	0.2	0.35	0.35	0.196532	0.350818	0.363925
775	0.430769	0.328767	0.485714	0.219178	0.329114	0.355556	0.203536	0.358709	0.367996
780	0.4375	0.285714	0.411765	0.222222	0.35443	0.338889	0.183655	0.342326	0.348152
785	0.433333	0.307692	0.428571	0.225352	0.320988	0.338889	0.181148	0.343187	0.348802
790	0.394366	0.285714	0.450704	0.208955	0.324324	0.333333	0.176801	0.332813	0.342301
795	0.41791	0.315789	0.457143	0.231884	0.358974	0.355556	0.203668	0.35634	0.365004
800	0.447761	0.293333	0.434783	0.231884	0.35	0.35	0.196666	0.351552	0.357813
805	0.447761	0.311688	0.463768	0.242424	0.37037	0.366667	0.217147	0.367202	0.375143
810	0.352941	0.297297	0.428571	0.27027	0.351351	0.338889	0.184787	0.340086	0.348347
815	0.352941	0.297297	0.428571	0.27027	0.351351	0.338889	0.184787	0.340086	0.348347
820	0.352941	0.297297	0.428571	0.27027	0.351351	0.338889	0.184787	0.340086	0.348347
825	0.352941	0.297297	0.428571	0.27027	0.351351	0.338889	0.184787	0.340086	0.348347
830	0.352941	0.297297	0.428571	0.27027	0.351351	0.338889	0.184787	0.340086	0.348347
835	0.352941	0.30137	0.428571	0.263158	0.328767	0.333333	0.178437	0.334961	0.342764
840	0.352941	0.27027	0.428571	0.273973	0.32	0.327778	0.170263	0.329151	0.336868
845	0.363636	0.277778	0.428571	0.27027	0.333333	0.333333	0.176104	0.334718	0.342388
850	0.363636	0.285714	0.465753	0.266667	0.342105	0.344444	0.189007	0.344775	0.354949
855	0.447368	0.266667	0.56	0.31746	0.309859	0.383333	0.239023	0.380271	0.390676
860	0.438356	0.285714	0.552632	0.307692	0.318841	0.383333	0.238755	0.380647	0.39121
865	0.438356	0.289474	0.552632	0.307692	0.314286	0.383333	0.238305	0.380488	0.390862
870	0.507937	0.35443	0.540541	0.315789	0.411765	0.422222	0.289652	0.426092	0.434377
875	0.507937	0.341463	0.520548	0.32	0.41791	0.416667	0.283857	0.421572	0.428881
880	0.484848	0.333333	0.520548	0.311688	0.333333	0.394444	0.256567	0.39675	0.40302
885	0.457143	0.25641	0.422535	0.351351	0.298507	0.355556	0.208339	0.357189	0.35754
890	0.387097	0.311688	0.493151	0.385542	0.246154	0.366667	0.222581	0.364726	0.368601
895	0.413793	0.329114	0.493151	0.4	0.246154	0.377778	0.237002	0.376442	0.378506
900	0.413793	0.329114	0.493151	0.4	0.246154	0.377778	0.237002	0.376442	0.378506
905	0.259259	0.375	0.405797	0.337662	0.34375	0.35	0.204927	0.344294	0.351053
910	0.259259	0.375	0.405797	0.337662	0.34375	0.35	0.204927	0.344294	0.351053
915	0.259259	0.355556	0.493151	0.329114	0.34375	0.361111	0.215795	0.356166	0.368873
920	0.259259	0.355556	0.493151	0.329114	0.34375	0.361111	0.215795	0.356166	0.368873
925	0.280702	0.344086	0.444444	0.333333	0.333333	0.35	0.204536	0.34718	0.355837
930	0.280702	0.344086	0.444444	0.333333	0.333333	0.35	0.204536	0.34718	0.355837
935	0.290909	0.321839	0.472222	0.357143	0.354839	0.361111	0.218144	0.35939	0.369523
940	0.290909	0.321839	0.472222	0.357143	0.354839	0.361111	0.218144	0.35939	0.369523
945	0.376812	0.355556	0.478873	0.298507	0.31746	0.366667	0.224375	0.365442	0.372994
950	0.361111	0.315789	0.434783	0.28125	0.266667	0.333333	0.185562	0.33192	0.337216
955	0.361111	0.326087	0.434783	0.31746	0.28125	0.344444	0.197421	0.344138	0.348461
960	0.371429	0.326087	0.434783	0.307692	0.28125	0.344444	0.197216	0.344248	0.348495
965	0.361111	0.326087	0.434783	0.31746	0.28125	0.344444	0.197421	0.344138	0.348461
970	0.371429	0.329897	0.4	0.31746	0.276923	0.338889	0.193189	0.339142	0.340754
975	0.461538	0.435897	0.422535	0.376812	0.38961	0.416667	0.280224	0.417279	0.416149
980	0.461538	0.435897	0.422535	0.376812	0.38961	0.416667	0.280224	0.417279	0.416149
985	0.421053	0.373333	0.410959	0.285714	0.375	0.377778	0.229926	0.373212	0.376622
990	0.347826	0.309524	0.405405	0.192308	0.345679	0.327778	0.164809	0.320148	0.32943
995	0.347826	0.309524	0.405405	0.192308	0.345679	0.327778	0.164809	0.320148	0.32943
1000	0.347826	0.309524	0.405405	0.192308	0.345679	0.327778	0.164809	0.320148	0.32943
1005	0.493506	0.285714	0.5	0.366667	0.432432	0.416667	0.282201	0.415664	0.422055
1010	0.493506	0.27027	0.485714	0.375	0.453333	0.416667	0.283296	0.415565	0.421644
1015	0.493506	0.263158	0.485714	0.360656	0.447368	0.411111	0.275835	0.410081	0.41659
1020	0.493506	0.24	0.5	0.372881	0.441558	0.411111	0.273991	0.409589	0.416789
1025	0.486486	0.313253	0.473684	0.384615	0.4	0.411111	0.27208	0.411608	0.414706
1030	0.451613	0.329114	0.487179	0.363636	0.418605	0.411111	0.265021	0.410029	0.41626
1035	0.347826	0.149254	0.394366	0.111111	0.40404	0.3	0.126444	0.28132	0.296925
1040	0.347826	0.149254	0.394366	0.111111	0.40404	0.3	0.126444	0.28132	0.296925
1045	0.347826	0.149254	0.394366	0.111111	0.40404	0.3	0.126444	0.28132	0.296925
1050	0.347826	0.149254	0.394366	0.111111	0.363636	0.288889	0.112272	0.273239	0.287722
1055	0.347826	0.149254	0.394366	0.111111	0.363636	0.288889	0.112272	0.273239	0.287722
1060	0.347826	0.149254	0.394366	0.111111	0.363636	0.288889	0.112272	0.273239	0.287722
1065	0.275862	0.149254	0.428571	0.212121	0.363636	0.294444	0.11939	0.285889	0.301894
1070	0.275862	0.149254	0.428571	0.212121	0.363636	0.294444	0.11939	0.285889	0.301894
1075	0.275862	0.151515	0.405797	0.212121	0.356436	0.288889	0.112515	0.280346	0.294722
1080	0.275862	0.151515	0.405797	0.212121	0.356436	0.288889	0.112515	0.280346	0.294722
1085	0.280702	0.147059	0.405797	0.21875	0.352941	0.288889	0.11194	0.28105	0.294994
1090	0.25	0.166667	0.472222	0.205882	0.391304	0.305556	0.133856	0.297215	0.31758
1095	0.170213	0.166667	0.450704	0.253521	0.40404	0.305556	0.132586	0.289029	0.309948
1100	0.170213	0.173913	0.450704	0.253521	0.411765	0.311111	0.13912	0.292023	0.313035
1105	0.170213	0.173913	0.450704	0.253521	0.411765	0.311111	0.13912	0.292023	0.313035
1110	0.254545	0.197183	0.450704	0.351351	0.404494	0.338889	0.178165	0.331656	0.345538
1115	0.307692	0.181818	0.478873	0.347826	0.382022	0.344444	0.185636	0.339646	0.352932
1120	0.3125	0.26087	0.470588	0.347826	0.377778	0.355556	0.201228	0.353912	0.36507
1125	0.3125	0.26087	0.470588	0.347826	0.377778	0.355556	0.201228	0.353912	0.36507
1130	0.322581	0.25	0.454545	0.314286	0.355556	0.338889	0.181344	0.339393	0.34986
1135	0.333333	0.173913	0.463768	0.30137	0.337079	0.322222	0.158677	0.321893	0.33369
1140	0.2	0.171429	0.5	0.337349	0.352941	0.322222	0.158788	0.312344	0.330823
1145	0.2	0.171429	0.5	0.337349	0.352941	0.322222	0.158788	0.312344	0.330823
1150	0.185185	0.197183	0.478873	0.317073	0.341463	0.311111	0.146212	0.303956	0.321648
1155	0.185185	0.194444	0.457143	0.317073	0.341463	0.305556	0.139791	0.299062	0.315472
1160	0.271186	0.228571	0.478873	0.303797	0.271605	0.311111	0.146427	0.310807	0.323134
1165	0.271186	0.228571	0.478873	0.303797	0.271605	0.311111	0.146427	0.310807	0.323134
1170	0.338462	0.238806	0.506667	0.26087	0.261905	0.322222	0.15639	0.321342	0.333742
1175	0.338462	0.238806	0.506667	0.26087	0.261905	0.322222	0.15639	0.321342	0.333742
1180	0.338462	0.238806	0.506667	0.26087	0.261905	0.322222	0.15639	0.321342	0.333742
1185	0.338462	0.238806	0.506667	0.26087	0.261905	0.322222	0.15639	0.321342	0.333742
1190	0.338462	0.238806	0.506667	0.26087	0.261905	0.322222	0.15639	0.321342	0.333742
1195	0.338462	0.238806	0.506667	0.26087	0.261905	0.322222	0.15639	0.321342	0.333742
1200	0.338462	0.238806	0.506667	0.26087	0.261905	0.322222	0.15639	0.321342	0.333742
1205	0.352941	0.229508	0.5	0.25	0.307692	0.333333	0.168182	0.328028	0.341247
1210	0.352941	0.229508	0.5	0.25	0.307692	0.333333	0.168182	0.328028	0.341247
1215	0.333333	0.229508	0.5	0.26087	0.295455	0.327778	0.162123	0.323833	0.337112
1220	0.333333	0.229508	0.5	0.26087	0.295455	0.327778	0.162123	0.323833	0.337112
1225	0.375	0.231884	0.472222	0.276923	0.288889	0.327778	0.163055	0.328984	0.338188
1230	0.393443	0.246575	0.4	0.293333	0.271605	0.316667	0.153639	0.320991	0.323792
1235	0.393443	0.246575	0.4	0.293333	0.271605	0.316667	0.153639	0.320991	0.323792
1240	0.375	0.235294	0.472222	0.268657	0.292135	0.327778	0.163524	0.328662	0.338174
1245	0.380952	0.206897	0.486486	0.309859	0.297872	0.338889	0.176079	0.336413	0.345826
1250	0.366667	0.178571	0.486486	0.395062	0.314607	0.355556	0.199983	0.348279	0.356343
1255	0.366667	0.178571	0.486486	0.395062	0.314607	0.355556	0.199983	0.348279	0.356343
1260	0.349206	0.190476	0.493506	0.368421	0.320988	0.35	0.191955	0.34452	0.354559
1265	0.349206	0.190476	0.493506	0.368421	0.320988	0.35	0.191955	0.34452	0.354559
1270	0.349206	0.21875	0.5	0.383562	0.309524	0.355556	0.198157	0.352208	0.36135
1275	0.349206	0.21875	0.5	0.383562	0.309524	0.355556	0.198157	0.352208	0.36135
1280	0.326531	0.3	0.444444	0.409091	0.422535	0.383333	0.242961	0.38052	0.388083
1285	0.326531	0.3	0.444444	0.409091	0.422535	0.383333	0.242961	0.38052	0.388083
1290	0.297872	0.296296	0.422535	0.422222	0.450704	0.383333	0.244449	0.377926	0.385671
1295	0.291667	0.307692	0.465753	0.4	0.450704	0.388889	0.249926	0.383163	0.394341
1300	0.291667	0.307692	0.465753	0.4	0.450704	0.388889	0.249926	0.383163	0.394341
1305	0.333333	0.32	0.465753	0.391304	0.416667	0.388889	0.250068	0.385412	0.394109
1310	0.326531	0.328767	0.486486	0.395604	0.410959	0.394444	0.25569	0.38967	0.39945
1315	0.392157	0.307692	0.4	0.380952	0.415584	0.377778	0.233733	0.379277	0.382188
1320	0.392157	0.307692	0.4	0.380952	0.415584	0.377778	0.233733	0.379277	0.382188
1325	0.392157	0.307692	0.4	0.380952	0.415584	0.377778	0.233733	0.379277	0.382188
1330	0.46875	0.278481	0.405797	0.298507	0.395062	0.366667	0.216941	0.369319	0.372271
1335	0.46875	0.282051	0.405797	0.30303	0.385542	0.366667	0.2162	0.369034	0.371511
1340	0.46875	0.285714	0.428571	0.298507	0.365854	0.366667	0.215855	0.369479	0.372891
1345	0.46875	0.282051	0.428571	0.294118	0.375	0.366667	0.216612	0.369698	0.373571
1350	0.46875	0.303797	0.472222	0.34375	0.345679	0.383333	0.235679	0.38684	0.390549
1355	0.550725	0.32	0.465753	0.354839	0.320988	0.4	0.256418	0.402461	0.401262
1360	0.550725	0.32	0.465753	0.354839	0.320988	0.4	0.256418	0.402461	0.401262
1365	0.537313	0.277778	0.465753	0.272727	0.341463	0.377778	0.228052	0.379007	0.382339
1370	0.5	0.282609	0.453333	0.4	0.371429	0.394444	0.253693	0.401474	0.402007
1375	0.521739	0.297297	0.450704	0.253968	0.361446	0.377778	0.2292	0.377031	0.380904
1380	0.521739	0.30137	0.444444	0.253968	0.337349	0.372222	0.221509	0.371774	0.374527
1385	0.576271	0.216867	0.45	0.307692	0.465753	0.394444	0.247244	0.403317	0.407473
1390	0.576271	0.216867	0.45	0.307692	0.465753	0.394444	0.247244	0.403317	0.407473
1395	0.431373	0.253968	0.356164	0.307692	0.268293	0.316667	0.154072	0.323498	0.321451
1400	0.415094	0.258065	0.356164	0.311111	0.268293	0.316667	0.153999	0.321745	0.32015
1405	0.431373	0.253968	0.356164	0.307692	0.268293	0.316667	0.154072	0.323498	0.321451
1410	0.431373	0.337662	0.366197	0.278481	0.292683	0.333333	0.173762	0.341279	0.340102
1415	0.5	0.324324	0.351351	0.238806	0.292135	0.333333	0.168409	0.341323	0.3381
1420	0.528302	0.32	0.351351	0.231884	0.292135	0.333333	0.168445	0.344734	0.340713
1425	0.44	0.337662	0.366197	0.275	0.292683	0.333333	0.173915	0.342308	0.340912
1430	0.48	0.333333	0.358209	0.309859	0.227273	0.327778	0.166758	0.341735	0.335388
1435	0.5	0.329412	0.358209	0.305556	0.227273	0.327778	0.166914	0.34409	0.337174
1440	0.48	0.333333	0.358209	0.309859	0.227273	0.327778	0.166758	0.341735	0.335388
1445	0.5	0.333333	0.382353	0.305556	0.227273	0.333333	0.173255	0.349703	0.344197
1450	0.489796	0.325	0.369231	0.346667	0.21978	0.333333	0.174765	0.350095	0.342744
1455	0.510638	0.320988	0.369231	0.342105	0.21978	0.333333	0.174953	0.352548	0.344606
1460	0.489796	0.325	0.369231	0.346667	0.21978	0.333333	0.174765	0.350095	0.342744
1465	0.510638	0.320988	0.369231	0.342105	0.21978	0.333333	0.174953	0.352548	0.344606
1470	0.44898	0.302326	0.253968	0.253165	0.192771	0.277778	0.108125	0.290242	0.280179
1475	0.44898	0.302326	0.253968	0.253165	0.192771	0.277778	0.108125	0.290242	0.280179
1480	0.508475	0.318182	0.28125	0.25	0.202899	0.305556	0.149003	0.312161	0.301574
1485	0.491803	0.321839	0.28125	0.253165	0.202899	0.305556	0.14895	0.310191	0.300086
1490	0.508475	0.302326	0.30303	0.25974	0.25	0.316667	0.160001	0.324714	0.316706
1495	0.508475	0.285714	0.276923	0.25974	0.205882	0.3	0.141372	0.307347	0.296795
1500	0.526316	0.282609	0.276923	0.25641	0.205882	0.3	0.141447	0.309628	0.298545
1505	0.508475	0.285714	0.276923	0.25974	0.205882	0.3	0.141372	0.307347	0.296795
1510	0.526316	0.282609	0.30303	0.25641	0.208955	0.305556	0.148297	0.315464	0.306062
1515	0.526316	0.282609	0.30303	0.25974	0.235294	0.311111	0.154864	0.321398	0.312616
1520	0.526316	0.282609	0.30303	0.25974	0.235294	0.311111	0.154864	0.321398	0.312616
1525	0.526316	0.282609	0.30303	0.25974	0.235294	0.311111	0.154864	0.321398	0.312616
1530	0.508475	0.285714	0.30303	0.263158	0.235294	0.311111	0.154769	0.319134	0.310881
1535	0.508475	0.285714	0.30303	0.263158	0.235294	0.311111	0.154769	0.319134	0.310881
1540	0.508475	0.285714	0.30303	0.263158	0.235294	0.311111	0.154769	0.319134	0.310881
1545	0.526316	0.282609	0.30303	0.25974	0.235294	0.311111	0.154864	0.321398	0.312616
1550	0.508475	0.285714	0.30303	0.263158	0.235294	0.311111	0.154769	0.319134	0.310881
1555	0.474576	0.266667	0.314286	0.219178	0.235294	0.294444	0.1303	0.302	0.297536
1560	0.474576	0.266667	0.314286	0.219178	0.235294	0.294444	0.1303	0.302	0.297536
1565	0.474576	0.266667	0.314286	0.219178	0.235294	0.294444	0.1303	0.302	0.297536
1570	0.474576	0.266667	0.314286	0.219178	0.235294	0.294444	0.1303	0.302	0.297536
1575	0.474576	0.266667	0.314286	0.219178	0.235294	0.294444	0.1303	0.302	0.297536
1580	0.466667	0.235294	0.351351	0.222222	0.289855	0.305556	0.14111	0.313078	0.313124
1585	0.466667	0.235294	0.351351	0.222222	0.289855	0.305556	0.14111	0.313078	0.313124
1590	0.466667	0.235294	0.351351	0.222222	0.289855	0.305556	0.14111	0.313078	0.313124
1595	0.466667	0.140845	0.435897	0.285714	0.358209	0.333333	0.176208	0.337466	0.344036
1600	0.466667	0.142857	0.435897	0.325581	0.333333	0.338889	0.184138	0.340867	0.345383
1605	0.459016	0.142857	0.435897	0.325581	0.307692	0.333333	0.177602	0.334209	0.33831
1610	0.440678	0.225	0.361111	0.263158	0.328767	0.316667	0.155139	0.323743	0.325284
1615	0.4	0.207792	0.405405	0.26506	0.272727	0.305556	0.143672	0.310197	0.314693
1620	0.4	0.207792	0.405405	0.26506	0.272727	0.305556	0.143672	0.310197	0.314693
1625	0.360656	0.282051	0.461538	0.236842	0.268657	0.322222	0.160849	0.321949	0.330996
1630	0.372881	0.282051	0.421053	0.236842	0.309859	0.322222	0.160318	0.324537	0.331779
1635	0.392157	0.276923	0.457831	0.27027	0.344828	0.35	0.185383	0.348402	0.357084
1640	0.461538	0.318841	0.421053	0.181818	0.37037	0.355556	0.191096	0.350724	0.35742
1645	0.48	0.318841	0.421053	0.175439	0.37037	0.355556	0.191079	0.35314	0.359331
1650	0.461538	0.318841	0.421053	0.181818	0.37037	0.355556	0.191096	0.350724	0.35742
1655	0.461538	0.318841	0.421053	0.181818	0.37037	0.355556	0.191096	0.350724	0.35742
1660	0.490566	0.27027	0.305556	0.305085	0.411765	0.355556	0.194546	0.356648	0.353007
1665	0.518519	0.27027	0.305556	0.310345	0.411765	0.361111	0.201663	0.363291	0.358388
1670	0.538462	0.27027	0.305556	0.3	0.411765	0.361111	0.201665	0.36521	0.359876
1675	0.528302	0.27027	0.328767	0.310345	0.411765	0.366667	0.20807	0.36989	0.366025
1680	0.444444	0.2	0.363636	0.170213	0.428571	0.338889	0.168682	0.321373	0.329209
1685	0.45283	0.202899	0.363636	0.196078	0.418182	0.338889	0.168775	0.326725	0.333036
1690	0.444444	0.197183	0.384615	0.170213	0.436364	0.344444	0.175465	0.326564	0.335945
1695	0.444444	0.202899	0.405063	0.204082	0.422018	0.35	0.182107	0.335701	0.34471
1700	0.461538	0.202899	0.405063	0.192308	0.407407	0.344444	0.1749	0.333843	0.342173
1705	0.5	0.266667	0.351351	0.225806	0.391753	0.344444	0.180054	0.347115	0.348053
1710	0.470588	0.266667	0.351351	0.222222	0.391753	0.338889	0.17301	0.340516	0.342717
1715	0.528302	0.297297	0.368421	0.275862	0.40404	0.372222	0.213648	0.374785	0.373827
1720	0.528302	0.297297	0.368421	0.275862	0.40404	0.372222	0.213648	0.374785	0.373827
1725	0.4	0.26506	0.373333	0.218182	0.43299	0.344444	0.179449	0.337913	0.345509
1730	0.4	0.26506	0.351351	0.218182	0.428571	0.338889	0.172771	0.332633	0.338763
1735	0.4	0.26506	0.351351	0.218182	0.428571	0.338889	0.172771	0.332633	0.338763
1740	0.4	0.26506	0.351351	0.218182	0.428571	0.338889	0.172771	0.332633	0.338763
1745	0.4	0.26506	0.351351	0.218182	0.428571	0.338889	0.172771	0.332633	0.338763
1750	0.412698	0.169014	0.345679	0.291667	0.412371	0.333333	0.162244	0.326286	0.330277
1755	0.412698	0.169014	0.345679	0.291667	0.412371	0.333333	0.162244	0.326286	0.330277
1760	0.419355	0.194444	0.37037	0.28	0.421053	0.344444	0.176639	0.337044	0.342492
1765	0.412698	0.169014	0.345679	0.291667	0.412371	0.333333	0.162244	0.326286	0.330277
1770	0.412698	0.169014	0.345679	0.291667	0.412371	0.333333	0.162244	0.326286	0.330277
1775	0.412698	0.169014	0.345679	0.291667	0.412371	0.333333	0.162244	0.326286	0.330277
1780	0.412698	0.169014	0.345679	0.291667	0.412371	0.333333	0.162244	0.326286	0.330277
1785	0.40625	0.194444	0.35	0.297872	0.453608	0.35	0.184229	0.340435	0.345456
1790	0.4	0.169014	0.35	0.311111	0.444444	0.344444	0.176994	0.334914	0.339906
1795	0.4	0.171429	0.345679	0.311111	0.444444	0.344444	0.176413	0.334533	0.33922
1800	0.4	0.169014	0.35	0.311111	0.444444	0.344444	0.176994	0.334914	0.339906
1805	0.4	0.169014	0.35	0.311111	0.444444	0.344444	0.176994	0.334914	0.339906
1810	0.322581	0.197183	0.361446	0.226415	0.395604	0.311111	0.134201	0.300646	0.310345
1815	0.327869	0.222222	0.361446	0.218182	0.404494	0.316667	0.141688	0.306843	0.31644
1820	0.322581	0.197183	0.361446	0.226415	0.395604	0.311111	0.134201	0.300646	0.310345
1825	0.322581	0.197183	0.361446	0.226415	0.395604	0.311111	0.134201	0.300646	0.310345
1830	0.371429	0.205882	0.439024	0.28	0.377778	0.344444	0.178386	0.334823	0.344937
1835	0.380952	0.140845	0.361446	0.235294	0.434783	0.322222	0.148099	0.310664	0.319824
1840	0.387097	0.169014	0.380952	0.226415	0.444444	0.333333	0.161997	0.321585	0.331793
1845	0.380952	0.140845	0.361446	0.235294	0.434783	0.322222	0.148099	0.310664	0.319824
1850	0.387097	0.169014	0.380952	0.226415	0.444444	0.333333	0.161997	0.321585	0.331793
1855	0.387097	0.166667	0.361446	0.226415	0.444444	0.327778	0.155531	0.317214	0.326269
1860	0.380952	0.140845	0.361446	0.235294	0.434783	0.322222	0.148099	0.310664	0.319824
1865	0.380952	0.142857	0.357143	0.235294	0.434783	0.322222	0.147546	0.310206	0.31907
1870	0.380952	0.140845	0.361446	0.235294	0.434783	0.322222	0.148099	0.310664	0.319824
1875	0.4375	0.173913	0.35	0.218182	0.434783	0.333333	0.164117	0.322875	0.329157
1880	0.4375	0.173913	0.35	0.218182	0.434783	0.333333	0.164117	0.322875	0.329157
1885	0.424242	0.208955	0.37037	0.259259	0.434783	0.35	0.184921	0.339522	0.34561
1890	0.424242	0.208955	0.37037	0.259259	0.434783	0.35	0.184921	0.339522	0.34561
1895	0.424242	0.208955	0.37037	0.259259	0.434783	0.35	0.184921	0.339522	0.34561
1900	0.424242	0.208955	0.37037	0.259259	0.434783	0.35	0.184921	0.339522	0.34561
1905	0.424242	0.208955	0.37037	0.259259	0.434783	0.35	0.184921	0.339522	0.34561
1910	0.424242	0.208955	0.37037	0.259259	0.434783	0.35	0.184921	0.339522	0.34561
1915	0.387097	0.27027	0.375	0.181818	0.404494	0.333333	0.164587	0.323736	0.33227
1920	0.387097	0.27027	0.375	0.181818	0.404494	0.333333	0.164587	0.323736	0.33227
1925	0.387097	0.27027	0.375	0.181818	0.404494	0.333333	0.164587	0.323736	0.33227
1930	0.387097	0.27027	0.375	0.181818	0.404494	0.333333	0.164587	0.323736	0.33227
1935	0.387097	0.27027	0.375	0.181818	0.404494	0.333333	0.164587	0.323736	0.33227
1940	0.387097	0.27027	0.375	0.181818	0.404494	0.333333	0.164587	0.323736	0.33227
1945	0.387097	0.27027	0.375	0.181818	0.404494	0.333333	0.164587	0.323736	0.33227
1950	0.387097	0.27027	0.375	0.181818	0.404494	0.333333	0.164587	0.323736	0.33227
1955	0.4	0.297297	0.439024	0.045455	0.4	0.344444	0.176666	0.316355	0.33227
1960	0.433333	0.253165	0.384615	0.16	0.451613	0.35	0.185879	0.336545	0.34619
1965	0.433333	0.253165	0.384615	0.16	0.451613	0.35	0.185879	0.336545	0.34619
1970	0.433333	0.253165	0.384615	0.16	0.451613	0.35	0.185879	0.336545	0.34619
1975	0.433333	0.253165	0.384615	0.16	0.451613	0.35	0.185879	0.336545	0.34619
1980	0.42623	0.25974	0.379747	0.204082	0.468085	0.361111	0.199237	0.347577	0.356078
1985	0.42623	0.25974	0.379747	0.204082	0.468085	0.361111	0.199237	0.347577	0.356078
1990	0.42623	0.25974	0.379747	0.204082	0.468085	0.361111	0.199237	0.347577	0.356078
1995	0.42623	0.25974	0.379747	0.204082	0.468085	0.361111	0.199237	0.347577	0.356078
2000	0.42623	0.25974	0.379747	0.204082	0.468085	0.361111	0.199237	0.347577	0.356078

## Sheet: ExtraTrees
Number of features	Pre-vaccination	ChAdOx1-Onset	MenACWY-Onset	ChAdOx1-7D	MenACWY-7D	ACC	MCC	Macro F1	Weighted F1
5	0.461538	0.444444	0.336842	0.413793	0.556962	0.438889	0.293348	0.442716	0.439623
10	0.533333	0.416667	0.305882	0.491803	0.585366	0.461111	0.324469	0.46661	0.457485
15	0.633333	0.416667	0.386364	0.517241	0.731707	0.533333	0.413823	0.537062	0.532183
20	0.666667	0.373333	0.377778	0.571429	0.731707	0.533333	0.413046	0.544183	0.536399
25	0.622951	0.387097	0.451613	0.62069	0.674419	0.55	0.432365	0.551354	0.546319
30	0.655172	0.34375	0.367347	0.633333	0.7	0.527778	0.403466	0.539921	0.529495
35	0.62069	0.451613	0.489796	0.491803	0.617284	0.533333	0.410455	0.534237	0.533258
40	0.711864	0.474576	0.5	0.557377	0.666667	0.577778	0.466661	0.582097	0.576998
45	0.69697	0.517241	0.434783	0.612903	0.682927	0.583333	0.476906	0.588965	0.57835
50	0.758621	0.433333	0.444444	0.634921	0.725	0.588889	0.481095	0.599264	0.588675
55	0.711864	0.53125	0.505263	0.666667	0.682927	0.611111	0.509214	0.619594	0.610682
60	0.557377	0.38806	0.416667	0.592593	0.634146	0.511111	0.382734	0.517768	0.51295
65	0.766667	0.567164	0.545455	0.555556	0.65	0.611111	0.508819	0.616968	0.610571
70	0.786885	0.550725	0.505263	0.535714	0.683544	0.605556	0.502961	0.612426	0.604654
75	0.745763	0.537313	0.466667	0.6	0.666667	0.594444	0.489403	0.603282	0.592362
80	0.8	0.567568	0.533333	0.607143	0.729412	0.638889	0.545746	0.647491	0.639536
85	0.703704	0.447761	0.565657	0.654545	0.705882	0.611111	0.507711	0.61551	0.613038
90	0.690909	0.523077	0.554455	0.618182	0.690476	0.611111	0.507525	0.61542	0.61229
95	0.677966	0.428571	0.520833	0.666667	0.692308	0.588889	0.48172	0.597269	0.592598
100	0.701754	0.373333	0.483516	0.561404	0.65	0.544444	0.427102	0.554002	0.549379
105	0.766667	0.492754	0.494382	0.642857	0.674419	0.605556	0.50368	0.614216	0.603706
110	0.745763	0.535211	0.602151	0.533333	0.597403	0.6	0.496967	0.602772	0.600465
115	0.714286	0.5	0.618557	0.607143	0.666667	0.622222	0.522063	0.62133	0.6213
120	0.666667	0.457143	0.595745	0.581818	0.619048	0.583333	0.474008	0.584084	0.584747
125	0.745763	0.47619	0.56	0.603774	0.658824	0.605556	0.500934	0.60891	0.604369
130	0.690909	0.521739	0.595745	0.607143	0.651163	0.611111	0.508772	0.61334	0.612032
135	0.769231	0.448276	0.568627	0.586207	0.649351	0.605556	0.503398	0.604338	0.600199
140	0.746269	0.45614	0.563107	0.586207	0.613333	0.594444	0.490363	0.593011	0.588296
145	0.745763	0.537313	0.623656	0.571429	0.729412	0.644444	0.551388	0.641514	0.642883
150	0.733333	0.459016	0.589474	0.557377	0.60241	0.588889	0.481386	0.588322	0.586331
155	0.727273	0.590164	0.607843	0.588235	0.6	0.622222	0.524125	0.622703	0.618789
160	0.764706	0.464286	0.633663	0.551724	0.675325	0.627778	0.532832	0.617941	0.619556
165	0.769231	0.491228	0.55914	0.586207	0.689655	0.622222	0.524929	0.619092	0.614777
170	0.769231	0.542373	0.55914	0.571429	0.666667	0.622222	0.524612	0.621768	0.616454
175	0.776119	0.566667	0.55914	0.576271	0.617284	0.616667	0.518598	0.619096	0.611577
180	0.727273	0.461538	0.56	0.576271	0.650602	0.6	0.496994	0.595137	0.592247
185	0.698413	0.590164	0.610526	0.622951	0.65	0.633333	0.53842	0.634411	0.632015
190	0.71875	0.5	0.583333	0.62963	0.697674	0.627778	0.530715	0.625877	0.623633
195	0.75	0.45614	0.583333	0.590164	0.682927	0.616667	0.517567	0.612513	0.61069
200	0.716418	0.472727	0.6	0.690909	0.650602	0.627778	0.53183	0.626131	0.622101
205	0.69697	0.490566	0.568627	0.509091	0.619048	0.583333	0.475073	0.57686	0.576555
210	0.69697	0.482759	0.56	0.607143	0.6	0.588889	0.482075	0.589374	0.584875
215	0.688525	0.491228	0.591837	0.516129	0.609756	0.583333	0.474541	0.579495	0.580433
220	0.761905	0.516129	0.593407	0.557377	0.650602	0.616667	0.51795	0.615884	0.613409
225	0.730159	0.508475	0.57732	0.548387	0.632911	0.6	0.496412	0.59945	0.597163
230	0.695652	0.586207	0.693069	0.641509	0.632911	0.655556	0.567807	0.64987	0.651598
235	0.655738	0.508475	0.571429	0.618182	0.597701	0.588889	0.480475	0.590305	0.587247
240	0.730159	0.419355	0.5	0.654545	0.595238	0.572222	0.460125	0.579859	0.569747
245	0.6875	0.542373	0.625	0.586207	0.626506	0.616667	0.516964	0.613517	0.613799
250	0.65625	0.474576	0.541667	0.654545	0.55814	0.572222	0.460379	0.577036	0.570393
255	0.738462	0.586207	0.647059	0.590164	0.621622	0.638889	0.546676	0.636703	0.635352
260	0.71875	0.535714	0.585859	0.622951	0.575	0.605556	0.503446	0.607655	0.601784
265	0.69697	0.561404	0.646465	0.678571	0.609756	0.638889	0.545492	0.638633	0.635997
270	0.721311	0.413793	0.645833	0.615385	0.625	0.611111	0.510686	0.604265	0.605633
275	0.69697	0.517241	0.617021	0.644068	0.650602	0.627778	0.532104	0.625181	0.623766
280	0.746269	0.516129	0.652632	0.610169	0.649351	0.638889	0.546754	0.63491	0.634868
285	0.65625	0.507937	0.604167	0.62963	0.60241	0.6	0.49557	0.600078	0.598759
290	0.71875	0.566038	0.604167	0.6	0.574713	0.611111	0.510845	0.612733	0.608234
295	0.716418	0.561404	0.595745	0.655172	0.642857	0.633333	0.539422	0.634319	0.629526
300	0.686567	0.509091	0.604167	0.677966	0.626506	0.622222	0.525442	0.620859	0.6174
305	0.666667	0.596491	0.604167	0.612903	0.607595	0.616667	0.518629	0.617565	0.615066
310	0.6875	0.509091	0.645833	0.561404	0.568182	0.6	0.49613	0.594402	0.595718
315	0.666667	0.557377	0.58427	0.592593	0.602151	0.6	0.497267	0.600611	0.598074
320	0.705882	0.509091	0.595745	0.481481	0.606742	0.588889	0.483518	0.579788	0.581064
325	0.676923	0.5	0.577778	0.607143	0.651685	0.605556	0.504277	0.602706	0.601221
330	0.724638	0.62963	0.645833	0.714286	0.658824	0.672222	0.589516	0.674642	0.669927
335	0.686567	0.576271	0.568421	0.596491	0.609756	0.605556	0.503963	0.607501	0.602988
340	0.757576	0.581818	0.631579	0.508475	0.611765	0.622222	0.525207	0.618242	0.617725
345	0.676471	0.526316	0.639175	0.561404	0.592593	0.605556	0.504246	0.599192	0.600921
350	0.7	0.603175	0.583333	0.561404	0.619048	0.611111	0.508784	0.613392	0.610247
355	0.704225	0.592593	0.693878	0.571429	0.617284	0.644444	0.555016	0.635882	0.639121
360	0.707692	0.5	0.645161	0.526316	0.641975	0.611111	0.510763	0.604229	0.60809
365	0.71875	0.517241	0.613861	0.603774	0.52381	0.594444	0.488041	0.595487	0.590853
370	0.754098	0.561404	0.653465	0.607143	0.682353	0.655556	0.565177	0.651693	0.65166
375	0.757576	0.561404	0.615385	0.62069	0.613636	0.633333	0.539783	0.633738	0.628883
380	0.764706	0.596491	0.653061	0.607143	0.592593	0.644444	0.553367	0.642799	0.639251
385	0.774194	0.542373	0.626263	0.607143	0.595238	0.627778	0.530016	0.629042	0.624463
390	0.757576	0.444444	0.603774	0.655172	0.631579	0.622222	0.525674	0.618509	0.614242
395	0.730159	0.567164	0.638298	0.581818	0.641975	0.633333	0.538162	0.631883	0.631481
400	0.698413	0.508475	0.62	0.603774	0.635294	0.616667	0.516003	0.613191	0.612966
405	0.746269	0.542373	0.595745	0.679245	0.666667	0.644444	0.553171	0.64606	0.640282
410	0.757576	0.566667	0.580645	0.631579	0.619048	0.627778	0.531938	0.631103	0.623824
415	0.769231	0.542373	0.615385	0.642857	0.629213	0.638889	0.54626	0.639812	0.634514
420	0.739726	0.491228	0.580645	0.666667	0.650602	0.627778	0.534832	0.625774	0.620153
425	0.716418	0.491803	0.589474	0.566038	0.619048	0.6	0.496583	0.596556	0.59485
430	0.735294	0.5	0.597938	0.533333	0.582278	0.594444	0.49084	0.589769	0.587778
435	0.707692	0.542373	0.626263	0.62069	0.683544	0.638889	0.545415	0.636112	0.636121
440	0.735294	0.474576	0.593407	0.592593	0.659091	0.616667	0.518983	0.610992	0.609306
445	0.646154	0.474576	0.631579	0.551724	0.626506	0.594444	0.48931	0.586108	0.590679
450	0.65625	0.566667	0.623656	0.607143	0.643678	0.622222	0.524271	0.619479	0.620268
455	0.727273	0.607143	0.632653	0.586207	0.585366	0.627778	0.531738	0.627728	0.624708
460	0.730159	0.615385	0.645161	0.596491	0.560976	0.627778	0.531203	0.629634	0.626109
465	0.666667	0.606061	0.606742	0.551724	0.567901	0.6	0.498272	0.599819	0.598255
470	0.6875	0.6	0.625	0.618182	0.564706	0.616667	0.516656	0.619078	0.615616
475	0.666667	0.655738	0.680412	0.509091	0.595238	0.627778	0.530317	0.621429	0.62572
480	0.686567	0.45614	0.568421	0.571429	0.564706	0.572222	0.461681	0.569453	0.566526
485	0.666667	0.634921	0.617021	0.571429	0.592593	0.616667	0.517788	0.616526	0.615138
490	0.637681	0.603175	0.630435	0.586207	0.589744	0.611111	0.512743	0.609448	0.609965
495	0.646154	0.689655	0.625	0.642857	0.564706	0.627778	0.53119	0.633674	0.629504
500	0.705882	0.584615	0.623656	0.509804	0.626506	0.616667	0.518571	0.610093	0.61142
505	0.676923	0.62069	0.639175	0.581818	0.588235	0.622222	0.52398	0.621368	0.620705
510	0.656716	0.690909	0.632653	0.607143	0.642857	0.644444	0.553142	0.646056	0.645283
515	0.65625	0.575758	0.62069	0.444444	0.58427	0.583333	0.476856	0.576282	0.580511
520	0.626866	0.625	0.630435	0.603774	0.642857	0.627778	0.532338	0.625786	0.627249
525	0.686567	0.655172	0.602151	0.538462	0.6	0.616667	0.51842	0.61647	0.614367
530	0.666667	0.576271	0.602151	0.581818	0.597701	0.605556	0.503774	0.604922	0.603398
535	0.656716	0.59375	0.593407	0.5	0.534884	0.577778	0.469336	0.575751	0.574771
540	0.637681	0.631579	0.630435	0.535714	0.604651	0.611111	0.512255	0.608012	0.610152
545	0.666667	0.610169	0.595745	0.62963	0.571429	0.611111	0.511631	0.614728	0.609924
550	0.676923	0.580645	0.659794	0.545455	0.592593	0.616667	0.516969	0.611082	0.613679
555	0.677419	0.646154	0.630435	0.561404	0.52381	0.605556	0.503037	0.607844	0.605094
560	0.676471	0.666667	0.645833	0.581818	0.592593	0.633333	0.539218	0.632676	0.631793
565	0.7	0.586207	0.625	0.509804	0.547368	0.594444	0.488408	0.593676	0.593089
570	0.6875	0.62069	0.645833	0.491228	0.517647	0.594444	0.488746	0.59258	0.592971
575	0.65625	0.584615	0.595745	0.509091	0.512195	0.572222	0.461026	0.571579	0.569979
580	0.676471	0.533333	0.593407	0.545455	0.604651	0.594444	0.49079	0.590663	0.590345
585	0.6875	0.53125	0.521739	0.555556	0.581395	0.572222	0.461185	0.575488	0.569413
590	0.666667	0.515152	0.606742	0.472727	0.574713	0.572222	0.461913	0.5672	0.569973
595	0.646154	0.576271	0.631579	0.528302	0.613636	0.605556	0.503083	0.599188	0.602488
600	0.707692	0.548387	0.653061	0.545455	0.575	0.611111	0.509925	0.605919	0.606958
605	0.688525	0.52459	0.608696	0.542373	0.62069	0.6	0.495887	0.596975	0.597816
610	0.733333	0.516129	0.602151	0.533333	0.658824	0.611111	0.509605	0.608754	0.608954
615	0.666667	0.580645	0.602151	0.607143	0.581395	0.605556	0.502868	0.6076	0.604707
620	0.666667	0.592593	0.626263	0.607143	0.611765	0.622222	0.524647	0.620886	0.62011
625	0.677419	0.6875	0.643678	0.542373	0.590909	0.627778	0.53262	0.628376	0.628244
630	0.647059	0.644068	0.680851	0.509804	0.568182	0.616667	0.518395	0.609993	0.614492
635	0.709677	0.580645	0.666667	0.5	0.571429	0.611111	0.509138	0.605684	0.608355
640	0.709677	0.491803	0.604167	0.509091	0.604651	0.588889	0.480925	0.583878	0.58483
645	0.69697	0.551724	0.673684	0.535714	0.635294	0.627778	0.531643	0.618677	0.623337
650	0.741935	0.677419	0.652632	0.490566	0.545455	0.622222	0.52333	0.621601	0.62014
655	0.646154	0.636364	0.696629	0.526316	0.60241	0.627778	0.53272	0.621574	0.627602
660	0.716418	0.575758	0.643678	0.54902	0.651685	0.633333	0.541036	0.627312	0.628993
665	0.666667	0.666667	0.638298	0.571429	0.595238	0.627778	0.53169	0.62766	0.627116
670	0.707692	0.590164	0.666667	0.566667	0.592593	0.627778	0.532072	0.624756	0.625712
675	0.730159	0.603175	0.623656	0.588235	0.577778	0.622222	0.524154	0.6246	0.620706
680	0.6875	0.618182	0.673684	0.518519	0.630435	0.633333	0.538911	0.625664	0.630022
685	0.705882	0.571429	0.639175	0.62069	0.641975	0.638889	0.546675	0.63583	0.635059
690	0.707692	0.612903	0.659794	0.642857	0.575	0.638889	0.545215	0.639649	0.636777
695	0.6875	0.622951	0.630435	0.561404	0.581395	0.616667	0.517469	0.616737	0.615581
700	0.676923	0.586207	0.602151	0.5	0.590909	0.594444	0.489546	0.591238	0.591689
705	0.724638	0.592593	0.653061	0.581818	0.595238	0.633333	0.539888	0.62947	0.628462
710	0.647887	0.586207	0.659574	0.581818	0.585366	0.616667	0.519661	0.612171	0.614378
715	0.637681	0.561404	0.610526	0.517241	0.518519	0.572222	0.462826	0.569074	0.569391
720	0.676923	0.526316	0.606061	0.555556	0.588235	0.594444	0.48856	0.590618	0.59038
725	0.698413	0.603175	0.610526	0.5	0.578313	0.6	0.495554	0.598085	0.59758
730	0.705882	0.571429	0.631579	0.561404	0.619048	0.622222	0.525577	0.617868	0.617972
735	0.724638	0.622951	0.673913	0.535714	0.609756	0.638889	0.547219	0.633394	0.635096
740	0.686567	0.641509	0.693878	0.561404	0.611765	0.644444	0.553558	0.639024	0.642316
745	0.707692	0.553846	0.623656	0.610169	0.589744	0.616667	0.518374	0.617021	0.614424
750	0.666667	0.576271	0.666667	0.607143	0.60241	0.627778	0.531471	0.623831	0.625537
755	0.707692	0.62069	0.652632	0.607143	0.651163	0.65	0.559492	0.647864	0.64773
760	0.705882	0.596491	0.659574	0.631579	0.642857	0.65	0.560789	0.647277	0.646996
765	0.6875	0.590164	0.666667	0.561404	0.658824	0.638889	0.545331	0.632912	0.636667
770	0.636364	0.581818	0.617021	0.586207	0.574713	0.6	0.49713	0.599225	0.598911
775	0.647059	0.566667	0.571429	0.581818	0.581395	0.588889	0.483765	0.589674	0.586742
780	0.707692	0.586207	0.589474	0.618182	0.643678	0.627778	0.531328	0.629047	0.625052
785	0.735294	0.59375	0.635294	0.603175	0.6	0.633333	0.542879	0.633503	0.630396
790	0.738462	0.474576	0.589474	0.6	0.617284	0.605556	0.503743	0.603959	0.600502
795	0.71875	0.603175	0.666667	0.596491	0.60241	0.638889	0.545359	0.637498	0.637085
800	0.721311	0.566667	0.645161	0.603175	0.650602	0.638889	0.545465	0.637383	0.637281
805	0.666667	0.571429	0.615385	0.555556	0.581395	0.6	0.497095	0.598086	0.597875
810	0.71875	0.586207	0.659574	0.607143	0.613636	0.638889	0.545374	0.637062	0.636455
815	0.686567	0.625	0.606742	0.62069	0.585366	0.622222	0.526378	0.624873	0.620406
820	0.727273	0.612903	0.666667	0.448276	0.592593	0.616667	0.518123	0.609542	0.613303
825	0.709677	0.580645	0.617021	0.576271	0.626506	0.622222	0.523804	0.622024	0.620649
830	0.6875	0.551724	0.637363	0.542373	0.659091	0.622222	0.525136	0.61561	0.618858
835	0.656716	0.62963	0.604167	0.557377	0.560976	0.6	0.497775	0.601773	0.599665
840	0.6875	0.551724	0.645161	0.586207	0.62069	0.622222	0.524546	0.618256	0.619453
845	0.65625	0.603175	0.606742	0.586207	0.534884	0.594444	0.490288	0.597451	0.594274
850	0.71875	0.539683	0.6	0.52459	0.512195	0.577778	0.469572	0.579044	0.575505
855	0.698413	0.482759	0.701031	0.561404	0.611765	0.622222	0.523532	0.611074	0.616988
860	0.707692	0.634921	0.636364	0.491228	0.597701	0.616667	0.518829	0.613581	0.614595
865	0.705882	0.508475	0.595745	0.655172	0.617284	0.616667	0.518698	0.616512	0.6123
870	0.676471	0.641509	0.580645	0.645161	0.571429	0.616667	0.519996	0.623043	0.615896
875	0.630137	0.555556	0.666667	0.655172	0.607595	0.627778	0.53531	0.623025	0.62504
880	0.707692	0.6	0.659794	0.6	0.589744	0.633333	0.538861	0.631446	0.630627
885	0.730159	0.535714	0.64	0.551724	0.60241	0.616667	0.516567	0.612001	0.612132
890	0.65625	0.5	0.638298	0.551724	0.575	0.588889	0.482445	0.584254	0.586989
895	0.707692	0.555556	0.646465	0.610169	0.60241	0.627778	0.531696	0.624458	0.623578
900	0.727273	0.571429	0.666667	0.631579	0.634146	0.65	0.559773	0.646219	0.645715
905	0.676923	0.491228	0.574468	0.566667	0.571429	0.577778	0.468762	0.576143	0.573721
910	0.666667	0.596491	0.680851	0.533333	0.650602	0.633333	0.539348	0.625589	0.631624
915	0.69697	0.566667	0.617021	0.631579	0.626506	0.627778	0.531787	0.627749	0.625257
920	0.657143	0.571429	0.652632	0.555556	0.611765	0.616667	0.519146	0.609705	0.612983
925	0.676923	0.566667	0.615385	0.508475	0.611765	0.6	0.497176	0.595843	0.597725
930	0.666667	0.548387	0.666667	0.528302	0.60241	0.611111	0.510203	0.602486	0.607285
935	0.617647	0.610169	0.659574	0.581818	0.619048	0.622222	0.525354	0.617651	0.621571
940	0.686567	0.584615	0.681319	0.517241	0.556962	0.611111	0.512207	0.605341	0.608763
945	0.695652	0.561404	0.637363	0.5	0.62069	0.611111	0.512509	0.603022	0.606136
950	0.634921	0.466667	0.623656	0.533333	0.619048	0.583333	0.475278	0.575525	0.580586
955	0.69697	0.580645	0.681319	0.590164	0.625	0.638889	0.547035	0.634819	0.637363
960	0.705882	0.666667	0.638298	0.542373	0.609756	0.633333	0.539961	0.632595	0.631899
965	0.6875	0.535714	0.631579	0.557377	0.619048	0.611111	0.510703	0.606244	0.607792
970	0.626866	0.557377	0.606742	0.561404	0.581395	0.588889	0.484085	0.586757	0.587604
975	0.69697	0.678571	0.645833	0.590164	0.592593	0.638889	0.546468	0.640826	0.638669
980	0.666667	0.542373	0.666667	0.576271	0.650602	0.627778	0.532214	0.620516	0.625154
985	0.676923	0.482759	0.638298	0.62069	0.588235	0.605556	0.503535	0.601381	0.601667
990	0.65625	0.622951	0.680851	0.464286	0.588235	0.611111	0.509972	0.602515	0.609082
995	0.666667	0.6	0.711111	0.610169	0.658824	0.655556	0.56784	0.649354	0.654847
1000	0.666667	0.576271	0.659574	0.596491	0.571429	0.616667	0.517758	0.614086	0.614853
1005	0.709677	0.526316	0.618557	0.634921	0.617284	0.622222	0.524384	0.621351	0.618764
1010	0.705882	0.491803	0.637363	0.59375	0.526316	0.594444	0.492908	0.591023	0.589153
1015	0.698413	0.528302	0.653061	0.580645	0.571429	0.611111	0.510646	0.60637	0.606832
1020	0.75	0.482759	0.631579	0.645161	0.592593	0.622222	0.524892	0.620418	0.616758
1025	0.698413	0.464286	0.617021	0.557377	0.604651	0.594444	0.489495	0.58835	0.589374
1030	0.71875	0.444444	0.610526	0.571429	0.571429	0.588889	0.483197	0.583316	0.582092
1035	0.761905	0.545455	0.610526	0.625	0.554217	0.616667	0.518199	0.61942	0.612571
1040	0.666667	0.545455	0.617021	0.610169	0.581395	0.605556	0.504266	0.604141	0.602642
1045	0.754098	0.52459	0.631579	0.610169	0.547619	0.611111	0.509342	0.613611	0.609011
1050	0.698413	0.571429	0.606061	0.590164	0.54321	0.6	0.496035	0.601855	0.597625
1055	0.666667	0.610169	0.608696	0.622951	0.560976	0.611111	0.511719	0.613892	0.609812
1060	0.655738	0.483871	0.623656	0.612903	0.609756	0.6	0.496245	0.597185	0.598239
1065	0.688525	0.542373	0.680851	0.533333	0.55814	0.605556	0.502675	0.600644	0.604162
1070	0.698413	0.526316	0.645161	0.508475	0.590909	0.6	0.496388	0.593855	0.596814
1075	0.71875	0.610169	0.645833	0.615385	0.578947	0.633333	0.540017	0.633817	0.630733
1080	0.730159	0.561404	0.673913	0.571429	0.541176	0.616667	0.518266	0.615616	0.615033
1085	0.677419	0.607143	0.680851	0.615385	0.578313	0.633333	0.539288	0.631822	0.632518
1090	0.709677	0.52	0.653465	0.597015	0.575	0.616667	0.519316	0.611032	0.610772
1095	0.655738	0.472727	0.639175	0.553846	0.536585	0.577778	0.468479	0.571614	0.573739
1100	0.676923	0.566667	0.637363	0.566667	0.547619	0.6	0.497333	0.599048	0.598551
1105	0.636364	0.451613	0.612245	0.596491	0.545455	0.572222	0.461597	0.568433	0.568843
1110	0.707692	0.586207	0.659574	0.615385	0.589744	0.633333	0.540346	0.63172	0.630605
1115	0.689655	0.474576	0.617021	0.584615	0.595238	0.594444	0.489041	0.592221	0.592246
1120	0.69697	0.631579	0.666667	0.590164	0.554217	0.627778	0.532655	0.627919	0.626752
1125	0.71875	0.481481	0.608696	0.625	0.55814	0.6	0.498049	0.598413	0.594306
1130	0.721311	0.516129	0.617021	0.666667	0.578313	0.616667	0.516692	0.619888	0.614784
1135	0.656716	0.448276	0.55914	0.59375	0.564103	0.566667	0.456843	0.564397	0.561434
1140	0.698413	0.631579	0.652632	0.612903	0.53012	0.622222	0.524584	0.625129	0.621621
1145	0.677419	0.571429	0.625	0.646154	0.592593	0.622222	0.525062	0.622519	0.619768
1150	0.677966	0.526316	0.666667	0.584615	0.60241	0.616667	0.517165	0.611595	0.614445
1155	0.666667	0.551724	0.639175	0.59375	0.564103	0.605556	0.504038	0.603084	0.602901
1160	0.730159	0.517241	0.631579	0.529412	0.605263	0.605556	0.505709	0.602731	0.603477
1165	0.636364	0.548387	0.666667	0.612903	0.625	0.622222	0.52646	0.617864	0.621649
1170	0.695652	0.481481	0.632653	0.678571	0.578313	0.616667	0.518779	0.613334	0.610364
1175	0.761905	0.566038	0.673469	0.612903	0.595238	0.644444	0.552958	0.641911	0.640108
1180	0.71875	0.551724	0.638298	0.566667	0.547619	0.605556	0.503511	0.604612	0.602795
1185	0.724638	0.528302	0.645161	0.59375	0.518519	0.605556	0.506876	0.602074	0.599127
1190	0.686567	0.538462	0.652632	0.634921	0.650602	0.638889	0.547876	0.632637	0.633754
1195	0.746269	0.45614	0.630435	0.688525	0.53012	0.611111	0.512142	0.610298	0.603975
1200	0.686567	0.478261	0.632653	0.59375	0.564706	0.6	0.499817	0.591187	0.591073
1205	0.676923	0.52459	0.62069	0.615385	0.560976	0.6	0.499516	0.599713	0.597646
1210	0.69697	0.555556	0.673684	0.633333	0.611765	0.638889	0.546612	0.634262	0.63495
1215	0.676923	0.517241	0.652174	0.625	0.567901	0.611111	0.512126	0.607848	0.607699
1220	0.761905	0.526316	0.580645	0.606061	0.54321	0.6	0.497896	0.603627	0.595597
1225	0.656716	0.542373	0.630435	0.698413	0.582278	0.622222	0.526711	0.622043	0.618885
1230	0.686567	0.581818	0.693878	0.590164	0.582278	0.633333	0.53991	0.626941	0.62945
1235	0.698413	0.542373	0.631579	0.571429	0.525	0.594444	0.489773	0.593759	0.591691
1240	0.754098	0.5	0.625	0.636364	0.567901	0.616667	0.518057	0.616673	0.611771
1245	0.655738	0.45283	0.646465	0.571429	0.595238	0.594444	0.489093	0.58434	0.588285
1250	0.75	0.553846	0.680851	0.644068	0.564103	0.638889	0.545904	0.638574	0.635984
1255	0.676923	0.603774	0.639175	0.634921	0.536585	0.616667	0.518651	0.618276	0.61469
1260	0.676923	0.548387	0.606742	0.645161	0.536585	0.6	0.498272	0.60276	0.597774
1265	0.71875	0.551724	0.608696	0.590164	0.541176	0.6	0.497038	0.602102	0.597514
1270	0.688525	0.466667	0.618557	0.666667	0.536585	0.594444	0.488234	0.5954	0.59133
1275	0.721311	0.509091	0.632653	0.6	0.581395	0.611111	0.509511	0.60889	0.607166
1280	0.709677	0.566667	0.673913	0.571429	0.626506	0.633333	0.538884	0.629638	0.632134
1285	0.676471	0.517241	0.629213	0.612903	0.578313	0.605556	0.506325	0.602828	0.601987
1290	0.65625	0.45614	0.638298	0.53125	0.567901	0.577778	0.469424	0.569968	0.573919
1295	0.709677	0.566667	0.659794	0.603175	0.615385	0.633333	0.538555	0.630939	0.631205
1300	0.657143	0.551724	0.638298	0.596491	0.54321	0.6	0.498362	0.597373	0.596835
1305	0.676923	0.590164	0.680851	0.5625	0.578947	0.622222	0.526279	0.617877	0.620656
1310	0.644068	0.5	0.638298	0.566667	0.551724	0.583333	0.474136	0.580151	0.582215
1315	0.65625	0.539683	0.673913	0.516129	0.582278	0.6	0.497533	0.593651	0.599289
1320	0.666667	0.586207	0.673684	0.576271	0.536585	0.611111	0.510926	0.607883	0.609053
1325	0.656716	0.586207	0.673913	0.689655	0.635294	0.65	0.560762	0.648357	0.64889
1330	0.709677	0.612903	0.702128	0.580645	0.55	0.633333	0.538486	0.631071	0.632088
1335	0.647059	0.610169	0.659341	0.633333	0.634146	0.638889	0.547522	0.63681	0.638274
1340	0.69697	0.539683	0.608696	0.571429	0.578313	0.6	0.49702	0.599018	0.597134
1345	0.676923	0.62069	0.630435	0.612903	0.554217	0.616667	0.518599	0.619034	0.615855
1350	0.637681	0.517241	0.652174	0.576271	0.585366	0.6	0.498519	0.593747	0.597233
1355	0.707692	0.62069	0.6875	0.644068	0.609756	0.655556	0.566674	0.653941	0.653558
1360	0.6875	0.516129	0.617021	0.557377	0.582278	0.594444	0.489922	0.592061	0.592025
1365	0.677419	0.526316	0.673684	0.580645	0.547619	0.605556	0.503222	0.601137	0.603047
1370	0.656716	0.5	0.602151	0.580645	0.560976	0.583333	0.477168	0.580098	0.579251
1375	0.709677	0.526316	0.604167	0.626866	0.564103	0.605556	0.504759	0.606226	0.60155
1380	0.65625	0.584615	0.637363	0.590164	0.531646	0.6	0.49769	0.600008	0.598789
1385	0.645161	0.557377	0.630435	0.5625	0.567901	0.594444	0.49018	0.592675	0.593847
1390	0.721311	0.5	0.631579	0.533333	0.595238	0.6	0.495456	0.596292	0.597261
1395	0.688525	0.571429	0.623656	0.557377	0.512195	0.588889	0.482081	0.590636	0.588097
1400	0.666667	0.586207	0.625	0.557377	0.634146	0.616667	0.517209	0.613879	0.615414
1405	0.584615	0.590164	0.652174	0.566667	0.560976	0.594444	0.490174	0.590919	0.594897
1410	0.655738	0.642857	0.666667	0.6	0.597701	0.633333	0.537827	0.632593	0.633721
1415	0.688525	0.590164	0.637363	0.584615	0.609756	0.622222	0.525336	0.622085	0.621873
1420	0.645161	0.581818	0.617021	0.53125	0.611765	0.6	0.496975	0.597403	0.599609
1425	0.69697	0.5	0.615385	0.576271	0.613636	0.605556	0.504847	0.600452	0.600458
1430	0.633333	0.644068	0.652632	0.615385	0.567901	0.622222	0.524496	0.622664	0.622445
1435	0.676923	0.631579	0.659574	0.6	0.52381	0.616667	0.517933	0.618377	0.616384
1440	0.698413	0.610169	0.659574	0.586207	0.604651	0.633333	0.538046	0.631803	0.632036
1445	0.62069	0.666667	0.673684	0.6	0.595238	0.633333	0.536989	0.631256	0.633711
1450	0.727273	0.576271	0.666667	0.622951	0.617284	0.644444	0.553643	0.642089	0.641324
1455	0.590164	0.644068	0.617021	0.580645	0.5	0.583333	0.474951	0.58638	0.584935
1460	0.666667	0.642857	0.702128	0.59375	0.525	0.627778	0.533375	0.62608	0.62714
1465	0.689655	0.533333	0.595745	0.545455	0.585366	0.588889	0.482348	0.589911	0.588687
1470	0.709677	0.610169	0.645833	0.612903	0.592593	0.633333	0.538195	0.634235	0.631966
1475	0.721311	0.561404	0.595745	0.571429	0.541176	0.594444	0.489288	0.598213	0.593197
1480	0.666667	0.645161	0.688172	0.566667	0.541176	0.622222	0.523633	0.621569	0.623089
1485	0.711864	0.647059	0.636364	0.59375	0.567901	0.627778	0.532942	0.631388	0.627792
1490	0.7	0.642857	0.645833	0.580645	0.581395	0.627778	0.530861	0.630146	0.628472
1495	0.645161	0.580645	0.652632	0.642857	0.588235	0.622222	0.523326	0.621906	0.621933
1500	0.636364	0.666667	0.680851	0.561404	0.581395	0.627778	0.531974	0.625336	0.628521
1505	0.65625	0.576271	0.593407	0.539683	0.554217	0.583333	0.47663	0.583965	0.582509
1510	0.634921	0.636364	0.703297	0.596491	0.60241	0.638889	0.545656	0.634696	0.639229
1515	0.71875	0.557377	0.651685	0.6	0.581395	0.622222	0.525554	0.621842	0.620576
1520	0.677419	0.688525	0.666667	0.571429	0.62069	0.644444	0.554181	0.644946	0.646061
1525	0.645161	0.758621	0.694737	0.612903	0.53012	0.644444	0.552327	0.648309	0.647327
1530	0.655738	0.612903	0.659574	0.590164	0.536585	0.611111	0.50989	0.610993	0.610817
1535	0.647059	0.631579	0.673684	0.607143	0.571429	0.627778	0.532436	0.626179	0.627293
1540	0.698413	0.576271	0.6875	0.596491	0.635294	0.644444	0.551721	0.638794	0.641807
1545	0.677419	0.567164	0.590909	0.59375	0.556962	0.594444	0.49176	0.597241	0.593235
1550	0.647059	0.62963	0.652632	0.612903	0.518519	0.611111	0.512603	0.612148	0.610347
1555	0.698413	0.566667	0.623656	0.5625	0.575	0.605556	0.504339	0.605247	0.603977
1560	0.676923	0.666667	0.711111	0.586207	0.643678	0.661111	0.574514	0.656917	0.661278
1565	0.634921	0.580645	0.589474	0.603175	0.571429	0.594444	0.490135	0.595929	0.59335
1570	0.65625	0.551724	0.638298	0.610169	0.588235	0.611111	0.510383	0.608935	0.609227
1575	0.677419	0.645161	0.688889	0.65625	0.634146	0.661111	0.574539	0.660373	0.661115
1580	0.698413	0.622951	0.659574	0.575758	0.552632	0.622222	0.526201	0.621865	0.620789
1585	0.709677	0.571429	0.623656	0.610169	0.6	0.622222	0.524545	0.622986	0.620304
1590	0.711864	0.666667	0.673469	0.571429	0.575	0.638889	0.544615	0.639686	0.638972
1595	0.625	0.622951	0.637363	0.603175	0.54321	0.605556	0.504724	0.60634	0.605585
1600	0.754098	0.622951	0.625	0.59375	0.538462	0.622222	0.524598	0.626852	0.620504
1605	0.686567	0.586207	0.608696	0.533333	0.578313	0.6	0.497876	0.598623	0.597638
1610	0.622951	0.596491	0.623656	0.6	0.606742	0.611111	0.510168	0.609968	0.610767
1615	0.634921	0.666667	0.644444	0.53125	0.525	0.6	0.498041	0.600456	0.600912
1620	0.709677	0.586207	0.586957	0.610169	0.561798	0.605556	0.503362	0.610962	0.604729
1625	0.688525	0.539683	0.630435	0.566667	0.547619	0.594444	0.489043	0.594586	0.593664
1630	0.666667	0.62069	0.638298	0.646154	0.6	0.633333	0.539537	0.634362	0.632226
1635	0.730159	0.545455	0.626263	0.580645	0.518519	0.6	0.496328	0.600208	0.596042
1640	0.686567	0.607143	0.693878	0.631579	0.634146	0.655556	0.567214	0.650663	0.65281
1645	0.705882	0.6	0.606742	0.491803	0.536585	0.588889	0.485105	0.588203	0.586342
1650	0.676923	0.610169	0.659341	0.5625	0.567901	0.616667	0.519294	0.615367	0.616191
1655	0.705882	0.642857	0.644444	0.590164	0.588235	0.633333	0.541105	0.634317	0.632202
1660	0.666667	0.566667	0.602151	0.590164	0.60241	0.605556	0.503525	0.605611	0.604101
1665	0.677419	0.586207	0.625	0.606061	0.615385	0.622222	0.525458	0.622014	0.620987
1670	0.688525	0.551724	0.639175	0.634921	0.592593	0.622222	0.524064	0.621387	0.619774
1675	0.707692	0.581818	0.617021	0.615385	0.567901	0.616667	0.519292	0.617964	0.613714
1680	0.6875	0.615385	0.632653	0.615385	0.567901	0.622222	0.526013	0.623765	0.620697
1685	0.65625	0.571429	0.673684	0.612903	0.60241	0.627778	0.531992	0.623335	0.625764
1690	0.646154	0.482759	0.604167	0.612903	0.531646	0.577778	0.469098	0.575526	0.573611
1695	0.65625	0.62069	0.645161	0.622951	0.571429	0.622222	0.524911	0.623296	0.621965
1700	0.71875	0.586207	0.652632	0.603175	0.575	0.627778	0.532193	0.627153	0.625181
1705	0.733333	0.557377	0.630435	0.545455	0.567901	0.605556	0.504221	0.6069	0.605212
1710	0.666667	0.596491	0.612245	0.634921	0.560976	0.611111	0.509696	0.61426	0.610226
1715	0.676923	0.526316	0.659574	0.622951	0.60241	0.622222	0.52514	0.617635	0.618814
1720	0.677419	0.592593	0.659794	0.606061	0.567901	0.622222	0.525476	0.620754	0.620427
1725	0.645161	0.596491	0.659794	0.645161	0.609756	0.633333	0.538178	0.631273	0.631995
1730	0.646154	0.689655	0.681818	0.633333	0.58427	0.644444	0.554512	0.647046	0.647209
1735	0.716418	0.586207	0.680412	0.645161	0.657895	0.661111	0.575398	0.657219	0.657938
1740	0.676923	0.557377	0.637363	0.634921	0.6	0.622222	0.526102	0.621317	0.620155
1745	0.695652	0.6	0.645161	0.689655	0.575	0.638889	0.54736	0.641094	0.636451
1750	0.709677	0.580645	0.688172	0.542373	0.642857	0.638889	0.544991	0.632745	0.637302
1755	0.71875	0.596491	0.639175	0.557377	0.567901	0.616667	0.517515	0.615939	0.614303
1760	0.676923	0.610169	0.645833	0.6	0.525	0.611111	0.510705	0.611585	0.609142
1765	0.65625	0.62069	0.66	0.580645	0.578947	0.622222	0.525056	0.619306	0.620501
1770	0.709677	0.553846	0.6875	0.633333	0.597403	0.638889	0.545377	0.636352	0.63702
1775	0.69697	0.545455	0.645161	0.548387	0.595238	0.611111	0.511965	0.606242	0.607728
1780	0.65625	0.545455	0.659574	0.59375	0.554217	0.605556	0.504587	0.601849	0.603148
1785	0.645161	0.622951	0.674157	0.584615	0.60241	0.627778	0.533021	0.625859	0.628832
1790	0.69697	0.631579	0.701031	0.612903	0.615385	0.655556	0.567817	0.651573	0.653447
1795	0.716418	0.622951	0.659341	0.655738	0.625	0.655556	0.568379	0.655889	0.653442
1800	0.69697	0.576271	0.602151	0.590164	0.592593	0.611111	0.511585	0.61163	0.608508
1805	0.698413	0.631579	0.623656	0.625	0.53012	0.616667	0.51832	0.621754	0.616071
1810	0.69697	0.566038	0.666667	0.612903	0.575	0.627778	0.532852	0.623515	0.62326
1815	0.709677	0.62069	0.666667	0.634921	0.619048	0.65	0.55983	0.6502	0.649029
1820	0.707692	0.561404	0.673469	0.610169	0.592593	0.633333	0.538526	0.629065	0.629466
1825	0.707692	0.576271	0.645161	0.645161	0.592593	0.633333	0.53948	0.633376	0.630632
1830	0.657143	0.509091	0.646465	0.610169	0.571429	0.605556	0.505745	0.598859	0.599859
1835	0.656716	0.551724	0.702128	0.642857	0.588235	0.633333	0.539171	0.628332	0.631417
1840	0.709677	0.533333	0.666667	0.5625	0.567901	0.611111	0.510994	0.608016	0.609294
1845	0.688525	0.555556	0.693878	0.597015	0.625	0.638889	0.546638	0.631995	0.635824
1850	0.676471	0.596491	0.673684	0.610169	0.617284	0.638889	0.5469	0.63482	0.636549
1855	0.707692	0.571429	0.659794	0.576271	0.60241	0.627778	0.531578	0.623519	0.624319
1860	0.656716	0.586207	0.651685	0.5625	0.560976	0.605556	0.506439	0.603617	0.604966
1865	0.69697	0.557377	0.630435	0.610169	0.585366	0.616667	0.518373	0.616063	0.614117
1870	0.656716	0.516129	0.606742	0.539683	0.506329	0.566667	0.457456	0.56512	0.564133
1875	0.656716	0.571429	0.645161	0.580645	0.585366	0.611111	0.512265	0.607863	0.609133
1880	0.730159	0.596491	0.638298	0.645161	0.619048	0.644444	0.552804	0.645831	0.642192
1885	0.676923	0.481481	0.617021	0.610169	0.568182	0.594444	0.490063	0.590755	0.589557
1890	0.698413	0.566667	0.666667	0.571429	0.567901	0.616667	0.518039	0.614215	0.615078
1895	0.676923	0.557377	0.622222	0.533333	0.547619	0.588889	0.483561	0.587495	0.587339
1900	0.695652	0.666667	0.673684	0.634921	0.556962	0.644444	0.555567	0.645577	0.64289
1905	0.656716	0.508475	0.623656	0.666667	0.571429	0.605556	0.504234	0.605388	0.603138
1910	0.698413	0.52459	0.666667	0.610169	0.571429	0.616667	0.517201	0.614254	0.614625
1915	0.647059	0.5625	0.636364	0.655738	0.556962	0.611111	0.513708	0.611724	0.609688
1920	0.676923	0.545455	0.645833	0.610169	0.588235	0.616667	0.517708	0.613323	0.613376
1925	0.666667	0.576923	0.615385	0.603175	0.590909	0.611111	0.513152	0.610612	0.608985
1930	0.676923	0.576271	0.631579	0.580645	0.556962	0.605556	0.504286	0.604476	0.60326
1935	0.625	0.586207	0.623656	0.571429	0.560976	0.594444	0.490301	0.593453	0.594025
1940	0.676923	0.610169	0.637363	0.557377	0.595238	0.616667	0.518555	0.615414	0.615825
1945	0.69697	0.618182	0.659794	0.53125	0.512821	0.605556	0.505217	0.603803	0.603253
1950	0.676471	0.586207	0.644444	0.644068	0.635294	0.638889	0.547634	0.637297	0.63678
1955	0.709677	0.580645	0.623656	0.566667	0.60241	0.616667	0.517111	0.616611	0.615292
1960	0.646154	0.5625	0.637363	0.666667	0.60241	0.622222	0.525081	0.623019	0.621977
1965	0.65625	0.526316	0.666667	0.625	0.609756	0.622222	0.52566	0.616798	0.61935
1970	0.615385	0.566667	0.622222	0.636364	0.582278	0.605556	0.506199	0.604583	0.604194
1975	0.625	0.566667	0.638298	0.610169	0.578313	0.605556	0.503313	0.603689	0.604672
1980	0.65625	0.576923	0.666667	0.550725	0.556962	0.605556	0.50646	0.601505	0.604223
1985	0.6875	0.576923	0.64	0.646154	0.607595	0.633333	0.540196	0.631634	0.629733
1990	0.666667	0.590164	0.652174	0.612903	0.609756	0.627778	0.531959	0.626333	0.626933
1995	0.677419	0.576271	0.645161	0.575758	0.525	0.6	0.497606	0.599922	0.598791
2000	0.676471	0.576271	0.695652	0.645161	0.556962	0.633333	0.540884	0.630103	0.63067

## Sheet: LightGBM
Number of features	Pre-vaccination	ChAdOx1-Onset	MenACWY-Onset	ChAdOx1-7D	MenACWY-7D	ACC	MCC	Macro F1	Weighted F1
5	0.436364	0.290323	0.292135	0.276923	0.561798	0.377778	0.215994	0.371508	0.373927
10	0.516129	0.363636	0.298851	0.322581	0.626506	0.427778	0.281556	0.425541	0.424322
15	0.6875	0.375	0.413793	0.369231	0.6	0.488889	0.359784	0.489105	0.485765
20	0.576271	0.454545	0.466667	0.305085	0.651163	0.5	0.370017	0.490746	0.497197
25	0.539683	0.323529	0.318182	0.271186	0.634146	0.422222	0.274236	0.417345	0.418986
30	0.539683	0.30303	0.32967	0.40678	0.666667	0.45	0.308096	0.449166	0.448233
35	0.646154	0.271186	0.456522	0.349206	0.641975	0.483333	0.350741	0.473009	0.477452
40	0.622951	0.441176	0.465116	0.444444	0.682927	0.533333	0.414942	0.531323	0.532323
45	0.516129	0.411765	0.581395	0.412698	0.641975	0.522222	0.401314	0.512793	0.525464
50	0.633333	0.42623	0.528736	0.4	0.634146	0.527778	0.408754	0.524489	0.529349
55	0.625	0.547945	0.487805	0.491803	0.725	0.577778	0.473775	0.575511	0.575628
60	0.612903	0.537313	0.522727	0.459016	0.682927	0.566667	0.455935	0.562977	0.565801
65	0.644068	0.380952	0.55914	0.459016	0.666667	0.55	0.432488	0.541969	0.54796
70	0.633333	0.567164	0.568182	0.419355	0.626506	0.566667	0.455589	0.562908	0.566972
75	0.603175	0.5	0.516854	0.451613	0.692308	0.555556	0.442671	0.55279	0.556762
80	0.666667	0.492754	0.511111	0.557377	0.675	0.577778	0.469317	0.580582	0.577849
85	0.645161	0.4375	0.483516	0.517241	0.658824	0.55	0.433215	0.548449	0.546675
90	0.705882	0.444444	0.493827	0.5625	0.642857	0.572222	0.467515	0.569902	0.564329
95	0.709677	0.461538	0.505747	0.580645	0.714286	0.594444	0.491088	0.594379	0.590481
100	0.7	0.470588	0.604167	0.5	0.631579	0.583333	0.475315	0.581267	0.584
105	0.677419	0.507463	0.534884	0.557377	0.714286	0.6	0.49841	0.598286	0.597433
110	0.677419	0.521739	0.674157	0.528302	0.712644	0.633333	0.539134	0.622852	0.631197
115	0.688525	0.4375	0.629213	0.5	0.615385	0.577778	0.471216	0.574125	0.578936
120	0.610169	0.515152	0.727273	0.548387	0.705882	0.633333	0.539165	0.621373	0.634831
125	0.539683	0.412698	0.615385	0.448276	0.564706	0.527778	0.405389	0.516149	0.526634
130	0.655172	0.492308	0.630435	0.59375	0.740741	0.627778	0.531478	0.622481	0.628108
135	0.575758	0.521739	0.630435	0.444444	0.658228	0.577778	0.469768	0.566121	0.57703
140	0.666667	0.580645	0.589474	0.581818	0.707317	0.627778	0.531527	0.625184	0.625858
145	0.603175	0.466667	0.610526	0.507937	0.683544	0.583333	0.475836	0.57437	0.582501
150	0.6875	0.514286	0.565217	0.444444	0.675	0.583333	0.476209	0.57729	0.580458
155	0.646154	0.484848	0.615385	0.576271	0.683544	0.605556	0.504761	0.60124	0.605417
160	0.597015	0.459016	0.608696	0.586207	0.682927	0.594444	0.490557	0.586772	0.592533
165	0.59375	0.514286	0.623656	0.545455	0.641026	0.588889	0.4833	0.583634	0.589709
170	0.666667	0.5	0.608696	0.515152	0.594595	0.577778	0.47075	0.577022	0.579305
175	0.698413	0.545455	0.644444	0.526316	0.690476	0.627778	0.531863	0.621021	0.625788
180	0.584615	0.5	0.602151	0.444444	0.675	0.572222	0.461964	0.561242	0.570907
185	0.603175	0.47619	0.57732	0.37931	0.582278	0.533333	0.411572	0.523655	0.531073
190	0.576271	0.515152	0.631579	0.59375	0.684211	0.605556	0.503832	0.600192	0.607007
195	0.625	0.433333	0.607843	0.542373	0.666667	0.583333	0.475311	0.575043	0.581101
200	0.576271	0.412698	0.565657	0.566667	0.658228	0.561111	0.445738	0.555904	0.560578
205	0.59375	0.483871	0.673684	0.464286	0.674699	0.594444	0.488786	0.578058	0.591338
210	0.622951	0.451613	0.652174	0.542373	0.674419	0.6	0.49587	0.588706	0.597463
215	0.730159	0.430769	0.623656	0.551724	0.666667	0.605556	0.503346	0.600595	0.60326
220	0.646154	0.454545	0.702128	0.491228	0.692308	0.611111	0.511053	0.597273	0.610333
225	0.656716	0.447761	0.638298	0.436364	0.623377	0.572222	0.462746	0.560503	0.569279
230	0.666667	0.459016	0.645833	0.508475	0.666667	0.6	0.494928	0.589332	0.596792
235	0.6875	0.507463	0.659574	0.377358	0.634146	0.588889	0.482177	0.573208	0.583358
240	0.637681	0.412698	0.586957	0.571429	0.630137	0.572222	0.465496	0.56778	0.570429
245	0.603175	0.366667	0.618557	0.586207	0.707317	0.588889	0.481438	0.576384	0.584725
250	0.647887	0.47619	0.623656	0.490566	0.55	0.566667	0.456625	0.55766	0.561566
255	0.6875	0.466667	0.659574	0.542373	0.698795	0.622222	0.524361	0.610982	0.618107
260	0.738462	0.461538	0.625	0.538462	0.658537	0.611111	0.510062	0.6044	0.606528
265	0.645161	0.461538	0.666667	0.62069	0.682927	0.622222	0.524034	0.615397	0.621636
270	0.619718	0.447761	0.630435	0.5	0.594595	0.566667	0.458322	0.558502	0.565315
275	0.656716	0.412698	0.625	0.45283	0.641975	0.572222	0.461471	0.557844	0.56636
280	0.698413	0.42623	0.631579	0.491803	0.725	0.605556	0.503369	0.594605	0.602683
285	0.746269	0.444444	0.623656	0.413793	0.683544	0.594444	0.49066	0.582341	0.589219
290	0.704225	0.46875	0.703297	0.4	0.658228	0.605556	0.506446	0.5869	0.599631
295	0.69697	0.350877	0.638298	0.45614	0.651163	0.577778	0.468658	0.55869	0.567628
300	0.716418	0.327869	0.653061	0.5	0.666667	0.588889	0.482758	0.572803	0.581239
305	0.707692	0.533333	0.638298	0.53125	0.623377	0.611111	0.512122	0.60679	0.608995
310	0.738462	0.451613	0.652632	0.52459	0.727273	0.627778	0.532365	0.618914	0.625268
315	0.724138	0.47619	0.632653	0.517241	0.650602	0.605556	0.501273	0.600165	0.603561
320	0.714286	0.419355	0.637363	0.607143	0.716049	0.627778	0.533868	0.618839	0.622674
325	0.735294	0.466667	0.659794	0.464286	0.658228	0.611111	0.51123	0.596854	0.60361
330	0.769231	0.508475	0.708333	0.474576	0.641975	0.633333	0.538564	0.620518	0.627429
335	0.71875	0.385965	0.639175	0.433333	0.609756	0.572222	0.461036	0.557396	0.564566
340	0.688525	0.454545	0.652632	0.545455	0.626506	0.6	0.495183	0.593532	0.598285
345	0.75	0.412698	0.623656	0.52459	0.658228	0.6	0.497142	0.593834	0.5967
350	0.707692	0.444444	0.625	0.561404	0.658228	0.605556	0.503411	0.599354	0.60219
355	0.698413	0.380952	0.631579	0.482759	0.691358	0.588889	0.481845	0.577012	0.585211
360	0.71875	0.539683	0.673913	0.551724	0.650602	0.633333	0.538632	0.626934	0.630853
365	0.793651	0.461538	0.666667	0.464286	0.7	0.627778	0.530818	0.617228	0.623381
370	0.738462	0.366667	0.659794	0.448276	0.625	0.583333	0.475162	0.56764	0.57555
375	0.746269	0.459016	0.659341	0.551724	0.698795	0.633333	0.539791	0.623029	0.62767
380	0.75	0.440678	0.639175	0.440678	0.641975	0.594444	0.488974	0.582501	0.588194
385	0.716418	0.47619	0.652632	0.423077	0.674699	0.605556	0.503676	0.588603	0.597328
390	0.707692	0.515152	0.652174	0.491803	0.631579	0.605556	0.505285	0.59968	0.604578
395	0.709677	0.46875	0.631579	0.45614	0.634146	0.588889	0.481448	0.580059	0.585655
400	0.636364	0.4	0.645161	0.41791	0.594595	0.55	0.436936	0.538806	0.549405
405	0.705882	0.444444	0.688172	0.526316	0.658228	0.616667	0.518941	0.604608	0.612545
410	0.65625	0.441176	0.615385	0.508475	0.692308	0.588889	0.483841	0.582719	0.589733
415	0.69697	0.412698	0.652632	0.491803	0.693333	0.6	0.498035	0.589487	0.598253
420	0.727273	0.369231	0.580645	0.526316	0.607595	0.566667	0.45531	0.562212	0.562593
425	0.721311	0.491803	0.666667	0.590164	0.692308	0.638889	0.544793	0.632451	0.636502
430	0.727273	0.5	0.673684	0.561404	0.666667	0.633333	0.539106	0.625805	0.630164
435	0.727273	0.363636	0.666667	0.447761	0.658228	0.588889	0.485438	0.572713	0.582469
440	0.764706	0.38806	0.617021	0.413793	0.60274	0.566667	0.457167	0.557264	0.561714
445	0.685714	0.421053	0.659574	0.45283	0.674419	0.6	0.49805	0.578718	0.588981
450	0.709677	0.4375	0.659794	0.580645	0.72	0.627778	0.531879	0.621523	0.627599
455	0.685714	0.459016	0.674157	0.557377	0.632911	0.611111	0.514132	0.601835	0.607718
460	0.69697	0.454545	0.659091	0.474576	0.666667	0.6	0.498681	0.59037	0.598667
465	0.676056	0.440678	0.659574	0.517241	0.666667	0.605556	0.506183	0.592043	0.599992
470	0.676471	0.474576	0.659574	0.466667	0.607595	0.588889	0.484083	0.576977	0.584389
475	0.769231	0.482759	0.666667	0.474576	0.659091	0.622222	0.525674	0.610465	0.615734
480	0.71875	0.529412	0.666667	0.45614	0.666667	0.616667	0.518504	0.607527	0.614807
485	0.686567	0.466667	0.617021	0.466667	0.607595	0.577778	0.469681	0.568903	0.573455
490	0.695652	0.484848	0.666667	0.561404	0.666667	0.622222	0.527293	0.615048	0.620459
495	0.6875	0.4	0.644444	0.557377	0.65	0.594444	0.490837	0.587864	0.593321
500	0.71875	0.539683	0.688889	0.474576	0.666667	0.627778	0.532169	0.617713	0.625565
505	0.705882	0.333333	0.651685	0.507937	0.725	0.6	0.499651	0.584768	0.594794
510	0.695652	0.37037	0.629213	0.615385	0.674699	0.611111	0.5148	0.597064	0.600519
515	0.75	0.516129	0.681319	0.451613	0.617284	0.611111	0.511526	0.603269	0.609229
520	0.714286	0.580645	0.681319	0.517241	0.683544	0.644444	0.55524	0.635407	0.641334
525	0.732394	0.5	0.688889	0.551724	0.716049	0.65	0.56276	0.637811	0.644594
530	0.794118	0.474576	0.637363	0.539683	0.658228	0.627778	0.534291	0.620793	0.621246
535	0.707692	0.424242	0.666667	0.444444	0.658228	0.588889	0.485594	0.580255	0.589873
540	0.724638	0.346154	0.610526	0.491803	0.626506	0.577778	0.470744	0.559925	0.564295
545	0.724638	0.466667	0.659091	0.448276	0.658824	0.605556	0.506251	0.591499	0.599177
550	0.746269	0.338983	0.608696	0.5	0.594595	0.566667	0.458815	0.557708	0.560085
555	0.738462	0.533333	0.637363	0.603175	0.666667	0.638889	0.547035	0.6358	0.635556
560	0.686567	0.451613	0.625	0.472727	0.65	0.588889	0.482713	0.577181	0.583447
565	0.716418	0.523077	0.674157	0.586207	0.716049	0.65	0.561481	0.643182	0.648152
570	0.721311	0.491803	0.604167	0.6	0.634146	0.611111	0.509418	0.610286	0.608574
575	0.75	0.548387	0.673913	0.571429	0.658228	0.644444	0.553678	0.640391	0.642505
580	0.71875	0.477612	0.622222	0.533333	0.658228	0.605556	0.504953	0.602029	0.604649
585	0.721311	0.545455	0.681319	0.53125	0.589744	0.616667	0.518699	0.613816	0.616983
590	0.730159	0.483871	0.652174	0.52459	0.658537	0.616667	0.517777	0.609866	0.614068
595	0.732394	0.448276	0.637363	0.491803	0.658228	0.605556	0.507147	0.593613	0.5985
600	0.727273	0.483871	0.666667	0.542373	0.675	0.627778	0.53234	0.619037	0.624101
605	0.735294	0.464286	0.653061	0.566667	0.666667	0.627778	0.533077	0.617195	0.620401
610	0.716418	0.444444	0.659794	0.483871	0.65	0.605556	0.505029	0.590905	0.597885
615	0.724638	0.566667	0.659091	0.517241	0.682353	0.638889	0.548315	0.629998	0.634364
620	0.657143	0.366667	0.645161	0.491803	0.684211	0.583333	0.478625	0.568997	0.579369
625	0.735294	0.491803	0.673469	0.542373	0.648649	0.627778	0.533332	0.618318	0.622622
630	0.727273	0.464286	0.652632	0.612903	0.641975	0.627778	0.532721	0.619814	0.621078
635	0.705882	0.440678	0.659341	0.421053	0.611765	0.583333	0.476932	0.567744	0.576199
640	0.685714	0.590164	0.674157	0.566667	0.625	0.633333	0.541863	0.62834	0.631508
645	0.714286	0.523077	0.638298	0.45614	0.648649	0.605556	0.506466	0.59609	0.601415
650	0.716418	0.52459	0.666667	0.557377	0.666667	0.633333	0.540266	0.626344	0.63042
655	0.69697	0.558824	0.666667	0.464286	0.650602	0.616667	0.519769	0.60747	0.614388
660	0.714286	0.566667	0.666667	0.551724	0.682927	0.644444	0.555261	0.636454	0.640552
665	0.742857	0.40678	0.638298	0.566667	0.675325	0.616667	0.520208	0.605985	0.609194
670	0.753623	0.459016	0.709677	0.535714	0.617284	0.627778	0.533058	0.615063	0.620764
675	0.676471	0.448276	0.615385	0.576271	0.642857	0.6	0.498285	0.591852	0.594328
680	0.705882	0.6	0.652174	0.551724	0.707317	0.65	0.561044	0.643419	0.64708
685	0.753623	0.535714	0.681319	0.634921	0.666667	0.661111	0.576823	0.654449	0.655203
690	0.75	0.516129	0.589474	0.491228	0.634146	0.6	0.495946	0.596195	0.595691
695	0.716418	0.444444	0.622222	0.491228	0.626506	0.588889	0.483909	0.580164	0.583949
700	0.746269	0.548387	0.688889	0.517241	0.698795	0.65	0.561034	0.639916	0.646023
705	0.764706	0.622951	0.717391	0.533333	0.607595	0.655556	0.568494	0.649195	0.652015
710	0.738462	0.444444	0.610526	0.535714	0.691358	0.611111	0.510292	0.604101	0.606633
715	0.776119	0.385965	0.630435	0.514286	0.621622	0.594444	0.494605	0.585685	0.587721
720	0.732394	0.5625	0.629213	0.526316	0.683544	0.633333	0.542106	0.626794	0.628832
725	0.75	0.5625	0.682353	0.571429	0.690476	0.655556	0.569307	0.651352	0.654641
730	0.735294	0.466667	0.625	0.526316	0.632911	0.605556	0.50441	0.597238	0.599097
735	0.735294	0.533333	0.644444	0.52459	0.641975	0.622222	0.526916	0.615927	0.618173
740	0.746269	0.474576	0.610526	0.576271	0.675	0.622222	0.525403	0.616528	0.616448
745	0.761905	0.588235	0.623656	0.5	0.6	0.616667	0.517573	0.614759	0.613438
750	0.782609	0.466667	0.659574	0.551724	0.658228	0.633333	0.540282	0.62376	0.625748
755	0.757576	0.533333	0.673684	0.533333	0.708861	0.65	0.56033	0.641357	0.64609
760	0.782609	0.507937	0.659341	0.551724	0.683544	0.644444	0.554847	0.637031	0.63902
765	0.764706	0.466667	0.680412	0.596491	0.717949	0.655556	0.567655	0.645245	0.649369
770	0.738462	0.53125	0.688889	0.535714	0.682353	0.644444	0.553249	0.635334	0.640957
775	0.727273	0.482759	0.659574	0.548387	0.7	0.633333	0.53978	0.623599	0.628742
780	0.707692	0.459016	0.612245	0.561404	0.658228	0.605556	0.503145	0.599717	0.601531
785	0.769231	0.571429	0.73913	0.52459	0.683544	0.666667	0.581608	0.657585	0.664817
790	0.830769	0.491803	0.645161	0.548387	0.658228	0.638889	0.546601	0.63487	0.633796
795	0.738462	0.516129	0.659341	0.526316	0.682353	0.633333	0.539013	0.62452	0.628903
800	0.764706	0.52459	0.681319	0.516129	0.692308	0.644444	0.555146	0.63581	0.640991
805	0.738462	0.523077	0.652174	0.448276	0.625	0.605556	0.50422	0.597398	0.602235
810	0.727273	0.483871	0.658824	0.533333	0.689655	0.627778	0.534449	0.618591	0.623885
815	0.771429	0.516129	0.622222	0.517241	0.6	0.611111	0.513345	0.605404	0.604252
820	0.757576	0.42623	0.680851	0.526316	0.682927	0.627778	0.531808	0.61478	0.621249
825	0.787879	0.557377	0.688889	0.590164	0.731707	0.677778	0.59612	0.671203	0.674026
830	0.645161	0.553846	0.666667	0.566667	0.722892	0.638889	0.545887	0.631046	0.638658
835	0.769231	0.539683	0.593407	0.622951	0.65	0.633333	0.539736	0.635054	0.629699
840	0.707692	0.551724	0.652174	0.626866	0.615385	0.633333	0.541248	0.630768	0.630105
845	0.764706	0.491228	0.681319	0.47619	0.641975	0.622222	0.52724	0.611084	0.616754
850	0.757576	0.53125	0.681319	0.542373	0.7	0.65	0.560795	0.642503	0.64719
855	0.724638	0.516129	0.711111	0.557377	0.692308	0.65	0.562574	0.640313	0.647638
860	0.724638	0.53125	0.688889	0.482759	0.658228	0.627778	0.534117	0.617153	0.624409
865	0.769231	0.576271	0.703297	0.52459	0.714286	0.666667	0.581636	0.657535	0.66335
870	0.8	0.508475	0.630435	0.634921	0.666667	0.65	0.560883	0.648099	0.644395
875	0.761905	0.59375	0.666667	0.466667	0.698795	0.644444	0.553082	0.637557	0.642627
880	0.69697	0.557377	0.637363	0.566667	0.609756	0.616667	0.518732	0.613626	0.614231
885	0.8	0.567164	0.631579	0.607143	0.649351	0.65	0.560134	0.651047	0.646879
890	0.80597	0.516129	0.695652	0.62069	0.641975	0.661111	0.574709	0.656083	0.655793
895	0.695652	0.539683	0.674419	0.65625	0.717949	0.661111	0.578262	0.65679	0.660025
900	0.730159	0.615385	0.659341	0.548387	0.658228	0.644444	0.553521	0.6423	0.643946
905	0.769231	0.507937	0.673913	0.580645	0.717949	0.655556	0.56791	0.649935	0.653326
910	0.757576	0.571429	0.681319	0.551724	0.682927	0.655556	0.567516	0.648995	0.652225
915	0.757576	0.47619	0.645161	0.508475	0.683544	0.622222	0.525462	0.614189	0.618256
920	0.688525	0.485714	0.615385	0.557377	0.649351	0.6	0.497807	0.59927	0.601464
925	0.776119	0.586207	0.681319	0.5625	0.65	0.655556	0.569127	0.651229	0.652218
930	0.746269	0.507937	0.638298	0.533333	0.631579	0.616667	0.519202	0.611483	0.612769
935	0.757576	0.474576	0.673469	0.62069	0.658228	0.644444	0.552828	0.636908	0.638288
940	0.746269	0.507937	0.644444	0.557377	0.683544	0.633333	0.540734	0.627914	0.630218
945	0.818182	0.610169	0.717391	0.698413	0.7	0.711111	0.638327	0.708831	0.706848
950	0.757576	0.545455	0.717391	0.448276	0.692308	0.644444	0.553846	0.632201	0.641778
955	0.769231	0.557377	0.731183	0.596491	0.738095	0.688889	0.608779	0.678475	0.684574
960	0.776119	0.508475	0.701031	0.542373	0.717949	0.661111	0.574557	0.649189	0.655237
965	0.738462	0.507937	0.666667	0.551724	0.690476	0.638889	0.54636	0.631053	0.635399
970	0.738462	0.4375	0.625	0.551724	0.701299	0.616667	0.517861	0.610797	0.614071
975	0.716418	0.571429	0.6875	0.548387	0.632911	0.638889	0.547174	0.631329	0.63526
980	0.75	0.459016	0.645161	0.52459	0.666667	0.616667	0.51792	0.609087	0.612729
985	0.741935	0.492754	0.673913	0.5	0.691358	0.627778	0.53158	0.619992	0.626648
990	0.794118	0.507937	0.688172	0.633333	0.657895	0.661111	0.575752	0.656291	0.656162
995	0.676471	0.548387	0.652632	0.518519	0.666667	0.622222	0.525237	0.612535	0.618206
1000	0.787879	0.483871	0.659794	0.535714	0.658228	0.633333	0.538616	0.625097	0.627141
1005	0.776119	0.571429	0.674157	0.516129	0.632911	0.638889	0.548154	0.634149	0.636018
1010	0.78125	0.516129	0.689655	0.571429	0.714286	0.661111	0.57561	0.65455	0.658505
1015	0.746269	0.53125	0.695652	0.580645	0.72	0.661111	0.576104	0.654763	0.660045
1020	0.707692	0.523077	0.680412	0.482759	0.666667	0.622222	0.525176	0.612121	0.619889
1025	0.753623	0.492308	0.666667	0.448276	0.693333	0.622222	0.52716	0.610841	0.618386
1030	0.727273	0.507463	0.630435	0.491228	0.615385	0.6	0.497862	0.594357	0.596862
1035	0.721311	0.5	0.673913	0.553846	0.666667	0.627778	0.53256	0.623147	0.628004
1040	0.774194	0.523077	0.659574	0.491803	0.666667	0.627778	0.531656	0.623063	0.62667
1045	0.776119	0.483871	0.652632	0.557377	0.693333	0.638889	0.547398	0.632666	0.634983
1050	0.769231	0.4375	0.615385	0.557377	0.683544	0.616667	0.518901	0.612607	0.613416
1055	0.8	0.412698	0.652174	0.533333	0.725	0.633333	0.539368	0.624641	0.628868
1060	0.721311	0.483871	0.666667	0.545455	0.641975	0.616667	0.518905	0.611856	0.616132
1065	0.738462	0.516129	0.652632	0.566667	0.717949	0.644444	0.553085	0.638368	0.641985
1070	0.786885	0.548387	0.659574	0.571429	0.725	0.661111	0.573469	0.658255	0.659913
1075	0.730159	0.551724	0.659574	0.606061	0.658228	0.644444	0.553924	0.641149	0.641948
1080	0.769231	0.451613	0.695652	0.52459	0.7	0.638889	0.546505	0.628217	0.635246
1085	0.738462	0.47619	0.630435	0.508475	0.666667	0.611111	0.511144	0.604046	0.607487
1090	0.69697	0.550725	0.688172	0.384615	0.675	0.616667	0.518502	0.599096	0.610798
1095	0.678571	0.483871	0.673913	0.507463	0.674699	0.611111	0.51071	0.603703	0.61226
1100	0.735294	0.436364	0.610526	0.491803	0.691358	0.605556	0.505255	0.593069	0.597322
1105	0.8	0.507937	0.666667	0.482759	0.641026	0.627778	0.531697	0.619677	0.622556
1110	0.714286	0.392857	0.652632	0.459016	0.666667	0.594444	0.492194	0.577091	0.585867
1115	0.707692	0.566667	0.6875	0.508475	0.65	0.633333	0.538603	0.624067	0.630221
1120	0.727273	0.444444	0.622222	0.59375	0.649351	0.611111	0.513301	0.607408	0.607988
1125	0.721311	0.419355	0.638298	0.5	0.632911	0.588889	0.482745	0.582375	0.587256
1130	0.716418	0.4375	0.637363	0.491803	0.701299	0.605556	0.505848	0.596877	0.603761
1135	0.787879	0.448276	0.666667	0.516129	0.666667	0.627778	0.532856	0.617123	0.621067
1140	0.776119	0.515152	0.688889	0.508475	0.641026	0.633333	0.540749	0.625932	0.63012
1145	0.677419	0.53125	0.652632	0.539683	0.657895	0.616667	0.518128	0.611776	0.616746
1150	0.746269	0.492308	0.659341	0.507937	0.675676	0.622222	0.527828	0.616306	0.62121
1155	0.75	0.5	0.666667	0.459016	0.692308	0.622222	0.525308	0.613598	0.620769
1160	0.746269	0.492308	0.652174	0.45614	0.708861	0.622222	0.525888	0.61115	0.618265
1165	0.716418	0.491228	0.673684	0.561404	0.666667	0.633333	0.53918	0.62188	0.626807
1170	0.761905	0.571429	0.717391	0.548387	0.65	0.655556	0.567109	0.649822	0.654285
1175	0.634921	0.40678	0.631579	0.507937	0.675	0.583333	0.475747	0.571243	0.580187
1180	0.6875	0.5	0.659341	0.580645	0.698795	0.633333	0.539434	0.625256	0.630536
1185	0.75	0.610169	0.680412	0.625	0.684211	0.672222	0.588795	0.669958	0.670376
1190	0.707692	0.45614	0.709677	0.46875	0.641975	0.611111	0.511999	0.596847	0.6073
1195	0.69697	0.436364	0.659574	0.507937	0.682927	0.611111	0.51206	0.596754	0.604723
1200	0.769231	0.448276	0.695652	0.5	0.649351	0.622222	0.527688	0.612502	0.618999
1205	0.793651	0.40625	0.673684	0.516129	0.710526	0.627778	0.532192	0.620048	0.626115
1210	0.71875	0.436364	0.694737	0.45614	0.696629	0.622222	0.524563	0.600524	0.611902
1215	0.754098	0.440678	0.631579	0.626866	0.692308	0.633333	0.5396	0.629106	0.629367
1220	0.709677	0.482759	0.680412	0.597015	0.657895	0.633333	0.539984	0.625552	0.629862
1225	0.666667	0.47619	0.680851	0.454545	0.675676	0.6	0.49862	0.590786	0.602148
1230	0.75	0.433333	0.673684	0.516129	0.734177	0.633333	0.539004	0.621465	0.629435
1235	0.666667	0.454545	0.637363	0.5	0.623377	0.583333	0.477531	0.57639	0.582488
1240	0.769231	0.515152	0.701031	0.421053	0.666667	0.627778	0.532177	0.614627	0.62345
1245	0.774194	0.440678	0.680851	0.483871	0.650602	0.616667	0.517324	0.606039	0.612138
1250	0.730159	0.440678	0.707071	0.52459	0.641026	0.622222	0.524273	0.608705	0.616495
1255	0.757576	0.5	0.680851	0.603175	0.712329	0.655556	0.569068	0.650786	0.65428
1260	0.707692	0.44	0.714286	0.56338	0.657895	0.633333	0.543397	0.616651	0.624942
1265	0.746269	0.526316	0.666667	0.508475	0.691358	0.638889	0.546412	0.627817	0.633019
1270	0.8	0.491803	0.652174	0.516129	0.7	0.638889	0.546685	0.632021	0.634809
1275	0.7	0.484848	0.666667	0.484848	0.666667	0.605556	0.505073	0.600606	0.608401
1280	0.727273	0.459016	0.659574	0.551724	0.691358	0.627778	0.531967	0.617789	0.622977
1285	0.701754	0.466667	0.653465	0.571429	0.683544	0.622222	0.523148	0.615372	0.620177
1290	0.754098	0.5	0.606061	0.677966	0.716049	0.65	0.558286	0.650835	0.647504
1295	0.724638	0.454545	0.688889	0.46875	0.647887	0.605556	0.508878	0.596942	0.605656
1300	0.738462	0.413793	0.646465	0.42623	0.623377	0.583333	0.475841	0.569665	0.576665
1305	0.695652	0.483871	0.632653	0.509091	0.763158	0.627778	0.532979	0.616885	0.624659
1310	0.709677	0.533333	0.673469	0.508475	0.691358	0.633333	0.537487	0.623263	0.630187
1315	0.738462	0.5	0.695652	0.533333	0.708861	0.644444	0.553505	0.635262	0.642635
1320	0.666667	0.444444	0.688172	0.507937	0.641026	0.6	0.497377	0.589649	0.599246
1325	0.738462	0.421053	0.702128	0.567164	0.675325	0.633333	0.541123	0.620826	0.627852
1330	0.75	0.567164	0.674157	0.580645	0.641026	0.644444	0.55458	0.642598	0.643629
1335	0.738462	0.46875	0.610526	0.466667	0.684211	0.6	0.497412	0.593723	0.597953
1340	0.738462	0.547945	0.681818	0.483871	0.666667	0.627778	0.536436	0.623753	0.629958
1345	0.761905	0.545455	0.633663	0.625	0.727273	0.661111	0.574649	0.658659	0.658031
1350	0.75	0.46875	0.610526	0.590164	0.710526	0.627778	0.532293	0.625993	0.626389
1355	0.71875	0.412698	0.617021	0.542373	0.625	0.588889	0.482524	0.583169	0.585328
1360	0.735294	0.4	0.610526	0.517241	0.632911	0.588889	0.483606	0.579195	0.581583
1365	0.707692	0.482759	0.686869	0.517241	0.725	0.638889	0.545381	0.623912	0.633218
1370	0.757576	0.483871	0.645161	0.625	0.693333	0.644444	0.554956	0.640988	0.641315
1375	0.716418	0.482759	0.586957	0.625	0.658228	0.616667	0.519986	0.613872	0.611286
1380	0.735294	0.474576	0.695652	0.590164	0.725	0.655556	0.568631	0.644137	0.650612
1385	0.724638	0.338983	0.623656	0.5	0.613333	0.572222	0.465042	0.560122	0.564775
1390	0.698413	0.42623	0.673913	0.608696	0.693333	0.627778	0.534664	0.620117	0.626006
1395	0.698413	0.444444	0.613636	0.625	0.682927	0.616667	0.519398	0.612884	0.613953
1400	0.633333	0.447761	0.629213	0.477612	0.701299	0.583333	0.478095	0.577844	0.587763
1405	0.714286	0.428571	0.644444	0.477612	0.649351	0.594444	0.494782	0.582853	0.589432
1410	0.753623	0.466667	0.652174	0.590164	0.641026	0.627778	0.534166	0.620731	0.621635
1415	0.724638	0.52459	0.659341	0.52459	0.641026	0.622222	0.527358	0.614837	0.618526
1420	0.694444	0.428571	0.659574	0.548387	0.684211	0.616667	0.521819	0.603038	0.609922
1425	0.698413	0.357143	0.673684	0.567164	0.658228	0.605556	0.50513	0.590926	0.598362
1430	0.738462	0.571429	0.702128	0.526316	0.740741	0.666667	0.580649	0.655815	0.663513
1435	0.676923	0.508475	0.681319	0.52459	0.619048	0.611111	0.511546	0.602071	0.608617
1440	0.746269	0.52459	0.659574	0.52459	0.649351	0.627778	0.53318	0.620875	0.623969
1445	0.676471	0.47619	0.689655	0.52459	0.617284	0.605556	0.506779	0.596838	0.6044
1450	0.6875	0.52459	0.652632	0.551724	0.634146	0.616667	0.517095	0.610118	0.613747
1455	0.676923	0.491228	0.701031	0.615385	0.684211	0.644444	0.554412	0.633755	0.640577
1460	0.735294	0.393443	0.659341	0.40625	0.605263	0.572222	0.464924	0.559918	0.56833
1465	0.760563	0.517241	0.645161	0.610169	0.683544	0.65	0.562566	0.643336	0.643213
1470	0.705882	0.466667	0.608696	0.553846	0.613333	0.594444	0.493116	0.589685	0.59023
1475	0.776119	0.5	0.638298	0.533333	0.632911	0.622222	0.525762	0.616132	0.616427
1480	0.753623	0.542373	0.725275	0.53125	0.649351	0.65	0.563171	0.640374	0.646679
1485	0.735294	0.492308	0.627907	0.5	0.641975	0.605556	0.507049	0.599497	0.602235
1490	0.735294	0.413793	0.693878	0.516129	0.675676	0.622222	0.526906	0.606954	0.615431
1495	0.65625	0.385965	0.639175	0.47619	0.632911	0.572222	0.461891	0.558098	0.566913
1500	0.746269	0.46875	0.659091	0.566667	0.641975	0.622222	0.526976	0.61655	0.618938
1505	0.754098	0.516129	0.638298	0.539683	0.65	0.622222	0.524438	0.619642	0.620787
1510	0.724638	0.483871	0.638298	0.421053	0.692308	0.605556	0.505221	0.592033	0.599991
1515	0.71875	0.517241	0.659574	0.548387	0.658537	0.627778	0.531998	0.620498	0.624246
1520	0.688525	0.539683	0.659341	0.615385	0.65	0.633333	0.539497	0.630586	0.632652
1525	0.8	0.483871	0.688172	0.580645	0.692308	0.655556	0.567718	0.648999	0.651754
1530	0.746269	0.444444	0.652632	0.459016	0.621622	0.594444	0.491573	0.584797	0.590217
1535	0.727273	0.483871	0.659794	0.557377	0.594595	0.611111	0.511964	0.604582	0.606493
1540	0.69697	0.5	0.6875	0.548387	0.675	0.633333	0.5397	0.621571	0.628618
1545	0.677419	0.542857	0.629213	0.508475	0.675	0.611111	0.511847	0.606593	0.611454
1550	0.709677	0.451613	0.673469	0.539683	0.693333	0.622222	0.524911	0.613555	0.620856
1555	0.636364	0.4375	0.637363	0.440678	0.6	0.561111	0.448846	0.550381	0.559269
1560	0.686567	0.483871	0.644444	0.474576	0.634146	0.594444	0.491172	0.584721	0.591135
1565	0.738462	0.551724	0.701031	0.523077	0.613333	0.633333	0.540466	0.625525	0.630054
1570	0.686567	0.517241	0.659794	0.491803	0.649351	0.611111	0.511844	0.600951	0.607596
1575	0.746269	0.548387	0.659341	0.625	0.657895	0.65	0.562494	0.647378	0.646951
1580	0.757576	0.285714	0.574468	0.553846	0.658228	0.577778	0.470568	0.565966	0.566672
1585	0.666667	0.472727	0.652632	0.52459	0.674699	0.611111	0.511468	0.598263	0.605597
1590	0.769231	0.5	0.589474	0.5625	0.631579	0.611111	0.512128	0.610557	0.607126
1595	0.722222	0.421053	0.645833	0.483871	0.60274	0.588889	0.486898	0.575144	0.580121
1600	0.776119	0.508475	0.638298	0.539683	0.675325	0.633333	0.54063	0.62758	0.6287
1605	0.75	0.413793	0.653061	0.515152	0.621622	0.6	0.498401	0.590725	0.594667
1610	0.676923	0.366667	0.639175	0.533333	0.641026	0.583333	0.475686	0.571425	0.578078
1615	0.71875	0.507937	0.652174	0.566667	0.592593	0.611111	0.510986	0.607624	0.608634
1620	0.6875	0.557377	0.645833	0.615385	0.621622	0.627778	0.533336	0.625543	0.62574
1625	0.727273	0.433333	0.653061	0.526316	0.632911	0.605556	0.503478	0.594579	0.59902
1630	0.707692	0.507937	0.673469	0.491228	0.623377	0.611111	0.510477	0.600741	0.606852
1635	0.676923	0.327273	0.625	0.515152	0.615385	0.566667	0.456339	0.551946	0.558284
1640	0.730159	0.42623	0.645161	0.491803	0.609756	0.588889	0.482543	0.580622	0.585094
1645	0.698413	0.521739	0.659091	0.516129	0.615385	0.605556	0.505959	0.602151	0.606463
1650	0.757576	0.507937	0.630435	0.52459	0.615385	0.611111	0.512089	0.607184	0.607392
1655	0.714286	0.440678	0.604651	0.537313	0.615385	0.588889	0.488614	0.582463	0.583475
1660	0.666667	0.45614	0.608696	0.53125	0.641975	0.588889	0.48448	0.580946	0.58474
1665	0.727273	0.52459	0.645833	0.642857	0.666667	0.644444	0.552587	0.641444	0.640976
1670	0.806452	0.4375	0.625	0.542373	0.683544	0.622222	0.523878	0.618974	0.619423
1675	0.716418	0.491803	0.644444	0.567164	0.613333	0.611111	0.514746	0.606633	0.608089
1680	0.716418	0.482759	0.637363	0.566667	0.619048	0.611111	0.512099	0.604451	0.605801
1685	0.709677	0.385965	0.617021	0.603175	0.642857	0.6	0.496568	0.591739	0.593166
1690	0.688525	0.466667	0.681319	0.484848	0.634146	0.6	0.497608	0.591101	0.599637
1695	0.709677	0.483871	0.608696	0.444444	0.641975	0.583333	0.475971	0.577733	0.582286
1700	0.698413	0.4	0.638298	0.507937	0.613333	0.577778	0.469814	0.571596	0.576882
1705	0.714286	0.466667	0.695652	0.47619	0.72	0.627778	0.535448	0.614559	0.625643
1710	0.705882	0.5	0.688172	0.603175	0.684211	0.644444	0.555292	0.636288	0.641459
1715	0.761905	0.40625	0.652174	0.507463	0.675676	0.605556	0.506334	0.600693	0.606001
1720	0.698413	0.440678	0.645833	0.459016	0.641975	0.588889	0.48212	0.577183	0.584678
1725	0.730159	0.451613	0.645161	0.459016	0.666667	0.6	0.496635	0.590523	0.597246
1730	0.707692	0.464286	0.688172	0.5	0.692308	0.622222	0.52753	0.610492	0.619851
1735	0.741935	0.483871	0.637363	0.461538	0.625	0.594444	0.490753	0.589942	0.59395
1740	0.738462	0.516129	0.674157	0.5	0.65	0.622222	0.526816	0.61575	0.621017
1745	0.724138	0.4375	0.623656	0.523077	0.625	0.588889	0.482535	0.586674	0.589259
1750	0.666667	0.46875	0.636364	0.575758	0.658228	0.605556	0.506231	0.601153	0.605396
1755	0.666667	0.412698	0.631579	0.533333	0.632911	0.583333	0.475319	0.575438	0.581033
1760	0.698413	0.483871	0.622222	0.516129	0.626506	0.594444	0.490379	0.589428	0.592427
1765	0.677419	0.444444	0.637363	0.52459	0.674699	0.6	0.496714	0.591703	0.598157
1770	0.738462	0.413793	0.625	0.508475	0.682927	0.605556	0.503437	0.593731	0.598332
1775	0.676923	0.516129	0.688172	0.571429	0.675325	0.633333	0.540065	0.625595	0.632435
1780	0.742857	0.5	0.637363	0.508475	0.675	0.622222	0.527252	0.612739	0.616267
1785	0.666667	0.515152	0.651685	0.5625	0.691358	0.622222	0.525648	0.617472	0.62324
1790	0.714286	0.45614	0.608696	0.52459	0.625	0.594444	0.492439	0.585742	0.587435
1795	0.753623	0.444444	0.666667	0.636364	0.666667	0.644444	0.556714	0.633553	0.634885
1800	0.8	0.444444	0.651685	0.515152	0.597403	0.605556	0.506756	0.601737	0.602466
1805	0.677419	0.46875	0.615385	0.584615	0.666667	0.605556	0.50505	0.602567	0.605049
1810	0.646154	0.448276	0.623656	0.47619	0.617284	0.572222	0.462632	0.562312	0.569099
1815	0.7	0.407407	0.666667	0.527778	0.592593	0.588889	0.485412	0.578889	0.584486
1820	0.688525	0.424242	0.615385	0.483871	0.675	0.583333	0.476092	0.577405	0.583786
1825	0.738462	0.451613	0.630435	0.553846	0.605263	0.6	0.498913	0.595924	0.596557
1830	0.727273	0.5	0.666667	0.553846	0.657895	0.627778	0.534036	0.621136	0.625074
1835	0.782609	0.430769	0.627907	0.45283	0.62069	0.594444	0.492689	0.582961	0.585866
1840	0.6875	0.459016	0.659341	0.537313	0.623377	0.6	0.499205	0.593309	0.598622
1845	0.776119	0.385965	0.629213	0.646154	0.634146	0.622222	0.527768	0.61432	0.612233
1850	0.730159	0.448276	0.632653	0.566667	0.641975	0.611111	0.509866	0.603946	0.605685
1855	0.666667	0.491228	0.623656	0.491803	0.6	0.583333	0.4778	0.574671	0.578943
1860	0.707692	0.37931	0.625	0.507937	0.641026	0.583333	0.476453	0.572193	0.577419
1865	0.757576	0.46875	0.659341	0.491803	0.666667	0.616667	0.519347	0.608827	0.613972
1870	0.686567	0.5	0.652632	0.590164	0.623377	0.616667	0.519028	0.610548	0.613042
1875	0.730159	0.4375	0.645161	0.516129	0.589744	0.588889	0.483229	0.583739	0.586656
1880	0.787879	0.466667	0.637363	0.603175	0.625	0.627778	0.53344	0.624017	0.621804
1885	0.69697	0.451613	0.652174	0.59375	0.578947	0.6	0.498991	0.594691	0.596205
1890	0.666667	0.42623	0.618557	0.59375	0.64	0.594444	0.490415	0.589041	0.591798
1895	0.685714	0.491803	0.630435	0.466667	0.623377	0.588889	0.485504	0.579599	0.585023
1900	0.730159	0.4375	0.627907	0.5	0.626506	0.588889	0.485077	0.584414	0.587836
1905	0.721311	0.360656	0.577778	0.567164	0.592593	0.566667	0.456214	0.5639	0.562702
1910	0.69697	0.484848	0.574713	0.553846	0.631579	0.588889	0.486819	0.588391	0.58741
1915	0.685714	0.448276	0.630435	0.52459	0.632911	0.594444	0.492482	0.584385	0.588868
1920	0.764706	0.444444	0.631579	0.517241	0.631579	0.605556	0.505122	0.59791	0.599663
1925	0.71875	0.461538	0.630435	0.5	0.64	0.594444	0.491709	0.590145	0.594139
1930	0.676471	0.349206	0.638298	0.508475	0.605263	0.566667	0.456368	0.555543	0.562286
1935	0.735294	0.491228	0.659341	0.516129	0.658537	0.622222	0.526976	0.612106	0.616705
1940	0.761905	0.516129	0.652632	0.539683	0.623377	0.622222	0.525159	0.618745	0.619723
1945	0.741935	0.45614	0.652174	0.608696	0.625	0.622222	0.526875	0.616789	0.61726
1950	0.738462	0.482759	0.659574	0.523077	0.589744	0.605556	0.505296	0.598723	0.601212
1955	0.733333	0.421053	0.652174	0.537313	0.642857	0.605556	0.504523	0.597346	0.601612
1960	0.707692	0.451613	0.602151	0.52459	0.607595	0.583333	0.476411	0.578728	0.579869
1965	0.733333	0.451613	0.645161	0.478873	0.648649	0.594444	0.492645	0.591526	0.596963
1970	0.761905	0.444444	0.638298	0.586207	0.609756	0.611111	0.50999	0.608122	0.60749
1975	0.75	0.46875	0.644444	0.634921	0.683544	0.638889	0.547176	0.636332	0.636559
1980	0.709677	0.6	0.673684	0.571429	0.625	0.638889	0.545571	0.635958	0.637843
1985	0.707692	0.385965	0.652632	0.571429	0.65	0.605556	0.504504	0.593543	0.59848
1990	0.71875	0.393443	0.622222	0.53125	0.666667	0.594444	0.491199	0.586466	0.590792
1995	0.705882	0.45614	0.709677	0.47619	0.632911	0.611111	0.512993	0.59616	0.606184
2000	0.754098	0.483871	0.651685	0.56338	0.649351	0.622222	0.528229	0.620477	0.62217

[truncated: 2 more sheets: KNN, RF]
