# Supplementary material for: Transcriptomic and miRNA Signatures of ChAdOx1 nCoV-19 Vaccine Response Using Machine Learning
Source: Life (Basel). 2025 Jun 18;15(6):981. doi: 10.3390/life15060981 (PMC12193736; doi:10.3390/life15060981)
Supplement: Supplementary file 1 [file life-15-00981-s001.zip › Table S6.xlsx]

## Sheet: Ncentroid
Number of features	Pre-vaccination	ChAdOx1-Onset	MenACWY-Onset	ChAdOx1-7D	MenACWY-7D	ACC	MCC	Macro F1	Weighted F1
5	0.597701	0.192308	0.555556	0.4	0.285714	0.438889	0.315461	0.406256	0.40836
10	0.568182	0.125	0.561798	0.383562	0.419355	0.444444	0.320776	0.411579	0.420595
15	0.6	0.12	0.541176	0.461538	0.542857	0.483333	0.368124	0.453114	0.460548
20	0.6	0.12	0.541176	0.461538	0.542857	0.483333	0.368124	0.453114	0.460548
25	0.514286	0.196078	0.622222	0.395062	0.529412	0.472222	0.348136	0.451412	0.467706
30	0.542857	0.2	0.622222	0.419753	0.550725	0.488889	0.369189	0.467111	0.481998
35	0.56338	0.196078	0.622222	0.425	0.529412	0.488889	0.369264	0.467219	0.480605
40	0.56338	0.2	0.622222	0.425	0.550725	0.494444	0.37617	0.472265	0.486179
45	0.571429	0.269231	0.622222	0.43038	0.550725	0.505556	0.389195	0.488797	0.501064
50	0.571429	0.301887	0.622222	0.435897	0.550725	0.511111	0.395683	0.496432	0.507971
55	0.507463	0.333333	0.629213	0.419753	0.550725	0.5	0.382133	0.488097	0.502565
60	0.492754	0.269231	0.622222	0.43038	0.571429	0.494444	0.37443	0.477203	0.493105
65	0.25974	0.373333	0.6	0.338028	0.210526	0.366667	0.222224	0.356326	0.371249
70	0.25974	0.373333	0.6	0.338028	0.210526	0.366667	0.222224	0.356326	0.371249
75	0.25974	0.373333	0.6	0.338028	0.210526	0.366667	0.222224	0.356326	0.371249
80	0.25974	0.373333	0.6	0.338028	0.210526	0.366667	0.222224	0.356326	0.371249
85	0.25974	0.378378	0.617284	0.338028	0.210526	0.372222	0.228663	0.360791	0.376687
90	0.25974	0.378378	0.617284	0.338028	0.210526	0.372222	0.228663	0.360791	0.376687
95	0.263158	0.394366	0.617284	0.342105	0.214286	0.377778	0.236804	0.36624	0.381705
100	0.263158	0.394366	0.617284	0.342105	0.214286	0.377778	0.236804	0.36624	0.381705
105	0.266667	0.388889	0.6	0.363636	0.214286	0.377778	0.237362	0.366696	0.380342
110	0.266667	0.388889	0.6	0.363636	0.214286	0.377778	0.237362	0.366696	0.380342
115	0.3	0.382353	0.634146	0.351351	0.25	0.394444	0.25817	0.38357	0.399517
120	0.3	0.38806	0.617284	0.373333	0.245614	0.394444	0.258432	0.384858	0.398825
125	0.282051	0.38806	0.617284	0.373333	0.271186	0.394444	0.256817	0.386383	0.401758
130	0.282051	0.38806	0.617284	0.373333	0.271186	0.394444	0.256817	0.386383	0.401758
135	0.282051	0.38806	0.617284	0.373333	0.271186	0.394444	0.256817	0.386383	0.401758
140	0.282051	0.38806	0.617284	0.373333	0.271186	0.394444	0.256817	0.386383	0.401758
145	0.303797	0.378378	0.607595	0.371429	0.275862	0.394444	0.25796	0.387412	0.401704
150	0.307692	0.394737	0.607595	0.4	0.280702	0.405556	0.272433	0.398145	0.411195
155	0.307692	0.394737	0.607595	0.4	0.280702	0.405556	0.272433	0.398145	0.411195
160	0.307692	0.394737	0.607595	0.4	0.280702	0.405556	0.272433	0.398145	0.411195
165	0.307692	0.394737	0.607595	0.4	0.280702	0.405556	0.272433	0.398145	0.411195
170	0.307692	0.394366	0.607595	0.378378	0.275862	0.4	0.265335	0.392779	0.406421
175	0.307692	0.394366	0.607595	0.378378	0.275862	0.4	0.265335	0.392779	0.406421
180	0.307692	0.394366	0.607595	0.378378	0.275862	0.4	0.265335	0.392779	0.406421
185	0.307692	0.394366	0.607595	0.378378	0.275862	0.4	0.265335	0.392779	0.406421
190	0.307692	0.394366	0.607595	0.378378	0.275862	0.4	0.265335	0.392779	0.406421
195	0.278481	0.371429	0.6	0.383562	0.275862	0.388889	0.250713	0.381867	0.39639
200	0.278481	0.371429	0.6	0.383562	0.275862	0.388889	0.250713	0.381867	0.39639
205	0.064516	0.15	0.454545	0.055556	0.343434	0.316667	0.112464	0.21361	0.244067
210	0.064516	0.153846	0.454545	0.055556	0.36	0.322222	0.120938	0.217693	0.248546
215	0.064516	0.153846	0.454545	0.055556	0.36	0.322222	0.120938	0.217693	0.248546
220	0.121212	0.146341	0.463576	0.055556	0.363636	0.327778	0.129581	0.230064	0.25949
225	0.121212	0.142857	0.463576	0.055556	0.346939	0.322222	0.121276	0.226028	0.255048
230	0.121212	0.142857	0.463576	0.055556	0.346939	0.322222	0.121276	0.226028	0.255048
235	0.121212	0.142857	0.463576	0.055556	0.346939	0.322222	0.121276	0.226028	0.255048
240	0.121212	0.142857	0.463576	0.055556	0.346939	0.322222	0.121276	0.226028	0.255048
245	0.121212	0.146341	0.463576	0.055556	0.363636	0.327778	0.129581	0.230064	0.25949
250	0.266667	0.136364	0.485294	0.055556	0.363636	0.338889	0.147981	0.261503	0.286766
255	0.266667	0.136364	0.485294	0.055556	0.363636	0.338889	0.147981	0.261503	0.286766
260	0.321429	0.093023	0.507937	0.105263	0.350515	0.344444	0.159319	0.275633	0.298851
265	0.315789	0.093023	0.512	0.105263	0.350515	0.344444	0.159706	0.275318	0.299004
270	0.360656	0.181818	0.548387	0.210526	0.387097	0.394444	0.228432	0.337697	0.357889
275	0.360656	0.181818	0.548387	0.210526	0.387097	0.394444	0.228432	0.337697	0.357889
280	0.360656	0.181818	0.548387	0.210526	0.387097	0.394444	0.228432	0.337697	0.357889
285	0.354839	0.181818	0.536585	0.210526	0.387097	0.388889	0.22127	0.334173	0.35387
290	0.354839	0.181818	0.536585	0.25641	0.391304	0.394444	0.228756	0.344191	0.362476
295	0.354839	0.181818	0.536585	0.25641	0.391304	0.394444	0.228756	0.344191	0.362476
300	0.354839	0.181818	0.536585	0.25641	0.391304	0.394444	0.228756	0.344191	0.362476
305	0.354839	0.181818	0.536585	0.25641	0.391304	0.394444	0.228756	0.344191	0.362476
310	0.354839	0.181818	0.536585	0.25641	0.391304	0.394444	0.228756	0.344191	0.362476
315	0.354839	0.181818	0.536585	0.25641	0.391304	0.394444	0.228756	0.344191	0.362476
320	0.372881	0.177778	0.544	0.25	0.395604	0.4	0.235317	0.348053	0.366489
325	0.372881	0.177778	0.544	0.25	0.395604	0.4	0.235317	0.348053	0.366489
330	0.372881	0.177778	0.544	0.25	0.395604	0.4	0.235317	0.348053	0.366489
335	0.372881	0.177778	0.544	0.25	0.395604	0.4	0.235317	0.348053	0.366489
340	0.372881	0.173913	0.548387	0.238095	0.404494	0.4	0.23535	0.347554	0.366967
345	0.372881	0.173913	0.548387	0.238095	0.404494	0.4	0.23535	0.347554	0.366967
350	0.372881	0.173913	0.548387	0.238095	0.404494	0.4	0.23535	0.347554	0.366967
355	0.350877	0.173913	0.515625	0.195122	0.409091	0.383333	0.212528	0.328926	0.348752
360	0.350877	0.173913	0.515625	0.195122	0.409091	0.383333	0.212528	0.328926	0.348752
365	0.350877	0.173913	0.515625	0.195122	0.409091	0.383333	0.212528	0.328926	0.348752
370	0.350877	0.173913	0.515625	0.195122	0.409091	0.383333	0.212528	0.328926	0.348752
375	0.37931	0.173913	0.519685	0.195122	0.409091	0.388889	0.220248	0.335424	0.354393
380	0.37931	0.173913	0.519685	0.195122	0.409091	0.388889	0.220248	0.335424	0.354393
385	0.37931	0.173913	0.519685	0.195122	0.409091	0.388889	0.220248	0.335424	0.354393
390	0.37931	0.173913	0.519685	0.195122	0.409091	0.388889	0.220248	0.335424	0.354393
395	0.372881	0.177778	0.507937	0.190476	0.409091	0.383333	0.213178	0.331633	0.350224
400	0.372881	0.177778	0.507937	0.190476	0.409091	0.383333	0.213178	0.331633	0.350224
405	0.372881	0.177778	0.507937	0.190476	0.409091	0.383333	0.213178	0.331633	0.350224
410	0.372881	0.177778	0.507937	0.190476	0.409091	0.383333	0.213178	0.331633	0.350224
415	0.372881	0.177778	0.507937	0.190476	0.409091	0.383333	0.213178	0.331633	0.350224
420	0.372881	0.177778	0.507937	0.190476	0.409091	0.383333	0.213178	0.331633	0.350224
425	0.372881	0.177778	0.507937	0.190476	0.409091	0.383333	0.213178	0.331633	0.350224
430	0.372881	0.177778	0.507937	0.190476	0.409091	0.383333	0.213178	0.331633	0.350224
435	0.372881	0.177778	0.507937	0.190476	0.409091	0.383333	0.213178	0.331633	0.350224
440	0.372881	0.177778	0.507937	0.190476	0.409091	0.383333	0.213178	0.331633	0.350224
445	0.372881	0.177778	0.507937	0.190476	0.409091	0.383333	0.213178	0.331633	0.350224
450	0.366667	0.177778	0.507937	0.146341	0.409091	0.377778	0.205946	0.321563	0.341867
455	0.4	0.177778	0.507937	0.142857	0.413793	0.383333	0.213524	0.328473	0.347727
460	0.40678	0.177778	0.519685	0.142857	0.413793	0.388889	0.220695	0.332179	0.351887
465	0.40678	0.177778	0.519685	0.142857	0.413793	0.388889	0.220695	0.332179	0.351887
470	0.40678	0.177778	0.519685	0.142857	0.413793	0.388889	0.220695	0.332179	0.351887
475	0.40678	0.177778	0.519685	0.142857	0.413793	0.388889	0.220695	0.332179	0.351887
480	0.4	0.177778	0.507937	0.142857	0.413793	0.383333	0.213524	0.328473	0.347727
485	0.4	0.177778	0.507937	0.142857	0.413793	0.383333	0.213524	0.328473	0.347727
490	0.4	0.177778	0.507937	0.142857	0.413793	0.383333	0.213524	0.328473	0.347727
495	0.433333	0.177778	0.515625	0.093023	0.428571	0.388889	0.221301	0.329666	0.350166
500	0.42623	0.177778	0.503937	0.093023	0.428571	0.383333	0.214133	0.325908	0.345969
505	0.42623	0.177778	0.503937	0.093023	0.428571	0.383333	0.214133	0.325908	0.345969
510	0.42623	0.177778	0.503937	0.093023	0.428571	0.383333	0.214133	0.325908	0.345969
515	0.42623	0.177778	0.503937	0.093023	0.428571	0.383333	0.214133	0.325908	0.345969
520	0.42623	0.177778	0.503937	0.093023	0.428571	0.383333	0.214133	0.325908	0.345969
525	0.42623	0.177778	0.503937	0.093023	0.428571	0.383333	0.214133	0.325908	0.345969
530	0.42623	0.177778	0.503937	0.093023	0.428571	0.383333	0.214133	0.325908	0.345969
535	0.42623	0.177778	0.503937	0.093023	0.428571	0.383333	0.214133	0.325908	0.345969
540	0.42623	0.136364	0.512	0.093023	0.413793	0.377778	0.206536	0.316282	0.337116
545	0.42623	0.136364	0.512	0.093023	0.413793	0.377778	0.206536	0.316282	0.337116
550	0.42623	0.136364	0.512	0.093023	0.413793	0.377778	0.206536	0.316282	0.337116
555	0.42623	0.136364	0.512	0.093023	0.413793	0.377778	0.206536	0.316282	0.337116
560	0.42623	0.136364	0.512	0.093023	0.413793	0.377778	0.206536	0.316282	0.337116
565	0.42623	0.136364	0.512	0.136364	0.418605	0.383333	0.214115	0.325912	0.345435
570	0.4375	0.173913	0.512397	0.136364	0.423529	0.388889	0.222499	0.336741	0.355361
575	0.4375	0.173913	0.512397	0.136364	0.423529	0.388889	0.222499	0.336741	0.355361
580	0.4375	0.173913	0.512397	0.136364	0.423529	0.388889	0.222499	0.336741	0.355361
585	0.4375	0.173913	0.512397	0.136364	0.423529	0.388889	0.222499	0.336741	0.355361
590	0.181818	0.047619	0.380952	0.318584	0.214286	0.272222	0.095796	0.228652	0.239401
595	0.181818	0.047619	0.380952	0.318584	0.214286	0.272222	0.095796	0.228652	0.239401
600	0.347826	0.214286	0.285714	0.296296	0.111111	0.266667	0.103466	0.251047	0.244619
605	0.347826	0.214286	0.285714	0.296296	0.111111	0.266667	0.103466	0.251047	0.244619
610	0.355556	0.206897	0.278481	0.271605	0.115385	0.261111	0.095299	0.245585	0.239479
615	0.355556	0.210526	0.278481	0.296296	0.113208	0.266667	0.102128	0.250813	0.243764
620	0.133333	0.217391	0.209302	0.340426	0.355556	0.255556	0.060538	0.251202	0.253713
625	0.133333	0.217391	0.209302	0.340426	0.355556	0.255556	0.060538	0.251202	0.253713
630	0.133333	0.217391	0.209302	0.340426	0.355556	0.255556	0.060538	0.251202	0.253713
635	0.133333	0.217391	0.209302	0.340426	0.355556	0.255556	0.060538	0.251202	0.253713
640	0.133333	0.217391	0.209302	0.340426	0.355556	0.255556	0.060538	0.251202	0.253713
645	0.133333	0.217391	0.209302	0.340426	0.355556	0.255556	0.060538	0.251202	0.253713
650	0.133333	0.217391	0.209302	0.340426	0.355556	0.255556	0.060538	0.251202	0.253713
655	0.133333	0.217391	0.209302	0.340426	0.355556	0.255556	0.060538	0.251202	0.253713
660	0.133333	0.217391	0.209302	0.340426	0.355556	0.255556	0.060538	0.251202	0.253713
665	0.133333	0.217391	0.209302	0.340426	0.355556	0.255556	0.060538	0.251202	0.253713
670	0.133333	0.217391	0.209302	0.340426	0.355556	0.255556	0.060538	0.251202	0.253713
675	0.133333	0.217391	0.209302	0.340426	0.355556	0.255556	0.060538	0.251202	0.253713
680	0.133333	0.217391	0.209302	0.340426	0.355556	0.255556	0.060538	0.251202	0.253713
685	0.133333	0.217391	0.209302	0.340426	0.355556	0.255556	0.060538	0.251202	0.253713
690	0.133333	0.217391	0.209302	0.340426	0.355556	0.255556	0.060538	0.251202	0.253713
695	0.133333	0.217391	0.209302	0.340426	0.355556	0.255556	0.060538	0.251202	0.253713
700	0.133333	0.217391	0.209302	0.340426	0.355556	0.255556	0.060538	0.251202	0.253713
705	0.133333	0.217391	0.209302	0.340426	0.355556	0.255556	0.060538	0.251202	0.253713
710	0.133333	0.217391	0.209302	0.340426	0.355556	0.255556	0.060538	0.251202	0.253713
715	0.133333	0.217391	0.209302	0.340426	0.355556	0.255556	0.060538	0.251202	0.253713
720	0.133333	0.217391	0.209302	0.340426	0.355556	0.255556	0.060538	0.251202	0.253713
725	0.133333	0.217391	0.209302	0.340426	0.355556	0.255556	0.060538	0.251202	0.253713
730	0.133333	0.217391	0.209302	0.340426	0.355556	0.255556	0.060538	0.251202	0.253713
735	0.133333	0.217391	0.209302	0.340426	0.355556	0.255556	0.060538	0.251202	0.253713
740	0.133333	0.217391	0.209302	0.340426	0.355556	0.255556	0.060538	0.251202	0.253713
745	0.133333	0.217391	0.209302	0.340426	0.355556	0.255556	0.060538	0.251202	0.253713
750	0.133333	0.217391	0.209302	0.340426	0.355556	0.255556	0.060538	0.251202	0.253713
755	0.133333	0.217391	0.209302	0.340426	0.355556	0.255556	0.060538	0.251202	0.253713
760	0.133333	0.217391	0.209302	0.340426	0.355556	0.255556	0.060538	0.251202	0.253713
765	0.133333	0.217391	0.209302	0.340426	0.355556	0.255556	0.060538	0.251202	0.253713
770	0.133333	0.217391	0.209302	0.340426	0.355556	0.255556	0.060538	0.251202	0.253713
775	0.133333	0.217391	0.209302	0.340426	0.355556	0.255556	0.060538	0.251202	0.253713
780	0.133333	0.217391	0.209302	0.340426	0.355556	0.255556	0.060538	0.251202	0.253713
785	0.133333	0.217391	0.209302	0.340426	0.355556	0.255556	0.060538	0.251202	0.253713
790	0.133333	0.217391	0.209302	0.340426	0.355556	0.255556	0.060538	0.251202	0.253713
795	0.133333	0.217391	0.209302	0.340426	0.355556	0.255556	0.060538	0.251202	0.253713
800	0.133333	0.217391	0.209302	0.340426	0.355556	0.255556	0.060538	0.251202	0.253713
805	0.133333	0.217391	0.209302	0.340426	0.355556	0.255556	0.060538	0.251202	0.253713
810	0.133333	0.217391	0.209302	0.340426	0.355556	0.255556	0.060538	0.251202	0.253713
815	0.133333	0.217391	0.209302	0.340426	0.355556	0.255556	0.060538	0.251202	0.253713
820	0.133333	0.217391	0.209302	0.340426	0.355556	0.255556	0.060538	0.251202	0.253713
825	0.133333	0.217391	0.209302	0.340426	0.355556	0.255556	0.060538	0.251202	0.253713
830	0.133333	0.217391	0.209302	0.340426	0.355556	0.255556	0.060538	0.251202	0.253713
835	0.133333	0.217391	0.209302	0.340426	0.355556	0.255556	0.060538	0.251202	0.253713
840	0.133333	0.217391	0.209302	0.340426	0.355556	0.255556	0.060538	0.251202	0.253713
845	0.133333	0.217391	0.209302	0.340426	0.355556	0.255556	0.060538	0.251202	0.253713
850	0.133333	0.217391	0.209302	0.340426	0.355556	0.255556	0.060538	0.251202	0.253713
855	0.133333	0.217391	0.209302	0.340426	0.355556	0.255556	0.060538	0.251202	0.253713
860	0.133333	0.217391	0.209302	0.340426	0.355556	0.255556	0.060538	0.251202	0.253713
865	0.133333	0.217391	0.209302	0.340426	0.355556	0.255556	0.060538	0.251202	0.253713
870	0.133333	0.217391	0.209302	0.340426	0.355556	0.255556	0.060538	0.251202	0.253713
875	0.133333	0.217391	0.209302	0.340426	0.355556	0.255556	0.060538	0.251202	0.253713
880	0.133333	0.217391	0.209302	0.340426	0.355556	0.255556	0.060538	0.251202	0.253713
885	0.133333	0.217391	0.209302	0.340426	0.355556	0.255556	0.060538	0.251202	0.253713
890	0.133333	0.217391	0.209302	0.340426	0.355556	0.255556	0.060538	0.251202	0.253713
895	0.133333	0.217391	0.209302	0.340426	0.355556	0.255556	0.060538	0.251202	0.253713
900	0.133333	0.217391	0.209302	0.340426	0.355556	0.255556	0.060538	0.251202	0.253713
905	0.133333	0.217391	0.209302	0.340426	0.355556	0.255556	0.060538	0.251202	0.253713
910	0.133333	0.217391	0.209302	0.340426	0.355556	0.255556	0.060538	0.251202	0.253713
915	0.133333	0.217391	0.209302	0.340426	0.355556	0.255556	0.060538	0.251202	0.253713
920	0.133333	0.217391	0.209302	0.340426	0.355556	0.255556	0.060538	0.251202	0.253713
925	0.133333	0.217391	0.209302	0.340426	0.355556	0.255556	0.060538	0.251202	0.253713
930	0.133333	0.217391	0.209302	0.340426	0.355556	0.255556	0.060538	0.251202	0.253713
935	0.133333	0.217391	0.209302	0.340426	0.355556	0.255556	0.060538	0.251202	0.253713
940	0.133333	0.217391	0.209302	0.340426	0.355556	0.255556	0.060538	0.251202	0.253713
945	0.133333	0.217391	0.209302	0.340426	0.355556	0.255556	0.060538	0.251202	0.253713
950	0.133333	0.217391	0.209302	0.340426	0.355556	0.255556	0.060538	0.251202	0.253713
955	0.133333	0.217391	0.209302	0.340426	0.355556	0.255556	0.060538	0.251202	0.253713
960	0.133333	0.217391	0.209302	0.340426	0.355556	0.255556	0.060538	0.251202	0.253713
965	0.133333	0.217391	0.209302	0.340426	0.355556	0.255556	0.060538	0.251202	0.253713
970	0.133333	0.217391	0.209302	0.340426	0.355556	0.255556	0.060538	0.251202	0.253713
975	0.133333	0.217391	0.209302	0.340426	0.355556	0.255556	0.060538	0.251202	0.253713
980	0.133333	0.217391	0.209302	0.340426	0.355556	0.255556	0.060538	0.251202	0.253713
985	0.133333	0.217391	0.209302	0.340426	0.355556	0.255556	0.060538	0.251202	0.253713
990	0.133333	0.217391	0.209302	0.340426	0.355556	0.255556	0.060538	0.251202	0.253713
995	0.136364	0.217391	0.229885	0.340426	0.355556	0.261111	0.067069	0.255924	0.259576
1000	0.136364	0.217391	0.229885	0.340426	0.355556	0.261111	0.067069	0.255924	0.259576
1005	0.136364	0.217391	0.229885	0.340426	0.355556	0.261111	0.067069	0.255924	0.259576
1010	0.136364	0.217391	0.229885	0.340426	0.355556	0.261111	0.067069	0.255924	0.259576
1015	0.173913	0.217391	0.211765	0.340426	0.355556	0.261111	0.068378	0.25981	0.260894
1020	0.173913	0.217391	0.211765	0.340426	0.355556	0.261111	0.068378	0.25981	0.260894
1025	0.173913	0.217391	0.211765	0.340426	0.355556	0.261111	0.068378	0.25981	0.260894
1030	0.173913	0.217391	0.211765	0.340426	0.355556	0.261111	0.068378	0.25981	0.260894
1035	0.173913	0.217391	0.211765	0.340426	0.355556	0.261111	0.068378	0.25981	0.260894
1040	0.173913	0.217391	0.211765	0.340426	0.355556	0.261111	0.068378	0.25981	0.260894
1045	0.173913	0.217391	0.211765	0.340426	0.355556	0.261111	0.068378	0.25981	0.260894
1050	0.173913	0.217391	0.211765	0.340426	0.355556	0.261111	0.068378	0.25981	0.260894
1055	0.173913	0.217391	0.211765	0.340426	0.355556	0.261111	0.068378	0.25981	0.260894
1060	0.173913	0.217391	0.211765	0.340426	0.355556	0.261111	0.068378	0.25981	0.260894
1065	0.173913	0.217391	0.211765	0.340426	0.355556	0.261111	0.068378	0.25981	0.260894
1070	0.136364	0.217391	0.229885	0.340426	0.355556	0.261111	0.067069	0.255924	0.259576
1075	0.136364	0.217391	0.229885	0.340426	0.355556	0.261111	0.067069	0.255924	0.259576
1080	0.136364	0.217391	0.229885	0.340426	0.355556	0.261111	0.067069	0.255924	0.259576
1085	0.136364	0.217391	0.229885	0.340426	0.355556	0.261111	0.067069	0.255924	0.259576
1090	0.136364	0.217391	0.229885	0.340426	0.355556	0.261111	0.067069	0.255924	0.259576
1095	0.136364	0.217391	0.229885	0.340426	0.355556	0.261111	0.067069	0.255924	0.259576
1100	0.136364	0.217391	0.229885	0.340426	0.355556	0.261111	0.067069	0.255924	0.259576
1105	0.136364	0.217391	0.229885	0.340426	0.355556	0.261111	0.067069	0.255924	0.259576
1110	0.136364	0.217391	0.229885	0.340426	0.355556	0.261111	0.067069	0.255924	0.259576
1115	0.136364	0.217391	0.229885	0.340426	0.355556	0.261111	0.067069	0.255924	0.259576
1120	0.136364	0.217391	0.229885	0.340426	0.355556	0.261111	0.067069	0.255924	0.259576
1125	0.136364	0.217391	0.229885	0.340426	0.355556	0.261111	0.067069	0.255924	0.259576
1130	0.136364	0.217391	0.229885	0.340426	0.355556	0.261111	0.067069	0.255924	0.259576
1135	0.136364	0.217391	0.229885	0.340426	0.355556	0.261111	0.067069	0.255924	0.259576
1140	0.136364	0.217391	0.229885	0.340426	0.355556	0.261111	0.067069	0.255924	0.259576
1145	0.136364	0.217391	0.229885	0.340426	0.355556	0.261111	0.067069	0.255924	0.259576
1150	0.136364	0.217391	0.229885	0.340426	0.355556	0.261111	0.067069	0.255924	0.259576
1155	0.136364	0.217391	0.229885	0.340426	0.355556	0.261111	0.067069	0.255924	0.259576
1160	0.136364	0.217391	0.229885	0.340426	0.355556	0.261111	0.067069	0.255924	0.259576
1165	0.136364	0.217391	0.229885	0.340426	0.355556	0.261111	0.067069	0.255924	0.259576
1170	0.136364	0.217391	0.229885	0.340426	0.355556	0.261111	0.067069	0.255924	0.259576
1175	0.136364	0.217391	0.229885	0.340426	0.355556	0.261111	0.067069	0.255924	0.259576
1180	0.136364	0.217391	0.229885	0.340426	0.355556	0.261111	0.067069	0.255924	0.259576
1185	0.136364	0.217391	0.229885	0.340426	0.355556	0.261111	0.067069	0.255924	0.259576
1190	0.136364	0.217391	0.229885	0.340426	0.355556	0.261111	0.067069	0.255924	0.259576
1195	0.136364	0.217391	0.229885	0.340426	0.355556	0.261111	0.067069	0.255924	0.259576
1200	0.136364	0.217391	0.229885	0.340426	0.355556	0.261111	0.067069	0.255924	0.259576
1205	0.136364	0.217391	0.229885	0.340426	0.355556	0.261111	0.067069	0.255924	0.259576
1210	0.136364	0.217391	0.229885	0.340426	0.355556	0.261111	0.067069	0.255924	0.259576
1215	0.136364	0.217391	0.229885	0.340426	0.355556	0.261111	0.067069	0.255924	0.259576
1220	0.136364	0.217391	0.229885	0.340426	0.355556	0.261111	0.067069	0.255924	0.259576
1225	0.136364	0.217391	0.229885	0.340426	0.355556	0.261111	0.067069	0.255924	0.259576
1230	0.136364	0.217391	0.229885	0.340426	0.355556	0.261111	0.067069	0.255924	0.259576
1235	0.136364	0.217391	0.229885	0.340426	0.355556	0.261111	0.067069	0.255924	0.259576
1240	0.136364	0.217391	0.229885	0.340426	0.355556	0.261111	0.067069	0.255924	0.259576
1245	0.136364	0.217391	0.229885	0.340426	0.355556	0.261111	0.067069	0.255924	0.259576
1250	0.136364	0.217391	0.229885	0.340426	0.355556	0.261111	0.067069	0.255924	0.259576
1255	0.136364	0.217391	0.229885	0.340426	0.355556	0.261111	0.067069	0.255924	0.259576
1260	0.136364	0.217391	0.229885	0.340426	0.355556	0.261111	0.067069	0.255924	0.259576
1265	0.136364	0.217391	0.229885	0.340426	0.355556	0.261111	0.067069	0.255924	0.259576
1270	0.136364	0.217391	0.229885	0.340426	0.355556	0.261111	0.067069	0.255924	0.259576
1275	0.136364	0.217391	0.229885	0.340426	0.355556	0.261111	0.067069	0.255924	0.259576
1280	0.136364	0.217391	0.229885	0.340426	0.355556	0.261111	0.067069	0.255924	0.259576
1285	0.136364	0.217391	0.229885	0.340426	0.355556	0.261111	0.067069	0.255924	0.259576
1290	0.136364	0.217391	0.229885	0.340426	0.355556	0.261111	0.067069	0.255924	0.259576
1295	0.136364	0.217391	0.229885	0.340426	0.355556	0.261111	0.067069	0.255924	0.259576
1300	0.173913	0.217391	0.211765	0.340426	0.355556	0.261111	0.068378	0.25981	0.260894
1305	0.173913	0.217391	0.211765	0.340426	0.355556	0.261111	0.068378	0.25981	0.260894
1310	0.173913	0.217391	0.211765	0.340426	0.355556	0.261111	0.068378	0.25981	0.260894
1315	0.173913	0.217391	0.211765	0.340426	0.355556	0.261111	0.068378	0.25981	0.260894
1320	0.173913	0.215054	0.214286	0.333333	0.337079	0.255556	0.062176	0.254733	0.255733
1325	0.173913	0.215054	0.214286	0.333333	0.337079	0.255556	0.062176	0.254733	0.255733
1330	0.173913	0.215054	0.214286	0.333333	0.337079	0.255556	0.062176	0.254733	0.255733
1335	0.173913	0.215054	0.214286	0.333333	0.337079	0.255556	0.062176	0.254733	0.255733
1340	0.173913	0.215054	0.214286	0.333333	0.337079	0.255556	0.062176	0.254733	0.255733
1345	0.173913	0.215054	0.214286	0.333333	0.337079	0.255556	0.062176	0.254733	0.255733
1350	0.173913	0.215054	0.214286	0.333333	0.337079	0.255556	0.062176	0.254733	0.255733
1355	0.173913	0.215054	0.214286	0.333333	0.337079	0.255556	0.062176	0.254733	0.255733
1360	0.173913	0.215054	0.214286	0.333333	0.337079	0.255556	0.062176	0.254733	0.255733
1365	0.173913	0.215054	0.214286	0.333333	0.337079	0.255556	0.062176	0.254733	0.255733
1370	0.173913	0.215054	0.214286	0.333333	0.337079	0.255556	0.062176	0.254733	0.255733
1375	0.173913	0.215054	0.214286	0.333333	0.337079	0.255556	0.062176	0.254733	0.255733
1380	0.173913	0.215054	0.214286	0.333333	0.337079	0.255556	0.062176	0.254733	0.255733
1385	0.173913	0.215054	0.214286	0.333333	0.337079	0.255556	0.062176	0.254733	0.255733
1390	0.173913	0.215054	0.214286	0.333333	0.337079	0.255556	0.062176	0.254733	0.255733
1395	0.173913	0.215054	0.214286	0.333333	0.337079	0.255556	0.062176	0.254733	0.255733
1400	0.173913	0.215054	0.214286	0.333333	0.337079	0.255556	0.062176	0.254733	0.255733
1405	0.173913	0.215054	0.214286	0.333333	0.337079	0.255556	0.062176	0.254733	0.255733
1410	0.173913	0.215054	0.214286	0.333333	0.337079	0.255556	0.062176	0.254733	0.255733
1415	0.173913	0.215054	0.214286	0.333333	0.337079	0.255556	0.062176	0.254733	0.255733
1420	0.173913	0.215054	0.214286	0.333333	0.337079	0.255556	0.062176	0.254733	0.255733
1425	0.173913	0.215054	0.214286	0.333333	0.337079	0.255556	0.062176	0.254733	0.255733
1430	0.173913	0.215054	0.214286	0.333333	0.337079	0.255556	0.062176	0.254733	0.255733
1435	0.173913	0.215054	0.214286	0.333333	0.337079	0.255556	0.062176	0.254733	0.255733
1440	0.173913	0.215054	0.214286	0.333333	0.337079	0.255556	0.062176	0.254733	0.255733
1445	0.173913	0.215054	0.214286	0.333333	0.337079	0.255556	0.062176	0.254733	0.255733
1450	0.173913	0.215054	0.214286	0.333333	0.337079	0.255556	0.062176	0.254733	0.255733
1455	0.173913	0.215054	0.214286	0.333333	0.337079	0.255556	0.062176	0.254733	0.255733
1460	0.173913	0.215054	0.214286	0.333333	0.337079	0.255556	0.062176	0.254733	0.255733
1465	0.173913	0.215054	0.214286	0.333333	0.337079	0.255556	0.062176	0.254733	0.255733
1470	0.173913	0.215054	0.214286	0.333333	0.337079	0.255556	0.062176	0.254733	0.255733
1475	0.173913	0.215054	0.214286	0.333333	0.337079	0.255556	0.062176	0.254733	0.255733
1480	0.173913	0.215054	0.214286	0.333333	0.337079	0.255556	0.062176	0.254733	0.255733
1485	0.173913	0.215054	0.214286	0.333333	0.337079	0.255556	0.062176	0.254733	0.255733
1490	0.173913	0.215054	0.214286	0.333333	0.337079	0.255556	0.062176	0.254733	0.255733
1495	0.173913	0.215054	0.214286	0.333333	0.337079	0.255556	0.062176	0.254733	0.255733
1500	0.173913	0.215054	0.214286	0.333333	0.337079	0.255556	0.062176	0.254733	0.255733
1505	0.173913	0.215054	0.214286	0.333333	0.337079	0.255556	0.062176	0.254733	0.255733
1510	0.173913	0.215054	0.214286	0.333333	0.337079	0.255556	0.062176	0.254733	0.255733
1515	0.173913	0.215054	0.214286	0.333333	0.337079	0.255556	0.062176	0.254733	0.255733
1520	0.173913	0.215054	0.214286	0.333333	0.337079	0.255556	0.062176	0.254733	0.255733
1525	0.173913	0.215054	0.214286	0.333333	0.337079	0.255556	0.062176	0.254733	0.255733
1530	0.173913	0.215054	0.214286	0.333333	0.337079	0.255556	0.062176	0.254733	0.255733
1535	0.173913	0.215054	0.214286	0.333333	0.337079	0.255556	0.062176	0.254733	0.255733
1540	0.173913	0.215054	0.214286	0.333333	0.337079	0.255556	0.062176	0.254733	0.255733
1545	0.173913	0.215054	0.214286	0.333333	0.337079	0.255556	0.062176	0.254733	0.255733
1550	0.173913	0.215054	0.214286	0.333333	0.337079	0.255556	0.062176	0.254733	0.255733
1555	0.173913	0.215054	0.214286	0.333333	0.337079	0.255556	0.062176	0.254733	0.255733
1560	0.173913	0.215054	0.214286	0.333333	0.337079	0.255556	0.062176	0.254733	0.255733
1565	0.173913	0.215054	0.214286	0.333333	0.337079	0.255556	0.062176	0.254733	0.255733
1570	0.173913	0.215054	0.214286	0.333333	0.337079	0.255556	0.062176	0.254733	0.255733
1575	0.173913	0.215054	0.214286	0.333333	0.337079	0.255556	0.062176	0.254733	0.255733
1580	0.173913	0.215054	0.214286	0.333333	0.337079	0.255556	0.062176	0.254733	0.255733
1585	0.173913	0.215054	0.214286	0.333333	0.337079	0.255556	0.062176	0.254733	0.255733
1590	0.173913	0.215054	0.214286	0.333333	0.337079	0.255556	0.062176	0.254733	0.255733
1595	0.173913	0.215054	0.214286	0.333333	0.337079	0.255556	0.062176	0.254733	0.255733
1600	0.173913	0.215054	0.214286	0.333333	0.337079	0.255556	0.062176	0.254733	0.255733
1605	0.173913	0.215054	0.214286	0.333333	0.337079	0.255556	0.062176	0.254733	0.255733
1610	0.173913	0.215054	0.214286	0.333333	0.337079	0.255556	0.062176	0.254733	0.255733
1615	0.173913	0.215054	0.214286	0.333333	0.337079	0.255556	0.062176	0.254733	0.255733
1620	0.173913	0.215054	0.214286	0.333333	0.337079	0.255556	0.062176	0.254733	0.255733
1625	0.173913	0.215054	0.214286	0.333333	0.337079	0.255556	0.062176	0.254733	0.255733
1630	0.173913	0.215054	0.214286	0.333333	0.337079	0.255556	0.062176	0.254733	0.255733
1635	0.173913	0.215054	0.214286	0.333333	0.337079	0.255556	0.062176	0.254733	0.255733
1640	0.173913	0.215054	0.214286	0.333333	0.337079	0.255556	0.062176	0.254733	0.255733
1645	0.173913	0.215054	0.214286	0.333333	0.337079	0.255556	0.062176	0.254733	0.255733
1650	0.173913	0.215054	0.214286	0.333333	0.337079	0.255556	0.062176	0.254733	0.255733
1655	0.173913	0.215054	0.214286	0.333333	0.337079	0.255556	0.062176	0.254733	0.255733
1660	0.173913	0.215054	0.214286	0.333333	0.337079	0.255556	0.062176	0.254733	0.255733
1665	0.173913	0.215054	0.214286	0.333333	0.337079	0.255556	0.062176	0.254733	0.255733
1670	0.173913	0.215054	0.214286	0.333333	0.337079	0.255556	0.062176	0.254733	0.255733
1675	0.173913	0.215054	0.214286	0.333333	0.337079	0.255556	0.062176	0.254733	0.255733
1680	0.173913	0.215054	0.214286	0.333333	0.337079	0.255556	0.062176	0.254733	0.255733
1685	0.177778	0.215054	0.211765	0.333333	0.337079	0.255556	0.061511	0.255002	0.255697
1690	0.177778	0.215054	0.211765	0.333333	0.337079	0.255556	0.061511	0.255002	0.255697
1695	0.177778	0.215054	0.211765	0.333333	0.337079	0.255556	0.061511	0.255002	0.255697
1700	0.177778	0.215054	0.211765	0.333333	0.337079	0.255556	0.061511	0.255002	0.255697
1705	0.177778	0.215054	0.211765	0.333333	0.337079	0.255556	0.061511	0.255002	0.255697
1710	0.177778	0.215054	0.211765	0.333333	0.337079	0.255556	0.061511	0.255002	0.255697
1715	0.177778	0.215054	0.211765	0.333333	0.337079	0.255556	0.061511	0.255002	0.255697
1720	0.177778	0.215054	0.211765	0.333333	0.337079	0.255556	0.061511	0.255002	0.255697
1725	0.177778	0.215054	0.211765	0.333333	0.337079	0.255556	0.061511	0.255002	0.255697
1730	0.177778	0.215054	0.211765	0.333333	0.337079	0.255556	0.061511	0.255002	0.255697
1735	0.177778	0.215054	0.211765	0.333333	0.337079	0.255556	0.061511	0.255002	0.255697
1740	0.177778	0.215054	0.211765	0.333333	0.337079	0.255556	0.061511	0.255002	0.255697
1745	0.177778	0.215054	0.211765	0.333333	0.337079	0.255556	0.061511	0.255002	0.255697
1750	0.177778	0.215054	0.211765	0.333333	0.337079	0.255556	0.061511	0.255002	0.255697
1755	0.177778	0.215054	0.211765	0.333333	0.337079	0.255556	0.061511	0.255002	0.255697
1760	0.177778	0.215054	0.211765	0.333333	0.337079	0.255556	0.061511	0.255002	0.255697
1765	0.177778	0.215054	0.211765	0.333333	0.337079	0.255556	0.061511	0.255002	0.255697
1770	0.177778	0.215054	0.211765	0.333333	0.337079	0.255556	0.061511	0.255002	0.255697
1775	0.177778	0.215054	0.211765	0.333333	0.337079	0.255556	0.061511	0.255002	0.255697
1780	0.177778	0.215054	0.211765	0.333333	0.337079	0.255556	0.061511	0.255002	0.255697
1785	0.177778	0.215054	0.211765	0.333333	0.337079	0.255556	0.061511	0.255002	0.255697
1790	0.177778	0.215054	0.211765	0.333333	0.337079	0.255556	0.061511	0.255002	0.255697
1795	0.177778	0.215054	0.211765	0.333333	0.337079	0.255556	0.061511	0.255002	0.255697
1800	0.177778	0.215054	0.211765	0.333333	0.337079	0.255556	0.061511	0.255002	0.255697
1805	0.177778	0.215054	0.211765	0.333333	0.337079	0.255556	0.061511	0.255002	0.255697
1810	0.177778	0.215054	0.211765	0.333333	0.337079	0.255556	0.061511	0.255002	0.255697
1815	0.177778	0.215054	0.211765	0.333333	0.337079	0.255556	0.061511	0.255002	0.255697
1820	0.177778	0.215054	0.211765	0.333333	0.337079	0.255556	0.061511	0.255002	0.255697
1825	0.177778	0.215054	0.211765	0.333333	0.337079	0.255556	0.061511	0.255002	0.255697
1830	0.177778	0.215054	0.211765	0.333333	0.337079	0.255556	0.061511	0.255002	0.255697
1835	0.177778	0.215054	0.211765	0.333333	0.337079	0.255556	0.061511	0.255002	0.255697
1840	0.177778	0.215054	0.211765	0.333333	0.337079	0.255556	0.061511	0.255002	0.255697
1845	0.177778	0.215054	0.211765	0.333333	0.337079	0.255556	0.061511	0.255002	0.255697
1850	0.177778	0.215054	0.211765	0.333333	0.337079	0.255556	0.061511	0.255002	0.255697
1855	0.177778	0.215054	0.211765	0.333333	0.337079	0.255556	0.061511	0.255002	0.255697
1860	0.177778	0.215054	0.211765	0.333333	0.337079	0.255556	0.061511	0.255002	0.255697
1865	0.177778	0.215054	0.211765	0.333333	0.337079	0.255556	0.061511	0.255002	0.255697
1870	0.177778	0.215054	0.211765	0.333333	0.337079	0.255556	0.061511	0.255002	0.255697
1875	0.177778	0.215054	0.211765	0.333333	0.337079	0.255556	0.061511	0.255002	0.255697
1880	0.177778	0.215054	0.211765	0.333333	0.337079	0.255556	0.061511	0.255002	0.255697
1885	0.177778	0.215054	0.211765	0.333333	0.337079	0.255556	0.061511	0.255002	0.255697
1890	0.177778	0.215054	0.211765	0.333333	0.337079	0.255556	0.061511	0.255002	0.255697
1895	0.177778	0.215054	0.211765	0.333333	0.337079	0.255556	0.061511	0.255002	0.255697
1900	0.177778	0.215054	0.211765	0.333333	0.337079	0.255556	0.061511	0.255002	0.255697
1905	0.177778	0.215054	0.211765	0.333333	0.337079	0.255556	0.061511	0.255002	0.255697
1910	0.177778	0.215054	0.211765	0.333333	0.337079	0.255556	0.061511	0.255002	0.255697
1915	0.177778	0.215054	0.211765	0.333333	0.337079	0.255556	0.061511	0.255002	0.255697
1920	0.177778	0.215054	0.211765	0.333333	0.337079	0.255556	0.061511	0.255002	0.255697
1925	0.177778	0.215054	0.211765	0.333333	0.337079	0.255556	0.061511	0.255002	0.255697
1930	0.177778	0.215054	0.211765	0.333333	0.337079	0.255556	0.061511	0.255002	0.255697
1935	0.177778	0.215054	0.211765	0.333333	0.337079	0.255556	0.061511	0.255002	0.255697
1940	0.177778	0.215054	0.211765	0.333333	0.337079	0.255556	0.061511	0.255002	0.255697
1945	0.227273	0.188235	0.102564	0.323529	0.329412	0.233333	0.03968	0.234203	0.226861
1950	0.227273	0.188235	0.102564	0.323529	0.329412	0.233333	0.03968	0.234203	0.226861
1955	0.227273	0.188235	0.102564	0.323529	0.329412	0.233333	0.03968	0.234203	0.226861
1960	0.227273	0.188235	0.102564	0.323529	0.329412	0.233333	0.03968	0.234203	0.226861
1965	0.227273	0.188235	0.102564	0.323529	0.329412	0.233333	0.03968	0.234203	0.226861
1970	0.227273	0.188235	0.102564	0.323529	0.329412	0.233333	0.03968	0.234203	0.226861
1975	0.227273	0.188235	0.102564	0.323529	0.329412	0.233333	0.03968	0.234203	0.226861
1980	0.227273	0.188235	0.102564	0.323529	0.329412	0.233333	0.03968	0.234203	0.226861
1985	0.227273	0.188235	0.102564	0.323529	0.329412	0.233333	0.03968	0.234203	0.226861
1990	0.227273	0.188235	0.102564	0.323529	0.329412	0.233333	0.03968	0.234203	0.226861
1995	0.227273	0.188235	0.102564	0.323529	0.329412	0.233333	0.03968	0.234203	0.226861
2000	0.227273	0.188235	0.102564	0.323529	0.329412	0.233333	0.03968	0.234203	0.226861

## Sheet: QDA
Number of features	Pre-vaccination	ChAdOx1-Onset	MenACWY-Onset	ChAdOx1-7D	MenACWY-7D	ACC	MCC	Macro F1	Weighted F1
5	0.7	0.342105	0.58427	0.519231	0.419753	0.531915	0.421106	0.513072	0.513072
10	0.75	0.333333	0.595745	0.592593	0.488889	0.574468	0.475238	0.552112	0.552112
15	0.742268	0.54321	0.55102	0.534653	0.516129	0.578723	0.474717	0.577456	0.577456
20	0.780488	0.650602	0.512397	0.712644	0.515464	0.621277	0.53298	0.634319	0.634319
25	0.727273	0.666667	0.529032	0.683544	0.482759	0.6	0.529381	0.617855	0.617855
30	0.763158	0.657143	0.502857	0.779221	0.388889	0.595745	0.548419	0.618254	0.618254
35	0.794872	0.657143	0.505618	0.794872	0.424242	0.612766	0.57761	0.635349	0.635349
40	0.839506	0.676056	0.522727	0.825	0.451613	0.642553	0.616796	0.662981	0.662981
45	0.880952	0.746667	0.560976	0.86747	0.5	0.693617	0.667081	0.711213	0.711213
50	0.880952	0.763158	0.573171	0.86747	0.507937	0.702128	0.678798	0.718537	0.718537
55	0.880952	0.763158	0.573171	0.86747	0.507937	0.702128	0.678798	0.718537	0.718537
60	0.86747	0.746667	0.562874	0.853659	0.47619	0.685106	0.66026	0.701372	0.701372
65	0.883721	0.763158	0.551282	0.86747	0.434783	0.685106	0.643733	0.700083	0.700083
70	0.894118	0.779221	0.559006	0.853659	0.369231	0.680851	0.645253	0.691047	0.691047
75	0.883721	0.779221	0.544304	0.853659	0.41791	0.680851	0.640904	0.695763	0.695763
80	0.894118	0.763158	0.553459	0.853659	0.441176	0.685106	0.647644	0.701114	0.701114
85	0.894118	0.779221	0.534161	0.853659	0.369231	0.67234	0.633833	0.686078	0.686078
90	0.894118	0.763158	0.544304	0.86747	0.382353	0.676596	0.635037	0.69028	0.69028
95	0.880952	0.763158	0.534161	0.86747	0.393939	0.67234	0.633618	0.687936	0.687936
100	0.880952	0.763158	0.555556	0.86747	0.461538	0.689362	0.6581	0.705735	0.705735
105	0.880952	0.779221	0.564103	0.880952	0.521739	0.706383	0.671796	0.725393	0.725393
110	0.880952	0.779221	0.56962	0.880952	0.477612	0.702128	0.669194	0.717672	0.717672
115	0.894118	0.746667	0.576687	0.853659	0.492308	0.697872	0.671112	0.712688	0.712688
120	0.91954	0.746667	0.582278	0.839506	0.463768	0.697872	0.663403	0.710352	0.710352
125	0.906977	0.746667	0.54902	0.839506	0.453333	0.680851	0.63372	0.699101	0.699101
130	0.906977	0.746667	0.525641	0.839506	0.444444	0.67234	0.626345	0.692647	0.692647
135	0.906977	0.746667	0.54321	0.839506	0.424242	0.676596	0.640865	0.69212	0.69212
140	0.91954	0.746667	0.55	0.829268	0.424242	0.680851	0.643994	0.693944	0.693944
145	0.880952	0.779221	0.531646	0.853659	0.405797	0.67234	0.629011	0.690255	0.690255
150	0.880952	0.763158	0.556962	0.857143	0.470588	0.689362	0.65203	0.705761	0.705761
155	0.86747	0.763158	0.54878	0.857143	0.380952	0.67234	0.63853	0.683501	0.683501
160	0.870588	0.763158	0.544304	0.857143	0.447761	0.680851	0.64097	0.696591	0.696591
165	0.870588	0.763158	0.551282	0.857143	0.405797	0.676596	0.632407	0.689594	0.689594
170	0.870588	0.794872	0.56051	0.870588	0.4	0.689362	0.65146	0.699312	0.699312
175	0.880952	0.794872	0.564103	0.870588	0.38806	0.689362	0.649645	0.699715	0.699715
180	0.870588	0.794872	0.576923	0.880952	0.328358	0.685106	0.643996	0.690339	0.690339
185	0.880952	0.794872	0.578616	0.880952	0.4	0.697872	0.665306	0.707079	0.707079
190	0.894118	0.794872	0.584416	0.880952	0.376812	0.697872	0.658027	0.706234	0.706234
195	0.880952	0.746667	0.545455	0.839506	0.369231	0.66383	0.627907	0.676362	0.676362
200	0.880952	0.746667	0.518072	0.825	0.369231	0.651064	0.612008	0.667984	0.667984
205	0.894118	0.794872	0.567376	0.857143	0.585366	0.719149	0.670451	0.739775	0.739775
210	0.906977	0.794872	0.542857	0.857143	0.365854	0.676596	0.61468	0.69354	0.69354
215	0.894118	0.794872	0.542857	0.857143	0.385542	0.676596	0.614635	0.694906	0.694906
220	0.880952	0.763158	0.535211	0.843373	0.447059	0.67234	0.611035	0.693951	0.693951
225	0.880952	0.753247	0.525547	0.843373	0.539326	0.685106	0.623437	0.708489	0.708489
230	0.880952	0.753247	0.517986	0.857143	0.418605	0.66383	0.597481	0.685586	0.685586
235	0.880952	0.725	0.515152	0.857143	0.444444	0.66383	0.592363	0.684538	0.684538
240	0.880952	0.763158	0.521127	0.843373	0.470588	0.67234	0.611035	0.69584	0.69584
245	0.883721	0.779221	0.6	0.804878	0.442105	0.685106	0.619083	0.701985	0.701985
250	0.906977	0.727273	0.511278	0.814815	0.451613	0.659574	0.588237	0.682391	0.682391
255	0.896552	0.736842	0.506849	0.814815	0.45	0.659574	0.598245	0.681012	0.681012
260	0.853659	0.72	0.530612	0.804878	0.52381	0.66383	0.604646	0.686592	0.686592
265	0.857143	0.72	0.513514	0.809524	0.481013	0.655319	0.594606	0.676239	0.676239
270	0.857143	0.765432	0.467153	0.837209	0.463415	0.655319	0.58475	0.67807	0.67807
275	0.857143	0.771084	0.536232	0.86747	0.512195	0.689362	0.629192	0.708825	0.708825
280	0.880952	0.746988	0.492958	0.843373	0.487179	0.668085	0.605325	0.69029	0.69029
285	0.86747	0.790123	0.531469	0.843373	0.475	0.680851	0.622633	0.701487	0.701487
290	0.86747	0.775	0.503497	0.843373	0.419753	0.659574	0.595083	0.681819	0.681819
295	0.86747	0.785714	0.520548	0.857143	0.438356	0.676596	0.620585	0.693846	0.693846
300	0.86747	0.775	0.552632	0.857143	0.450704	0.685106	0.638317	0.70059	0.70059
305	0.86747	0.775	0.496552	0.833333	0.410256	0.655319	0.591487	0.676522	0.676522
310	0.86747	0.78481	0.503311	0.843373	0.432432	0.66383	0.608842	0.686279	0.686279
315	0.86747	0.756098	0.554054	0.833333	0.493151	0.685106	0.633662	0.700821	0.700821
320	0.86747	0.756098	0.518519	0.843373	0.482759	0.67234	0.605094	0.693644	0.693644
325	0.86747	0.775	0.492958	0.833333	0.54321	0.676596	0.616241	0.702394	0.702394
330	0.86747	0.759494	0.458015	0.833333	0.473118	0.651064	0.575788	0.678286	0.678286
335	0.857143	0.765432	0.492537	0.843373	0.5	0.668085	0.599002	0.691697	0.691697
340	0.825	0.775	0.486111	0.860465	0.425	0.651064	0.585087	0.674315	0.674315
345	0.825	0.756098	0.47619	0.870588	0.421053	0.646809	0.582428	0.669786	0.669786
350	0.839506	0.756098	0.496552	0.860465	0.447368	0.659574	0.597219	0.679998	0.679998
355	0.853659	0.794872	0.540541	0.857143	0.487179	0.685106	0.633271	0.706679	0.706679
360	0.853659	0.78481	0.490066	0.857143	0.459459	0.66383	0.608857	0.689027	0.689027
365	0.86747	0.78481	0.496644	0.857143	0.48	0.67234	0.617827	0.697213	0.697213
370	0.853659	0.794872	0.544218	0.857143	0.481013	0.685106	0.632195	0.706181	0.706181
375	0.880952	0.775	0.544218	0.883721	0.438356	0.689362	0.638337	0.704449	0.704449
380	0.880952	0.794872	0.540541	0.883721	0.432432	0.689362	0.639331	0.706504	0.706504
385	0.880952	0.78481	0.519481	0.883721	0.38806	0.676596	0.630353	0.691405	0.691405
390	0.880952	0.794872	0.531469	0.883721	0.506329	0.697872	0.644971	0.719469	0.719469
395	0.880952	0.78481	0.526316	0.870588	0.371429	0.67234	0.6218	0.686819	0.686819
400	0.880952	0.78481	0.517007	0.870588	0.48	0.685106	0.632522	0.706672	0.706672
405	0.880952	0.775	0.543046	0.870588	0.457143	0.689362	0.643046	0.705346	0.705346
410	0.880952	0.794872	0.526316	0.870588	0.422535	0.680851	0.632877	0.699053	0.699053
415	0.880952	0.794872	0.544218	0.870588	0.5	0.697872	0.649119	0.718126	0.718126
420	0.880952	0.78481	0.513514	0.870588	0.405405	0.67234	0.616987	0.691054	0.691054
425	0.880952	0.794872	0.533333	0.880952	0.405405	0.680851	0.63021	0.699103	0.699103
430	0.880952	0.794872	0.529032	0.870588	0.382353	0.676596	0.631281	0.69156	0.69156
435	0.880952	0.794872	0.54902	0.880952	0.366197	0.680851	0.63396	0.694399	0.694399
440	0.880952	0.78481	0.551282	0.880952	0.358209	0.680851	0.638249	0.691241	0.691241
445	0.880952	0.78481	0.567742	0.880952	0.352941	0.685106	0.642456	0.69348	0.69348
450	0.880952	0.794872	0.575	0.880952	0.4375	0.702128	0.672647	0.713855	0.713855
455	0.86747	0.794872	0.567742	0.894118	0.405797	0.693617	0.653578	0.706	0.706
460	0.86747	0.794872	0.547771	0.894118	0.358209	0.680851	0.63954	0.692488	0.692488
465	0.86747	0.78481	0.503226	0.883721	0.328358	0.659574	0.608937	0.673517	0.673517
470	0.86747	0.794872	0.535948	0.894118	0.366197	0.676596	0.628365	0.691721	0.691721
475	0.86747	0.794872	0.538462	0.883721	0.358209	0.676596	0.63273	0.688547	0.688547
480	0.86747	0.78481	0.545455	0.894118	0.376812	0.680851	0.635449	0.693733	0.693733
485	0.86747	0.794872	0.554839	0.894118	0.405797	0.689362	0.647943	0.703419	0.703419
490	0.86747	0.794872	0.567742	0.894118	0.405797	0.693617	0.653578	0.706	0.706
495	0.86747	0.779221	0.566038	0.894118	0.454545	0.697872	0.665116	0.712278	0.712278
500	0.86747	0.779221	0.575	0.894118	0.4	0.693617	0.66104	0.703162	0.703162
505	0.86747	0.779221	0.566038	0.894118	0.454545	0.697872	0.665116	0.712278	0.712278
510	0.86747	0.779221	0.567742	0.894118	0.4	0.689362	0.647812	0.70171	0.70171
515	0.86747	0.779221	0.580645	0.894118	0.514286	0.710638	0.675977	0.727148	0.727148
520	0.86747	0.769231	0.552632	0.883721	0.450704	0.689362	0.644111	0.704751	0.704751
525	0.86747	0.779221	0.539474	0.894118	0.493151	0.693617	0.649402	0.714687	0.714687
530	0.86747	0.779221	0.580645	0.894118	0.457143	0.702128	0.664711	0.715719	0.715719
535	0.880952	0.779221	0.554839	0.883721	0.470588	0.697872	0.659597	0.713864	0.713864
540	0.853659	0.779221	0.509554	0.853659	0.416667	0.659574	0.610257	0.682552	0.682552
545	0.853659	0.779221	0.552147	0.853659	0.454545	0.680851	0.647605	0.698646	0.698646
550	0.853659	0.779221	0.5375	0.853659	0.376812	0.66383	0.620103	0.68017	0.68017
555	0.853659	0.779221	0.5375	0.853659	0.434783	0.67234	0.631481	0.691764	0.691764
560	0.853659	0.779221	0.522293	0.853659	0.444444	0.668085	0.621558	0.690655	0.690655
565	0.853659	0.779221	0.534161	0.853659	0.382353	0.66383	0.621586	0.68061	0.68061
570	0.839506	0.779221	0.530864	0.86747	0.447761	0.67234	0.634561	0.692964	0.692964
575	0.839506	0.779221	0.5125	0.86747	0.405797	0.659574	0.61443	0.680899	0.680899
580	0.825	0.779221	0.5125	0.86747	0.428571	0.659574	0.614255	0.682552	0.682552
585	0.839506	0.779221	0.487179	0.86747	0.383562	0.646809	0.592052	0.671388	0.671388
590	0.91954	0.794872	0.573248	0.825	0.5	0.706383	0.673411	0.722532	0.722532
595	0.91954	0.78481	0.551282	0.825	0.5	0.697872	0.660774	0.716126	0.716126
600	0.894118	0.794872	0.589744	0.880952	0.507463	0.719149	0.689189	0.73343	0.73343
605	0.894118	0.794872	0.54902	0.880952	0.485714	0.702128	0.662244	0.720935	0.720935
610	0.880952	0.763158	0.558442	0.894118	0.535211	0.706383	0.669038	0.726376	0.726376
615	0.839506	0.746667	0.564417	0.86747	0.529412	0.689362	0.658773	0.709494	0.709494
620	0.880952	0.753247	0.559006	0.839506	0.567164	0.697872	0.667502	0.719975	0.719975
625	0.894118	0.763158	0.567901	0.839506	0.545455	0.702128	0.67502	0.722027	0.722027
630	0.880952	0.763158	0.546584	0.825	0.492754	0.680851	0.644329	0.70169	0.70169
635	0.894118	0.763158	0.5625	0.839506	0.5	0.693617	0.660337	0.711856	0.711856
640	0.894118	0.763158	0.555556	0.839506	0.515152	0.693617	0.663579	0.713498	0.713498
645	0.894118	0.763158	0.575	0.839506	0.529412	0.702128	0.671722	0.720239	0.720239
650	0.894118	0.763158	0.5625	0.839506	0.5	0.693617	0.660337	0.711856	0.711856
655	0.880952	0.763158	0.564417	0.825	0.507463	0.689362	0.658964	0.708198	0.708198
660	0.894118	0.763158	0.571429	0.825	0.529412	0.697872	0.667415	0.716623	0.716623
665	0.880952	0.763158	0.555556	0.839506	0.507463	0.689362	0.657549	0.709327	0.709327
670	0.880952	0.746667	0.557576	0.839506	0.523077	0.689362	0.662471	0.709556	0.709556
675	0.880952	0.763158	0.573171	0.839506	0.523077	0.697872	0.672405	0.715973	0.715973
680	0.894118	0.763158	0.566038	0.839506	0.550725	0.702128	0.670143	0.722709	0.722709
685	0.880952	0.763158	0.564417	0.825	0.537313	0.693617	0.664694	0.714168	0.714168
690	0.880952	0.763158	0.560976	0.839506	0.523077	0.693617	0.666658	0.713534	0.713534
695	0.894118	0.763158	0.540881	0.839506	0.492754	0.685106	0.647426	0.706083	0.706083
700	0.894118	0.763158	0.569697	0.825	0.53125	0.697872	0.67426	0.716645	0.716645
705	0.880952	0.763158	0.546584	0.839506	0.5	0.685106	0.650234	0.70604	0.70604
710	0.894118	0.763158	0.555556	0.839506	0.484848	0.689362	0.657859	0.707437	0.707437
715	0.894118	0.763158	0.573171	0.839506	0.53125	0.702128	0.678511	0.72024	0.72024
720	0.894118	0.763158	0.573171	0.839506	0.53125	0.702128	0.678511	0.72024	0.72024
725	0.880952	0.763158	0.555556	0.839506	0.507463	0.689362	0.657549	0.709327	0.709327
730	0.894118	0.763158	0.559006	0.839506	0.537313	0.697872	0.667641	0.71862	0.71862
735	0.880952	0.763158	0.557576	0.839506	0.5	0.689362	0.662664	0.708238	0.708238
740	0.894118	0.763158	0.540881	0.839506	0.521739	0.689362	0.653106	0.71188	0.71188
745	0.880952	0.763158	0.571429	0.839506	0.529412	0.697872	0.667346	0.716891	0.716891
750	0.880952	0.763158	0.566265	0.839506	0.507937	0.693617	0.670245	0.711564	0.711564
755	0.880952	0.763158	0.560976	0.825	0.515152	0.689362	0.660649	0.709047	0.709047
760	0.880952	0.763158	0.566265	0.825	0.53125	0.693617	0.669941	0.713325	0.713325
765	0.894118	0.763158	0.571429	0.853659	0.484848	0.697872	0.667902	0.713442	0.713442
770	0.880952	0.753247	0.580247	0.839506	0.545455	0.702128	0.674879	0.719881	0.719881
775	0.894118	0.763158	0.580247	0.839506	0.515152	0.702128	0.67502	0.718436	0.718436
780	0.880952	0.753247	0.540881	0.825	0.485714	0.676596	0.635756	0.697159	0.697159
785	0.880952	0.74359	0.5625	0.839506	0.477612	0.685106	0.648986	0.700832	0.700832
790	0.880952	0.763158	0.557576	0.839506	0.5	0.689362	0.662664	0.708238	0.708238
795	0.880952	0.753247	0.569697	0.825	0.5	0.689362	0.662594	0.705779	0.705779
800	0.880952	0.763158	0.54321	0.825	0.5	0.680851	0.645894	0.702464	0.702464
805	0.880952	0.763158	0.5625	0.839506	0.521739	0.693617	0.660063	0.713571	0.713571
810	0.880952	0.763158	0.564417	0.839506	0.484848	0.689362	0.659206	0.706576	0.706576
815	0.880952	0.763158	0.566265	0.825	0.53125	0.693617	0.669941	0.713325	0.713325
820	0.894118	0.753247	0.503226	0.825	0.465753	0.66383	0.613546	0.688269	0.688269
825	0.880952	0.736842	0.566265	0.839506	0.507937	0.689362	0.664467	0.7063	0.7063
830	0.880952	0.746667	0.560976	0.839506	0.515152	0.689362	0.660736	0.70865	0.70865
835	0.880952	0.763158	0.560976	0.839506	0.523077	0.693617	0.666658	0.713534	0.713534
840	0.880952	0.763158	0.552147	0.839506	0.484848	0.685106	0.653474	0.704122	0.704122
845	0.880952	0.763158	0.555556	0.825	0.529412	0.689362	0.657325	0.710816	0.710816
850	0.880952	0.763158	0.560976	0.839506	0.523077	0.693617	0.666658	0.713534	0.713534
855	0.880952	0.717949	0.573171	0.825	0.5	0.685106	0.65532	0.699414	0.699414
860	0.880952	0.763158	0.573171	0.839506	0.492308	0.693617	0.666658	0.709819	0.709819
865	0.880952	0.763158	0.566265	0.839506	0.507937	0.693617	0.670245	0.711564	0.711564
870	0.894118	0.753247	0.569697	0.825	0.507937	0.693617	0.668728	0.71	0.71
875	0.880952	0.763158	0.559006	0.853659	0.537313	0.697872	0.667589	0.718818	0.718818
880	0.880952	0.763158	0.580247	0.853659	0.484848	0.697872	0.669247	0.712573	0.712573
885	0.894118	0.753247	0.571429	0.825	0.507463	0.693617	0.661866	0.710251	0.710251
890	0.880952	0.746667	0.545455	0.839506	0.492308	0.680851	0.650949	0.700977	0.700977
895	0.894118	0.753247	0.575	0.839506	0.507463	0.697872	0.666185	0.713867	0.713867
900	0.880952	0.763158	0.564417	0.839506	0.484848	0.689362	0.659206	0.706576	0.706576
905	0.894118	0.763158	0.567901	0.839506	0.545455	0.702128	0.67502	0.722027	0.722027
910	0.880952	0.746667	0.542169	0.825	0.492308	0.676596	0.64665	0.697419	0.697419
915	0.894118	0.736842	0.571429	0.853659	0.545455	0.702128	0.673611	0.7203	0.7203
920	0.880952	0.763158	0.555556	0.839506	0.507463	0.689362	0.657549	0.709327	0.709327
925	0.894118	0.763158	0.559006	0.825	0.5	0.689362	0.656006	0.708256	0.708256
930	0.880952	0.763158	0.552147	0.853659	0.492308	0.689362	0.659483	0.708445	0.708445
935	0.880952	0.763158	0.567901	0.853659	0.515152	0.697872	0.669247	0.716164	0.716164
940	0.894118	0.746667	0.56051	0.853659	0.507042	0.693617	0.655914	0.712399	0.712399
945	0.880952	0.746667	0.557576	0.839506	0.523077	0.689362	0.662471	0.709556	0.709556
950	0.894118	0.763158	0.564417	0.839506	0.523077	0.697872	0.671006	0.716855	0.716855
955	0.880952	0.753247	0.531646	0.839506	0.485714	0.676596	0.634482	0.698213	0.698213
960	0.880952	0.746667	0.560976	0.853659	0.492308	0.689362	0.661016	0.706912	0.706912
965	0.880952	0.727273	0.540881	0.839506	0.550725	0.685106	0.647293	0.707867	0.707867
970	0.880952	0.763158	0.573171	0.853659	0.5	0.697872	0.672707	0.714188	0.714188
975	0.880952	0.763158	0.564417	0.853659	0.492308	0.693617	0.665218	0.710899	0.710899
980	0.880952	0.736842	0.555556	0.839506	0.477612	0.680851	0.646113	0.698094	0.698094
985	0.894118	0.763158	0.519481	0.839506	0.513514	0.680851	0.634823	0.705955	0.705955
990	0.894118	0.736842	0.535032	0.839506	0.478873	0.676596	0.633199	0.696874	0.696874
995	0.880952	0.763158	0.569697	0.825	0.553846	0.697872	0.673902	0.718531	0.718531
1000	0.880952	0.746667	0.515723	0.825	0.5	0.668085	0.624243	0.693668	0.693668
1005	0.880952	0.763158	0.559006	0.825	0.550725	0.693617	0.661435	0.715768	0.715768
1010	0.880952	0.763158	0.546584	0.839506	0.470588	0.680851	0.64453	0.700158	0.700158
1015	0.894118	0.763158	0.564417	0.825	0.515152	0.693617	0.665008	0.712369	0.712369
1020	0.894118	0.746667	0.531646	0.853659	0.514286	0.685106	0.646044	0.708075	0.708075
1025	0.894118	0.763158	0.560976	0.839506	0.5	0.693617	0.66701	0.711551	0.711551
1030	0.894118	0.763158	0.5625	0.853659	0.507463	0.697872	0.666271	0.716179	0.716179
1035	0.894118	0.763158	0.560976	0.839506	0.5	0.693617	0.66701	0.711551	0.711551
1040	0.906977	0.763158	0.553459	0.853659	0.477612	0.693617	0.659312	0.710973	0.710973
1045	0.906977	0.753247	0.529032	0.839506	0.507042	0.685106	0.642048	0.707161	0.707161
1050	0.894118	0.763158	0.54902	0.853659	0.540541	0.697872	0.656103	0.720099	0.720099
1055	0.894118	0.763158	0.525	0.825	0.463768	0.67234	0.631678	0.694209	0.694209
1060	0.894118	0.753247	0.525	0.825	0.5	0.676596	0.637501	0.699473	0.699473
1065	0.894118	0.763158	0.5625	0.825	0.492754	0.689362	0.654441	0.707506	0.707506
1070	0.86747	0.763158	0.5375	0.829268	0.492754	0.676596	0.637269	0.69803	0.69803
1075	0.86747	0.763158	0.525641	0.853659	0.520548	0.680851	0.637241	0.706095	0.706095
1080	0.86747	0.763158	0.534161	0.825	0.542857	0.680851	0.644095	0.706529	0.706529
1085	0.86747	0.763158	0.552147	0.839506	0.507463	0.685106	0.653182	0.705949	0.705949
1090	0.86747	0.74359	0.534161	0.839506	0.507463	0.676596	0.638877	0.698438	0.698438
1095	0.86747	0.746667	0.54878	0.853659	0.515152	0.685106	0.654956	0.706345	0.706345
1100	0.880952	0.763158	0.519481	0.829268	0.486486	0.67234	0.62354	0.695869	0.695869
1105	0.86747	0.763158	0.527607	0.839506	0.477612	0.67234	0.635993	0.695071	0.695071
1110	0.86747	0.763158	0.540881	0.839506	0.535211	0.685106	0.646959	0.709245	0.709245
1115	0.86747	0.763158	0.54321	0.839506	0.529412	0.685106	0.651558	0.708551	0.708551
1120	0.86747	0.763158	0.525	0.853659	0.492754	0.676596	0.637269	0.700408	0.700408
1125	0.86747	0.763158	0.534161	0.839506	0.521739	0.680851	0.644279	0.705207	0.705207
1130	0.86747	0.763158	0.516129	0.839506	0.533333	0.676596	0.630177	0.703919	0.703919
1135	0.86747	0.746667	0.515337	0.839506	0.470588	0.66383	0.624402	0.687914	0.687914
1140	0.86747	0.74359	0.479452	0.839506	0.512195	0.659574	0.597893	0.688443	0.688443
1145	0.86747	0.763158	0.512821	0.829268	0.520548	0.67234	0.625963	0.698653	0.698653
1150	0.86747	0.763158	0.522876	0.825	0.512821	0.67234	0.62205	0.698265	0.698265
1155	0.86747	0.763158	0.527607	0.839506	0.477612	0.67234	0.635993	0.695071	0.695071
1160	0.86747	0.746667	0.536585	0.839506	0.477612	0.67234	0.637468	0.693568	0.693568
1165	0.86747	0.763158	0.536585	0.825	0.507463	0.676596	0.643126	0.699935	0.699935
1170	0.86747	0.753247	0.525	0.839506	0.463768	0.668085	0.625809	0.689798	0.689798
1175	0.86747	0.779221	0.5375	0.825	0.485714	0.676596	0.637006	0.698981	0.698981
1180	0.86747	0.763158	0.552147	0.839506	0.537313	0.689362	0.658912	0.711919	0.711919
1185	0.86747	0.763158	0.509317	0.839506	0.463768	0.66383	0.621473	0.688644	0.688644
1190	0.86747	0.763158	0.527607	0.839506	0.477612	0.67234	0.635993	0.695071	0.695071
1195	0.880952	0.746667	0.539877	0.839506	0.507463	0.680851	0.647588	0.702893	0.702893
1200	0.86747	0.763158	0.496815	0.814815	0.493151	0.659574	0.61021	0.687082	0.687082
1205	0.86747	0.763158	0.55	0.839506	0.514286	0.685106	0.648448	0.706884	0.706884
1210	0.86747	0.746667	0.545455	0.839506	0.515152	0.680851	0.650638	0.70285	0.70285
1215	0.86747	0.763158	0.566265	0.839506	0.53125	0.693617	0.669887	0.71353	0.71353
1220	0.86747	0.763158	0.5	0.839506	0.457143	0.659574	0.614319	0.685455	0.685455
1225	0.86747	0.753247	0.503226	0.829268	0.520548	0.668085	0.619081	0.694752	0.694752
1230	0.86747	0.746667	0.518519	0.839506	0.492754	0.668085	0.628582	0.692983	0.692983
1235	0.86747	0.734177	0.518987	0.814815	0.463768	0.659574	0.611869	0.679843	0.679843
1240	0.86747	0.746667	0.53012	0.825	0.484848	0.668085	0.634798	0.690821	0.690821
1245	0.86747	0.74359	0.525	0.839506	0.470588	0.668085	0.625955	0.689231	0.689231
1250	0.86747	0.753247	0.515723	0.829268	0.492754	0.668085	0.624549	0.691692	0.691692
1255	0.86747	0.746667	0.554217	0.825	0.515152	0.680851	0.65211	0.701701	0.701701
1260	0.857143	0.763158	0.529032	0.833333	0.507042	0.676596	0.6308	0.697942	0.697942
1265	0.86747	0.763158	0.528302	0.814815	0.450704	0.66383	0.618584	0.68489	0.68489
1270	0.86747	0.734177	0.555556	0.839506	0.523077	0.685106	0.652121	0.703957	0.703957
1275	0.86747	0.763158	0.554217	0.839506	0.5	0.685106	0.658337	0.70487	0.70487
1280	0.86747	0.763158	0.527607	0.825	0.5	0.67234	0.635776	0.696647	0.696647
1285	0.86747	0.746667	0.538922	0.825	0.492308	0.67234	0.642299	0.694073	0.694073
1290	0.86747	0.763158	0.516129	0.839506	0.506667	0.67234	0.62455	0.698586	0.698586
1295	0.86747	0.736842	0.528302	0.853659	0.485714	0.67234	0.630113	0.694397	0.694397
1300	0.870588	0.763158	0.554839	0.839506	0.493151	0.685106	0.641755	0.704248	0.704248
1305	0.880952	0.746667	0.535032	0.839506	0.520548	0.680851	0.638591	0.704541	0.704541
1310	0.880952	0.746667	0.55	0.839506	0.514286	0.685106	0.648582	0.706282	0.706282
1315	0.880952	0.763158	0.544304	0.839506	0.478873	0.680851	0.640048	0.701359	0.701359
1320	0.870588	0.769231	0.493151	0.843373	0.487179	0.668085	0.609144	0.692705	0.692705
1325	0.880952	0.779221	0.554839	0.853659	0.472222	0.689362	0.647401	0.708179	0.708179
1330	0.880952	0.759494	0.580645	0.853659	0.542857	0.706383	0.670157	0.723521	0.723521
1335	0.857143	0.779221	0.529801	0.853659	0.5	0.680851	0.631106	0.703965	0.703965
1340	0.860465	0.779221	0.562092	0.853659	0.5	0.693617	0.650758	0.711087	0.711087
1345	0.857143	0.779221	0.547945	0.853659	0.54321	0.693617	0.642275	0.716235	0.716235
1350	0.880952	0.779221	0.532468	0.853659	0.438356	0.676596	0.629206	0.696931	0.696931
1355	0.870588	0.769231	0.536913	0.853659	0.526316	0.689362	0.640075	0.711341	0.711341
1360	0.86747	0.753247	0.544304	0.853659	0.485714	0.680851	0.640114	0.700879	0.700879
1365	0.880952	0.763158	0.576923	0.853659	0.555556	0.706383	0.671265	0.726049	0.726049
1370	0.86747	0.763158	0.54878	0.839506	0.484848	0.680851	0.649108	0.700753	0.700753
1375	0.880952	0.769231	0.547945	0.839506	0.518519	0.689362	0.636676	0.711231	0.711231
1380	0.86747	0.759494	0.535032	0.839506	0.485714	0.676596	0.633102	0.697443	0.697443
1385	0.86747	0.779221	0.535032	0.839506	0.444444	0.67234	0.627225	0.693135	0.693135
1390	0.880952	0.779221	0.535948	0.839506	0.533333	0.689362	0.644645	0.713792	0.713792
1395	0.873563	0.759494	0.556291	0.853659	0.478873	0.689362	0.642998	0.704376	0.704376
1400	0.86747	0.779221	0.580247	0.839506	0.507463	0.697872	0.668862	0.714781	0.714781
1405	0.870588	0.769231	0.517007	0.829268	0.487179	0.67234	0.615649	0.694655	0.694655
1410	0.880952	0.769231	0.56051	0.839506	0.514286	0.693617	0.655796	0.712897	0.712897
1415	0.880952	0.779221	0.582278	0.839506	0.514286	0.702128	0.668472	0.719249	0.719249
1420	0.880952	0.779221	0.527027	0.839506	0.5	0.680851	0.6277	0.705341	0.705341
1425	0.880952	0.763158	0.560976	0.839506	0.523077	0.693617	0.666658	0.713534	0.713534
1430	0.880952	0.779221	0.564103	0.853659	0.478873	0.693617	0.654426	0.711362	0.711362
1435	0.86747	0.763158	0.521739	0.839506	0.492754	0.67234	0.632876	0.696925	0.696925
1440	0.86747	0.763158	0.567901	0.839506	0.5	0.689362	0.657274	0.707607	0.707607
1445	0.86747	0.779221	0.567901	0.839506	0.507463	0.693617	0.663145	0.712312	0.712312
1450	0.86747	0.769231	0.533333	0.839506	0.512821	0.680851	0.629787	0.704472	0.704472
1455	0.86747	0.779221	0.534161	0.839506	0.5	0.680851	0.644413	0.704072	0.704072
1460	0.873563	0.769231	0.556291	0.843373	0.478873	0.689362	0.643062	0.704266	0.704266
1465	0.880952	0.769231	0.513158	0.853659	0.459459	0.67234	0.621161	0.695292	0.695292
1470	0.86747	0.779221	0.525641	0.839506	0.547945	0.685106	0.642799	0.711957	0.711957
1475	0.86747	0.779221	0.564103	0.839506	0.547945	0.697872	0.659715	0.719649	0.719649
1480	0.86747	0.759494	0.510345	0.853659	0.493827	0.67234	0.613494	0.696959	0.696959
1485	0.880952	0.779221	0.594937	0.853659	0.492754	0.706383	0.674345	0.720304	0.720304
1490	0.880952	0.779221	0.56	0.829268	0.467532	0.685106	0.635518	0.703395	0.703395
1495	0.880952	0.779221	0.52	0.853659	0.441558	0.67234	0.618794	0.695078	0.695078
1500	0.880952	0.769231	0.530612	0.853659	0.455696	0.676596	0.621104	0.69803	0.69803
1505	0.880952	0.779221	0.573248	0.839506	0.507042	0.697872	0.661332	0.715994	0.715994
1510	0.880952	0.779221	0.554839	0.839506	0.465753	0.685106	0.641625	0.704054	0.704054
1515	0.857143	0.779221	0.516556	0.839506	0.467532	0.668085	0.614274	0.691992	0.691992
1520	0.86747	0.763158	0.527027	0.853659	0.518519	0.680851	0.627731	0.705966	0.705966
1525	0.880952	0.779221	0.554839	0.853659	0.527778	0.697872	0.65866	0.71929	0.71929
1530	0.880952	0.769231	0.529801	0.839506	0.5	0.680851	0.631043	0.703898	0.703898
1535	0.880952	0.779221	0.519481	0.853659	0.493151	0.680851	0.634823	0.705293	0.705293
1540	0.86747	0.769231	0.554839	0.839506	0.520548	0.689362	0.647155	0.710319	0.710319
1545	0.86747	0.769231	0.538462	0.839506	0.444444	0.67234	0.625963	0.691823	0.691823
1550	0.857143	0.769231	0.538462	0.853659	0.485714	0.680851	0.637615	0.700842	0.700842
1555	0.880952	0.763158	0.556962	0.839506	0.478873	0.685106	0.645713	0.70389	0.70389
1560	0.880952	0.769231	0.509804	0.839506	0.486486	0.67234	0.622269	0.697196	0.697196
1565	0.857143	0.779221	0.527027	0.853659	0.43038	0.668085	0.611066	0.689486	0.689486
1570	0.86747	0.779221	0.532468	0.839506	0.453333	0.67234	0.62332	0.6944	0.6944
1575	0.86747	0.779221	0.528302	0.853659	0.463768	0.676596	0.635904	0.698484	0.698484
1580	0.86747	0.779221	0.522876	0.853659	0.48	0.676596	0.627796	0.700645	0.700645
1585	0.86747	0.779221	0.547771	0.853659	0.507042	0.689362	0.649994	0.711032	0.711032
1590	0.880952	0.779221	0.559006	0.853659	0.515152	0.697872	0.667763	0.717598	0.717598
1595	0.857143	0.763158	0.554839	0.839506	0.486486	0.680851	0.635948	0.700226	0.700226
1600	0.86747	0.769231	0.56051	0.839506	0.56338	0.697872	0.66123	0.720019	0.720019
1605	0.86747	0.779221	0.553459	0.839506	0.514286	0.689362	0.652735	0.710788	0.710788
1610	0.86747	0.779221	0.566038	0.853659	0.550725	0.702128	0.66997	0.723422	0.723422
1615	0.86747	0.779221	0.552147	0.839506	0.484848	0.685106	0.653354	0.704639	0.704639
1620	0.880952	0.769231	0.544304	0.853659	0.5	0.689362	0.651829	0.709629	0.709629
1625	0.86747	0.753247	0.541935	0.839506	0.459459	0.67234	0.624582	0.692324	0.692324
1630	0.880952	0.779221	0.56962	0.853659	0.57971	0.710638	0.680012	0.732632	0.732632
1635	0.86747	0.769231	0.560976	0.839506	0.5	0.689362	0.661016	0.707436	0.707436
1640	0.880952	0.763158	0.569697	0.839506	0.53125	0.697872	0.674189	0.716913	0.716913
1645	0.860465	0.753247	0.584416	0.853659	0.507042	0.697872	0.657727	0.711766	0.711766
1650	0.880952	0.779221	0.545455	0.853659	0.547945	0.697872	0.657295	0.721446	0.721446
1655	0.86747	0.779221	0.525641	0.853659	0.5	0.680851	0.637306	0.705198	0.705198
1660	0.86747	0.779221	0.544304	0.839506	0.478873	0.680851	0.639933	0.701875	0.701875
1665	0.880952	0.769231	0.526316	0.853659	0.459459	0.676596	0.626757	0.697923	0.697923
1670	0.857143	0.753247	0.536913	0.853659	0.461538	0.67234	0.617689	0.6925	0.6925
1675	0.870588	0.769231	0.535948	0.853659	0.472222	0.680851	0.6338	0.700329	0.700329
1680	0.86747	0.779221	0.518987	0.853659	0.457143	0.67234	0.628785	0.695296	0.695296
1685	0.86747	0.763158	0.555556	0.853659	0.477612	0.685106	0.651797	0.703491	0.703491
1690	0.880952	0.746667	0.522876	0.853659	0.5	0.676596	0.627907	0.700831	0.700831
1695	0.86747	0.763158	0.554839	0.839506	0.453333	0.676596	0.630177	0.695661	0.695661
1700	0.86747	0.763158	0.5375	0.839506	0.457143	0.67234	0.631383	0.692955	0.692955
1705	0.86747	0.763158	0.545455	0.853659	0.48	0.680851	0.634631	0.701948	0.701948
1710	0.86747	0.763158	0.525641	0.853659	0.465753	0.67234	0.625963	0.695136	0.695136
1715	0.86747	0.763158	0.54902	0.853659	0.447368	0.676596	0.627781	0.696135	0.696135
1720	0.86747	0.763158	0.534161	0.853659	0.470588	0.676596	0.638793	0.697807	0.697807
1725	0.86747	0.736842	0.528302	0.839506	0.478873	0.668085	0.624259	0.690199	0.690199
1730	0.86747	0.763158	0.525641	0.853659	0.465753	0.67234	0.625963	0.695136	0.695136
1735	0.86747	0.746667	0.496732	0.853659	0.441558	0.655319	0.59977	0.681217	0.681217
1740	0.880952	0.753247	0.546667	0.853659	0.493506	0.685106	0.635518	0.705606	0.705606
1745	0.880952	0.746667	0.516556	0.853659	0.435897	0.66383	0.608796	0.686746	0.686746
1750	0.86747	0.753247	0.513158	0.839506	0.441558	0.659574	0.604131	0.682988	0.682988
1755	0.880952	0.763158	0.552632	0.839506	0.519481	0.689362	0.643401	0.711146	0.711146
1760	0.86747	0.763158	0.503226	0.853659	0.459459	0.66383	0.613406	0.689394	0.689394
1765	0.86747	0.763158	0.530864	0.839506	0.5	0.676596	0.640128	0.7002	0.7002
1770	0.86747	0.753247	0.522876	0.853659	0.48	0.67234	0.622191	0.69545	0.69545
1775	0.86747	0.727273	0.541935	0.853659	0.465753	0.67234	0.624709	0.691218	0.691218
1780	0.86747	0.746667	0.545455	0.839506	0.493506	0.676596	0.628936	0.698521	0.698521
1785	0.880952	0.746667	0.518987	0.839506	0.472222	0.668085	0.622992	0.691667	0.691667
1790	0.86747	0.746667	0.539474	0.853659	0.435897	0.668085	0.615427	0.688633	0.688633
1795	0.86747	0.763158	0.536913	0.853659	0.5	0.680851	0.628788	0.70424	0.70424
1800	0.86747	0.763158	0.557576	0.839506	0.523077	0.689362	0.66233	0.710157	0.710157
1805	0.86747	0.746667	0.540881	0.853659	0.450704	0.67234	0.630031	0.691876	0.691876
1810	0.86747	0.746667	0.5375	0.853659	0.514286	0.680851	0.64286	0.703916	0.703916
1815	0.86747	0.763158	0.564417	0.839506	0.537313	0.693617	0.664641	0.714373	0.714373
1820	0.86747	0.763158	0.534161	0.839506	0.492754	0.676596	0.638577	0.69941	0.69941
1825	0.86747	0.763158	0.535948	0.839506	0.467532	0.67234	0.622097	0.694723	0.694723
1830	0.86747	0.736842	0.48	0.853659	0.43038	0.646809	0.585288	0.67367	0.67367
1835	0.86747	0.763158	0.541935	0.839506	0.48	0.676596	0.630177	0.698414	0.698414
1840	0.86747	0.763158	0.54321	0.839506	0.5	0.680851	0.645843	0.702669	0.702669
1845	0.86747	0.763158	0.54902	0.853659	0.473684	0.680851	0.633386	0.701398	0.701398
1850	0.86747	0.763158	0.550336	0.843373	0.506329	0.685106	0.634399	0.706133	0.706133
1855	0.86747	0.763158	0.544304	0.839506	0.5	0.680851	0.639851	0.702888	0.702888
1860	0.86747	0.763158	0.541935	0.839506	0.506667	0.680851	0.635803	0.703747	0.703747
1865	0.86747	0.727273	0.556962	0.829268	0.485714	0.676596	0.634449	0.693337	0.693337
1870	0.86747	0.763158	0.56051	0.829268	0.5	0.685106	0.644259	0.704081	0.704081
1875	0.86747	0.753247	0.52349	0.839506	0.45	0.66383	0.606455	0.686743	0.686743
1880	0.86747	0.736842	0.545455	0.853659	0.506667	0.680851	0.634631	0.702018	0.702018
1885	0.86747	0.746667	0.5375	0.839506	0.478873	0.67234	0.631302	0.694003	0.694003
1890	0.870588	0.763158	0.541667	0.843373	0.487805	0.680851	0.623862	0.701318	0.701318
1895	0.86747	0.763158	0.551282	0.839506	0.459459	0.676596	0.631474	0.696175	0.696175
1900	0.86747	0.746667	0.534161	0.839506	0.457143	0.668085	0.627076	0.688989	0.688989
1905	0.86747	0.763158	0.518519	0.839506	0.470588	0.668085	0.628697	0.691848	0.691848
1910	0.870588	0.74359	0.552632	0.853659	0.493151	0.685106	0.638125	0.702724	0.702724
1915	0.86747	0.763158	0.540881	0.839506	0.450704	0.67234	0.629934	0.692344	0.692344
1920	0.880952	0.74359	0.566038	0.853659	0.537313	0.697872	0.664721	0.71631	0.71631
1925	0.86747	0.763158	0.540881	0.839506	0.478873	0.676596	0.635609	0.697978	0.697978
1930	0.86747	0.763158	0.506494	0.853659	0.453333	0.66383	0.612166	0.688823	0.688823
1935	0.86747	0.753247	0.544304	0.839506	0.450704	0.67234	0.628607	0.691046	0.691046
1940	0.86747	0.763158	0.528302	0.839506	0.450704	0.668085	0.624259	0.689828	0.689828
1945	0.906977	0.78481	0.586667	0.86747	0.527778	0.719149	0.680726	0.73474	0.73474
1950	0.894118	0.78481	0.56	0.86747	0.493151	0.702128	0.658194	0.71991	0.71991
1955	0.894118	0.794872	0.551282	0.86747	0.470588	0.697872	0.660673	0.715666	0.715666
1960	0.894118	0.794872	0.581081	0.857143	0.533333	0.714894	0.672505	0.732109	0.732109
1965	0.894118	0.775	0.554054	0.86747	0.486486	0.697872	0.650273	0.715426	0.715426
1970	0.906977	0.794872	0.544218	0.86747	0.473684	0.697872	0.649151	0.717444	0.717444
1975	0.906977	0.78481	0.558442	0.86747	0.5	0.706383	0.669478	0.72354	0.72354
1980	0.906977	0.794872	0.596026	0.86747	0.5	0.719149	0.68195	0.733069	0.733069
1985	0.906977	0.78481	0.577181	0.857143	0.5	0.710638	0.668468	0.725222	0.725222
1990	0.906977	0.775	0.586667	0.86747	0.478873	0.710638	0.6697	0.722997	0.722997
1995	0.906977	0.794872	0.593548	0.86747	0.529412	0.723404	0.693317	0.738456	0.738456
2000	0.894118	0.78481	0.56962	0.86747	0.492308	0.706383	0.6753	0.721665	0.721665

## Sheet: SGD
Number of features	Pre-vaccination	ChAdOx1-Onset	MenACWY-Onset	ChAdOx1-7D	MenACWY-7D	ACC	MCC	Macro F1	Weighted F1
5	0.204082	0.318841	0.611765	0.190476	0.340426	0.355556	0.188202	0.333118	0.36036
10	0.611111	0.415094	0.627907	0.352941	0.510204	0.522222	0.40356	0.503452	0.513548
15	0.657143	0.2	0.606742	0.444444	0.449438	0.5	0.379244	0.471553	0.477413
20	0.576271	0.414634	0.636364	0.310345	0.410959	0.477778	0.347592	0.469715	0.480353
25	0.566038	0.298851	0.516129	0.235294	0.447368	0.416667	0.267504	0.412736	0.421868
30	0.625	0.338462	0.585859	0.428571	0.487179	0.494444	0.362675	0.493014	0.498117
35	0.490566	0.206897	0.547368	0.323529	0.395349	0.405556	0.249602	0.392742	0.403864
40	0.7	0.214286	0.541667	0.285714	0.608696	0.494444	0.36095	0.470072	0.479765
45	0.584615	0.31746	0.629213	0.328767	0.514286	0.483333	0.356718	0.474868	0.488621
50	0.567568	0.304348	0.537634	0.450704	0.473684	0.483333	0.357795	0.466788	0.470633
55	0.653061	0.490566	0.583333	0.405063	0.578313	0.538889	0.422994	0.542067	0.546705
60	0.509804	0.333333	0.574468	0.421053	0.447059	0.466667	0.329954	0.457143	0.465252
65	0.489796	0.285714	0.509091	0.352941	0.45977	0.433333	0.278374	0.419462	0.427771
70	0.52	0.268657	0.378947	0.222222	0.504854	0.394444	0.231603	0.378936	0.384011
75	0.5625	0.41791	0.585859	0.291667	0.512195	0.494444	0.361571	0.474026	0.485494
80	0.491803	0.4	0.516854	0.25	0.505263	0.455556	0.315138	0.432784	0.444279
85	0.515152	0.359551	0.410256	0.285714	0.435897	0.405556	0.262373	0.401314	0.402944
90	0.424242	0.377358	0.674157	0.410959	0.455696	0.483333	0.35529	0.468483	0.485853
95	0.519481	0.358209	0.615385	0.266667	0.494624	0.472222	0.344872	0.450873	0.467158
100	0.537313	0.295082	0.457831	0.419355	0.528736	0.455556	0.318811	0.447663	0.450537
105	0.584615	0.384615	0.602151	0.470588	0.560976	0.533333	0.415227	0.520589	0.528138
110	0.533333	0.426667	0.567901	0.344828	0.534884	0.488889	0.360848	0.481523	0.491739
115	0.431373	0.285714	0.638298	0.292683	0.597403	0.466667	0.333415	0.449094	0.473402
120	0.5	0.206897	0.647059	0.421053	0.531646	0.488889	0.354569	0.461331	0.478713
125	0.54902	0.333333	0.474576	0.25	0.588235	0.461111	0.314705	0.439033	0.449135
130	0.594595	0.361446	0.525	0.263158	0.564706	0.483333	0.361092	0.461781	0.471631
135	0.610169	0.37037	0.588235	0.367347	0.520833	0.511111	0.381061	0.491391	0.49966
140	0.581818	0.333333	0.565217	0.307692	0.594059	0.5	0.368673	0.476424	0.489029
145	0.5	0.296296	0.541176	0.450704	0.604651	0.494444	0.368719	0.478566	0.489027
150	0.5	0.410959	0.604651	0.333333	0.517647	0.477778	0.345972	0.473318	0.487243
155	0.5	0.328358	0.487179	0.419355	0.537634	0.461111	0.326482	0.454505	0.460316
160	0.367347	0.354839	0.531646	0.42	0.514286	0.444444	0.322429	0.437623	0.450199
165	0.676923	0.321429	0.509804	0.363636	0.634146	0.516667	0.389654	0.501188	0.506154
170	0.586207	0.369231	0.627907	0.361111	0.582278	0.511111	0.388922	0.505347	0.518906
175	0.555556	0.394737	0.541176	0.430769	0.575	0.5	0.374242	0.499448	0.505949
180	0.611111	0.290909	0.555556	0.428571	0.551724	0.505556	0.380391	0.487574	0.493951
185	0.637681	0.321429	0.444444	0.416667	0.5	0.472222	0.334057	0.464044	0.461049
190	0.52	0.311688	0.645833	0.384615	0.564706	0.5	0.368398	0.485369	0.502285
195	0.655172	0.297872	0.55	0.378378	0.554455	0.5	0.379534	0.487176	0.493132
200	0.533333	0.377358	0.534483	0.413793	0.522727	0.488889	0.350757	0.476339	0.482699
205	0.285714	0.254545	0.526316	0.4	0.38961	0.388889	0.256331	0.371237	0.385537
210	0.431373	0.342105	0.425532	0.323529	0.309859	0.366667	0.204869	0.36648	0.36783
215	0.424242	0.28125	0.422535	0.391304	0.447761	0.394444	0.261801	0.393419	0.397449
220	0.433333	0.296296	0.541667	0.35	0.4	0.416667	0.271566	0.404259	0.415015
225	0.333333	0.222222	0.451613	0.40708	0.37931	0.377778	0.242185	0.358712	0.366611
230	0.533333	0.280702	0.516854	0.333333	0.4	0.416667	0.275417	0.412844	0.419011
235	0.166667	0.192308	0.52381	0.393701	0.42623	0.377778	0.256983	0.340543	0.361583
240	0.5	0.372881	0.597403	0.376238	0.447761	0.455556	0.340241	0.458857	0.469602
245	0.483516	0.231884	0.556962	0.275862	0.47619	0.416667	0.287029	0.404883	0.420284
250	0.542857	0.226415	0.52381	0.38961	0.5	0.45	0.318269	0.436538	0.444566
255	0.27027	0.215385	0.494382	0.304348	0.467532	0.366667	0.210977	0.350383	0.369338
260	0.27451	0.290909	0.525	0.422018	0.430769	0.405556	0.279543	0.388641	0.403099
265	0.171429	0.45	0.467532	0.343434	0.405797	0.388889	0.253168	0.367638	0.381868
270	0.341463	0.447368	0.605263	0.32967	0.5	0.45	0.32552	0.444753	0.463906
275	0.363636	0.222222	0.528736	0.408602	0.422535	0.405556	0.26514	0.389146	0.40173
280	0.425532	0.327869	0.541176	0.314607	0.435897	0.411111	0.268425	0.409016	0.421697
285	0.157895	0.350877	0.560976	0.340426	0.426966	0.394444	0.248887	0.367428	0.390234
290	0.216216	0.383562	0.482759	0.326531	0.438596	0.4	0.243096	0.369533	0.385532
295	0.526316	0.333333	0.525	0.421053	0.475	0.461111	0.339802	0.45614	0.46136
300	0.382979	0.363636	0.487805	0.4	0.5	0.433333	0.291638	0.426884	0.436296
305	0.53125	0.3125	0.578313	0.342105	0.493151	0.455556	0.324071	0.451464	0.463232
310	0.304348	0.384615	0.571429	0.322581	0.494845	0.433333	0.291745	0.415564	0.435231
315	0.4	0.373333	0.465116	0.293333	0.47619	0.405556	0.255488	0.401595	0.41169
320	0.421053	0.413793	0.488372	0.421053	0.457831	0.444444	0.305364	0.44042	0.445677
325	0.408163	0.357143	0.409639	0.264151	0.505495	0.4	0.246895	0.388918	0.397363
330	0.4375	0.289855	0.419753	0.354839	0.5	0.405556	0.256784	0.400389	0.406257
335	0.44898	0.382353	0.537634	0.415584	0.520548	0.466667	0.332685	0.46102	0.470649
340	0.226415	0.294118	0.585366	0.170213	0.490909	0.394444	0.237868	0.353404	0.383432
345	0.24	0.416667	0.538462	0.326531	0.468468	0.422222	0.276173	0.398025	0.416782
350	0.321429	0.333333	0.436782	0.136364	0.460177	0.372222	0.206965	0.337617	0.354491
355	0.415094	0.294118	0.45	0.428571	0.516854	0.427778	0.284288	0.420927	0.427454
360	0.53125	0.289855	0.506024	0.227273	0.46	0.422222	0.274654	0.40288	0.413515
365	0.424242	0.210526	0.527473	0.290323	0.47619	0.405556	0.25266	0.385751	0.401528
370	0.447761	0.246575	0.521739	0.326531	0.455696	0.411111	0.259932	0.39966	0.411796
375	0.514286	0.321429	0.52381	0.276923	0.588235	0.461111	0.327191	0.444936	0.458699
380	0.477612	0.34375	0.54902	0.285714	0.4375	0.433333	0.289903	0.418719	0.430596
385	0.263158	0.311111	0.626506	0.419753	0.477876	0.455556	0.32559	0.419681	0.441831
390	0.382353	0.230769	0.541176	0.434783	0.488372	0.433333	0.292182	0.415491	0.42892
395	0.27451	0.326531	0.609756	0.373626	0.436782	0.422222	0.284604	0.404241	0.425065
400	0.415584	0.464286	0.627907	0.363636	0.453333	0.472222	0.344893	0.464949	0.479893
405	0.46875	0.363636	0.592593	0.363636	0.578313	0.483333	0.35516	0.473386	0.489253
410	0.327273	0.282051	0.342857	0.388889	0.423529	0.355556	0.200823	0.35292	0.355246
415	0.297872	0.259259	0.588235	0.434783	0.487805	0.438889	0.305071	0.413591	0.432691
420	0.392157	0.264706	0.623656	0.358209	0.567901	0.461111	0.321141	0.441326	0.463611
425	0.25641	0.196078	0.612245	0.379747	0.430108	0.416667	0.265051	0.374918	0.398382
430	0.428571	0.226415	0.617021	0.35443	0.564103	0.461111	0.325718	0.438108	0.45923
435	0.347826	0.323529	0.47619	0.421053	0.465116	0.416667	0.269826	0.406743	0.41581
440	0.391304	0.435897	0.564103	0.470588	0.533333	0.488889	0.363276	0.479045	0.490164
445	0.354839	0.351351	0.53012	0.426667	0.454545	0.427778	0.291371	0.423505	0.43465
450	0.210526	0.347826	0.35443	0.451613	0.469136	0.388889	0.244219	0.366706	0.372359
455	0.564103	0.285714	0.452381	0.423077	0.457831	0.444444	0.307574	0.436621	0.436182
460	0.433333	0.26087	0.525	0.483871	0.516854	0.45	0.311793	0.443986	0.453097
465	0.520548	0.375	0.644444	0.139535	0.533333	0.483333	0.352282	0.442572	0.465625
470	0.525	0.338462	0.457143	0.313725	0.489362	0.438889	0.307906	0.424738	0.429753
475	0.557377	0.413793	0.527778	0.318841	0.52	0.472222	0.345781	0.467558	0.475055
480	0.553846	0.37037	0.505747	0.4	0.516854	0.477778	0.345415	0.469364	0.473583
485	0.448276	0.268657	0.475	0.356164	0.463415	0.405556	0.258628	0.402302	0.41042
490	0.461538	0.333333	0.517647	0.419753	0.347826	0.422222	0.284271	0.41602	0.419819
495	0.581818	0.410959	0.5	0.363636	0.512821	0.472222	0.338218	0.473847	0.477051
500	0.628571	0.324324	0.536585	0.339623	0.54321	0.483333	0.356008	0.474463	0.481173
505	0.491228	0.214286	0.467532	0.233766	0.537634	0.4	0.252667	0.388889	0.401928
510	0.566667	0.237288	0.520833	0.411765	0.493506	0.455556	0.315154	0.446012	0.451832
515	0.590164	0.3	0.477273	0.30303	0.517647	0.444444	0.302252	0.437623	0.443117
520	0.450704	0.296296	0.493827	0.3	0.459459	0.405556	0.265131	0.400057	0.410533
525	0.580645	0.244898	0.549451	0.327869	0.536082	0.472222	0.336149	0.447789	0.458666
530	0.422535	0.40625	0.512195	0.254545	0.477273	0.427778	0.284506	0.41456	0.42743
535	0.436364	0.305085	0.536585	0.361446	0.617284	0.461111	0.330885	0.451353	0.467188
540	0.363636	0.235294	0.604167	0.419355	0.479167	0.45	0.304752	0.420324	0.438514
545	0.510638	0.254545	0.537634	0.369565	0.438356	0.427778	0.289519	0.422148	0.43076
550	0.510638	0.218182	0.49505	0.369565	0.430769	0.411111	0.268052	0.404841	0.411246
555	0.488889	0.218182	0.537634	0.361702	0.410959	0.411111	0.268965	0.403473	0.413039
560	0.490566	0.266667	0.6	0.38961	0.55	0.472222	0.339208	0.459369	0.474804
565	0.423077	0.305085	0.488889	0.4	0.47191	0.427778	0.27957	0.417792	0.425906
570	0.486486	0.363636	0.425532	0.243902	0.470588	0.416667	0.266808	0.398029	0.403996
575	0.571429	0.366197	0.512195	0.338028	0.438356	0.444444	0.309333	0.445241	0.449125
580	0.491228	0.371429	0.52381	0.32	0.432432	0.427778	0.287109	0.42778	0.435842
585	0.46875	0.328767	0.475	0.272727	0.441558	0.4	0.252765	0.397361	0.405854
590	0.212121	0.234043	0.225806	0.081633	0.247191	0.211111	0.020406	0.200159	0.205954
595	0.28169	0.225806	0.4	0.230769	0.297297	0.288889	0.119927	0.287113	0.297405
600	0.271845	0.228571	0.333333	0.052632	0	0.222222	0.03175	0.177276	0.181511
605	0.246154	0.24	0.32	0.15873	0.105263	0.227778	0.031968	0.214029	0.217645
610	0.081633	0.090909	0.394161	0.328358	0.126984	0.255556	0.046146	0.204409	0.216389
615	0	0	0.308824	0.243243	0.243902	0.222222	-0.00787	0.159194	0.176733
620	0.238095	0.054054	0.36129	0.114286	0.040816	0.233333	0.013121	0.161708	0.170951
625	0.238095	0.054054	0.36129	0.114286	0.040816	0.233333	0.013121	0.161708	0.170951
630	0.238095	0.054054	0.36129	0.114286	0.040816	0.233333	0.013121	0.161708	0.170951
635	0.238095	0.054054	0.36129	0.114286	0.040816	0.233333	0.013121	0.161708	0.170951
640	0.238095	0.054054	0.36129	0.114286	0.040816	0.233333	0.013121	0.161708	0.170951
645	0.238095	0.054054	0.36129	0.114286	0.040816	0.233333	0.013121	0.161708	0.170951
650	0.216216	0.057143	0.35443	0.139535	0.04	0.227778	0.001543	0.161465	0.170224
655	0.232558	0.055556	0.350649	0.060606	0.039216	0.222222	-0.003812	0.147717	0.158245
660	0.244898	0.108108	0.338235	0.117647	0.145455	0.238889	0.03263	0.190869	0.200332
665	0.244898	0.108108	0.338235	0.117647	0.145455	0.238889	0.03263	0.190869	0.200332
670	0.186667	0.068966	0.413223	0.111111	0.2	0.238889	0.030003	0.195993	0.214689
675	0.085106	0.151515	0.367647	0.114286	0.236842	0.238889	0.015252	0.191079	0.210481
680	0.072727	0.133333	0.328125	0.28125	0.176471	0.227778	0.012144	0.198381	0.20891
685	0.068966	0.093023	0.328125	0.253968	0.176471	0.216667	-0.002259	0.184111	0.196367
690	0.067797	0.093023	0.320611	0.229508	0.151515	0.205556	-0.018325	0.172491	0.184455
695	0.225352	0.153846	0.387597	0.217391	0.040816	0.244444	0.040874	0.205001	0.211247
700	0.145455	0.186667	0.427481	0.178571	0	0.244444	0.040603	0.187635	0.199038
705	0.175439	0.126984	0.45614	0.275	0.130435	0.272222	0.087714	0.2328	0.246192
710	0.175439	0.131148	0.469565	0.275	0.12766	0.277778	0.094178	0.235762	0.249829
715	0.133333	0.074074	0.45	0.2	0.151515	0.244444	0.039036	0.201785	0.220407
720	0.166667	0.075472	0.45	0.196721	0.151515	0.25	0.046404	0.208075	0.225487
725	0.166667	0.075472	0.45	0.196721	0.151515	0.25	0.046404	0.208075	0.225487
730	0.166667	0.075472	0.45	0.1875	0.126984	0.244444	0.040544	0.201324	0.218362
735	0.166667	0.075472	0.45	0.1875	0.126984	0.244444	0.040544	0.201324	0.218362
740	0.166667	0.072727	0.424779	0.1875	0.205882	0.244444	0.042314	0.211511	0.229245
745	0.166667	0.075472	0.439024	0.196721	0.126984	0.244444	0.038696	0.200974	0.217034
750	0.166667	0.075472	0.439024	0.196721	0.126984	0.244444	0.038696	0.200974	0.217034
755	0.166667	0.075472	0.439024	0.196721	0.126984	0.244444	0.038696	0.200974	0.217034
760	0.166667	0.075472	0.439024	0.196721	0.126984	0.244444	0.038696	0.200974	0.217034
765	0.163934	0.169492	0.462963	0.297297	0.172414	0.283333	0.099553	0.25322	0.267191
770	0.25641	0	0.375	0.206897	0.136986	0.233333	0.029609	0.195059	0.204912
775	0.129032	0	0.387097	0.20339	0.136986	0.216667	-0.001427	0.171301	0.186965
780	0.216867	0	0.38835	0.20339	0.136986	0.222222	0.020893	0.189119	0.201443
785	0.2	0	0.358491	0.289474	0.144928	0.233333	0.034906	0.198578	0.207085
790	0.222222	0	0.346939	0.293333	0.142857	0.233333	0.040779	0.20107	0.207821
795	0.222222	0	0.354167	0.293333	0.194444	0.244444	0.055603	0.212833	0.221458
800	0.190476	0.065574	0.358209	0.210526	0.088889	0.222222	0.009519	0.182735	0.191577
805	0.184615	0.047619	0.323529	0.139535	0.27027	0.233333	0.012371	0.193114	0.207768
810	0.1875	0.047619	0.333333	0.139535	0.246575	0.233333	0.011416	0.190913	0.205396
815	0.184615	0.05	0.328571	0.139535	0.25	0.233333	0.010824	0.190544	0.204904
820	0.184615	0.05	0.328571	0.139535	0.25	0.233333	0.010824	0.190544	0.204904
825	0.184615	0.05	0.328571	0.139535	0.25	0.233333	0.010824	0.190544	0.204904
830	0.184615	0.05	0.328571	0.139535	0.25	0.233333	0.010824	0.190544	0.204904
835	0.184615	0.047619	0.360902	0.166667	0.25	0.244444	0.030309	0.201961	0.217432
840	0.070175	0.190476	0.422018	0.333333	0.085106	0.261111	0.075774	0.220222	0.231361
845	0.185185	0.052632	0.322581	0.318182	0.298851	0.266667	0.078778	0.235486	0.244816
850	0.185185	0.052632	0.322581	0.318182	0.298851	0.266667	0.078778	0.235486	0.244816
855	0.188679	0.052632	0.319149	0.318182	0.298851	0.266667	0.078127	0.235498	0.244483
860	0.08	0.055556	0.352941	0.307692	0.222222	0.244444	0.046994	0.203682	0.21713
865	0.08	0.055556	0.352941	0.307692	0.222222	0.244444	0.046994	0.203682	0.21713
870	0.08	0.055556	0.352941	0.307692	0.222222	0.244444	0.046994	0.203682	0.21713
875	0.197531	0	0.415094	0.210526	0.303797	0.266667	0.074841	0.22539	0.244496
880	0.145455	0	0.446154	0.27907	0.115385	0.266667	0.07318	0.197213	0.212724
885	0.142857	0.045455	0.257426	0.294737	0.205128	0.216667	0.011171	0.18912	0.194412
890	0.170732	0	0.346154	0.257143	0.064516	0.2	-0.003769	0.167709	0.175444
895	0.085714	0.142857	0.371134	0.170213	0.2	0.211111	0.000908	0.193984	0.210832
900	0.085714	0.142857	0.371134	0.170213	0.2	0.211111	0.000908	0.193984	0.210832
905	0.085714	0.142857	0.371134	0.170213	0.2	0.211111	0.000908	0.193984	0.210832
910	0.318841	0.172414	0.293578	0.212766	0.25974	0.261111	0.062478	0.251468	0.254258
915	0.153846	0.252874	0.285714	0.307692	0.242424	0.255556	0.077003	0.24851	0.252251
920	0.153846	0.252874	0.285714	0.307692	0.242424	0.255556	0.077003	0.24851	0.252251
925	0.276596	0.197183	0.363636	0.25	0.117647	0.255556	0.081067	0.241012	0.244126
930	0.276596	0.197183	0.363636	0.25	0.117647	0.255556	0.081067	0.241012	0.244126
935	0.276596	0.197183	0.363636	0.25	0.117647	0.255556	0.081067	0.241012	0.244126
940	0.276596	0.2	0.344828	0.241379	0.117647	0.25	0.074585	0.23609	0.238295
945	0.313253	0.205882	0.3125	0.25	0.210526	0.266667	0.086165	0.258432	0.259431
950	0.313253	0.215385	0.350515	0.230769	0.285714	0.288889	0.111551	0.279127	0.28502
955	0.263736	0.222222	0.333333	0.235294	0.237288	0.266667	0.086969	0.258375	0.263533
960	0.275862	0.222222	0.350515	0.2	0.222222	0.266667	0.083929	0.254164	0.260659
965	0.246154	0.196721	0.367347	0.2	0.27907	0.272222	0.078866	0.257858	0.268541
970	0.246154	0.196721	0.367347	0.2	0.27907	0.272222	0.078866	0.257858	0.268541
975	0.237288	0.193548	0.333333	0.2	0.27957	0.261111	0.062875	0.248748	0.257764
980	0.237288	0.193548	0.333333	0.2	0.27957	0.261111	0.062875	0.248748	0.257764
985	0.237288	0.193548	0.333333	0.2	0.27957	0.261111	0.062875	0.248748	0.257764
990	0.315789	0.210526	0.311111	0.2	0.344828	0.288889	0.105953	0.276451	0.282586
995	0.202899	0.153846	0.363636	0.238806	0.133333	0.233333	0.039631	0.218504	0.226015
1000	0.153846	0.235294	0.117647	0.181818	0.275862	0.2	0.003812	0.192894	0.191781
1005	0.25	0.218182	0.15873	0.262295	0.233766	0.227778	0.053459	0.224595	0.218687
1010	0.24	0.194444	0.366197	0.235294	0.243243	0.255556	0.079402	0.255836	0.264554
1015	0.184615	0	0.396552	0.317073	0.210526	0.266667	0.077863	0.221753	0.234086
1020	0.285714	0.107143	0.384615	0.315789	0.219178	0.272222	0.098542	0.262488	0.268657
1025	0.192308	0.166667	0.34188	0.285714	0.235294	0.261111	0.060493	0.244373	0.252021
1030	0.192308	0.166667	0.347826	0.307692	0.235294	0.266667	0.068841	0.249957	0.257237
1035	0.192308	0.1875	0.363636	0.337662	0.235294	0.277778	0.092215	0.26328	0.270179
1040	0.192308	0.1875	0.363636	0.337662	0.235294	0.277778	0.092215	0.26328	0.270179
1045	0.192308	0.2	0.367347	0.222222	0.25	0.261111	0.060457	0.246375	0.257549
1050	0.205128	0.051282	0.407767	0.102564	0.277228	0.255556	0.053281	0.208794	0.229163
1055	0.294118	0	0.463158	0.1	0.255814	0.277778	0.097491	0.222618	0.243257
1060	0.294118	0	0.463158	0.1	0.255814	0.277778	0.097491	0.222618	0.243257
1065	0.29703	0	0.479167	0.1	0.255814	0.283333	0.104102	0.226402	0.247906
1070	0.231884	0.263158	0.4	0.097561	0.28125	0.283333	0.094692	0.254771	0.270372
1075	0.222222	0.1875	0.434783	0.16129	0.131148	0.244444	0.058629	0.227389	0.240458
1080	0.222222	0.1875	0.434783	0.16129	0.131148	0.244444	0.058629	0.227389	0.240458
1085	0.242424	0.202532	0.455446	0.097561	0.219178	0.272222	0.081105	0.243428	0.261294
1090	0.242424	0.202532	0.455446	0.097561	0.219178	0.272222	0.081105	0.243428	0.261294
1095	0.296296	0.225806	0.474227	0.058824	0.372093	0.327778	0.153676	0.285449	0.307519
1100	0.296296	0.225806	0.474227	0.058824	0.372093	0.327778	0.153676	0.285449	0.307519
1105	0.296296	0.225806	0.474227	0.058824	0.372093	0.327778	0.153676	0.285449	0.307519
1110	0.227848	0.25974	0.49505	0.222222	0.206897	0.305556	0.13199	0.282351	0.297754
1115	0.282353	0.196721	0.346939	0.052632	0.282051	0.261111	0.070165	0.232139	0.245162
1120	0.278481	0.20339	0.350515	0.052632	0.321839	0.272222	0.081098	0.241371	0.255758
1125	0.258065	0.20339	0.357143	0.052632	0.325581	0.266667	0.084372	0.239362	0.255051
1130	0.258065	0.20339	0.357143	0.052632	0.325581	0.266667	0.084372	0.239362	0.255051
1135	0.266667	0.206897	0.344828	0.057143	0.377778	0.283333	0.102535	0.250662	0.266506
1140	0.269663	0.206897	0.357143	0.052632	0.373626	0.283333	0.103645	0.251992	0.268506
1145	0.288889	0.206897	0.357143	0.054054	0.373626	0.288889	0.111142	0.256122	0.271841
1150	0.288889	0.206897	0.357143	0.054054	0.373626	0.288889	0.111142	0.256122	0.271841
1155	0.30303	0.206897	0.379747	0	0.373626	0.294444	0.124208	0.25266	0.271012
1160	0.196721	0.21875	0.404255	0.244898	0.304348	0.288889	0.099721	0.273794	0.287494
1165	0.246154	0.21875	0.444444	0.24	0.34	0.311111	0.133746	0.29787	0.313256
1170	0.207792	0.166667	0.5	0.290323	0.296296	0.311111	0.13666	0.292216	0.310466
1175	0.21875	0.242424	0.365591	0.229508	0.315789	0.283333	0.09906	0.274413	0.285329
1180	0.21875	0.242424	0.365591	0.229508	0.315789	0.283333	0.09906	0.274413	0.285329
1185	0.21875	0.242424	0.365591	0.229508	0.315789	0.283333	0.09906	0.274413	0.285329
1190	0.21875	0.242424	0.365591	0.229508	0.315789	0.283333	0.09906	0.274413	0.285329
1195	0.21875	0.235294	0.4	0.233333	0.30137	0.288889	0.10591	0.277749	0.290359
1200	0.169492	0.230769	0.333333	0.253521	0.294118	0.261111	0.078986	0.256247	0.265899
1205	0.169492	0.230769	0.333333	0.253521	0.294118	0.261111	0.078986	0.256247	0.265899
1210	0.238806	0.233766	0.3	0.231884	0.268657	0.255556	0.075427	0.254623	0.259506
1215	0.238806	0.233766	0.317073	0.231884	0.246154	0.255556	0.075013	0.253537	0.258838
1220	0.238806	0.233766	0.317073	0.231884	0.246154	0.255556	0.075013	0.253537	0.258838
1225	0.238806	0.233766	0.337349	0.231884	0.25	0.261111	0.081824	0.258361	0.265009
1230	0.238806	0.233766	0.337349	0.231884	0.25	0.261111	0.081824	0.258361	0.265009
1235	0.238806	0.233766	0.341463	0.231884	0.276923	0.266667	0.089026	0.264569	0.272216
1240	0.231884	0.246575	0.413793	0.212121	0.276923	0.283333	0.107221	0.276259	0.289041
1245	0.231884	0.246575	0.413793	0.212121	0.276923	0.283333	0.107221	0.276259	0.289041
1250	0.231884	0.246575	0.413793	0.212121	0.276923	0.283333	0.107221	0.276259	0.289041
1255	0.231884	0.246575	0.413793	0.212121	0.276923	0.283333	0.107221	0.276259	0.289041
1260	0.231884	0.246575	0.413793	0.212121	0.276923	0.283333	0.107221	0.276259	0.289041
1265	0.231884	0.246575	0.413793	0.212121	0.276923	0.283333	0.107221	0.276259	0.289041
1270	0.231884	0.246575	0.413793	0.212121	0.276923	0.283333	0.107221	0.276259	0.289041
1275	0.231884	0.246575	0.413793	0.212121	0.276923	0.283333	0.107221	0.276259	0.289041
1280	0.231884	0.246575	0.413793	0.212121	0.276923	0.283333	0.107221	0.276259	0.289041
1285	0.231884	0.276923	0.413793	0.212121	0.30137	0.294444	0.118442	0.287218	0.300173
1290	0.169492	0.285714	0.435644	0.215385	0.305556	0.3	0.117278	0.282358	0.298935
1295	0.25	0.115385	0.386364	0.285714	0.129032	0.25	0.070245	0.233299	0.239325
1300	0.253165	0.222222	0.478261	0.225806	0.328767	0.316667	0.146088	0.301644	0.318928
1305	0.262295	0.212121	0.423729	0.093023	0.277778	0.288889	0.094231	0.253789	0.270563
1310	0.237288	0.131148	0.377358	0.275862	0.12766	0.255556	0.070847	0.229863	0.235861
1315	0.196721	0.1875	0.44898	0.268293	0.218182	0.283333	0.106665	0.263935	0.277715
1320	0.338028	0.04878	0.329897	0.289855	0.243902	0.272222	0.084561	0.250093	0.253408
1325	0.338028	0.04878	0.329897	0.289855	0.243902	0.272222	0.084561	0.250093	0.253408
1330	0.338028	0.04878	0.329897	0.289855	0.243902	0.272222	0.084561	0.250093	0.253408
1335	0.338028	0.04878	0.329897	0.289855	0.243902	0.272222	0.084561	0.250093	0.253408
1340	0.338028	0.04878	0.329897	0.289855	0.243902	0.272222	0.084561	0.250093	0.253408
1345	0.338028	0.04878	0.329897	0.289855	0.243902	0.272222	0.084561	0.250093	0.253408
1350	0.338028	0.04878	0.329897	0.289855	0.243902	0.272222	0.084561	0.250093	0.253408
1355	0.122449	0.21978	0.304348	0.262295	0.238806	0.238889	0.044818	0.229536	0.2376
1360	0.08	0.186047	0.266667	0.34375	0.2	0.222222	0.024008	0.215293	0.219474
1365	0.140351	0.166667	0.243902	0.318841	0.275	0.233333	0.040654	0.228952	0.232632
1370	0.230769	0.246914	0.446602	0.052632	0.133333	0.261111	0.072464	0.22205	0.238202
1375	0.230769	0.246914	0.446602	0.052632	0.133333	0.261111	0.072464	0.22205	0.238202
1380	0.230769	0.246914	0.446602	0.052632	0.133333	0.261111	0.072464	0.22205	0.238202
1385	0.230769	0.246914	0.446602	0.052632	0.133333	0.261111	0.072464	0.22205	0.238202
1390	0.230769	0.246914	0.446602	0.052632	0.133333	0.261111	0.072464	0.22205	0.238202
1395	0.230769	0.246914	0.446602	0.052632	0.133333	0.261111	0.072464	0.22205	0.238202
1400	0.230769	0.246914	0.446602	0.052632	0.133333	0.261111	0.072464	0.22205	0.238202
1405	0.230769	0.246914	0.446602	0.052632	0.133333	0.261111	0.072464	0.22205	0.238202
1410	0.230769	0.246914	0.446602	0.052632	0.133333	0.261111	0.072464	0.22205	0.238202
1415	0.230769	0.246914	0.446602	0.052632	0.133333	0.261111	0.072464	0.22205	0.238202
1420	0.215385	0.253165	0.473684	0.142857	0.133333	0.283333	0.093866	0.243685	0.258978
1425	0.215385	0.253165	0.473684	0.142857	0.133333	0.283333	0.093866	0.243685	0.258978
1430	0.215385	0.253165	0.473684	0.142857	0.133333	0.283333	0.093866	0.243685	0.258978
1435	0.208955	0.253165	0.465517	0.052632	0.133333	0.272222	0.078633	0.22272	0.240773
1440	0.215385	0.253165	0.469565	0.097561	0.133333	0.277778	0.086131	0.233802	0.250354
1445	0.215385	0.253165	0.469565	0.097561	0.133333	0.277778	0.086131	0.233802	0.250354
1450	0.215385	0.253165	0.469565	0.097561	0.133333	0.277778	0.086131	0.233802	0.250354
1455	0.215385	0.253165	0.469565	0.097561	0.133333	0.277778	0.086131	0.233802	0.250354
1460	0.215385	0.253165	0.469565	0.097561	0.133333	0.277778	0.086131	0.233802	0.250354
1465	0.215385	0.253165	0.469565	0.097561	0.133333	0.277778	0.086131	0.233802	0.250354
1470	0.189189	0.057971	0.333333	0.285714	0.197183	0.216667	0.019324	0.212678	0.220679
1475	0.189189	0.057971	0.333333	0.285714	0.197183	0.216667	0.019324	0.212678	0.220679
1480	0.228571	0.035714	0.327869	0.301887	0.101695	0.222222	0.012117	0.199147	0.202462
1485	0.228571	0.035714	0.327869	0.301887	0.101695	0.222222	0.012117	0.199147	0.202462
1490	0.228571	0.035714	0.327869	0.301887	0.101695	0.222222	0.012117	0.199147	0.202462
1495	0.228571	0.035714	0.327869	0.301887	0.101695	0.222222	0.012117	0.199147	0.202462
1500	0.228571	0.035714	0.327869	0.301887	0.101695	0.222222	0.012117	0.199147	0.202462
1505	0.228571	0.035714	0.327869	0.301887	0.101695	0.222222	0.012117	0.199147	0.202462
1510	0.126984	0.033333	0.327869	0.285714	0.101695	0.2	-0.017764	0.175119	0.182963
1515	0.126984	0.033333	0.327869	0.285714	0.101695	0.2	-0.017764	0.175119	0.182963
1520	0.126984	0.033333	0.327869	0.285714	0.101695	0.2	-0.017764	0.175119	0.182963
1525	0.16129	0.047619	0.433962	0.348837	0.15625	0.272222	0.087257	0.229592	0.241758
1530	0.16129	0	0.444444	0.361446	0.15625	0.272222	0.085648	0.224686	0.237866
1535	0.16129	0	0.444444	0.367347	0.040816	0.266667	0.087527	0.20278	0.212557
1540	0.163934	0	0.42735	0.246154	0.230769	0.261111	0.059686	0.213642	0.231587
1545	0.163934	0	0.42735	0.246154	0.230769	0.261111	0.059686	0.213642	0.231587
1550	0.163934	0	0.42735	0.246154	0.230769	0.261111	0.059686	0.213642	0.231587
1555	0.142857	0.044444	0.422018	0.293333	0.131148	0.244444	0.050073	0.20676	0.220119
1560	0.140845	0.047619	0.422018	0.282051	0.133333	0.244444	0.051188	0.205173	0.218994
1565	0.140845	0.047619	0.422018	0.282051	0.133333	0.244444	0.051188	0.205173	0.218994
1570	0.140845	0.047619	0.422018	0.282051	0.133333	0.244444	0.051188	0.205173	0.218994
1575	0.140845	0.047619	0.422018	0.282051	0.133333	0.244444	0.051188	0.205173	0.218994
1580	0.140845	0.047619	0.422018	0.282051	0.133333	0.244444	0.051188	0.205173	0.218994
1585	0.140845	0.047619	0.422018	0.282051	0.133333	0.244444	0.051188	0.205173	0.218994
1590	0.140845	0.047619	0.422018	0.282051	0.133333	0.244444	0.051188	0.205173	0.218994
1595	0.140845	0.047619	0.422018	0.282051	0.133333	0.244444	0.051188	0.205173	0.218994
1600	0.140845	0.047619	0.422018	0.282051	0.133333	0.244444	0.051188	0.205173	0.218994
1605	0.140845	0.047619	0.422018	0.282051	0.133333	0.244444	0.051188	0.205173	0.218994
1610	0.140845	0.047619	0.422018	0.282051	0.133333	0.244444	0.051188	0.205173	0.218994
1615	0.140845	0.047619	0.422018	0.282051	0.133333	0.244444	0.051188	0.205173	0.218994
1620	0.140845	0.047619	0.422018	0.282051	0.133333	0.244444	0.051188	0.205173	0.218994
1625	0.140845	0.083333	0.419048	0.282051	0.103448	0.238889	0.046449	0.205745	0.217959
1630	0.149254	0.083333	0.422018	0.282051	0.103448	0.244444	0.050926	0.208021	0.22009
1635	0.288889	0.052632	0.469388	0.289474	0.137931	0.288889	0.11979	0.247663	0.258418
1640	0.288889	0.052632	0.469388	0.289474	0.137931	0.288889	0.11979	0.247663	0.258418
1645	0.288889	0.052632	0.469388	0.289474	0.137931	0.288889	0.11979	0.247663	0.258418
1650	0.288889	0.052632	0.469388	0.289474	0.137931	0.288889	0.11979	0.247663	0.258418
1655	0.288889	0.052632	0.469388	0.289474	0.137931	0.288889	0.11979	0.247663	0.258418
1660	0.302326	0.052632	0.469388	0.282051	0.166667	0.294444	0.125478	0.254613	0.265891
1665	0.302326	0.052632	0.469388	0.282051	0.166667	0.294444	0.125478	0.254613	0.265891
1670	0.191781	0.08	0.454545	0.32967	0.137931	0.266667	0.093679	0.238786	0.250614
1675	0.225	0	0.373626	0.210526	0.258065	0.244444	0.049263	0.213443	0.227677
1680	0.225	0	0.373626	0.210526	0.258065	0.244444	0.049263	0.213443	0.227677
1685	0.285714	0	0.365385	0.137931	0.212766	0.238889	0.033358	0.200359	0.21289
1690	0.285714	0	0.365385	0.137931	0.212766	0.238889	0.033358	0.200359	0.21289
1695	0.295082	0	0.358491	0.137931	0.26	0.25	0.043603	0.210301	0.223358
1700	0.295082	0	0.358491	0.137931	0.26	0.25	0.043603	0.210301	0.223358
1705	0.295082	0.047619	0.361905	0.137931	0.276596	0.255556	0.05264	0.223827	0.236759
1710	0.295082	0	0.358491	0.137931	0.26	0.25	0.043603	0.210301	0.223358
1715	0.16	0	0.40367	0.282609	0.16129	0.244444	0.049278	0.201514	0.21502
1720	0.156863	0	0.410714	0.282609	0.101695	0.238889	0.041651	0.190376	0.20278
1725	0.2	0.107143	0.43956	0.12766	0.293103	0.266667	0.065793	0.233493	0.254678
1730	0.188679	0.142857	0.35	0.153846	0.285714	0.244444	0.042861	0.224219	0.238698
1735	0.188679	0.142857	0.35	0.153846	0.285714	0.244444	0.042861	0.224219	0.238698
1740	0.188679	0.142857	0.35	0.153846	0.285714	0.244444	0.042861	0.224219	0.238698
1745	0.188679	0.142857	0.35	0.153846	0.285714	0.244444	0.042861	0.224219	0.238698
1750	0.188679	0.142857	0.35	0.153846	0.285714	0.244444	0.042861	0.224219	0.238698
1755	0.188679	0.142857	0.35	0.153846	0.285714	0.244444	0.042861	0.224219	0.238698
1760	0.188679	0.142857	0.35	0.153846	0.285714	0.244444	0.042861	0.224219	0.238698
1765	0.131148	0.115942	0.39604	0.268657	0.225806	0.244444	0.050752	0.227518	0.242006
1770	0.131148	0.115942	0.39604	0.268657	0.225806	0.244444	0.050752	0.227518	0.242006
1775	0.210526	0.169492	0.49505	0.324324	0.115942	0.288889	0.105291	0.263067	0.274718
1780	0.210526	0.169492	0.49505	0.324324	0.115942	0.288889	0.105291	0.263067	0.274718
1785	0.206897	0.163934	0.483516	0.337662	0.136986	0.283333	0.102367	0.265799	0.277119
1790	0.206897	0.163934	0.483516	0.337662	0.136986	0.283333	0.102367	0.265799	0.277119
1795	0.206897	0.163934	0.483516	0.337662	0.136986	0.283333	0.102367	0.265799	0.277119
1800	0.206897	0.163934	0.47191	0.337662	0.133333	0.277778	0.095741	0.262747	0.273256
1805	0.206897	0.163934	0.47191	0.337662	0.133333	0.277778	0.095741	0.262747	0.273256
1810	0.257143	0.166667	0.5	0.28125	0.216216	0.3	0.122646	0.284255	0.298664
1815	0.25	0.15873	0.415584	0.273973	0.186667	0.261111	0.082799	0.256991	0.266073
1820	0.25	0.15873	0.415584	0.273973	0.186667	0.261111	0.082799	0.256991	0.266073
1825	0.25	0.15873	0.415584	0.273973	0.186667	0.261111	0.082799	0.256991	0.266073
1830	0.32	0.147059	0.415584	0.310345	0.268293	0.294444	0.121462	0.292256	0.299865
1835	0.32	0.147059	0.415584	0.310345	0.268293	0.294444	0.121462	0.292256	0.299865
1840	0.32	0.147059	0.415584	0.310345	0.268293	0.294444	0.121462	0.292256	0.299865
1845	0.315789	0.144928	0.415584	0.290909	0.289157	0.294444	0.121164	0.291273	0.300309
1850	0.28169	0.136986	0.409639	0.321429	0.207792	0.272222	0.090733	0.271507	0.278361
1855	0.28169	0.136986	0.409639	0.321429	0.207792	0.272222	0.090733	0.271507	0.278361
1860	0.083333	0.145455	0.447368	0.314286	0.396396	0.311111	0.135145	0.277368	0.299577
1865	0.083333	0.145455	0.447368	0.314286	0.396396	0.311111	0.135145	0.277368	0.299577
1870	0.083333	0.145455	0.447368	0.314286	0.396396	0.311111	0.135145	0.277368	0.299577
1875	0.083333	0.145455	0.447368	0.314286	0.396396	0.311111	0.135145	0.277368	0.299577
1880	0.083333	0.166667	0.447368	0.307692	0.396396	0.311111	0.134183	0.280291	0.302367
1885	0.083333	0.166667	0.447368	0.307692	0.396396	0.311111	0.134183	0.280291	0.302367
1890	0.213333	0	0.323529	0.263158	0.304762	0.25	0.068048	0.220957	0.232125
1895	0.213333	0	0.323529	0.263158	0.304762	0.25	0.068048	0.220957	0.232125
1900	0.16	0.045455	0.47191	0.290323	0.347826	0.305556	0.120303	0.263103	0.284946
1905	0.163934	0.090909	0.465116	0.395833	0.219178	0.3	0.132117	0.266994	0.280421
1910	0.232558	0.153846	0.415094	0.298507	0.26087	0.294444	0.101208	0.272175	0.28323
1915	0.232558	0.153846	0.415094	0.298507	0.26087	0.294444	0.101208	0.272175	0.28323
1920	0.232558	0.153846	0.415094	0.298507	0.26087	0.294444	0.101208	0.272175	0.28323
1925	0.232558	0.153846	0.415094	0.298507	0.26087	0.294444	0.101208	0.272175	0.28323
1930	0.052632	0.153846	0.422018	0.277778	0.269663	0.277778	0.079277	0.235187	0.254598
1935	0.052632	0.153846	0.422018	0.277778	0.269663	0.277778	0.079277	0.235187	0.254598
1940	0.052632	0.153846	0.422018	0.277778	0.269663	0.277778	0.079277	0.235187	0.254598
1945	0.258824	0.04878	0.28866	0.243243	0.190476	0.227778	0.036844	0.205997	0.209941
1950	0.258824	0.04878	0.28866	0.243243	0.190476	0.227778	0.036844	0.205997	0.209941
1955	0.258824	0.04878	0.28866	0.243243	0.190476	0.227778	0.036844	0.205997	0.209941
1960	0.258824	0.04878	0.28866	0.243243	0.190476	0.227778	0.036844	0.205997	0.209941
1965	0.258824	0.04878	0.28866	0.243243	0.190476	0.227778	0.036844	0.205997	0.209941
1970	0.258824	0.04878	0.28866	0.243243	0.190476	0.227778	0.036844	0.205997	0.209941
1975	0.258824	0.04878	0.28866	0.243243	0.190476	0.227778	0.036844	0.205997	0.209941
1980	0.258824	0.04878	0.28866	0.243243	0.190476	0.227778	0.036844	0.205997	0.209941
1985	0.258824	0.04878	0.28866	0.243243	0.190476	0.227778	0.036844	0.205997	0.209941
1990	0.258824	0.04878	0.28866	0.243243	0.190476	0.227778	0.036844	0.205997	0.209941
1995	0.258824	0.04878	0.28866	0.243243	0.190476	0.227778	0.036844	0.205997	0.209941
2000	0.258824	0.04878	0.28866	0.243243	0.190476	0.227778	0.036844	0.205997	0.209941

## Sheet: DT
Number of features	Pre-vaccination	ChAdOx1-Onset	MenACWY-Onset	ChAdOx1-7D	MenACWY-7D	ACC	MCC	Macro F1	Weighted F1
5	0.701754	0.375	0.481013	0.5	0.333333	0.461111	0.327786	0.47822	0.466667
10	0.645161	0.34375	0.483516	0.28125	0.379747	0.427778	0.280966	0.426685	0.426588
15	0.7	0.285714	0.577778	0.40678	0.518519	0.5	0.371124	0.497758	0.501927
20	0.610169	0.459459	0.595238	0.537313	0.526316	0.544444	0.43205	0.545699	0.547398
25	0.666667	0.432432	0.611765	0.461538	0.552632	0.544444	0.431362	0.545007	0.549226
30	0.634921	0.484848	0.6	0.392857	0.470588	0.522222	0.398645	0.516643	0.520514
35	0.758621	0.428571	0.688889	0.483871	0.575	0.588889	0.483256	0.58699	0.592288
40	0.741935	0.41791	0.58	0.533333	0.478873	0.55	0.434156	0.550411	0.545561
45	0.698413	0.477612	0.590909	0.576271	0.60241	0.588889	0.483782	0.589123	0.587638
50	0.8	0.4	0.555556	0.45614	0.53012	0.544444	0.426665	0.548363	0.544057
55	0.631579	0.444444	0.55914	0.369231	0.410959	0.483333	0.351566	0.483071	0.484379
60	0.833333	0.472222	0.5	0.441176	0.444444	0.527778	0.410625	0.538235	0.526153
65	0.689655	0.492754	0.553191	0.507042	0.470588	0.538889	0.424168	0.542646	0.53759
70	0.535714	0.382353	0.568421	0.323529	0.328767	0.433333	0.287962	0.427757	0.433636
75	0.677966	0.450704	0.541667	0.4	0.378378	0.488889	0.356795	0.489743	0.486145
80	0.542373	0.441176	0.55814	0.440678	0.636364	0.533333	0.413553	0.523746	0.532397
85	0.733333	0.322581	0.528736	0.457143	0.493827	0.505556	0.380902	0.507124	0.50402
90	0.754098	0.470588	0.580645	0.47619	0.4	0.533333	0.413873	0.536304	0.529857
95	0.689655	0.547945	0.574713	0.52459	0.54321	0.572222	0.463461	0.576023	0.572794
100	0.634921	0.484848	0.602151	0.419355	0.394737	0.511111	0.385779	0.507202	0.508215
105	0.666667	0.4375	0.545455	0.349206	0.439024	0.488889	0.358481	0.48757	0.488241
110	0.612903	0.344828	0.543478	0.393939	0.560976	0.5	0.371544	0.491225	0.497306
115	0.766667	0.53125	0.690476	0.485714	0.512195	0.594444	0.493828	0.59726	0.598824
120	0.612903	0.545455	0.577778	0.3	0.365854	0.483333	0.350172	0.480398	0.482943
125	0.701754	0.426667	0.586957	0.517241	0.512821	0.544444	0.427231	0.549088	0.54756
130	0.655738	0.371429	0.543478	0.482759	0.506329	0.511111	0.384882	0.511946	0.51144
135	0.655172	0.410959	0.543478	0.440678	0.512821	0.511111	0.385067	0.512622	0.513062
140	0.688525	0.393939	0.590909	0.492308	0.525	0.538889	0.421694	0.538136	0.539079
145	0.666667	0.305085	0.555556	0.5	0.522727	0.516667	0.391812	0.510007	0.5108
150	0.666667	0.333333	0.574468	0.393443	0.481013	0.488889	0.355846	0.489785	0.493656
155	0.571429	0.323529	0.606742	0.46875	0.506024	0.5	0.371137	0.495295	0.50319
160	0.689655	0.369231	0.593407	0.40625	0.414634	0.494444	0.363672	0.494635	0.495901
165	0.571429	0.266667	0.553191	0.575758	0.52381	0.505556	0.37661	0.498171	0.500669
170	0.633333	0.34375	0.561798	0.557377	0.44186	0.505556	0.377723	0.507624	0.505292
175	0.666667	0.411765	0.574468	0.615385	0.571429	0.566667	0.457802	0.567943	0.56562
180	0.644068	0.314286	0.414634	0.483871	0.62069	0.494444	0.36691	0.49551	0.491676
185	0.701754	0.46875	0.477273	0.441176	0.53012	0.516667	0.393267	0.523815	0.517898
190	0.677966	0.448276	0.55914	0.558824	0.487805	0.544444	0.427252	0.546402	0.541658
195	0.642857	0.305556	0.5	0.387097	0.435897	0.45	0.308022	0.454281	0.453949
200	0.580645	0.470588	0.567901	0.507937	0.511628	0.527778	0.409936	0.52774	0.529302
205	0.689655	0.253521	0.463415	0.451613	0.528736	0.472222	0.338869	0.477388	0.474296
210	0.77193	0.328358	0.602151	0.333333	0.561798	0.527778	0.403414	0.519514	0.525314
215	0.655172	0.492308	0.528736	0.5	0.589744	0.55	0.437669	0.553192	0.551535
220	0.666667	0.363636	0.606742	0.387097	0.465116	0.5	0.370471	0.497852	0.50296
225	0.666667	0.3125	0.58427	0.4375	0.55	0.516667	0.393543	0.510187	0.515453
230	0.679245	0.5	0.651163	0.520548	0.55	0.577778	0.472756	0.580191	0.583162
235	0.631579	0.447761	0.534884	0.454545	0.47619	0.505556	0.37961	0.508992	0.507731
240	0.689655	0.38806	0.554217	0.444444	0.525	0.516667	0.397112	0.520275	0.520625
245	0.709677	0.376812	0.588235	0.523077	0.405063	0.516667	0.395529	0.520573	0.516458
250	0.647059	0.523077	0.617021	0.350877	0.526316	0.544444	0.42821	0.53287	0.539619
255	0.545455	0.382353	0.645833	0.349206	0.410256	0.477778	0.341426	0.466621	0.478259
260	0.666667	0.513514	0.574713	0.542373	0.481928	0.55	0.435052	0.555839	0.551783
265	0.584615	0.393939	0.606742	0.491803	0.405063	0.5	0.372823	0.496433	0.499069
270	0.551724	0.411765	0.613636	0.4	0.493827	0.5	0.372254	0.49419	0.503756
275	0.655738	0.358209	0.528736	0.4	0.517647	0.494444	0.364761	0.492066	0.493952
280	0.590164	0.4	0.581395	0.5	0.56	0.527778	0.410506	0.526312	0.531113
285	0.539683	0.307692	0.55814	0.483871	0.452381	0.472222	0.337904	0.468353	0.472783
290	0.666667	0.424242	0.45977	0.550725	0.461538	0.505556	0.38126	0.512588	0.502152
295	0.7	0.4	0.564706	0.482759	0.634146	0.555556	0.443495	0.556322	0.558466
300	0.526316	0.424242	0.615385	0.37931	0.5	0.5	0.369126	0.489051	0.500364
305	0.714286	0.441176	0.597701	0.327273	0.510638	0.522222	0.398463	0.518215	0.522886
310	0.730769	0.394366	0.465116	0.484848	0.494118	0.5	0.372396	0.513844	0.50484
315	0.721311	0.375	0.604651	0.567164	0.560976	0.566667	0.457459	0.56582	0.565148
320	0.7	0.412698	0.606742	0.434783	0.531646	0.538889	0.42218	0.537174	0.540427
325	0.666667	0.318841	0.597701	0.440678	0.487805	0.505556	0.379569	0.502338	0.506485
330	0.610169	0.483871	0.608696	0.454545	0.444444	0.522222	0.399004	0.520345	0.522944
335	0.631579	0.41791	0.545455	0.447761	0.592593	0.527778	0.40742	0.52706	0.530402
340	0.689655	0.56	0.597701	0.558824	0.527778	0.583333	0.481136	0.586792	0.583197
345	0.6875	0.333333	0.45977	0.646154	0.410256	0.5	0.374198	0.507403	0.493066
350	0.655172	0.457143	0.577778	0.42623	0.518519	0.527778	0.406025	0.526968	0.529375
355	0.721311	0.410959	0.541176	0.466667	0.567901	0.538889	0.422661	0.541603	0.539994
360	0.736842	0.413793	0.747253	0.506667	0.632911	0.616667	0.521477	0.607493	0.618299
365	0.590164	0.470588	0.517647	0.463768	0.467532	0.5	0.375609	0.50194	0.500308
370	0.75	0.328358	0.617021	0.474576	0.571429	0.55	0.43173	0.548277	0.551398
375	0.612903	0.34375	0.606742	0.461538	0.55	0.522222	0.400507	0.514987	0.522394
380	0.618182	0.515152	0.590909	0.539683	0.590909	0.572222	0.461781	0.570967	0.572876
385	0.655738	0.333333	0.561798	0.413793	0.511628	0.5	0.370627	0.495258	0.498952
390	0.6	0.441176	0.606742	0.625	0.607595	0.577778	0.470175	0.576103	0.578539
395	0.653846	0.371429	0.545455	0.393939	0.452381	0.477778	0.343563	0.48341	0.48456
400	0.698413	0.428571	0.555556	0.375	0.493151	0.511111	0.388156	0.510138	0.510984
405	0.539683	0.394366	0.643678	0.5	0.632911	0.55	0.43628	0.542128	0.554817
410	0.62069	0.342857	0.447059	0.424242	0.345679	0.427778	0.283021	0.436105	0.429034
415	0.701754	0.383562	0.5	0.545455	0.475	0.511111	0.388664	0.521154	0.513039
420	0.689655	0.507042	0.630435	0.491228	0.585366	0.583333	0.475039	0.580745	0.583887
425	0.626866	0.388889	0.511111	0.407407	0.441558	0.477778	0.345332	0.475166	0.474227
430	0.677419	0.523077	0.577778	0.52459	0.585366	0.577778	0.469152	0.577646	0.576666
435	0.516129	0.277778	0.551724	0.322581	0.545455	0.45	0.311156	0.442733	0.456147
440	0.655172	0.4	0.511628	0.551724	0.433735	0.5	0.372641	0.510452	0.50323
445	0.62069	0.419355	0.608696	0.5625	0.5	0.544444	0.426102	0.542248	0.543458
450	0.612903	0.314286	0.581395	0.366667	0.536585	0.488889	0.359008	0.482367	0.491507
455	0.6	0.461538	0.636364	0.477612	0.525	0.544444	0.42889	0.540103	0.546629
460	0.666667	0.349206	0.627907	0.597015	0.528736	0.555556	0.44246	0.553906	0.555319
465	0.633333	0.493151	0.62069	0.466667	0.475	0.538889	0.421843	0.537768	0.540489
470	0.678571	0.405797	0.651685	0.440678	0.574713	0.555556	0.440215	0.550289	0.558237
475	0.576271	0.507463	0.62069	0.461538	0.512195	0.538889	0.421486	0.535631	0.541537
480	0.774194	0.465753	0.52381	0.444444	0.413793	0.516667	0.394233	0.524399	0.515219
485	0.588235	0.314286	0.506024	0.4	0.405405	0.444444	0.308378	0.44279	0.443528
490	0.581818	0.363636	0.595238	0.378378	0.469136	0.477778	0.347715	0.477641	0.485749
495	0.62069	0.416667	0.528736	0.5	0.53012	0.516667	0.392973	0.519242	0.518531
500	0.656716	0.40625	0.62069	0.424242	0.5	0.527778	0.410446	0.52158	0.526948
505	0.571429	0.356164	0.541176	0.548387	0.52381	0.505556	0.379827	0.508193	0.509378
510	0.678571	0.30303	0.602151	0.47619	0.560976	0.527778	0.404664	0.524184	0.529252
515	0.690909	0.438356	0.525	0.461538	0.551724	0.527778	0.410285	0.533506	0.531355
520	0.551724	0.360656	0.555556	0.492754	0.560976	0.511111	0.386079	0.504333	0.509974
525	0.518519	0.366197	0.5	0.434783	0.461538	0.455556	0.317535	0.456207	0.458823
530	0.557377	0.289474	0.488372	0.413793	0.506329	0.45	0.311011	0.451069	0.454685
535	0.539683	0.333333	0.571429	0.413793	0.447368	0.466667	0.330523	0.461121	0.468132
540	0.526316	0.412698	0.552381	0.464286	0.531646	0.505556	0.373757	0.497465	0.503168
545	0.711864	0.342857	0.560976	0.466667	0.449438	0.5	0.373516	0.50636	0.504173
550	0.666667	0.333333	0.590909	0.463768	0.623377	0.533333	0.415857	0.535611	0.542097
555	0.590164	0.358974	0.517647	0.47619	0.493151	0.483333	0.35587	0.487225	0.487751
560	0.724138	0.369231	0.564706	0.615385	0.505747	0.55	0.435583	0.555841	0.549572
565	0.622951	0.277778	0.553191	0.4	0.564103	0.488889	0.356464	0.483605	0.490891
570	0.590164	0.465753	0.58427	0.516129	0.56	0.544444	0.429572	0.543263	0.546606
575	0.551724	0.45	0.6	0.515152	0.447368	0.511111	0.392921	0.512849	0.515815
580	0.545455	0.411765	0.55	0.380952	0.53012	0.488889	0.36276	0.483658	0.491222
585	0.677966	0.492754	0.627907	0.412698	0.53012	0.55	0.435529	0.548289	0.553052
590	0.618182	0.314286	0.590909	0.441176	0.43038	0.477778	0.345083	0.478987	0.483068
595	0.59375	0.314286	0.527473	0.415094	0.487805	0.472222	0.335995	0.467681	0.471301
600	0.542373	0.484848	0.539326	0.5625	0.463415	0.516667	0.392543	0.518492	0.516401
605	0.508475	0.202899	0.527473	0.4375	0.493506	0.438889	0.295092	0.43397	0.442174
610	0.596491	0.164384	0.457831	0.451613	0.494118	0.427778	0.282738	0.432887	0.433601
615	0.509091	0.450704	0.555556	0.382353	0.526316	0.488889	0.359084	0.484804	0.49332
620	0.610169	0.441558	0.493827	0.507937	0.5	0.505556	0.383505	0.510698	0.506746
625	0.509091	0.378378	0.590909	0.5	0.455696	0.488889	0.358773	0.486815	0.492813
630	0.548387	0.347826	0.5	0.451613	0.457831	0.461111	0.324966	0.461131	0.462228
635	0.533333	0.4	0.574713	0.444444	0.45	0.483333	0.352001	0.480498	0.485897
640	0.491803	0.351351	0.505747	0.433333	0.487179	0.455556	0.317712	0.453883	0.458896
645	0.642857	0.545455	0.627907	0.5	0.380952	0.533333	0.414866	0.539434	0.537631
650	0.571429	0.266667	0.561798	0.433333	0.55	0.477778	0.343878	0.476645	0.485144
655	0.7	0.42623	0.615385	0.493151	0.48	0.544444	0.430595	0.542953	0.543129
660	0.518519	0.363636	0.481928	0.514286	0.473684	0.466667	0.335266	0.470411	0.469651
665	0.571429	0.405797	0.564706	0.393939	0.467532	0.483333	0.354477	0.480681	0.486061
670	0.596491	0.241379	0.54902	0.485714	0.520548	0.488889	0.356952	0.47863	0.483231
675	0.615385	0.257143	0.470588	0.482759	0.463415	0.455556	0.317945	0.457858	0.455179
680	0.645161	0.487179	0.658537	0.412698	0.506667	0.544444	0.433783	0.542048	0.549401
685	0.517241	0.444444	0.561798	0.338462	0.342105	0.444444	0.303395	0.44081	0.445841
690	0.612903	0.356164	0.511111	0.481481	0.54321	0.5	0.37153	0.500974	0.501477
695	0.566667	0.371429	0.635294	0.37931	0.528736	0.505556	0.379255	0.496287	0.508927
700	0.666667	0.328767	0.551724	0.349206	0.441558	0.466667	0.332016	0.467585	0.470521
705	0.561404	0.368421	0.439024	0.41791	0.410256	0.433333	0.292791	0.439403	0.435725
710	0.77193	0.225806	0.53012	0.492754	0.516854	0.505556	0.381073	0.507493	0.504038
715	0.586207	0.384615	0.53012	0.352941	0.356164	0.438889	0.301264	0.44201	0.443327
720	0.539683	0.388889	0.666667	0.553846	0.465753	0.527778	0.41064	0.522968	0.530715
725	0.576271	0.32	0.611765	0.4375	0.415584	0.472222	0.340141	0.472224	0.478826
730	0.646154	0.428571	0.617284	0.459016	0.626506	0.561111	0.452713	0.555506	0.563061
735	0.491228	0.285714	0.561798	0.305085	0.447059	0.427778	0.279415	0.418177	0.430892
740	0.714286	0.5	0.617284	0.533333	0.421053	0.55	0.44209	0.557191	0.552721
745	0.509091	0.422535	0.54321	0.507042	0.414634	0.477778	0.348471	0.479302	0.480275
750	0.677966	0.314286	0.444444	0.542857	0.5	0.488889	0.362947	0.495911	0.487261
755	0.52459	0.371429	0.528736	0.405797	0.465753	0.461111	0.327075	0.459261	0.464392
760	0.655172	0.352941	0.581395	0.411765	0.425	0.483333	0.352897	0.485255	0.487503
765	0.6	0.382353	0.487805	0.523077	0.564706	0.511111	0.388563	0.511588	0.509943
770	0.677419	0.358209	0.536585	0.5	0.567901	0.527778	0.410972	0.528023	0.527608
775	0.62069	0.410959	0.651163	0.358209	0.421053	0.494444	0.368025	0.492415	0.500976
780	0.615385	0.373333	0.627907	0.392857	0.384615	0.483333	0.353715	0.478819	0.484626
785	0.533333	0.369231	0.433735	0.438356	0.455696	0.444444	0.306956	0.44607	0.443728
790	0.466667	0.360656	0.5625	0.338462	0.461538	0.45	0.307246	0.437964	0.449719
795	0.566667	0.303797	0.52381	0.440678	0.512821	0.466667	0.33358	0.469554	0.47402
800	0.615385	0.382353	0.553191	0.419355	0.571429	0.511111	0.382719	0.508342	0.513739
805	0.677419	0.323529	0.526316	0.444444	0.416667	0.477778	0.344317	0.477675	0.474862
810	0.634921	0.318841	0.577778	0.338983	0.43038	0.466667	0.33002	0.46018	0.466139
815	0.542373	0.307692	0.470588	0.5	0.528736	0.472222	0.337559	0.469878	0.470436
820	0.62069	0.375	0.545455	0.448276	0.493827	0.5	0.36773	0.496649	0.49837
825	0.655738	0.428571	0.564706	0.372881	0.494118	0.505556	0.379708	0.503203	0.506365
830	0.526316	0.285714	0.372093	0.53125	0.554217	0.45	0.309677	0.453918	0.449114
835	0.644068	0.31746	0.516129	0.47619	0.609756	0.516667	0.39098	0.512721	0.514989
840	0.548387	0.3125	0.627907	0.405063	0.434783	0.472222	0.345608	0.465728	0.476141
845	0.637681	0.347826	0.452381	0.440678	0.43038	0.461111	0.326996	0.461789	0.456105
850	0.62069	0.378378	0.522727	0.419355	0.461538	0.477778	0.34504	0.480538	0.48088
855	0.676923	0.354839	0.615385	0.380952	0.43038	0.5	0.372344	0.491696	0.49632
860	0.631579	0.41791	0.549451	0.507937	0.512195	0.522222	0.398453	0.523814	0.523162
865	0.615385	0.328358	0.494382	0.42623	0.384615	0.45	0.310205	0.449794	0.447078
870	0.655172	0.197183	0.47619	0.376812	0.307692	0.394444	0.2429	0.40261	0.398932
875	0.647059	0.411765	0.574713	0.444444	0.567568	0.533333	0.41784	0.52911	0.533156
880	0.553846	0.328767	0.517647	0.357143	0.493827	0.455556	0.318281	0.450246	0.456675
885	0.603175	0.258065	0.564706	0.441176	0.560976	0.494444	0.367669	0.485619	0.493248
890	0.571429	0.314286	0.55814	0.41791	0.469136	0.466667	0.331431	0.46618	0.471929
895	0.590164	0.347826	0.615385	0.428571	0.434783	0.488889	0.361898	0.483346	0.489996
900	0.548387	0.30303	0.519481	0.459459	0.419753	0.45	0.317259	0.450022	0.451736
905	0.610169	0.375	0.593407	0.4375	0.536585	0.516667	0.39179	0.510532	0.517139
910	0.52459	0.394366	0.55814	0.354839	0.55	0.483333	0.352542	0.476387	0.486972
915	0.631579	0.264706	0.62069	0.419355	0.465116	0.483333	0.350356	0.480289	0.488188
920	0.6	0.27027	0.44186	0.448276	0.390244	0.422222	0.274975	0.43013	0.425192
925	0.666667	0.266667	0.58427	0.388889	0.526316	0.494444	0.368338	0.486562	0.493553
930	0.533333	0.358974	0.54321	0.37931	0.481928	0.461111	0.326756	0.459351	0.466567
935	0.603175	0.285714	0.60241	0.447761	0.549451	0.511111	0.388953	0.497702	0.506634
940	0.542373	0.314286	0.468085	0.470588	0.405797	0.438889	0.297115	0.440226	0.438087
945	0.491228	0.358209	0.505495	0.347826	0.394737	0.422222	0.274904	0.419499	0.424687
950	0.576923	0.415584	0.534884	0.580645	0.53012	0.522222	0.400967	0.527631	0.526327
955	0.584615	0.4	0.629213	0.447761	0.531646	0.527778	0.408836	0.518647	0.52754
960	0.644068	0.421053	0.567901	0.394366	0.493151	0.5	0.379678	0.504108	0.507301
965	0.517241	0.333333	0.419753	0.4	0.357143	0.4	0.249418	0.405494	0.402063
970	0.610169	0.412698	0.413793	0.492754	0.512195	0.483333	0.352346	0.488322	0.480805
975	0.509091	0.360656	0.595745	0.521739	0.395062	0.483333	0.349503	0.476458	0.480639
980	0.590164	0.483871	0.551724	0.53125	0.511628	0.533333	0.414123	0.533727	0.532932
985	0.492308	0.382353	0.533333	0.433333	0.441558	0.461111	0.323952	0.456577	0.461473
990	0.52459	0.34375	0.516129	0.349206	0.481013	0.45	0.307857	0.442938	0.45007
995	0.646154	0.393939	0.627907	0.387097	0.54321	0.527778	0.408693	0.519661	0.528526
1000	0.655738	0.457143	0.637363	0.539683	0.586667	0.577778	0.470588	0.575318	0.579455
1005	0.666667	0.485714	0.585366	0.507042	0.545455	0.555556	0.447314	0.558049	0.55805
1010	0.62069	0.424242	0.55814	0.513514	0.526316	0.527778	0.411208	0.52858	0.528983
1015	0.607143	0.424242	0.578313	0.428571	0.517647	0.511111	0.388567	0.511183	0.515936
1020	0.612903	0.441176	0.575	0.5	0.487805	0.522222	0.404876	0.523377	0.524211
1025	0.7	0.412698	0.511628	0.434783	0.414634	0.488889	0.359913	0.494749	0.488939
1030	0.634921	0.298507	0.482759	0.529412	0.426667	0.472222	0.340446	0.474453	0.468493
1035	0.571429	0.380952	0.52381	0.454545	0.47619	0.483333	0.353409	0.481385	0.4829
1040	0.62069	0.373333	0.590909	0.459016	0.435897	0.494444	0.366043	0.495969	0.498528
1045	0.580645	0.342857	0.545455	0.483871	0.512821	0.494444	0.366185	0.49313	0.496284
1050	0.561404	0.235294	0.461538	0.4	0.363636	0.4	0.255681	0.404374	0.403593
1055	0.631579	0.351351	0.461538	0.375	0.45977	0.45	0.313417	0.455848	0.453907
1060	0.610169	0.40625	0.533333	0.428571	0.545455	0.505556	0.380387	0.504756	0.507715
1065	0.642857	0.371429	0.553191	0.372881	0.518519	0.494444	0.36223	0.491775	0.496365
1070	0.535714	0.328358	0.545455	0.5	0.54321	0.494444	0.365573	0.490547	0.495997
1075	0.6	0.358209	0.593407	0.492308	0.545455	0.522222	0.400149	0.517876	0.523577
1080	0.7	0.28125	0.53012	0.56338	0.487805	0.511111	0.38971	0.512511	0.507768
1085	0.779661	0.410959	0.505747	0.41791	0.351351	0.483333	0.354297	0.493126	0.482692
1090	0.566667	0.323529	0.536082	0.430769	0.514286	0.477778	0.344335	0.474267	0.479525
1095	0.548387	0.405405	0.58427	0.421053	0.512821	0.5	0.372765	0.494387	0.502219
1100	0.610169	0.3	0.533333	0.485714	0.469136	0.483333	0.35166	0.479671	0.480375
1105	0.631579	0.432432	0.425	0.612903	0.390805	0.483333	0.354104	0.498544	0.483173
1110	0.566038	0.378378	0.60241	0.477612	0.554217	0.516667	0.395649	0.515731	0.5237
1115	0.666667	0.438356	0.505263	0.472727	0.545455	0.522222	0.398448	0.525694	0.522733
1120	0.65625	0.42623	0.533333	0.459016	0.428571	0.5	0.371392	0.50068	0.497252
1125	0.548387	0.394366	0.555556	0.40678	0.384615	0.461111	0.323222	0.457941	0.461117
1130	0.5	0.328358	0.511628	0.48	0.425	0.45	0.312071	0.448997	0.451152
1135	0.581818	0.363636	0.591837	0.516129	0.481013	0.511111	0.382548	0.506887	0.510525
1140	0.482759	0.333333	0.511628	0.4	0.405063	0.427778	0.282993	0.426557	0.431412
1145	0.523077	0.43038	0.533333	0.31746	0.384615	0.438889	0.30471	0.437773	0.442953
1150	0.535714	0.411765	0.568421	0.430769	0.552632	0.505556	0.377677	0.49986	0.507893
1155	0.62069	0.268657	0.494624	0.338983	0.53012	0.455556	0.313189	0.450615	0.455652
1160	0.491228	0.352941	0.534884	0.41791	0.560976	0.477778	0.345205	0.471588	0.480942
1165	0.509091	0.346667	0.452381	0.47619	0.506024	0.455556	0.317749	0.458071	0.458324
1170	0.553846	0.285714	0.487805	0.477612	0.481928	0.461111	0.327176	0.457381	0.458357
1175	0.71875	0.314286	0.517647	0.474576	0.463415	0.494444	0.366733	0.497735	0.493233
1180	0.666667	0.238806	0.536082	0.590164	0.469136	0.494444	0.361178	0.500171	0.496385
1185	0.509091	0.363636	0.465116	0.322581	0.4	0.411111	0.261546	0.412085	0.415008
1190	0.666667	0.333333	0.488372	0.491228	0.564706	0.505556	0.379172	0.508861	0.506537
1195	0.591549	0.5	0.627907	0.421053	0.486486	0.533333	0.418961	0.525399	0.531912
1200	0.542373	0.432432	0.571429	0.285714	0.45	0.466667	0.329011	0.45639	0.465987
1205	0.517241	0.457143	0.469136	0.358209	0.404762	0.438889	0.298549	0.441298	0.441537
1210	0.654545	0.461538	0.517647	0.566667	0.585366	0.55	0.436733	0.557153	0.553011
1215	0.526316	0.433333	0.545455	0.485714	0.423529	0.483333	0.351548	0.482869	0.484087
1220	0.666667	0.376812	0.545455	0.5	0.422535	0.5	0.376706	0.502294	0.498491
1225	0.646154	0.282051	0.54321	0.40625	0.388889	0.45	0.317058	0.453311	0.453939
1230	0.551724	0.289855	0.54321	0.486486	0.538462	0.483333	0.357252	0.481947	0.487598
1235	0.607143	0.352941	0.533333	0.4375	0.512195	0.488889	0.356921	0.488622	0.491366
1240	0.597015	0.349206	0.556701	0.517241	0.453333	0.5	0.371335	0.494699	0.495034
1245	0.603175	0.472222	0.567901	0.451613	0.512195	0.522222	0.403867	0.521421	0.523973
1250	0.666667	0.438356	0.512195	0.60274	0.506667	0.538889	0.427429	0.545325	0.537377
1255	0.5625	0.393939	0.581395	0.42623	0.457831	0.488889	0.359124	0.484379	0.489978
1260	0.636364	0.369231	0.578313	0.507937	0.433735	0.505556	0.382128	0.505116	0.504673
1265	0.545455	0.345679	0.493827	0.434783	0.459459	0.45	0.316399	0.455841	0.457315
1270	0.557377	0.272727	0.477273	0.369231	0.525	0.444444	0.302951	0.440322	0.445543
1275	0.645161	0.333333	0.518519	0.366197	0.432432	0.455556	0.323415	0.459129	0.459976
1280	0.642857	0.484848	0.586957	0.405797	0.571429	0.538889	0.42112	0.538378	0.543513
1285	0.53125	0.342857	0.431818	0.430769	0.383562	0.422222	0.277564	0.424051	0.420362
1290	0.603175	0.380952	0.588235	0.540541	0.56	0.538889	0.426664	0.534581	0.53826
1295	0.612903	0.383562	0.47619	0.272727	0.346667	0.416667	0.271866	0.41841	0.417821
1300	0.698413	0.412698	0.597701	0.507463	0.5	0.544444	0.429816	0.543255	0.542716
1305	0.615385	0.441176	0.564706	0.491803	0.469136	0.516667	0.395122	0.516441	0.516305
1310	0.5625	0.455696	0.589744	0.1875	0.453333	0.455556	0.32472	0.449755	0.462667
1315	0.603175	0.375	0.531915	0.372881	0.45	0.472222	0.335188	0.466594	0.469464
1320	0.631579	0.366197	0.47619	0.56	0.383562	0.477778	0.350469	0.483506	0.473929
1325	0.571429	0.333333	0.545455	0.363636	0.47619	0.461111	0.322654	0.458009	0.464671
1330	0.5625	0.324324	0.534884	0.327273	0.518519	0.461111	0.324687	0.4535	0.462401
1335	0.6	0.333333	0.561798	0.451613	0.494382	0.494444	0.363679	0.488225	0.492347
1340	0.618182	0.434783	0.526316	0.440678	0.390244	0.477778	0.34051	0.48204	0.479068
1345	0.53125	0.438356	0.581395	0.509091	0.414634	0.494444	0.366377	0.494945	0.497057
1350	0.526316	0.35443	0.549451	0.327869	0.388889	0.433333	0.289973	0.429391	0.436467
1355	0.5	0.371429	0.622222	0.412698	0.444444	0.477778	0.343092	0.470159	0.481138
1360	0.507463	0.363636	0.555556	0.327273	0.450704	0.45	0.312707	0.440926	0.450692
1365	0.517241	0.419753	0.506024	0.464286	0.463415	0.472222	0.340159	0.474144	0.475353
1370	0.607143	0.276923	0.549451	0.347826	0.379747	0.433333	0.287987	0.432218	0.436523
1375	0.610169	0.328767	0.608696	0.440678	0.519481	0.505556	0.378428	0.501558	0.509289
1380	0.526316	0.315789	0.44186	0.523077	0.473684	0.45	0.31203	0.456145	0.453139
1385	0.459016	0.352941	0.522727	0.430769	0.487179	0.455556	0.317444	0.450527	0.457912
1390	0.666667	0.447368	0.473684	0.428571	0.518519	0.5	0.379956	0.506962	0.502645
1395	0.537313	0.373333	0.488372	0.352941	0.375	0.427778	0.290241	0.425392	0.426771
1400	0.516129	0.285714	0.541176	0.318841	0.493827	0.438889	0.297987	0.431138	0.442465
1405	0.561404	0.371429	0.434783	0.387097	0.455696	0.438889	0.293736	0.442082	0.440384
1410	0.645161	0.410959	0.595238	0.372881	0.463415	0.5	0.374098	0.497531	0.502411
1415	0.42623	0.46875	0.539326	0.366197	0.373333	0.438889	0.297939	0.434767	0.441502
1420	0.615385	0.373333	0.585366	0.328767	0.538462	0.483333	0.356614	0.488262	0.497879
1425	0.596491	0.393939	0.644444	0.430769	0.560976	0.533333	0.413085	0.525324	0.536168
1430	0.542373	0.4	0.545455	0.454545	0.583333	0.505556	0.382533	0.505141	0.511768
1435	0.567164	0.422535	0.575	0.349206	0.43038	0.472222	0.343032	0.468857	0.475212
1440	0.612903	0.246575	0.568182	0.366667	0.571429	0.477778	0.345539	0.473151	0.483579
1445	0.597015	0.327869	0.505747	0.387097	0.506024	0.472222	0.338567	0.46475	0.468128
1450	0.548387	0.4	0.602151	0.16	0.494118	0.466667	0.327382	0.440931	0.458128
1455	0.581818	0.4	0.58427	0.38806	0.571429	0.511111	0.385346	0.505115	0.514465
1460	0.606061	0.352941	0.488372	0.276923	0.426667	0.433333	0.292148	0.430193	0.433207
1465	0.586207	0.264706	0.580645	0.422535	0.371429	0.45	0.311546	0.445104	0.449612
1470	0.539683	0.349206	0.482759	0.47619	0.47619	0.466667	0.330615	0.464806	0.464854
1475	0.689655	0.388889	0.561798	0.356164	0.441176	0.483333	0.356626	0.487537	0.48895
1480	0.606061	0.376812	0.571429	0.392857	0.447059	0.483333	0.352919	0.478843	0.483238
1485	0.571429	0.273973	0.449438	0.507042	0.366197	0.427778	0.284908	0.433616	0.427564
1490	0.539683	0.323529	0.522727	0.4	0.395062	0.438889	0.29551	0.4362	0.439405
1495	0.5	0.358974	0.470588	0.515152	0.450704	0.455556	0.321841	0.459084	0.457762
1500	0.666667	0.347826	0.659091	0.338983	0.571429	0.527778	0.406321	0.516799	0.529927
1505	0.483871	0.363636	0.564706	0.387097	0.459459	0.455556	0.32048	0.451754	0.461245
1510	0.576271	0.428571	0.608696	0.4	0.594595	0.527778	0.40764	0.521627	0.532454
1515	0.642857	0.366197	0.564706	0.434783	0.556962	0.511111	0.388716	0.513101	0.517486
1520	0.590164	0.43038	0.461538	0.441176	0.513514	0.483333	0.360145	0.487354	0.484994
1525	0.596491	0.380952	0.512195	0.42623	0.552632	0.488889	0.364052	0.4937	0.496598
1530	0.612903	0.394737	0.555556	0.440678	0.438356	0.488889	0.360154	0.488446	0.48947
1535	0.566667	0.373333	0.55814	0.459016	0.435897	0.477778	0.346188	0.478611	0.481268
1540	0.542373	0.421053	0.586957	0.430769	0.528736	0.511111	0.384364	0.501977	0.510065
1545	0.56	0.342105	0.414634	0.352941	0.404762	0.405556	0.256047	0.414888	0.412226
1550	0.676923	0.383562	0.547619	0.4	0.487179	0.5	0.375589	0.499057	0.500004
1555	0.507463	0.4	0.531915	0.42623	0.465753	0.472222	0.338053	0.466272	0.471107
1560	0.557377	0.535211	0.551724	0.338462	0.447368	0.488889	0.360462	0.486028	0.490294
1565	0.53125	0.338462	0.43956	0.360656	0.329114	0.4	0.24599	0.399808	0.39749
1570	0.571429	0.360656	0.537634	0.553846	0.512821	0.511111	0.385806	0.507277	0.507683
1575	0.482759	0.415584	0.512195	0.363636	0.409091	0.438889	0.296816	0.436653	0.441496
1580	0.571429	0.294118	0.488372	0.545455	0.47619	0.472222	0.337583	0.475113	0.472879
1585	0.596491	0.307692	0.52381	0.415584	0.493506	0.466667	0.335694	0.467417	0.470958
1590	0.5	0.333333	0.53012	0.34375	0.506329	0.45	0.313727	0.442707	0.452709
1595	0.6	0.393939	0.534884	0.515152	0.463415	0.5	0.373285	0.501478	0.499967
1600	0.634921	0.314286	0.494118	0.363636	0.473684	0.455556	0.31991	0.456129	0.457432
1605	0.727273	0.483871	0.494382	0.4375	0.506329	0.527778	0.40842	0.529871	0.523217
1610	0.666667	0.41791	0.6	0.467532	0.4	0.505556	0.382424	0.510422	0.509724
1615	0.686567	0.314286	0.413793	0.433333	0.315789	0.427778	0.28412	0.432754	0.420431
1620	0.65625	0.451613	0.586957	0.4375	0.512821	0.533333	0.414116	0.529028	0.531512
1625	0.6	0.444444	0.528736	0.4375	0.604651	0.527778	0.406937	0.523066	0.52685
1630	0.631579	0.459459	0.58427	0.46875	0.552632	0.538889	0.422228	0.539338	0.54255
1635	0.617647	0.361111	0.505747	0.459016	0.527778	0.494444	0.369634	0.49426	0.494488
1640	0.517241	0.356164	0.564706	0.393443	0.506024	0.472222	0.338101	0.467516	0.476916
1645	0.634921	0.349206	0.6	0.441176	0.465116	0.5	0.376482	0.498084	0.502453
1650	0.631579	0.378378	0.494382	0.307692	0.48	0.455556	0.317739	0.458406	0.460828
1655	0.526316	0.352941	0.590909	0.388889	0.533333	0.483333	0.354071	0.478478	0.49009
1660	0.71875	0.369231	0.666667	0.4375	0.467532	0.538889	0.42197	0.531936	0.536975
1665	0.508475	0.422535	0.565217	0.358209	0.422535	0.461111	0.325066	0.455394	0.462916
1670	0.654545	0.352941	0.517647	0.463768	0.554217	0.505556	0.380681	0.508624	0.508857
1675	0.6	0.422535	0.635294	0.448276	0.534884	0.533333	0.414453	0.528198	0.536561
1680	0.655738	0.421053	0.488372	0.5	0.571429	0.522222	0.402565	0.527318	0.523851
1685	0.472727	0.35443	0.470588	0.382353	0.383562	0.411111	0.265104	0.412732	0.415109
1690	0.566667	0.233333	0.55814	0.584615	0.516854	0.5	0.37238	0.491922	0.494974
1695	0.656716	0.277778	0.533333	0.363636	0.461538	0.461111	0.329455	0.4586	0.461724
1700	0.655738	0.295082	0.55914	0.514286	0.4	0.488889	0.359222	0.484849	0.482568
1705	0.644068	0.26087	0.511628	0.431373	0.505263	0.472222	0.335851	0.47064	0.472167
1710	0.517241	0.4	0.452381	0.387097	0.493827	0.45	0.311333	0.450109	0.451787
1715	0.529412	0.366197	0.556962	0.387097	0.45	0.461111	0.329494	0.457934	0.464875
1720	0.542373	0.438356	0.597701	0.412698	0.512821	0.505556	0.380538	0.50079	0.509406
1725	0.533333	0.30303	0.543478	0.385965	0.447059	0.45	0.306311	0.442573	0.449547
1730	0.580645	0.338028	0.511628	0.358209	0.459459	0.45	0.313104	0.449594	0.453468
1735	0.52459	0.507463	0.590909	0.461538	0.43038	0.505556	0.380022	0.502976	0.506799
1740	0.631579	0.465753	0.540541	0.393939	0.466667	0.494444	0.371758	0.499696	0.500237
1745	0.529412	0.405405	0.5	0.363636	0.388889	0.438889	0.304046	0.437468	0.43936
1750	0.606061	0.430769	0.470588	0.516129	0.512195	0.505556	0.381236	0.507148	0.502181
1755	0.509091	0.285714	0.468085	0.539683	0.384615	0.433333	0.286131	0.437438	0.434177
1760	0.5	0.349206	0.493827	0.473684	0.475	0.461111	0.329561	0.458344	0.460662
1765	0.666667	0.268657	0.470588	0.46875	0.452381	0.461111	0.324185	0.465409	0.460704
1770	0.56338	0.376812	0.629213	0.415094	0.512821	0.511111	0.388372	0.499464	0.510135
1775	0.5	0.387097	0.617021	0.372881	0.539326	0.5	0.368014	0.483265	0.497628
1780	0.709677	0.342857	0.512195	0.434783	0.493506	0.494444	0.370341	0.498604	0.495807
1785	0.590164	0.338028	0.565217	0.433333	0.5	0.488889	0.357857	0.485349	0.490749
1790	0.489796	0.373333	0.446809	0.478873	0.507042	0.455556	0.317846	0.459171	0.459328
1795	0.529412	0.277778	0.533333	0.192308	0.358974	0.394444	0.240143	0.378361	0.389297
1800	0.542373	0.333333	0.5	0.473684	0.478873	0.466667	0.335603	0.465653	0.467073
1805	0.666667	0.422535	0.494118	0.507937	0.453333	0.505556	0.383229	0.508918	0.501807
1810	0.580645	0.328358	0.521739	0.436364	0.428571	0.461111	0.32075	0.459136	0.460326
1815	0.618182	0.484848	0.543478	0.358209	0.45	0.488889	0.356926	0.490944	0.492595
1820	0.517241	0.352941	0.444444	0.416667	0.469136	0.438889	0.300075	0.440086	0.440392
1825	0.596491	0.428571	0.541176	0.363636	0.512195	0.488889	0.359571	0.488414	0.493253
1830	0.631579	0.424242	0.555556	0.387097	0.541176	0.511111	0.384217	0.50793	0.512378
1835	0.590164	0.5	0.560976	0.371429	0.554217	0.516667	0.396926	0.515357	0.521369
1840	0.517241	0.405405	0.555556	0.424242	0.555556	0.494444	0.367489	0.4916	0.49997
1845	0.526316	0.298507	0.488889	0.333333	0.475	0.427778	0.280764	0.424409	0.430926
1850	0.553846	0.361111	0.511111	0.333333	0.41791	0.438889	0.300222	0.435462	0.439638
1855	0.603175	0.333333	0.554217	0.405797	0.493151	0.477778	0.350377	0.477935	0.482963
1860	0.553846	0.451613	0.510638	0.484848	0.410959	0.483333	0.352356	0.482381	0.479775
1865	0.596491	0.34375	0.531915	0.4	0.45	0.466667	0.328026	0.464431	0.467178
1870	0.529412	0.435897	0.461538	0.376812	0.358209	0.433333	0.300958	0.432374	0.430115
1875	0.59375	0.40678	0.521739	0.483871	0.457831	0.494444	0.364054	0.492794	0.491397
1880	0.523077	0.21875	0.528736	0.363636	0.487179	0.433333	0.290781	0.424276	0.434011
1885	0.466667	0.30303	0.494624	0.349206	0.333333	0.394444	0.23799	0.389372	0.394019
1890	0.472727	0.523077	0.5	0.438356	0.531646	0.494444	0.367078	0.493161	0.496771
1895	0.655738	0.405405	0.58427	0.37931	0.461538	0.5	0.372654	0.497252	0.500877
1900	0.653846	0.347826	0.622222	0.441176	0.419753	0.494444	0.364628	0.496965	0.500719
1905	0.586207	0.285714	0.580645	0.470588	0.435897	0.477778	0.343513	0.47181	0.476157
1910	0.545455	0.314286	0.426966	0.271186	0.289474	0.372222	0.213039	0.369473	0.368117
1915	0.575758	0.438356	0.493827	0.333333	0.45	0.461111	0.327941	0.458255	0.460126
1920	0.606061	0.366197	0.54321	0.358209	0.346667	0.444444	0.30904	0.444069	0.445282
1925	0.622951	0.514286	0.585366	0.5	0.549451	0.555556	0.44363	0.554411	0.555981
1930	0.518519	0.208955	0.549451	0.38806	0.444444	0.427778	0.279994	0.421886	0.431226
1935	0.518519	0.305085	0.583333	0.352941	0.433735	0.45	0.306119	0.438723	0.449405
1940	0.526316	0.428571	0.551724	0.405405	0.361111	0.455556	0.321058	0.454626	0.457249
1945	0.612903	0.3125	0.568182	0.547945	0.383562	0.488889	0.362539	0.485018	0.483087
1950	0.535714	0.383562	0.555556	0.447761	0.432432	0.472222	0.338738	0.471005	0.474816
1955	0.57971	0.387097	0.454545	0.52459	0.375	0.461111	0.325084	0.464189	0.455901
1960	0.551724	0.38806	0.666667	0.492308	0.475	0.522222	0.399589	0.514752	0.524353
1965	0.542373	0.277778	0.505747	0.412698	0.43038	0.433333	0.28937	0.433795	0.437178
1970	0.631579	0.347826	0.494118	0.575758	0.506024	0.505556	0.380303	0.511061	0.505763
1975	0.580645	0.539683	0.631579	0.4	0.45	0.527778	0.404859	0.520381	0.526569
1980	0.666667	0.4	0.534884	0.428571	0.405405	0.483333	0.355221	0.487105	0.484176
1985	0.46875	0.405797	0.541176	0.481481	0.477273	0.477778	0.344594	0.474896	0.480183
1990	0.516129	0.478873	0.604651	0.470588	0.547945	0.527778	0.411346	0.523637	0.53207
1995	0.481481	0.358209	0.488372	0.363636	0.390805	0.416667	0.266869	0.416501	0.420386
2000	0.4	0.394737	0.577778	0.410959	0.30303	0.427778	0.28697	0.417301	0.425194

## Sheet: SVM
Number of features	Pre-vaccination	ChAdOx1-Onset	MenACWY-Onset	ChAdOx1-7D	MenACWY-7D	ACC	MCC	Macro F1	Weighted F1
5	0.705882	0.327869	0.582278	0.463415	0.457143	0.511111	0.400424	0.507317	0.507237
10	0.707692	0.438356	0.578313	0.444444	0.578947	0.55	0.439721	0.549551	0.551332
15	0.738462	0.506667	0.606742	0.483871	0.492754	0.566667	0.460582	0.565699	0.563174
20	0.75	0.512821	0.593407	0.464286	0.507042	0.566667	0.459176	0.565511	0.562669
25	0.754098	0.533333	0.482759	0.59375	0.547945	0.572222	0.466456	0.582377	0.569093
30	0.698413	0.513514	0.539326	0.516129	0.583333	0.566667	0.458929	0.570143	0.566382
35	0.827586	0.630137	0.574713	0.507463	0.56	0.611111	0.51462	0.61998	0.611055
40	0.813559	0.666667	0.574713	0.539683	0.575342	0.627778	0.536644	0.633993	0.624357
45	0.786885	0.647887	0.597701	0.553846	0.578947	0.627778	0.535011	0.633053	0.625801
50	0.833333	0.619718	0.629213	0.523077	0.586667	0.633333	0.541396	0.638402	0.632978
55	0.806452	0.638889	0.619048	0.584615	0.597403	0.644444	0.557237	0.649281	0.642209
60	0.827586	0.666667	0.613636	0.571429	0.631579	0.655556	0.569582	0.662179	0.654881
65	0.779661	0.666667	0.597403	0.558824	0.617284	0.638889	0.553856	0.643968	0.637564
70	0.779661	0.675676	0.578947	0.588235	0.60241	0.638889	0.554014	0.644986	0.63591
75	0.779661	0.666667	0.578947	0.567164	0.60241	0.633333	0.546986	0.63897	0.630747
80	0.779661	0.657895	0.578947	0.567164	0.585366	0.627778	0.540319	0.633807	0.625256
85	0.779661	0.648649	0.578947	0.567164	0.595238	0.627778	0.539697	0.633932	0.62581
90	0.779661	0.64	0.578947	0.567164	0.578313	0.622222	0.532989	0.628817	0.620369
95	0.8	0.666667	0.582278	0.558824	0.564103	0.627778	0.539387	0.634374	0.624778
100	0.8	0.666667	0.582278	0.529412	0.538462	0.616667	0.525411	0.623364	0.614035
105	0.786885	0.675676	0.592593	0.515152	0.538462	0.616667	0.523882	0.621753	0.61389
110	0.779661	0.693333	0.592593	0.507463	0.538462	0.616667	0.524012	0.622302	0.614682
115	0.741935	0.657143	0.658537	0.550725	0.571429	0.633333	0.544829	0.635954	0.633908
120	0.766667	0.617647	0.597701	0.521739	0.552632	0.605556	0.50753	0.611277	0.605654
125	0.766667	0.608696	0.574713	0.521739	0.533333	0.594444	0.493892	0.601029	0.593615
130	0.766667	0.617647	0.590909	0.521739	0.533333	0.6	0.50043	0.606059	0.599485
135	0.779661	0.617647	0.597701	0.542857	0.552632	0.611111	0.514654	0.6181	0.611267
140	0.779661	0.626866	0.613636	0.542857	0.552632	0.616667	0.521218	0.62313	0.617118
145	0.733333	0.550725	0.608696	0.545455	0.520548	0.588889	0.485102	0.591751	0.58753
150	0.833333	0.626866	0.630435	0.567164	0.540541	0.633333	0.540833	0.639668	0.631449
155	0.819672	0.6	0.651685	0.606061	0.567568	0.644444	0.555865	0.648997	0.64251
160	0.819672	0.617647	0.666667	0.606061	0.56	0.65	0.562083	0.654009	0.647933
165	0.819672	0.617647	0.666667	0.606061	0.56	0.65	0.562083	0.654009	0.647933
170	0.806452	0.666667	0.659341	0.59375	0.597403	0.661111	0.574992	0.664722	0.659345
175	0.806452	0.656716	0.659341	0.603175	0.597403	0.661111	0.574875	0.664617	0.659092
180	0.83871	0.656716	0.659341	0.59375	0.578947	0.661111	0.575258	0.665493	0.658514
185	0.83871	0.666667	0.659341	0.615385	0.578947	0.666667	0.582385	0.67181	0.663944
190	0.83871	0.666667	0.659341	0.615385	0.578947	0.666667	0.582385	0.67181	0.663944
195	0.78125	0.636364	0.666667	0.5625	0.605263	0.65	0.561941	0.650409	0.648224
200	0.793651	0.597015	0.637363	0.571429	0.605263	0.638889	0.547345	0.640944	0.636845
205	0.779661	0.518519	0.473684	0.588235	0.552632	0.572222	0.472998	0.582546	0.568274
210	0.827586	0.518519	0.467532	0.597015	0.571429	0.583333	0.485848	0.596416	0.580134
215	0.827586	0.518519	0.467532	0.597015	0.571429	0.583333	0.485848	0.596416	0.580134
220	0.827586	0.536585	0.5	0.575758	0.589744	0.594444	0.500351	0.605935	0.592553
225	0.813559	0.53012	0.48	0.584615	0.589744	0.588889	0.494211	0.599608	0.585362
230	0.813559	0.53012	0.48	0.584615	0.589744	0.588889	0.494211	0.599608	0.585362
235	0.813559	0.53012	0.48	0.584615	0.589744	0.588889	0.494211	0.599608	0.585362
240	0.813559	0.53012	0.48	0.584615	0.589744	0.588889	0.494211	0.599608	0.585362
245	0.806452	0.512195	0.453333	0.626866	0.594595	0.588889	0.495716	0.598688	0.582114
250	0.825397	0.567901	0.459459	0.606061	0.631579	0.611111	0.523496	0.618079	0.601936
255	0.83871	0.575	0.48	0.597015	0.631579	0.616667	0.52957	0.624461	0.609238
260	0.766667	0.571429	0.473684	0.555556	0.533333	0.572222	0.473416	0.580134	0.566039
265	0.766667	0.589744	0.467532	0.571429	0.533333	0.577778	0.47949	0.585741	0.570436
270	0.78125	0.567568	0.467532	0.583333	0.520548	0.577778	0.48052	0.584046	0.567792
275	0.8	0.567568	0.467532	0.591549	0.520548	0.583333	0.487438	0.589439	0.572182
280	0.8	0.567568	0.467532	0.591549	0.520548	0.583333	0.487438	0.589439	0.572182
285	0.75	0.6	0.481928	0.583333	0.507042	0.577778	0.477509	0.584461	0.569385
290	0.75	0.6	0.463415	0.583333	0.5	0.572222	0.470664	0.57935	0.562947
295	0.75	0.6	0.463415	0.583333	0.5	0.572222	0.470664	0.57935	0.562947
300	0.75	0.6	0.463415	0.583333	0.5	0.572222	0.470664	0.57935	0.562947
305	0.75	0.6	0.463415	0.583333	0.5	0.572222	0.470664	0.57935	0.562947
310	0.75	0.6	0.463415	0.583333	0.5	0.572222	0.470664	0.57935	0.562947
315	0.730159	0.617647	0.469136	0.586667	0.493151	0.572222	0.471474	0.579352	0.563475
320	0.786885	0.586667	0.435897	0.611111	0.540541	0.583333	0.486267	0.59222	0.573124
325	0.786885	0.60274	0.475	0.575342	0.547945	0.588889	0.492447	0.597583	0.582006
330	0.786885	0.594595	0.455696	0.575342	0.547945	0.583333	0.486151	0.592093	0.575472
335	0.786885	0.594595	0.455696	0.575342	0.547945	0.583333	0.486151	0.592093	0.575472
340	0.754098	0.567568	0.447368	0.567568	0.586667	0.577778	0.48062	0.584654	0.570585
345	0.754098	0.567568	0.447368	0.567568	0.586667	0.577778	0.48062	0.584654	0.570585
350	0.754098	0.567568	0.447368	0.567568	0.586667	0.577778	0.48062	0.584654	0.570585
355	0.733333	0.586667	0.421053	0.638889	0.571429	0.583333	0.486494	0.590274	0.572285
360	0.721311	0.586667	0.426667	0.638889	0.571429	0.583333	0.48725	0.588992	0.571814
365	0.721311	0.586667	0.426667	0.638889	0.571429	0.583333	0.48725	0.588992	0.571814
370	0.721311	0.586667	0.426667	0.638889	0.571429	0.583333	0.48725	0.588992	0.571814
375	0.779661	0.567568	0.415584	0.630137	0.571429	0.583333	0.485911	0.592876	0.573361
380	0.825397	0.575342	0.410256	0.637681	0.571429	0.594444	0.498626	0.604021	0.582021
385	0.825397	0.575342	0.410256	0.637681	0.571429	0.594444	0.498626	0.604021	0.582021
390	0.825397	0.575342	0.410256	0.637681	0.571429	0.594444	0.498626	0.604021	0.582021
395	0.8	0.540541	0.421053	0.60274	0.597403	0.583333	0.486629	0.592347	0.574461
400	0.8	0.540541	0.421053	0.60274	0.597403	0.583333	0.486629	0.592347	0.574461
405	0.8	0.540541	0.421053	0.60274	0.597403	0.583333	0.486629	0.592347	0.574461
410	0.8	0.540541	0.421053	0.60274	0.597403	0.583333	0.486629	0.592347	0.574461
415	0.8	0.540541	0.421053	0.60274	0.597403	0.583333	0.486629	0.592347	0.574461
420	0.8	0.540541	0.421053	0.60274	0.597403	0.583333	0.486629	0.592347	0.574461
425	0.8	0.540541	0.421053	0.60274	0.597403	0.583333	0.486629	0.592347	0.574461
430	0.8	0.540541	0.441558	0.60274	0.605263	0.588889	0.493278	0.59802	0.581606
435	0.8	0.540541	0.441558	0.60274	0.605263	0.588889	0.493278	0.59802	0.581606
440	0.774194	0.555556	0.435897	0.594595	0.594595	0.583333	0.486599	0.590967	0.574935
445	0.761905	0.535211	0.461538	0.575342	0.613333	0.583333	0.486045	0.589466	0.57698
450	0.761905	0.535211	0.455696	0.611111	0.586667	0.583333	0.485178	0.590118	0.575342
455	0.819672	0.547945	0.461538	0.630137	0.586667	0.6	0.506935	0.609192	0.59168
460	0.819672	0.571429	0.481013	0.621622	0.605263	0.611111	0.520059	0.6198	0.603887
465	0.819672	0.56338	0.481013	0.60274	0.605263	0.605556	0.512834	0.614414	0.599265
470	0.819672	0.571429	0.481013	0.621622	0.605263	0.611111	0.520059	0.6198	0.603887
475	0.819672	0.571429	0.481013	0.621622	0.605263	0.611111	0.520059	0.6198	0.603887
480	0.819672	0.555556	0.481013	0.60274	0.613333	0.605556	0.513224	0.614463	0.599668
485	0.819672	0.56338	0.481013	0.60274	0.605263	0.605556	0.512834	0.614414	0.599265
490	0.819672	0.56338	0.481013	0.60274	0.605263	0.605556	0.512834	0.614414	0.599265
495	0.819672	0.571429	0.473684	0.56338	0.586667	0.594444	0.501264	0.602966	0.588031
500	0.819672	0.564103	0.473684	0.56338	0.594595	0.594444	0.50179	0.603087	0.588493
505	0.819672	0.564103	0.473684	0.56338	0.594595	0.594444	0.50179	0.603087	0.588493
510	0.819672	0.564103	0.473684	0.56338	0.594595	0.594444	0.50179	0.603087	0.588493
515	0.819672	0.564103	0.473684	0.56338	0.594595	0.594444	0.50179	0.603087	0.588493
520	0.819672	0.564103	0.473684	0.56338	0.594595	0.594444	0.50179	0.603087	0.588493
525	0.819672	0.564103	0.473684	0.56338	0.594595	0.594444	0.50179	0.603087	0.588493
530	0.819672	0.564103	0.473684	0.56338	0.594595	0.594444	0.50179	0.603087	0.588493
535	0.819672	0.564103	0.473684	0.56338	0.594595	0.594444	0.50179	0.603087	0.588493
540	0.785714	0.525	0.453333	0.540541	0.613333	0.572222	0.475013	0.583584	0.571001
545	0.785714	0.525	0.453333	0.540541	0.613333	0.572222	0.475013	0.583584	0.571001
550	0.785714	0.525	0.453333	0.540541	0.613333	0.572222	0.475013	0.583584	0.571001
555	0.785714	0.525	0.453333	0.540541	0.613333	0.572222	0.475013	0.583584	0.571001
560	0.785714	0.525	0.453333	0.540541	0.613333	0.572222	0.475013	0.583584	0.571001
565	0.821429	0.536585	0.453333	0.547945	0.621622	0.583333	0.489617	0.596183	0.582001
570	0.779661	0.56	0.519481	0.540541	0.586667	0.588889	0.493933	0.59727	0.587641
575	0.779661	0.552632	0.519481	0.547945	0.586667	0.588889	0.493797	0.597277	0.587524
580	0.779661	0.552632	0.519481	0.547945	0.586667	0.588889	0.493797	0.597277	0.587524
585	0.754098	0.56	0.519481	0.520548	0.567568	0.577778	0.480158	0.584339	0.57584
590	0.575758	0.3125	0.545455	0.625	0.589744	0.533333	0.415958	0.529691	0.530974
595	0.575758	0.3125	0.545455	0.625	0.589744	0.533333	0.415958	0.529691	0.530974
600	0.506667	0.208955	0.467532	0.368421	0.430769	0.4	0.26281	0.396469	0.401539
605	0.506667	0.208955	0.467532	0.368421	0.430769	0.4	0.26281	0.396469	0.401539
610	0.533333	0.371429	0.525	0.405797	0.393939	0.45	0.322391	0.4459	0.448468
615	0.5	0.311688	0.5	0.405797	0.322581	0.411111	0.274726	0.408013	0.409364
620	0.356164	0.307692	0.373333	0.34375	0.4	0.355556	0.203904	0.356188	0.359677
625	0.356164	0.307692	0.373333	0.34375	0.4	0.355556	0.203904	0.356188	0.359677
630	0.356164	0.307692	0.373333	0.34375	0.4	0.355556	0.203904	0.356188	0.359677
635	0.356164	0.307692	0.373333	0.34375	0.4	0.355556	0.203904	0.356188	0.359677
640	0.356164	0.307692	0.373333	0.34375	0.4	0.355556	0.203904	0.356188	0.359677
645	0.356164	0.307692	0.373333	0.34375	0.4	0.355556	0.203904	0.356188	0.359677
650	0.356164	0.307692	0.373333	0.34375	0.4	0.355556	0.203904	0.356188	0.359677
655	0.356164	0.307692	0.373333	0.34375	0.4	0.355556	0.203904	0.356188	0.359677
660	0.356164	0.307692	0.373333	0.34375	0.4	0.355556	0.203904	0.356188	0.359677
665	0.356164	0.307692	0.373333	0.34375	0.4	0.355556	0.203904	0.356188	0.359677
670	0.356164	0.307692	0.373333	0.34375	0.4	0.355556	0.203904	0.356188	0.359677
675	0.356164	0.307692	0.373333	0.34375	0.4	0.355556	0.203904	0.356188	0.359677
680	0.356164	0.307692	0.373333	0.34375	0.4	0.355556	0.203904	0.356188	0.359677
685	0.356164	0.307692	0.373333	0.34375	0.4	0.355556	0.203904	0.356188	0.359677
690	0.356164	0.307692	0.373333	0.34375	0.4	0.355556	0.203904	0.356188	0.359677
695	0.333333	0.303797	0.368421	0.34375	0.405797	0.35	0.196517	0.35102	0.355322
700	0.333333	0.307692	0.38961	0.34375	0.405797	0.355556	0.202858	0.356037	0.361569
705	0.333333	0.307692	0.38961	0.34375	0.405797	0.355556	0.202858	0.356037	0.361569
710	0.333333	0.307692	0.38961	0.34375	0.405797	0.355556	0.202858	0.356037	0.361569
715	0.333333	0.307692	0.38961	0.34375	0.405797	0.355556	0.202858	0.356037	0.361569
720	0.333333	0.307692	0.38961	0.34375	0.405797	0.355556	0.202858	0.356037	0.361569
725	0.333333	0.307692	0.38961	0.34375	0.405797	0.355556	0.202858	0.356037	0.361569
730	0.333333	0.307692	0.38961	0.34375	0.405797	0.355556	0.202858	0.356037	0.361569
735	0.333333	0.307692	0.38961	0.34375	0.405797	0.355556	0.202858	0.356037	0.361569
740	0.333333	0.307692	0.38961	0.34375	0.405797	0.355556	0.202858	0.356037	0.361569
745	0.333333	0.307692	0.38961	0.34375	0.405797	0.355556	0.202858	0.356037	0.361569
750	0.333333	0.307692	0.38961	0.34375	0.405797	0.355556	0.202858	0.356037	0.361569
755	0.333333	0.307692	0.38961	0.34375	0.405797	0.355556	0.202858	0.356037	0.361569
760	0.333333	0.307692	0.38961	0.34375	0.405797	0.355556	0.202858	0.356037	0.361569
765	0.333333	0.307692	0.410256	0.34375	0.411765	0.361111	0.209657	0.361359	0.368319
770	0.328767	0.307692	0.410256	0.34375	0.38806	0.355556	0.20325	0.355705	0.362184
775	0.328767	0.307692	0.410256	0.34375	0.38806	0.355556	0.20325	0.355705	0.362184
780	0.328767	0.307692	0.410256	0.34375	0.38806	0.355556	0.20325	0.355705	0.362184
785	0.328767	0.307692	0.410256	0.34375	0.38806	0.355556	0.20325	0.355705	0.362184
790	0.328767	0.307692	0.410256	0.34375	0.38806	0.355556	0.20325	0.355705	0.362184
795	0.328767	0.307692	0.410256	0.34375	0.38806	0.355556	0.20325	0.355705	0.362184
800	0.333333	0.303797	0.405063	0.31746	0.38806	0.35	0.195418	0.349543	0.356468
805	0.338028	0.282051	0.410256	0.3125	0.405797	0.35	0.195057	0.349727	0.357807
810	0.338028	0.282051	0.410256	0.3125	0.405797	0.35	0.195057	0.349727	0.357807
815	0.338028	0.282051	0.410256	0.3125	0.405797	0.35	0.195057	0.349727	0.357807
820	0.338028	0.282051	0.410256	0.3125	0.405797	0.35	0.195057	0.349727	0.357807
825	0.338028	0.282051	0.410256	0.3125	0.405797	0.35	0.195057	0.349727	0.357807
830	0.338028	0.282051	0.410256	0.3125	0.405797	0.35	0.195057	0.349727	0.357807
835	0.338028	0.282051	0.410256	0.3125	0.405797	0.35	0.195057	0.349727	0.357807
840	0.338028	0.282051	0.410256	0.3125	0.405797	0.35	0.195057	0.349727	0.357807
845	0.338028	0.282051	0.405063	0.31746	0.405797	0.35	0.194381	0.34968	0.357278
850	0.338028	0.282051	0.405063	0.31746	0.405797	0.35	0.194381	0.34968	0.357278
855	0.338028	0.282051	0.405063	0.31746	0.405797	0.35	0.194381	0.34968	0.357278
860	0.338028	0.282051	0.405063	0.31746	0.405797	0.35	0.194381	0.34968	0.357278
865	0.338028	0.282051	0.405063	0.31746	0.405797	0.35	0.194381	0.34968	0.357278
870	0.338028	0.282051	0.405063	0.31746	0.405797	0.35	0.194381	0.34968	0.357278
875	0.338028	0.278481	0.384615	0.31746	0.405797	0.344444	0.188023	0.344876	0.351284
880	0.342857	0.278481	0.410256	0.3125	0.405797	0.35	0.194932	0.349978	0.35793
885	0.342857	0.320988	0.384615	0.375	0.41791	0.366667	0.216912	0.368274	0.372204
890	0.342857	0.320988	0.384615	0.375	0.41791	0.366667	0.216912	0.368274	0.372204
895	0.342857	0.320988	0.384615	0.375	0.41791	0.366667	0.216912	0.368274	0.372204
900	0.342857	0.320988	0.384615	0.375	0.41791	0.366667	0.216912	0.368274	0.372204
905	0.342857	0.320988	0.384615	0.375	0.41791	0.366667	0.216912	0.368274	0.372204
910	0.366197	0.37037	0.410256	0.4375	0.393939	0.394444	0.252624	0.395653	0.396669
915	0.383562	0.307692	0.368421	0.380952	0.457143	0.377778	0.231246	0.379554	0.382024
920	0.383562	0.307692	0.368421	0.380952	0.457143	0.377778	0.231246	0.379554	0.382024
925	0.383562	0.307692	0.368421	0.380952	0.457143	0.377778	0.231246	0.379554	0.382024
930	0.383562	0.307692	0.368421	0.380952	0.457143	0.377778	0.231246	0.379554	0.382024
935	0.383562	0.307692	0.368421	0.380952	0.457143	0.377778	0.231246	0.379554	0.382024
940	0.383562	0.307692	0.368421	0.380952	0.457143	0.377778	0.231246	0.379554	0.382024
945	0.383562	0.307692	0.368421	0.380952	0.457143	0.377778	0.231246	0.379554	0.382024
950	0.383562	0.307692	0.368421	0.380952	0.457143	0.377778	0.231246	0.379554	0.382024
955	0.383562	0.307692	0.368421	0.380952	0.457143	0.377778	0.231246	0.379554	0.382024
960	0.383562	0.307692	0.368421	0.380952	0.457143	0.377778	0.231246	0.379554	0.382024
965	0.383562	0.307692	0.368421	0.380952	0.457143	0.377778	0.231246	0.379554	0.382024
970	0.383562	0.307692	0.368421	0.380952	0.457143	0.377778	0.231246	0.379554	0.382024
975	0.383562	0.307692	0.368421	0.380952	0.457143	0.377778	0.231246	0.379554	0.382024
980	0.383562	0.307692	0.368421	0.380952	0.457143	0.377778	0.231246	0.379554	0.382024
985	0.383562	0.307692	0.368421	0.380952	0.457143	0.377778	0.231246	0.379554	0.382024
990	0.383562	0.307692	0.373333	0.375	0.457143	0.377778	0.231953	0.379346	0.382315
995	0.422535	0.346667	0.415584	0.447761	0.4	0.405556	0.265425	0.406509	0.405882
1000	0.422535	0.346667	0.415584	0.447761	0.4	0.405556	0.265425	0.406509	0.405882
1005	0.428571	0.351351	0.461538	0.447761	0.450704	0.427778	0.292147	0.427985	0.431262
1010	0.434783	0.342105	0.455696	0.447761	0.434783	0.422222	0.285265	0.423026	0.425416
1015	0.465753	0.32	0.475	0.46875	0.5	0.444444	0.313582	0.445901	0.449746
1020	0.465753	0.32	0.475	0.46875	0.5	0.444444	0.313582	0.445901	0.449746
1025	0.465753	0.32	0.475	0.46875	0.5	0.444444	0.313582	0.445901	0.449746
1030	0.465753	0.32	0.475	0.46875	0.5	0.444444	0.313582	0.445901	0.449746
1035	0.465753	0.32	0.475	0.46875	0.5	0.444444	0.313582	0.445901	0.449746
1040	0.465753	0.32	0.475	0.46875	0.5	0.444444	0.313582	0.445901	0.449746
1045	0.465753	0.32	0.475	0.46875	0.5	0.444444	0.313582	0.445901	0.449746
1050	0.465753	0.32	0.475	0.46875	0.5	0.444444	0.313582	0.445901	0.449746
1055	0.465753	0.32	0.475	0.46875	0.5	0.444444	0.313582	0.445901	0.449746
1060	0.465753	0.32	0.475	0.46875	0.5	0.444444	0.313582	0.445901	0.449746
1065	0.465753	0.32	0.475	0.46875	0.5	0.444444	0.313582	0.445901	0.449746
1070	0.453333	0.307692	0.444444	0.459016	0.461538	0.422222	0.286813	0.425205	0.427128
1075	0.453333	0.307692	0.444444	0.459016	0.461538	0.422222	0.286813	0.425205	0.427128
1080	0.453333	0.307692	0.444444	0.459016	0.461538	0.422222	0.286813	0.425205	0.427128
1085	0.453333	0.307692	0.444444	0.459016	0.461538	0.422222	0.286813	0.425205	0.427128
1090	0.453333	0.307692	0.444444	0.459016	0.461538	0.422222	0.286813	0.425205	0.427128
1095	0.453333	0.307692	0.444444	0.459016	0.461538	0.422222	0.286813	0.425205	0.427128
1100	0.453333	0.307692	0.444444	0.459016	0.461538	0.422222	0.286813	0.425205	0.427128
1105	0.453333	0.307692	0.444444	0.459016	0.461538	0.422222	0.286813	0.425205	0.427128
1110	0.453333	0.307692	0.444444	0.459016	0.461538	0.422222	0.286813	0.425205	0.427128
1115	0.453333	0.307692	0.444444	0.459016	0.461538	0.422222	0.286813	0.425205	0.427128
1120	0.453333	0.307692	0.444444	0.459016	0.461538	0.422222	0.286813	0.425205	0.427128
1125	0.453333	0.307692	0.444444	0.459016	0.461538	0.422222	0.286813	0.425205	0.427128
1130	0.453333	0.307692	0.444444	0.459016	0.461538	0.422222	0.286813	0.425205	0.427128
1135	0.453333	0.307692	0.444444	0.459016	0.461538	0.422222	0.286813	0.425205	0.427128
1140	0.453333	0.307692	0.444444	0.459016	0.461538	0.422222	0.286813	0.425205	0.427128
1145	0.453333	0.307692	0.444444	0.459016	0.461538	0.422222	0.286813	0.425205	0.427128
1150	0.453333	0.307692	0.444444	0.459016	0.461538	0.422222	0.286813	0.425205	0.427128
1155	0.453333	0.307692	0.444444	0.459016	0.461538	0.422222	0.286813	0.425205	0.427128
1160	0.453333	0.307692	0.444444	0.459016	0.461538	0.422222	0.286813	0.425205	0.427128
1165	0.453333	0.307692	0.444444	0.459016	0.461538	0.422222	0.286813	0.425205	0.427128
1170	0.453333	0.307692	0.444444	0.459016	0.461538	0.422222	0.286813	0.425205	0.427128
1175	0.453333	0.307692	0.444444	0.459016	0.461538	0.422222	0.286813	0.425205	0.427128
1180	0.453333	0.307692	0.444444	0.459016	0.461538	0.422222	0.286813	0.425205	0.427128
1185	0.453333	0.307692	0.444444	0.459016	0.461538	0.422222	0.286813	0.425205	0.427128
1190	0.453333	0.307692	0.444444	0.459016	0.461538	0.422222	0.286813	0.425205	0.427128
1195	0.453333	0.307692	0.444444	0.459016	0.461538	0.422222	0.286813	0.425205	0.427128
1200	0.453333	0.307692	0.444444	0.459016	0.461538	0.422222	0.286813	0.425205	0.427128
1205	0.453333	0.307692	0.444444	0.459016	0.461538	0.422222	0.286813	0.425205	0.427128
1210	0.453333	0.307692	0.444444	0.459016	0.461538	0.422222	0.286813	0.425205	0.427128
1215	0.453333	0.307692	0.444444	0.459016	0.461538	0.422222	0.286813	0.425205	0.427128
1220	0.453333	0.307692	0.444444	0.459016	0.461538	0.422222	0.286813	0.425205	0.427128
1225	0.453333	0.307692	0.444444	0.459016	0.461538	0.422222	0.286813	0.425205	0.427128
1230	0.453333	0.307692	0.444444	0.459016	0.461538	0.422222	0.286813	0.425205	0.427128
1235	0.453333	0.307692	0.444444	0.459016	0.461538	0.422222	0.286813	0.425205	0.427128
1240	0.453333	0.307692	0.444444	0.459016	0.461538	0.422222	0.286813	0.425205	0.427128
1245	0.453333	0.307692	0.444444	0.459016	0.461538	0.422222	0.286813	0.425205	0.427128
1250	0.453333	0.307692	0.444444	0.459016	0.461538	0.422222	0.286813	0.425205	0.427128
1255	0.453333	0.307692	0.444444	0.459016	0.461538	0.422222	0.286813	0.425205	0.427128
1260	0.453333	0.307692	0.444444	0.459016	0.461538	0.422222	0.286813	0.425205	0.427128
1265	0.453333	0.307692	0.444444	0.459016	0.461538	0.422222	0.286813	0.425205	0.427128
1270	0.453333	0.307692	0.444444	0.459016	0.461538	0.422222	0.286813	0.425205	0.427128
1275	0.453333	0.307692	0.444444	0.459016	0.461538	0.422222	0.286813	0.425205	0.427128
1280	0.453333	0.307692	0.444444	0.459016	0.461538	0.422222	0.286813	0.425205	0.427128
1285	0.453333	0.307692	0.444444	0.459016	0.461538	0.422222	0.286813	0.425205	0.427128
1290	0.453333	0.307692	0.444444	0.459016	0.461538	0.422222	0.286813	0.425205	0.427128
1295	0.459459	0.311688	0.463415	0.459016	0.454545	0.427778	0.292469	0.429625	0.432208
1300	0.453333	0.311688	0.469136	0.5	0.447761	0.433333	0.299829	0.436384	0.438
1305	0.453333	0.329114	0.475	0.474576	0.447761	0.433333	0.300575	0.435957	0.438488
1310	0.453333	0.311688	0.469136	0.5	0.41791	0.427778	0.292811	0.430414	0.431201
1315	0.453333	0.311688	0.469136	0.5	0.41791	0.427778	0.292811	0.430414	0.431201
1320	0.463768	0.356164	0.467532	0.422535	0.457143	0.433333	0.300479	0.433429	0.436642
1325	0.463768	0.356164	0.467532	0.422535	0.457143	0.433333	0.300479	0.433429	0.436642
1330	0.463768	0.356164	0.467532	0.422535	0.457143	0.433333	0.300479	0.433429	0.436642
1335	0.463768	0.356164	0.467532	0.422535	0.457143	0.433333	0.300479	0.433429	0.436642
1340	0.463768	0.356164	0.467532	0.422535	0.457143	0.433333	0.300479	0.433429	0.436642
1345	0.463768	0.356164	0.467532	0.422535	0.457143	0.433333	0.300479	0.433429	0.436642
1350	0.463768	0.356164	0.467532	0.422535	0.457143	0.433333	0.300479	0.433429	0.436642
1355	0.463768	0.356164	0.461538	0.428571	0.457143	0.433333	0.299702	0.433437	0.436083
1360	0.463768	0.356164	0.461538	0.428571	0.457143	0.433333	0.299702	0.433437	0.436083
1365	0.463768	0.356164	0.461538	0.428571	0.457143	0.433333	0.299702	0.433437	0.436083
1370	0.457143	0.356164	0.461538	0.434783	0.457143	0.433333	0.299752	0.433354	0.436051
1375	0.457143	0.356164	0.461538	0.434783	0.457143	0.433333	0.299752	0.433354	0.436051
1380	0.457143	0.356164	0.461538	0.434783	0.457143	0.433333	0.299752	0.433354	0.436051
1385	0.457143	0.356164	0.461538	0.434783	0.457143	0.433333	0.299752	0.433354	0.436051
1390	0.457143	0.356164	0.461538	0.434783	0.457143	0.433333	0.299752	0.433354	0.436051
1395	0.457143	0.356164	0.461538	0.434783	0.457143	0.433333	0.299752	0.433354	0.436051
1400	0.457143	0.356164	0.461538	0.434783	0.457143	0.433333	0.299752	0.433354	0.436051
1405	0.457143	0.356164	0.461538	0.434783	0.457143	0.433333	0.299752	0.433354	0.436051
1410	0.457143	0.356164	0.461538	0.434783	0.457143	0.433333	0.299752	0.433354	0.436051
1415	0.457143	0.356164	0.461538	0.434783	0.457143	0.433333	0.299752	0.433354	0.436051
1420	0.457143	0.356164	0.461538	0.434783	0.457143	0.433333	0.299752	0.433354	0.436051
1425	0.457143	0.356164	0.461538	0.434783	0.457143	0.433333	0.299752	0.433354	0.436051
1430	0.457143	0.356164	0.461538	0.434783	0.457143	0.433333	0.299752	0.433354	0.436051
1435	0.457143	0.356164	0.461538	0.434783	0.457143	0.433333	0.299752	0.433354	0.436051
1440	0.457143	0.356164	0.461538	0.434783	0.457143	0.433333	0.299752	0.433354	0.436051
1445	0.457143	0.356164	0.461538	0.434783	0.457143	0.433333	0.299752	0.433354	0.436051
1450	0.457143	0.356164	0.461538	0.434783	0.457143	0.433333	0.299752	0.433354	0.436051
1455	0.457143	0.356164	0.461538	0.434783	0.457143	0.433333	0.299752	0.433354	0.436051
1460	0.457143	0.356164	0.461538	0.434783	0.457143	0.433333	0.299752	0.433354	0.436051
1465	0.457143	0.356164	0.461538	0.434783	0.457143	0.433333	0.299752	0.433354	0.436051
1470	0.457143	0.356164	0.461538	0.434783	0.457143	0.433333	0.299752	0.433354	0.436051
1475	0.457143	0.356164	0.461538	0.434783	0.457143	0.433333	0.299752	0.433354	0.436051
1480	0.457143	0.356164	0.461538	0.434783	0.457143	0.433333	0.299752	0.433354	0.436051
1485	0.457143	0.356164	0.461538	0.434783	0.457143	0.433333	0.299752	0.433354	0.436051
1490	0.457143	0.356164	0.461538	0.434783	0.457143	0.433333	0.299752	0.433354	0.436051
1495	0.457143	0.356164	0.461538	0.434783	0.457143	0.433333	0.299752	0.433354	0.436051
1500	0.457143	0.356164	0.461538	0.434783	0.457143	0.433333	0.299752	0.433354	0.436051
1505	0.457143	0.356164	0.461538	0.434783	0.457143	0.433333	0.299752	0.433354	0.436051
1510	0.457143	0.356164	0.461538	0.434783	0.457143	0.433333	0.299752	0.433354	0.436051
1515	0.457143	0.356164	0.461538	0.434783	0.457143	0.433333	0.299752	0.433354	0.436051
1520	0.457143	0.356164	0.461538	0.434783	0.457143	0.433333	0.299752	0.433354	0.436051
1525	0.457143	0.356164	0.461538	0.434783	0.457143	0.433333	0.299752	0.433354	0.436051
1530	0.457143	0.356164	0.461538	0.434783	0.457143	0.433333	0.299752	0.433354	0.436051
1535	0.457143	0.356164	0.461538	0.434783	0.457143	0.433333	0.299752	0.433354	0.436051
1540	0.457143	0.356164	0.461538	0.434783	0.457143	0.433333	0.299752	0.433354	0.436051
1545	0.457143	0.356164	0.461538	0.434783	0.457143	0.433333	0.299752	0.433354	0.436051
1550	0.457143	0.356164	0.461538	0.434783	0.457143	0.433333	0.299752	0.433354	0.436051
1555	0.457143	0.356164	0.461538	0.434783	0.457143	0.433333	0.299752	0.433354	0.436051
1560	0.457143	0.356164	0.461538	0.434783	0.457143	0.433333	0.299752	0.433354	0.436051
1565	0.457143	0.356164	0.461538	0.434783	0.457143	0.433333	0.299752	0.433354	0.436051
1570	0.457143	0.356164	0.461538	0.434783	0.457143	0.433333	0.299752	0.433354	0.436051
1575	0.457143	0.356164	0.461538	0.434783	0.457143	0.433333	0.299752	0.433354	0.436051
1580	0.457143	0.356164	0.461538	0.434783	0.457143	0.433333	0.299752	0.433354	0.436051
1585	0.457143	0.356164	0.461538	0.434783	0.457143	0.433333	0.299752	0.433354	0.436051
1590	0.457143	0.356164	0.461538	0.434783	0.457143	0.433333	0.299752	0.433354	0.436051
1595	0.457143	0.356164	0.461538	0.434783	0.457143	0.433333	0.299752	0.433354	0.436051
1600	0.457143	0.356164	0.461538	0.434783	0.457143	0.433333	0.299752	0.433354	0.436051
1605	0.457143	0.356164	0.461538	0.434783	0.457143	0.433333	0.299752	0.433354	0.436051
1610	0.457143	0.356164	0.461538	0.434783	0.457143	0.433333	0.299752	0.433354	0.436051
1615	0.457143	0.356164	0.461538	0.434783	0.457143	0.433333	0.299752	0.433354	0.436051
1620	0.457143	0.356164	0.461538	0.434783	0.457143	0.433333	0.299752	0.433354	0.436051
1625	0.457143	0.356164	0.461538	0.434783	0.457143	0.433333	0.299752	0.433354	0.436051
1630	0.457143	0.356164	0.461538	0.434783	0.457143	0.433333	0.299752	0.433354	0.436051
1635	0.457143	0.356164	0.461538	0.434783	0.457143	0.433333	0.299752	0.433354	0.436051
1640	0.457143	0.356164	0.461538	0.434783	0.457143	0.433333	0.299752	0.433354	0.436051
1645	0.457143	0.356164	0.461538	0.434783	0.457143	0.433333	0.299752	0.433354	0.436051
1650	0.457143	0.356164	0.461538	0.434783	0.457143	0.433333	0.299752	0.433354	0.436051
1655	0.457143	0.356164	0.461538	0.434783	0.457143	0.433333	0.299752	0.433354	0.436051
1660	0.457143	0.356164	0.461538	0.434783	0.457143	0.433333	0.299752	0.433354	0.436051
1665	0.457143	0.356164	0.461538	0.434783	0.457143	0.433333	0.299752	0.433354	0.436051
1670	0.457143	0.356164	0.461538	0.434783	0.457143	0.433333	0.299752	0.433354	0.436051
1675	0.457143	0.356164	0.461538	0.434783	0.457143	0.433333	0.299752	0.433354	0.436051
1680	0.457143	0.356164	0.461538	0.434783	0.457143	0.433333	0.299752	0.433354	0.436051
1685	0.5	0.361111	0.506329	0.434783	0.472222	0.455556	0.325896	0.454889	0.458993
1690	0.5	0.361111	0.506329	0.434783	0.472222	0.455556	0.325896	0.454889	0.458993
1695	0.5	0.361111	0.506329	0.434783	0.472222	0.455556	0.325896	0.454889	0.458993
1700	0.5	0.361111	0.506329	0.434783	0.472222	0.455556	0.325896	0.454889	0.458993
1705	0.5	0.361111	0.506329	0.434783	0.472222	0.455556	0.325896	0.454889	0.458993
1710	0.5	0.361111	0.506329	0.434783	0.472222	0.455556	0.325896	0.454889	0.458993
1715	0.472222	0.347826	0.467532	0.428571	0.416667	0.427778	0.29312	0.426564	0.428262
1720	0.472222	0.347826	0.467532	0.428571	0.416667	0.427778	0.29312	0.426564	0.428262
1725	0.485714	0.347826	0.467532	0.422535	0.438356	0.433333	0.299469	0.432393	0.43437
1730	0.485714	0.347826	0.467532	0.422535	0.438356	0.433333	0.299469	0.432393	0.43437
1735	0.485714	0.347826	0.467532	0.422535	0.438356	0.433333	0.299469	0.432393	0.43437
1740	0.485714	0.347826	0.467532	0.422535	0.438356	0.433333	0.299469	0.432393	0.43437
1745	0.485714	0.347826	0.467532	0.422535	0.438356	0.433333	0.299469	0.432393	0.43437
1750	0.485714	0.347826	0.467532	0.422535	0.438356	0.433333	0.299469	0.432393	0.43437
1755	0.485714	0.347826	0.467532	0.422535	0.438356	0.433333	0.299469	0.432393	0.43437
1760	0.485714	0.347826	0.467532	0.422535	0.438356	0.433333	0.299469	0.432393	0.43437
1765	0.492754	0.323529	0.455696	0.422535	0.438356	0.427778	0.291078	0.426574	0.427959
1770	0.492754	0.323529	0.455696	0.422535	0.438356	0.427778	0.291078	0.426574	0.427959
1775	0.5	0.323529	0.45	0.450704	0.438356	0.433333	0.297285	0.432518	0.432334
1780	0.5	0.323529	0.45	0.450704	0.438356	0.433333	0.297285	0.432518	0.432334
1785	0.5	0.323529	0.45	0.450704	0.438356	0.433333	0.297285	0.432518	0.432334
1790	0.5	0.323529	0.45	0.450704	0.438356	0.433333	0.297285	0.432518	0.432334
1795	0.5	0.323529	0.45	0.450704	0.438356	0.433333	0.297285	0.432518	0.432334
1800	0.5	0.323529	0.45	0.450704	0.438356	0.433333	0.297285	0.432518	0.432334
1805	0.5	0.323529	0.45	0.450704	0.438356	0.433333	0.297285	0.432518	0.432334
1810	0.5	0.323529	0.45	0.450704	0.438356	0.433333	0.297285	0.432518	0.432334
1815	0.5	0.323529	0.45	0.450704	0.438356	0.433333	0.297285	0.432518	0.432334
1820	0.5	0.323529	0.45	0.450704	0.438356	0.433333	0.297285	0.432518	0.432334
1825	0.5	0.323529	0.45	0.450704	0.438356	0.433333	0.297285	0.432518	0.432334
1830	0.5	0.323529	0.45	0.450704	0.438356	0.433333	0.297285	0.432518	0.432334
1835	0.5	0.323529	0.45	0.450704	0.438356	0.433333	0.297285	0.432518	0.432334
1840	0.5	0.323529	0.45	0.450704	0.438356	0.433333	0.297285	0.432518	0.432334
1845	0.5	0.323529	0.45	0.450704	0.438356	0.433333	0.297285	0.432518	0.432334
1850	0.5	0.323529	0.45	0.450704	0.438356	0.433333	0.297285	0.432518	0.432334
1855	0.5	0.323529	0.45	0.450704	0.438356	0.433333	0.297285	0.432518	0.432334
1860	0.514286	0.358209	0.487179	0.432432	0.422535	0.444444	0.314194	0.442928	0.444053
1865	0.514286	0.358209	0.487179	0.432432	0.422535	0.444444	0.314194	0.442928	0.444053
1870	0.514286	0.358209	0.487179	0.432432	0.422535	0.444444	0.314194	0.442928	0.444053
1875	0.514286	0.358209	0.487179	0.432432	0.422535	0.444444	0.314194	0.442928	0.444053
1880	0.514286	0.358209	0.487179	0.432432	0.422535	0.444444	0.314194	0.442928	0.444053
1885	0.514286	0.358209	0.487179	0.432432	0.422535	0.444444	0.314194	0.442928	0.444053
1890	0.514286	0.358209	0.487179	0.432432	0.422535	0.444444	0.314194	0.442928	0.444053
1895	0.514286	0.358209	0.487179	0.432432	0.422535	0.444444	0.314194	0.442928	0.444053
1900	0.514286	0.358209	0.493506	0.426667	0.422535	0.444444	0.315026	0.443041	0.444744
1905	0.514286	0.358209	0.493506	0.421053	0.4	0.438889	0.308644	0.437411	0.438675
1910	0.535211	0.32	0.410256	0.450704	0.369231	0.416667	0.28149	0.417081	0.411238
1915	0.535211	0.32	0.410256	0.450704	0.369231	0.416667	0.28149	0.417081	0.411238
1920	0.535211	0.32	0.410256	0.450704	0.369231	0.416667	0.28149	0.417081	0.411238
1925	0.535211	0.32	0.410256	0.450704	0.369231	0.416667	0.28149	0.417081	0.411238
1930	0.535211	0.32	0.410256	0.450704	0.369231	0.416667	0.28149	0.417081	0.411238
1935	0.535211	0.32	0.410256	0.450704	0.369231	0.416667	0.28149	0.417081	0.411238
1940	0.535211	0.32	0.410256	0.450704	0.369231	0.416667	0.28149	0.417081	0.411238
1945	0.5	0.410959	0.444444	0.447761	0.342105	0.427778	0.294601	0.429054	0.424498
1950	0.5	0.410959	0.444444	0.447761	0.342105	0.427778	0.294601	0.429054	0.424498
1955	0.5	0.410959	0.444444	0.447761	0.342105	0.427778	0.294601	0.429054	0.424498
1960	0.5	0.410959	0.444444	0.447761	0.342105	0.427778	0.294601	0.429054	0.424498
1965	0.5	0.410959	0.444444	0.447761	0.342105	0.427778	0.294601	0.429054	0.424498
1970	0.5	0.410959	0.444444	0.447761	0.342105	0.427778	0.294601	0.429054	0.424498
1975	0.5	0.410959	0.444444	0.447761	0.342105	0.427778	0.294601	0.429054	0.424498
1980	0.5	0.410959	0.444444	0.447761	0.342105	0.427778	0.294601	0.429054	0.424498
1985	0.5	0.410959	0.444444	0.447761	0.342105	0.427778	0.294601	0.429054	0.424498
1990	0.5	0.410959	0.444444	0.447761	0.342105	0.427778	0.294601	0.429054	0.424498
1995	0.5	0.410959	0.444444	0.447761	0.342105	0.427778	0.294601	0.429054	0.424498
2000	0.5	0.410959	0.444444	0.447761	0.342105	0.427778	0.294601	0.429054	0.424498

## Sheet: Bayes
Number of features	Pre-vaccination	ChAdOx1-Onset	MenACWY-Onset	ChAdOx1-7D	MenACWY-7D	ACC	MCC	Macro F1	Weighted F1
5	0.675676	0.327273	0.666667	0.469136	0.424242	0.527778	0.42276	0.512599	0.517755
10	0.675676	0.36	0.635294	0.519481	0.486486	0.55	0.447054	0.535387	0.538132
15	0.657895	0.415094	0.609756	0.56338	0.512821	0.561111	0.459609	0.551789	0.552015
20	0.657895	0.421053	0.578313	0.553846	0.582278	0.566667	0.463861	0.558677	0.559129
25	0.657895	0.428571	0.60241	0.514286	0.533333	0.555556	0.452018	0.547299	0.549057
30	0.675676	0.37037	0.588235	0.507042	0.552632	0.55	0.443626	0.538791	0.540739
35	0.684211	0.407407	0.604651	0.550725	0.533333	0.566667	0.464828	0.556065	0.556075
40	0.684211	0.433333	0.578313	0.597015	0.513514	0.566667	0.465128	0.561277	0.557152
45	0.693333	0.474576	0.627907	0.615385	0.533333	0.594444	0.49784	0.588907	0.586708
50	0.693333	0.47619	0.611765	0.571429	0.567568	0.588889	0.490922	0.584057	0.583261
55	0.657534	0.483871	0.60241	0.59375	0.538462	0.577778	0.476207	0.575205	0.57355
60	0.666667	0.466667	0.60241	0.588235	0.571429	0.583333	0.483971	0.579081	0.578457
65	0.694444	0.466667	0.574713	0.571429	0.564103	0.577778	0.474108	0.574271	0.57123
70	0.694444	0.482759	0.574713	0.5625	0.531646	0.572222	0.467261	0.569212	0.565299
75	0.675676	0.474576	0.581395	0.590164	0.575	0.583333	0.481742	0.579362	0.577006
80	0.684932	0.474576	0.604651	0.580645	0.6	0.594444	0.495467	0.588961	0.588678
85	0.694444	0.533333	0.619048	0.6	0.619048	0.616667	0.52312	0.613175	0.612306
90	0.694444	0.533333	0.619048	0.622951	0.626506	0.622222	0.530307	0.619256	0.61783
95	0.694444	0.491228	0.611765	0.622951	0.635294	0.616667	0.523093	0.611136	0.610211
100	0.684932	0.491228	0.604651	0.62069	0.627907	0.611111	0.515791	0.605881	0.604761
105	0.694444	0.482759	0.581395	0.610169	0.611765	0.6	0.501326	0.596107	0.593239
110	0.684932	0.5	0.613636	0.592593	0.58427	0.6	0.501047	0.595086	0.594093
115	0.684932	0.5	0.613636	0.571429	0.597701	0.6	0.501041	0.59354	0.593625
120	0.666667	0.526316	0.62069	0.555556	0.577778	0.594444	0.49384	0.589401	0.590165
125	0.675676	0.518519	0.615385	0.62963	0.62069	0.616667	0.52204	0.61198	0.610922
130	0.675676	0.518519	0.622222	0.603774	0.606742	0.611111	0.515333	0.605386	0.605221
135	0.675676	0.490566	0.622222	0.592593	0.606742	0.605556	0.508442	0.59756	0.598233
140	0.675676	0.464286	0.606742	0.592593	0.62069	0.6	0.501124	0.591997	0.59255
145	0.675676	0.526316	0.636364	0.56	0.615385	0.611111	0.515798	0.602748	0.605016
150	0.675676	0.464286	0.629213	0.54902	0.622222	0.6	0.501315	0.588083	0.591504
155	0.684932	0.491228	0.636364	0.54902	0.615385	0.605556	0.508202	0.595385	0.598244
160	0.684932	0.526316	0.636364	0.603774	0.606742	0.616667	0.522084	0.611625	0.611834
165	0.675676	0.508475	0.636364	0.588235	0.613636	0.611111	0.515329	0.604477	0.606053
170	0.675676	0.526316	0.659091	0.555556	0.62069	0.616667	0.52245	0.607466	0.611418
175	0.675676	0.509091	0.636364	0.535714	0.62069	0.605556	0.508676	0.595507	0.599019
180	0.693333	0.5	0.651685	0.610169	0.666667	0.633333	0.544331	0.624371	0.627079
185	0.702703	0.526316	0.643678	0.610169	0.650602	0.633333	0.544175	0.626694	0.627664
190	0.702703	0.561404	0.666667	0.644068	0.650602	0.65	0.565239	0.645089	0.645749
195	0.693333	0.528302	0.651685	0.6	0.650602	0.633333	0.544827	0.624785	0.626914
200	0.693333	0.5	0.629213	0.6	0.642857	0.622222	0.530914	0.613081	0.614094
205	0.702703	0.415094	0.606742	0.561404	0.62069	0.594444	0.494661	0.581326	0.582687
210	0.75	0.436364	0.608696	0.509091	0.604651	0.594444	0.492528	0.58176	0.582345
215	0.767123	0.436364	0.615385	0.5	0.611765	0.6	0.500319	0.586127	0.586956
220	0.739726	0.5	0.644444	0.508475	0.609756	0.611111	0.51491	0.60048	0.602751
225	0.75	0.472727	0.644444	0.482759	0.611765	0.605556	0.507331	0.592339	0.595578
230	0.732394	0.444444	0.630435	0.474576	0.595238	0.588889	0.485578	0.575418	0.57877
235	0.75	0.444444	0.637363	0.508475	0.619048	0.605556	0.507353	0.591866	0.594488
240	0.732394	0.444444	0.644444	0.482759	0.62069	0.6	0.500025	0.584946	0.589589
245	0.732394	0.436364	0.629213	0.491228	0.613636	0.594444	0.493062	0.580567	0.583936
250	0.732394	0.464286	0.606742	0.542373	0.611765	0.6	0.500138	0.591512	0.591285
255	0.742857	0.45614	0.590909	0.542373	0.627907	0.6	0.499923	0.592037	0.59102
260	0.704225	0.466667	0.597701	0.603175	0.658228	0.611111	0.515529	0.605999	0.605539
265	0.694444	0.459016	0.571429	0.580645	0.641975	0.594444	0.495589	0.589502	0.588244
270	0.736842	0.428571	0.606742	0.586207	0.641975	0.611111	0.516626	0.600067	0.599641
275	0.72973	0.413793	0.568182	0.551724	0.634146	0.588889	0.48756	0.579515	0.578187
280	0.746667	0.392857	0.561798	0.586207	0.634146	0.594444	0.494944	0.584335	0.581157
285	0.72973	0.413793	0.568182	0.551724	0.634146	0.588889	0.48756	0.579515	0.578187
290	0.72973	0.421053	0.561798	0.576271	0.641975	0.594444	0.494559	0.586165	0.583725
295	0.72973	0.421053	0.568182	0.576271	0.634146	0.594444	0.494774	0.585876	0.583609
300	0.712329	0.428571	0.577778	0.590164	0.65	0.6	0.501327	0.591768	0.590616
305	0.712329	0.421053	0.568182	0.542373	0.626506	0.583333	0.480208	0.574088	0.573415
310	0.702703	0.428571	0.58427	0.576271	0.634146	0.594444	0.494576	0.585192	0.584834
315	0.712329	0.448276	0.568182	0.551724	0.626506	0.588889	0.487035	0.581403	0.579965
320	0.712329	0.433333	0.551724	0.576271	0.641975	0.588889	0.487523	0.583127	0.580543
325	0.712329	0.459016	0.55814	0.576271	0.641975	0.594444	0.494844	0.589546	0.586926
330	0.722222	0.466667	0.574713	0.566667	0.641975	0.6	0.501226	0.594449	0.59265
335	0.712329	0.466667	0.574713	0.590164	0.658228	0.605556	0.509045	0.60042	0.598674
340	0.712329	0.448276	0.551724	0.580645	0.65	0.594444	0.495192	0.588595	0.585839
345	0.72973	0.448276	0.551724	0.566667	0.641975	0.594444	0.495227	0.587674	0.584485
350	0.72973	0.45614	0.568182	0.566667	0.641975	0.6	0.502008	0.592539	0.590224
355	0.72973	0.508475	0.58427	0.509091	0.626506	0.6	0.500958	0.591614	0.5909
360	0.72973	0.542373	0.606742	0.535714	0.634146	0.616667	0.522144	0.609741	0.60916
365	0.72973	0.542373	0.590909	0.561404	0.634146	0.616667	0.522501	0.611712	0.609307
370	0.712329	0.533333	0.590909	0.561404	0.634146	0.611111	0.514964	0.606424	0.604846
375	0.712329	0.491228	0.58427	0.561404	0.619048	0.6	0.500724	0.593656	0.591954
380	0.746667	0.517241	0.590909	0.571429	0.626506	0.616667	0.522943	0.61055	0.607359
385	0.746667	0.517241	0.597701	0.571429	0.619048	0.616667	0.523218	0.610417	0.607434
390	0.746667	0.517241	0.597701	0.571429	0.619048	0.616667	0.523218	0.610417	0.607434
395	0.694444	0.551724	0.62069	0.551724	0.611765	0.611111	0.514917	0.606069	0.606402
400	0.704225	0.551724	0.62069	0.542373	0.611765	0.611111	0.514597	0.606155	0.606419
405	0.704225	0.526316	0.62069	0.508475	0.604651	0.6	0.500644	0.592871	0.594491
410	0.704225	0.517241	0.627907	0.508475	0.604651	0.6	0.500897	0.5925	0.594711
415	0.704225	0.508475	0.611765	0.482759	0.597701	0.588889	0.487056	0.580985	0.58302
420	0.739726	0.517241	0.627907	0.517241	0.611765	0.611111	0.515699	0.602776	0.603512
425	0.722222	0.517241	0.627907	0.491228	0.597701	0.6	0.501133	0.59126	0.593153
430	0.739726	0.517241	0.627907	0.464286	0.597701	0.6	0.501506	0.589372	0.591483
435	0.712329	0.535714	0.62069	0.464286	0.590909	0.594444	0.494353	0.584786	0.587024
440	0.72973	0.5	0.613636	0.509091	0.62069	0.605556	0.508499	0.594629	0.595689
445	0.702703	0.5	0.613636	0.45283	0.606742	0.588889	0.487387	0.575182	0.578781
450	0.702703	0.509091	0.613636	0.444444	0.606742	0.588889	0.487524	0.575323	0.57905
455	0.72	0.509091	0.62069	0.444444	0.606742	0.594444	0.495385	0.580193	0.583679
460	0.72	0.5	0.613636	0.461538	0.606742	0.594444	0.494933	0.580383	0.583019
465	0.72	0.5	0.62069	0.45283	0.606742	0.594444	0.495248	0.580052	0.58341
470	0.72	0.5	0.62069	0.490566	0.606742	0.6	0.502306	0.587599	0.589699
475	0.72	0.5	0.62069	0.5	0.6	0.6	0.502391	0.588138	0.589736
480	0.72	0.5	0.627907	0.490566	0.6	0.6	0.50272	0.587695	0.590048
485	0.736842	0.464286	0.62069	0.5	0.606742	0.6	0.502822	0.585712	0.587437
490	0.736842	0.5	0.613636	0.52	0.6	0.605556	0.509738	0.594096	0.593941
495	0.72	0.5	0.606742	0.48	0.6	0.594444	0.494774	0.581348	0.58276
500	0.72	0.5	0.622222	0.489796	0.6	0.6	0.501641	0.586404	0.588435
505	0.72	0.5	0.622222	0.489796	0.6	0.6	0.501641	0.586404	0.588435
510	0.72	0.5	0.622222	0.52	0.606742	0.605556	0.508572	0.593793	0.595005
515	0.72	0.5	0.622222	0.52	0.606742	0.605556	0.508572	0.593793	0.595005
520	0.72	0.517241	0.629213	0.52	0.613636	0.611111	0.515653	0.600018	0.601562
525	0.72	0.526316	0.629213	0.52	0.606742	0.611111	0.515809	0.600454	0.601655
530	0.72	0.526316	0.629213	0.489796	0.6	0.605556	0.508892	0.593065	0.595085
535	0.72	0.526316	0.629213	0.489796	0.6	0.605556	0.508892	0.593065	0.595085
540	0.694444	0.464286	0.6	0.5	0.6	0.583333	0.478903	0.571746	0.573668
545	0.684932	0.491228	0.58427	0.461538	0.606742	0.577778	0.472412	0.565742	0.568093
550	0.694444	0.5	0.622222	0.490566	0.606742	0.594444	0.492955	0.582795	0.585982
555	0.684932	0.5	0.606742	0.481481	0.613636	0.588889	0.486594	0.577358	0.580463
560	0.702703	0.518519	0.622222	0.490566	0.606742	0.6	0.501196	0.58815	0.590707
565	0.694444	0.509091	0.615385	0.45283	0.606742	0.588889	0.485753	0.575698	0.579574
570	0.684932	0.482759	0.608696	0.489796	0.613636	0.588889	0.485722	0.575964	0.579198
575	0.684932	0.491228	0.608696	0.52	0.613636	0.594444	0.492812	0.583698	0.585785
580	0.684932	0.464286	0.595745	0.489796	0.613636	0.583333	0.478387	0.569679	0.57243
585	0.694444	0.491228	0.602151	0.509804	0.62069	0.594444	0.49207	0.583663	0.585516
590	0.684932	0.52459	0.581395	0.5	0.613636	0.588889	0.487237	0.580911	0.58144
595	0.684932	0.508475	0.597701	0.490566	0.613636	0.588889	0.48696	0.579062	0.581171
600	0.676056	0.507937	0.581395	0.416667	0.586957	0.566667	0.458636	0.553802	0.556991
605	0.676056	0.507937	0.581395	0.416667	0.586957	0.566667	0.458636	0.553802	0.556991
610	0.684932	0.516129	0.581395	0.416667	0.593407	0.572222	0.466438	0.558506	0.561392
615	0.684932	0.5	0.588235	0.44898	0.580645	0.572222	0.466958	0.560558	0.5627
620	0.72	0.482759	0.571429	0.470588	0.586957	0.577778	0.475237	0.566346	0.565839
625	0.72	0.508475	0.578313	0.470588	0.586957	0.583333	0.482646	0.572867	0.572351
630	0.72	0.517241	0.595238	0.470588	0.586957	0.588889	0.489375	0.578005	0.578378
635	0.72	0.533333	0.595238	0.489796	0.586957	0.594444	0.496445	0.585065	0.584529
640	0.72	0.533333	0.595238	0.5	0.580645	0.594444	0.496663	0.585843	0.584792
645	0.72	0.533333	0.595238	0.5	0.580645	0.594444	0.496663	0.585843	0.584792
650	0.72	0.508475	0.588235	0.489796	0.586957	0.588889	0.489035	0.578692	0.578143
655	0.72	0.533333	0.595238	0.489796	0.586957	0.594444	0.496445	0.585065	0.584529
660	0.72973	0.533333	0.595238	0.48	0.586957	0.594444	0.495894	0.585052	0.584464
665	0.72973	0.533333	0.595238	0.48	0.586957	0.594444	0.495894	0.585052	0.584464
670	0.712329	0.516129	0.560976	0.48	0.580645	0.577778	0.475158	0.570016	0.568123
675	0.72973	0.52459	0.560976	0.44898	0.574468	0.577778	0.475806	0.567749	0.5659
680	0.72	0.52459	0.560976	0.458333	0.574468	0.577778	0.476356	0.567673	0.565892
685	0.72	0.52459	0.578313	0.458333	0.580645	0.583333	0.482877	0.572376	0.571826
690	0.72	0.52459	0.578313	0.458333	0.580645	0.583333	0.482877	0.572376	0.571826
695	0.72	0.542373	0.560976	0.44	0.574468	0.577778	0.476289	0.567563	0.566096
700	0.72	0.533333	0.560976	0.44898	0.574468	0.577778	0.476303	0.567551	0.565936
705	0.72	0.542373	0.595238	0.44898	0.580645	0.588889	0.489543	0.577447	0.577946
710	0.72	0.542373	0.595238	0.44898	0.580645	0.588889	0.489543	0.577447	0.577946
715	0.72	0.542373	0.578313	0.44898	0.574468	0.583333	0.483007	0.572827	0.57212
720	0.72	0.542373	0.578313	0.44898	0.574468	0.583333	0.483007	0.572827	0.57212
725	0.72	0.542373	0.578313	0.44898	0.574468	0.583333	0.483007	0.572827	0.57212
730	0.72	0.542373	0.595238	0.44898	0.580645	0.588889	0.489543	0.577447	0.577946
735	0.72973	0.542373	0.595238	0.44	0.580645	0.588889	0.488999	0.577597	0.578017
740	0.72973	0.542373	0.595238	0.44	0.580645	0.588889	0.488999	0.577597	0.578017
745	0.72973	0.542373	0.595238	0.44	0.580645	0.588889	0.488999	0.577597	0.578017
750	0.72973	0.542373	0.595238	0.44	0.580645	0.588889	0.488999	0.577597	0.578017
755	0.72973	0.542373	0.595238	0.44	0.580645	0.588889	0.488999	0.577597	0.578017
760	0.72973	0.542373	0.595238	0.44	0.580645	0.588889	0.488999	0.577597	0.578017
765	0.72973	0.542373	0.595238	0.44	0.580645	0.588889	0.488999	0.577597	0.578017
770	0.72973	0.542373	0.595238	0.44	0.580645	0.588889	0.488999	0.577597	0.578017
775	0.72973	0.542373	0.578313	0.44	0.574468	0.583333	0.482469	0.572977	0.572191
780	0.72973	0.542373	0.595238	0.44	0.580645	0.588889	0.488999	0.577597	0.578017
785	0.72973	0.542373	0.578313	0.44	0.574468	0.583333	0.482469	0.572977	0.572191
790	0.72973	0.542373	0.578313	0.44	0.574468	0.583333	0.482469	0.572977	0.572191
795	0.72973	0.551724	0.578313	0.431373	0.574468	0.583333	0.482491	0.573122	0.572467
800	0.72973	0.551724	0.578313	0.431373	0.574468	0.583333	0.482491	0.573122	0.572467
805	0.72973	0.551724	0.578313	0.431373	0.574468	0.583333	0.482491	0.573122	0.572467
810	0.712329	0.551724	0.578313	0.415094	0.55914	0.572222	0.467751	0.56332	0.56346
815	0.712329	0.551724	0.595238	0.415094	0.565217	0.577778	0.474295	0.567921	0.569263
820	0.712329	0.551724	0.595238	0.415094	0.565217	0.577778	0.474295	0.567921	0.569263
825	0.712329	0.551724	0.595238	0.415094	0.565217	0.577778	0.474295	0.567921	0.569263
830	0.712329	0.551724	0.595238	0.415094	0.565217	0.577778	0.474295	0.567921	0.569263
835	0.712329	0.551724	0.595238	0.415094	0.565217	0.577778	0.474295	0.567921	0.569263
840	0.712329	0.551724	0.578313	0.415094	0.55914	0.572222	0.467751	0.56332	0.56346
845	0.712329	0.551724	0.578313	0.415094	0.55914	0.572222	0.467751	0.56332	0.56346
850	0.712329	0.551724	0.578313	0.415094	0.55914	0.572222	0.467751	0.56332	0.56346
855	0.72973	0.551724	0.595238	0.423077	0.565217	0.583333	0.481809	0.572997	0.573397
860	0.712329	0.551724	0.595238	0.415094	0.565217	0.577778	0.474295	0.567921	0.569263
865	0.72973	0.551724	0.578313	0.423077	0.55914	0.577778	0.475264	0.568397	0.567593
870	0.72973	0.551724	0.578313	0.423077	0.55914	0.577778	0.475264	0.568397	0.567593
875	0.72973	0.551724	0.578313	0.423077	0.55914	0.577778	0.475264	0.568397	0.567593
880	0.72973	0.551724	0.578313	0.423077	0.55914	0.577778	0.475264	0.568397	0.567593
885	0.712329	0.551724	0.578313	0.415094	0.55914	0.572222	0.467751	0.56332	0.56346
890	0.712329	0.551724	0.578313	0.415094	0.55914	0.572222	0.467751	0.56332	0.56346
895	0.712329	0.551724	0.578313	0.415094	0.55914	0.572222	0.467751	0.56332	0.56346
900	0.72973	0.551724	0.578313	0.423077	0.55914	0.577778	0.475264	0.568397	0.567593
905	0.72973	0.551724	0.578313	0.423077	0.55914	0.577778	0.475264	0.568397	0.567593
910	0.72973	0.551724	0.578313	0.423077	0.55914	0.577778	0.475264	0.568397	0.567593
915	0.72973	0.551724	0.578313	0.423077	0.55914	0.577778	0.475264	0.568397	0.567593
920	0.72973	0.551724	0.578313	0.392157	0.553191	0.572222	0.468341	0.561023	0.561085
925	0.72973	0.551724	0.578313	0.423077	0.55914	0.577778	0.475264	0.568397	0.567593
930	0.72973	0.551724	0.578313	0.392157	0.553191	0.572222	0.468341	0.561023	0.561085
935	0.72973	0.551724	0.578313	0.423077	0.55914	0.577778	0.475264	0.568397	0.567593
940	0.72973	0.551724	0.578313	0.392157	0.553191	0.572222	0.468341	0.561023	0.561085
945	0.72973	0.551724	0.578313	0.423077	0.55914	0.577778	0.475264	0.568397	0.567593
950	0.72973	0.551724	0.578313	0.423077	0.55914	0.577778	0.475264	0.568397	0.567593
955	0.72973	0.551724	0.578313	0.423077	0.55914	0.577778	0.475264	0.568397	0.567593
960	0.72973	0.551724	0.578313	0.392157	0.553191	0.572222	0.468341	0.561023	0.561085
965	0.72973	0.551724	0.578313	0.392157	0.553191	0.572222	0.468341	0.561023	0.561085
970	0.72973	0.551724	0.585366	0.392157	0.568421	0.577778	0.475992	0.56548	0.566396
975	0.72973	0.551724	0.585366	0.392157	0.568421	0.577778	0.475992	0.56548	0.566396
980	0.72973	0.551724	0.578313	0.392157	0.553191	0.572222	0.468341	0.561023	0.561085
985	0.72973	0.551724	0.585366	0.392157	0.568421	0.577778	0.475992	0.56548	0.566396
990	0.72973	0.551724	0.585366	0.392157	0.568421	0.577778	0.475992	0.56548	0.566396
995	0.72973	0.551724	0.60241	0.392157	0.574468	0.583333	0.482491	0.570098	0.572223
1000	0.72973	0.561404	0.619048	0.392157	0.574468	0.588889	0.489249	0.575361	0.578342
1005	0.72973	0.561404	0.619048	0.423077	0.580645	0.594444	0.49615	0.582781	0.584903
1010	0.72973	0.561404	0.619048	0.423077	0.580645	0.594444	0.49615	0.582781	0.584903
1015	0.712329	0.561404	0.619048	0.415094	0.580645	0.588889	0.488615	0.577704	0.580769
1020	0.712329	0.561404	0.619048	0.384615	0.574468	0.583333	0.481691	0.570373	0.574282
1025	0.712329	0.561404	0.619048	0.384615	0.574468	0.583333	0.481691	0.570373	0.574282
1030	0.712329	0.561404	0.619048	0.384615	0.574468	0.583333	0.481691	0.570373	0.574282
1035	0.712329	0.561404	0.619048	0.384615	0.574468	0.583333	0.481691	0.570373	0.574282
1040	0.712329	0.561404	0.619048	0.384615	0.574468	0.583333	0.481691	0.570373	0.574282
1045	0.702703	0.561404	0.619048	0.392157	0.574468	0.583333	0.48217	0.569956	0.573988
1050	0.702703	0.561404	0.619048	0.392157	0.574468	0.583333	0.48217	0.569956	0.573988
1055	0.702703	0.561404	0.619048	0.392157	0.574468	0.583333	0.48217	0.569956	0.573988
1060	0.702703	0.561404	0.619048	0.392157	0.574468	0.583333	0.48217	0.569956	0.573988
1065	0.702703	0.561404	0.619048	0.392157	0.574468	0.583333	0.48217	0.569956	0.573988
1070	0.702703	0.561404	0.619048	0.392157	0.574468	0.583333	0.48217	0.569956	0.573988
1075	0.702703	0.561404	0.619048	0.392157	0.574468	0.583333	0.48217	0.569956	0.573988
1080	0.702703	0.561404	0.619048	0.392157	0.574468	0.583333	0.48217	0.569956	0.573988
1085	0.702703	0.561404	0.619048	0.392157	0.574468	0.583333	0.48217	0.569956	0.573988
1090	0.702703	0.561404	0.619048	0.392157	0.574468	0.583333	0.48217	0.569956	0.573988
1095	0.702703	0.561404	0.619048	0.392157	0.574468	0.583333	0.48217	0.569956	0.573988
1100	0.702703	0.561404	0.619048	0.392157	0.574468	0.583333	0.48217	0.569956	0.573988
1105	0.702703	0.561404	0.619048	0.392157	0.574468	0.583333	0.48217	0.569956	0.573988
1110	0.702703	0.561404	0.619048	0.392157	0.574468	0.583333	0.48217	0.569956	0.573988
1115	0.702703	0.561404	0.619048	0.392157	0.574468	0.583333	0.48217	0.569956	0.573988
1120	0.702703	0.551724	0.619048	0.4	0.574468	0.583333	0.482129	0.569589	0.573521
1125	0.702703	0.561404	0.619048	0.392157	0.574468	0.583333	0.48217	0.569956	0.573988
1130	0.702703	0.561404	0.619048	0.392157	0.574468	0.583333	0.48217	0.569956	0.573988
1135	0.702703	0.551724	0.619048	0.4	0.574468	0.583333	0.482129	0.569589	0.573521
1140	0.702703	0.551724	0.619048	0.4	0.574468	0.583333	0.482129	0.569589	0.573521
1145	0.702703	0.551724	0.619048	0.4	0.574468	0.583333	0.482129	0.569589	0.573521
1150	0.702703	0.551724	0.619048	0.4	0.574468	0.583333	0.482129	0.569589	0.573521
1155	0.702703	0.561404	0.619048	0.392157	0.574468	0.583333	0.48217	0.569956	0.573988
1160	0.702703	0.551724	0.619048	0.4	0.574468	0.583333	0.482129	0.569589	0.573521
1165	0.702703	0.561404	0.619048	0.392157	0.574468	0.583333	0.48217	0.569956	0.573988
1170	0.702703	0.561404	0.619048	0.392157	0.574468	0.583333	0.48217	0.569956	0.573988
1175	0.702703	0.551724	0.619048	0.4	0.574468	0.583333	0.482129	0.569589	0.573521
1180	0.702703	0.576271	0.626506	0.4	0.574468	0.588889	0.489545	0.57599	0.579968
1185	0.702703	0.586207	0.626506	0.392157	0.574468	0.588889	0.489566	0.576408	0.580483
1190	0.702703	0.561404	0.619048	0.392157	0.574468	0.583333	0.48217	0.569956	0.573988
1195	0.702703	0.561404	0.619048	0.392157	0.574468	0.583333	0.48217	0.569956	0.573988
1200	0.702703	0.561404	0.619048	0.392157	0.574468	0.583333	0.48217	0.569956	0.573988
1205	0.702703	0.586207	0.626506	0.392157	0.574468	0.588889	0.489566	0.576408	0.580483
1210	0.702703	0.561404	0.619048	0.392157	0.574468	0.583333	0.48217	0.569956	0.573988
1215	0.702703	0.586207	0.626506	0.392157	0.574468	0.588889	0.489566	0.576408	0.580483
1220	0.702703	0.561404	0.619048	0.392157	0.574468	0.583333	0.48217	0.569956	0.573988
1225	0.702703	0.561404	0.619048	0.392157	0.574468	0.583333	0.48217	0.569956	0.573988
1230	0.702703	0.586207	0.626506	0.392157	0.574468	0.588889	0.489566	0.576408	0.580483
1235	0.702703	0.561404	0.619048	0.392157	0.574468	0.583333	0.48217	0.569956	0.573988
1240	0.702703	0.586207	0.626506	0.392157	0.574468	0.588889	0.489566	0.576408	0.580483
1245	0.702703	0.586207	0.626506	0.392157	0.574468	0.588889	0.489566	0.576408	0.580483
1250	0.702703	0.586207	0.626506	0.392157	0.574468	0.588889	0.489566	0.576408	0.580483
1255	0.702703	0.551724	0.626506	0.392157	0.574468	0.583333	0.482491	0.569512	0.574161
1260	0.702703	0.586207	0.626506	0.392157	0.574468	0.588889	0.489566	0.576408	0.580483
1265	0.702703	0.586207	0.626506	0.392157	0.574468	0.588889	0.489566	0.576408	0.580483
1270	0.702703	0.586207	0.609756	0.392157	0.568421	0.583333	0.483072	0.571849	0.574732
1275	0.702703	0.610169	0.634146	0.392157	0.574468	0.594444	0.496995	0.582729	0.586871
1280	0.712329	0.610169	0.617284	0.384615	0.568421	0.588889	0.490041	0.578564	0.581384
1285	0.712329	0.610169	0.617284	0.384615	0.568421	0.588889	0.490041	0.578564	0.581384
1290	0.712329	0.610169	0.617284	0.384615	0.568421	0.588889	0.490041	0.578564	0.581384
1295	0.712329	0.586207	0.626506	0.384615	0.574468	0.588889	0.489081	0.576825	0.580777
1300	0.712329	0.586207	0.626506	0.384615	0.574468	0.588889	0.489081	0.576825	0.580777
1305	0.712329	0.586207	0.626506	0.384615	0.574468	0.588889	0.489081	0.576825	0.580777
1310	0.712329	0.561404	0.619048	0.384615	0.574468	0.583333	0.481691	0.570373	0.574282
1315	0.712329	0.561404	0.619048	0.384615	0.574468	0.583333	0.481691	0.570373	0.574282
1320	0.702703	0.533333	0.60241	0.367347	0.574468	0.572222	0.468328	0.556052	0.560362
1325	0.702703	0.533333	0.60241	0.367347	0.574468	0.572222	0.468328	0.556052	0.560362
1330	0.702703	0.533333	0.60241	0.367347	0.574468	0.572222	0.468328	0.556052	0.560362
1335	0.702703	0.533333	0.60241	0.367347	0.574468	0.572222	0.468328	0.556052	0.560362
1340	0.702703	0.533333	0.60241	0.367347	0.574468	0.572222	0.468328	0.556052	0.560362
1345	0.702703	0.533333	0.60241	0.4	0.580645	0.577778	0.475217	0.563818	0.567212
1350	0.702703	0.533333	0.60241	0.367347	0.574468	0.572222	0.468328	0.556052	0.560362
1355	0.693333	0.533333	0.595238	0.375	0.55914	0.566667	0.461254	0.551209	0.554764
1360	0.693333	0.533333	0.595238	0.375	0.55914	0.566667	0.461254	0.551209	0.554764
1365	0.693333	0.533333	0.595238	0.375	0.55914	0.566667	0.461254	0.551209	0.554764
1370	0.693333	0.52459	0.595238	0.382979	0.55914	0.566667	0.461319	0.551056	0.554491
1375	0.702703	0.52459	0.595238	0.375	0.55914	0.566667	0.460767	0.551334	0.554671
1380	0.702703	0.52459	0.595238	0.375	0.55914	0.566667	0.460767	0.551334	0.554671
1385	0.693333	0.52459	0.595238	0.375	0.565217	0.566667	0.461129	0.550676	0.554546
1390	0.693333	0.52459	0.595238	0.375	0.565217	0.566667	0.461129	0.550676	0.554546
1395	0.693333	0.548387	0.595238	0.382979	0.565217	0.572222	0.468291	0.557031	0.560238
1400	0.693333	0.548387	0.595238	0.382979	0.565217	0.572222	0.468291	0.557031	0.560238
1405	0.693333	0.548387	0.595238	0.382979	0.565217	0.572222	0.468291	0.557031	0.560238
1410	0.693333	0.548387	0.595238	0.382979	0.565217	0.572222	0.468291	0.557031	0.560238
1415	0.693333	0.52459	0.595238	0.375	0.565217	0.566667	0.461129	0.550676	0.554546
1420	0.693333	0.52459	0.595238	0.375	0.565217	0.566667	0.461129	0.550676	0.554546
1425	0.693333	0.548387	0.595238	0.382979	0.565217	0.572222	0.468291	0.557031	0.560238
1430	0.693333	0.548387	0.595238	0.382979	0.565217	0.572222	0.468291	0.557031	0.560238
1435	0.693333	0.548387	0.595238	0.382979	0.565217	0.572222	0.468291	0.557031	0.560238
1440	0.693333	0.548387	0.595238	0.382979	0.565217	0.572222	0.468291	0.557031	0.560238
1445	0.693333	0.548387	0.595238	0.382979	0.565217	0.572222	0.468291	0.557031	0.560238
1450	0.693333	0.571429	0.60241	0.382979	0.565217	0.577778	0.475787	0.563074	0.566335
1455	0.693333	0.571429	0.60241	0.382979	0.565217	0.577778	0.475787	0.563074	0.566335
1460	0.693333	0.571429	0.585366	0.382979	0.55914	0.572222	0.469245	0.558449	0.560501
1465	0.693333	0.571429	0.585366	0.382979	0.55914	0.572222	0.469245	0.558449	0.560501
1470	0.693333	0.548387	0.578313	0.382979	0.55914	0.566667	0.461724	0.55243	0.554435
1475	0.693333	0.548387	0.595238	0.382979	0.565217	0.572222	0.468291	0.557031	0.560238
1480	0.693333	0.548387	0.578313	0.382979	0.55914	0.566667	0.461724	0.55243	0.554435
1485	0.693333	0.548387	0.578313	0.382979	0.55914	0.566667	0.461724	0.55243	0.554435
1490	0.693333	0.548387	0.595238	0.382979	0.565217	0.572222	0.468291	0.557031	0.560238
1495	0.693333	0.571429	0.60241	0.382979	0.565217	0.577778	0.475787	0.563074	0.566335
1500	0.693333	0.571429	0.585366	0.416667	0.565217	0.577778	0.476115	0.566402	0.5675
1505	0.693333	0.571429	0.585366	0.416667	0.565217	0.577778	0.476115	0.566402	0.5675
1510	0.693333	0.571429	0.585366	0.382979	0.55914	0.572222	0.469245	0.558449	0.560501
1515	0.693333	0.548387	0.578313	0.382979	0.55914	0.566667	0.461724	0.55243	0.554435
1520	0.693333	0.548387	0.578313	0.382979	0.55914	0.566667	0.461724	0.55243	0.554435
1525	0.693333	0.52459	0.564706	0.382979	0.543478	0.555556	0.446666	0.541817	0.542952
1530	0.693333	0.52459	0.564706	0.416667	0.549451	0.561111	0.453585	0.549749	0.549927
1535	0.693333	0.52459	0.564706	0.416667	0.549451	0.561111	0.453585	0.549749	0.549927
1540	0.693333	0.52459	0.564706	0.416667	0.549451	0.561111	0.453585	0.549749	0.549927
1545	0.693333	0.52459	0.564706	0.416667	0.549451	0.561111	0.453585	0.549749	0.549927
1550	0.693333	0.52459	0.564706	0.416667	0.549451	0.561111	0.453585	0.549749	0.549927
1555	0.693333	0.52459	0.564706	0.416667	0.549451	0.561111	0.453585	0.549749	0.549927
1560	0.693333	0.52459	0.564706	0.416667	0.549451	0.561111	0.453585	0.549749	0.549927
1565	0.693333	0.52459	0.564706	0.416667	0.549451	0.561111	0.453585	0.549749	0.549927
1570	0.693333	0.52459	0.564706	0.416667	0.549451	0.561111	0.453585	0.549749	0.549927
1575	0.693333	0.52459	0.564706	0.416667	0.549451	0.561111	0.453585	0.549749	0.549927
1580	0.693333	0.52459	0.564706	0.416667	0.549451	0.561111	0.453585	0.549749	0.549927
1585	0.693333	0.5	0.564706	0.416667	0.543478	0.555556	0.446606	0.543637	0.544058
1590	0.693333	0.5	0.564706	0.416667	0.543478	0.555556	0.446606	0.543637	0.544058
1595	0.693333	0.5	0.564706	0.416667	0.543478	0.555556	0.446606	0.543637	0.544058
1600	0.693333	0.5	0.564706	0.416667	0.543478	0.555556	0.446606	0.543637	0.544058
1605	0.693333	0.5	0.564706	0.416667	0.543478	0.555556	0.446606	0.543637	0.544058
1610	0.693333	0.5	0.564706	0.416667	0.543478	0.555556	0.446606	0.543637	0.544058
1615	0.693333	0.52459	0.571429	0.416667	0.543478	0.561111	0.454054	0.549899	0.550322
1620	0.693333	0.52459	0.571429	0.416667	0.543478	0.561111	0.454054	0.549899	0.550322
1625	0.693333	0.52459	0.571429	0.416667	0.543478	0.561111	0.454054	0.549899	0.550322
1630	0.693333	0.52459	0.571429	0.416667	0.543478	0.561111	0.454054	0.549899	0.550322
1635	0.693333	0.516129	0.571429	0.416667	0.549451	0.561111	0.453973	0.549402	0.550131
1640	0.693333	0.516129	0.571429	0.416667	0.549451	0.561111	0.453973	0.549402	0.550131
1645	0.693333	0.516129	0.571429	0.416667	0.549451	0.561111	0.453973	0.549402	0.550131
1650	0.693333	0.516129	0.571429	0.416667	0.549451	0.561111	0.453973	0.549402	0.550131
1655	0.702703	0.516129	0.571429	0.408163	0.549451	0.561111	0.453449	0.549575	0.550223
1660	0.702703	0.52459	0.571429	0.4	0.549451	0.561111	0.453405	0.549634	0.550414
1665	0.702703	0.52459	0.571429	0.4	0.549451	0.561111	0.453405	0.549634	0.550414
1670	0.702703	0.52459	0.571429	0.4	0.549451	0.561111	0.453405	0.549634	0.550414
1675	0.702703	0.52459	0.571429	0.4	0.549451	0.561111	0.453405	0.549634	0.550414
1680	0.702703	0.52459	0.571429	0.4	0.549451	0.561111	0.453405	0.549634	0.550414
1685	0.702703	0.491803	0.564706	0.367347	0.549451	0.55	0.438933	0.535202	0.537205
1690	0.702703	0.491803	0.564706	0.367347	0.549451	0.55	0.438933	0.535202	0.537205
1695	0.712329	0.491803	0.564706	0.367347	0.543478	0.55	0.438566	0.535933	0.537396
1700	0.712329	0.491803	0.564706	0.4	0.549451	0.555556	0.445517	0.543658	0.544198
1705	0.712329	0.491803	0.564706	0.4	0.549451	0.555556	0.445517	0.543658	0.544198
1710	0.712329	0.491803	0.564706	0.4	0.549451	0.555556	0.445517	0.543658	0.544198
1715	0.702703	0.491803	0.564706	0.4	0.555556	0.555556	0.4459	0.542953	0.544038
1720	0.712329	0.483871	0.564706	0.4	0.555556	0.555556	0.445462	0.543292	0.544135
1725	0.712329	0.483871	0.564706	0.4	0.555556	0.555556	0.445462	0.543292	0.544135
1730	0.712329	0.483871	0.564706	0.4	0.555556	0.555556	0.445462	0.543292	0.544135
1735	0.712329	0.483871	0.564706	0.4	0.555556	0.555556	0.445462	0.543292	0.544135
1740	0.712329	0.483871	0.564706	0.4	0.555556	0.555556	0.445462	0.543292	0.544135
1745	0.712329	0.483871	0.564706	0.4	0.555556	0.555556	0.445462	0.543292	0.544135
1750	0.712329	0.483871	0.564706	0.4	0.555556	0.555556	0.445462	0.543292	0.544135
1755	0.712329	0.483871	0.564706	0.4	0.555556	0.555556	0.445462	0.543292	0.544135
1760	0.712329	0.483871	0.564706	0.4	0.555556	0.555556	0.445462	0.543292	0.544135
1765	0.712329	0.483871	0.564706	0.4	0.555556	0.555556	0.445462	0.543292	0.544135
1770	0.712329	0.483871	0.564706	0.4	0.555556	0.555556	0.445462	0.543292	0.544135
1775	0.712329	0.483871	0.564706	0.4	0.555556	0.555556	0.445462	0.543292	0.544135
1780	0.712329	0.483871	0.564706	0.4	0.555556	0.555556	0.445462	0.543292	0.544135
1785	0.712329	0.483871	0.564706	0.4	0.555556	0.555556	0.445462	0.543292	0.544135
1790	0.712329	0.483871	0.564706	0.4	0.555556	0.555556	0.445462	0.543292	0.544135
1795	0.712329	0.483871	0.564706	0.4	0.555556	0.555556	0.445462	0.543292	0.544135
1800	0.712329	0.483871	0.564706	0.4	0.555556	0.555556	0.445462	0.543292	0.544135
1805	0.712329	0.483871	0.564706	0.4	0.555556	0.555556	0.445462	0.543292	0.544135
1810	0.712329	0.483871	0.564706	0.4	0.555556	0.555556	0.445462	0.543292	0.544135
1815	0.712329	0.483871	0.564706	0.4	0.555556	0.555556	0.445462	0.543292	0.544135
1820	0.712329	0.483871	0.564706	0.392157	0.561798	0.555556	0.445402	0.542972	0.544249
1825	0.712329	0.483871	0.564706	0.392157	0.561798	0.555556	0.445402	0.542972	0.544249
1830	0.712329	0.47619	0.547619	0.4	0.555556	0.55	0.438821	0.538339	0.538265
1835	0.712329	0.483871	0.564706	0.4	0.555556	0.555556	0.445462	0.543292	0.544135
1840	0.712329	0.483871	0.564706	0.4	0.555556	0.555556	0.445462	0.543292	0.544135
1845	0.712329	0.483871	0.564706	0.4	0.555556	0.555556	0.445462	0.543292	0.544135
1850	0.712329	0.47619	0.547619	0.4	0.555556	0.55	0.438821	0.538339	0.538265
1855	0.712329	0.47619	0.547619	0.4	0.555556	0.55	0.438821	0.538339	0.538265
1860	0.693333	0.5	0.554217	0.416667	0.555556	0.555556	0.447307	0.543954	0.54407
1865	0.693333	0.5	0.554217	0.416667	0.555556	0.555556	0.447307	0.543954	0.54407
1870	0.693333	0.47619	0.547619	0.416667	0.555556	0.55	0.439801	0.537873	0.537982
1875	0.693333	0.47619	0.547619	0.416667	0.555556	0.55	0.439801	0.537873	0.537982
1880	0.693333	0.47619	0.547619	0.416667	0.555556	0.55	0.439801	0.537873	0.537982
1885	0.693333	0.47619	0.547619	0.416667	0.555556	0.55	0.439801	0.537873	0.537982
1890	0.693333	0.47619	0.547619	0.416667	0.555556	0.55	0.439801	0.537873	0.537982
1895	0.693333	0.47619	0.547619	0.416667	0.555556	0.55	0.439801	0.537873	0.537982
1900	0.693333	0.47619	0.547619	0.416667	0.555556	0.55	0.439801	0.537873	0.537982
1905	0.693333	0.47619	0.547619	0.416667	0.555556	0.55	0.439801	0.537873	0.537982
1910	0.702703	0.483871	0.547619	0.408163	0.549451	0.55	0.439326	0.538361	0.538092
1915	0.702703	0.483871	0.547619	0.408163	0.549451	0.55	0.439326	0.538361	0.538092
1920	0.702703	0.483871	0.547619	0.408163	0.549451	0.55	0.439326	0.538361	0.538092
1925	0.702703	0.483871	0.547619	0.408163	0.549451	0.55	0.439326	0.538361	0.538092
1930	0.702703	0.483871	0.547619	0.408163	0.549451	0.55	0.439326	0.538361	0.538092
1935	0.702703	0.483871	0.547619	0.408163	0.549451	0.55	0.439326	0.538361	0.538092
1940	0.702703	0.483871	0.547619	0.375	0.543478	0.544444	0.432381	0.530534	0.531205
1945	0.693333	0.461538	0.541176	0.311111	0.555556	0.533333	0.418537	0.512543	0.516021
1950	0.693333	0.461538	0.541176	0.272727	0.549451	0.527778	0.4116	0.503645	0.508233
1955	0.693333	0.461538	0.541176	0.272727	0.549451	0.527778	0.4116	0.503645	0.508233
1960	0.693333	0.461538	0.541176	0.272727	0.549451	0.527778	0.4116	0.503645	0.508233
1965	0.693333	0.461538	0.541176	0.272727	0.549451	0.527778	0.4116	0.503645	0.508233
1970	0.693333	0.461538	0.541176	0.272727	0.549451	0.527778	0.4116	0.503645	0.508233
1975	0.693333	0.461538	0.541176	0.311111	0.555556	0.533333	0.418537	0.512543	0.516021
1980	0.693333	0.461538	0.541176	0.311111	0.555556	0.533333	0.418537	0.512543	0.516021
1985	0.693333	0.461538	0.541176	0.311111	0.555556	0.533333	0.418537	0.512543	0.516021
1990	0.693333	0.461538	0.541176	0.311111	0.555556	0.533333	0.418537	0.512543	0.516021
1995	0.693333	0.461538	0.541176	0.311111	0.555556	0.533333	0.418537	0.512543	0.516021
2000	0.693333	0.461538	0.541176	0.311111	0.555556	0.533333	0.418537	0.512543	0.516021

## Sheet: Ridge
Number of features	Pre-vaccination	ChAdOx1-Onset	MenACWY-Onset	ChAdOx1-7D	MenACWY-7D	ACC	MCC	Macro F1	Weighted F1
5	0.615385	0.360656	0.689655	0.2	0.54321	0.527778	0.421162	0.481781	0.502407
10	0.650602	0.529412	0.705882	0.205128	0.658824	0.594444	0.502434	0.54997	0.570445
15	0.609756	0.584615	0.666667	0.297872	0.658537	0.588889	0.493341	0.563489	0.579137
20	0.648649	0.470588	0.60241	0.333333	0.62069	0.555556	0.447104	0.535134	0.54501
25	0.698413	0.461538	0.642857	0.431373	0.721649	0.611111	0.513931	0.591166	0.601266
30	0.69697	0.422535	0.597403	0.37037	0.652174	0.561111	0.454466	0.54789	0.556022
35	0.787879	0.441176	0.650602	0.428571	0.689655	0.611111	0.514184	0.599577	0.606215
40	0.746269	0.5	0.690476	0.491803	0.642857	0.622222	0.528315	0.614281	0.620586
45	0.78125	0.6	0.675	0.566667	0.674419	0.661111	0.578491	0.659467	0.66018
50	0.818182	0.628571	0.731707	0.571429	0.674419	0.688889	0.612884	0.684862	0.686969
55	0.806452	0.571429	0.707317	0.533333	0.674419	0.661111	0.577092	0.65859	0.661885
60	0.75	0.57971	0.675	0.533333	0.689655	0.65	0.564389	0.64554	0.649341
65	0.7	0.630137	0.666667	0.711864	0.666667	0.672222	0.590324	0.675067	0.672873
70	0.774194	0.621622	0.7	0.576271	0.682353	0.672222	0.592684	0.670888	0.672943
75	0.793651	0.591549	0.626506	0.6	0.698795	0.661111	0.577099	0.6621	0.659074
80	0.807018	0.638889	0.617284	0.571429	0.643678	0.65	0.563543	0.655659	0.650182
85	0.71875	0.617647	0.578313	0.576271	0.604651	0.616667	0.52083	0.619127	0.613809
90	0.745763	0.555556	0.592593	0.571429	0.564706	0.6	0.500837	0.606009	0.600601
95	0.77193	0.57971	0.567901	0.57971	0.571429	0.605556	0.508569	0.614136	0.605709
100	0.730159	0.625	0.675	0.6	0.60241	0.644444	0.559039	0.646514	0.645686
105	0.676923	0.634921	0.632911	0.567164	0.604651	0.622222	0.531109	0.623314	0.622976
110	0.666667	0.588235	0.674699	0.597015	0.560976	0.616667	0.521576	0.617518	0.618702
115	0.655738	0.628571	0.585366	0.553846	0.536585	0.588889	0.487047	0.592021	0.58826
120	0.666667	0.571429	0.575	0.57971	0.54321	0.583333	0.48192	0.587203	0.582658
125	0.645161	0.591549	0.634146	0.597015	0.487179	0.588889	0.488412	0.59101	0.588447
130	0.622951	0.647059	0.674699	0.588235	0.625	0.633333	0.543189	0.631589	0.635563
135	0.642857	0.591549	0.642857	0.567164	0.609756	0.611111	0.514024	0.610837	0.613296
140	0.645161	0.583333	0.552632	0.6	0.6	0.594444	0.499109	0.596225	0.591852
145	0.584615	0.571429	0.514286	0.588235	0.597701	0.572222	0.474146	0.571253	0.567418
150	0.6	0.575758	0.56	0.676923	0.642857	0.611111	0.520603	0.611108	0.607694
155	0.597015	0.535211	0.547945	0.617647	0.617284	0.583333	0.487334	0.58302	0.580927
160	0.617647	0.537313	0.527778	0.638889	0.641975	0.594444	0.503054	0.59272	0.588535
165	0.637681	0.555556	0.5	0.630137	0.641026	0.594444	0.507564	0.59288	0.586179
170	0.637681	0.547945	0.571429	0.613333	0.684932	0.611111	0.529297	0.611064	0.610635
175	0.606061	0.552632	0.583333	0.623377	0.637681	0.6	0.515769	0.600617	0.600419
180	0.591549	0.550725	0.472222	0.586667	0.547945	0.55	0.450941	0.549822	0.542161
185	0.698413	0.56338	0.493506	0.617647	0.641975	0.6	0.504893	0.602984	0.593837
190	0.698413	0.626866	0.473684	0.619718	0.650602	0.611111	0.519678	0.613857	0.602611
195	0.676471	0.606061	0.520548	0.567568	0.556962	0.583333	0.489361	0.585522	0.577477
200	0.619718	0.484848	0.506667	0.558824	0.6	0.555556	0.452156	0.554011	0.550833
205	0.686567	0.56	0.447761	0.507042	0.6	0.561111	0.465107	0.560274	0.551369
210	0.727273	0.571429	0.447761	0.535211	0.604651	0.577778	0.484465	0.577265	0.565777
215	0.727273	0.535211	0.434783	0.527778	0.585366	0.561111	0.462737	0.562082	0.550117
220	0.707692	0.567568	0.457143	0.540541	0.597403	0.572222	0.477815	0.574069	0.563601
225	0.686567	0.56	0.484848	0.513514	0.589744	0.566667	0.474243	0.566935	0.559796
230	0.735294	0.540541	0.5	0.571429	0.625	0.594444	0.506275	0.594453	0.585718
235	0.666667	0.547945	0.5	0.545455	0.641975	0.583333	0.4923	0.580408	0.575556
240	0.666667	0.60274	0.477612	0.513514	0.571429	0.566667	0.473932	0.566392	0.558364
245	0.8	0.583333	0.60274	0.5	0.674699	0.627778	0.542865	0.632154	0.63023
250	0.779661	0.619718	0.657895	0.514286	0.738095	0.661111	0.58197	0.661931	0.664847
255	0.866667	0.611111	0.648649	0.526316	0.641026	0.65	0.572474	0.658754	0.654767
260	0.78125	0.630137	0.630137	0.594595	0.631579	0.65	0.573652	0.65354	0.648888
265	0.793651	0.605263	0.621622	0.56338	0.605263	0.633333	0.551361	0.637836	0.632905
270	0.75	0.619718	0.630137	0.582278	0.60274	0.633333	0.555331	0.636975	0.633321
275	0.776119	0.666667	0.583333	0.589744	0.594595	0.638889	0.5628	0.642092	0.633305
280	0.757576	0.647887	0.567164	0.585366	0.648649	0.638889	0.568596	0.641328	0.634235
285	0.746269	0.676471	0.57971	0.585366	0.648649	0.644444	0.574027	0.647293	0.640929
290	0.75	0.676471	0.630137	0.6	0.613333	0.65	0.576007	0.653988	0.649092
295	0.65625	0.646154	0.675676	0.585366	0.586667	0.627778	0.548224	0.630022	0.631808
300	0.65625	0.646154	0.619718	0.571429	0.552632	0.605556	0.522994	0.609236	0.607121
305	0.676923	0.6875	0.619718	0.578313	0.571429	0.622222	0.54355	0.626777	0.623461
310	0.666667	0.707692	0.647887	0.585366	0.658228	0.65	0.577306	0.653168	0.653812
315	0.666667	0.676923	0.57971	0.617284	0.657895	0.638889	0.566423	0.639696	0.635613
320	0.626866	0.6875	0.507042	0.6	0.666667	0.616667	0.535235	0.617615	0.611283
325	0.626866	0.6875	0.5	0.615385	0.632911	0.611111	0.526374	0.612532	0.60432
330	0.637681	0.6875	0.5	0.597403	0.641026	0.611111	0.526736	0.612722	0.604913
335	0.647059	0.698413	0.520548	0.571429	0.632911	0.611111	0.52558	0.614072	0.607613
340	0.666667	0.71875	0.472222	0.65	0.589744	0.616667	0.534261	0.619476	0.605145
345	0.656716	0.730159	0.493151	0.658228	0.589744	0.622222	0.540418	0.625599	0.612469
350	0.676923	0.6875	0.5	0.65	0.582278	0.616667	0.533813	0.61934	0.60662
355	0.698413	0.666667	0.567901	0.556962	0.594595	0.611111	0.521741	0.616907	0.611292
360	0.666667	0.65625	0.578947	0.582278	0.583333	0.611111	0.526659	0.613495	0.608806
365	0.676471	0.65625	0.519481	0.575	0.56338	0.594444	0.505517	0.598116	0.5891
370	0.686567	0.65625	0.512821	0.589744	0.60274	0.605556	0.517106	0.609624	0.600411
375	0.676923	0.666667	0.5	0.642857	0.60274	0.616667	0.537459	0.617837	0.606271
380	0.6875	0.707692	0.527778	0.634146	0.649351	0.638889	0.56314	0.641293	0.631915
385	0.69697	0.735294	0.513514	0.666667	0.621622	0.644444	0.568102	0.646813	0.63388
390	0.707692	0.716418	0.506667	0.641026	0.64	0.638889	0.559863	0.642361	0.630272
395	0.695652	0.716418	0.533333	0.684932	0.605263	0.644444	0.565695	0.64712	0.634701
400	0.666667	0.676471	0.56	0.694444	0.631579	0.644444	0.565403	0.645832	0.63725
405	0.695652	0.705882	0.586667	0.694444	0.631579	0.661111	0.586381	0.662845	0.654275
410	0.695652	0.676471	0.56	0.712329	0.613333	0.65	0.573001	0.651557	0.640744
415	0.685714	0.69697	0.545455	0.684932	0.621622	0.644444	0.565318	0.646938	0.636425
420	0.716418	0.716418	0.571429	0.712329	0.657895	0.672222	0.598806	0.674898	0.664548
425	0.69697	0.716418	0.556962	0.712329	0.64	0.661111	0.58367	0.664536	0.653561
430	0.705882	0.707692	0.567901	0.722222	0.621622	0.661111	0.583087	0.665064	0.653716
435	0.647887	0.69697	0.55	0.714286	0.630137	0.644444	0.563345	0.647856	0.63835
440	0.686567	0.695652	0.567901	0.676056	0.638889	0.65	0.569287	0.653013	0.644636
445	0.69697	0.705882	0.578313	0.705882	0.666667	0.666667	0.587174	0.670743	0.662204
450	0.716418	0.666667	0.592593	0.686567	0.657534	0.661111	0.58221	0.663956	0.656577
455	0.698413	0.695652	0.592593	0.702703	0.657534	0.666667	0.590001	0.669379	0.66168
460	0.666667	0.716418	0.581395	0.656716	0.648649	0.65	0.564958	0.653969	0.64776
465	0.676923	0.716418	0.571429	0.695652	0.666667	0.661111	0.579704	0.665418	0.657403
470	0.656716	0.695652	0.571429	0.69697	0.675676	0.655556	0.572952	0.659289	0.652612
475	0.666667	0.705882	0.571429	0.676471	0.675676	0.655556	0.573051	0.659225	0.652675
480	0.686567	0.666667	0.547619	0.69697	0.621622	0.638889	0.552016	0.643889	0.633578
485	0.686567	0.686567	0.585366	0.676471	0.605263	0.644444	0.559692	0.648047	0.63994
490	0.707692	0.666667	0.560976	0.676471	0.631579	0.644444	0.559296	0.648677	0.639321
495	0.686567	0.686567	0.560976	0.666667	0.586667	0.633333	0.546246	0.637489	0.627702
500	0.71875	0.685714	0.55	0.666667	0.571429	0.633333	0.546224	0.638512	0.626394
505	0.71875	0.704225	0.585366	0.666667	0.567568	0.644444	0.560072	0.648515	0.638143
510	0.730159	0.704225	0.585366	0.666667	0.586667	0.65	0.566564	0.654617	0.644331
515	0.71875	0.694444	0.592593	0.666667	0.594595	0.65	0.567682	0.65341	0.644392
520	0.71875	0.676056	0.617284	0.657143	0.621622	0.655556	0.574802	0.658171	0.652037
525	0.741935	0.647887	0.585366	0.657143	0.64	0.65	0.566657	0.654466	0.646461
530	0.707692	0.727273	0.585366	0.685714	0.597403	0.655556	0.573395	0.66069	0.650557
535	0.71875	0.716418	0.585366	0.676056	0.605263	0.655556	0.573733	0.660371	0.650529
540	0.721311	0.724638	0.6	0.638889	0.641026	0.661111	0.581167	0.665173	0.658221
545	0.733333	0.732394	0.6	0.695652	0.625	0.672222	0.593943	0.677276	0.66739
550	0.745763	0.722222	0.6	0.685714	0.632911	0.672222	0.594421	0.677322	0.667674
555	0.745763	0.722222	0.607595	0.647887	0.607595	0.661111	0.581288	0.666212	0.657586
560	0.724138	0.75	0.607595	0.638889	0.607595	0.661111	0.581519	0.665643	0.657695
565	0.666667	0.722222	0.607595	0.621622	0.589744	0.638889	0.554368	0.64157	0.636399
570	0.711864	0.702703	0.6	0.606061	0.617284	0.644444	0.55853	0.647582	0.641798
575	0.745763	0.722222	0.617284	0.676923	0.650602	0.677778	0.59918	0.682559	0.674751
580	0.724138	0.732394	0.617284	0.646154	0.682353	0.677778	0.59882	0.680465	0.675236
585	0.733333	0.735294	0.617284	0.647059	0.674699	0.677778	0.599499	0.681534	0.675656
590	0.848485	0.685714	0.595238	0.645161	0.589744	0.666667	0.585116	0.672868	0.659695
595	0.848485	0.676056	0.560976	0.634921	0.615385	0.661111	0.579294	0.667164	0.653112
600	0.8	0.71875	0.487805	0.666667	0.658824	0.655556	0.571103	0.666409	0.649207
605	0.786885	0.698413	0.463415	0.647887	0.626506	0.633333	0.544033	0.644621	0.626506
610	0.793651	0.636364	0.487805	0.647887	0.641026	0.633333	0.545117	0.641346	0.625897
615	0.738462	0.626866	0.5	0.630137	0.64	0.622222	0.533981	0.627093	0.615256
620	0.75	0.69697	0.575	0.638889	0.717949	0.672222	0.595534	0.675761	0.668764
625	0.75	0.69697	0.575	0.638889	0.717949	0.672222	0.595534	0.675761	0.668764
630	0.75	0.676471	0.531646	0.611111	0.701299	0.65	0.568428	0.654105	0.645264
635	0.75	0.676471	0.538462	0.611111	0.717949	0.655556	0.575756	0.658798	0.650836
640	0.75	0.676471	0.531646	0.611111	0.701299	0.65	0.568428	0.654105	0.645264
645	0.738462	0.666667	0.531646	0.611111	0.693333	0.644444	0.562242	0.648244	0.639793
650	0.75	0.666667	0.545455	0.583333	0.717949	0.65	0.569424	0.652681	0.646235
655	0.75	0.666667	0.564103	0.591549	0.717949	0.655556	0.575506	0.658053	0.652473
660	0.738462	0.676471	0.564103	0.611111	0.701299	0.655556	0.5762	0.658289	0.65188
665	0.738462	0.676471	0.564103	0.611111	0.701299	0.655556	0.5762	0.658289	0.65188
670	0.738462	0.657143	0.519481	0.591549	0.701299	0.638889	0.555671	0.641587	0.633424
675	0.75	0.666667	0.493506	0.583333	0.666667	0.627778	0.541477	0.632035	0.62099
680	0.75	0.637681	0.493506	0.583333	0.666667	0.622222	0.53449	0.626238	0.615676
685	0.75	0.637681	0.493506	0.583333	0.666667	0.622222	0.53449	0.626238	0.615676
690	0.78125	0.666667	0.531646	0.591549	0.675	0.644444	0.560461	0.649222	0.63925
695	0.75	0.647059	0.531646	0.637681	0.675	0.644444	0.559969	0.648277	0.63831
700	0.738462	0.637681	0.55	0.617647	0.692308	0.644444	0.559847	0.647219	0.640127
705	0.738462	0.666667	0.575	0.6	0.684211	0.65	0.56781	0.652868	0.647183
710	0.738462	0.657143	0.556962	0.6	0.684211	0.644444	0.56146	0.647355	0.640727
715	0.738462	0.647887	0.512821	0.617647	0.692308	0.638889	0.554168	0.641825	0.63229
720	0.738462	0.657143	0.512821	0.617647	0.708861	0.644444	0.560839	0.646987	0.637758
725	0.738462	0.657143	0.512821	0.617647	0.708861	0.644444	0.560839	0.646987	0.637758
730	0.738462	0.657143	0.55	0.626866	0.717949	0.655556	0.573666	0.658084	0.651072
735	0.738462	0.657143	0.54321	0.636364	0.717949	0.655556	0.572941	0.658625	0.650882
740	0.738462	0.657143	0.531646	0.626866	0.708861	0.65	0.56703	0.652595	0.644209
745	0.738462	0.657143	0.531646	0.626866	0.708861	0.65	0.56703	0.652595	0.644209
750	0.738462	0.657143	0.531646	0.617647	0.692308	0.644444	0.560477	0.647441	0.638903
755	0.738462	0.637681	0.531646	0.617647	0.683544	0.638889	0.553208	0.641796	0.633339
760	0.738462	0.637681	0.531646	0.617647	0.683544	0.638889	0.553208	0.641796	0.633339
765	0.727273	0.647887	0.575	0.617647	0.666667	0.644444	0.561019	0.646895	0.640883
770	0.716418	0.657143	0.55	0.636364	0.701299	0.65	0.567214	0.652245	0.645311
775	0.716418	0.666667	0.531646	0.617647	0.701299	0.644444	0.561119	0.646735	0.639145
780	0.705882	0.657143	0.531646	0.617647	0.666667	0.633333	0.54804	0.635797	0.627813
785	0.738462	0.657143	0.525	0.656716	0.692308	0.65	0.566688	0.653926	0.643679
790	0.757576	0.686567	0.560976	0.647059	0.675325	0.661111	0.580118	0.6655	0.656069
795	0.738462	0.666667	0.560976	0.647059	0.657895	0.65	0.566273	0.654211	0.64537
800	0.761905	0.6875	0.54321	0.611111	0.675	0.65	0.566518	0.655745	0.646233
805	0.761905	0.6875	0.536585	0.611111	0.632911	0.638889	0.552225	0.646003	0.634916
810	0.761905	0.707692	0.560976	0.611111	0.641026	0.65	0.566377	0.656542	0.646835
815	0.75	0.707692	0.54321	0.611111	0.641026	0.644444	0.56009	0.650608	0.640278
820	0.75	0.707692	0.54321	0.611111	0.641026	0.644444	0.56009	0.650608	0.640278
825	0.761905	0.727273	0.554217	0.628571	0.641026	0.655556	0.572275	0.662598	0.65157
830	0.761905	0.727273	0.554217	0.628571	0.641026	0.655556	0.572275	0.662598	0.65157
835	0.761905	0.6875	0.547619	0.619718	0.641026	0.644444	0.558167	0.651554	0.64108
840	0.75	0.69697	0.560976	0.619718	0.649351	0.65	0.566485	0.655403	0.646282
845	0.738462	0.69697	0.560976	0.637681	0.666667	0.655556	0.572902	0.660151	0.651361
850	0.738462	0.69697	0.560976	0.637681	0.666667	0.655556	0.572902	0.660151	0.651361
855	0.738462	0.676471	0.506329	0.647059	0.675	0.644444	0.559943	0.648664	0.636795
860	0.738462	0.636364	0.525	0.637681	0.675	0.638889	0.552599	0.642501	0.632755
865	0.738462	0.656716	0.525	0.637681	0.658228	0.638889	0.552803	0.643217	0.632666
870	0.727273	0.656716	0.506329	0.637681	0.658228	0.633333	0.546605	0.637245	0.625988
875	0.727273	0.657143	0.493827	0.656716	0.736842	0.65	0.566877	0.65436	0.643881
880	0.738462	0.705882	0.493827	0.657143	0.736842	0.661111	0.581183	0.666431	0.65469
885	0.716418	0.724638	0.531646	0.657143	0.693333	0.661111	0.583092	0.664635	0.654541
890	0.735294	0.724638	0.531646	0.666667	0.693333	0.666667	0.59009	0.670315	0.65917
895	0.735294	0.705882	0.525	0.666667	0.666667	0.655556	0.575517	0.659902	0.647922
900	0.735294	0.705882	0.5	0.666667	0.64	0.644444	0.561554	0.649569	0.63532
905	0.735294	0.705882	0.5	0.666667	0.64	0.644444	0.561554	0.649569	0.63532
910	0.769231	0.685714	0.481013	0.685714	0.684211	0.655556	0.575423	0.661177	0.645377
915	0.78125	0.666667	0.481013	0.676471	0.675325	0.65	0.567699	0.656145	0.640257
920	0.78125	0.666667	0.481013	0.676471	0.675325	0.65	0.567699	0.656145	0.640257
925	0.769231	0.676471	0.461538	0.676471	0.617284	0.633333	0.546382	0.640199	0.621813
930	0.769231	0.676471	0.461538	0.676471	0.617284	0.633333	0.546382	0.640199	0.621813
935	0.769231	0.666667	0.467532	0.676471	0.617284	0.633333	0.547031	0.639437	0.62158
940	0.769231	0.656716	0.467532	0.666667	0.634146	0.633333	0.547028	0.638859	0.621963
945	0.769231	0.666667	0.447368	0.657143	0.6	0.622222	0.534335	0.628082	0.609157
950	0.769231	0.686567	0.461538	0.666667	0.617284	0.633333	0.546583	0.640257	0.62203
955	0.769231	0.686567	0.461538	0.666667	0.617284	0.633333	0.546583	0.640257	0.62203
960	0.769231	0.666667	0.441558	0.628571	0.607595	0.616667	0.526932	0.622724	0.604608
965	0.769231	0.6875	0.481013	0.647887	0.592593	0.627778	0.539581	0.635645	0.618532
970	0.757576	0.676923	0.481013	0.628571	0.6	0.622222	0.532695	0.628817	0.613183
975	0.757576	0.686567	0.461538	0.628571	0.607595	0.622222	0.533466	0.62837	0.611596
980	0.757576	0.686567	0.461538	0.628571	0.607595	0.622222	0.533466	0.62837	0.611596
985	0.757576	0.686567	0.461538	0.628571	0.607595	0.622222	0.533466	0.62837	0.611596
990	0.757576	0.676471	0.447368	0.628571	0.6	0.616667	0.527524	0.621997	0.604315
995	0.78125	0.716418	0.467532	0.611111	0.575	0.622222	0.533993	0.630262	0.612113
1000	0.776119	0.676471	0.416667	0.6	0.626506	0.616667	0.529968	0.619153	0.600562
1005	0.753623	0.707692	0.421053	0.628571	0.6	0.616667	0.528296	0.622188	0.602531
1010	0.776119	0.615385	0.421053	0.638889	0.625	0.611111	0.521308	0.615289	0.596646
1015	0.794118	0.636364	0.373333	0.647059	0.578313	0.6	0.506703	0.605837	0.581659
1020	0.848485	0.626866	0.368421	0.685714	0.592593	0.616667	0.527315	0.624416	0.59709
1025	0.8	0.657143	0.346667	0.707692	0.6	0.616667	0.528351	0.6223	0.594499
1030	0.8	0.657143	0.346667	0.707692	0.6	0.616667	0.528351	0.6223	0.594499
1035	0.788732	0.657143	0.324324	0.69697	0.607595	0.611111	0.52271	0.614953	0.586793
1040	0.788732	0.657143	0.324324	0.69697	0.607595	0.611111	0.52271	0.614953	0.586793
1045	0.788732	0.657143	0.328767	0.69697	0.6	0.611111	0.523187	0.614322	0.586223
1050	0.756757	0.686567	0.328767	0.716418	0.582278	0.611111	0.524529	0.614157	0.58567
1055	0.739726	0.686567	0.30137	0.676923	0.560976	0.588889	0.495234	0.593112	0.564338
1060	0.75	0.676471	0.30137	0.676923	0.560976	0.588889	0.494905	0.593148	0.564142
1065	0.760563	0.676471	0.30137	0.676923	0.578313	0.594444	0.50142	0.598728	0.569793
1070	0.666667	0.707692	0.368421	0.685714	0.571429	0.594444	0.501963	0.599985	0.577794
1075	0.666667	0.6875	0.346667	0.657143	0.556962	0.577778	0.481164	0.582988	0.560355
1080	0.676056	0.676923	0.324324	0.657143	0.55	0.572222	0.474243	0.576889	0.552509
1085	0.666667	0.676923	0.351351	0.666667	0.525	0.572222	0.474338	0.577322	0.553946
1090	0.666667	0.676923	0.351351	0.666667	0.525	0.572222	0.474338	0.577322	0.553946
1095	0.657534	0.647059	0.356164	0.676471	0.538462	0.572222	0.475598	0.575138	0.552957
1100	0.657534	0.647059	0.356164	0.676471	0.538462	0.572222	0.475598	0.575138	0.552957
1105	0.657534	0.647059	0.356164	0.676471	0.538462	0.572222	0.475598	0.575138	0.552957
1110	0.685714	0.647059	0.405405	0.676471	0.55	0.588889	0.494485	0.59293	0.572982
1115	0.685714	0.626866	0.405405	0.686567	0.536585	0.583333	0.486904	0.588228	0.567908
1120	0.685714	0.617647	0.405405	0.666667	0.556962	0.583333	0.487919	0.586479	0.567542
1125	0.685714	0.617647	0.410959	0.666667	0.55	0.583333	0.488379	0.586197	0.567406
1130	0.685714	0.617647	0.410959	0.666667	0.55	0.583333	0.488379	0.586197	0.567406
1135	0.657534	0.626866	0.388889	0.676471	0.55	0.577778	0.48282	0.579952	0.560428
1140	0.676056	0.626866	0.410959	0.676471	0.567901	0.588889	0.495257	0.591651	0.573252
1145	0.666667	0.626866	0.410959	0.676471	0.55	0.583333	0.488782	0.586192	0.567662
1150	0.666667	0.626866	0.410959	0.676471	0.55	0.583333	0.488782	0.586192	0.567662
1155	0.666667	0.626866	0.410959	0.676471	0.55	0.583333	0.488782	0.586192	0.567662
1160	0.685714	0.637681	0.416667	0.647059	0.54321	0.583333	0.488704	0.586066	0.567755
1165	0.685714	0.637681	0.422535	0.657143	0.55	0.588889	0.497063	0.590615	0.572515
1170	0.685714	0.637681	0.422535	0.666667	0.567901	0.594444	0.503638	0.5961	0.578179
1175	0.647887	0.619718	0.352941	0.657143	0.6	0.577778	0.485753	0.575538	0.556344
1180	0.647887	0.619718	0.352941	0.657143	0.6	0.577778	0.485753	0.575538	0.556344
1185	0.647887	0.647887	0.38806	0.647887	0.6	0.588889	0.500839	0.586344	0.569136
1190	0.647887	0.647887	0.38806	0.647887	0.6	0.588889	0.500839	0.586344	0.569136
1195	0.638889	0.628571	0.38806	0.657143	0.592593	0.583333	0.493622	0.581051	0.564
1200	0.647887	0.638889	0.4	0.666667	0.564103	0.583333	0.491552	0.583509	0.565557
1205	0.647887	0.630137	0.376812	0.666667	0.564103	0.577778	0.485412	0.577121	0.557898
1210	0.647887	0.630137	0.371429	0.686567	0.556962	0.577778	0.484019	0.578596	0.558183
1215	0.647887	0.630137	0.376812	0.686567	0.55	0.577778	0.484555	0.578281	0.558002
1220	0.647887	0.630137	0.376812	0.686567	0.55	0.577778	0.484555	0.578281	0.558002
1225	0.647887	0.630137	0.376812	0.69697	0.567901	0.583333	0.491195	0.583941	0.563814
1230	0.647887	0.630137	0.376812	0.69697	0.567901	0.583333	0.491195	0.583941	0.563814
1235	0.647887	0.611111	0.382353	0.676471	0.567901	0.577778	0.485208	0.577145	0.558356
1240	0.657143	0.630137	0.376812	0.69697	0.585366	0.588889	0.497721	0.589285	0.569283
1245	0.657143	0.630137	0.376812	0.69697	0.585366	0.588889	0.497721	0.589285	0.569283
1250	0.647887	0.630137	0.376812	0.69697	0.592593	0.588889	0.498208	0.58888	0.569438
1255	0.647887	0.630137	0.376812	0.69697	0.592593	0.588889	0.498208	0.58888	0.569438
1260	0.647887	0.630137	0.376812	0.686567	0.6	0.588889	0.498578	0.588281	0.569391
1265	0.657143	0.630137	0.376812	0.686567	0.592593	0.588889	0.498072	0.58865	0.569195
1270	0.657143	0.630137	0.376812	0.716418	0.592593	0.594444	0.505083	0.59462	0.57417
1275	0.647887	0.630137	0.376812	0.69697	0.592593	0.588889	0.498208	0.58888	0.569438
1280	0.666667	0.630137	0.376812	0.716418	0.585366	0.594444	0.504616	0.59508	0.574059
1285	0.647887	0.638889	0.371429	0.686567	0.575	0.583333	0.490696	0.583954	0.563896
1290	0.666667	0.611111	0.371429	0.716418	0.560976	0.583333	0.489724	0.58532	0.563609
1295	0.666667	0.591549	0.376812	0.666667	0.560976	0.572222	0.477107	0.572534	0.553137
1300	0.684211	0.571429	0.405797	0.666667	0.582278	0.583333	0.493156	0.582076	0.564695
1305	0.693333	0.527778	0.371429	0.6875	0.582278	0.572222	0.477842	0.572464	0.552661
1310	0.675325	0.558824	0.373333	0.69697	0.567568	0.572222	0.476587	0.574404	0.554176
1315	0.684211	0.558824	0.373333	0.656716	0.540541	0.561111	0.462338	0.562725	0.542742
1320	0.619718	0.578947	0.4	0.686567	0.552632	0.566667	0.471214	0.567573	0.550733
1325	0.630137	0.594595	0.376812	0.686567	0.545455	0.566667	0.472035	0.566713	0.547591
1330	0.647887	0.594595	0.382353	0.676471	0.556962	0.572222	0.478853	0.571653	0.552836
1335	0.647887	0.594595	0.382353	0.676471	0.556962	0.572222	0.478853	0.571653	0.552836
1340	0.613333	0.60274	0.405797	0.686567	0.552632	0.572222	0.479937	0.572214	0.55558
1345	0.613333	0.60274	0.405797	0.686567	0.552632	0.572222	0.479937	0.572214	0.55558
1350	0.613333	0.611111	0.405797	0.676471	0.552632	0.572222	0.480016	0.571869	0.555432
1355	0.630137	0.613333	0.376812	0.637681	0.513514	0.555556	0.459424	0.554295	0.535603
1360	0.613333	0.594595	0.352941	0.637681	0.513514	0.544444	0.446714	0.542413	0.523228
1365	0.630137	0.611111	0.376812	0.657143	0.552632	0.566667	0.472698	0.565567	0.54735
1370	0.638889	0.583333	0.358209	0.6	0.607595	0.561111	0.466119	0.557605	0.541806
1375	0.638889	0.583333	0.358209	0.6	0.607595	0.561111	0.466119	0.557605	0.541806
1380	0.638889	0.583333	0.358209	0.6	0.607595	0.561111	0.466119	0.557605	0.541806
1385	0.647887	0.594595	0.382353	0.628571	0.623377	0.577778	0.486803	0.575357	0.559981
1390	0.647887	0.594595	0.382353	0.628571	0.623377	0.577778	0.486803	0.575357	0.559981
1395	0.647887	0.594595	0.382353	0.628571	0.623377	0.577778	0.486803	0.575357	0.559981
1400	0.647887	0.594595	0.382353	0.628571	0.623377	0.577778	0.486803	0.575357	0.559981
1405	0.647887	0.594595	0.382353	0.628571	0.623377	0.577778	0.486803	0.575357	0.559981
1410	0.647887	0.594595	0.382353	0.628571	0.623377	0.577778	0.486803	0.575357	0.559981
1415	0.637681	0.56	0.382353	0.628571	0.615385	0.566667	0.47207	0.564798	0.550174
1420	0.637681	0.56	0.376812	0.628571	0.623377	0.566667	0.47156	0.565288	0.550547
1425	0.657143	0.583333	0.394366	0.628571	0.597403	0.572222	0.476987	0.572163	0.556628
1430	0.657143	0.583333	0.394366	0.637681	0.589744	0.572222	0.476504	0.572453	0.556402
1435	0.666667	0.575342	0.394366	0.637681	0.589744	0.572222	0.47633	0.57276	0.556471
1440	0.647887	0.583333	0.394366	0.647059	0.589744	0.572222	0.476598	0.572478	0.556473
1445	0.657143	0.575342	0.394366	0.647059	0.589744	0.572222	0.476406	0.572731	0.556499
1450	0.657143	0.575342	0.394366	0.647059	0.589744	0.572222	0.476406	0.572731	0.556499
1455	0.637681	0.594595	0.394366	0.637681	0.597403	0.572222	0.476715	0.572345	0.557075
1460	0.637681	0.594595	0.422535	0.647059	0.615385	0.583333	0.490255	0.583451	0.570089
1465	0.637681	0.594595	0.422535	0.647059	0.615385	0.583333	0.490255	0.583451	0.570089
1470	0.656716	0.578947	0.4	0.666667	0.592593	0.577778	0.482769	0.578985	0.56248
1475	0.656716	0.578947	0.4	0.666667	0.592593	0.577778	0.482769	0.578985	0.56248
1480	0.647059	0.613333	0.358209	0.647059	0.609756	0.577778	0.485353	0.575083	0.556957
1485	0.647059	0.613333	0.358209	0.647059	0.609756	0.577778	0.485353	0.575083	0.556957
1490	0.647059	0.613333	0.358209	0.647059	0.609756	0.577778	0.485353	0.575083	0.556957
1495	0.647059	0.613333	0.358209	0.647059	0.609756	0.577778	0.485353	0.575083	0.556957
1500	0.647059	0.613333	0.358209	0.647059	0.609756	0.577778	0.485353	0.575083	0.556957
1505	0.647059	0.613333	0.411765	0.666667	0.626506	0.594444	0.505089	0.593066	0.578024
1510	0.647059	0.613333	0.411765	0.666667	0.626506	0.594444	0.505089	0.593066	0.578024
1515	0.647059	0.613333	0.411765	0.666667	0.626506	0.594444	0.505089	0.593066	0.578024
1520	0.647059	0.613333	0.38806	0.656716	0.626506	0.588889	0.499045	0.586335	0.570176
1525	0.637681	0.613333	0.333333	0.647059	0.609756	0.572222	0.479408	0.568233	0.548951
1530	0.647059	0.605263	0.333333	0.647059	0.585366	0.566667	0.47228	0.563616	0.543427
1535	0.647059	0.597403	0.34375	0.637681	0.609756	0.572222	0.481386	0.56713	0.548698
1540	0.647059	0.597403	0.34375	0.637681	0.609756	0.572222	0.481386	0.56713	0.548698
1545	0.647059	0.597403	0.34375	0.637681	0.609756	0.572222	0.481386	0.56713	0.548698
1550	0.647059	0.597403	0.34375	0.637681	0.609756	0.572222	0.481386	0.56713	0.548698
1555	0.647059	0.589744	0.3125	0.647059	0.609756	0.566667	0.47434	0.561223	0.540697
1560	0.656716	0.571429	0.333333	0.637681	0.617284	0.566667	0.472609	0.563289	0.544487
1565	0.656716	0.571429	0.333333	0.637681	0.617284	0.566667	0.472609	0.563289	0.544487
1570	0.656716	0.571429	0.333333	0.637681	0.617284	0.566667	0.472609	0.563289	0.544487
1575	0.656716	0.571429	0.333333	0.637681	0.617284	0.566667	0.472609	0.563289	0.544487
1580	0.666667	0.571429	0.307692	0.628571	0.585366	0.555556	0.459178	0.551945	0.530606
1585	0.666667	0.571429	0.30303	0.637681	0.585366	0.555556	0.458137	0.552835	0.530907
1590	0.666667	0.571429	0.30303	0.647059	0.60241	0.561111	0.464791	0.558119	0.536353
1595	0.666667	0.571429	0.307692	0.647059	0.619048	0.566667	0.472501	0.562379	0.54136
1600	0.666667	0.571429	0.307692	0.647059	0.619048	0.566667	0.472501	0.562379	0.54136
1605	0.666667	0.571429	0.307692	0.647059	0.619048	0.566667	0.472501	0.562379	0.54136
1610	0.666667	0.571429	0.307692	0.647059	0.619048	0.566667	0.472501	0.562379	0.54136
1615	0.666667	0.578947	0.333333	0.647059	0.619048	0.572222	0.478521	0.569011	0.549433
1620	0.666667	0.552632	0.333333	0.647059	0.619048	0.566667	0.471491	0.563748	0.544609
1625	0.647059	0.583333	0.358209	0.628571	0.626506	0.572222	0.478216	0.568736	0.552191
1630	0.647059	0.591549	0.405797	0.656716	0.611765	0.583333	0.489693	0.582577	0.567456
1635	0.647059	0.583333	0.358209	0.656716	0.604651	0.572222	0.477208	0.569994	0.551904
1640	0.647059	0.591549	0.382353	0.656716	0.604651	0.577778	0.483347	0.576466	0.559715
1645	0.637681	0.57971	0.4	0.666667	0.604651	0.577778	0.481786	0.577742	0.562299
1650	0.637681	0.57971	0.4	0.666667	0.604651	0.577778	0.481786	0.577742	0.562299
1655	0.628571	0.57971	0.376812	0.666667	0.604651	0.572222	0.475808	0.571282	0.554777
1660	0.637681	0.60274	0.363636	0.666667	0.604651	0.577778	0.485256	0.575075	0.557027
1665	0.637681	0.60274	0.363636	0.666667	0.604651	0.577778	0.485256	0.575075	0.557027
1670	0.647059	0.571429	0.376812	0.6875	0.609756	0.577778	0.48349	0.578511	0.560872
1675	0.656716	0.533333	0.371429	0.656716	0.592593	0.561111	0.461751	0.562157	0.544998
1680	0.647059	0.533333	0.394366	0.666667	0.6	0.566667	0.468309	0.568285	0.552777
1685	0.6875	0.621622	0.388889	0.637681	0.592593	0.583333	0.487945	0.585657	0.567531
1690	0.6875	0.613333	0.388889	0.608696	0.575	0.572222	0.474293	0.574684	0.557173
1695	0.6875	0.621622	0.416667	0.626866	0.60241	0.588889	0.494204	0.591013	0.575217
1700	0.6875	0.621622	0.422535	0.617647	0.578313	0.583333	0.488111	0.585523	0.569725
1705	0.6875	0.621622	0.422535	0.608696	0.585366	0.583333	0.488482	0.585144	0.569839
1710	0.6875	0.621622	0.4	0.608696	0.578313	0.577778	0.482048	0.579226	0.562348
1715	0.71875	0.60274	0.394366	0.606061	0.581395	0.577778	0.480237	0.580662	0.562713
1720	0.707692	0.586667	0.323529	0.606061	0.581395	0.561111	0.4619	0.561069	0.539489
1725	0.686567	0.586667	0.376812	0.626866	0.609756	0.577778	0.483346	0.577333	0.559925
1730	0.686567	0.594595	0.366197	0.636364	0.609756	0.577778	0.481538	0.578696	0.56019
1735	0.686567	0.594595	0.366197	0.626866	0.592593	0.572222	0.474888	0.573363	0.554698
1740	0.686567	0.594595	0.366197	0.626866	0.592593	0.572222	0.474888	0.573363	0.554698
1745	0.686567	0.594595	0.366197	0.626866	0.592593	0.572222	0.474888	0.573363	0.554698
1750	0.686567	0.594595	0.366197	0.626866	0.592593	0.572222	0.474888	0.573363	0.554698
1755	0.686567	0.594595	0.366197	0.626866	0.592593	0.572222	0.474888	0.573363	0.554698
1760	0.686567	0.594595	0.366197	0.626866	0.592593	0.572222	0.474888	0.573363	0.554698
1765	0.695652	0.56338	0.383562	0.636364	0.617284	0.577778	0.480492	0.579248	0.56218
1770	0.695652	0.56338	0.383562	0.636364	0.617284	0.577778	0.480492	0.579248	0.56218
1775	0.69697	0.56338	0.328767	0.626866	0.626506	0.566667	0.465584	0.568498	0.548602
1780	0.69697	0.56338	0.305556	0.626866	0.619048	0.561111	0.459124	0.562364	0.540843
1785	0.69697	0.56338	0.328767	0.617647	0.609756	0.561111	0.458945	0.563304	0.543251
1790	0.69697	0.56338	0.328767	0.617647	0.609756	0.561111	0.458945	0.563304	0.543251
1795	0.69697	0.56338	0.328767	0.617647	0.609756	0.561111	0.458945	0.563304	0.543251
1800	0.69697	0.56338	0.328767	0.617647	0.609756	0.561111	0.458945	0.563304	0.543251
1805	0.69697	0.56338	0.328767	0.617647	0.609756	0.561111	0.458945	0.563304	0.543251
1810	0.69697	0.56338	0.328767	0.608696	0.617284	0.561111	0.459337	0.563019	0.543474
1815	0.707692	0.56338	0.346667	0.646154	0.595238	0.566667	0.463581	0.571826	0.551096
1820	0.707692	0.56338	0.351351	0.636364	0.595238	0.566667	0.464385	0.570805	0.550688
1825	0.707692	0.56338	0.351351	0.636364	0.595238	0.566667	0.464385	0.570805	0.550688
1830	0.707692	0.56338	0.351351	0.636364	0.595238	0.566667	0.464385	0.570805	0.550688
1835	0.707692	0.56338	0.351351	0.636364	0.595238	0.566667	0.464385	0.570805	0.550688
1840	0.707692	0.555556	0.328767	0.636364	0.595238	0.561111	0.458148	0.564723	0.543356
1845	0.707692	0.555556	0.324324	0.646154	0.595238	0.561111	0.457327	0.565793	0.543828
1850	0.707692	0.555556	0.328767	0.636364	0.595238	0.561111	0.458148	0.564723	0.543356
1855	0.707692	0.555556	0.328767	0.636364	0.595238	0.561111	0.458148	0.564723	0.543356
1860	0.738462	0.583333	0.373333	0.636364	0.609756	0.583333	0.485109	0.58825	0.56835
1865	0.738462	0.583333	0.373333	0.636364	0.609756	0.583333	0.485109	0.58825	0.56835
1870	0.738462	0.575342	0.378378	0.636364	0.609756	0.583333	0.485879	0.58766	0.568202
1875	0.738462	0.575342	0.378378	0.636364	0.609756	0.583333	0.485879	0.58766	0.568202
1880	0.75	0.56	0.361111	0.626866	0.609756	0.577778	0.480512	0.581547	0.561157
1885	0.738462	0.56	0.366197	0.626866	0.609756	0.577778	0.481418	0.580256	0.560626
1890	0.730159	0.56	0.366197	0.626866	0.595238	0.572222	0.473737	0.575692	0.555981
1895	0.730159	0.56	0.366197	0.626866	0.595238	0.572222	0.473737	0.575692	0.555981
1900	0.69697	0.575342	0.371429	0.617647	0.626506	0.577778	0.482112	0.577579	0.560398
1905	0.707692	0.545455	0.4	0.617647	0.65	0.583333	0.490088	0.584159	0.569458
1910	0.75	0.545455	0.383562	0.646154	0.641975	0.588889	0.49403	0.593429	0.574906
1915	0.75	0.552632	0.378378	0.636364	0.625	0.583333	0.486515	0.588475	0.56937
1920	0.75	0.552632	0.383562	0.626866	0.625	0.583333	0.487365	0.587612	0.56914
1925	0.75	0.552632	0.383562	0.626866	0.625	0.583333	0.487365	0.587612	0.56914
1930	0.705882	0.533333	0.342857	0.617647	0.632911	0.566667	0.469617	0.566526	0.548131
1935	0.705882	0.526316	0.347826	0.617647	0.632911	0.566667	0.470529	0.566117	0.548142
1940	0.705882	0.526316	0.347826	0.617647	0.632911	0.566667	0.470529	0.566117	0.548142
1945	0.757576	0.521739	0.356164	0.583333	0.55	0.55	0.446147	0.553763	0.533205
1950	0.757576	0.521739	0.356164	0.583333	0.55	0.55	0.446147	0.553763	0.533205
1955	0.757576	0.521739	0.356164	0.583333	0.55	0.55	0.446147	0.553763	0.533205
1960	0.757576	0.521739	0.356164	0.583333	0.55	0.55	0.446147	0.553763	0.533205
1965	0.757576	0.521739	0.356164	0.583333	0.55	0.55	0.446147	0.553763	0.533205
1970	0.757576	0.529412	0.361111	0.583333	0.560976	0.555556	0.4534	0.558482	0.538403
1975	0.757576	0.529412	0.361111	0.583333	0.560976	0.555556	0.4534	0.558482	0.538403
1980	0.757576	0.529412	0.361111	0.583333	0.560976	0.555556	0.4534	0.558482	0.538403
1985	0.757576	0.529412	0.361111	0.583333	0.560976	0.555556	0.4534	0.558482	0.538403
1990	0.757576	0.529412	0.361111	0.583333	0.560976	0.555556	0.4534	0.558482	0.538403
1995	0.757576	0.521739	0.361111	0.583333	0.567901	0.555556	0.453623	0.558332	0.538574
2000	0.757576	0.521739	0.366197	0.591549	0.578313	0.561111	0.460715	0.563075	0.543643

## Sheet: AdaBoost
Number of features	Pre-vaccination	ChAdOx1-Onset	MenACWY-Onset	ChAdOx1-7D	MenACWY-7D	ACC	MCC	Macro F1	Weighted F1
5	0.711864	0.253165	0.504854	0.338983	0.133333	0.394444	0.24096	0.38844	0.379793
10	0.6	0.32	0.436782	0.459459	0.378378	0.427778	0.285347	0.438924	0.432145
15	0.689655	0.384615	0.428571	0.4	0.307692	0.433333	0.298221	0.442107	0.430281
20	0.692308	0.361111	0.5	0.438356	0.385542	0.461111	0.328203	0.475463	0.469175
25	0.690909	0.358209	0.593407	0.426667	0.444444	0.5	0.375443	0.502727	0.504276
30	0.45283	0.318841	0.419753	0.410256	0.455696	0.411111	0.266646	0.411475	0.413186
35	0.491803	0.38961	0.441558	0.351351	0.394366	0.411111	0.27168	0.413738	0.414346
40	0.539683	0.439024	0.410959	0.314286	0.333333	0.405556	0.266896	0.407457	0.403049
45	0.363636	0.438356	0.506667	0.333333	0.35443	0.4	0.256359	0.399285	0.407534
50	0.644068	0.361446	0.486486	0.264706	0.394737	0.422222	0.285325	0.430289	0.431088
55	0.555556	0.346667	0.547945	0.318841	0.516854	0.455556	0.323854	0.457172	0.467004
60	0.607143	0.416667	0.526316	0.434783	0.482759	0.488889	0.364192	0.493533	0.494059
65	0.566038	0.423529	0.571429	0.470588	0.415584	0.483333	0.360519	0.489434	0.491141
70	0.592593	0.361111	0.547619	0.384615	0.305556	0.433333	0.295439	0.438299	0.438368
75	0.555556	0.30137	0.551724	0.358974	0.323529	0.416667	0.274414	0.418231	0.42234
80	0.54902	0.371429	0.635294	0.394737	0.307692	0.45	0.313385	0.451634	0.458306
85	0.68	0.418605	0.376812	0.415584	0.358974	0.433333	0.304189	0.449995	0.43572
90	0.638298	0.317073	0.361111	0.356164	0.348837	0.383333	0.234831	0.404297	0.394075
95	0.583333	0.393939	0.5	0.338028	0.421053	0.438889	0.297788	0.447271	0.449004
100	0.541667	0.382353	0.388889	0.30137	0.424242	0.4	0.253144	0.407704	0.405771
105	0.596491	0.313253	0.487179	0.156863	0.483516	0.416667	0.271202	0.407461	0.417017
110	0.571429	0.296296	0.473684	0.150943	0.468085	0.4	0.250346	0.392088	0.401845
115	0.548387	0.347826	0.55	0.361111	0.38961	0.438889	0.302179	0.439387	0.44466
120	0.590164	0.337662	0.506329	0.366667	0.506024	0.461111	0.327967	0.461369	0.465567
125	0.6	0.409091	0.56	0.289474	0.338028	0.427778	0.295605	0.439319	0.44313
130	0.612245	0.4	0.564103	0.292683	0.338028	0.427778	0.293965	0.441412	0.445042
135	0.654545	0.447368	0.486486	0.333333	0.409639	0.455556	0.325003	0.466274	0.463361
140	0.581818	0.356164	0.564103	0.285714	0.337662	0.416667	0.275936	0.425092	0.430859
145	0.596491	0.369231	0.526316	0.425	0.487805	0.477778	0.353874	0.480969	0.483165
150	0.622951	0.285714	0.426667	0.212121	0.357895	0.377778	0.223301	0.38107	0.381027
155	0.586207	0.25	0.459459	0.273973	0.313253	0.366667	0.212979	0.376578	0.377262
160	0.581818	0.25	0.5	0.266667	0.372093	0.383333	0.234691	0.394116	0.399325
165	0.592593	0.273973	0.473684	0.253521	0.395349	0.388889	0.238442	0.397824	0.401691
170	0.551724	0.347826	0.519481	0.27027	0.390244	0.411111	0.267569	0.415909	0.422233
175	0.561404	0.371429	0.538462	0.197183	0.452381	0.422222	0.279843	0.424172	0.435048
180	0.535714	0.358974	0.450704	0.273973	0.463415	0.411111	0.271497	0.416556	0.421023
185	0.610169	0.38961	0.450704	0.305556	0.444444	0.433333	0.299782	0.440097	0.439578
190	0.571429	0.363636	0.463768	0.337662	0.419753	0.422222	0.287981	0.43125	0.431713
195	0.703704	0.346667	0.380952	0.359551	0.43038	0.427778	0.303706	0.444251	0.434357
200	0.641509	0.366197	0.450704	0.428571	0.518519	0.472222	0.351682	0.4811	0.47771
205	0.461538	0.395349	0.533333	0.347826	0.487179	0.444444	0.312569	0.445045	0.455039
210	0.428571	0.363636	0.506024	0.314286	0.432432	0.411111	0.265993	0.40899	0.418722
215	0.428571	0.410256	0.506329	0.351351	0.465753	0.433333	0.297456	0.432452	0.441116
220	0.679245	0.28169	0.488372	0.302326	0.3125	0.4	0.257668	0.412827	0.410165
225	0.588235	0.329114	0.384615	0.337662	0.48	0.411111	0.269893	0.423925	0.421147
230	0.588235	0.329114	0.384615	0.337662	0.48	0.411111	0.269893	0.423925	0.421147
235	0.588235	0.337349	0.351351	0.342105	0.5	0.411111	0.272338	0.423808	0.419267
240	0.603774	0.307692	0.346667	0.38961	0.493506	0.416667	0.278064	0.42825	0.421548
245	0.461538	0.422222	0.424242	0.366197	0.493827	0.433333	0.305161	0.433605	0.436057
250	0.571429	0.337349	0.338028	0.298507	0.337349	0.366667	0.214581	0.376533	0.368766
255	0.596491	0.352941	0.388889	0.289855	0.415584	0.4	0.258497	0.408752	0.405321
260	0.603774	0.368421	0.432432	0.278481	0.410256	0.405556	0.264644	0.418673	0.417592
265	0.603774	0.37037	0.351351	0.361111	0.35	0.394444	0.248976	0.407321	0.396825
270	0.510638	0.277778	0.470588	0.373333	0.444444	0.411111	0.263263	0.415356	0.419528
275	0.481481	0.171429	0.505263	0.28169	0.371429	0.366667	0.20519	0.362258	0.372482
280	0.535714	0.151515	0.516129	0.27027	0.338028	0.366667	0.206432	0.362331	0.370895
285	0.535714	0.151515	0.516129	0.27027	0.338028	0.366667	0.206432	0.362331	0.370895
290	0.586207	0.285714	0.447059	0.257143	0.38961	0.388889	0.235825	0.393147	0.395159
295	0.586207	0.289855	0.428571	0.228571	0.379747	0.377778	0.221775	0.38259	0.384082
300	0.586207	0.338028	0.428571	0.228571	0.363636	0.383333	0.229382	0.389003	0.389245
305	0.607143	0.347826	0.390244	0.253521	0.414634	0.394444	0.242986	0.402674	0.400181
310	0.581818	0.30303	0.395349	0.307692	0.4	0.388889	0.23727	0.397578	0.394916
315	0.581818	0.30303	0.395349	0.307692	0.4	0.388889	0.23727	0.397578	0.394916
320	0.592593	0.243243	0.53012	0.3125	0.517647	0.438889	0.296812	0.439221	0.44848
325	0.581818	0.246575	0.53012	0.3125	0.564706	0.45	0.310798	0.447144	0.458074
330	0.48	0.320988	0.531646	0.358209	0.457831	0.427778	0.286492	0.429735	0.438985
335	0.48	0.317073	0.506329	0.338462	0.47619	0.422222	0.279119	0.423611	0.432547
340	0.612245	0.212121	0.481928	0.298507	0.4	0.394444	0.238978	0.40096	0.404227
345	0.627451	0.222222	0.493827	0.26087	0.354167	0.383333	0.226268	0.391707	0.394923
350	0.627451	0.208955	0.487179	0.264706	0.354167	0.377778	0.220668	0.388492	0.391395
355	0.612245	0.356164	0.48	0.410959	0.422222	0.444444	0.308943	0.456318	0.453936
360	0.615385	0.305085	0.469136	0.285714	0.44898	0.422222	0.27601	0.42486	0.427461
365	0.615385	0.305085	0.463415	0.276923	0.490196	0.433333	0.288719	0.430201	0.43389
370	0.6	0.3125	0.473684	0.365854	0.477273	0.438889	0.303915	0.445862	0.44733
375	0.333333	0.317073	0.441176	0.258065	0.38	0.35	0.190857	0.345929	0.356596
380	0.333333	0.317073	0.441176	0.258065	0.38	0.35	0.190857	0.345929	0.356596
385	0.333333	0.320988	0.441176	0.258065	0.356436	0.344444	0.183473	0.342	0.351946
390	0.367347	0.337349	0.441176	0.295082	0.343434	0.355556	0.198194	0.356878	0.363634
395	0.244898	0.333333	0.371429	0.380952	0.4	0.355556	0.196441	0.346122	0.352154
400	0.244898	0.333333	0.371429	0.380952	0.4	0.355556	0.196441	0.346122	0.352154
405	0.326531	0.297297	0.376812	0.333333	0.45098	0.366667	0.211207	0.356991	0.363781
410	0.28	0.328358	0.422535	0.309859	0.415842	0.361111	0.203514	0.351319	0.362001
415	0.28	0.369231	0.444444	0.289855	0.423077	0.372222	0.216546	0.361321	0.37353
420	0.285714	0.328358	0.519481	0.272727	0.455446	0.388889	0.234524	0.372345	0.391068
425	0.244898	0.318841	0.519481	0.222222	0.411765	0.361111	0.198582	0.343441	0.36438
430	0.244898	0.30137	0.526316	0.175439	0.419048	0.355556	0.191369	0.333414	0.356823
435	0.32	0.253521	0.545455	0.190476	0.464646	0.372222	0.213181	0.35482	0.378041
440	0.32	0.253521	0.545455	0.190476	0.464646	0.372222	0.213181	0.35482	0.378041
445	0.24	0.266667	0.571429	0.225806	0.395833	0.355556	0.192443	0.339947	0.364558
450	0.461538	0.296296	0.463415	0.266667	0.352941	0.366667	0.206308	0.368171	0.374519
455	0.48	0.333333	0.486486	0.356164	0.395604	0.405556	0.259997	0.410318	0.414942
460	0.509804	0.329114	0.465753	0.268657	0.377778	0.383333	0.232124	0.390221	0.394912
465	0.509804	0.329114	0.465753	0.268657	0.377778	0.383333	0.232124	0.390221	0.394912
470	0.52	0.35	0.472222	0.264706	0.4	0.394444	0.247103	0.401386	0.406476
475	0.52	0.35	0.472222	0.264706	0.4	0.394444	0.247103	0.401386	0.406476
480	0.52	0.342105	0.478873	0.257143	0.408602	0.394444	0.247191	0.401345	0.407464
485	0.48	0.317073	0.486486	0.258065	0.434783	0.394444	0.245039	0.395281	0.404535
490	0.489796	0.345679	0.533333	0.290323	0.430108	0.416667	0.272426	0.417848	0.427901
495	0.461538	0.163934	0.457831	0.333333	0.44898	0.383333	0.224648	0.373123	0.381782
500	0.461538	0.163934	0.457831	0.333333	0.44898	0.383333	0.224648	0.373123	0.381782
505	0.423077	0.258065	0.45	0.285714	0.38835	0.366667	0.204129	0.361041	0.369051
510	0.423077	0.258065	0.45	0.285714	0.38835	0.366667	0.204129	0.361041	0.369051
515	0.423077	0.258065	0.45	0.285714	0.38835	0.366667	0.204129	0.361041	0.369051
520	0.461538	0.253968	0.425	0.30303	0.444444	0.383333	0.226091	0.377596	0.383632
525	0.415094	0.268657	0.43038	0.31746	0.510204	0.4	0.247565	0.388359	0.39763
530	0.415094	0.268657	0.43038	0.31746	0.510204	0.4	0.247565	0.388359	0.39763
535	0.415094	0.268657	0.43038	0.31746	0.510204	0.4	0.247565	0.388359	0.39763
540	0.4	0.305556	0.378378	0.081633	0.505263	0.361111	0.203304	0.334166	0.347955
545	0.422535	0.253521	0.333333	0.113208	0.473118	0.338889	0.176857	0.319143	0.328225
550	0.422535	0.253521	0.333333	0.113208	0.473118	0.338889	0.176857	0.319143	0.328225
555	0.422535	0.253521	0.333333	0.113208	0.473118	0.338889	0.176857	0.319143	0.328225
560	0.444444	0.285714	0.388889	0.113208	0.451613	0.355556	0.198225	0.336774	0.347264
565	0.444444	0.285714	0.388889	0.115385	0.468085	0.361111	0.205095	0.340503	0.351379
570	0.440678	0.293333	0.512821	0.342857	0.384615	0.394444	0.24667	0.394861	0.403429
575	0.440678	0.3	0.465753	0.347826	0.405063	0.388889	0.242704	0.391864	0.397847
580	0.440678	0.311688	0.486486	0.342857	0.4	0.394444	0.248667	0.396342	0.403422
585	0.421053	0.293333	0.465753	0.356164	0.439024	0.394444	0.248958	0.395066	0.402588
590	0.461538	0.28125	0.411765	0.282051	0.44898	0.377778	0.22874	0.377117	0.382714
595	0.461538	0.28125	0.411765	0.282051	0.44898	0.377778	0.22874	0.377117	0.382714
600	0.576923	0.333333	0.382353	0.305556	0.488889	0.411111	0.271495	0.417411	0.41618
605	0.541667	0.358974	0.38806	0.273973	0.468085	0.4	0.25759	0.406152	0.406689
610	0.409091	0.31746	0.545455	0.315789	0.47191	0.422222	0.274525	0.411941	0.426657
615	0.62069	0.238806	0.309859	0.311688	0.367816	0.361111	0.207613	0.369772	0.360417
620	0.571429	0.25	0.405405	0.257143	0.378947	0.361111	0.20231	0.372585	0.372926
625	0.571429	0.25	0.405405	0.257143	0.378947	0.361111	0.20231	0.372585	0.372926
630	0.571429	0.25	0.405405	0.257143	0.378947	0.361111	0.20231	0.372585	0.372926
635	0.571429	0.25	0.405405	0.257143	0.378947	0.361111	0.20231	0.372585	0.372926
640	0.571429	0.25	0.405405	0.257143	0.378947	0.361111	0.20231	0.372585	0.372926
645	0.571429	0.25	0.405405	0.257143	0.378947	0.361111	0.20231	0.372585	0.372926
650	0.6	0.25641	0.277778	0.25	0.295455	0.316667	0.149133	0.335929	0.325171
655	0.571429	0.278481	0.378378	0.243243	0.309524	0.338889	0.177476	0.356211	0.35296
660	0.571429	0.278481	0.378378	0.243243	0.309524	0.338889	0.177476	0.356211	0.35296
665	0.571429	0.266667	0.373333	0.246575	0.340909	0.344444	0.182522	0.359783	0.357181
670	0.603774	0.197531	0.356164	0.126984	0.377778	0.322222	0.154371	0.332446	0.333701
675	0.603774	0.197531	0.333333	0.125	0.377778	0.316667	0.14803	0.327483	0.327408
680	0.603774	0.197531	0.333333	0.125	0.377778	0.316667	0.14803	0.327483	0.327408
685	0.603774	0.197531	0.333333	0.125	0.377778	0.316667	0.14803	0.327483	0.327408
690	0.592593	0.210526	0.383562	0.125	0.387097	0.333333	0.167694	0.339755	0.343227
695	0.592593	0.207792	0.346667	0.09375	0.377778	0.316667	0.146079	0.323716	0.325761
700	0.603774	0.205128	0.324324	0.092308	0.377778	0.311111	0.139701	0.320662	0.321
705	0.603774	0.205128	0.324324	0.092308	0.377778	0.311111	0.139701	0.320662	0.321
710	0.603774	0.205128	0.324324	0.092308	0.377778	0.311111	0.139701	0.320662	0.321
715	0.603774	0.227848	0.324324	0.092308	0.382022	0.316667	0.147038	0.326055	0.326132
720	0.603774	0.227848	0.324324	0.092308	0.382022	0.316667	0.147038	0.326055	0.326132
725	0.603774	0.227848	0.324324	0.092308	0.382022	0.316667	0.147038	0.326055	0.326132
730	0.627451	0.233766	0.324324	0.151515	0.391304	0.333333	0.167343	0.345672	0.343014
735	0.627451	0.225	0.324324	0.151515	0.382022	0.327778	0.161153	0.342063	0.339293
740	0.627451	0.225	0.324324	0.151515	0.382022	0.327778	0.161153	0.342063	0.339293
745	0.627451	0.225	0.324324	0.151515	0.382022	0.327778	0.161153	0.342063	0.339293
750	0.571429	0.219178	0.346667	0.216216	0.382022	0.333333	0.168289	0.347102	0.345817
755	0.576923	0.233766	0.305556	0.238806	0.369565	0.333333	0.168761	0.344923	0.33957
760	0.510638	0.194444	0.315789	0.277778	0.344086	0.316667	0.145157	0.328547	0.325045
765	0.510638	0.194444	0.315789	0.277778	0.344086	0.316667	0.145157	0.328547	0.325045
770	0.510638	0.194444	0.315789	0.277778	0.344086	0.316667	0.145157	0.328547	0.325045
775	0.510638	0.194444	0.315789	0.277778	0.344086	0.316667	0.145157	0.328547	0.325045
780	0.510638	0.194444	0.315789	0.277778	0.344086	0.316667	0.145157	0.328547	0.325045
785	0.510638	0.194444	0.315789	0.277778	0.344086	0.316667	0.145157	0.328547	0.325045
790	0.510638	0.194444	0.315789	0.277778	0.344086	0.316667	0.145157	0.328547	0.325045
795	0.553191	0.171429	0.337662	0.297297	0.347826	0.327778	0.15922	0.341481	0.337498
800	0.553191	0.171429	0.337662	0.297297	0.347826	0.327778	0.15922	0.341481	0.337498
805	0.571429	0.191781	0.337662	0.257143	0.373626	0.333333	0.166017	0.346328	0.343352
810	0.571429	0.191781	0.337662	0.257143	0.373626	0.333333	0.166017	0.346328	0.343352
815	0.571429	0.191781	0.337662	0.257143	0.373626	0.333333	0.166017	0.346328	0.343352
820	0.571429	0.191781	0.337662	0.257143	0.373626	0.333333	0.166017	0.346328	0.343352
825	0.571429	0.166667	0.337662	0.277778	0.355556	0.327778	0.159473	0.341818	0.33807
830	0.571429	0.166667	0.337662	0.277778	0.355556	0.327778	0.159473	0.341818	0.33807
835	0.571429	0.166667	0.337662	0.277778	0.355556	0.327778	0.159473	0.341818	0.33807
840	0.612245	0.171429	0.337662	0.277778	0.347826	0.333333	0.166049	0.349388	0.343759
845	0.565217	0.194444	0.32	0.228571	0.391753	0.327778	0.15875	0.339997	0.337594
850	0.565217	0.194444	0.32	0.228571	0.391753	0.327778	0.15875	0.339997	0.337594
855	0.565217	0.194444	0.32	0.228571	0.391753	0.327778	0.15875	0.339997	0.337594
860	0.612245	0.191781	0.324324	0.28169	0.408602	0.35	0.18872	0.363728	0.358503
865	0.565217	0.194444	0.32	0.228571	0.391753	0.327778	0.15875	0.339997	0.337594
870	0.565217	0.194444	0.32	0.228571	0.391753	0.327778	0.15875	0.339997	0.337594
875	0.595745	0.202899	0.363636	0.246154	0.411765	0.355556	0.191628	0.36404	0.362945
880	0.565217	0.235294	0.405063	0.25	0.427184	0.372222	0.211575	0.376552	0.378936
885	0.468085	0.212121	0.358974	0.196721	0.407407	0.333333	0.161413	0.328662	0.33362
890	0.465116	0.181818	0.337662	0.25	0.4	0.327778	0.154767	0.326919	0.329214
895	0.478261	0.208955	0.337662	0.266667	0.4	0.338889	0.168846	0.338309	0.339085
900	0.444444	0.190476	0.358974	0.253968	0.396396	0.333333	0.161306	0.328852	0.332876
905	0.444444	0.190476	0.358974	0.253968	0.396396	0.333333	0.161306	0.328852	0.332876
910	0.444444	0.166667	0.439024	0.258065	0.396396	0.35	0.180667	0.340919	0.350096
915	0.444444	0.166667	0.439024	0.258065	0.396396	0.35	0.180667	0.340919	0.350096
920	0.409091	0.135593	0.481928	0.276923	0.385321	0.35	0.180621	0.337771	0.350526
925	0.409091	0.135593	0.481928	0.276923	0.385321	0.35	0.180621	0.337771	0.350526
930	0.409091	0.153846	0.457831	0.276923	0.349515	0.333333	0.159538	0.329441	0.339425
935	0.4	0.166667	0.470588	0.246154	0.361905	0.338889	0.165542	0.329063	0.341335
940	0.434783	0.193548	0.470588	0.258065	0.361905	0.35	0.179448	0.343778	0.353853
945	0.4	0.166667	0.470588	0.246154	0.361905	0.338889	0.165542	0.329063	0.341335
950	0.4	0.166667	0.470588	0.246154	0.361905	0.338889	0.165542	0.329063	0.341335
955	0.4	0.166667	0.470588	0.246154	0.361905	0.338889	0.165542	0.329063	0.341335
960	0.4	0.166667	0.470588	0.246154	0.361905	0.338889	0.165542	0.329063	0.341335
965	0.4	0.166667	0.470588	0.246154	0.361905	0.338889	0.165542	0.329063	0.341335
970	0.4	0.16129	0.395062	0.246154	0.35514	0.316667	0.138752	0.311529	0.319088
975	0.4	0.16129	0.395062	0.246154	0.35514	0.316667	0.138752	0.311529	0.319088
980	0.4	0.153846	0.395062	0.276923	0.365385	0.322222	0.146268	0.318243	0.325185
985	0.468085	0.193548	0.409639	0.3125	0.365385	0.35	0.18088	0.349831	0.353169
990	0.434783	0.166667	0.409639	0.298507	0.365385	0.338889	0.167039	0.334996	0.340543
995	0.408163	0.30303	0.385542	0.246154	0.329897	0.333333	0.160723	0.334557	0.338153
1000	0.44	0.323529	0.385542	0.258065	0.329897	0.344444	0.174581	0.347407	0.349026
1005	0.408163	0.30303	0.385542	0.246154	0.329897	0.333333	0.160723	0.334557	0.338153
1010	0.461538	0.285714	0.337349	0.1875	0.367347	0.327778	0.153646	0.32789	0.329749
1015	0.541667	0.404762	0.356164	0.2	0.378947	0.372222	0.216907	0.376308	0.374122
1020	0.510638	0.379747	0.356164	0.246154	0.375	0.366667	0.209545	0.373541	0.371331
1025	0.488889	0.337349	0.368421	0.242424	0.311111	0.338889	0.173839	0.349639	0.34808
1030	0.488889	0.337349	0.363636	0.246154	0.311111	0.338889	0.173128	0.349428	0.347452
1035	0.488889	0.337349	0.368421	0.242424	0.311111	0.338889	0.173839	0.349639	0.34808
1040	0.454545	0.35	0.394737	0.235294	0.326087	0.344444	0.18047	0.352133	0.35396
1045	0.553191	0.361446	0.346667	0.258065	0.344086	0.361111	0.201812	0.372691	0.367295
1050	0.553191	0.361446	0.346667	0.258065	0.344086	0.361111	0.201812	0.372691	0.367295
1055	0.488889	0.337349	0.378378	0.242424	0.347826	0.35	0.18882	0.358973	0.359043
1060	0.488889	0.337349	0.378378	0.242424	0.347826	0.35	0.18882	0.358973	0.359043
1065	0.553191	0.361446	0.346667	0.258065	0.344086	0.361111	0.201812	0.372691	0.367295
1070	0.541667	0.245614	0.415584	0.282353	0.365591	0.361111	0.204526	0.370162	0.371144
1075	0.6	0.245614	0.415584	0.289157	0.365591	0.372222	0.218264	0.383189	0.381676
1080	0.541667	0.245614	0.415584	0.282353	0.365591	0.361111	0.204526	0.370162	0.371144
1085	0.541667	0.290909	0.481013	0.285714	0.382979	0.388889	0.238755	0.396456	0.401053
1090	0.553191	0.305085	0.481928	0.264706	0.427184	0.405556	0.252968	0.406419	0.412315
1095	0.553191	0.305085	0.481928	0.264706	0.427184	0.405556	0.252968	0.406419	0.412315
1100	0.553191	0.305085	0.481928	0.264706	0.427184	0.405556	0.252968	0.406419	0.412315
1105	0.612245	0.305085	0.481928	0.272727	0.427184	0.416667	0.266921	0.419834	0.423166
1110	0.553191	0.305085	0.481928	0.264706	0.427184	0.405556	0.252968	0.406419	0.412315
1115	0.553191	0.305085	0.481928	0.264706	0.427184	0.405556	0.252968	0.406419	0.412315
1120	0.553191	0.305085	0.481928	0.264706	0.427184	0.405556	0.252968	0.406419	0.412315
1125	0.553191	0.305085	0.481928	0.264706	0.427184	0.405556	0.252968	0.406419	0.412315
1130	0.553191	0.305085	0.481928	0.264706	0.427184	0.405556	0.252968	0.406419	0.412315
1135	0.62963	0.290909	0.469136	0.193548	0.351852	0.383333	0.22525	0.387015	0.389672
1140	0.62963	0.290909	0.463415	0.193548	0.35514	0.383333	0.224719	0.386528	0.388927
1145	0.62963	0.296296	0.457831	0.193548	0.35514	0.383333	0.22429	0.386489	0.388457
1150	0.62963	0.296296	0.452381	0.193548	0.339623	0.377778	0.216644	0.382296	0.3835
1155	0.62963	0.296296	0.457831	0.193548	0.35514	0.383333	0.22429	0.386489	0.388457
1160	0.62963	0.296296	0.452381	0.193548	0.339623	0.377778	0.216644	0.382296	0.3835
1165	0.62963	0.296296	0.452381	0.193548	0.339623	0.377778	0.216644	0.382296	0.3835
1170	0.62963	0.290909	0.463415	0.193548	0.35514	0.383333	0.224719	0.386528	0.388927
1175	0.62963	0.290909	0.457831	0.193548	0.339623	0.377778	0.217068	0.382308	0.383935
1180	0.62963	0.290909	0.457831	0.193548	0.339623	0.377778	0.217068	0.382308	0.383935
1185	0.62963	0.296296	0.452381	0.193548	0.339623	0.377778	0.216644	0.382296	0.3835
1190	0.62963	0.296296	0.452381	0.193548	0.339623	0.377778	0.216644	0.382296	0.3835
1195	0.653846	0.275862	0.47619	0.166667	0.339623	0.377778	0.215931	0.382438	0.385391
1200	0.653846	0.280702	0.470588	0.166667	0.339623	0.377778	0.215489	0.382285	0.384816
1205	0.653846	0.275862	0.481928	0.166667	0.35514	0.383333	0.223571	0.386689	0.390424
1210	0.641509	0.285714	0.457831	0.193548	0.339623	0.377778	0.216892	0.383645	0.384897
1215	0.653846	0.290323	0.457831	0.163934	0.352941	0.377778	0.216566	0.383775	0.385827
1220	0.653846	0.275862	0.463415	0.163934	0.35514	0.377778	0.217054	0.382439	0.385135
1225	0.653846	0.275862	0.463415	0.163934	0.35514	0.377778	0.217054	0.382439	0.385135
1230	0.653846	0.275862	0.47619	0.163934	0.342857	0.377778	0.216071	0.382538	0.385673
1235	0.641509	0.285714	0.457831	0.193548	0.339623	0.377778	0.216892	0.383645	0.384897
1240	0.653846	0.275862	0.47619	0.163934	0.342857	0.377778	0.216071	0.382538	0.385673
1245	0.653846	0.280702	0.452381	0.163934	0.339623	0.372222	0.208961	0.378097	0.379606
1250	0.653846	0.280702	0.452381	0.163934	0.339623	0.372222	0.208961	0.378097	0.379606
1255	0.641509	0.285714	0.457831	0.193548	0.339623	0.377778	0.216892	0.383645	0.384897
1260	0.653846	0.275862	0.47619	0.163934	0.342857	0.377778	0.216071	0.382538	0.385673
1265	0.653846	0.266667	0.457831	0.196721	0.346154	0.377778	0.216524	0.384244	0.385409
1270	0.653846	0.266667	0.457831	0.196721	0.346154	0.377778	0.216524	0.384244	0.385409
1275	0.653846	0.271186	0.452381	0.196721	0.346154	0.377778	0.216057	0.384058	0.384814
1280	0.653846	0.271186	0.452381	0.196721	0.346154	0.377778	0.216057	0.384058	0.384814
1285	0.666667	0.30303	0.45	0.172414	0.361905	0.383333	0.224732	0.390803	0.391632
1290	0.666667	0.30303	0.45	0.172414	0.361905	0.383333	0.224732	0.390803	0.391632
1295	0.666667	0.30303	0.45	0.172414	0.361905	0.383333	0.224732	0.390803	0.391632
1300	0.458333	0.272727	0.482759	0.324324	0.282353	0.361111	0.197664	0.364099	0.368264
1305	0.458333	0.268657	0.47191	0.314286	0.27907	0.355556	0.188691	0.358451	0.362264
1310	0.458333	0.276923	0.482759	0.346667	0.282353	0.366667	0.204915	0.369407	0.372757
1315	0.458333	0.276923	0.482759	0.346667	0.282353	0.366667	0.204915	0.369407	0.372757
1320	0.588235	0.271186	0.068966	0.196078	0.397163	0.322222	0.160434	0.304326	0.285641
1325	0.576923	0.271186	0.070175	0.196078	0.397163	0.322222	0.161309	0.302305	0.284134
1330	0.588235	0.266667	0.035714	0.16	0.391608	0.311111	0.146541	0.288445	0.268852
1335	0.588235	0.266667	0.035714	0.16	0.391608	0.311111	0.146541	0.288445	0.268852
1340	0.615385	0.285714	0.037736	0.166667	0.402778	0.327778	0.172874	0.301656	0.280901
1345	0.588235	0.266667	0.035714	0.16	0.391608	0.311111	0.146541	0.288445	0.268852
1350	0.588235	0.266667	0.035714	0.16	0.391608	0.311111	0.146541	0.288445	0.268852
1355	0.588235	0.266667	0.035714	0.16	0.391608	0.311111	0.146541	0.288445	0.268852
1360	0.576923	0.266667	0.036364	0.16	0.391608	0.311111	0.147431	0.286312	0.267199
1365	0.588235	0.271186	0.068966	0.196078	0.397163	0.322222	0.160434	0.304326	0.285641
1370	0.615385	0.295082	0.072727	0.24	0.408451	0.344444	0.194405	0.326329	0.30527
1375	0.615385	0.290323	0.072727	0.204082	0.408451	0.338889	0.186497	0.318193	0.298411
1380	0.588235	0.266667	0.035714	0.16	0.391608	0.311111	0.146541	0.288445	0.268852
1385	0.576923	0.271186	0.035714	0.16	0.391608	0.311111	0.146687	0.287086	0.267858
1390	0.576923	0.285714	0.035714	0.185185	0.366197	0.305556	0.139087	0.289947	0.268931
1395	0.576923	0.280702	0.036364	0.185185	0.366197	0.305556	0.1398	0.289074	0.268181
1400	0.588235	0.285714	0.068966	0.218182	0.371429	0.316667	0.152893	0.306505	0.286127
1405	0.576923	0.285714	0.070175	0.218182	0.371429	0.316667	0.15376	0.304485	0.28462
1410	0.576923	0.285714	0.070175	0.218182	0.371429	0.316667	0.15376	0.304485	0.28462
1415	0.510638	0.305085	0.035714	0.175439	0.368794	0.294444	0.122942	0.279134	0.26077
1420	0.5	0.310345	0.070175	0.206897	0.374101	0.305556	0.137869	0.292304	0.27547
1425	0.541667	0.327869	0.037736	0.214286	0.380282	0.316667	0.156722	0.300368	0.279565
1430	0.510638	0.305085	0.035714	0.175439	0.368794	0.294444	0.122942	0.279134	0.26077
1435	0.510638	0.310345	0.068966	0.206897	0.374101	0.305556	0.13704	0.294189	0.276868
1440	0.510638	0.310345	0.068966	0.206897	0.374101	0.305556	0.13704	0.294189	0.276868
1445	0.541667	0.333333	0.072727	0.245614	0.385714	0.327778	0.170519	0.315811	0.296162
1450	0.489796	0.310345	0.036364	0.175439	0.368794	0.294444	0.123923	0.276147	0.258546
1455	0.541667	0.327869	0.072727	0.214286	0.385714	0.322222	0.162593	0.308453	0.289939
1460	0.541667	0.333333	0.072727	0.245614	0.385714	0.327778	0.170519	0.315811	0.296162
1465	0.510638	0.305085	0.035714	0.175439	0.368794	0.294444	0.122942	0.279134	0.26077
1470	0.5	0.310345	0.070175	0.206897	0.374101	0.305556	0.137869	0.292304	0.27547
1475	0.541667	0.333333	0.072727	0.245614	0.385714	0.327778	0.170519	0.315811	0.296162
1480	0.541667	0.322581	0.037736	0.181818	0.380282	0.311111	0.148738	0.292817	0.273184
1485	0.541667	0.333333	0.072727	0.245614	0.385714	0.327778	0.170519	0.315811	0.296162
1490	0.510638	0.305085	0.035714	0.175439	0.368794	0.294444	0.122942	0.279134	0.26077
1495	0.510638	0.310345	0.068966	0.206897	0.374101	0.305556	0.13704	0.294189	0.276868
1500	0.5	0.305085	0.036364	0.175439	0.368794	0.294444	0.123785	0.277136	0.259226
1505	0.5	0.310345	0.070175	0.206897	0.374101	0.305556	0.137869	0.292304	0.27547
1510	0.5	0.310345	0.070175	0.206897	0.374101	0.305556	0.137869	0.292304	0.27547
1515	0.510638	0.310345	0.068966	0.206897	0.374101	0.305556	0.13704	0.294189	0.276868
1520	0.5	0.310345	0.070175	0.206897	0.374101	0.305556	0.137869	0.292304	0.27547
1525	0.510638	0.305085	0.035714	0.175439	0.368794	0.294444	0.122942	0.279134	0.26077
1530	0.541667	0.327869	0.072727	0.214286	0.385714	0.322222	0.162593	0.308453	0.289939
1535	0.5	0.305085	0.036364	0.175439	0.368794	0.294444	0.123785	0.277136	0.259226
1540	0.510638	0.305085	0.035714	0.175439	0.368794	0.294444	0.122942	0.279134	0.26077
1545	0.510638	0.310345	0.068966	0.206897	0.374101	0.305556	0.13704	0.294189	0.276868
1550	0.5	0.310345	0.070175	0.206897	0.374101	0.305556	0.137869	0.292304	0.27547
1555	0.510638	0.310345	0.068966	0.206897	0.374101	0.305556	0.13704	0.294189	0.276868
1560	0.510638	0.305085	0.035714	0.175439	0.368794	0.294444	0.122942	0.279134	0.26077
1565	0.541667	0.322581	0.037736	0.181818	0.380282	0.311111	0.148738	0.292817	0.273184
1570	0.510638	0.310345	0.068966	0.206897	0.374101	0.305556	0.13704	0.294189	0.276868
1575	0.510638	0.310345	0.068966	0.206897	0.374101	0.305556	0.13704	0.294189	0.276868
1580	0.510638	0.310345	0.068966	0.206897	0.374101	0.305556	0.13704	0.294189	0.276868
1585	0.541667	0.333333	0.072727	0.245614	0.385714	0.327778	0.170519	0.315811	0.296162
1590	0.510638	0.310345	0.068966	0.206897	0.374101	0.305556	0.13704	0.294189	0.276868
1595	0.541667	0.333333	0.072727	0.245614	0.385714	0.327778	0.170519	0.315811	0.296162
1600	0.510638	0.305085	0.035714	0.175439	0.368794	0.294444	0.122942	0.279134	0.26077
1605	0.510638	0.305085	0.035714	0.175439	0.368794	0.294444	0.122942	0.279134	0.26077
1610	0.510638	0.310345	0.068966	0.206897	0.374101	0.305556	0.13704	0.294189	0.276868
1615	0.5	0.310345	0.070175	0.206897	0.374101	0.305556	0.137869	0.292304	0.27547
1620	0.5	0.310345	0.070175	0.206897	0.374101	0.305556	0.137869	0.292304	0.27547
1625	0.510638	0.310345	0.068966	0.206897	0.374101	0.305556	0.13704	0.294189	0.276868
1630	0.5	0.310345	0.070175	0.206897	0.374101	0.305556	0.137869	0.292304	0.27547
1635	0.5	0.310345	0.070175	0.206897	0.374101	0.305556	0.137869	0.292304	0.27547
1640	0.541667	0.333333	0.072727	0.245614	0.385714	0.327778	0.170519	0.315811	0.296162
1645	0.510638	0.310345	0.068966	0.206897	0.374101	0.305556	0.13704	0.294189	0.276868
1650	0.510638	0.305085	0.035714	0.175439	0.368794	0.294444	0.122942	0.279134	0.26077
1655	0.510638	0.310345	0.068966	0.206897	0.374101	0.305556	0.13704	0.294189	0.276868
1660	0.510638	0.305085	0.035714	0.175439	0.368794	0.294444	0.122942	0.279134	0.26077
1665	0.510638	0.310345	0.068966	0.206897	0.374101	0.305556	0.13704	0.294189	0.276868
1670	0.541667	0.333333	0.072727	0.245614	0.385714	0.327778	0.170519	0.315811	0.296162
1675	0.510638	0.310345	0.068966	0.206897	0.374101	0.305556	0.13704	0.294189	0.276868
1680	0.510638	0.310345	0.068966	0.206897	0.374101	0.305556	0.13704	0.294189	0.276868
1685	0.489796	0.190476	0.135593	0.142857	0.360902	0.277778	0.097764	0.263925	0.255252
1690	0.489796	0.190476	0.135593	0.142857	0.360902	0.277778	0.097764	0.263925	0.255252
1695	0.489796	0.190476	0.135593	0.142857	0.360902	0.277778	0.097764	0.263925	0.255252
1700	0.52	0.190476	0.137931	0.142857	0.360902	0.283333	0.106173	0.270433	0.260729
1705	0.489796	0.190476	0.135593	0.142857	0.360902	0.277778	0.097764	0.263925	0.255252
1710	0.489796	0.190476	0.135593	0.142857	0.360902	0.277778	0.097764	0.263925	0.255252
1715	0.489796	0.193548	0.166667	0.145455	0.373134	0.288889	0.112175	0.27372	0.267148
1720	0.52	0.193548	0.169492	0.145455	0.373134	0.294444	0.120604	0.280326	0.272752
1725	0.52	0.193548	0.169492	0.145455	0.373134	0.294444	0.120604	0.280326	0.272752
1730	0.52	0.193548	0.169492	0.145455	0.373134	0.294444	0.120604	0.280326	0.272752
1735	0.489796	0.193548	0.166667	0.145455	0.373134	0.288889	0.112175	0.27372	0.267148
1740	0.52	0.193548	0.169492	0.145455	0.373134	0.294444	0.120604	0.280326	0.272752
1745	0.489796	0.193548	0.166667	0.145455	0.373134	0.288889	0.112175	0.27372	0.267148
1750	0.489796	0.193548	0.166667	0.145455	0.373134	0.288889	0.112175	0.27372	0.267148
1755	0.489796	0.193548	0.166667	0.145455	0.373134	0.288889	0.112175	0.27372	0.267148
1760	0.52	0.193548	0.169492	0.145455	0.373134	0.294444	0.120604	0.280326	0.272752
1765	0.52	0.193548	0.169492	0.145455	0.373134	0.294444	0.120604	0.280326	0.272752
1770	0.489796	0.193548	0.166667	0.145455	0.373134	0.288889	0.112175	0.27372	0.267148
1775	0.489796	0.190476	0.135593	0.142857	0.360902	0.277778	0.097764	0.263925	0.255252
1780	0.489796	0.190476	0.135593	0.142857	0.360902	0.277778	0.097764	0.263925	0.255252
1785	0.489796	0.190476	0.135593	0.142857	0.360902	0.277778	0.097764	0.263925	0.255252
1790	0.52	0.190476	0.137931	0.142857	0.360902	0.283333	0.106173	0.270433	0.260729
1795	0.489796	0.190476	0.135593	0.142857	0.360902	0.277778	0.097764	0.263925	0.255252
1800	0.489796	0.190476	0.135593	0.142857	0.360902	0.277778	0.097764	0.263925	0.255252
1805	0.489796	0.190476	0.135593	0.142857	0.360902	0.277778	0.097764	0.263925	0.255252
1810	0.489796	0.190476	0.135593	0.142857	0.360902	0.277778	0.097764	0.263925	0.255252
1815	0.489796	0.190476	0.135593	0.142857	0.360902	0.277778	0.097764	0.263925	0.255252
1820	0.489796	0.190476	0.135593	0.142857	0.360902	0.277778	0.097764	0.263925	0.255252
1825	0.489796	0.190476	0.135593	0.142857	0.360902	0.277778	0.097764	0.263925	0.255252
1830	0.489796	0.190476	0.135593	0.142857	0.360902	0.277778	0.097764	0.263925	0.255252
1835	0.52	0.190476	0.137931	0.142857	0.360902	0.283333	0.106173	0.270433	0.260729
1840	0.489796	0.190476	0.135593	0.142857	0.360902	0.277778	0.097764	0.263925	0.255252
1845	0.489796	0.190476	0.135593	0.142857	0.360902	0.277778	0.097764	0.263925	0.255252
1850	0.52	0.190476	0.137931	0.142857	0.360902	0.283333	0.106173	0.270433	0.260729
1855	0.489796	0.190476	0.135593	0.142857	0.360902	0.277778	0.097764	0.263925	0.255252
1860	0.489796	0.193548	0.166667	0.145455	0.373134	0.288889	0.112175	0.27372	0.267148
1865	0.489796	0.193548	0.166667	0.145455	0.373134	0.288889	0.112175	0.27372	0.267148
1870	0.489796	0.193548	0.166667	0.145455	0.373134	0.288889	0.112175	0.27372	0.267148
1875	0.489796	0.193548	0.166667	0.145455	0.373134	0.288889	0.112175	0.27372	0.267148
1880	0.489796	0.193548	0.166667	0.145455	0.373134	0.288889	0.112175	0.27372	0.267148
1885	0.489796	0.193548	0.166667	0.145455	0.373134	0.288889	0.112175	0.27372	0.267148
1890	0.489796	0.193548	0.166667	0.145455	0.373134	0.288889	0.112175	0.27372	0.267148
1895	0.52	0.193548	0.169492	0.145455	0.373134	0.294444	0.120604	0.280326	0.272752
1900	0.52	0.193548	0.169492	0.145455	0.373134	0.294444	0.120604	0.280326	0.272752
1905	0.489796	0.193548	0.166667	0.145455	0.373134	0.288889	0.112175	0.27372	0.267148
1910	0.489796	0.229508	0.196721	0.142857	0.37594	0.3	0.126814	0.286964	0.281794
1915	0.489796	0.229508	0.196721	0.142857	0.37594	0.3	0.126814	0.286964	0.281794
1920	0.489796	0.229508	0.196721	0.142857	0.37594	0.3	0.126814	0.286964	0.281794
1925	0.489796	0.229508	0.196721	0.142857	0.37594	0.3	0.126814	0.286964	0.281794
1930	0.52	0.229508	0.2	0.142857	0.37594	0.305556	0.13521	0.293661	0.287517
1935	0.489796	0.229508	0.196721	0.142857	0.37594	0.3	0.126814	0.286964	0.281794
1940	0.489796	0.233333	0.25	0.145455	0.393939	0.316667	0.147376	0.302505	0.30094
1945	0.48	0.2	0.52381	0.257143	0.4375	0.388889	0.231999	0.37969	0.393282
1950	0.56	0.258065	0.52381	0.272727	0.428571	0.411111	0.259346	0.408635	0.41738
1955	0.56	0.258065	0.52381	0.272727	0.428571	0.411111	0.259346	0.408635	0.41738
1960	0.5	0.233333	0.517647	0.246154	0.44898	0.4	0.244745	0.389223	0.40179
1965	0.56	0.258065	0.52381	0.272727	0.428571	0.411111	0.259346	0.408635	0.41738
1970	0.5	0.233333	0.517647	0.246154	0.44898	0.4	0.244745	0.389223	0.40179
1975	0.5	0.233333	0.517647	0.246154	0.44898	0.4	0.244745	0.389223	0.40179
1980	0.48	0.2	0.52381	0.257143	0.4375	0.388889	0.231999	0.37969	0.393282
1985	0.48	0.2	0.52381	0.257143	0.4375	0.388889	0.231999	0.37969	0.393282
1990	0.528302	0.233333	0.517647	0.25	0.44898	0.405556	0.251747	0.395652	0.406991
1995	0.528302	0.233333	0.517647	0.25	0.44898	0.405556	0.251747	0.395652	0.406991
2000	0.5	0.233333	0.517647	0.246154	0.44898	0.4	0.244745	0.389223	0.40179

## Sheet: ExtraTrees
Number of features	Pre-vaccination	ChAdOx1-Onset	MenACWY-Onset	ChAdOx1-7D	MenACWY-7D	ACC	MCC	Macro F1	Weighted F1
5	0.818182	0.444444	0.689655	0.548387	0.463415	0.594444	0.492216	0.592817	0.59033
10	0.764706	0.677966	0.705882	0.656716	0.592593	0.677778	0.599768	0.679573	0.676242
15	0.776119	0.677966	0.703297	0.606061	0.597403	0.672222	0.590917	0.672169	0.670059
20	0.8	0.645161	0.689655	0.612903	0.619048	0.672222	0.589704	0.673353	0.670401
25	0.830769	0.69697	0.682927	0.584615	0.634146	0.683333	0.60628	0.685885	0.681824
30	0.80597	0.590164	0.704545	0.516129	0.634146	0.655556	0.569154	0.650191	0.652478
35	0.787879	0.603175	0.747253	0.548387	0.615385	0.666667	0.582419	0.660416	0.664203
40	0.793651	0.709677	0.717391	0.677419	0.716049	0.722222	0.65101	0.722838	0.721296
45	0.818182	0.666667	0.73913	0.666667	0.734177	0.727778	0.659342	0.724965	0.725376
50	0.875	0.8	0.725275	0.75	0.691358	0.761111	0.700938	0.768327	0.759492
55	0.830769	0.724138	0.703297	0.71875	0.682927	0.727778	0.659401	0.731976	0.725591
60	0.732394	0.698413	0.696629	0.678571	0.691358	0.7	0.625895	0.699473	0.698508
65	0.769231	0.71875	0.727273	0.709677	0.716049	0.727778	0.659423	0.728196	0.726981
70	0.769231	0.724138	0.769231	0.733333	0.744186	0.75	0.686889	0.748024	0.749276
75	0.794118	0.677966	0.725275	0.730159	0.734177	0.733333	0.667328	0.732339	0.730535
80	0.727273	0.709677	0.75	0.6875	0.65	0.705556	0.632244	0.70489	0.705751
85	0.8	0.698413	0.717391	0.741935	0.717949	0.733333	0.665839	0.735138	0.731439
90	0.8	0.698413	0.764045	0.733333	0.698795	0.738889	0.672809	0.738917	0.737824
95	0.757576	0.677419	0.755556	0.730159	0.734177	0.733333	0.666604	0.730977	0.732454
100	0.8	0.735294	0.744186	0.733333	0.691358	0.738889	0.673992	0.740834	0.737706
105	0.761905	0.733333	0.769231	0.754098	0.729412	0.75	0.686149	0.749596	0.749877
110	0.78125	0.686567	0.735632	0.655738	0.666667	0.705556	0.631499	0.705171	0.704962
115	0.825397	0.634921	0.769231	0.688525	0.707317	0.727778	0.657972	0.725078	0.726103
120	0.757576	0.62069	0.733333	0.707692	0.691358	0.705556	0.632187	0.70213	0.702753
125	0.793651	0.603175	0.727273	0.727273	0.7	0.711111	0.638826	0.710274	0.709004
130	0.757576	0.586207	0.695652	0.677419	0.682927	0.683333	0.603084	0.679956	0.679626
135	0.769231	0.666667	0.733333	0.676471	0.7	0.711111	0.639919	0.70914	0.709825
140	0.764706	0.603774	0.723404	0.71875	0.666667	0.7	0.625858	0.69546	0.694427
145	0.769231	0.677419	0.755556	0.707692	0.666667	0.716667	0.645866	0.715313	0.71521
150	0.769231	0.677966	0.703297	0.677419	0.722892	0.711111	0.637864	0.710161	0.709426
155	0.793651	0.741935	0.772727	0.707692	0.707317	0.744444	0.680405	0.744665	0.744715
160	0.769231	0.666667	0.725275	0.754098	0.7	0.722222	0.651655	0.723054	0.720659
165	0.769231	0.709677	0.727273	0.741935	0.746988	0.738889	0.673351	0.739021	0.737741
170	0.78125	0.733333	0.711111	0.7	0.72093	0.727778	0.658514	0.729325	0.72687
175	0.8125	0.631579	0.725275	0.656716	0.691358	0.705556	0.632032	0.703486	0.702998
180	0.769231	0.7	0.747253	0.645161	0.731707	0.722222	0.651807	0.71867	0.721575
185	0.746269	0.655738	0.73913	0.645161	0.692308	0.7	0.624568	0.695721	0.698665
190	0.738462	0.688525	0.76087	0.6875	0.717949	0.722222	0.652285	0.718661	0.721991
195	0.782609	0.518519	0.703297	0.645161	0.666667	0.672222	0.590906	0.66325	0.664166
200	0.769231	0.676923	0.727273	0.724138	0.714286	0.722222	0.651947	0.72237	0.721321
205	0.794118	0.644068	0.741573	0.7	0.714286	0.722222	0.653066	0.718809	0.719018
210	0.757576	0.745763	0.774194	0.625	0.641026	0.711111	0.638596	0.708712	0.711106
215	0.80597	0.677966	0.73913	0.666667	0.682927	0.716667	0.645091	0.714532	0.713806
220	0.730159	0.690909	0.755556	0.657143	0.682927	0.705556	0.633249	0.703339	0.706667
225	0.739726	0.709677	0.75	0.701754	0.7	0.722222	0.65526	0.720232	0.721522
230	0.757576	0.666667	0.755556	0.709677	0.682353	0.716667	0.645677	0.714366	0.715264
235	0.746269	0.689655	0.747253	0.707692	0.658228	0.711111	0.639498	0.709819	0.709663
240	0.735294	0.566667	0.704545	0.711864	0.682353	0.683333	0.604103	0.680145	0.680386
245	0.769231	0.655172	0.717391	0.666667	0.682927	0.7	0.623978	0.698278	0.698032
250	0.78125	0.754098	0.764045	0.698413	0.746988	0.75	0.687023	0.748959	0.750169
255	0.776119	0.689655	0.752688	0.730159	0.708861	0.733333	0.666758	0.731496	0.731169
260	0.757576	0.551724	0.736842	0.6875	0.701299	0.694444	0.617573	0.686988	0.689925
265	0.776119	0.655738	0.709677	0.677966	0.65	0.694444	0.616771	0.6939	0.691615
270	0.738462	0.666667	0.727273	0.666667	0.666667	0.694444	0.618441	0.693147	0.694059
275	0.8	0.666667	0.73913	0.676923	0.666667	0.711111	0.639101	0.709877	0.708779
280	0.776119	0.677966	0.747253	0.6875	0.658228	0.711111	0.639157	0.709413	0.708964
285	0.78125	0.666667	0.733333	0.634921	0.651163	0.694444	0.617235	0.693467	0.693712
290	0.757576	0.655738	0.733333	0.646154	0.666667	0.694444	0.618252	0.691893	0.693298
295	0.794118	0.610169	0.725275	0.622951	0.641975	0.683333	0.603783	0.678898	0.679236
300	0.78125	0.596491	0.733333	0.698413	0.697674	0.705556	0.631265	0.701432	0.702023
305	0.716418	0.618182	0.717391	0.625	0.658537	0.672222	0.590213	0.667106	0.670242
310	0.776119	0.688525	0.727273	0.709677	0.731707	0.727778	0.660088	0.72666	0.726116
315	0.825397	0.655738	0.75	0.645161	0.744186	0.727778	0.658938	0.724096	0.726068
320	0.8	0.610169	0.725275	0.590164	0.642857	0.677778	0.595654	0.673693	0.67492
325	0.8125	0.690909	0.765957	0.6875	0.722892	0.738889	0.6732	0.735952	0.736811
330	0.8125	0.686567	0.727273	0.655172	0.674699	0.711111	0.63781	0.711242	0.709549
335	0.761905	0.654545	0.744681	0.645161	0.674419	0.7	0.623426	0.696142	0.69834
340	0.787879	0.654545	0.731183	0.738462	0.691358	0.722222	0.653161	0.720685	0.718409
345	0.8	0.612903	0.733333	0.707692	0.717949	0.716667	0.645866	0.714376	0.714217
350	0.8	0.711864	0.747253	0.6875	0.666667	0.722222	0.652327	0.722657	0.720949
355	0.776119	0.596491	0.702128	0.612903	0.6	0.661111	0.575294	0.657528	0.656549
360	0.8125	0.677966	0.719101	0.65625	0.714286	0.716667	0.6454	0.716021	0.715035
365	0.776119	0.641509	0.715789	0.666667	0.658537	0.694444	0.618081	0.691724	0.690663
370	0.757576	0.655172	0.703297	0.645161	0.650602	0.683333	0.603248	0.682362	0.681527
375	0.769231	0.610169	0.695652	0.754098	0.674699	0.7	0.623506	0.70077	0.696803
380	0.787879	0.703704	0.736842	0.75	0.716049	0.738889	0.674012	0.738895	0.736446
385	0.818182	0.62069	0.703297	0.757576	0.683544	0.716667	0.646412	0.716658	0.711209
390	0.794118	0.736842	0.717391	0.6875	0.658228	0.716667	0.646598	0.718816	0.714861
395	0.787879	0.666667	0.711111	0.721311	0.7	0.716667	0.645184	0.717394	0.7145
400	0.769231	0.642857	0.733333	0.656716	0.658537	0.694444	0.618623	0.692135	0.692723
405	0.793651	0.666667	0.723404	0.71875	0.634146	0.705556	0.630463	0.707324	0.703213
410	0.787879	0.666667	0.717391	0.677419	0.650602	0.7	0.624216	0.699992	0.697573
415	0.764706	0.666667	0.747253	0.688525	0.625	0.7	0.624796	0.69843	0.697656
420	0.8	0.62069	0.6875	0.8	0.666667	0.711111	0.637092	0.714971	0.707381
425	0.830769	0.678571	0.76087	0.735294	0.658228	0.733333	0.667835	0.732746	0.729401
430	0.782609	0.733333	0.696629	0.709677	0.65	0.711111	0.639789	0.71445	0.708764
435	0.787879	0.714286	0.703297	0.746269	0.675	0.722222	0.653906	0.725346	0.719655
440	0.764706	0.642857	0.717391	0.75	0.675	0.711111	0.639651	0.709991	0.707129
445	0.757576	0.724138	0.733333	0.757576	0.7	0.733333	0.667523	0.734525	0.732001
450	0.776119	0.701754	0.717391	0.677419	0.658537	0.705556	0.6316	0.706244	0.703918
455	0.757576	0.745763	0.711111	0.730159	0.658537	0.716667	0.645597	0.720629	0.716149
460	0.78125	0.636364	0.703297	0.724138	0.666667	0.7	0.623101	0.702343	0.698715
465	0.771429	0.633333	0.709677	0.688525	0.631579	0.688889	0.611782	0.686909	0.684315
470	0.776119	0.714286	0.777778	0.597015	0.65	0.705556	0.633429	0.70304	0.706638
475	0.760563	0.714286	0.725275	0.761905	0.658228	0.722222	0.655014	0.724051	0.719779
480	0.75	0.689655	0.744681	0.676471	0.657895	0.705556	0.632341	0.70374	0.704313
485	0.753623	0.666667	0.741573	0.6875	0.666667	0.705556	0.633427	0.703206	0.703707
490	0.8	0.655172	0.681319	0.709677	0.666667	0.7	0.623953	0.702567	0.697035
495	0.769231	0.690909	0.708333	0.738462	0.658228	0.711111	0.638651	0.713033	0.708559
500	0.787879	0.642857	0.702128	0.707692	0.658228	0.7	0.624942	0.699757	0.696005
505	0.735294	0.689655	0.731183	0.709677	0.632911	0.7	0.624888	0.699744	0.698264
510	0.80597	0.688525	0.703297	0.7	0.691358	0.716667	0.645169	0.71783	0.713861
515	0.753623	0.62069	0.704545	0.666667	0.707317	0.694444	0.619291	0.690568	0.691397
520	0.769231	0.62963	0.702128	0.677419	0.611765	0.677778	0.59601	0.678034	0.674947
525	0.787879	0.62069	0.695652	0.709677	0.658537	0.694444	0.617104	0.694487	0.690651
530	0.764706	0.666667	0.709677	0.709677	0.65	0.7	0.624917	0.700145	0.697065
535	0.724638	0.714286	0.723404	0.689655	0.674699	0.705556	0.631718	0.705336	0.705212
540	0.8	0.642857	0.715789	0.741935	0.658537	0.711111	0.63771	0.711824	0.707303
545	0.776119	0.666667	0.725275	0.741935	0.698795	0.722222	0.652797	0.721758	0.719467
550	0.757576	0.655738	0.695652	0.707692	0.631579	0.688889	0.611173	0.689647	0.685723
555	0.776119	0.646154	0.712644	0.721311	0.65	0.7	0.625387	0.701246	0.697856
560	0.787879	0.655172	0.703297	0.633333	0.611765	0.677778	0.595939	0.678289	0.675592
565	0.757576	0.677966	0.719101	0.676923	0.666667	0.7	0.625317	0.699647	0.698785
570	0.735294	0.688525	0.735632	0.677966	0.682353	0.705556	0.632359	0.703954	0.705194
575	0.764706	0.618182	0.703297	0.688525	0.658824	0.688889	0.611258	0.686707	0.684994
580	0.6875	0.666667	0.725275	0.59375	0.617284	0.661111	0.574951	0.658095	0.661925
585	0.764706	0.644068	0.709677	0.644068	0.641975	0.683333	0.603164	0.680899	0.680159
590	0.8	0.642857	0.717391	0.711864	0.698795	0.716667	0.646567	0.714182	0.711879
595	0.8	0.677966	0.696629	0.688525	0.666667	0.705556	0.63306	0.705957	0.701686
600	0.730159	0.612903	0.703297	0.741935	0.682927	0.694444	0.616151	0.694244	0.692852
605	0.698413	0.646154	0.711111	0.754098	0.641975	0.688889	0.609324	0.69035	0.688573
610	0.730159	0.603175	0.755556	0.676923	0.658228	0.688889	0.610223	0.684808	0.688253
615	0.727273	0.645161	0.688889	0.645161	0.675	0.677778	0.596396	0.676297	0.676605
620	0.705882	0.716418	0.711111	0.703704	0.666667	0.7	0.624625	0.700756	0.699884
625	0.727273	0.689655	0.731183	0.6	0.674699	0.688889	0.609598	0.684562	0.68821
630	0.757576	0.586207	0.702128	0.689655	0.690476	0.688889	0.609244	0.685208	0.685076
635	0.738462	0.634921	0.688889	0.654545	0.689655	0.683333	0.602371	0.681294	0.681432
640	0.78125	0.644068	0.695652	0.655172	0.689655	0.694444	0.615992	0.69316	0.691873
645	0.707692	0.603175	0.673684	0.631579	0.675	0.661111	0.573583	0.658226	0.659519
650	0.727273	0.666667	0.673684	0.666667	0.707317	0.688889	0.609484	0.688321	0.687523
655	0.78125	0.6	0.702128	0.631579	0.658824	0.677778	0.594359	0.674756	0.67453
660	0.746269	0.666667	0.711111	0.610169	0.666667	0.683333	0.603216	0.680177	0.68168
665	0.746269	0.655738	0.709677	0.6	0.632911	0.672222	0.588963	0.668919	0.669919
670	0.65625	0.646154	0.719101	0.622951	0.641975	0.661111	0.574887	0.657286	0.662009
675	0.716418	0.677966	0.702128	0.655172	0.658537	0.683333	0.602504	0.682044	0.682245
680	0.738462	0.59375	0.695652	0.62963	0.658824	0.666667	0.580822	0.663263	0.664475
685	0.730159	0.622951	0.723404	0.666667	0.707317	0.694444	0.615385	0.6901	0.692955
690	0.738462	0.603175	0.666667	0.653846	0.689655	0.672222	0.587793	0.670361	0.669693
695	0.71875	0.655172	0.715789	0.655738	0.658537	0.683333	0.601865	0.680797	0.682104
700	0.735294	0.535714	0.652632	0.610169	0.634146	0.638889	0.546952	0.633591	0.633227
705	0.764706	0.62069	0.673913	0.642857	0.697674	0.683333	0.60319	0.679968	0.679019
710	0.735294	0.6	0.723404	0.641509	0.705882	0.688889	0.609708	0.681218	0.685055
715	0.676471	0.622951	0.666667	0.622951	0.625	0.644444	0.554973	0.642808	0.643455
720	0.757576	0.603175	0.695652	0.596491	0.682927	0.672222	0.588251	0.667164	0.669249
725	0.78125	0.590164	0.717391	0.714286	0.735632	0.711111	0.63683	0.707745	0.707992
730	0.735294	0.633333	0.731183	0.642857	0.698795	0.694444	0.616844	0.688293	0.691808
735	0.787879	0.566667	0.731183	0.622951	0.65	0.677778	0.595711	0.671736	0.673626
740	0.724138	0.62069	0.666667	0.645161	0.606742	0.65	0.559081	0.652679	0.650263
745	0.75	0.634921	0.696629	0.633333	0.666667	0.677778	0.595545	0.67631	0.67654
750	0.735294	0.590164	0.731183	0.724138	0.725	0.705556	0.631071	0.701156	0.703409
755	0.757576	0.666667	0.723404	0.666667	0.722892	0.711111	0.637091	0.707441	0.708935
760	0.741935	0.666667	0.695652	0.666667	0.698795	0.694444	0.615951	0.693943	0.69368
765	0.761905	0.62069	0.694737	0.622951	0.698795	0.683333	0.601561	0.679815	0.680943
770	0.6875	0.666667	0.688889	0.622951	0.682927	0.672222	0.58849	0.669787	0.672243
775	0.741935	0.625	0.717391	0.666667	0.707317	0.694444	0.615433	0.691662	0.693658
780	0.727273	0.645161	0.73913	0.634921	0.701299	0.694444	0.617529	0.689557	0.694007
785	0.738462	0.566667	0.708333	0.596491	0.682927	0.666667	0.580401	0.658576	0.662788
790	0.730159	0.666667	0.733333	0.592593	0.666667	0.683333	0.601942	0.677884	0.681958
795	0.71875	0.655172	0.680851	0.610169	0.658824	0.666667	0.580635	0.664753	0.665452
800	0.78125	0.625	0.696629	0.689655	0.705882	0.7	0.623381	0.699683	0.698076
805	0.707692	0.647059	0.704545	0.62069	0.641975	0.666667	0.582361	0.664392	0.666285
810	0.730159	0.576271	0.666667	0.666667	0.682353	0.666667	0.580553	0.664423	0.663896
815	0.716418	0.688525	0.752688	0.701754	0.682927	0.711111	0.637533	0.708462	0.710702
820	0.730159	0.566667	0.715789	0.666667	0.705882	0.683333	0.600986	0.677033	0.680322
825	0.738462	0.610169	0.652174	0.689655	0.697674	0.677778	0.595156	0.677627	0.674986
830	0.80597	0.666667	0.681319	0.666667	0.682353	0.7	0.623904	0.700595	0.696509
835	0.757576	0.655172	0.688172	0.666667	0.72093	0.7	0.62344	0.697703	0.697181
840	0.730159	0.709677	0.681319	0.596491	0.643678	0.672222	0.587619	0.672265	0.671675
845	0.757576	0.7	0.695652	0.677966	0.674699	0.7	0.623501	0.701179	0.698705
850	0.738462	0.677419	0.731183	0.62069	0.707317	0.7	0.622873	0.695014	0.698647
855	0.707692	0.612903	0.695652	0.561404	0.666667	0.655556	0.566849	0.648864	0.653444
860	0.75	0.607143	0.694737	0.678571	0.696629	0.688889	0.609	0.685416	0.685318
865	0.69697	0.610169	0.666667	0.607143	0.651163	0.65	0.56004	0.646422	0.647739
870	0.69697	0.610169	0.701031	0.633333	0.666667	0.666667	0.581361	0.661634	0.664608
875	0.716418	0.707692	0.711111	0.679245	0.682353	0.7	0.624079	0.699364	0.699478
880	0.707692	0.615385	0.711111	0.6	0.65	0.661111	0.574871	0.656838	0.660572
885	0.735294	0.721311	0.702128	0.642857	0.641975	0.688889	0.60971	0.688713	0.687408
890	0.707692	0.551724	0.680851	0.631579	0.697674	0.661111	0.573759	0.653904	0.657122
895	0.769231	0.606061	0.695652	0.642857	0.691358	0.683333	0.602094	0.681032	0.681304
900	0.709677	0.645161	0.755556	0.633333	0.697674	0.694444	0.615852	0.68828	0.694371
905	0.71875	0.666667	0.703297	0.596491	0.659091	0.672222	0.588037	0.668859	0.671201
910	0.724638	0.612903	0.709677	0.62963	0.707317	0.683333	0.60313	0.676833	0.680467
915	0.71875	0.596491	0.6875	0.633333	0.674699	0.666667	0.580625	0.662155	0.663906
920	0.730159	0.666667	0.702128	0.666667	0.674699	0.688889	0.609173	0.688064	0.687985
925	0.753623	0.545455	0.666667	0.678571	0.642857	0.661111	0.57522	0.657435	0.655015
930	0.730159	0.690909	0.6875	0.586207	0.636364	0.666667	0.580585	0.666228	0.666468
935	0.727273	0.633333	0.752688	0.688525	0.7	0.705556	0.630741	0.700364	0.704017
940	0.71875	0.622951	0.666667	0.690909	0.666667	0.672222	0.587459	0.673189	0.671084
945	0.746269	0.610169	0.652174	0.655172	0.619048	0.655556	0.567698	0.656566	0.652587
950	0.727273	0.586207	0.673684	0.677966	0.634146	0.661111	0.574133	0.659855	0.657988
955	0.735294	0.666667	0.666667	0.633333	0.658537	0.672222	0.589401	0.672099	0.670316
960	0.676471	0.59375	0.681319	0.666667	0.675	0.661111	0.575313	0.658641	0.660602
965	0.769231	0.666667	0.694737	0.633333	0.675	0.688889	0.609001	0.687794	0.686863
970	0.738462	0.617647	0.643678	0.596491	0.674699	0.655556	0.568493	0.654195	0.653378
975	0.686567	0.592593	0.630435	0.607143	0.659341	0.638889	0.547529	0.635216	0.635243
980	0.71875	0.634921	0.717391	0.644068	0.707317	0.688889	0.608816	0.684489	0.687975
985	0.686567	0.666667	0.681319	0.678571	0.674419	0.677778	0.595827	0.677509	0.677449
990	0.65625	0.464286	0.680851	0.642857	0.622222	0.622222	0.524618	0.613293	0.617497
995	0.676923	0.561404	0.688172	0.615385	0.675	0.65	0.561407	0.643377	0.647987
1000	0.730159	0.65625	0.712644	0.526316	0.696629	0.672222	0.588857	0.664399	0.670424
1005	0.730159	0.644068	0.723404	0.688525	0.674699	0.694444	0.615622	0.692171	0.69304
1010	0.6875	0.6	0.715789	0.666667	0.666667	0.672222	0.587192	0.667325	0.670627
1015	0.757576	0.689655	0.725275	0.6	0.682353	0.694444	0.616986	0.690972	0.693293
1020	0.794118	0.633333	0.717391	0.677966	0.691358	0.705556	0.631298	0.702833	0.701841
1025	0.738462	0.618182	0.721649	0.607143	0.712644	0.688889	0.609095	0.679616	0.684253
1030	0.78125	0.634921	0.696629	0.655172	0.674419	0.688889	0.609396	0.688478	0.686981
1035	0.707692	0.677966	0.688172	0.644068	0.642857	0.672222	0.588009	0.672151	0.671773
1040	0.732394	0.655172	0.695652	0.714286	0.650602	0.688889	0.61141	0.689621	0.686995
1045	0.738462	0.6	0.709677	0.689655	0.666667	0.683333	0.601879	0.680892	0.681073
1050	0.71875	0.631579	0.702128	0.633333	0.682353	0.677778	0.594919	0.673629	0.675902
1055	0.707692	0.607143	0.666667	0.655738	0.682353	0.666667	0.581595	0.663918	0.664115
1060	0.769231	0.576271	0.688172	0.545455	0.659091	0.655556	0.566837	0.647644	0.650306
1065	0.716418	0.6	0.703297	0.688525	0.691358	0.683333	0.603346	0.679919	0.681292
1070	0.757576	0.561404	0.680851	0.666667	0.72093	0.683333	0.602326	0.677485	0.678079
1075	0.735294	0.615385	0.673913	0.644068	0.674157	0.672222	0.590629	0.668563	0.668153
1080	0.656716	0.644068	0.717391	0.622951	0.666667	0.666667	0.582201	0.661559	0.666879
1085	0.735294	0.633333	0.666667	0.631579	0.658537	0.666667	0.581826	0.665082	0.663912
1090	0.721311	0.610169	0.702128	0.612903	0.714286	0.677778	0.594254	0.67216	0.676258
1095	0.634921	0.645161	0.717391	0.62069	0.658824	0.661111	0.573376	0.655397	0.661405
1100	0.707692	0.557377	0.702128	0.62069	0.682927	0.661111	0.573666	0.654163	0.65854
1105	0.6875	0.603175	0.688889	0.633333	0.722892	0.672222	0.588314	0.667158	0.671437
1110	0.698413	0.7	0.681319	0.655738	0.705882	0.688889	0.609049	0.68827	0.688829
1115	0.707692	0.607143	0.714286	0.655172	0.650602	0.672222	0.587727	0.666979	0.669223
1120	0.761905	0.666667	0.688889	0.607143	0.659091	0.677778	0.594892	0.676739	0.676167
1125	0.676923	0.551724	0.688172	0.580645	0.658537	0.638889	0.546496	0.6312	0.636673
1130	0.69697	0.65625	0.752688	0.666667	0.674699	0.694444	0.616057	0.689455	0.69393
1135	0.676923	0.612903	0.681319	0.566667	0.682927	0.65	0.560417	0.644148	0.649325
1140	0.705882	0.576271	0.673913	0.607143	0.682353	0.655556	0.567929	0.649112	0.651957
1145	0.705882	0.631579	0.715789	0.678571	0.714286	0.694444	0.616887	0.689222	0.692209
1150	0.730159	0.62069	0.666667	0.654545	0.659091	0.666667	0.580027	0.66623	0.664721
1155	0.686567	0.561404	0.666667	0.610169	0.666667	0.644444	0.55344	0.638295	0.641158
1160	0.738462	0.622951	0.666667	0.688525	0.650602	0.672222	0.588769	0.673441	0.670203
1165	0.761905	0.634921	0.681319	0.610169	0.666667	0.672222	0.587688	0.670996	0.6706
1170	0.71875	0.59375	0.702128	0.571429	0.609756	0.644444	0.552213	0.639162	0.642113
1175	0.746269	0.644068	0.688172	0.701754	0.666667	0.688889	0.609567	0.689386	0.686812
1180	0.746269	0.655738	0.674157	0.631579	0.651163	0.672222	0.589278	0.671781	0.670064
1185	0.686567	0.517241	0.645833	0.596491	0.682927	0.633333	0.539026	0.625812	0.629046
1190	0.787879	0.553846	0.688172	0.631579	0.632911	0.661111	0.57438	0.658877	0.65759
1195	0.730159	0.634921	0.709677	0.655172	0.722892	0.694444	0.615265	0.690564	0.693197
1200	0.686567	0.557377	0.673913	0.642857	0.666667	0.65	0.560446	0.645476	0.64776
1205	0.724638	0.645161	0.696629	0.618182	0.682353	0.677778	0.596913	0.673393	0.67538
1210	0.676923	0.62963	0.721649	0.633333	0.690476	0.677778	0.595381	0.670402	0.675753
1215	0.741935	0.59375	0.681319	0.548387	0.691358	0.655556	0.567011	0.65135	0.655162
1220	0.724638	0.644068	0.702128	0.655172	0.625	0.672222	0.589355	0.670201	0.669716
1225	0.724638	0.642857	0.681319	0.689655	0.674419	0.683333	0.604151	0.682577	0.681064
1230	0.741935	0.655738	0.666667	0.7	0.666667	0.683333	0.601924	0.686201	0.682345
1235	0.746269	0.62069	0.673913	0.62069	0.705882	0.677778	0.595874	0.673489	0.674224
1240	0.735294	0.535714	0.702128	0.666667	0.658537	0.666667	0.582359	0.659668	0.661123
1245	0.738462	0.655738	0.703297	0.689655	0.682353	0.694444	0.616236	0.693901	0.693199
1250	0.676923	0.698413	0.703297	0.642857	0.611765	0.666667	0.581035	0.666651	0.66723
1255	0.738462	0.625	0.695652	0.655172	0.617284	0.666667	0.581087	0.666314	0.664999
1260	0.730159	0.677419	0.681319	0.576271	0.635294	0.661111	0.573681	0.660092	0.660481
1265	0.707692	0.612903	0.673913	0.642857	0.658824	0.661111	0.573812	0.659238	0.659557
1270	0.761905	0.625	0.725275	0.566667	0.658537	0.672222	0.587879	0.667477	0.671156
1275	0.769231	0.576271	0.659341	0.6	0.682353	0.661111	0.57449	0.657439	0.657167
1280	0.735294	0.603175	0.681319	0.6	0.641026	0.655556	0.56882	0.652163	0.652957
1285	0.727273	0.6	0.694737	0.644068	0.675	0.672222	0.58816	0.668215	0.66967
1290	0.776119	0.612903	0.680851	0.592593	0.698795	0.677778	0.59517	0.672252	0.67312
1295	0.69697	0.644068	0.673913	0.655172	0.658824	0.666667	0.5814	0.665789	0.665596
1300	0.735294	0.62069	0.694737	0.666667	0.705882	0.688889	0.609733	0.684654	0.685556
1305	0.666667	0.646154	0.695652	0.666667	0.650602	0.666667	0.580398	0.665148	0.666815
1310	0.753623	0.666667	0.695652	0.678571	0.7	0.7	0.624479	0.698903	0.697821
1315	0.714286	0.551724	0.6875	0.633333	0.657895	0.655556	0.569311	0.648948	0.651152
1320	0.738462	0.590164	0.673913	0.607143	0.674419	0.661111	0.573859	0.65682	0.657945
1325	0.707692	0.677966	0.673913	0.631579	0.643678	0.666667	0.581094	0.666966	0.666156
1330	0.724638	0.590164	0.695652	0.666667	0.666667	0.672222	0.589238	0.668757	0.669549
1335	0.716418	0.566667	0.666667	0.677966	0.666667	0.661111	0.574684	0.658877	0.658232
1340	0.738462	0.636364	0.651685	0.592593	0.627907	0.65	0.560608	0.649402	0.647592
1345	0.727273	0.666667	0.695652	0.689655	0.716049	0.7	0.6234	0.699059	0.699079
1350	0.776119	0.612903	0.681319	0.631579	0.698795	0.683333	0.602772	0.680143	0.67974
1355	0.724638	0.596491	0.673684	0.692308	0.643678	0.666667	0.582211	0.66616	0.664011
1360	0.738462	0.607143	0.694737	0.6	0.619048	0.655556	0.56709	0.651878	0.652693
1365	0.707692	0.645161	0.688889	0.642857	0.689655	0.677778	0.595377	0.674851	0.676404
1370	0.727273	0.62069	0.693878	0.618182	0.578313	0.65	0.559464	0.647667	0.646901
1375	0.741935	0.633333	0.631579	0.690909	0.704545	0.677778	0.593817	0.68046	0.676189
1380	0.746269	0.6	0.659341	0.655172	0.714286	0.677778	0.595894	0.675013	0.674287
1385	0.707692	0.610169	0.680851	0.610169	0.674699	0.661111	0.57383	0.656716	0.659036
1390	0.6875	0.571429	0.680412	0.631579	0.627907	0.644444	0.55221	0.639765	0.641475
1395	0.727273	0.586207	0.680851	0.7	0.658537	0.672222	0.588428	0.670573	0.669087
1400	0.738462	0.576271	0.645833	0.607143	0.642857	0.644444	0.552229	0.642113	0.640877
1405	0.757576	0.610169	0.666667	0.655172	0.690476	0.677778	0.595251	0.676012	0.674463
1410	0.738462	0.590164	0.652174	0.603774	0.674157	0.655556	0.567015	0.651746	0.651648
1415	0.727273	0.677966	0.688172	0.642857	0.604651	0.666667	0.581126	0.668184	0.666024
1420	0.738462	0.590164	0.666667	0.586207	0.626506	0.644444	0.552751	0.641601	0.64165
1425	0.738462	0.603175	0.704545	0.666667	0.666667	0.677778	0.595934	0.675903	0.676484
1430	0.746269	0.633333	0.680851	0.592593	0.658824	0.666667	0.581178	0.662374	0.662952
1435	0.78125	0.548387	0.673684	0.62963	0.682353	0.666667	0.580026	0.663061	0.662675
1440	0.724638	0.590164	0.645161	0.62963	0.626506	0.644444	0.553944	0.64322	0.641045
1445	0.676923	0.612903	0.652174	0.581818	0.674419	0.644444	0.552743	0.639647	0.642303
1450	0.738462	0.631579	0.652632	0.7	0.650602	0.672222	0.588058	0.674655	0.670033
1455	0.69697	0.571429	0.615385	0.596491	0.626506	0.622222	0.525359	0.621356	0.619855
1460	0.746269	0.596491	0.680851	0.631579	0.682353	0.672222	0.588563	0.667509	0.668055
1465	0.730159	0.6	0.680851	0.607143	0.666667	0.661111	0.573039	0.656964	0.658457
1470	0.688525	0.548387	0.703297	0.736842	0.674157	0.672222	0.587325	0.670242	0.67147
1475	0.666667	0.548387	0.666667	0.62963	0.636364	0.633333	0.538005	0.629543	0.631907
1480	0.69697	0.535714	0.680412	0.677966	0.707317	0.666667	0.581201	0.659676	0.662273
1485	0.71875	0.612903	0.681319	0.666667	0.651685	0.666667	0.580963	0.666265	0.665615
1490	0.727273	0.655738	0.673913	0.7	0.691358	0.688889	0.609626	0.689656	0.687499
1495	0.695652	0.584615	0.695652	0.642857	0.666667	0.661111	0.575721	0.657089	0.659894
1500	0.656716	0.535714	0.630435	0.607143	0.651685	0.622222	0.525857	0.616339	0.618262
1505	0.727273	0.62069	0.709677	0.607143	0.666667	0.672222	0.588303	0.66629	0.669312
1510	0.705882	0.590164	0.673913	0.62963	0.682353	0.661111	0.574809	0.656388	0.658252
1515	0.69697	0.645161	0.733333	0.631579	0.682353	0.683333	0.602656	0.677879	0.682739
1520	0.69697	0.551724	0.666667	0.714286	0.619048	0.65	0.55966	0.649739	0.647566
1525	0.6875	0.633333	0.708333	0.581818	0.658824	0.661111	0.572946	0.653962	0.658864
1530	0.666667	0.636364	0.681818	0.526316	0.627907	0.633333	0.539417	0.627814	0.632847
1535	0.741935	0.53125	0.673684	0.618182	0.666667	0.65	0.558457	0.646344	0.647718
1540	0.686567	0.542373	0.6875	0.653846	0.651163	0.65	0.559932	0.64429	0.646857
1545	0.71875	0.575758	0.696629	0.631579	0.642857	0.655556	0.567401	0.653115	0.654944
1550	0.727273	0.612903	0.652174	0.607143	0.690476	0.661111	0.574123	0.657994	0.658293
1555	0.698413	0.676923	0.703297	0.596491	0.666667	0.672222	0.587592	0.668358	0.67153
1560	0.738462	0.571429	0.652174	0.666667	0.650602	0.655556	0.566873	0.655867	0.65333
1565	0.707692	0.596491	0.638298	0.633333	0.690476	0.655556	0.567104	0.653258	0.652871
1570	0.705882	0.6	0.680851	0.618182	0.650602	0.655556	0.567499	0.651104	0.652726
1575	0.69697	0.631579	0.673913	0.633333	0.658824	0.661111	0.574795	0.658924	0.659666
1580	0.738462	0.557377	0.688172	0.581818	0.651163	0.65	0.559591	0.643398	0.64614
1585	0.741935	0.606061	0.652632	0.641509	0.619048	0.65	0.558573	0.652237	0.648978
1590	0.746269	0.551724	0.688172	0.631579	0.635294	0.655556	0.567521	0.650608	0.65104
1595	0.686567	0.610169	0.708333	0.566038	0.635294	0.65	0.559878	0.64128	0.646477
1600	0.71875	0.656716	0.703297	0.62069	0.65	0.672222	0.588287	0.669891	0.671339
1605	0.727273	0.580645	0.673913	0.571429	0.666667	0.65	0.560094	0.643985	0.646679
1610	0.78125	0.580645	0.681319	0.592593	0.696629	0.672222	0.587995	0.666487	0.667662
1615	0.738462	0.633333	0.723404	0.689655	0.698795	0.7	0.622793	0.69673	0.698087
1620	0.705882	0.655172	0.715789	0.655172	0.691358	0.688889	0.609922	0.684675	0.687412
1625	0.6875	0.622951	0.714286	0.592593	0.722892	0.677778	0.593865	0.668044	0.674904
1630	0.698413	0.625	0.725275	0.571429	0.627907	0.655556	0.566497	0.649605	0.654744
1635	0.716418	0.557377	0.659341	0.618182	0.627907	0.638889	0.546601	0.635845	0.635823
1640	0.646154	0.603175	0.703297	0.631579	0.642857	0.65	0.560055	0.645412	0.650015
1645	0.738462	0.575758	0.688172	0.615385	0.666667	0.661111	0.573783	0.656888	0.658635
1650	0.705882	0.631579	0.709677	0.678571	0.697674	0.688889	0.610175	0.684677	0.68683
1655	0.727273	0.622951	0.673684	0.730769	0.697674	0.688889	0.60892	0.69047	0.687995
1660	0.741935	0.625	0.688889	0.596491	0.666667	0.666667	0.580606	0.663796	0.665261
1665	0.6875	0.626866	0.688889	0.581818	0.595238	0.638889	0.546131	0.636062	0.638118
1670	0.666667	0.677419	0.673913	0.62963	0.60241	0.65	0.561143	0.650008	0.649721
1675	0.727273	0.566667	0.694737	0.666667	0.682353	0.672222	0.587738	0.667539	0.669
1680	0.738462	0.584615	0.659341	0.607143	0.60241	0.638889	0.546084	0.638394	0.636721
1685	0.677419	0.516129	0.652632	0.62963	0.597701	0.616667	0.516249	0.614702	0.615254
1690	0.688525	0.612903	0.6875	0.586207	0.650602	0.65	0.558266	0.645147	0.648702
1695	0.647059	0.507937	0.652632	0.586207	0.657895	0.616667	0.519145	0.610346	0.615334
1700	0.705882	0.644068	0.645833	0.596491	0.625	0.644444	0.553523	0.643455	0.642215
1705	0.65625	0.571429	0.6875	0.62069	0.697674	0.655556	0.566483	0.646709	0.652368
1710	0.707692	0.561404	0.694737	0.615385	0.692308	0.661111	0.575366	0.654305	0.658601
1715	0.782609	0.557377	0.659574	0.641509	0.650602	0.661111	0.574875	0.658334	0.655606
1720	0.707692	0.603774	0.673684	0.666667	0.712644	0.677778	0.59589	0.672892	0.674051
1725	0.695652	0.590164	0.652632	0.666667	0.690476	0.661111	0.574818	0.659118	0.65907
1730	0.75	0.612903	0.694737	0.62963	0.682353	0.677778	0.594089	0.673925	0.674966
1735	0.75	0.590164	0.637363	0.644068	0.682353	0.661111	0.573971	0.660789	0.658222
1740	0.69697	0.551724	0.673684	0.610169	0.682927	0.65	0.560087	0.643095	0.646596
1745	0.71875	0.517241	0.631579	0.654545	0.659091	0.638889	0.545181	0.636241	0.634756
1750	0.716418	0.610169	0.680851	0.666667	0.7	0.677778	0.595831	0.674821	0.675621
1755	0.757576	0.566667	0.659794	0.641509	0.666667	0.661111	0.573465	0.658442	0.656992
1760	0.738462	0.566667	0.659574	0.631579	0.714286	0.666667	0.580597	0.662113	0.663047
1765	0.698413	0.625	0.694737	0.631579	0.641975	0.661111	0.572959	0.658341	0.66
1770	0.707692	0.551724	0.666667	0.631579	0.666667	0.65	0.559907	0.644866	0.646356
1775	0.730159	0.52459	0.638298	0.654545	0.643678	0.638889	0.544836	0.638254	0.636185
1780	0.75	0.526316	0.632653	0.642857	0.682353	0.65	0.558972	0.646836	0.645085
1785	0.769231	0.634921	0.652174	0.618182	0.658824	0.666667	0.580803	0.666666	0.663719
1790	0.746269	0.566667	0.666667	0.592593	0.650602	0.65	0.559829	0.644559	0.645153
1795	0.71875	0.557377	0.652174	0.679245	0.644444	0.65	0.559792	0.650398	0.648272
1800	0.716418	0.580645	0.659341	0.68	0.644444	0.655556	0.568148	0.65617	0.654159
1805	0.666667	0.542373	0.694737	0.607143	0.642857	0.638889	0.545642	0.630755	0.635865
1810	0.738462	0.580645	0.652174	0.642857	0.682353	0.661111	0.573812	0.659298	0.658284
1815	0.730159	0.631579	0.6875	0.551724	0.627907	0.65	0.559042	0.645774	0.647917
1820	0.738462	0.566667	0.680851	0.607143	0.682353	0.661111	0.573527	0.655095	0.657256
1825	0.677419	0.548387	0.673913	0.610169	0.682353	0.644444	0.552193	0.638448	0.642763
1830	0.707692	0.566667	0.645161	0.618182	0.666667	0.644444	0.552642	0.640874	0.641247
1835	0.707692	0.545455	0.680412	0.65625	0.658228	0.655556	0.56805	0.649607	0.650985
1840	0.69697	0.517241	0.680412	0.607143	0.626506	0.633333	0.538463	0.625654	0.628675
1845	0.738462	0.615385	0.674157	0.581818	0.697674	0.666667	0.581584	0.661499	0.663709
1850	0.69697	0.676923	0.695652	0.679245	0.666667	0.683333	0.602255	0.683091	0.683094
1855	0.666667	0.590164	0.659574	0.641509	0.651163	0.644444	0.552697	0.641815	0.643065
1860	0.716418	0.586207	0.694737	0.703704	0.651163	0.672222	0.588275	0.670446	0.669902
1865	0.71875	0.622951	0.715789	0.586207	0.609756	0.655556	0.566216	0.650691	0.653497
1870	0.746269	0.52459	0.646465	0.518519	0.607595	0.616667	0.517608	0.608687	0.610023
1875	0.730159	0.597015	0.666667	0.571429	0.642857	0.644444	0.552905	0.641625	0.64283
1880	0.735294	0.612903	0.673469	0.654545	0.597403	0.655556	0.567586	0.654723	0.651846
1885	0.716418	0.561404	0.688172	0.607143	0.666667	0.655556	0.567646	0.647961	0.651079
1890	0.71875	0.59375	0.673913	0.615385	0.636364	0.65	0.559641	0.647632	0.648133
1895	0.71875	0.535714	0.666667	0.555556	0.666667	0.638889	0.544924	0.628671	0.632531
1900	0.686567	0.571429	0.681319	0.642857	0.698795	0.661111	0.574688	0.656193	0.659588
1905	0.75	0.576271	0.645161	0.633333	0.642857	0.65	0.559769	0.649525	0.646926
1910	0.69697	0.551724	0.652632	0.508475	0.658537	0.622222	0.524972	0.613667	0.618594
1915	0.721311	0.571429	0.729167	0.654545	0.658824	0.672222	0.586205	0.667055	0.670523
1920	0.69697	0.548387	0.666667	0.571429	0.650602	0.633333	0.538878	0.626811	0.630332
1925	0.727273	0.612903	0.695652	0.62963	0.674419	0.672222	0.588168	0.667975	0.669736
1930	0.695652	0.545455	0.659794	0.654545	0.619048	0.638889	0.546874	0.634899	0.634453
1935	0.686567	0.644068	0.659574	0.610169	0.617284	0.644444	0.553538	0.643533	0.643213
1940	0.754098	0.548387	0.659574	0.596491	0.581395	0.627778	0.530361	0.627989	0.626098
1945	0.721311	0.567164	0.666667	0.592593	0.681818	0.65	0.559514	0.645911	0.648334
1950	0.746269	0.597015	0.651685	0.618182	0.658537	0.655556	0.568411	0.654337	0.652878
1955	0.688525	0.557377	0.659794	0.557377	0.55	0.605556	0.502594	0.602615	0.603568
1960	0.707692	0.523077	0.708333	0.654545	0.708861	0.666667	0.580582	0.660502	0.665422
1965	0.6875	0.483871	0.659794	0.566038	0.642857	0.616667	0.516471	0.608012	0.612521
1970	0.757576	0.571429	0.673684	0.586207	0.641026	0.65	0.56019	0.645984	0.646435
1975	0.741935	0.566667	0.680412	0.603774	0.681818	0.661111	0.572488	0.654921	0.657018
1980	0.746269	0.597015	0.652174	0.641509	0.666667	0.661111	0.574797	0.660727	0.658745
1985	0.686567	0.551724	0.673684	0.592593	0.651163	0.638889	0.546009	0.631146	0.634755
1990	0.75	0.509091	0.680412	0.642857	0.7	0.666667	0.583674	0.656472	0.658417
1995	0.793651	0.491803	0.659574	0.633333	0.707317	0.661111	0.57332	0.657136	0.656919
2000	0.716418	0.526316	0.666667	0.62069	0.609756	0.633333	0.539207	0.627969	0.628325

## Sheet: LightGBM
Number of features	Pre-vaccination	ChAdOx1-Onset	MenACWY-Onset	ChAdOx1-7D	MenACWY-7D	ACC	MCC	Macro F1	Weighted F1
5	0.65625	0.424242	0.62069	0.447761	0.342105	0.5	0.375052	0.49821	0.498127
10	0.753623	0.548387	0.666667	0.571429	0.552632	0.622222	0.528286	0.618547	0.617144
15	0.7	0.576271	0.666667	0.617647	0.725	0.661111	0.574822	0.657117	0.660582
20	0.709677	0.646154	0.767442	0.545455	0.691358	0.677778	0.597249	0.672017	0.681571
25	0.75	0.588235	0.717391	0.576271	0.727273	0.677778	0.595672	0.671834	0.677697
30	0.806452	0.516129	0.717391	0.608696	0.72	0.677778	0.597381	0.673734	0.67732
35	0.758621	0.625	0.731183	0.698413	0.829268	0.733333	0.664033	0.728497	0.733017
40	0.769231	0.636364	0.72093	0.745763	0.809524	0.738889	0.673648	0.736362	0.737527
45	0.8	0.657143	0.758621	0.701754	0.813953	0.75	0.686629	0.746294	0.749809
50	0.818182	0.69697	0.804598	0.733333	0.814815	0.777778	0.722724	0.773579	0.777504
55	0.825397	0.735294	0.772727	0.77193	0.880952	0.8	0.749573	0.79726	0.798869
60	0.861538	0.793651	0.835165	0.779661	0.878049	0.833333	0.791312	0.829613	0.83232
65	0.852941	0.71875	0.809524	0.721311	0.86747	0.8	0.752372	0.793999	0.798374
70	0.885246	0.757576	0.822222	0.709677	0.864198	0.811111	0.762888	0.807784	0.811328
75	0.866667	0.764706	0.818182	0.813559	0.847059	0.822222	0.777083	0.822035	0.821996
80	0.823529	0.769231	0.840909	0.736842	0.853659	0.811111	0.76491	0.804834	0.810528
85	0.861538	0.806452	0.857143	0.881356	0.843373	0.85	0.812381	0.849972	0.849457
90	0.870968	0.754098	0.822222	0.793103	0.876404	0.827778	0.784476	0.823359	0.825075
95	0.861538	0.757576	0.866667	0.690909	0.857143	0.816667	0.770575	0.806767	0.814378
100	0.865672	0.875	0.827586	0.857143	0.860465	0.855556	0.821038	0.857173	0.85483
105	0.857143	0.711864	0.891304	0.8125	0.853659	0.833333	0.791655	0.825294	0.831194
110	0.857143	0.774194	0.863636	0.766667	0.873563	0.833333	0.791811	0.827041	0.832292
115	0.857143	0.75	0.886364	0.701754	0.840909	0.816667	0.770762	0.807234	0.815534
120	0.787879	0.766667	0.863636	0.758621	0.818182	0.805556	0.757855	0.798997	0.805797
125	0.830769	0.793651	0.860465	0.785714	0.844444	0.827778	0.786336	0.823009	0.827324
130	0.857143	0.819672	0.886364	0.83871	0.860465	0.855556	0.819996	0.852471	0.855588
135	0.819672	0.786885	0.873563	0.78125	0.850575	0.827778	0.785292	0.822389	0.828368
140	0.83871	0.78125	0.898876	0.711864	0.883721	0.833333	0.79109	0.822884	0.832997
145	0.888889	0.745763	0.913043	0.8	0.860465	0.85	0.812352	0.841632	0.847667
150	0.830769	0.787879	0.860465	0.779661	0.880952	0.833333	0.79252	0.827945	0.833572
155	0.896552	0.825397	0.876404	0.8	0.847059	0.85	0.812269	0.849082	0.850881
160	0.83871	0.78125	0.888889	0.745763	0.870588	0.833333	0.790795	0.82504	0.833048
165	0.885246	0.835821	0.886364	0.819672	0.891566	0.866667	0.833148	0.863734	0.866987
170	0.819672	0.8125	0.873563	0.754098	0.850575	0.827778	0.784667	0.822082	0.828539
175	0.885246	0.75	0.851064	0.711864	0.902439	0.827778	0.783	0.820123	0.826545
180	0.852459	0.738462	0.853933	0.724138	0.804598	0.8	0.748949	0.794718	0.799656
185	0.835821	0.83871	0.888889	0.813559	0.829268	0.844444	0.8062	0.841249	0.845004
190	0.903226	0.741935	0.876404	0.766667	0.850575	0.833333	0.791357	0.827761	0.8319
195	0.830769	0.84375	0.873563	0.8	0.880952	0.85	0.813228	0.845807	0.850625
200	0.875	0.741935	0.835165	0.766667	0.819277	0.811111	0.763139	0.807609	0.809455
205	0.933333	0.925373	0.853933	0.785714	0.840909	0.866667	0.833223	0.867852	0.865486
210	0.875	0.861538	0.831461	0.727273	0.850575	0.833333	0.791763	0.829169	0.830979
215	0.870968	0.825397	0.866667	0.724138	0.850575	0.833333	0.791009	0.827549	0.832373
220	0.830769	0.793651	0.840909	0.813559	0.823529	0.822222	0.778012	0.820484	0.822094
225	0.875	0.8125	0.818182	0.8	0.809524	0.822222	0.77771	0.823041	0.821292
230	0.9	0.806452	0.840909	0.8125	0.837209	0.838889	0.798662	0.839414	0.838535
235	0.918033	0.793651	0.876404	0.793651	0.857143	0.85	0.812183	0.847776	0.84976
240	0.933333	0.825397	0.850575	0.833333	0.866667	0.861111	0.827078	0.861861	0.860084
245	0.875	0.761905	0.831461	0.793103	0.860465	0.827778	0.784555	0.824387	0.825937
250	0.835821	0.741935	0.844444	0.703704	0.781609	0.788889	0.73649	0.781503	0.786493
255	0.875	0.818182	0.860465	0.793103	0.860465	0.844444	0.806362	0.841443	0.843828
260	0.84375	0.8	0.850575	0.733333	0.857143	0.822222	0.777983	0.81696	0.822159
265	0.857143	0.761905	0.850575	0.793651	0.833333	0.822222	0.778117	0.819321	0.821962
270	0.90625	0.857143	0.886364	0.827586	0.873563	0.872222	0.84097	0.870181	0.871499
275	0.84375	0.78125	0.850575	0.842105	0.863636	0.838889	0.799322	0.836263	0.838329
280	0.835821	0.787879	0.886364	0.703704	0.823529	0.816667	0.771819	0.807459	0.81541
285	0.84375	0.771429	0.896552	0.785714	0.86747	0.838889	0.799364	0.832983	0.840008
290	0.830769	0.764706	0.863636	0.842105	0.829268	0.827778	0.785072	0.826097	0.828787
295	0.885246	0.71875	0.835165	0.758621	0.837209	0.811111	0.762454	0.806998	0.809599
300	0.90625	0.8	0.840909	0.785714	0.850575	0.838889	0.798941	0.83669	0.836939
305	0.885246	0.8125	0.863636	0.793651	0.833333	0.838889	0.798394	0.837673	0.839176
310	0.892308	0.761905	0.850575	0.779661	0.860465	0.833333	0.792369	0.828983	0.831476
315	0.931034	0.738462	0.860465	0.8	0.860465	0.838889	0.799122	0.838085	0.83939
320	0.870968	0.8	0.894118	0.78125	0.880952	0.85	0.813622	0.845458	0.851323
325	0.885246	0.741935	0.840909	0.761905	0.813953	0.811111	0.763633	0.80879	0.8106
330	0.920635	0.823529	0.870588	0.745763	0.847059	0.844444	0.806521	0.841515	0.84386
335	0.888889	0.787879	0.863636	0.77193	0.837209	0.833333	0.791557	0.829909	0.832512
340	0.870968	0.769231	0.896552	0.721311	0.8	0.816667	0.770664	0.811612	0.817889
345	0.870968	0.78125	0.863636	0.77193	0.831461	0.827778	0.784746	0.823849	0.8271
350	0.866667	0.758621	0.850575	0.769231	0.8	0.811111	0.765274	0.809019	0.811232
355	0.857143	0.677419	0.822222	0.711864	0.860465	0.794444	0.742135	0.785823	0.791619
360	0.875	0.776119	0.886364	0.724138	0.819277	0.822222	0.777698	0.81618	0.822003
365	0.866667	0.779661	0.844444	0.757576	0.8	0.811111	0.763911	0.80967	0.811546
370	0.833333	0.80597	0.860465	0.766667	0.827586	0.822222	0.777817	0.818804	0.822981
375	0.888889	0.793651	0.837209	0.733333	0.840909	0.822222	0.778457	0.818798	0.82108
380	0.870968	0.75	0.837209	0.7	0.840909	0.805556	0.757199	0.799817	0.804634
385	0.861538	0.806452	0.853933	0.819672	0.795181	0.827778	0.784897	0.827355	0.827361
390	0.878788	0.741935	0.837209	0.711864	0.781609	0.794444	0.744124	0.790281	0.792886
395	0.888889	0.774194	0.853933	0.857143	0.843373	0.844444	0.805621	0.843506	0.843076
400	0.920635	0.793651	0.813187	0.786885	0.804878	0.822222	0.776932	0.823847	0.82064
405	0.920635	0.776119	0.847826	0.754717	0.823529	0.827778	0.78408	0.824565	0.825358
410	0.861538	0.769231	0.847826	0.727273	0.843373	0.816667	0.770187	0.809848	0.81452
415	0.861538	0.78125	0.860465	0.785714	0.808989	0.822222	0.779081	0.819591	0.821932
420	0.90625	0.761905	0.860465	0.774194	0.823529	0.827778	0.785564	0.825269	0.82698
425	0.888889	0.769231	0.837209	0.7	0.813953	0.805556	0.757182	0.801856	0.804907
430	0.835821	0.8	0.840909	0.703704	0.860465	0.816667	0.771868	0.80818	0.814176
435	0.857143	0.738462	0.866667	0.774194	0.8	0.811111	0.763332	0.807293	0.811031
440	0.870968	0.707692	0.831461	0.736842	0.827586	0.8	0.749134	0.79491	0.798483
445	0.888889	0.78125	0.837209	0.758621	0.808989	0.816667	0.771508	0.814992	0.81575
450	0.819672	0.787879	0.847059	0.733333	0.818182	0.805556	0.757382	0.801225	0.806265
455	0.830769	0.711864	0.831461	0.677419	0.776471	0.772222	0.715398	0.765597	0.771224
460	0.830769	0.730159	0.808989	0.666667	0.767442	0.766667	0.707744	0.760805	0.764862
465	0.918033	0.757576	0.844444	0.8	0.86747	0.838889	0.797607	0.837505	0.838212
470	0.861538	0.77193	0.853933	0.724138	0.813187	0.811111	0.765448	0.804945	0.809211
475	0.875	0.774194	0.863636	0.8	0.837209	0.833333	0.791939	0.830008	0.832444
480	0.920635	0.761905	0.853933	0.8	0.847059	0.838889	0.798305	0.836706	0.837253
485	0.852459	0.782609	0.813953	0.754098	0.819277	0.805556	0.75704	0.804479	0.805647
490	0.888889	0.721311	0.831461	0.721311	0.790698	0.794444	0.742596	0.790734	0.792876
495	0.793651	0.761905	0.840909	0.689655	0.795455	0.783333	0.728724	0.776315	0.783249
500	0.870968	0.78125	0.831461	0.711864	0.813953	0.805556	0.75607	0.801899	0.8047
505	0.861538	0.733333	0.782609	0.689655	0.752941	0.766667	0.707309	0.764015	0.764041
510	0.861538	0.733333	0.827586	0.711864	0.853933	0.805556	0.75802	0.797651	0.802491
515	0.84375	0.8125	0.850575	0.766667	0.823529	0.822222	0.778034	0.819404	0.82235
520	0.878788	0.825397	0.850575	0.813559	0.776471	0.827778	0.78559	0.828958	0.827456
525	0.865672	0.709677	0.795455	0.736842	0.767442	0.777778	0.722702	0.775018	0.774892
530	0.865672	0.761905	0.808989	0.763636	0.813953	0.805556	0.757531	0.802831	0.803061
535	0.84375	0.793651	0.835165	0.741935	0.775	0.8	0.749429	0.7979	0.799695
540	0.8	0.769231	0.777778	0.75	0.714286	0.761111	0.700424	0.762259	0.760699
545	0.875	0.732394	0.755556	0.75	0.810127	0.783333	0.729055	0.784615	0.782057
550	0.888889	0.698413	0.840909	0.741935	0.809524	0.8	0.74972	0.795934	0.79887
555	0.861538	0.721311	0.808989	0.701754	0.772727	0.777778	0.722095	0.773264	0.775249
560	0.875	0.730159	0.786517	0.758621	0.790698	0.788889	0.735511	0.788199	0.786743
565	0.920635	0.698413	0.8	0.721311	0.795181	0.788889	0.735123	0.787108	0.786599
570	0.875	0.793651	0.840909	0.786885	0.785714	0.816667	0.770832	0.816432	0.816161
575	0.903226	0.774194	0.835165	0.779661	0.790698	0.816667	0.769767	0.816589	0.815573
580	0.892308	0.786885	0.840909	0.733333	0.813953	0.816667	0.771296	0.813478	0.815216
585	0.875	0.830769	0.873563	0.745763	0.847059	0.838889	0.798967	0.834431	0.838612
590	0.823529	0.774194	0.818182	0.642857	0.767442	0.772222	0.716067	0.765241	0.770201
595	0.857143	0.766667	0.866667	0.698413	0.809524	0.805556	0.756653	0.799683	0.805741
600	0.870968	0.7	0.853933	0.733333	0.808989	0.8	0.749796	0.793444	0.798119
605	0.857143	0.666667	0.822222	0.7	0.844444	0.788889	0.736439	0.778095	0.784021
610	0.83871	0.787879	0.853933	0.644068	0.809524	0.794444	0.741993	0.786823	0.794277
615	0.8	0.746269	0.813953	0.607143	0.813953	0.766667	0.708711	0.756264	0.764828
620	0.83871	0.753623	0.804598	0.758621	0.785714	0.788889	0.735768	0.788253	0.788784
625	0.833333	0.733333	0.831461	0.698413	0.772727	0.777778	0.721595	0.773853	0.77822
630	0.861538	0.677419	0.822222	0.644068	0.761905	0.761111	0.700529	0.753431	0.758578
635	0.8125	0.746269	0.822222	0.678571	0.795181	0.777778	0.721261	0.770949	0.77663
640	0.857143	0.754098	0.813187	0.666667	0.776471	0.777778	0.720994	0.773513	0.776653
645	0.861538	0.769231	0.827586	0.745763	0.785714	0.8	0.750225	0.797966	0.799183
650	0.870968	0.754098	0.813187	0.711864	0.781609	0.788889	0.734887	0.786345	0.787583
655	0.878788	0.735294	0.813953	0.618182	0.776471	0.772222	0.716092	0.764538	0.768812
660	0.857143	0.709677	0.826087	0.678571	0.804598	0.783333	0.727813	0.775215	0.780268
665	0.9	0.738462	0.818182	0.71875	0.819277	0.8	0.749449	0.798934	0.800426
670	0.870968	0.746269	0.786517	0.827586	0.809524	0.805556	0.756018	0.808173	0.804829
675	0.848485	0.7	0.8	0.7	0.785714	0.772222	0.715086	0.76684	0.769557
680	0.857143	0.738462	0.791209	0.701754	0.761905	0.772222	0.713696	0.770094	0.770577
685	0.83871	0.8125	0.818182	0.766667	0.813953	0.811111	0.76338	0.810002	0.810898
690	0.830769	0.733333	0.850575	0.642857	0.76087	0.772222	0.716484	0.763681	0.770837
695	0.818182	0.754098	0.840909	0.721311	0.833333	0.8	0.750565	0.793567	0.799674
700	0.83871	0.727273	0.813187	0.701754	0.809524	0.783333	0.727524	0.778089	0.782141
705	0.870968	0.636364	0.804348	0.7	0.8	0.766667	0.706624	0.762336	0.765902
710	0.865672	0.721311	0.786517	0.714286	0.827586	0.788889	0.736666	0.783074	0.784631
715	0.875	0.71875	0.795455	0.689655	0.790698	0.777778	0.721734	0.773911	0.775491
720	0.84375	0.730159	0.840909	0.745763	0.860465	0.811111	0.763811	0.804209	0.809659
725	0.830769	0.75	0.837209	0.633333	0.8	0.777778	0.722653	0.770262	0.777729
730	0.888889	0.761905	0.795455	0.7	0.813953	0.794444	0.74262	0.79204	0.792662
735	0.84375	0.741935	0.844444	0.714286	0.795455	0.794444	0.742591	0.787974	0.792687
740	0.83871	0.707692	0.813953	0.642857	0.813187	0.772222	0.715585	0.76328	0.76977
745	0.8125	0.793651	0.808989	0.733333	0.761905	0.783333	0.728511	0.782076	0.783409
750	0.852941	0.738462	0.795455	0.714286	0.795181	0.783333	0.729918	0.779265	0.780677
755	0.857143	0.69697	0.8	0.75	0.823529	0.788889	0.735002	0.785528	0.787344
760	0.83871	0.793651	0.804598	0.741935	0.790698	0.794444	0.742896	0.793918	0.794477
765	0.875	0.677966	0.827586	0.774194	0.772727	0.788889	0.736961	0.785495	0.7864
770	0.875	0.78125	0.813187	0.736842	0.714286	0.783333	0.727949	0.784113	0.782039
775	0.920635	0.741935	0.818182	0.736842	0.8	0.805556	0.757179	0.803519	0.803012
780	0.865672	0.666667	0.804598	0.666667	0.764045	0.761111	0.702358	0.75353	0.756925
785	0.865672	0.833333	0.818182	0.711864	0.790698	0.805556	0.757983	0.80395	0.804631
790	0.852941	0.633333	0.808989	0.631579	0.813953	0.761111	0.701941	0.748159	0.755429
795	0.865672	0.698413	0.808989	0.741935	0.810127	0.788889	0.736878	0.785027	0.786932
800	0.84375	0.818182	0.86747	0.688525	0.837209	0.816667	0.772631	0.811027	0.817895
805	0.84375	0.769231	0.857143	0.75	0.791209	0.805556	0.758882	0.802266	0.805992
810	0.80597	0.830769	0.833333	0.641509	0.769231	0.783333	0.731951	0.776163	0.781883
815	0.866667	0.666667	0.804598	0.7	0.804598	0.772222	0.714436	0.768506	0.771877
820	0.852941	0.774194	0.831461	0.75	0.776471	0.8	0.750808	0.797013	0.79832
825	0.865672	0.645161	0.808989	0.689655	0.857143	0.783333	0.729367	0.773324	0.779165
830	0.857143	0.733333	0.8	0.655738	0.791209	0.772222	0.716593	0.767485	0.770938
835	0.830769	0.721311	0.831461	0.666667	0.823529	0.783333	0.72895	0.774747	0.781883
840	0.875	0.787879	0.840909	0.745763	0.819277	0.816667	0.77067	0.813766	0.815894
845	0.84375	0.741935	0.795455	0.62069	0.772727	0.761111	0.700974	0.754911	0.759119
850	0.857143	0.707692	0.774194	0.714286	0.795181	0.772222	0.713384	0.769699	0.770161
855	0.861538	0.766667	0.822222	0.774194	0.819277	0.811111	0.764013	0.80878	0.809696
860	0.852459	0.677419	0.8	0.645161	0.729412	0.744444	0.678909	0.74089	0.744094
865	0.819672	0.721311	0.818182	0.677966	0.813187	0.777778	0.721992	0.770064	0.776155
870	0.861538	0.6875	0.813953	0.633333	0.8	0.766667	0.708664	0.759265	0.765155
875	0.84375	0.757576	0.795455	0.596491	0.729412	0.75	0.686698	0.744537	0.748087
880	0.818182	0.761905	0.804598	0.666667	0.785714	0.772222	0.715636	0.767413	0.771669
885	0.870968	0.707692	0.818182	0.714286	0.764045	0.777778	0.721631	0.775035	0.776783
890	0.8125	0.745763	0.804598	0.806452	0.818182	0.8	0.750984	0.797499	0.798488
895	0.885246	0.782609	0.808989	0.666667	0.809524	0.794444	0.742036	0.790607	0.79284
900	0.835821	0.709677	0.840909	0.642857	0.804598	0.777778	0.722809	0.766772	0.774751
905	0.857143	0.738462	0.813953	0.754098	0.8	0.794444	0.743213	0.792731	0.793917
910	0.861538	0.727273	0.808989	0.677419	0.74359	0.766667	0.708452	0.763762	0.765649
915	0.852459	0.761905	0.8	0.618182	0.769231	0.766667	0.707323	0.760355	0.764156
920	0.84058	0.666667	0.804348	0.655172	0.717949	0.744444	0.68083	0.736943	0.740401
925	0.818182	0.666667	0.786517	0.78125	0.785714	0.772222	0.716349	0.767666	0.768585
930	0.8	0.666667	0.795455	0.711864	0.772727	0.755556	0.694451	0.749343	0.753467
935	0.835821	0.786885	0.847059	0.618182	0.804348	0.788889	0.738819	0.778459	0.786342
940	0.875	0.721311	0.795455	0.689655	0.764045	0.772222	0.715216	0.769093	0.76989
945	0.811594	0.644068	0.790698	0.733333	0.813953	0.766667	0.710464	0.758729	0.762919
950	0.848485	0.75	0.818182	0.689655	0.761905	0.777778	0.722219	0.773645	0.776324
955	0.885246	0.78125	0.817204	0.711864	0.771084	0.794444	0.741036	0.79333	0.793513
960	0.818182	0.75	0.813953	0.631579	0.712644	0.75	0.687957	0.745272	0.749438
965	0.8	0.655738	0.819277	0.707692	0.813953	0.766667	0.710733	0.759332	0.766379
970	0.818182	0.754098	0.813953	0.677966	0.818182	0.783333	0.730314	0.776476	0.78196
975	0.870968	0.711864	0.837209	0.666667	0.822222	0.788889	0.737292	0.781786	0.787831
980	0.80597	0.6875	0.795455	0.654545	0.744186	0.744444	0.680625	0.737531	0.742194
985	0.805556	0.666667	0.786517	0.666667	0.729412	0.738889	0.675597	0.730964	0.734629
990	0.835821	0.776119	0.790698	0.690909	0.729412	0.766667	0.709327	0.764592	0.764704
995	0.835821	0.745763	0.8	0.758621	0.767442	0.783333	0.729563	0.781529	0.781515
1000	0.818182	0.716418	0.769231	0.677966	0.753247	0.75	0.687271	0.747009	0.748583
1005	0.857143	0.698413	0.813187	0.711864	0.785714	0.777778	0.720768	0.773264	0.776082
1010	0.823529	0.716418	0.813953	0.618182	0.761905	0.755556	0.695651	0.746797	0.753131
1015	0.892308	0.738462	0.808989	0.779661	0.756098	0.794444	0.742707	0.795103	0.792547
1020	0.794118	0.709677	0.772727	0.745763	0.746988	0.755556	0.695015	0.753855	0.754257
1025	0.835821	0.730159	0.781609	0.655172	0.8	0.766667	0.708885	0.760552	0.764027
1030	0.823529	0.644068	0.772727	0.711864	0.744186	0.744444	0.681354	0.739275	0.74068
1035	0.892308	0.757576	0.827586	0.654545	0.804598	0.794444	0.743506	0.787323	0.791102
1040	0.835821	0.666667	0.822222	0.745763	0.809524	0.783333	0.729365	0.775999	0.780259
1045	0.806452	0.676923	0.781609	0.7	0.837209	0.766667	0.707672	0.760439	0.765482
1050	0.84375	0.6875	0.795455	0.644068	0.752941	0.75	0.686718	0.744743	0.748529
1055	0.870968	0.707692	0.785714	0.607143	0.731183	0.744444	0.681638	0.74054	0.742963
1060	0.80597	0.666667	0.777778	0.655738	0.759494	0.738889	0.673597	0.733129	0.737445
1065	0.80597	0.71875	0.777778	0.678571	0.746988	0.75	0.687035	0.745611	0.74795
1070	0.865672	0.701754	0.813187	0.607143	0.741573	0.755556	0.694907	0.745866	0.750561
1075	0.794118	0.610169	0.764045	0.586207	0.744186	0.711111	0.63894	0.699745	0.706516
1080	0.830769	0.75	0.813187	0.678571	0.761905	0.772222	0.714225	0.766886	0.770318
1085	0.794118	0.761905	0.823529	0.654545	0.764045	0.766667	0.710331	0.759628	0.76578
1090	0.861538	0.666667	0.827586	0.644068	0.808989	0.772222	0.715923	0.76177	0.768732
1095	0.823529	0.724138	0.818182	0.655738	0.729412	0.755556	0.695654	0.7502	0.754508
1100	0.8125	0.688525	0.818182	0.7	0.804598	0.772222	0.71507	0.764761	0.770705
1105	0.861538	0.741935	0.835165	0.714286	0.790698	0.794444	0.742448	0.788724	0.792047
1110	0.8125	0.677419	0.752941	0.688525	0.727273	0.733333	0.667121	0.731732	0.732108
1115	0.848485	0.677966	0.808989	0.698413	0.771084	0.766667	0.708818	0.760987	0.764268
1120	0.84375	0.676923	0.8	0.631579	0.785714	0.755556	0.693137	0.747593	0.75316
1125	0.857143	0.738462	0.813953	0.701754	0.764045	0.777778	0.722432	0.775071	0.777004
1130	0.825397	0.709677	0.813187	0.701754	0.735632	0.761111	0.699895	0.75713	0.75994
1135	0.80597	0.645161	0.772727	0.596491	0.790698	0.733333	0.666628	0.72221	0.729417
1140	0.878788	0.787879	0.808989	0.727273	0.761905	0.794444	0.743072	0.792967	0.79202
1145	0.787879	0.766667	0.8	0.610169	0.705882	0.738889	0.672989	0.734119	0.73886
1150	0.811594	0.733333	0.795455	0.607143	0.735632	0.744444	0.681619	0.736631	0.741654
1155	0.84058	0.711864	0.831461	0.62963	0.764045	0.766667	0.709935	0.755516	0.76201
1160	0.787879	0.78125	0.808989	0.690909	0.767442	0.772222	0.715093	0.767294	0.771359
1165	0.818182	0.655172	0.772727	0.592593	0.744681	0.727778	0.66101	0.716671	0.722088
1170	0.823529	0.688525	0.777778	0.701754	0.761905	0.755556	0.694516	0.750698	0.7525
1175	0.861538	0.606061	0.75	0.7	0.839506	0.755556	0.694183	0.751421	0.753635
1180	0.8	0.7	0.808989	0.666667	0.823529	0.766667	0.707943	0.759837	0.767151
1185	0.757576	0.733333	0.831461	0.571429	0.764045	0.744444	0.680512	0.731569	0.742872
1190	0.794118	0.677966	0.795455	0.566667	0.705882	0.716667	0.646342	0.708017	0.715166
1195	0.8125	0.711864	0.790698	0.698413	0.75	0.755556	0.695366	0.752695	0.755107
1200	0.78125	0.75	0.790698	0.618182	0.725275	0.738889	0.67394	0.733081	0.73806
1205	0.794118	0.754098	0.8	0.716981	0.772727	0.772222	0.71607	0.767585	0.770588
1210	0.852941	0.724138	0.844444	0.754098	0.819277	0.805556	0.758217	0.79898	0.802967
1215	0.870968	0.707692	0.781609	0.590164	0.682353	0.727778	0.658754	0.726557	0.727939
1220	0.865672	0.75	0.808989	0.763636	0.823529	0.805556	0.757429	0.802365	0.80306
1225	0.835821	0.666667	0.795455	0.581818	0.777778	0.744444	0.681292	0.731508	0.738714
1230	0.892308	0.644068	0.791209	0.721311	0.761905	0.766667	0.7078	0.76216	0.762197
1235	0.830769	0.688525	0.777778	0.689655	0.767442	0.755556	0.693623	0.750834	0.752911
1240	0.80597	0.701754	0.808511	0.714286	0.767442	0.766667	0.708198	0.759593	0.763471
1245	0.769231	0.666667	0.795455	0.615385	0.756098	0.727778	0.660101	0.720567	0.728642
1250	0.8125	0.677419	0.764045	0.779661	0.744186	0.755556	0.693562	0.755562	0.754049
1255	0.818182	0.677419	0.772727	0.711864	0.752941	0.75	0.68735	0.746627	0.747927
1260	0.830769	0.688525	0.808989	0.677419	0.746988	0.755556	0.694139	0.750538	0.754362
1265	0.825397	0.666667	0.776471	0.517241	0.795455	0.727778	0.659637	0.716246	0.725342
1270	0.861538	0.709677	0.786517	0.677419	0.756098	0.761111	0.701094	0.75825	0.759405
1275	0.835821	0.666667	0.755556	0.645161	0.716049	0.727778	0.65972	0.723851	0.724793
1280	0.83871	0.666667	0.791209	0.688525	0.767442	0.755556	0.692988	0.75051	0.753501
1285	0.857143	0.721311	0.795455	0.7	0.772727	0.772222	0.714937	0.769327	0.770714
1290	0.830769	0.607143	0.804348	0.634921	0.738095	0.733333	0.666342	0.723055	0.729122
1295	0.835821	0.757576	0.8	0.727273	0.756098	0.777778	0.722175	0.775353	0.775872
1300	0.835821	0.709677	0.781609	0.724138	0.813953	0.777778	0.722999	0.77304	0.774945
1305	0.8125	0.666667	0.8	0.607143	0.764045	0.738889	0.67399	0.730071	0.737237
1310	0.848485	0.677966	0.817204	0.655172	0.785714	0.766667	0.707562	0.756908	0.762539
1315	0.878788	0.666667	0.786517	0.641509	0.764045	0.755556	0.694539	0.747505	0.750124
1320	0.769231	0.709677	0.769231	0.654545	0.758621	0.738889	0.672377	0.732261	0.736782
1325	0.835821	0.7	0.790698	0.586207	0.764045	0.744444	0.681742	0.735354	0.741187
1330	0.852941	0.676471	0.786517	0.75	0.759494	0.766667	0.709117	0.765084	0.764802
1335	0.83871	0.69697	0.781609	0.709677	0.795181	0.766667	0.70785	0.764429	0.766394
1340	0.857143	0.646154	0.755556	0.701754	0.752941	0.744444	0.678901	0.74271	0.742303
1345	0.830769	0.634921	0.818182	0.561404	0.781609	0.738889	0.67304	0.725377	0.735485
1350	0.776119	0.644068	0.8	0.677966	0.752941	0.738889	0.673433	0.730219	0.736507
1355	0.848485	0.709677	0.772727	0.655738	0.722892	0.744444	0.680516	0.741904	0.742524
1360	0.80597	0.688525	0.808989	0.571429	0.675	0.716667	0.646142	0.709982	0.716304
1365	0.870968	0.69697	0.795455	0.721311	0.722892	0.761111	0.700445	0.761519	0.76068
1370	0.848485	0.618182	0.813187	0.688525	0.781609	0.761111	0.702037	0.749997	0.755153
1375	0.80597	0.610169	0.769231	0.644068	0.714286	0.716667	0.645148	0.708745	0.712613
1380	0.793651	0.677419	0.764045	0.709677	0.738095	0.738889	0.672551	0.736578	0.737961
1385	0.806452	0.631579	0.795455	0.625	0.764045	0.733333	0.66685	0.724506	0.731619
1390	0.811594	0.666667	0.804598	0.633333	0.691358	0.727778	0.660841	0.72151	0.7261
1395	0.818182	0.677419	0.786517	0.596491	0.744186	0.733333	0.666031	0.724559	0.730304
1400	0.870968	0.575758	0.741573	0.654545	0.75	0.722222	0.651139	0.718569	0.719435
1405	0.794118	0.636364	0.756098	0.555556	0.755556	0.711111	0.641571	0.699538	0.706725
1410	0.830769	0.738462	0.831461	0.566038	0.75	0.755556	0.694098	0.743346	0.751507
1415	0.811594	0.62069	0.764045	0.721311	0.771084	0.744444	0.681735	0.737745	0.739905
1420	0.857143	0.7	0.73913	0.677966	0.72093	0.738889	0.6718	0.739034	0.73663
1425	0.823529	0.721311	0.831461	0.6875	0.794872	0.777778	0.723849	0.771735	0.777661
1430	0.78125	0.65625	0.744186	0.557377	0.729412	0.7	0.624564	0.693695	0.699536
1435	0.746269	0.666667	0.786517	0.689655	0.719101	0.727778	0.660212	0.721642	0.72656
1440	0.84375	0.709677	0.8	0.666667	0.755556	0.761111	0.700871	0.75513	0.758144
1445	0.848485	0.633333	0.791209	0.666667	0.819277	0.761111	0.700868	0.751794	0.757129
1450	0.818182	0.688525	0.777778	0.666667	0.771084	0.75	0.686973	0.744447	0.747881
1455	0.830769	0.666667	0.73913	0.701754	0.72093	0.733333	0.665224	0.73185	0.730234
1460	0.835821	0.636364	0.795455	0.642857	0.746988	0.738889	0.67359	0.731497	0.736319
1465	0.78125	0.634921	0.772727	0.592593	0.725275	0.711111	0.638231	0.701353	0.708005
1470	0.8125	0.676923	0.75	0.655172	0.752941	0.733333	0.665682	0.729507	0.731537
1475	0.80597	0.666667	0.813953	0.642857	0.776471	0.75	0.688218	0.741184	0.748611
1480	0.866667	0.666667	0.795455	0.689655	0.772727	0.761111	0.700132	0.758234	0.760507
1485	0.8125	0.634921	0.8	0.714286	0.758621	0.75	0.686285	0.744065	0.748038
1490	0.823529	0.571429	0.747253	0.644068	0.78481	0.722222	0.652553	0.714218	0.718665
1495	0.80597	0.612903	0.735632	0.618182	0.741573	0.711111	0.639138	0.702852	0.706242
1500	0.788732	0.7	0.808989	0.666667	0.790698	0.761111	0.703294	0.751017	0.757857
1505	0.861538	0.633333	0.769231	0.666667	0.689655	0.727778	0.658463	0.724085	0.723968
1510	0.848485	0.698413	0.781609	0.703704	0.755556	0.761111	0.702192	0.757553	0.758212
1515	0.818182	0.631579	0.769231	0.766667	0.744186	0.75	0.687367	0.745969	0.745749
1520	0.848485	0.730159	0.795455	0.666667	0.741573	0.761111	0.701738	0.756468	0.75829
1525	0.861538	0.686567	0.777778	0.714286	0.756098	0.761111	0.700557	0.759253	0.75903
1530	0.818182	0.636364	0.758621	0.644068	0.731707	0.722222	0.652701	0.717788	0.72058
1535	0.776119	0.655172	0.808989	0.610169	0.758621	0.733333	0.666914	0.721814	0.730884
1540	0.8125	0.645161	0.791209	0.610169	0.738095	0.727778	0.658014	0.719427	0.725592
1545	0.861538	0.730159	0.8	0.703704	0.772727	0.777778	0.721875	0.773626	0.774849
1550	0.811594	0.701754	0.767442	0.633333	0.704545	0.727778	0.661857	0.723734	0.725835
1555	0.847458	0.666667	0.782609	0.633333	0.744186	0.738889	0.670953	0.73485	0.738169
1560	0.776119	0.6875	0.818182	0.607143	0.752941	0.738889	0.673543	0.728377	0.737413
1565	0.84375	0.666667	0.786517	0.724138	0.72093	0.75	0.686466	0.7484	0.74843
1570	0.861538	0.721311	0.791209	0.633333	0.746988	0.755556	0.693463	0.750876	0.75334
1575	0.8	0.636364	0.75	0.603774	0.75	0.716667	0.645254	0.708027	0.712851
1580	0.757576	0.655738	0.781609	0.644068	0.735632	0.722222	0.652793	0.714925	0.721265
1585	0.861538	0.666667	0.786517	0.666667	0.764045	0.755556	0.694147	0.749087	0.751538
1590	0.811594	0.69697	0.795455	0.633333	0.727273	0.738889	0.675082	0.732925	0.737449
1595	0.848485	0.677419	0.8	0.688525	0.765432	0.761111	0.70109	0.755972	0.758885
1600	0.830769	0.62069	0.8	0.631579	0.777778	0.744444	0.680387	0.732163	0.738952
1605	0.818182	0.709677	0.808989	0.655738	0.707317	0.744444	0.680283	0.739981	0.743562
1610	0.769231	0.65625	0.772727	0.645161	0.716049	0.716667	0.645447	0.711884	0.716639
1615	0.793651	0.656716	0.813953	0.644068	0.752941	0.738889	0.673209	0.732266	0.739644
1620	0.8	0.622951	0.769231	0.690909	0.795181	0.744444	0.681108	0.735654	0.740227
1625	0.830769	0.655738	0.752688	0.62069	0.795181	0.738889	0.671965	0.731013	0.735173
1630	0.776119	0.59375	0.755556	0.607143	0.698795	0.694444	0.616977	0.686273	0.69154
1635	0.823529	0.644068	0.777778	0.688525	0.731707	0.738889	0.673996	0.733121	0.735266
1640	0.83871	0.676923	0.786517	0.666667	0.735632	0.744444	0.679037	0.74089	0.743268
1645	0.848485	0.603175	0.769231	0.571429	0.761905	0.722222	0.651451	0.710845	0.71692
1650	0.83871	0.622951	0.818182	0.62069	0.725275	0.733333	0.66594	0.725161	0.731619
1655	0.776119	0.688525	0.772727	0.655738	0.771084	0.738889	0.673911	0.732839	0.737964
1660	0.794118	0.633333	0.791209	0.631579	0.714286	0.722222	0.652311	0.712905	0.718607
1665	0.771429	0.633333	0.837209	0.535714	0.75	0.722222	0.654652	0.705537	0.719121
1670	0.818182	0.576271	0.769231	0.576271	0.776471	0.716667	0.644831	0.703285	0.711231
1675	0.830769	0.688525	0.8	0.580645	0.707317	0.727778	0.658944	0.721451	0.72685
1680	0.84375	0.721311	0.8	0.633333	0.776471	0.761111	0.700424	0.754973	0.759485
1685	0.774194	0.666667	0.758621	0.576271	0.72093	0.705556	0.630648	0.699336	0.705295
1690	0.8	0.655172	0.8	0.603774	0.741573	0.733333	0.668098	0.720104	0.727436
1695	0.857143	0.655738	0.795455	0.655172	0.777778	0.755556	0.694076	0.748257	0.752372
1700	0.794118	0.634921	0.786517	0.633333	0.75	0.727778	0.659985	0.719778	0.7261
1705	0.8	0.666667	0.818182	0.7	0.761905	0.755556	0.694058	0.749351	0.754959
1710	0.84058	0.677419	0.790698	0.690909	0.772727	0.761111	0.703261	0.754467	0.757242
1715	0.776119	0.571429	0.752688	0.654545	0.764045	0.716667	0.645462	0.703765	0.709462
1720	0.823529	0.688525	0.758621	0.678571	0.795455	0.755556	0.695575	0.74894	0.751276
1725	0.8	0.666667	0.8	0.590164	0.761905	0.733333	0.66585	0.723747	0.731906
1730	0.782609	0.655738	0.786517	0.677966	0.731707	0.733333	0.667225	0.726907	0.731335
1735	0.769231	0.666667	0.767442	0.6	0.674699	0.7	0.624813	0.695608	0.700223
1740	0.8	0.738462	0.808989	0.618182	0.72093	0.744444	0.679741	0.737312	0.742752
1745	0.793651	0.707692	0.782609	0.642857	0.761905	0.744444	0.678481	0.737743	0.742645
1750	0.811594	0.677419	0.781609	0.603774	0.741573	0.733333	0.668089	0.723194	0.72858
1755	0.83871	0.625	0.764045	0.603175	0.731707	0.716667	0.644518	0.712527	0.716405
1760	0.794118	0.644068	0.822222	0.586207	0.729412	0.727778	0.659703	0.715205	0.724557
1765	0.84375	0.730159	0.777778	0.666667	0.746988	0.755556	0.693287	0.753068	0.754145
1770	0.818182	0.666667	0.769231	0.631579	0.698795	0.722222	0.651473	0.716891	0.719328
1775	0.794118	0.6	0.761905	0.551724	0.733333	0.7	0.626805	0.688216	0.695874
1780	0.8	0.553846	0.777778	0.596491	0.771084	0.711111	0.637404	0.69984	0.708565
1785	0.761905	0.676923	0.8	0.677419	0.725	0.733333	0.665479	0.728249	0.733785
1790	0.830769	0.636364	0.781609	0.677966	0.819277	0.755556	0.694312	0.749197	0.754207
1795	0.805556	0.633333	0.791209	0.551724	0.734177	0.716667	0.647318	0.7032	0.711672
1800	0.84375	0.677419	0.772727	0.666667	0.674699	0.727778	0.659248	0.727052	0.726691
1805	0.8	0.597015	0.786517	0.566667	0.714286	0.7	0.622819	0.692897	0.700853
1810	0.823529	0.634921	0.790698	0.592593	0.764045	0.733333	0.667917	0.721157	0.72834
1815	0.819672	0.677419	0.808989	0.622951	0.781609	0.75	0.686145	0.742128	0.749346
1820	0.75	0.526316	0.777778	0.561404	0.717391	0.683333	0.603178	0.666578	0.677384
1825	0.8125	0.666667	0.795455	0.622951	0.714286	0.727778	0.658909	0.722372	0.727351
1830	0.811594	0.676923	0.767442	0.566038	0.735632	0.722222	0.654124	0.711526	0.717147
1835	0.84058	0.65625	0.758621	0.596491	0.722892	0.722222	0.653561	0.714967	0.717897
1840	0.830769	0.666667	0.769231	0.596491	0.740741	0.727778	0.658332	0.72078	0.725063
1845	0.8	0.666667	0.777778	0.62069	0.781609	0.738889	0.672748	0.729349	0.735679
1850	0.769231	0.688525	0.769231	0.622951	0.756098	0.727778	0.65859	0.721207	0.727063
1855	0.716418	0.634921	0.795455	0.666667	0.759494	0.722222	0.653433	0.714591	0.723634
1860	0.830769	0.644068	0.777778	0.698413	0.795181	0.755556	0.694277	0.749242	0.752538
1865	0.757576	0.631579	0.786517	0.655738	0.735632	0.722222	0.652903	0.713408	0.720062
1870	0.830769	0.633333	0.774194	0.666667	0.776471	0.744444	0.679059	0.736287	0.740082
1875	0.827586	0.733333	0.795455	0.688525	0.709677	0.75	0.687168	0.750915	0.751883
1880	0.8125	0.634921	0.717391	0.689655	0.722892	0.716667	0.643727	0.715472	0.714225
1885	0.782609	0.612903	0.772727	0.677966	0.707317	0.716667	0.646435	0.710704	0.714326
1890	0.823529	0.6	0.8	0.666667	0.734177	0.733333	0.667432	0.724875	0.729909
1895	0.776119	0.65625	0.772727	0.642857	0.776471	0.733333	0.666537	0.724885	0.731127
1900	0.739726	0.701754	0.826087	0.654545	0.722892	0.738889	0.675808	0.729001	0.737283
1905	0.84375	0.69697	0.769231	0.586207	0.691358	0.722222	0.651091	0.717503	0.719747
1910	0.771429	0.645161	0.804598	0.607143	0.8	0.738889	0.675028	0.725666	0.736067
1915	0.8	0.666667	0.786517	0.603175	0.775	0.733333	0.666398	0.726272	0.733536
1920	0.761905	0.676923	0.804598	0.625	0.740741	0.727778	0.659557	0.721833	0.729834
1925	0.80597	0.730159	0.809524	0.561404	0.741573	0.738889	0.675225	0.729726	0.73757
1930	0.793651	0.709677	0.813187	0.610169	0.729412	0.738889	0.671793	0.731219	0.738144
1935	0.8	0.655738	0.772727	0.678571	0.752941	0.738889	0.674799	0.731996	0.735474
1940	0.776119	0.644068	0.755556	0.542373	0.682353	0.688889	0.610317	0.680094	0.686225
1945	0.848485	0.688525	0.786517	0.592593	0.777778	0.75	0.687692	0.738779	0.744224
1950	0.848485	0.571429	0.782609	0.596491	0.741573	0.722222	0.652342	0.708117	0.714139
1955	0.84375	0.666667	0.813187	0.596491	0.727273	0.738889	0.672326	0.729473	0.735564
1960	0.80597	0.622951	0.76087	0.571429	0.738095	0.711111	0.637636	0.699863	0.70609
1965	0.835821	0.636364	0.758621	0.642857	0.738095	0.727778	0.659874	0.722352	0.724676
1970	0.782609	0.666667	0.764045	0.555556	0.731707	0.711111	0.639128	0.700117	0.707069
1975	0.835821	0.677419	0.774194	0.555556	0.761905	0.733333	0.665549	0.720979	0.727142
1980	0.8	0.590164	0.744681	0.666667	0.775	0.722222	0.651119	0.715302	0.719169
1985	0.830769	0.707692	0.791209	0.666667	0.804878	0.766667	0.70724	0.760243	0.764628
1990	0.823529	0.631579	0.791209	0.622951	0.722892	0.727778	0.660029	0.718432	0.723546
1995	0.823529	0.561404	0.804348	0.642857	0.735632	0.727778	0.659662	0.713554	0.720331
2000	0.818182	0.655738	0.786517	0.596491	0.735632	0.727778	0.659145	0.718512	0.724381

[truncated: 2 more sheets: KNN, RF]
