# Supplementary material for: Transcriptomic and miRNA Signatures of ChAdOx1 nCoV-19 Vaccine Response Using Machine Learning
Source: Life (Basel). 2025 Jun 18;15(6):981. doi: 10.3390/life15060981 (PMC12193736; doi:10.3390/life15060981)
Supplement: Supplementary file 1 [file life-15-00981-s001.zip › Table S7.xlsx]

## Sheet: Ncentroid
Number of features	Pre-vaccination	ChAdOx1-Onset	MenACWY-Onset	ChAdOx1-7D	MenACWY-7D	ACC	MCC	Macro F1	Weighted F1
5	0.531915	0.226415	0.681818	0.438356	0.153846	0.45	0.336161	0.40647	0.413339
10	0.484211	0.2	0.636364	0.4	0.129032	0.405556	0.272688	0.369921	0.376897
15	0.511111	0.204082	0.651685	0.361111	0.133333	0.411111	0.279278	0.372265	0.380478
20	0.505263	0.235294	0.627907	0.411765	0.133333	0.416667	0.289267	0.382712	0.387492
25	0.489362	0.235294	0.627907	0.382353	0.131148	0.405556	0.273889	0.373213	0.37953
30	0.451613	0.226415	0.611765	0.411765	0.163934	0.4	0.266403	0.373098	0.379976
35	0.446809	0.226415	0.611765	0.393939	0.16129	0.394444	0.258962	0.368044	0.375629
40	0.446809	0.226415	0.611765	0.393939	0.16129	0.394444	0.258962	0.368044	0.375629
45	0.494624	0.226415	0.611765	0.411765	0.163934	0.411111	0.280721	0.381701	0.386905
50	0.522727	0.259259	0.611765	0.366197	0.16129	0.411111	0.278297	0.384248	0.389258
55	0.522727	0.259259	0.611765	0.366197	0.16129	0.411111	0.278297	0.384248	0.389258
60	0.516854	0.226415	0.604651	0.388889	0.166667	0.411111	0.279541	0.380695	0.385439
65	0.516854	0.226415	0.611765	0.383562	0.166667	0.411111	0.280261	0.381052	0.386409
70	0.511111	0.226415	0.611765	0.388889	0.166667	0.411111	0.280504	0.380969	0.386371
75	0.516854	0.254545	0.60241	0.4	0.172414	0.416667	0.289619	0.389245	0.393172
80	0.516854	0.254545	0.60241	0.4	0.172414	0.416667	0.289619	0.389245	0.393172
85	0.516854	0.222222	0.60241	0.4	0.169492	0.411111	0.282109	0.382195	0.386581
90	0.516854	0.222222	0.60241	0.4	0.169492	0.411111	0.282109	0.382195	0.386581
95	0.5	0.254545	0.60241	0.426667	0.169492	0.416667	0.288652	0.390623	0.394236
100	0.5	0.254545	0.60241	0.426667	0.169492	0.416667	0.288652	0.390623	0.394236
105	0.5	0.254545	0.60241	0.426667	0.169492	0.416667	0.288652	0.390623	0.394236
110	0.5	0.254545	0.60241	0.405405	0.166667	0.411111	0.280788	0.385805	0.390049
115	0.5	0.254545	0.60241	0.405405	0.166667	0.411111	0.280788	0.385805	0.390049
120	0.5	0.254545	0.60241	0.373333	0.169492	0.405556	0.274384	0.379956	0.385347
125	0.505747	0.254545	0.60241	0.368421	0.169492	0.405556	0.2742	0.380123	0.385454
130	0.505747	0.222222	0.60241	0.373333	0.163934	0.4	0.266007	0.373529	0.379081
135	0.505747	0.222222	0.60241	0.373333	0.163934	0.4	0.266007	0.373529	0.379081
140	0.54321	0.28	0.60241	0.328358	0.506329	0.472222	0.348042	0.452061	0.466203
145	0.55	0.285714	0.619048	0.352941	0.506329	0.483333	0.361664	0.462806	0.476786
150	0.55	0.28	0.619048	0.358209	0.506329	0.483333	0.361246	0.462717	0.476617
155	0.540541	0.285714	0.619048	0.383562	0.5	0.483333	0.360327	0.465773	0.478924
160	0.540541	0.285714	0.619048	0.383562	0.5	0.483333	0.360327	0.465773	0.478924
165	0.540541	0.28	0.619048	0.383562	0.506329	0.483333	0.360329	0.465896	0.479318
170	0.540541	0.285714	0.619048	0.383562	0.5	0.483333	0.360327	0.465773	0.478924
175	0.540541	0.28	0.619048	0.383562	0.506329	0.483333	0.360329	0.465896	0.479318
180	0.540541	0.28	0.619048	0.383562	0.506329	0.483333	0.360329	0.465896	0.479318
185	0.540541	0.28	0.619048	0.383562	0.506329	0.483333	0.360329	0.465896	0.479318
190	0.535211	0.28	0.619048	0.368421	0.506329	0.477778	0.353208	0.461802	0.475936
195	0.535211	0.28	0.619048	0.368421	0.506329	0.477778	0.353208	0.461802	0.475936
200	0.535211	0.28	0.619048	0.368421	0.506329	0.477778	0.353208	0.461802	0.475936
205	0.535211	0.28	0.619048	0.368421	0.506329	0.477778	0.353208	0.461802	0.475936
210	0.526316	0.280702	0.585366	0.410959	0.416667	0.455556	0.327703	0.444002	0.452503
215	0.526316	0.285714	0.585366	0.405405	0.416667	0.455556	0.328076	0.443894	0.452497
220	0.540541	0.296296	0.585366	0.388889	0.461538	0.466667	0.339473	0.454526	0.464197
225	0.552632	0.296296	0.585366	0.4	0.461538	0.472222	0.34671	0.459166	0.467996
230	0.552632	0.296296	0.585366	0.4	0.461538	0.472222	0.34671	0.459166	0.467996
235	0.552632	0.296296	0.585366	0.394366	0.441558	0.466667	0.340167	0.454044	0.462507
240	0.567568	0.296296	0.585366	0.422535	0.481013	0.483333	0.360058	0.470556	0.478594
245	0.540541	0.296296	0.585366	0.394366	0.481013	0.472222	0.346013	0.459516	0.469545
250	0.540541	0.296296	0.585366	0.394366	0.481013	0.472222	0.346013	0.459516	0.469545
255	0.540541	0.296296	0.585366	0.394366	0.481013	0.472222	0.346013	0.459516	0.469545
260	0.526316	0.296296	0.585366	0.352941	0.475	0.461111	0.331773	0.447184	0.45898
265	0.547945	0.296296	0.585366	0.394366	0.475	0.472222	0.345464	0.459795	0.469369
270	0.547945	0.296296	0.585366	0.394366	0.475	0.472222	0.345464	0.459795	0.469369
275	0.547945	0.296296	0.585366	0.394366	0.475	0.472222	0.345464	0.459795	0.469369
280	0.547945	0.296296	0.585366	0.394366	0.475	0.472222	0.345464	0.459795	0.469369
285	0.555556	0.296296	0.585366	0.388889	0.475	0.472222	0.345398	0.460221	0.469682
290	0.555556	0.296296	0.585366	0.388889	0.475	0.472222	0.345398	0.460221	0.469682
295	0.547945	0.301887	0.585366	0.376812	0.506024	0.477778	0.351604	0.463607	0.474534
300	0.555556	0.301887	0.585366	0.394366	0.512195	0.483333	0.35895	0.469874	0.480092
305	0.555556	0.301887	0.585366	0.371429	0.506024	0.477778	0.351509	0.464052	0.474863
310	0.555556	0.301887	0.585366	0.371429	0.506024	0.477778	0.351509	0.464052	0.474863
315	0.555556	0.301887	0.585366	0.371429	0.506024	0.477778	0.351509	0.464052	0.474863
320	0.555556	0.301887	0.585366	0.394366	0.512195	0.483333	0.35895	0.469874	0.480092
325	0.555556	0.301887	0.585366	0.416667	0.518519	0.488889	0.366419	0.475599	0.485249
330	0.56338	0.301887	0.585366	0.416667	0.512195	0.488889	0.365922	0.475899	0.485069
335	0.56338	0.301887	0.585366	0.438356	0.518519	0.494444	0.373406	0.481502	0.490125
340	0.56338	0.301887	0.585366	0.438356	0.518519	0.494444	0.373406	0.481502	0.490125
345	0.56338	0.301887	0.585366	0.438356	0.518519	0.494444	0.373406	0.481502	0.490125
350	0.56338	0.301887	0.585366	0.438356	0.518519	0.494444	0.373406	0.481502	0.490125
355	0.56338	0.301887	0.585366	0.438356	0.518519	0.494444	0.373406	0.481502	0.490125
360	0.56338	0.301887	0.585366	0.438356	0.518519	0.494444	0.373406	0.481502	0.490125
365	0.56338	0.307692	0.585366	0.438356	0.536585	0.5	0.380432	0.486276	0.495304
370	0.56338	0.307692	0.585366	0.438356	0.536585	0.5	0.380432	0.486276	0.495304
375	0.56338	0.307692	0.585366	0.438356	0.536585	0.5	0.380432	0.486276	0.495304
380	0.56338	0.307692	0.585366	0.438356	0.536585	0.5	0.380432	0.486276	0.495304
385	0.56338	0.307692	0.585366	0.438356	0.536585	0.5	0.380432	0.486276	0.495304
390	0.56338	0.307692	0.585366	0.438356	0.536585	0.5	0.380432	0.486276	0.495304
395	0.56338	0.307692	0.585366	0.438356	0.536585	0.5	0.380432	0.486276	0.495304
400	0.531646	0.2	0.578313	0.40678	0.494382	0.466667	0.337441	0.442224	0.453731
405	0.531646	0.2	0.578313	0.40678	0.494382	0.466667	0.337441	0.442224	0.453731
410	0.531646	0.2	0.578313	0.40678	0.494382	0.466667	0.337441	0.442224	0.453731
415	0.531646	0.2	0.578313	0.40678	0.494382	0.466667	0.337441	0.442224	0.453731
420	0.531646	0.2	0.578313	0.40678	0.494382	0.466667	0.337441	0.442224	0.453731
425	0.531646	0.2	0.578313	0.40678	0.494382	0.466667	0.337441	0.442224	0.453731
430	0.531646	0.2	0.578313	0.40678	0.494382	0.466667	0.337441	0.442224	0.453731
435	0.531646	0.2	0.578313	0.40678	0.494382	0.466667	0.337441	0.442224	0.453731
440	0.531646	0.235294	0.578313	0.37931	0.516854	0.472222	0.344252	0.448283	0.460742
445	0.531646	0.235294	0.578313	0.37931	0.516854	0.472222	0.344252	0.448283	0.460742
450	0.531646	0.24	0.578313	0.37931	0.511111	0.472222	0.344362	0.448076	0.460296
455	0.531646	0.24	0.578313	0.37931	0.511111	0.472222	0.344362	0.448076	0.460296
460	0.531646	0.24	0.578313	0.37931	0.511111	0.472222	0.344362	0.448076	0.460296
465	0.531646	0.24	0.578313	0.37931	0.511111	0.472222	0.344362	0.448076	0.460296
470	0.531646	0.24	0.578313	0.37931	0.511111	0.472222	0.344362	0.448076	0.460296
475	0.531646	0.24	0.578313	0.37931	0.511111	0.472222	0.344362	0.448076	0.460296
480	0.531646	0.24	0.578313	0.37931	0.511111	0.472222	0.344362	0.448076	0.460296
485	0.531646	0.244898	0.595238	0.37931	0.533333	0.483333	0.358267	0.456885	0.470675
490	0.531646	0.244898	0.595238	0.37931	0.533333	0.483333	0.358267	0.456885	0.470675
495	0.531646	0.244898	0.595238	0.37931	0.533333	0.483333	0.358267	0.456885	0.470675
500	0.531646	0.244898	0.595238	0.37931	0.533333	0.483333	0.358267	0.456885	0.470675
505	0.531646	0.244898	0.595238	0.37931	0.533333	0.483333	0.358267	0.456885	0.470675
510	0.531646	0.244898	0.595238	0.37931	0.533333	0.483333	0.358267	0.456885	0.470675
515	0.538462	0.244898	0.595238	0.372881	0.533333	0.483333	0.357928	0.456962	0.470702
520	0.531646	0.24	0.595238	0.37931	0.539326	0.483333	0.358126	0.457104	0.471142
525	0.531646	0.24	0.595238	0.37931	0.539326	0.483333	0.358126	0.457104	0.471142
530	0.531646	0.24	0.595238	0.37931	0.539326	0.483333	0.358126	0.457104	0.471142
535	0.531646	0.24	0.595238	0.37931	0.539326	0.483333	0.358126	0.457104	0.471142
540	0.531646	0.24	0.595238	0.37931	0.539326	0.483333	0.358126	0.457104	0.471142
545	0.531646	0.24	0.595238	0.37931	0.539326	0.483333	0.358126	0.457104	0.471142
550	0.531646	0.24	0.595238	0.37931	0.539326	0.483333	0.358126	0.457104	0.471142
555	0.531646	0.24	0.595238	0.37931	0.539326	0.483333	0.358126	0.457104	0.471142
560	0.531646	0.24	0.595238	0.37931	0.539326	0.483333	0.358126	0.457104	0.471142
565	0.531646	0.24	0.595238	0.37931	0.539326	0.483333	0.358126	0.457104	0.471142
570	0.531646	0.24	0.595238	0.37931	0.539326	0.483333	0.358126	0.457104	0.471142
575	0.531646	0.24	0.595238	0.37931	0.539326	0.483333	0.358126	0.457104	0.471142
580	0.538462	0.24	0.595238	0.372881	0.539326	0.483333	0.357788	0.457181	0.471169
585	0.538462	0.24	0.595238	0.372881	0.539326	0.483333	0.357788	0.457181	0.471169
590	0.538462	0.24	0.595238	0.372881	0.539326	0.483333	0.357788	0.457181	0.471169
595	0.538462	0.24	0.595238	0.372881	0.539326	0.483333	0.357788	0.457181	0.471169
600	0.531646	0.227273	0.60241	0.333333	0.510638	0.472222	0.345796	0.44106	0.456484
605	0.531646	0.227273	0.60241	0.333333	0.510638	0.472222	0.345796	0.44106	0.456484
610	0.531646	0.227273	0.60241	0.333333	0.510638	0.472222	0.345796	0.44106	0.456484
615	0.531646	0.227273	0.60241	0.333333	0.510638	0.472222	0.345796	0.44106	0.456484
620	0.531646	0.227273	0.60241	0.333333	0.510638	0.472222	0.345796	0.44106	0.456484
625	0.531646	0.227273	0.60241	0.333333	0.510638	0.472222	0.345796	0.44106	0.456484
630	0.531646	0.227273	0.60241	0.333333	0.510638	0.472222	0.345796	0.44106	0.456484
635	0.531646	0.227273	0.60241	0.333333	0.510638	0.472222	0.345796	0.44106	0.456484
640	0.531646	0.227273	0.60241	0.333333	0.510638	0.472222	0.345796	0.44106	0.456484
645	0.531646	0.227273	0.60241	0.333333	0.510638	0.472222	0.345796	0.44106	0.456484
650	0.531646	0.227273	0.60241	0.333333	0.510638	0.472222	0.345796	0.44106	0.456484
655	0.531646	0.227273	0.60241	0.333333	0.510638	0.472222	0.345796	0.44106	0.456484
660	0.531646	0.227273	0.60241	0.333333	0.510638	0.472222	0.345796	0.44106	0.456484
665	0.531646	0.222222	0.60241	0.338983	0.510638	0.472222	0.345427	0.44118	0.4565
670	0.531646	0.222222	0.60241	0.338983	0.510638	0.472222	0.345427	0.44118	0.4565
675	0.531646	0.222222	0.60241	0.338983	0.510638	0.472222	0.345427	0.44118	0.4565
680	0.531646	0.222222	0.60241	0.338983	0.510638	0.472222	0.345427	0.44118	0.4565
685	0.531646	0.227273	0.60241	0.333333	0.510638	0.472222	0.345796	0.44106	0.456484
690	0.531646	0.222222	0.60241	0.338983	0.510638	0.472222	0.345427	0.44118	0.4565
695	0.531646	0.222222	0.60241	0.338983	0.510638	0.472222	0.345427	0.44118	0.4565
700	0.531646	0.227273	0.60241	0.333333	0.510638	0.472222	0.345796	0.44106	0.456484
705	0.531646	0.222222	0.60241	0.338983	0.510638	0.472222	0.345427	0.44118	0.4565
710	0.531646	0.222222	0.60241	0.338983	0.510638	0.472222	0.345427	0.44118	0.4565
715	0.531646	0.227273	0.60241	0.333333	0.510638	0.472222	0.345796	0.44106	0.456484
720	0.531646	0.227273	0.60241	0.333333	0.510638	0.472222	0.345796	0.44106	0.456484
725	0.545455	0.227273	0.585366	0.305085	0.530612	0.472222	0.345442	0.438758	0.4541
730	0.545455	0.227273	0.585366	0.305085	0.530612	0.472222	0.345442	0.438758	0.4541
735	0.545455	0.227273	0.585366	0.305085	0.530612	0.472222	0.345442	0.438758	0.4541
740	0.545455	0.227273	0.585366	0.305085	0.530612	0.472222	0.345442	0.438758	0.4541
745	0.545455	0.227273	0.585366	0.305085	0.530612	0.472222	0.345442	0.438758	0.4541
750	0.526316	0.227273	0.585366	0.3	0.530612	0.466667	0.338003	0.433913	0.450169
755	0.526316	0.227273	0.585366	0.3	0.530612	0.466667	0.338003	0.433913	0.450169
760	0.526316	0.227273	0.585366	0.3	0.530612	0.466667	0.338003	0.433913	0.450169
765	0.526316	0.227273	0.585366	0.3	0.530612	0.466667	0.338003	0.433913	0.450169
770	0.526316	0.227273	0.585366	0.3	0.530612	0.466667	0.338003	0.433913	0.450169
775	0.526316	0.227273	0.585366	0.3	0.530612	0.466667	0.338003	0.433913	0.450169
780	0.526316	0.227273	0.585366	0.3	0.530612	0.466667	0.338003	0.433913	0.450169
785	0.526316	0.227273	0.585366	0.3	0.530612	0.466667	0.338003	0.433913	0.450169
790	0.526316	0.227273	0.585366	0.3	0.530612	0.466667	0.338003	0.433913	0.450169
795	0.526316	0.227273	0.585366	0.3	0.530612	0.466667	0.338003	0.433913	0.450169
800	0.526316	0.227273	0.585366	0.3	0.530612	0.466667	0.338003	0.433913	0.450169
805	0.526316	0.227273	0.585366	0.3	0.530612	0.466667	0.338003	0.433913	0.450169
810	0.526316	0.227273	0.585366	0.3	0.530612	0.466667	0.338003	0.433913	0.450169
815	0.526316	0.227273	0.585366	0.3	0.530612	0.466667	0.338003	0.433913	0.450169
820	0.526316	0.227273	0.585366	0.3	0.530612	0.466667	0.338003	0.433913	0.450169
825	0.526316	0.227273	0.585366	0.3	0.530612	0.466667	0.338003	0.433913	0.450169
830	0.526316	0.227273	0.585366	0.3	0.530612	0.466667	0.338003	0.433913	0.450169
835	0.526316	0.227273	0.585366	0.3	0.530612	0.466667	0.338003	0.433913	0.450169
840	0.526316	0.227273	0.585366	0.3	0.530612	0.466667	0.338003	0.433913	0.450169
845	0.545455	0.227273	0.585366	0.305085	0.530612	0.472222	0.345442	0.438758	0.4541
850	0.545455	0.227273	0.585366	0.305085	0.530612	0.472222	0.345442	0.438758	0.4541
855	0.578947	0.272727	0.60241	0.349206	0.553191	0.5	0.380577	0.471296	0.484776
860	0.578947	0.272727	0.60241	0.349206	0.553191	0.5	0.380577	0.471296	0.484776
865	0.571429	0.27907	0.60241	0.327869	0.5625	0.5	0.381107	0.468655	0.483292
870	0.571429	0.27907	0.60241	0.327869	0.5625	0.5	0.381107	0.468655	0.483292
875	0.571429	0.27907	0.60241	0.327869	0.5625	0.5	0.381107	0.468655	0.483292
880	0.571429	0.27907	0.60241	0.327869	0.5625	0.5	0.381107	0.468655	0.483292
885	0.571429	0.27907	0.60241	0.327869	0.5625	0.5	0.381107	0.468655	0.483292
890	0.571429	0.27907	0.60241	0.327869	0.5625	0.5	0.381107	0.468655	0.483292
895	0.571429	0.27907	0.60241	0.327869	0.5625	0.5	0.381107	0.468655	0.483292
900	0.571429	0.27907	0.60241	0.327869	0.5625	0.5	0.381107	0.468655	0.483292
905	0.571429	0.27907	0.60241	0.327869	0.5625	0.5	0.381107	0.468655	0.483292
910	0.571429	0.27907	0.60241	0.327869	0.5625	0.5	0.381107	0.468655	0.483292
915	0.571429	0.27907	0.60241	0.327869	0.5625	0.5	0.381107	0.468655	0.483292
920	0.571429	0.27907	0.60241	0.327869	0.5625	0.5	0.381107	0.468655	0.483292
925	0.571429	0.27907	0.60241	0.327869	0.5625	0.5	0.381107	0.468655	0.483292
930	0.571429	0.27907	0.60241	0.327869	0.5625	0.5	0.381107	0.468655	0.483292
935	0.571429	0.27907	0.60241	0.327869	0.5625	0.5	0.381107	0.468655	0.483292
940	0.571429	0.27907	0.60241	0.327869	0.5625	0.5	0.381107	0.468655	0.483292
945	0.571429	0.27907	0.60241	0.327869	0.5625	0.5	0.381107	0.468655	0.483292
950	0.571429	0.27907	0.60241	0.327869	0.5625	0.5	0.381107	0.468655	0.483292
955	0.578947	0.27907	0.60241	0.327869	0.556701	0.5	0.380754	0.468999	0.483182
960	0.578947	0.27907	0.60241	0.327869	0.556701	0.5	0.380754	0.468999	0.483182
965	0.578947	0.27907	0.60241	0.327869	0.556701	0.5	0.380754	0.468999	0.483182
970	0.578947	0.27907	0.60241	0.327869	0.556701	0.5	0.380754	0.468999	0.483182
975	0.578947	0.27907	0.60241	0.333333	0.55102	0.5	0.380719	0.468956	0.482799
980	0.578947	0.27907	0.60241	0.333333	0.55102	0.5	0.380719	0.468956	0.482799
985	0.578947	0.27907	0.60241	0.333333	0.55102	0.5	0.380719	0.468956	0.482799
990	0.578947	0.238095	0.585366	0.305085	0.534653	0.483333	0.360216	0.448429	0.462401
995	0.578947	0.238095	0.585366	0.305085	0.534653	0.483333	0.360216	0.448429	0.462401
1000	0.578947	0.238095	0.585366	0.305085	0.534653	0.483333	0.360216	0.448429	0.462401
1005	0.394366	0.232558	0.578313	0.231884	0.531915	0.422222	0.280602	0.393807	0.416982
1010	0.394366	0.232558	0.578313	0.231884	0.531915	0.422222	0.280602	0.393807	0.416982
1015	0.394366	0.232558	0.578313	0.231884	0.531915	0.422222	0.280602	0.393807	0.416982
1020	0.416667	0.232558	0.578313	0.235294	0.531915	0.427778	0.287804	0.398949	0.421143
1025	0.416667	0.232558	0.578313	0.235294	0.531915	0.427778	0.287804	0.398949	0.421143
1030	0.422535	0.190476	0.578313	0.228571	0.531915	0.422222	0.281059	0.390362	0.413253
1035	0.422535	0.190476	0.578313	0.228571	0.531915	0.422222	0.281059	0.390362	0.413253
1040	0.422535	0.190476	0.578313	0.228571	0.531915	0.422222	0.281059	0.390362	0.413253
1045	0.422535	0.190476	0.578313	0.228571	0.531915	0.422222	0.281059	0.390362	0.413253
1050	0.422535	0.190476	0.578313	0.228571	0.531915	0.422222	0.281059	0.390362	0.413253
1055	0.422535	0.190476	0.578313	0.228571	0.531915	0.422222	0.281059	0.390362	0.413253
1060	0.422535	0.190476	0.578313	0.228571	0.531915	0.422222	0.281059	0.390362	0.413253
1065	0.422535	0.190476	0.578313	0.228571	0.531915	0.422222	0.281059	0.390362	0.413253
1070	0.422535	0.190476	0.578313	0.228571	0.531915	0.422222	0.281059	0.390362	0.413253
1075	0.422535	0.190476	0.578313	0.228571	0.531915	0.422222	0.281059	0.390362	0.413253
1080	0.416667	0.190476	0.578313	0.228571	0.537634	0.422222	0.281421	0.390332	0.413611
1085	0.416667	0.190476	0.578313	0.228571	0.537634	0.422222	0.281421	0.390332	0.413611
1090	0.416667	0.190476	0.578313	0.228571	0.537634	0.422222	0.281421	0.390332	0.413611
1095	0.416667	0.190476	0.578313	0.228571	0.537634	0.422222	0.281421	0.390332	0.413611
1100	0.416667	0.190476	0.578313	0.228571	0.537634	0.422222	0.281421	0.390332	0.413611
1105	0.416667	0.190476	0.578313	0.228571	0.537634	0.422222	0.281421	0.390332	0.413611
1110	0.422535	0.190476	0.578313	0.228571	0.531915	0.422222	0.281059	0.390362	0.413253
1115	0.422535	0.190476	0.578313	0.228571	0.531915	0.422222	0.281059	0.390362	0.413253
1120	0.422535	0.190476	0.578313	0.228571	0.531915	0.422222	0.281059	0.390362	0.413253
1125	0.422535	0.190476	0.578313	0.228571	0.531915	0.422222	0.281059	0.390362	0.413253
1130	0.422535	0.190476	0.578313	0.228571	0.531915	0.422222	0.281059	0.390362	0.413253
1135	0.422535	0.190476	0.578313	0.228571	0.531915	0.422222	0.281059	0.390362	0.413253
1140	0.416667	0.190476	0.578313	0.228571	0.537634	0.422222	0.281421	0.390332	0.413611
1145	0.416667	0.190476	0.578313	0.228571	0.537634	0.422222	0.281421	0.390332	0.413611
1150	0.416667	0.190476	0.578313	0.228571	0.537634	0.422222	0.281421	0.390332	0.413611
1155	0.416667	0.190476	0.578313	0.228571	0.537634	0.422222	0.281421	0.390332	0.413611
1160	0.416667	0.190476	0.578313	0.228571	0.537634	0.422222	0.281421	0.390332	0.413611
1165	0.416667	0.190476	0.578313	0.228571	0.537634	0.422222	0.281421	0.390332	0.413611
1170	0.416667	0.190476	0.578313	0.228571	0.537634	0.422222	0.281421	0.390332	0.413611
1175	0.416667	0.190476	0.578313	0.228571	0.537634	0.422222	0.281421	0.390332	0.413611
1180	0.416667	0.186047	0.578313	0.228571	0.543478	0.422222	0.281263	0.390615	0.41413
1185	0.416667	0.186047	0.578313	0.228571	0.543478	0.422222	0.281263	0.390615	0.41413
1190	0.422535	0.190476	0.578313	0.253521	0.537634	0.427778	0.288481	0.396496	0.418714
1195	0.422535	0.190476	0.578313	0.253521	0.537634	0.427778	0.288481	0.396496	0.418714
1200	0.4	0.2	0.578313	0.277778	0.526316	0.427778	0.288855	0.396481	0.418294
1205	0.4	0.2	0.578313	0.277778	0.526316	0.427778	0.288855	0.396481	0.418294
1210	0.4	0.2	0.578313	0.277778	0.526316	0.427778	0.288855	0.396481	0.418294
1215	0.4	0.2	0.578313	0.277778	0.526316	0.427778	0.288855	0.396481	0.418294
1220	0.4	0.2	0.578313	0.277778	0.526316	0.427778	0.288855	0.396481	0.418294
1225	0.4	0.2	0.578313	0.277778	0.526316	0.427778	0.288855	0.396481	0.418294
1230	0.4	0.2	0.578313	0.277778	0.526316	0.427778	0.288855	0.396481	0.418294
1235	0.4	0.2	0.578313	0.277778	0.526316	0.427778	0.288855	0.396481	0.418294
1240	0.4	0.2	0.578313	0.277778	0.526316	0.427778	0.288855	0.396481	0.418294
1245	0.4	0.2	0.578313	0.277778	0.526316	0.427778	0.288855	0.396481	0.418294
1250	0.4	0.2	0.578313	0.277778	0.526316	0.427778	0.288855	0.396481	0.418294
1255	0.4	0.2	0.578313	0.277778	0.526316	0.427778	0.288855	0.396481	0.418294
1260	0.4	0.2	0.578313	0.277778	0.526316	0.427778	0.288855	0.396481	0.418294
1265	0.4	0.2	0.578313	0.277778	0.526316	0.427778	0.288855	0.396481	0.418294
1270	0.4	0.2	0.578313	0.277778	0.526316	0.427778	0.288855	0.396481	0.418294
1275	0.4	0.2	0.578313	0.277778	0.526316	0.427778	0.288855	0.396481	0.418294
1280	0.4	0.2	0.578313	0.277778	0.526316	0.427778	0.288855	0.396481	0.418294
1285	0.4	0.2	0.578313	0.277778	0.526316	0.427778	0.288855	0.396481	0.418294
1290	0.4	0.2	0.578313	0.277778	0.526316	0.427778	0.288855	0.396481	0.418294
1295	0.4	0.2	0.578313	0.277778	0.526316	0.427778	0.288855	0.396481	0.418294
1300	0.4	0.2	0.578313	0.273973	0.510638	0.422222	0.282018	0.392585	0.414089
1305	0.4	0.2	0.578313	0.273973	0.510638	0.422222	0.282018	0.392585	0.414089
1310	0.4	0.2	0.578313	0.273973	0.510638	0.422222	0.282018	0.392585	0.414089
1315	0.4	0.2	0.578313	0.273973	0.510638	0.422222	0.282018	0.392585	0.414089
1320	0.405797	0.217391	0.578313	0.264706	0.489362	0.416667	0.272112	0.391114	0.411821
1325	0.405797	0.217391	0.578313	0.264706	0.489362	0.416667	0.272112	0.391114	0.411821
1330	0.405797	0.217391	0.578313	0.264706	0.489362	0.416667	0.272112	0.391114	0.411821
1335	0.405797	0.217391	0.578313	0.264706	0.489362	0.416667	0.272112	0.391114	0.411821
1340	0.405797	0.217391	0.578313	0.264706	0.489362	0.416667	0.272112	0.391114	0.411821
1345	0.405797	0.217391	0.578313	0.264706	0.489362	0.416667	0.272112	0.391114	0.411821
1350	0.405797	0.217391	0.578313	0.264706	0.489362	0.416667	0.272112	0.391114	0.411821
1355	0.405797	0.217391	0.578313	0.264706	0.489362	0.416667	0.272112	0.391114	0.411821
1360	0.405797	0.217391	0.578313	0.264706	0.489362	0.416667	0.272112	0.391114	0.411821
1365	0.405797	0.217391	0.578313	0.264706	0.489362	0.416667	0.272112	0.391114	0.411821
1370	0.405797	0.217391	0.578313	0.264706	0.489362	0.416667	0.272112	0.391114	0.411821
1375	0.405797	0.217391	0.578313	0.264706	0.489362	0.416667	0.272112	0.391114	0.411821
1380	0.405797	0.217391	0.578313	0.264706	0.489362	0.416667	0.272112	0.391114	0.411821
1385	0.450704	0.181818	0.578313	0.21875	0.489796	0.416667	0.272152	0.383876	0.404974
1390	0.450704	0.181818	0.578313	0.21875	0.489796	0.416667	0.272152	0.383876	0.404974
1395	0.450704	0.181818	0.578313	0.21875	0.489796	0.416667	0.272152	0.383876	0.404974
1400	0.450704	0.181818	0.578313	0.21875	0.489796	0.416667	0.272152	0.383876	0.404974
1405	0.450704	0.181818	0.578313	0.21875	0.489796	0.416667	0.272152	0.383876	0.404974
1410	0.450704	0.181818	0.578313	0.21875	0.489796	0.416667	0.272152	0.383876	0.404974
1415	0.450704	0.181818	0.578313	0.21875	0.489796	0.416667	0.272152	0.383876	0.404974
1420	0.450704	0.181818	0.578313	0.21875	0.489796	0.416667	0.272152	0.383876	0.404974
1425	0.450704	0.181818	0.578313	0.21875	0.489796	0.416667	0.272152	0.383876	0.404974
1430	0.450704	0.181818	0.578313	0.21875	0.489796	0.416667	0.272152	0.383876	0.404974
1435	0.450704	0.181818	0.578313	0.21875	0.489796	0.416667	0.272152	0.383876	0.404974
1440	0.450704	0.181818	0.578313	0.21875	0.489796	0.416667	0.272152	0.383876	0.404974
1445	0.450704	0.181818	0.578313	0.21875	0.489796	0.416667	0.272152	0.383876	0.404974
1450	0.450704	0.181818	0.578313	0.21875	0.489796	0.416667	0.272152	0.383876	0.404974
1455	0.450704	0.181818	0.578313	0.21875	0.489796	0.416667	0.272152	0.383876	0.404974
1460	0.450704	0.181818	0.578313	0.21875	0.489796	0.416667	0.272152	0.383876	0.404974
1465	0.450704	0.181818	0.578313	0.21875	0.489796	0.416667	0.272152	0.383876	0.404974
1470	0.450704	0.181818	0.578313	0.21875	0.489796	0.416667	0.272152	0.383876	0.404974
1475	0.450704	0.177778	0.578313	0.21875	0.474227	0.411111	0.264858	0.379954	0.400687
1480	0.211765	0.169014	0.439024	0.233333	0.225806	0.261111	0.085447	0.255789	0.27006
1485	0.247191	0.169014	0.439024	0.214286	0.225806	0.266667	0.093116	0.259064	0.272593
1490	0.247191	0.169014	0.439024	0.214286	0.225806	0.266667	0.093116	0.259064	0.272593
1495	0.247191	0.169014	0.439024	0.214286	0.225806	0.266667	0.093116	0.259064	0.272593
1500	0.247191	0.169014	0.439024	0.214286	0.225806	0.266667	0.093116	0.259064	0.272593
1505	0.247191	0.169014	0.439024	0.214286	0.225806	0.266667	0.093116	0.259064	0.272593
1510	0.247191	0.169014	0.439024	0.214286	0.225806	0.266667	0.093116	0.259064	0.272593
1515	0.247191	0.169014	0.439024	0.214286	0.225806	0.266667	0.093116	0.259064	0.272593
1520	0.247191	0.169014	0.439024	0.214286	0.225806	0.266667	0.093116	0.259064	0.272593
1525	0.258824	0.114286	0.439024	0.206897	0.307692	0.272222	0.098296	0.265344	0.281854
1530	0.258824	0.114286	0.439024	0.206897	0.307692	0.272222	0.098296	0.265344	0.281854
1535	0.258824	0.114286	0.439024	0.206897	0.307692	0.272222	0.098296	0.265344	0.281854
1540	0.258824	0.114286	0.439024	0.206897	0.307692	0.272222	0.098296	0.265344	0.281854
1545	0.258824	0.114286	0.439024	0.206897	0.307692	0.272222	0.098296	0.265344	0.281854
1550	0.258824	0.114286	0.439024	0.206897	0.307692	0.272222	0.098296	0.265344	0.281854
1555	0.258824	0.114286	0.439024	0.206897	0.307692	0.272222	0.098296	0.265344	0.281854
1560	0.258824	0.114286	0.439024	0.206897	0.307692	0.272222	0.098296	0.265344	0.281854
1565	0.258824	0.114286	0.439024	0.206897	0.307692	0.272222	0.098296	0.265344	0.281854
1570	0.258824	0.114286	0.439024	0.206897	0.307692	0.272222	0.098296	0.265344	0.281854
1575	0.258824	0.114286	0.439024	0.206897	0.307692	0.272222	0.098296	0.265344	0.281854
1580	0.258824	0.114286	0.439024	0.206897	0.307692	0.272222	0.098296	0.265344	0.281854
1585	0.252874	0.114286	0.439024	0.178571	0.307692	0.266667	0.091532	0.258489	0.276175
1590	0.252874	0.114286	0.439024	0.178571	0.307692	0.266667	0.091532	0.258489	0.276175
1595	0.255814	0.114286	0.439024	0.210526	0.307692	0.272222	0.098448	0.265469	0.281974
1600	0.255814	0.114286	0.439024	0.210526	0.307692	0.272222	0.098448	0.265469	0.281974
1605	0.252874	0.114286	0.439024	0.178571	0.307692	0.266667	0.091532	0.258489	0.276175
1610	0.252874	0.114286	0.439024	0.178571	0.307692	0.266667	0.091532	0.258489	0.276175
1615	0.25	0.114286	0.439024	0.148148	0.30303	0.261111	0.084172	0.250898	0.269579
1620	0.25	0.114286	0.439024	0.145455	0.307692	0.261111	0.084605	0.251291	0.270192
1625	0.25	0.114286	0.439024	0.145455	0.307692	0.261111	0.084605	0.251291	0.270192
1630	0.25	0.114286	0.439024	0.145455	0.307692	0.261111	0.084605	0.251291	0.270192
1635	0.25	0.114286	0.439024	0.145455	0.307692	0.261111	0.084605	0.251291	0.270192
1640	0.269663	0.114286	0.439024	0.148148	0.307692	0.266667	0.091859	0.255763	0.273809
1645	0.269663	0.114286	0.439024	0.148148	0.307692	0.266667	0.091859	0.255763	0.273809
1650	0.25	0.114286	0.439024	0.145455	0.307692	0.261111	0.084605	0.251291	0.270192
1655	0.269663	0.114286	0.439024	0.148148	0.307692	0.266667	0.091859	0.255763	0.273809
1660	0.269663	0.114286	0.439024	0.148148	0.307692	0.266667	0.091859	0.255763	0.273809
1665	0.269663	0.114286	0.439024	0.148148	0.307692	0.266667	0.091859	0.255763	0.273809
1670	0.269663	0.114286	0.439024	0.148148	0.307692	0.266667	0.091859	0.255763	0.273809
1675	0.269663	0.114286	0.439024	0.148148	0.307692	0.266667	0.091859	0.255763	0.273809
1680	0.269663	0.114286	0.439024	0.148148	0.307692	0.266667	0.091859	0.255763	0.273809
1685	0.269663	0.114286	0.439024	0.148148	0.307692	0.266667	0.091859	0.255763	0.273809
1690	0.269663	0.114286	0.439024	0.148148	0.307692	0.266667	0.091859	0.255763	0.273809
1695	0.269663	0.114286	0.439024	0.148148	0.307692	0.266667	0.091859	0.255763	0.273809
1700	0.269663	0.114286	0.439024	0.148148	0.307692	0.266667	0.091859	0.255763	0.273809
1705	0.269663	0.114286	0.439024	0.148148	0.307692	0.266667	0.091859	0.255763	0.273809
1710	0.269663	0.114286	0.439024	0.148148	0.307692	0.266667	0.091859	0.255763	0.273809
1715	0.269663	0.114286	0.439024	0.148148	0.307692	0.266667	0.091859	0.255763	0.273809
1720	0.269663	0.114286	0.439024	0.148148	0.307692	0.266667	0.091859	0.255763	0.273809
1725	0.269663	0.114286	0.439024	0.150943	0.30303	0.266667	0.091429	0.255389	0.273213
1730	0.269663	0.114286	0.439024	0.150943	0.30303	0.266667	0.091429	0.255389	0.273213
1735	0.269663	0.114286	0.439024	0.150943	0.30303	0.266667	0.091429	0.255389	0.273213
1740	0.269663	0.114286	0.439024	0.150943	0.30303	0.266667	0.091429	0.255389	0.273213
1745	0.269663	0.114286	0.439024	0.150943	0.30303	0.266667	0.091429	0.255389	0.273213
1750	0.25	0.114286	0.439024	0.148148	0.30303	0.261111	0.084172	0.250898	0.269579
1755	0.25	0.114286	0.439024	0.148148	0.30303	0.261111	0.084172	0.250898	0.269579
1760	0.25	0.114286	0.439024	0.148148	0.30303	0.261111	0.084172	0.250898	0.269579
1765	0.25	0.114286	0.439024	0.148148	0.30303	0.261111	0.084172	0.250898	0.269579
1770	0.25	0.114286	0.439024	0.148148	0.30303	0.261111	0.084172	0.250898	0.269579
1775	0.25	0.114286	0.439024	0.148148	0.30303	0.261111	0.084172	0.250898	0.269579
1780	0.25	0.114286	0.439024	0.148148	0.30303	0.261111	0.084172	0.250898	0.269579
1785	0.25	0.114286	0.439024	0.148148	0.30303	0.261111	0.084172	0.250898	0.269579
1790	0.25	0.114286	0.439024	0.148148	0.30303	0.261111	0.084172	0.250898	0.269579
1795	0.25	0.114286	0.439024	0.148148	0.30303	0.261111	0.084172	0.250898	0.269579
1800	0.25	0.114286	0.439024	0.148148	0.30303	0.261111	0.084172	0.250898	0.269579
1805	0.25	0.114286	0.439024	0.148148	0.30303	0.261111	0.084172	0.250898	0.269579
1810	0.25	0.114286	0.439024	0.148148	0.30303	0.261111	0.084172	0.250898	0.269579
1815	0.247191	0.114286	0.439024	0.148148	0.307692	0.261111	0.084762	0.251268	0.270189
1820	0.247191	0.114286	0.439024	0.148148	0.307692	0.261111	0.084762	0.251268	0.270189
1825	0.247191	0.114286	0.439024	0.148148	0.307692	0.261111	0.084762	0.251268	0.270189
1830	0.247191	0.114286	0.439024	0.148148	0.307692	0.261111	0.084762	0.251268	0.270189
1835	0.247191	0.114286	0.439024	0.148148	0.307692	0.261111	0.084762	0.251268	0.270189
1840	0.247191	0.114286	0.439024	0.148148	0.307692	0.261111	0.084762	0.251268	0.270189
1845	0.247191	0.114286	0.439024	0.148148	0.307692	0.261111	0.084762	0.251268	0.270189
1850	0.247191	0.114286	0.439024	0.148148	0.307692	0.261111	0.084762	0.251268	0.270189
1855	0.247191	0.114286	0.439024	0.148148	0.307692	0.261111	0.084762	0.251268	0.270189
1860	0.247191	0.114286	0.439024	0.148148	0.307692	0.261111	0.084762	0.251268	0.270189
1865	0.247191	0.114286	0.439024	0.148148	0.307692	0.261111	0.084762	0.251268	0.270189
1870	0.247191	0.114286	0.439024	0.148148	0.307692	0.261111	0.084762	0.251268	0.270189
1875	0.247191	0.114286	0.439024	0.148148	0.307692	0.261111	0.084762	0.251268	0.270189
1880	0.247191	0.114286	0.439024	0.148148	0.307692	0.261111	0.084762	0.251268	0.270189
1885	0.247191	0.114286	0.439024	0.148148	0.307692	0.261111	0.084762	0.251268	0.270189
1890	0.247191	0.114286	0.439024	0.148148	0.307692	0.261111	0.084762	0.251268	0.270189
1895	0.247191	0.114286	0.439024	0.148148	0.307692	0.261111	0.084762	0.251268	0.270189
1900	0.247191	0.114286	0.439024	0.148148	0.307692	0.261111	0.084762	0.251268	0.270189
1905	0.247191	0.114286	0.439024	0.148148	0.307692	0.261111	0.084762	0.251268	0.270189
1910	0.247191	0.114286	0.439024	0.148148	0.307692	0.261111	0.084762	0.251268	0.270189
1915	0.247191	0.114286	0.439024	0.148148	0.307692	0.261111	0.084762	0.251268	0.270189
1920	0.247191	0.114286	0.439024	0.148148	0.307692	0.261111	0.084762	0.251268	0.270189
1925	0.247191	0.114286	0.439024	0.148148	0.307692	0.261111	0.084762	0.251268	0.270189
1930	0.247191	0.114286	0.439024	0.148148	0.307692	0.261111	0.084762	0.251268	0.270189
1935	0.247191	0.114286	0.439024	0.148148	0.307692	0.261111	0.084762	0.251268	0.270189
1940	0.247191	0.114286	0.439024	0.148148	0.307692	0.261111	0.084762	0.251268	0.270189
1945	0.247191	0.114286	0.439024	0.148148	0.307692	0.261111	0.084762	0.251268	0.270189
1950	0.247191	0.114286	0.439024	0.148148	0.307692	0.261111	0.084762	0.251268	0.270189
1955	0.247191	0.114286	0.439024	0.148148	0.307692	0.261111	0.084762	0.251268	0.270189
1960	0.247191	0.114286	0.439024	0.148148	0.307692	0.261111	0.084762	0.251268	0.270189
1965	0.247191	0.114286	0.439024	0.148148	0.307692	0.261111	0.084762	0.251268	0.270189
1970	0.247191	0.114286	0.439024	0.148148	0.307692	0.261111	0.084762	0.251268	0.270189
1975	0.247191	0.114286	0.439024	0.148148	0.307692	0.261111	0.084762	0.251268	0.270189
1980	0.247191	0.114286	0.439024	0.148148	0.307692	0.261111	0.084762	0.251268	0.270189
1985	0.247191	0.114286	0.439024	0.148148	0.307692	0.261111	0.084762	0.251268	0.270189
1990	0.247191	0.114286	0.439024	0.148148	0.307692	0.261111	0.084762	0.251268	0.270189
1995	0.247191	0.114286	0.439024	0.148148	0.307692	0.261111	0.084762	0.251268	0.270189
2000	0.247191	0.114286	0.439024	0.148148	0.307692	0.261111	0.084762	0.251268	0.270189

## Sheet: QDA
Number of features	Pre-vaccination	ChAdOx1-Onset	MenACWY-Onset	ChAdOx1-7D	MenACWY-7D	ACC	MCC	Macro F1	Weighted F1
5	0.66129	0.342105	0.627907	0.495413	0.373333	0.519149	0.407676	0.50001	0.50001
10	0.644628	0.4	0.673913	0.542056	0.314286	0.53617	0.428407	0.514977	0.514977
15	0.707071	0.4	0.633663	0.547009	0.333333	0.540426	0.431532	0.524215	0.524215
20	0.725275	0.492754	0.638655	0.615385	0.45977	0.595745	0.502757	0.586368	0.586368
25	0.790123	0.463768	0.601504	0.708861	0.444444	0.595745	0.510749	0.60174	0.60174
30	0.794872	0.637681	0.573248	0.779221	0.426966	0.625532	0.566022	0.642398	0.642398
35	0.763158	0.72973	0.522222	0.794872	0.419355	0.625532	0.599501	0.645867	0.645867
40	0.794872	0.794872	0.522727	0.794872	0.4	0.642553	0.616849	0.661469	0.661469
45	0.894118	0.779221	0.569697	0.853659	0.459016	0.697872	0.675176	0.711142	0.711142
50	0.853659	0.72973	0.552941	0.86747	0.42623	0.67234	0.648248	0.686006	0.686006
55	0.853659	0.72973	0.552941	0.86747	0.42623	0.67234	0.648248	0.686006	0.686006
60	0.906977	0.746667	0.569697	0.853659	0.483871	0.697872	0.675086	0.712174	0.712174
65	0.894118	0.779221	0.576687	0.86747	0.483871	0.706383	0.683376	0.720273	0.720273
70	0.894118	0.794872	0.5875	0.86747	0.5	0.714894	0.689766	0.728792	0.728792
75	0.894118	0.794872	0.566038	0.853659	0.484848	0.702128	0.670714	0.718707	0.718707
80	0.91954	0.794872	0.589744	0.853659	0.477612	0.714894	0.683644	0.727085	0.727085
85	0.906977	0.794872	0.578616	0.86747	0.46875	0.710638	0.682753	0.723337	0.723337
90	0.894118	0.779221	0.575	0.86747	0.492308	0.706383	0.678136	0.721623	0.721623
95	0.880952	0.763158	0.552147	0.839506	0.454545	0.680851	0.647742	0.698062	0.698062
100	0.894118	0.763158	0.560976	0.839506	0.46875	0.689362	0.66126	0.705301	0.705301
105	0.880952	0.763158	0.564417	0.839506	0.484848	0.689362	0.659206	0.706576	0.706576
110	0.894118	0.763158	0.580247	0.839506	0.515152	0.702128	0.67502	0.718436	0.718436
115	0.906977	0.763158	0.544304	0.839506	0.492754	0.689362	0.651879	0.70934	0.70934
120	0.894118	0.763158	0.571429	0.853659	0.515152	0.702128	0.673611	0.719503	0.719503
125	0.91954	0.763158	0.555556	0.853659	0.444444	0.693617	0.664624	0.707271	0.707271
130	0.91954	0.779221	0.578616	0.839506	0.545455	0.714894	0.687998	0.732468	0.732468
135	0.894118	0.779221	0.560976	0.839506	0.47619	0.693617	0.66724	0.710002	0.710002
140	0.91954	0.810127	0.573248	0.853659	0.430769	0.706383	0.67412	0.717469	0.717469
145	0.91954	0.810127	0.564103	0.880952	0.40625	0.706383	0.67317	0.716194	0.716194
150	0.91954	0.810127	0.594937	0.880952	0.419355	0.719149	0.693486	0.724982	0.724982
155	0.894118	0.810127	0.591195	0.853659	0.430769	0.706383	0.676626	0.715973	0.715973
160	0.894118	0.810127	0.575	0.853659	0.4375	0.702128	0.672595	0.714081	0.714081
165	0.894118	0.810127	0.567901	0.839506	0.412698	0.693617	0.664258	0.70487	0.70487
170	0.894118	0.810127	0.566038	0.839506	0.393939	0.689362	0.653612	0.700746	0.700746
175	0.894118	0.810127	0.571429	0.853659	0.412698	0.697872	0.668582	0.708406	0.708406
180	0.894118	0.794872	0.560976	0.839506	0.419355	0.689362	0.661751	0.701765	0.701765
185	0.894118	0.810127	0.56962	0.839506	0.447761	0.697872	0.663403	0.712226	0.712226
190	0.894118	0.810127	0.591195	0.853659	0.461538	0.710638	0.682312	0.722127	0.722127
195	0.894118	0.810127	0.56962	0.853659	0.454545	0.702128	0.669332	0.716414	0.716414
200	0.894118	0.810127	0.594937	0.853659	0.454545	0.710638	0.680676	0.721477	0.721477
205	0.894118	0.810127	0.571429	0.839506	0.46875	0.702128	0.67398	0.716786	0.716786
210	0.86747	0.794872	0.569697	0.839506	0.47619	0.693617	0.668551	0.709547	0.709547
215	0.86747	0.794872	0.573171	0.853659	0.47619	0.697872	0.672832	0.713072	0.713072
220	0.86747	0.794872	0.566265	0.853659	0.459016	0.693617	0.670747	0.708256	0.708256
225	0.880952	0.794872	0.557576	0.839506	0.451613	0.689362	0.663157	0.704904	0.704904
230	0.880952	0.794872	0.564417	0.853659	0.444444	0.693617	0.665674	0.707669	0.707669
235	0.880952	0.794872	0.566265	0.839506	0.42623	0.689362	0.665	0.701565	0.701565
240	0.880952	0.794872	0.562874	0.825	0.42623	0.685106	0.660739	0.697986	0.697986
245	0.880952	0.794872	0.562874	0.825	0.42623	0.685106	0.660739	0.697986	0.697986
250	0.880952	0.794872	0.550898	0.825	0.42623	0.680851	0.654943	0.69559	0.69559
255	0.880952	0.794872	0.566265	0.825	0.419355	0.685106	0.658882	0.697289	0.697289
260	0.880952	0.794872	0.566265	0.825	0.419355	0.685106	0.658882	0.697289	0.697289
265	0.880952	0.779221	0.566265	0.825	0.444444	0.685106	0.658619	0.699177	0.699177
270	0.880952	0.779221	0.550898	0.825	0.419355	0.676596	0.648868	0.691085	0.691085
275	0.880952	0.794872	0.557576	0.825	0.444444	0.685106	0.657076	0.700569	0.700569
280	0.880952	0.794872	0.557576	0.839506	0.419355	0.685106	0.657391	0.698452	0.698452
285	0.880952	0.794872	0.569697	0.825	0.444444	0.689362	0.66284	0.702993	0.702993
290	0.880952	0.794872	0.564417	0.825	0.430769	0.685106	0.653611	0.699202	0.699202
295	0.880952	0.794872	0.5375	0.839506	0.447761	0.680851	0.643293	0.700118	0.700118
300	0.839506	0.794872	0.554217	0.839506	0.46875	0.680851	0.652388	0.69937	0.69937
305	0.839506	0.78481	0.554217	0.839506	0.47619	0.680851	0.65265	0.698846	0.698846
310	0.839506	0.78481	0.554217	0.839506	0.507937	0.685106	0.658425	0.705195	0.705195
315	0.839506	0.794872	0.559524	0.839506	0.483871	0.685106	0.661843	0.703456	0.703456
320	0.839506	0.794872	0.538922	0.839506	0.444444	0.67234	0.642609	0.69145	0.69145
325	0.839506	0.78481	0.562874	0.825	0.47619	0.680851	0.654153	0.697676	0.697676
330	0.839506	0.78481	0.530864	0.825	0.470588	0.668085	0.6285	0.690154	0.690154
335	0.839506	0.78481	0.536585	0.825	0.454545	0.668085	0.631675	0.688089	0.688089
340	0.839506	0.794872	0.573171	0.825	0.507463	0.689362	0.660179	0.708002	0.708002
345	0.839506	0.794872	0.538922	0.825	0.46875	0.67234	0.642316	0.69341	0.69341
350	0.839506	0.794872	0.542169	0.825	0.492308	0.676596	0.646339	0.698771	0.698771
355	0.839506	0.78481	0.547619	0.825	0.483871	0.676596	0.650196	0.696161	0.696161
360	0.839506	0.794872	0.547619	0.825	0.47619	0.676596	0.649916	0.696637	0.696637
365	0.839506	0.794872	0.535714	0.825	0.444444	0.668085	0.638311	0.687907	0.687907
370	0.839506	0.794872	0.556213	0.825	0.451613	0.676596	0.65178	0.693441	0.693441
375	0.839506	0.794872	0.552941	0.825	0.459016	0.676596	0.653696	0.694267	0.694267
380	0.839506	0.794872	0.535714	0.825	0.444444	0.668085	0.638311	0.687907	0.687907
385	0.839506	0.794872	0.538922	0.825	0.4375	0.668085	0.63653	0.68716	0.68716
390	0.839506	0.794872	0.539877	0.825	0.441176	0.668085	0.629883	0.688086	0.688086
395	0.839506	0.794872	0.559524	0.825	0.444444	0.676596	0.649916	0.692669	0.692669
400	0.894118	0.779221	0.566265	0.853659	0.433333	0.693617	0.671286	0.705319	0.705319
405	0.894118	0.779221	0.566265	0.839506	0.459016	0.693617	0.670908	0.707625	0.707625
410	0.894118	0.779221	0.576687	0.853659	0.47619	0.702128	0.677276	0.715975	0.715975
415	0.894118	0.779221	0.567901	0.853659	0.46875	0.697872	0.669791	0.71273	0.71273
420	0.894118	0.779221	0.54878	0.839506	0.444444	0.685106	0.655736	0.701214	0.701214
425	0.894118	0.779221	0.573171	0.839506	0.47619	0.697872	0.672992	0.712441	0.712441
430	0.894118	0.779221	0.566265	0.839506	0.459016	0.693617	0.670908	0.707625	0.707625
435	0.894118	0.779221	0.562874	0.839506	0.433333	0.689362	0.667019	0.70181	0.70181
440	0.86747	0.746667	0.569697	0.853659	0.492308	0.689362	0.662435	0.70596	0.70596
445	0.86747	0.746667	0.550898	0.853659	0.444444	0.676596	0.648677	0.692628	0.692628
450	0.894118	0.746667	0.557576	0.853659	0.47619	0.689362	0.66314	0.705642	0.705642
455	0.894118	0.746667	0.554217	0.853659	0.451613	0.685106	0.659182	0.700055	0.700055
460	0.894118	0.746667	0.566265	0.853659	0.483871	0.693617	0.670747	0.708916	0.708916
465	0.894118	0.746667	0.530864	0.853659	0.454545	0.676596	0.640798	0.695971	0.695971
470	0.894118	0.746667	0.54878	0.853659	0.46875	0.685106	0.655614	0.702395	0.702395
475	0.894118	0.746667	0.545455	0.853659	0.444444	0.680851	0.651607	0.696868	0.696868
480	0.894118	0.746667	0.552147	0.853659	0.492308	0.689362	0.65964	0.70778	0.70778
485	0.91954	0.763158	0.567901	0.825	0.492308	0.697872	0.669756	0.713581	0.713581
490	0.91954	0.763158	0.569697	0.825	0.483871	0.697872	0.675086	0.712253	0.712253
495	0.91954	0.763158	0.54878	0.825	0.444444	0.685106	0.655996	0.700185	0.700185
500	0.91954	0.763158	0.552147	0.825	0.46875	0.689362	0.660005	0.705719	0.705719
505	0.906977	0.763158	0.569697	0.839506	0.483871	0.697872	0.674978	0.712642	0.712642
510	0.906977	0.763158	0.560976	0.839506	0.47619	0.693617	0.667399	0.709361	0.709361
515	0.906977	0.763158	0.564417	0.825	0.461538	0.689362	0.659622	0.704218	0.704218
520	0.894118	0.763158	0.566265	0.853659	0.459016	0.693617	0.670998	0.707243	0.707243
525	0.894118	0.779221	0.583851	0.853659	0.461538	0.702128	0.673804	0.714477	0.714477
530	0.894118	0.779221	0.552147	0.853659	0.444444	0.689362	0.660057	0.704718	0.704718
535	0.894118	0.763158	0.564417	0.853659	0.5	0.697872	0.671306	0.71507	0.71507
540	0.894118	0.763158	0.573171	0.853659	0.47619	0.697872	0.673081	0.712059	0.712059
545	0.894118	0.779221	0.555556	0.853659	0.46875	0.693617	0.664066	0.710261	0.710261
550	0.86747	0.763158	0.559524	0.853659	0.459016	0.685106	0.662379	0.700565	0.700565
555	0.86747	0.763158	0.545455	0.853659	0.46875	0.680851	0.651105	0.699698	0.699698
560	0.86747	0.763158	0.550898	0.853659	0.451613	0.680851	0.654697	0.697359	0.697359
565	0.86747	0.746667	0.562874	0.839506	0.46875	0.680851	0.654153	0.697053	0.697053
570	0.86747	0.746667	0.538922	0.839506	0.4375	0.668085	0.636786	0.686013	0.686013
575	0.86747	0.746667	0.535714	0.839506	0.444444	0.668085	0.638569	0.68676	0.68676
580	0.86747	0.763158	0.547619	0.839506	0.387097	0.668085	0.638793	0.68097	0.68097
585	0.86747	0.763158	0.556213	0.839506	0.393443	0.67234	0.646469	0.683958	0.683958
590	0.86747	0.736842	0.547619	0.839506	0.419355	0.668085	0.638793	0.682158	0.682158
595	0.86747	0.746667	0.529412	0.839506	0.393443	0.659574	0.630607	0.675299	0.675299
600	0.880952	0.763158	0.532544	0.810127	0.419355	0.66383	0.634562	0.681227	0.681227
605	0.880952	0.763158	0.541176	0.825	0.4	0.668085	0.642601	0.682057	0.682057
610	0.880952	0.763158	0.541176	0.825	0.4	0.668085	0.642601	0.682057	0.682057
615	0.880952	0.763158	0.541176	0.825	0.4	0.668085	0.642601	0.682057	0.682057
620	0.880952	0.763158	0.532544	0.825	0.393443	0.66383	0.634872	0.679019	0.679019
625	0.880952	0.763158	0.544379	0.825	0.393443	0.668085	0.640697	0.681386	0.681386
630	0.880952	0.763158	0.532544	0.825	0.393443	0.66383	0.634872	0.679019	0.679019
635	0.880952	0.763158	0.549708	0.825	0.40678	0.67234	0.650416	0.68512	0.68512
640	0.880952	0.763158	0.547619	0.825	0.419355	0.67234	0.644652	0.687217	0.687217
645	0.880952	0.763158	0.552941	0.825	0.4	0.67234	0.648442	0.68441	0.68441
650	0.880952	0.763158	0.549708	0.825	0.40678	0.67234	0.650416	0.68512	0.68512
655	0.880952	0.763158	0.538922	0.825	0.412698	0.668085	0.637042	0.684146	0.684146
660	0.880952	0.763158	0.538922	0.825	0.412698	0.668085	0.637042	0.684146	0.684146
665	0.880952	0.763158	0.556213	0.839506	0.4	0.676596	0.6527	0.687966	0.687966
670	0.880952	0.763158	0.547619	0.839506	0.42623	0.676596	0.650793	0.691493	0.691493
675	0.880952	0.763158	0.547619	0.839506	0.42623	0.676596	0.650793	0.691493	0.691493
680	0.880952	0.763158	0.547619	0.839506	0.42623	0.676596	0.650793	0.691493	0.691493
685	0.880952	0.763158	0.544379	0.839506	0.4	0.67234	0.646872	0.685599	0.685599
690	0.880952	0.763158	0.554217	0.839506	0.412698	0.676596	0.647133	0.690106	0.690106
695	0.880952	0.763158	0.535714	0.839506	0.393443	0.668085	0.639172	0.682555	0.682555
700	0.880952	0.763158	0.544379	0.839506	0.4	0.67234	0.646872	0.685599	0.685599
705	0.880952	0.763158	0.547619	0.839506	0.42623	0.676596	0.650793	0.691493	0.691493
710	0.880952	0.763158	0.547619	0.839506	0.393443	0.67234	0.644983	0.684936	0.684936
715	0.880952	0.763158	0.535714	0.839506	0.393443	0.668085	0.639172	0.682555	0.682555
720	0.880952	0.763158	0.544379	0.839506	0.4	0.67234	0.646872	0.685599	0.685599
725	0.86747	0.763158	0.535714	0.853659	0.393443	0.668085	0.639137	0.682689	0.682689
730	0.86747	0.763158	0.556213	0.853659	0.433333	0.680851	0.658492	0.694767	0.694767
735	0.86747	0.763158	0.552941	0.853659	0.40678	0.676596	0.654624	0.688801	0.688801
740	0.86747	0.763158	0.526946	0.853659	0.387097	0.66383	0.631522	0.679666	0.679666
745	0.86747	0.763158	0.547619	0.853659	0.42623	0.676596	0.650758	0.691627	0.691627
750	0.86747	0.763158	0.541176	0.825	0.42623	0.668085	0.642197	0.684607	0.684607
755	0.86747	0.763158	0.546512	0.825	0.40678	0.668085	0.646121	0.681784	0.681784
760	0.86747	0.763158	0.541176	0.825	0.393443	0.66383	0.636359	0.678049	0.678049
765	0.86747	0.763158	0.547619	0.825	0.444444	0.67234	0.644287	0.689538	0.689538
770	0.86747	0.763158	0.549708	0.825	0.433333	0.67234	0.649988	0.687734	0.687734
775	0.86747	0.763158	0.538012	0.825	0.4	0.66383	0.638277	0.678728	0.678728
780	0.86747	0.763158	0.546512	0.825	0.40678	0.668085	0.646121	0.681784	0.681784
785	0.86747	0.763158	0.549708	0.825	0.4	0.668085	0.644132	0.681067	0.681067
790	0.86747	0.763158	0.538012	0.825	0.4	0.66383	0.638277	0.678728	0.678728
795	0.86747	0.763158	0.538012	0.825	0.4	0.66383	0.638277	0.678728	0.678728
800	0.86747	0.763158	0.546512	0.825	0.40678	0.668085	0.646121	0.681784	0.681784
805	0.86747	0.763158	0.559524	0.825	0.47619	0.680851	0.655896	0.698268	0.698268
810	0.86747	0.763158	0.556213	0.825	0.483871	0.680851	0.657778	0.699142	0.699142
815	0.86747	0.763158	0.544379	0.825	0.451613	0.67234	0.646136	0.690324	0.690324
820	0.86747	0.763158	0.552941	0.825	0.459016	0.676596	0.653874	0.693517	0.693517
825	0.86747	0.763158	0.552941	0.825	0.459016	0.676596	0.653874	0.693517	0.693517
830	0.86747	0.763158	0.552941	0.825	0.459016	0.676596	0.653874	0.693517	0.693517
835	0.86747	0.763158	0.538922	0.825	0.46875	0.67234	0.642489	0.69266	0.69266
840	0.86747	0.763158	0.535714	0.825	0.444444	0.668085	0.638483	0.687157	0.687157
845	0.86747	0.763158	0.556213	0.825	0.483871	0.680851	0.657778	0.699142	0.699142
850	0.86747	0.763158	0.556213	0.825	0.483871	0.680851	0.657778	0.699142	0.699142
855	0.880952	0.779221	0.562874	0.825	0.483871	0.689362	0.666249	0.706384	0.706384
860	0.880952	0.779221	0.562874	0.825	0.483871	0.689362	0.666249	0.706384	0.706384
865	0.86747	0.746667	0.556213	0.853659	0.459016	0.680851	0.658224	0.696605	0.696605
870	0.86747	0.746667	0.559524	0.853659	0.483871	0.685106	0.662129	0.702238	0.702238
875	0.86747	0.746667	0.547619	0.853659	0.451613	0.676596	0.650512	0.693405	0.693405
880	0.86747	0.746667	0.556213	0.853659	0.459016	0.680851	0.658224	0.696605	0.696605
885	0.86747	0.746667	0.556213	0.853659	0.459016	0.680851	0.658224	0.696605	0.696605
890	0.86747	0.746667	0.556213	0.853659	0.459016	0.680851	0.658224	0.696605	0.696605
895	0.86747	0.746667	0.556213	0.853659	0.459016	0.680851	0.658224	0.696605	0.696605
900	0.86747	0.746667	0.547619	0.853659	0.451613	0.676596	0.650512	0.693405	0.693405
905	0.86747	0.746667	0.556213	0.853659	0.459016	0.680851	0.658224	0.696605	0.696605
910	0.86747	0.746667	0.556213	0.853659	0.459016	0.680851	0.658224	0.696605	0.696605
915	0.86747	0.746667	0.547619	0.853659	0.451613	0.676596	0.650512	0.693405	0.693405
920	0.86747	0.746667	0.556213	0.853659	0.459016	0.680851	0.658224	0.696605	0.696605
925	0.86747	0.746667	0.556213	0.853659	0.459016	0.680851	0.658224	0.696605	0.696605
930	0.86747	0.746667	0.556213	0.853659	0.459016	0.680851	0.658224	0.696605	0.696605
935	0.86747	0.746667	0.547619	0.853659	0.451613	0.676596	0.650512	0.693405	0.693405
940	0.86747	0.746667	0.556213	0.853659	0.459016	0.680851	0.658224	0.696605	0.696605
945	0.86747	0.746667	0.559524	0.853659	0.483871	0.685106	0.662129	0.702238	0.702238
950	0.86747	0.746667	0.547619	0.853659	0.451613	0.676596	0.650512	0.693405	0.693405
955	0.86747	0.746667	0.556213	0.853659	0.459016	0.680851	0.658224	0.696605	0.696605
960	0.86747	0.746667	0.556213	0.853659	0.459016	0.680851	0.658224	0.696605	0.696605
965	0.86747	0.746667	0.556213	0.853659	0.459016	0.680851	0.658224	0.696605	0.696605
970	0.86747	0.746667	0.556213	0.853659	0.459016	0.680851	0.658224	0.696605	0.696605
975	0.86747	0.746667	0.556213	0.853659	0.459016	0.680851	0.658224	0.696605	0.696605
980	0.86747	0.746667	0.547619	0.853659	0.451613	0.676596	0.650512	0.693405	0.693405
985	0.86747	0.746667	0.556213	0.853659	0.459016	0.680851	0.658224	0.696605	0.696605
990	0.839506	0.746667	0.549708	0.853659	0.459016	0.67234	0.649685	0.689711	0.689711
995	0.839506	0.746667	0.549708	0.853659	0.459016	0.67234	0.649685	0.689711	0.689711
1000	0.839506	0.746667	0.549708	0.853659	0.459016	0.67234	0.649685	0.689711	0.689711
1005	0.853659	0.794872	0.559524	0.853659	0.433333	0.685106	0.662576	0.699009	0.699009
1010	0.853659	0.794872	0.559524	0.853659	0.433333	0.685106	0.662576	0.699009	0.699009
1015	0.853659	0.794872	0.550898	0.843373	0.433333	0.680851	0.65526	0.695227	0.695227
1020	0.853659	0.794872	0.559524	0.853659	0.433333	0.685106	0.662576	0.699009	0.699009
1025	0.86747	0.794872	0.566265	0.853659	0.42623	0.689362	0.664964	0.701699	0.701699
1030	0.839506	0.794872	0.544379	0.839506	0.42623	0.67234	0.646293	0.688898	0.688898
1035	0.839506	0.794872	0.552941	0.839506	0.433333	0.676596	0.654052	0.692032	0.692032
1040	0.839506	0.794872	0.552941	0.839506	0.433333	0.676596	0.654052	0.692032	0.692032
1045	0.839506	0.794872	0.556213	0.839506	0.459016	0.680851	0.657938	0.697823	0.697823
1050	0.839506	0.794872	0.556213	0.839506	0.459016	0.680851	0.657938	0.697823	0.697823
1055	0.839506	0.794872	0.556213	0.839506	0.42623	0.676596	0.652116	0.691265	0.691265
1060	0.839506	0.794872	0.552941	0.839506	0.433333	0.676596	0.654052	0.692032	0.692032
1065	0.839506	0.794872	0.552941	0.839506	0.433333	0.676596	0.654052	0.692032	0.692032
1070	0.839506	0.794872	0.556213	0.839506	0.459016	0.680851	0.657938	0.697823	0.697823
1075	0.839506	0.794872	0.544379	0.839506	0.42623	0.67234	0.646293	0.688898	0.688898
1080	0.839506	0.794872	0.544379	0.839506	0.42623	0.67234	0.646293	0.688898	0.688898
1085	0.839506	0.794872	0.547619	0.839506	0.451613	0.676596	0.650232	0.694623	0.694623
1090	0.839506	0.794872	0.556213	0.839506	0.459016	0.680851	0.657938	0.697823	0.697823
1095	0.839506	0.794872	0.544379	0.839506	0.42623	0.67234	0.646293	0.688898	0.688898
1100	0.839506	0.794872	0.559524	0.839506	0.451613	0.680851	0.656037	0.697004	0.697004
1105	0.839506	0.794872	0.544379	0.839506	0.42623	0.67234	0.646293	0.688898	0.688898
1110	0.839506	0.794872	0.550898	0.839506	0.47619	0.680851	0.654188	0.700195	0.700195
1115	0.839506	0.794872	0.552941	0.839506	0.433333	0.676596	0.654052	0.692032	0.692032
1120	0.839506	0.794872	0.544379	0.839506	0.42623	0.67234	0.646293	0.688898	0.688898
1125	0.839506	0.794872	0.547619	0.839506	0.451613	0.676596	0.650232	0.694623	0.694623
1130	0.839506	0.794872	0.552941	0.839506	0.433333	0.676596	0.654052	0.692032	0.692032
1135	0.839506	0.794872	0.547619	0.839506	0.451613	0.676596	0.650232	0.694623	0.694623
1140	0.880952	0.794872	0.566265	0.853659	0.433333	0.693617	0.67116	0.705816	0.705816
1145	0.880952	0.794872	0.569697	0.853659	0.459016	0.697872	0.67505	0.711639	0.711639
1150	0.880952	0.794872	0.566265	0.853659	0.433333	0.693617	0.67116	0.705816	0.705816
1155	0.880952	0.794872	0.569697	0.853659	0.42623	0.693617	0.66928	0.705082	0.705082
1160	0.880952	0.794872	0.566265	0.839506	0.459016	0.693617	0.670783	0.708122	0.708122
1165	0.880952	0.794872	0.554217	0.839506	0.42623	0.685106	0.659217	0.699155	0.699155
1170	0.880952	0.794872	0.566265	0.839506	0.459016	0.693617	0.670783	0.708122	0.708122
1175	0.880952	0.794872	0.557576	0.853659	0.42623	0.689362	0.663511	0.702658	0.702658
1180	0.880952	0.794872	0.552147	0.853659	0.444444	0.689362	0.659935	0.705215	0.705215
1185	0.880952	0.794872	0.557576	0.853659	0.42623	0.689362	0.663511	0.702658	0.702658
1190	0.880952	0.794872	0.560976	0.853659	0.451613	0.693617	0.667452	0.708414	0.708414
1195	0.880952	0.794872	0.560976	0.853659	0.451613	0.693617	0.667452	0.708414	0.708414
1200	0.880952	0.794872	0.569697	0.853659	0.459016	0.697872	0.67505	0.711639	0.711639
1205	0.880952	0.794872	0.564417	0.853659	0.47619	0.697872	0.671412	0.714018	0.714018
1210	0.880952	0.794872	0.566265	0.839506	0.459016	0.693617	0.670783	0.708122	0.708122
1215	0.880952	0.794872	0.557576	0.853659	0.42623	0.689362	0.663511	0.702658	0.702658
1220	0.880952	0.794872	0.566265	0.853659	0.433333	0.693617	0.67116	0.705816	0.705816
1225	0.880952	0.794872	0.560976	0.853659	0.451613	0.693617	0.667452	0.708414	0.708414
1230	0.880952	0.794872	0.569697	0.853659	0.459016	0.697872	0.67505	0.711639	0.711639
1235	0.880952	0.794872	0.562874	0.839506	0.433333	0.689362	0.666894	0.702308	0.702308
1240	0.880952	0.794872	0.554217	0.839506	0.42623	0.685106	0.659217	0.699155	0.699155
1245	0.880952	0.794872	0.552147	0.853659	0.444444	0.689362	0.659935	0.705215	0.705215
1250	0.880952	0.794872	0.557576	0.839506	0.419355	0.685106	0.657391	0.698452	0.698452
1255	0.880952	0.794872	0.557576	0.853659	0.42623	0.689362	0.663511	0.702658	0.702658
1260	0.880952	0.794872	0.560976	0.853659	0.451613	0.693617	0.667452	0.708414	0.708414
1265	0.880952	0.794872	0.562874	0.839506	0.433333	0.689362	0.666894	0.702308	0.702308
1270	0.880952	0.794872	0.566265	0.853659	0.433333	0.693617	0.67116	0.705816	0.705816
1275	0.880952	0.794872	0.569697	0.853659	0.459016	0.697872	0.67505	0.711639	0.711639
1280	0.880952	0.794872	0.569697	0.853659	0.459016	0.697872	0.67505	0.711639	0.711639
1285	0.880952	0.794872	0.569697	0.853659	0.42623	0.693617	0.66928	0.705082	0.705082
1290	0.880952	0.794872	0.569697	0.853659	0.459016	0.697872	0.67505	0.711639	0.711639
1295	0.880952	0.794872	0.567901	0.853659	0.46875	0.697872	0.669668	0.713227	0.713227
1300	0.880952	0.794872	0.566265	0.853659	0.433333	0.693617	0.67116	0.705816	0.705816
1305	0.880952	0.794872	0.566265	0.853659	0.433333	0.693617	0.67116	0.705816	0.705816
1310	0.880952	0.794872	0.564417	0.853659	0.47619	0.697872	0.671412	0.714018	0.714018
1315	0.880952	0.794872	0.569697	0.853659	0.459016	0.697872	0.67505	0.711639	0.711639
1320	0.839506	0.794872	0.544379	0.853659	0.4	0.67234	0.646662	0.686483	0.686483
1325	0.839506	0.794872	0.552941	0.853659	0.40678	0.676596	0.654445	0.689551	0.689551
1330	0.839506	0.794872	0.544379	0.853659	0.4	0.67234	0.646662	0.686483	0.686483
1335	0.839506	0.794872	0.552941	0.853659	0.40678	0.676596	0.654445	0.689551	0.689551
1340	0.839506	0.794872	0.552941	0.853659	0.40678	0.676596	0.654445	0.689551	0.689551
1345	0.839506	0.794872	0.544379	0.853659	0.4	0.67234	0.646662	0.686483	0.686483
1350	0.839506	0.794872	0.549708	0.839506	0.40678	0.67234	0.650184	0.686074	0.686074
1355	0.839506	0.794872	0.552941	0.853659	0.40678	0.676596	0.654445	0.689551	0.689551
1360	0.839506	0.794872	0.552941	0.853659	0.40678	0.676596	0.654445	0.689551	0.689551
1365	0.839506	0.794872	0.552941	0.853659	0.40678	0.676596	0.654445	0.689551	0.689551
1370	0.839506	0.794872	0.549708	0.839506	0.40678	0.67234	0.650184	0.686074	0.686074
1375	0.839506	0.794872	0.552941	0.853659	0.40678	0.676596	0.654445	0.689551	0.689551
1380	0.839506	0.794872	0.544379	0.853659	0.4	0.67234	0.646662	0.686483	0.686483
1385	0.839506	0.794872	0.544379	0.853659	0.4	0.67234	0.646662	0.686483	0.686483
1390	0.839506	0.794872	0.552941	0.853659	0.40678	0.676596	0.654445	0.689551	0.689551
1395	0.839506	0.794872	0.544379	0.853659	0.4	0.67234	0.646662	0.686483	0.686483
1400	0.839506	0.794872	0.544379	0.853659	0.4	0.67234	0.646662	0.686483	0.686483
1405	0.839506	0.794872	0.556213	0.853659	0.433333	0.680851	0.658313	0.695517	0.695517
1410	0.839506	0.794872	0.552941	0.853659	0.40678	0.676596	0.654445	0.689551	0.689551
1415	0.839506	0.794872	0.535714	0.853659	0.393443	0.668085	0.638965	0.683439	0.683439
1420	0.839506	0.794872	0.535714	0.853659	0.393443	0.668085	0.638965	0.683439	0.683439
1425	0.839506	0.794872	0.552941	0.853659	0.40678	0.676596	0.654445	0.689551	0.689551
1430	0.839506	0.794872	0.544379	0.853659	0.4	0.67234	0.646662	0.686483	0.686483
1435	0.839506	0.794872	0.552941	0.853659	0.40678	0.676596	0.654445	0.689551	0.689551
1440	0.839506	0.794872	0.535714	0.853659	0.393443	0.668085	0.638965	0.683439	0.683439
1445	0.839506	0.794872	0.552941	0.853659	0.40678	0.676596	0.654445	0.689551	0.689551
1450	0.839506	0.794872	0.552941	0.853659	0.40678	0.676596	0.654445	0.689551	0.689551
1455	0.839506	0.794872	0.556213	0.853659	0.433333	0.680851	0.658313	0.695517	0.695517
1460	0.839506	0.794872	0.552941	0.853659	0.40678	0.676596	0.654445	0.689551	0.689551
1465	0.839506	0.794872	0.552941	0.853659	0.40678	0.676596	0.654445	0.689551	0.689551
1470	0.839506	0.794872	0.552941	0.853659	0.40678	0.676596	0.654445	0.689551	0.689551
1475	0.839506	0.794872	0.552941	0.853659	0.40678	0.676596	0.654445	0.689551	0.689551
1480	0.906977	0.75	0.571429	0.880952	0.454545	0.702128	0.66434	0.712781	0.712781
1485	0.906977	0.779221	0.588235	0.894118	0.550725	0.72766	0.696322	0.743855	0.743855
1490	0.906977	0.759494	0.593548	0.894118	0.461538	0.714894	0.68286	0.723135	0.723135
1495	0.906977	0.75	0.56	0.894118	0.463768	0.702128	0.658998	0.714973	0.714973
1500	0.906977	0.769231	0.605263	0.894118	0.521739	0.72766	0.695008	0.739465	0.739465
1505	0.906977	0.759494	0.582781	0.894118	0.492754	0.714894	0.676952	0.727225	0.727225
1510	0.906977	0.779221	0.576923	0.894118	0.515152	0.719149	0.689646	0.734478	0.734478
1515	0.906977	0.769231	0.563758	0.894118	0.472222	0.706383	0.662996	0.721261	0.721261
1520	0.906977	0.779221	0.575	0.894118	0.451613	0.710638	0.684956	0.721386	0.721386
1525	0.894118	0.78481	0.551282	0.894118	0.461538	0.702128	0.66712	0.717173	0.717173
1530	0.894118	0.794872	0.582278	0.894118	0.5	0.719149	0.69277	0.733077	0.733077
1535	0.894118	0.794872	0.578616	0.894118	0.47619	0.714894	0.688782	0.727583	0.727583
1540	0.894118	0.78481	0.567742	0.894118	0.454545	0.706383	0.671231	0.719067	0.719067
1545	0.894118	0.794872	0.575	0.894118	0.451613	0.710638	0.684814	0.721944	0.721944
1550	0.894118	0.794872	0.56051	0.894118	0.461538	0.706383	0.67412	0.721031	0.721031
1555	0.894118	0.794872	0.56051	0.894118	0.430769	0.702128	0.668455	0.714877	0.714877
1560	0.894118	0.794872	0.556962	0.894118	0.4375	0.702128	0.670057	0.715514	0.715514
1565	0.894118	0.78481	0.585987	0.894118	0.5	0.719149	0.691363	0.731807	0.731807
1570	0.894118	0.78481	0.573248	0.894118	0.4375	0.706383	0.674362	0.716759	0.716759
1575	0.894118	0.794872	0.566038	0.894118	0.444444	0.706383	0.677397	0.718718	0.718718
1580	0.894118	0.794872	0.541935	0.894118	0.41791	0.693617	0.654109	0.708591	0.708591
1585	0.894118	0.794872	0.5875	0.894118	0.451613	0.714894	0.69052	0.724444	0.724444
1590	0.894118	0.794872	0.558442	0.894118	0.5	0.710638	0.675172	0.72831	0.72831
1595	0.894118	0.810127	0.571429	0.894118	0.477612	0.714894	0.680989	0.72948	0.72948
1600	0.894118	0.794872	0.575	0.894118	0.451613	0.710638	0.684814	0.721944	0.721944
1605	0.894118	0.78481	0.54902	0.894118	0.470588	0.702128	0.662662	0.718531	0.718531
1610	0.894118	0.78481	0.576923	0.894118	0.461538	0.710638	0.678428	0.722301	0.722301
1615	0.906977	0.794872	0.585987	0.894118	0.5	0.723404	0.697155	0.736391	0.736391
1620	0.906977	0.794872	0.594937	0.894118	0.47619	0.723404	0.698846	0.733419	0.733419
1625	0.906977	0.794872	0.589744	0.894118	0.461538	0.719149	0.689858	0.72945	0.72945
1630	0.906977	0.794872	0.589744	0.894118	0.492308	0.723404	0.695513	0.735603	0.735603
1635	0.906977	0.78481	0.584416	0.894118	0.484848	0.719149	0.686947	0.731034	0.731034
1640	0.906977	0.794872	0.582278	0.894118	0.47619	0.719149	0.693164	0.730887	0.730887
1645	0.906977	0.794872	0.594937	0.894118	0.507937	0.72766	0.704527	0.739768	0.739768
1650	0.906977	0.794872	0.582278	0.894118	0.47619	0.719149	0.693164	0.730887	0.730887
1655	0.894118	0.794872	0.567742	0.894118	0.507463	0.714894	0.682304	0.731662	0.731662
1660	0.894118	0.794872	0.573248	0.894118	0.492308	0.714894	0.68545	0.729733	0.729733
1665	0.894118	0.794872	0.585987	0.894118	0.492308	0.719149	0.691114	0.73228	0.73228
1670	0.894118	0.794872	0.580645	0.894118	0.507463	0.719149	0.687943	0.734243	0.734243
1675	0.894118	0.794872	0.591195	0.894118	0.47619	0.719149	0.694474	0.730099	0.730099
1680	0.894118	0.794872	0.567742	0.894118	0.507463	0.714894	0.682304	0.731662	0.731662
1685	0.894118	0.78481	0.567742	0.894118	0.484848	0.710638	0.676872	0.725127	0.725127
1690	0.894118	0.794872	0.578616	0.894118	0.47619	0.714894	0.688782	0.727583	0.727583
1695	0.894118	0.794872	0.5875	0.894118	0.483871	0.719149	0.696227	0.730896	0.730896
1700	0.894118	0.794872	0.591195	0.894118	0.507937	0.723404	0.700167	0.736448	0.736448
1705	0.894118	0.794872	0.588235	0.894118	0.521739	0.723404	0.690567	0.738616	0.738616
1710	0.894118	0.78481	0.54902	0.894118	0.5	0.706383	0.668278	0.724413	0.724413
1715	0.894118	0.794872	0.573248	0.894118	0.492308	0.714894	0.68545	0.729733	0.729733
1720	0.894118	0.794872	0.589744	0.894118	0.484848	0.719149	0.689505	0.73154	0.73154
1725	0.894118	0.794872	0.594937	0.894118	0.5	0.723404	0.698449	0.735609	0.735609
1730	0.894118	0.794872	0.591195	0.894118	0.507937	0.723404	0.700167	0.736448	0.736448
1735	0.894118	0.794872	0.573248	0.894118	0.492308	0.714894	0.68545	0.729733	0.729733
1740	0.894118	0.794872	0.582278	0.894118	0.5	0.719149	0.69277	0.733077	0.733077
1745	0.894118	0.794872	0.594937	0.894118	0.53125	0.72766	0.704127	0.741859	0.741859
1750	0.91954	0.794872	0.576923	0.894118	0.46875	0.719149	0.690247	0.730841	0.730841
1755	0.91954	0.794872	0.576923	0.894118	0.46875	0.719149	0.690247	0.730841	0.730841
1760	0.91954	0.794872	0.589744	0.894118	0.5	0.72766	0.701562	0.739655	0.739655
1765	0.91954	0.794872	0.593548	0.894118	0.492308	0.72766	0.699933	0.738877	0.738877
1770	0.91954	0.794872	0.598726	0.894118	0.47619	0.72766	0.703239	0.736689	0.736689
1775	0.91954	0.794872	0.589744	0.894118	0.5	0.72766	0.701562	0.739655	0.739655
1780	0.91954	0.794872	0.585987	0.894118	0.47619	0.723404	0.697568	0.734141	0.734141
1785	0.91954	0.794872	0.614379	0.894118	0.507463	0.73617	0.708053	0.746074	0.746074
1790	0.91954	0.794872	0.585987	0.894118	0.47619	0.723404	0.697568	0.734141	0.734141
1795	0.91954	0.794872	0.584416	0.894118	0.515152	0.72766	0.698351	0.741619	0.741619
1800	0.91954	0.794872	0.594937	0.894118	0.483871	0.72766	0.704964	0.737467	0.737467
1805	0.91954	0.794872	0.585987	0.894118	0.47619	0.723404	0.697568	0.734141	0.734141
1810	0.91954	0.794872	0.593548	0.894118	0.523077	0.731915	0.705578	0.745031	0.745031
1815	0.91954	0.794872	0.598726	0.894118	0.507937	0.731915	0.70891	0.743038	0.743038
1820	0.91954	0.794872	0.598726	0.894118	0.507937	0.731915	0.70891	0.743038	0.743038
1825	0.91954	0.794872	0.594937	0.894118	0.483871	0.72766	0.704964	0.737467	0.737467
1830	0.91954	0.78481	0.588235	0.894118	0.545455	0.731915	0.702646	0.746432	0.746432
1835	0.91954	0.794872	0.585987	0.894118	0.47619	0.723404	0.697568	0.734141	0.734141
1840	0.91954	0.794872	0.589744	0.894118	0.5	0.72766	0.701562	0.739655	0.739655
1845	0.91954	0.794872	0.576923	0.894118	0.46875	0.719149	0.690247	0.730841	0.730841
1850	0.91954	0.794872	0.598726	0.894118	0.507937	0.731915	0.70891	0.743038	0.743038
1855	0.91954	0.794872	0.598726	0.894118	0.507937	0.731915	0.70891	0.743038	0.743038
1860	0.91954	0.794872	0.575163	0.894118	0.477612	0.719149	0.685575	0.732261	0.732261
1865	0.91954	0.794872	0.589744	0.894118	0.5	0.72766	0.701562	0.739655	0.739655
1870	0.91954	0.794872	0.594937	0.894118	0.483871	0.72766	0.704964	0.737467	0.737467
1875	0.91954	0.794872	0.585987	0.894118	0.47619	0.723404	0.697568	0.734141	0.734141
1880	0.91954	0.794872	0.576923	0.894118	0.46875	0.719149	0.690247	0.730841	0.730841
1885	0.91954	0.794872	0.576923	0.894118	0.46875	0.719149	0.690247	0.730841	0.730841
1890	0.91954	0.794872	0.585987	0.894118	0.47619	0.723404	0.697568	0.734141	0.734141
1895	0.91954	0.794872	0.585987	0.894118	0.47619	0.723404	0.697568	0.734141	0.734141
1900	0.91954	0.794872	0.585987	0.894118	0.47619	0.723404	0.697568	0.734141	0.734141
1905	0.91954	0.794872	0.594937	0.894118	0.483871	0.72766	0.704964	0.737467	0.737467
1910	0.91954	0.794872	0.585987	0.894118	0.47619	0.723404	0.697568	0.734141	0.734141
1915	0.91954	0.794872	0.593548	0.894118	0.461538	0.723404	0.694288	0.732723	0.732723
1920	0.91954	0.794872	0.594937	0.894118	0.483871	0.72766	0.704964	0.737467	0.737467
1925	0.91954	0.794872	0.593548	0.894118	0.492308	0.72766	0.699933	0.738877	0.738877
1930	0.91954	0.794872	0.589744	0.894118	0.46875	0.723404	0.695904	0.733405	0.733405
1935	0.91954	0.794872	0.598726	0.894118	0.507937	0.731915	0.70891	0.743038	0.743038
1940	0.91954	0.794872	0.594937	0.894118	0.483871	0.72766	0.704964	0.737467	0.737467
1945	0.91954	0.794872	0.598726	0.894118	0.507937	0.731915	0.70891	0.743038	0.743038
1950	0.91954	0.794872	0.585987	0.894118	0.47619	0.723404	0.697568	0.734141	0.734141
1955	0.91954	0.794872	0.598726	0.894118	0.47619	0.72766	0.703239	0.736689	0.736689
1960	0.91954	0.794872	0.585987	0.894118	0.47619	0.723404	0.697568	0.734141	0.734141
1965	0.91954	0.794872	0.580645	0.894118	0.461538	0.719149	0.688644	0.730143	0.730143
1970	0.91954	0.794872	0.580645	0.894118	0.492308	0.723404	0.694288	0.736297	0.736297
1975	0.91954	0.794872	0.585987	0.894118	0.47619	0.723404	0.697568	0.734141	0.734141
1980	0.91954	0.794872	0.585987	0.894118	0.47619	0.723404	0.697568	0.734141	0.734141
1985	0.91954	0.794872	0.593548	0.894118	0.523077	0.731915	0.705578	0.745031	0.745031
1990	0.91954	0.794872	0.589744	0.894118	0.5	0.72766	0.701562	0.739655	0.739655
1995	0.91954	0.794872	0.589744	0.894118	0.5	0.72766	0.701562	0.739655	0.739655
2000	0.91954	0.794872	0.585987	0.894118	0.47619	0.723404	0.697568	0.734141	0.734141

## Sheet: SGD
Number of features	Pre-vaccination	ChAdOx1-Onset	MenACWY-Onset	ChAdOx1-7D	MenACWY-7D	ACC	MCC	Macro F1	Weighted F1
5	0.333333	0.208333	0.595745	0.285714	0.21875	0.355556	0.201171	0.328375	0.344899
10	0.329114	0.3	0.627907	0.228571	0.307692	0.372222	0.222936	0.358657	0.380158
15	0.513514	0.16	0.64	0.205882	0.205882	0.383333	0.229063	0.345056	0.360386
20	0.542373	0.366197	0.697674	0.15873	0.469136	0.461111	0.324226	0.446822	0.470003
25	0.5625	0.363636	0.567901	0.150943	0.494118	0.444444	0.305704	0.42782	0.443283
30	0.417582	0.21875	0.488372	0.272727	0.113208	0.327778	0.174701	0.302128	0.306141
35	0.5	0.269231	0.54902	0.328358	0.38806	0.427778	0.284466	0.406934	0.416387
40	0.405405	0.214286	0.58427	0.393939	0.453333	0.427778	0.286416	0.410247	0.426076
45	0.521739	0.173913	0.634146	0.354167	0.328358	0.422222	0.295781	0.402465	0.415345
50	0.6	0.240964	0.461538	0.275862	0.419753	0.394444	0.245505	0.399623	0.402944
55	0.6	0.246575	0.522727	0.31746	0.5	0.438889	0.296912	0.437353	0.445161
60	0.72	0.135593	0.537634	0.358974	0.475	0.444444	0.303092	0.44544	0.449265
65	0.551724	0.238806	0.461538	0.412698	0.54321	0.444444	0.30079	0.441595	0.445697
70	0.608696	0.307692	0.55814	0.472727	0.588235	0.516667	0.394635	0.507098	0.512989
75	0.621622	0.305085	0.338462	0.395604	0.507042	0.438889	0.323289	0.433563	0.425885
80	0.666667	0.208333	0.580645	0.444444	0.574713	0.511111	0.389818	0.49496	0.502196
85	0.571429	0.277778	0.505747	0.363636	0.583333	0.461111	0.327321	0.460385	0.468522
90	0.545455	0.172414	0.390244	0.375	0.567568	0.416667	0.277111	0.410136	0.413164
95	0.472222	0.289474	0.324324	0.295082	0.441558	0.366667	0.215542	0.364532	0.363593
100	0.566038	0.233333	0.484211	0.384615	0.432432	0.422222	0.275818	0.420126	0.423007
105	0.586207	0.333333	0.493827	0.438356	0.536585	0.477778	0.349021	0.477662	0.479781
110	0.545455	0.282051	0.16129	0.23913	0.520548	0.338889	0.193498	0.349695	0.340127
115	0.611111	0.262295	0.505747	0.387097	0.461538	0.455556	0.319976	0.445558	0.448245
120	0.553846	0.2	0.4	0.372093	0.53125	0.416667	0.277756	0.411438	0.413364
125	0.575758	0.21978	0.432432	0.385965	0.5	0.411111	0.27424	0.422787	0.424183
130	0.596491	0.263158	0.421053	0.292683	0.550725	0.411111	0.274583	0.424822	0.428512
135	0.535714	0.3	0.466667	0.45	0.621622	0.477778	0.349017	0.474801	0.479753
140	0.574713	0.231884	0.45	0.285714	0.533333	0.433333	0.301312	0.415129	0.421705
145	0.619718	0.294118	0.465753	0.338462	0.60241	0.472222	0.347412	0.464092	0.469004
150	0.581818	0.164706	0.357143	0.492308	0.619718	0.422222	0.280867	0.443139	0.440397
155	0.634921	0.333333	0.513514	0.313725	0.477273	0.455556	0.324485	0.454553	0.458488
160	0.484848	0.325581	0.564103	0.230769	0.564103	0.444444	0.310997	0.433881	0.452049
165	0.491228	0.275862	0.494382	0.210526	0.514286	0.4	0.250485	0.397257	0.411036
170	0.611111	0.278481	0.547368	0.146341	0.575342	0.461111	0.326759	0.431729	0.447876
175	0.428571	0.2	0.511628	0.411765	0.6	0.438889	0.296878	0.430393	0.4446
180	0.617647	0.222222	0.55914	0.301887	0.540541	0.461111	0.324224	0.448287	0.459686
185	0.642857	0.245614	0.505747	0.210526	0.48	0.444444	0.310986	0.416949	0.425078
190	0.448276	0.288889	0.5	0.387097	0.454545	0.411111	0.269725	0.415761	0.423792
195	0.607143	0.30137	0.547619	0.405063	0.5	0.466667	0.339539	0.472239	0.477457
200	0.634921	0.333333	0.541176	0.293333	0.461538	0.45	0.318821	0.45286	0.458728
205	0.557377	0.282609	0.454545	0.195122	0.589744	0.427778	0.28618	0.415879	0.427149
210	0.612903	0.262295	0.539326	0.35	0.411765	0.438889	0.302965	0.435258	0.439781
215	0.627451	0.328767	0.455696	0.35	0.493506	0.438889	0.304129	0.451084	0.451094
220	0.625	0.289855	0.613636	0.47619	0.605263	0.527778	0.409009	0.521989	0.531292
225	0.597701	0.175439	0.351351	0.307692	0.4	0.388889	0.244977	0.366437	0.362595
230	0.58427	0.40678	0.533333	0.419355	0.48	0.494444	0.383655	0.484747	0.487194
235	0.595238	0.226415	0.522727	0.327273	0.55	0.472222	0.345065	0.444331	0.453722
240	0.590164	0.307692	0.47619	0.369231	0.444444	0.433333	0.294002	0.437544	0.438604
245	0.575	0.333333	0.457831	0.27907	0.571429	0.455556	0.329353	0.443333	0.449965
250	0.676923	0.282051	0.493827	0.230769	0.5	0.444444	0.306222	0.436714	0.442063
255	0.655172	0.290323	0.571429	0.474576	0.57732	0.522222	0.400266	0.513764	0.518584
260	0.590164	0.305882	0.493827	0.296296	0.481013	0.433333	0.29389	0.433436	0.439051
265	0.571429	0.30137	0.5	0.185185	0.519481	0.433333	0.304339	0.415493	0.427061
270	0.646154	0.338028	0.560976	0.363636	0.528736	0.494444	0.36754	0.487506	0.493592
275	0.626866	0.258065	0.538462	0.463415	0.56338	0.494444	0.379232	0.490037	0.494466
280	0.533333	0.135593	0.505495	0.413793	0.519481	0.438889	0.298175	0.421539	0.430067
285	0.618182	0.322581	0.590909	0.25	0.552632	0.472222	0.342668	0.466861	0.480573
290	0.46875	0.25641	0.457831	0.259259	0.444444	0.383333	0.228514	0.377339	0.386519
295	0.571429	0.34375	0.425	0.218182	0.493506	0.427778	0.292268	0.410373	0.41483
300	0.52459	0.254545	0.58427	0.409639	0.5	0.466667	0.338225	0.454609	0.465905
305	0.677966	0.453333	0.531646	0.444444	0.506667	0.516667	0.401229	0.522811	0.520639
310	0.666667	0.359551	0.41791	0.405797	0.527778	0.466667	0.349874	0.475541	0.470295
315	0.678571	0.253968	0.521739	0.438356	0.5	0.477778	0.345342	0.478527	0.479066
320	0.62069	0.268657	0.536082	0.447761	0.56338	0.488889	0.35807	0.487314	0.492183
325	0.727273	0.328767	0.493151	0.486486	0.564706	0.511111	0.395662	0.520077	0.515921
330	0.615385	0.385542	0.380952	0.309859	0.461538	0.427778	0.300805	0.430655	0.42607
335	0.6	0.26087	0.337349	0.46875	0.450704	0.4	0.254395	0.423535	0.413364
340	0.52459	0.243243	0.518519	0.366197	0.520548	0.433333	0.295804	0.434619	0.444105
345	0.5	0.372881	0.554217	0.372093	0.526316	0.466667	0.339966	0.465101	0.475528
350	0.45283	0.387097	0.564706	0.5	0.477273	0.483333	0.352575	0.476381	0.48342
355	0.625	0.178571	0.477273	0.4	0.487805	0.444444	0.304416	0.43373	0.435832
360	0.60274	0.295082	0.539326	0.321429	0.54321	0.477778	0.346298	0.460357	0.469333
365	0.548387	0.226415	0.585366	0.38961	0.604651	0.488889	0.364668	0.470886	0.485367
370	0.628571	0.235294	0.494382	0.237288	0.486486	0.427778	0.284344	0.416404	0.423855
375	0.666667	0.184615	0.47619	0.444444	0.556962	0.466667	0.334176	0.465776	0.46653
380	0.46875	0.289474	0.432432	0.307692	0.558824	0.405556	0.26891	0.411434	0.420074
385	0.675325	0.379747	0.438356	0.254545	0.552632	0.472222	0.351355	0.460121	0.461184
390	0.588235	0.230769	0.473684	0.44186	0.461538	0.45	0.324959	0.439218	0.439535
395	0.527778	0.4375	0.410959	0.365854	0.608696	0.466667	0.349083	0.470157	0.472168
400	0.553846	0.285714	0.488889	0.290323	0.475	0.427778	0.281454	0.418754	0.425848
405	0.553846	0.285714	0.488889	0.290323	0.475	0.427778	0.281454	0.418754	0.425848
410	0.647887	0.333333	0.578313	0.421053	0.5	0.505556	0.388853	0.496117	0.500561
415	0.586207	0.38806	0.473684	0.150943	0.433962	0.416667	0.270164	0.406571	0.413277
420	0.5	0.361111	0.415584	0.314286	0.541176	0.427778	0.287037	0.426432	0.430922
425	0.6	0.35	0.506667	0.352941	0.531915	0.472222	0.343242	0.468305	0.473112
430	0.520548	0.32	0.545455	0.394737	0.493151	0.466667	0.339545	0.454778	0.463075
435	0.5625	0.285714	0.560976	0.393939	0.447059	0.455556	0.31947	0.450038	0.45697
440	0.571429	0.271186	0.511628	0.229508	0.5	0.433333	0.29059	0.41675	0.427513
445	0.385965	0.297297	0.54717	0.162162	0.465116	0.411111	0.252862	0.371542	0.39253
450	0.421053	0.259259	0.541667	0.366197	0.487805	0.433333	0.286585	0.415196	0.428946
455	0.533333	0.41791	0.506329	0.217391	0.516129	0.461111	0.329312	0.438219	0.448546
460	0.610169	0.413793	0.467532	0.337349	0.481928	0.455556	0.326656	0.462154	0.462242
465	0.571429	0.208333	0.522727	0.32	0.55814	0.455556	0.320093	0.436126	0.447213
470	0.539683	0.196078	0.5	0.411765	0.564103	0.461111	0.322187	0.442326	0.45057
475	0.618182	0.47619	0.43038	0.26087	0.438356	0.438889	0.304369	0.444796	0.442601
480	0.589744	0.392857	0.588235	0.215385	0.552632	0.483333	0.359334	0.46777	0.482407
485	0.6	0.268657	0.473684	0.310345	0.505051	0.438889	0.298906	0.431547	0.436368
490	0.557377	0.28169	0.394366	0.253521	0.511628	0.4	0.256186	0.399716	0.403207
495	0.52	0.222222	0.550459	0.294118	0.43038	0.422222	0.268183	0.403436	0.4153
500	0.666667	0.098361	0.436975	0.290323	0.477612	0.394444	0.232751	0.393987	0.396716
505	0.54902	0.404255	0.457143	0.339623	0.543478	0.461111	0.335717	0.458704	0.462328
510	0.538462	0.391304	0.457143	0.339623	0.537634	0.455556	0.327773	0.452833	0.456921
515	0.521739	0.3	0.453333	0.258065	0.459459	0.4	0.257718	0.398519	0.405094
520	0.484848	0.327273	0.552632	0.328767	0.488889	0.444444	0.310508	0.436482	0.448565
525	0.666667	0.280702	0.45098	0.357143	0.560976	0.472222	0.332624	0.463293	0.463927
530	0.632911	0.269231	0.434783	0.350877	0.525	0.461111	0.32739	0.44256	0.442917
535	0.385965	0.215385	0.505495	0.173913	0.475248	0.383333	0.219685	0.351201	0.370897
540	0.545455	0.290909	0.589474	0.266667	0.525253	0.477778	0.341669	0.443551	0.459216
545	0.515152	0.322581	0.494624	0.412698	0.578947	0.472222	0.337598	0.4648	0.471943
550	0.377358	0.440678	0.5	0.349206	0.588235	0.466667	0.324792	0.451096	0.464331
555	0.333333	0.470588	0.5	0.322581	0.585366	0.461111	0.317859	0.442374	0.457631
560	0.645161	0.426667	0.506024	0.258065	0.512821	0.472222	0.341032	0.469747	0.474113
565	0.636364	0.311688	0.45	0.148148	0.506024	0.422222	0.27897	0.410445	0.417121
570	0.603774	0.408602	0.450704	0.327869	0.609756	0.477778	0.357724	0.480141	0.483403
575	0.526316	0.415094	0.574713	0.379747	0.5	0.483333	0.355568	0.479174	0.48814
580	0.551724	0.298507	0.494382	0.305085	0.505747	0.438889	0.293096	0.431089	0.438749
585	0.57971	0.16	0.517647	0.35443	0.519481	0.444444	0.311348	0.426254	0.435292
590	0.444444	0.280702	0.466667	0.342857	0.5	0.416667	0.268675	0.406934	0.415951
595	0.47619	0.212121	0.5	0.428571	0.520548	0.433333	0.292103	0.427486	0.436162
600	0.448276	0.416667	0.478873	0.352941	0.459459	0.427778	0.297921	0.431243	0.437128
605	0.553846	0.3	0.511111	0.290909	0.555556	0.461111	0.321417	0.442284	0.452716
610	0.483871	0.333333	0.333333	0.329412	0.54321	0.405556	0.267669	0.404632	0.404738
615	0.458333	0.253165	0.325581	0.231884	0.461538	0.338889	0.171551	0.3461	0.349045
620	0.5	0.26087	0.438356	0.310345	0.487395	0.422222	0.284202	0.399393	0.405583
625	0.325581	0.356164	0.425	0.434783	0.547368	0.433333	0.290773	0.417779	0.425866
630	0.647059	0.371429	0.585366	0.268657	0.520548	0.483333	0.358376	0.478612	0.488535
635	0.489796	0.411765	0.623377	0.466667	0.552632	0.511111	0.401371	0.508847	0.520827
640	0.439024	0.333333	0.582278	0.376471	0.535211	0.45	0.324159	0.453264	0.468537
645	0.333333	0.337662	0.607595	0.289474	0.581395	0.444444	0.308697	0.429892	0.454933
650	0.4	0.326923	0.552632	0.3125	0.5	0.416667	0.282676	0.418411	0.434651
655	0.418605	0.395062	0.56	0.285714	0.52381	0.438889	0.305159	0.436638	0.453023
660	0.384615	0.333333	0.54321	0.342105	0.43299	0.416667	0.27086	0.407251	0.420558
665	0.553846	0.394737	0.631579	0.453333	0.588235	0.522222	0.414375	0.524346	0.536054
670	0.440678	0.245614	0.481928	0.333333	0.481928	0.405556	0.258549	0.396696	0.407192
675	0.553846	0.294118	0.571429	0.338028	0.555556	0.466667	0.336815	0.462595	0.47524
680	0.407407	0.384615	0.526316	0.153846	0.594595	0.427778	0.29675	0.413356	0.434654
685	0.508475	0.4	0.436782	0.337662	0.527778	0.438889	0.300977	0.442139	0.445796
690	0.528302	0.352941	0.606742	0.376812	0.518519	0.483333	0.351208	0.476663	0.489157
695	0.553846	0.40625	0.574468	0.225806	0.453333	0.455556	0.316134	0.442741	0.454604
700	0.689655	0.373333	0.432432	0.38961	0.526316	0.472222	0.349197	0.482269	0.477287
705	0.509091	0.529412	0.615385	0.358974	0.617284	0.527778	0.415247	0.526029	0.540195
710	0.5	0.4375	0.55	0.337662	0.481928	0.461111	0.329294	0.461418	0.470424
715	0.485714	0.230769	0.42	0.259259	0.5	0.4	0.242909	0.379149	0.387327
720	0.423077	0.411765	0.514286	0.367816	0.506024	0.444444	0.31764	0.444594	0.454502
725	0.608696	0.318841	0.534884	0.333333	0.487805	0.466667	0.332179	0.456712	0.462852
730	0.615385	0.483516	0.619048	0.37037	0.582278	0.538889	0.427681	0.53412	0.543789
735	0.537313	0.410256	0.371429	0.289855	0.473684	0.416667	0.281557	0.416508	0.414969
740	0.509804	0.266667	0.504854	0.314286	0.526316	0.433333	0.284614	0.424385	0.435111
745	0.541667	0.285714	0.475	0.363636	0.54321	0.438889	0.305265	0.441845	0.448014
750	0.575758	0.322581	0.405797	0.272727	0.515464	0.427778	0.291252	0.418465	0.420725
755	0.580645	0.371429	0.6	0.366197	0.567164	0.5	0.377509	0.497087	0.508531
760	0.545455	0.310345	0.571429	0.285714	0.494118	0.472222	0.337758	0.441412	0.45415
765	0.619718	0.421053	0.447059	0.289474	0.478873	0.45	0.318799	0.451235	0.451091
770	0.518519	0.320988	0.619048	0.218182	0.465116	0.438889	0.296373	0.42837	0.446334
775	0.647887	0.380952	0.588235	0.238095	0.487179	0.488889	0.365525	0.46847	0.478469
780	0.647887	0.390805	0.588235	0.205128	0.487179	0.488889	0.367019	0.463847	0.474781
785	0.558824	0.222222	0.479167	0.347826	0.465753	0.427778	0.283399	0.414758	0.419948
790	0.477612	0.34375	0.494382	0.388889	0.441176	0.433333	0.294605	0.429162	0.434363
795	0.382979	0.277778	0.505495	0.307692	0.4	0.383333	0.222498	0.374789	0.387011
800	0.4	0.351351	0.457831	0.358974	0.564706	0.433333	0.292955	0.426573	0.43686
805	0.518519	0.310345	0.55	0.288889	0.487179	0.427778	0.293173	0.430986	0.443164
810	0.423077	0.358974	0.547619	0.346667	0.478873	0.433333	0.29548	0.431042	0.443818
815	0.47619	0.379747	0.513514	0.40625	0.525	0.461111	0.332594	0.46014	0.467716
820	0.519481	0.342857	0.5	0.291667	0.494118	0.444444	0.309144	0.429624	0.438267
825	0.518519	0.377358	0.588235	0.372093	0.536585	0.483333	0.359435	0.478558	0.490554
830	0.603175	0.4	0.478873	0.291667	0.53012	0.466667	0.34511	0.460767	0.464911
835	0.470588	0.324324	0.517647	0.197183	0.481013	0.4	0.249094	0.398151	0.412868
840	0.470588	0.363636	0.518519	0.197183	0.475	0.405556	0.258197	0.404985	0.418933
845	0.576271	0.371429	0.444444	0.314286	0.525	0.444444	0.307061	0.446286	0.448953
850	0.509091	0.4	0.56	0.297872	0.393939	0.422222	0.294677	0.432181	0.440952
855	0.507042	0.441558	0.617284	0.218182	0.605263	0.494444	0.372445	0.477866	0.498051
860	0.580645	0.392857	0.506667	0.373333	0.543478	0.483333	0.359914	0.479396	0.483883
865	0.541667	0.411765	0.452381	0.373333	0.423529	0.433333	0.290871	0.440535	0.439573
870	0.533333	0.303797	0.405405	0.242424	0.444444	0.383333	0.234108	0.385881	0.389117
875	0.553846	0.405797	0.511628	0.434783	0.56338	0.494444	0.370739	0.493887	0.498008
880	0.52459	0.244898	0.52381	0.410256	0.545455	0.466667	0.336161	0.449802	0.458806
885	0.482759	0.170213	0.52381	0.372093	0.470588	0.422222	0.282787	0.403892	0.414961
890	0.535714	0.344828	0.258065	0.322581	0.516129	0.4	0.26144	0.395463	0.388238
895	0.521739	0.333333	0.483516	0.326531	0.517647	0.45	0.308419	0.436553	0.443751
900	0.458333	0.34	0.428571	0.305556	0.542857	0.405556	0.273482	0.415063	0.422657
905	0.548387	0.340909	0.376812	0.289855	0.444444	0.394444	0.256202	0.400081	0.398785
910	0.472727	0.243243	0.5	0.428571	0.469136	0.422222	0.279271	0.422736	0.429599
915	0.472727	0.243243	0.5	0.428571	0.469136	0.422222	0.279271	0.422736	0.429599
920	0.561404	0.385542	0.493827	0.415094	0.534884	0.477778	0.34785	0.47815	0.481092
925	0.596491	0.28125	0.481928	0.388889	0.5	0.45	0.312294	0.449712	0.452204
930	0.542373	0.257143	0.422535	0.379747	0.518519	0.422222	0.286959	0.424063	0.426252
935	0.542373	0.253521	0.422535	0.358974	0.493827	0.411111	0.272671	0.414246	0.416502
940	0.590164	0.346667	0.426966	0.357143	0.531646	0.45	0.309446	0.450517	0.450744
945	0.507937	0.258065	0.47191	0.363636	0.529412	0.444444	0.300122	0.426192	0.433561
950	0.48	0.368421	0.540541	0.305556	0.477273	0.433333	0.295808	0.434358	0.445656
955	0.566038	0.24	0.447368	0.333333	0.483516	0.416667	0.279733	0.414051	0.417698
960	0.566038	0.24	0.447368	0.333333	0.483516	0.416667	0.279733	0.414051	0.417698
965	0.553846	0.253521	0.356164	0.351351	0.493506	0.4	0.258361	0.401678	0.399676
970	0.523077	0.28125	0.493827	0.388889	0.512821	0.444444	0.308846	0.439973	0.446404
975	0.4	0.31746	0.405405	0.372549	0.419753	0.383333	0.244058	0.383034	0.386203
980	0.571429	0.315789	0.577778	0.449438	0.470588	0.483333	0.362321	0.477004	0.482918
985	0.6	0.348837	0.454545	0.440678	0.545455	0.466667	0.332831	0.477903	0.476996
990	0.553846	0.5	0.567901	0.310345	0.568182	0.511111	0.388874	0.500055	0.510326
995	0.646154	0.457831	0.54321	0.304348	0.611765	0.527778	0.413239	0.512662	0.519947
1000	0.418605	0.30303	0.385542	0.277778	0.458333	0.372222	0.211337	0.368658	0.374361
1005	0.529412	0.372881	0.591837	0.363636	0.521739	0.488889	0.360378	0.475901	0.487637
1010	0.523077	0.333333	0.588235	0.366667	0.527778	0.472222	0.342598	0.467818	0.480307
1015	0.461538	0.337079	0.506667	0.345679	0.444444	0.411111	0.279267	0.419081	0.427301
1020	0.538462	0.350515	0.469136	0.295082	0.492754	0.422222	0.285869	0.42919	0.434929
1025	0.5625	0.323232	0.394737	0.24	0.507042	0.405556	0.268293	0.405502	0.408447
1030	0.52	0.421053	0.54321	0.246154	0.5	0.45	0.311603	0.446083	0.457723
1035	0.539683	0.285714	0.42	0.235294	0.433735	0.394444	0.233724	0.382885	0.387007
1040	0.566667	0.280702	0.568182	0.25	0.585859	0.477778	0.342548	0.450282	0.466229
1045	0.5	0.269231	0.5625	0.314286	0.538462	0.455556	0.316802	0.436896	0.45182
1050	0.515152	0.285714	0.57732	0.225806	0.494624	0.45	0.308297	0.419723	0.436421
1055	0.48	0.346154	0.597701	0.4	0.333333	0.438889	0.317026	0.431438	0.439454
1060	0.592593	0.310345	0.577778	0.5	0.567568	0.516667	0.400043	0.509657	0.515847
1065	0.588235	0.329412	0.47619	0.271186	0.46875	0.427778	0.291928	0.426755	0.431471
1070	0.488372	0.425	0.567901	0.045455	0.492754	0.438889	0.311024	0.403896	0.424698
1075	0.46875	0.264706	0.45	0.329114	0.57971	0.416667	0.278877	0.418456	0.428448
1080	0.575758	0.438356	0.541176	0.290323	0.540541	0.483333	0.355668	0.477231	0.485944
1085	0.483871	0.342105	0.597701	0.338028	0.40625	0.438889	0.303553	0.433591	0.445615
1090	0.392157	0.196078	0.455696	0.329412	0.446809	0.377778	0.225414	0.36403	0.374791
1095	0.5	0.246154	0.469136	0.246154	0.387097	0.372222	0.212365	0.369708	0.377378
1100	0.647887	0.507937	0.666667	0.307692	0.519481	0.538889	0.426467	0.529933	0.541186
1105	0.603175	0.37931	0.488372	0.358974	0.4	0.444444	0.308742	0.445966	0.445178
1110	0.571429	0.418605	0.512821	0.214286	0.452381	0.438889	0.301165	0.433904	0.441467
1115	0.571429	0.4	0.525	0.185185	0.470588	0.438889	0.299579	0.43044	0.440534
1120	0.4375	0.344828	0.551724	0.297297	0.467532	0.427778	0.28577	0.419776	0.433809
1125	0.566038	0.394366	0.456522	0.461538	0.454545	0.461111	0.329124	0.466602	0.463157
1130	0.55	0.350877	0.547619	0.16	0.516854	0.455556	0.321953	0.42507	0.440323
1135	0.533333	0.305556	0.568182	0.222222	0.422535	0.427778	0.287096	0.410366	0.423584
1140	0.6	0.235294	0.528736	0.142857	0.53012	0.444444	0.307594	0.407401	0.422422
1145	0.506667	0.166667	0.568421	0.31746	0.43038	0.427778	0.283969	0.397919	0.411547
1150	0.486486	0.320988	0.561798	0.235294	0.4	0.416667	0.275582	0.400913	0.414245
1155	0.564103	0.457831	0.526316	0.27451	0.5	0.477778	0.35909	0.464552	0.471886
1160	0.591549	0.457143	0.528736	0.188679	0.556962	0.483333	0.353992	0.464614	0.475484
1165	0.591549	0.463768	0.615385	0.371429	0.583333	0.527778	0.418115	0.525093	0.535788
1170	0.571429	0.359551	0.533333	0.235294	0.439024	0.433333	0.297918	0.427726	0.436456
1175	0.56338	0.327273	0.617284	0.347826	0.47619	0.477778	0.351031	0.466391	0.478383
1180	0.53125	0.377358	0.58	0.271186	0.52381	0.477778	0.340736	0.456721	0.470727
1185	0.535714	0.241379	0.5	0.305085	0.505495	0.433333	0.282802	0.417535	0.427106
1190	0.586207	0.507042	0.52381	0.285714	0.52381	0.488889	0.359425	0.485316	0.491106
1195	0.581818	0.507042	0.493827	0.305085	0.531915	0.488889	0.359349	0.483937	0.487645
1200	0.535714	0.258065	0.483516	0.352941	0.457831	0.422222	0.272943	0.417614	0.42298
1205	0.626506	0.31746	0.475	0.25	0.581395	0.477778	0.353697	0.450072	0.457262
1210	0.642857	0.305085	0.541667	0.32	0.432432	0.45	0.310127	0.448408	0.452771
1215	0.636364	0.342857	0.541667	0.350877	0.422535	0.466667	0.330644	0.45886	0.461541
1220	0.622951	0.387097	0.528736	0.27451	0.382353	0.444444	0.310764	0.439129	0.442234
1225	0.597403	0.369231	0.610526	0.2	0.438356	0.472222	0.340396	0.443103	0.456537
1230	0.491803	0.419753	0.60241	0.05	0.526316	0.461111	0.326065	0.418056	0.441702
1235	0.483871	0.368421	0.568182	0.044444	0.516854	0.433333	0.287413	0.396354	0.418995
1240	0.483871	0.333333	0.493151	0.235294	0.465753	0.4	0.259377	0.402281	0.413139
1245	0.45	0.285714	0.466019	0.088889	0.492754	0.388889	0.234048	0.356675	0.373617
1250	0.518519	0.272727	0.561404	0.222222	0.419753	0.427778	0.27209	0.398925	0.412775
1255	0.603774	0.329114	0.494118	0.371429	0.575342	0.466667	0.335464	0.474755	0.479587
1260	0.372093	0.338462	0.404255	0.373333	0.554217	0.416667	0.265712	0.408472	0.416016
1265	0.472727	0.360656	0.482759	0.430769	0.5	0.455556	0.314921	0.449382	0.454019
1270	0.545455	0.254545	0.519231	0.245614	0.516854	0.438889	0.287679	0.41634	0.428786
1275	0.481481	0.4	0.534884	0.4	0.564706	0.483333	0.355675	0.476214	0.485864
1280	0.6	0.282051	0.506024	0.235294	0.564103	0.45	0.3147	0.437494	0.44821
1285	0.644068	0.356164	0.425	0.294118	0.475	0.433333	0.293446	0.43887	0.43725
1290	0.550725	0.376812	0.454545	0.4	0.571429	0.477778	0.345027	0.470702	0.473322
1295	0.571429	0.393939	0.454545	0.357143	0.55	0.472222	0.338933	0.465411	0.467774
1300	0.472727	0.315789	0.457627	0.355556	0.454545	0.416667	0.262516	0.411249	0.416342
1305	0.703704	0.4	0.518519	0.35443	0.507042	0.483333	0.361128	0.496739	0.496663
1310	0.4	0.351648	0.461538	0.296296	0.5	0.411111	0.265308	0.401897	0.412698
1315	0.368421	0.282609	0.44898	0.296296	0.487179	0.383333	0.223331	0.376697	0.388753
1320	0.518519	0.38961	0.475	0.356164	0.526316	0.45	0.316497	0.453122	0.458239
1325	0.507042	0.264151	0.547368	0.285714	0.470588	0.438889	0.294203	0.414973	0.42785
1330	0.521739	0.237288	0.527473	0.327273	0.534884	0.45	0.308447	0.429731	0.44167
1335	0.491228	0.309859	0.478261	0.357143	0.47619	0.427778	0.278196	0.422536	0.428818
1340	0.491228	0.285714	0.482759	0.385965	0.487805	0.427778	0.281402	0.426694	0.433015
1345	0.545455	0.273973	0.468085	0.133333	0.487805	0.405556	0.251281	0.38173	0.393663
1350	0.382979	0.32	0.5	0.301887	0.5	0.405556	0.262088	0.400973	0.415128
1355	0.571429	0.348837	0.470588	0.341463	0.494118	0.45	0.313188	0.445287	0.448352
1360	0.292683	0.361111	0.422535	0.395833	0.475	0.4	0.265025	0.389433	0.397853
1365	0.415094	0.333333	0.505051	0.230769	0.416667	0.394444	0.237476	0.380183	0.393231
1370	0.44	0.262295	0.597938	0.352941	0.41791	0.427778	0.286718	0.414217	0.429119
1375	0.617647	0.325	0.470588	0.360656	0.424242	0.438889	0.303858	0.439627	0.438711
1380	0.586207	0.272727	0.410959	0.342105	0.528736	0.427778	0.290466	0.428147	0.429202
1385	0.539683	0.361446	0.506329	0.218182	0.6	0.455556	0.322746	0.445128	0.458452
1390	0.539683	0.361446	0.467532	0.25	0.592593	0.45	0.316657	0.442251	0.451938
1395	0.535714	0.396396	0.540541	0.333333	0.430769	0.444444	0.327075	0.447351	0.453799
1400	0.481481	0.419048	0.444444	0.285714	0.520548	0.433333	0.307335	0.430247	0.436635
1405	0.5	0.405797	0.482143	0.153846	0.416667	0.422222	0.270722	0.391691	0.401393
1410	0.545455	0.387097	0.563107	0.157895	0.5	0.472222	0.337842	0.430711	0.446085
1415	0.634921	0.383562	0.422222	0.166667	0.511628	0.438889	0.293709	0.4238	0.427175
1420	0.557377	0.27957	0.5	0.238095	0.473684	0.416667	0.272635	0.409745	0.419187
1425	0.52459	0.282609	0.43038	0.173913	0.463415	0.383333	0.232372	0.374981	0.383247
1430	0.508475	0.253521	0.487805	0.229508	0.436782	0.388889	0.233892	0.383218	0.393512
1435	0.517241	0.194444	0.469136	0.327273	0.425532	0.388889	0.232791	0.386725	0.39295
1440	0.545455	0.269231	0.547368	0.344828	0.6	0.488889	0.354455	0.461376	0.4743
1445	0.551724	0.085106	0.475248	0.327869	0.516129	0.422222	0.268641	0.391215	0.400792
1450	0.56	0.257143	0.511628	0.338983	0.4	0.422222	0.281484	0.413551	0.418565
1455	0.56	0.25	0.511628	0.280702	0.4	0.411111	0.267448	0.400466	0.407542
1460	0.575342	0.215385	0.511628	0.338462	0.366197	0.411111	0.267126	0.401403	0.405595
1465	0.380952	0.230769	0.58427	0.457143	0.55814	0.466667	0.331733	0.442255	0.459565
1470	0.392857	0.225806	0.446429	0.3125	0.30303	0.35	0.178229	0.336124	0.342366
1475	0.626866	0.405405	0.469388	0.307692	0.609756	0.5	0.371524	0.483821	0.488053
1480	0.470588	0.327869	0.365854	0.2	0.495413	0.4	0.24786	0.371945	0.377632
1485	0.53125	0.142857	0.453333	0.320988	0.380952	0.372222	0.22223	0.365876	0.370422
1490	0.561404	0.258065	0.466019	0.244898	0.426966	0.405556	0.244861	0.39147	0.397513
1495	0.514286	0.3	0.495413	0.346154	0.405797	0.427778	0.279239	0.41233	0.417339
1500	0.5625	0.347826	0.484211	0.25	0.394737	0.416667	0.265841	0.407855	0.412405
1505	0.542373	0.363636	0.485981	0.304348	0.390244	0.427778	0.273801	0.417316	0.420558
1510	0.537313	0.363636	0.515464	0.28	0.55	0.466667	0.327821	0.449283	0.459772
1515	0.46875	0.172414	0.455446	0.115385	0.423529	0.355556	0.183841	0.327105	0.341753
1520	0.485714	0.103448	0.411215	0.076923	0.356164	0.316667	0.136357	0.286693	0.298539
1525	0.551724	0.333333	0.482759	0.214286	0.390805	0.4	0.244944	0.394581	0.400785
1530	0.625	0.169492	0.463158	0.328358	0.4	0.405556	0.253437	0.397202	0.398541
1535	0.535714	0.205882	0.382022	0.346667	0.333333	0.355556	0.194137	0.360724	0.357509
1540	0.517241	0.289855	0.526316	0.257143	0.390805	0.394444	0.245281	0.396272	0.405774
1545	0.611111	0.1	0.491228	0.363636	0.245614	0.405556	0.26217	0.362318	0.361607
1550	0.550725	0.255319	0.517857	0.371429	0.290323	0.422222	0.27768	0.39713	0.398788
1555	0.557377	0.3125	0.528736	0.390805	0.327869	0.427778	0.294984	0.423457	0.424965
1560	0.453333	0.170213	0.626263	0.309859	0.323529	0.411111	0.266263	0.376639	0.393103
1565	0.459459	0.170213	0.608696	0.30303	0.395062	0.416667	0.270848	0.387292	0.404658
1570	0.472222	0.226415	0.574468	0.294118	0.328767	0.4	0.249914	0.379198	0.391495
1575	0.470588	0.272727	0.673913	0.447059	0.450704	0.488889	0.37048	0.462998	0.478953
1580	0.44	0.229508	0.554622	0.492754	0.393443	0.444444	0.301384	0.422065	0.429526
1585	0.56	0.419355	0.43956	0.222222	0.435897	0.427778	0.283518	0.415407	0.418203
1590	0.578947	0.412698	0.479167	0.226415	0.388889	0.433333	0.290646	0.417223	0.420368
1595	0.484848	0.25	0.519481	0.358209	0.489362	0.433333	0.29411	0.42038	0.430757
1600	0.507937	0.321839	0.450704	0.352941	0.5	0.427778	0.291736	0.426684	0.431234
1605	0.512821	0.204082	0.494845	0.285714	0.4	0.405556	0.2548	0.379492	0.387976
1610	0.5	0.139535	0.404762	0.346154	0.376238	0.377778	0.223302	0.353338	0.355216
1615	0.527473	0.218182	0.408163	0.243902	0.346667	0.377778	0.224465	0.348877	0.351171
1620	0.509091	0.253968	0.426966	0.338028	0.512195	0.411111	0.260462	0.40805	0.413071
1625	0.514286	0.357143	0.615385	0.238806	0.473684	0.455556	0.3194	0.439861	0.456713
1630	0.514286	0.339623	0.630435	0.30303	0.481013	0.472222	0.339541	0.453677	0.469804
1635	0.447761	0.327273	0.541176	0.342105	0.337662	0.405556	0.260059	0.399196	0.407376
1640	0.523077	0.235294	0.385542	0.38961	0.428571	0.4	0.252694	0.392419	0.390634
1645	0.56338	0.192308	0.4	0.441558	0.4	0.411111	0.268533	0.399449	0.395172
1650	0.482759	0.225806	0.505263	0.383562	0.472222	0.422222	0.275525	0.413922	0.422594
1655	0.5625	0.311688	0.333333	0.27907	0.5	0.416667	0.291467	0.397318	0.395205
1660	0.459016	0.290323	0.45	0.301887	0.442308	0.4	0.246964	0.388707	0.395741
1665	0.517241	0.259259	0.444444	0.41791	0.46	0.427778	0.283488	0.419771	0.421343
1670	0.606061	0.275862	0.447059	0.304348	0.419048	0.422222	0.274152	0.410475	0.411124
1675	0.492754	0.296296	0.47619	0.321429	0.412371	0.411111	0.261604	0.399808	0.405548
1680	0.463768	0.27451	0.444444	0.349206	0.416667	0.4	0.250099	0.389719	0.394203
1685	0.457143	0.28	0.439024	0.3	0.408163	0.388889	0.235275	0.376866	0.382589
1690	0.463768	0.323529	0.44186	0.419355	0.48	0.427778	0.28545	0.425703	0.428632
1695	0.465753	0.290909	0.456522	0.405797	0.478873	0.427778	0.286759	0.419571	0.424284
1700	0.56338	0.05	0.455446	0.291667	0.44	0.405556	0.250198	0.360098	0.367689
1705	0.588235	0.05	0.455446	0.36	0.455446	0.422222	0.271173	0.381825	0.3866
1710	0.588235	0.05	0.455446	0.36	0.455446	0.422222	0.271173	0.381825	0.3866
1715	0.6	0.093023	0.484848	0.4	0.435897	0.433333	0.29079	0.402754	0.406275
1720	0.605263	0.125	0.485981	0.392857	0.410959	0.433333	0.28886	0.404012	0.40641
1725	0.527778	0.285714	0.505495	0.4	0.34375	0.422222	0.282137	0.412547	0.414367
1730	0.580645	0.315789	0.469136	0.466667	0.469136	0.455556	0.320321	0.460275	0.458576
1735	0.391304	0.372881	0.452381	0.361702	0.415584	0.4	0.257191	0.398771	0.404471
1740	0.490566	0.347826	0.379747	0.380952	0.4	0.394444	0.249573	0.399818	0.396563
1745	0.425532	0.37037	0.383562	0.422222	0.347826	0.388889	0.251039	0.389902	0.386209
1750	0.560976	0.1	0.329114	0.344828	0.475248	0.4	0.256598	0.362033	0.36037
1755	0.580645	0.258065	0.408602	0.363636	0.454545	0.416667	0.263556	0.413099	0.411692
1760	0.597403	0.228571	0.315789	0.37037	0.40625	0.383333	0.230917	0.383677	0.374872
1765	0.613333	0.273973	0.333333	0.346154	0.375	0.388889	0.237103	0.388359	0.379189
1770	0.6	0.344828	0.314286	0.31746	0.457143	0.405556	0.27082	0.406743	0.398986
1775	0.594595	0.342857	0.378378	0.41791	0.56	0.461111	0.336017	0.458748	0.454659
1780	0.558824	0.142857	0.576923	0.433333	0.465116	0.472222	0.335952	0.435411	0.44503
1785	0.56	0.217391	0.504673	0.333333	0.5	0.455556	0.314934	0.42308	0.431297
1790	0.56338	0.148148	0.396552	0.347826	0.410959	0.388889	0.22702	0.373373	0.37305
1795	0.517241	0.21875	0.44898	0.384615	0.477273	0.416667	0.260952	0.409372	0.413486
1800	0.607143	0.333333	0.387755	0.382979	0.493827	0.433333	0.284262	0.441007	0.436488
1805	0.526316	0.324324	0.446602	0.407407	0.472222	0.433333	0.284726	0.435374	0.43633
1810	0.588235	0.307692	0.405405	0.40625	0.447368	0.427778	0.292471	0.43099	0.426646
1815	0.53125	0.293333	0.346667	0.472222	0.513514	0.427778	0.292689	0.431397	0.425557
1820	0.4	0.196721	0.356164	0.375	0.463768	0.361111	0.22471	0.358331	0.361645
1825	0.492308	0.204082	0.38961	0.380952	0.45283	0.4	0.251396	0.383956	0.3851
1830	0.464286	0.237288	0.363636	0.424242	0.395604	0.377778	0.216494	0.377011	0.374071
1835	0.412698	0.175439	0.363636	0.40625	0.363636	0.35	0.182761	0.344332	0.34414
1840	0.6	0.245614	0.45977	0.271186	0.413793	0.411111	0.261499	0.398073	0.401198
1845	0.5	0.382353	0.282609	0.410256	0.432432	0.388889	0.234399	0.40153	0.39132
1850	0.530612	0.315789	0.282609	0.418605	0.447368	0.388889	0.236542	0.398997	0.388843
1855	0.622951	0.4	0.35	0.465753	0.444444	0.45	0.315183	0.45663	0.443947
1860	0.596491	0.322581	0.273973	0.481013	0.449438	0.422222	0.283945	0.424699	0.409319
1865	0.618182	0.297297	0.25641	0.515152	0.413793	0.405556	0.257449	0.420167	0.401163
1870	0.571429	0.329114	0.282353	0.46875	0.361446	0.383333	0.226329	0.402618	0.386581
1875	0.47619	0.25	0.422535	0.410714	0.405063	0.394444	0.267618	0.392901	0.393598
1880	0.594595	0.338028	0.328358	0.453333	0.438356	0.433333	0.308004	0.430534	0.418909
1885	0.580645	0.376812	0.516129	0.38806	0.463768	0.466667	0.332711	0.465083	0.46771
1890	0.583333	0.268293	0.324324	0.448276	0.513514	0.422222	0.28711	0.427548	0.419533
1895	0.550725	0.285714	0.413793	0.492308	0.405797	0.427778	0.287407	0.429667	0.423638
1900	0.592593	0.314286	0.417582	0.269231	0.516129	0.427778	0.276842	0.421964	0.424562
1905	0.409091	0.25	0.357143	0.410256	0.444444	0.377778	0.220162	0.374187	0.374607
1910	0.507937	0.235294	0.348837	0.382353	0.506667	0.394444	0.243207	0.396217	0.39519
1915	0.466667	0.219178	0.333333	0.382353	0.506667	0.377778	0.223008	0.38164	0.381538
1920	0.553846	0.26087	0.413043	0.315789	0.467532	0.405556	0.253004	0.402216	0.404032
1925	0.557377	0.254545	0.457627	0.290323	0.3125	0.388889	0.228428	0.374474	0.375525
1930	0.557377	0.339623	0.460177	0.40625	0.376812	0.433333	0.285283	0.428048	0.425759
1935	0.535714	0.394366	0.462963	0.285714	0.290323	0.4	0.245009	0.393816	0.393243
1940	0.526316	0.337662	0.412371	0.45614	0.472222	0.433333	0.287084	0.440942	0.43796
1945	0.567164	0.188679	0.365854	0.493506	0.444444	0.422222	0.282139	0.41193	0.404982
1950	0.575758	0.2	0.433735	0.5	0.444444	0.444444	0.310985	0.430787	0.427249
1955	0.588235	0.156863	0.433735	0.520548	0.470588	0.45	0.315481	0.433994	0.43073
1960	0.56	0.16	0.494118	0.482759	0.413043	0.438889	0.299272	0.421984	0.423117
1965	0.59375	0.290323	0.4	0.344828	0.483516	0.427778	0.281247	0.422483	0.420936
1970	0.607595	0.259259	0.419753	0.363636	0.483516	0.444444	0.309072	0.426752	0.425764
1975	0.59375	0.290323	0.4	0.344828	0.483516	0.427778	0.281247	0.422483	0.420936
1980	0.592593	0.338983	0.405797	0.338983	0.478261	0.444444	0.316679	0.430923	0.429013
1985	0.567164	0.350877	0.434783	0.337349	0.428571	0.422222	0.290635	0.423749	0.423074
1990	0.537313	0.051282	0.528302	0.387097	0.348837	0.411111	0.257405	0.370566	0.377888
1995	0.53125	0.05	0.527273	0.387097	0.309524	0.4	0.241468	0.361029	0.367452
2000	0.553191	0.210526	0.417391	0.42623	0.425	0.405556	0.24376	0.406468	0.404551

## Sheet: DT
Number of features	Pre-vaccination	ChAdOx1-Onset	MenACWY-Onset	ChAdOx1-7D	MenACWY-7D	ACC	MCC	Macro F1	Weighted F1
5	0.586207	0.372881	0.615385	0.441176	0.5	0.511111	0.38532	0.50313	0.510908
10	0.433333	0.361111	0.568182	0.387097	0.410256	0.438889	0.296174	0.431996	0.442341
15	0.701754	0.514286	0.604651	0.463768	0.435897	0.538889	0.423443	0.544071	0.54181
20	0.721311	0.461538	0.571429	0.350877	0.410959	0.505556	0.380858	0.503223	0.50212
25	0.754098	0.518519	0.597701	0.472727	0.526316	0.572222	0.466376	0.573872	0.571293
30	0.736842	0.411765	0.586957	0.542857	0.520548	0.555556	0.443624	0.559794	0.55651
35	0.631579	0.361111	0.518519	0.463768	0.419753	0.472222	0.34149	0.478946	0.476254
40	0.655738	0.383562	0.606742	0.518519	0.506024	0.533333	0.41346	0.534117	0.536074
45	0.677966	0.342857	0.602151	0.5	0.486486	0.522222	0.400156	0.521892	0.523457
50	0.561404	0.4	0.53012	0.441176	0.536585	0.494444	0.367881	0.493857	0.497954
55	0.677966	0.506329	0.493827	0.393443	0.5	0.511111	0.390659	0.514313	0.510461
60	0.655172	0.485714	0.551724	0.375	0.493827	0.511111	0.386615	0.512288	0.513647
65	0.65625	0.5	0.551724	0.5	0.467532	0.533333	0.416886	0.535101	0.531284
70	0.631579	0.293333	0.481013	0.38806	0.439024	0.438889	0.300323	0.446602	0.445807
75	0.586207	0.424242	0.516854	0.444444	0.47619	0.488889	0.356982	0.489588	0.489718
80	0.677419	0.473684	0.512195	0.40678	0.493827	0.511111	0.389658	0.512781	0.510001
85	0.555556	0.5	0.568421	0.266667	0.53012	0.494444	0.36136	0.484153	0.494788
90	0.612903	0.477612	0.55814	0.40625	0.444444	0.5	0.373485	0.49987	0.500987
95	0.516129	0.338028	0.666667	0.424242	0.486486	0.494444	0.368336	0.486311	0.500718
100	0.542373	0.307692	0.555556	0.309859	0.48	0.444444	0.304217	0.439096	0.449831
105	0.596491	0.380952	0.58427	0.430769	0.581395	0.522222	0.398934	0.514776	0.522726
110	0.644068	0.52459	0.630435	0.393939	0.585366	0.561111	0.447912	0.55568	0.563545
115	0.607143	0.424242	0.545455	0.440678	0.6	0.527778	0.402963	0.523504	0.528132
120	0.581818	0.46875	0.652174	0.272727	0.578313	0.522222	0.398224	0.510757	0.527146
125	0.607143	0.318841	0.521739	0.42623	0.414634	0.455556	0.313809	0.457717	0.457986
130	0.677419	0.412698	0.630435	0.491803	0.585366	0.566667	0.454535	0.559544	0.564715
135	0.491228	0.333333	0.531915	0.451613	0.567901	0.483333	0.348425	0.475198	0.483766
140	0.647887	0.344828	0.516854	0.375	0.410256	0.466667	0.333295	0.458965	0.458504
145	0.576271	0.363636	0.555556	0.412698	0.512195	0.488889	0.357049	0.484071	0.490022
150	0.62069	0.363636	0.574468	0.5	0.666667	0.55	0.433484	0.545092	0.551852
155	0.40678	0.352941	0.55814	0.411765	0.582278	0.472222	0.339272	0.462381	0.477237
160	0.736842	0.371429	0.580645	0.4	0.426667	0.5	0.371807	0.503117	0.502273
165	0.645161	0.361111	0.528736	0.419355	0.545455	0.5	0.374008	0.499963	0.50234
170	0.610169	0.40625	0.595238	0.419355	0.593407	0.533333	0.414527	0.524884	0.533265
175	0.576271	0.451613	0.608696	0.4	0.482759	0.511111	0.383329	0.503868	0.511205
180	0.654545	0.382353	0.555556	0.352941	0.556962	0.5	0.372148	0.500471	0.506301
185	0.642857	0.493151	0.595238	0.483871	0.541176	0.55	0.436156	0.551259	0.553319
190	0.625	0.411765	0.533333	0.4	0.554217	0.511111	0.385157	0.504863	0.508349
195	0.655738	0.298507	0.511628	0.361111	0.378378	0.438889	0.299811	0.441073	0.440336
200	0.586207	0.4	0.592593	0.466667	0.625	0.544444	0.429855	0.534093	0.542649
205	0.610169	0.380952	0.568182	0.372881	0.571429	0.511111	0.384448	0.500723	0.508811
210	0.576271	0.352941	0.555556	0.507937	0.4	0.477778	0.343523	0.478541	0.478378
215	0.727273	0.394366	0.615385	0.385965	0.48	0.527778	0.408234	0.520598	0.523817
220	0.461538	0.412698	0.630435	0.34375	0.447368	0.472222	0.337854	0.459158	0.473826
225	0.730159	0.405797	0.549451	0.363636	0.414634	0.494444	0.363796	0.492735	0.490551
230	0.622951	0.314286	0.564706	0.37931	0.627907	0.511111	0.386515	0.501832	0.511676
235	0.65625	0.410256	0.615385	0.322581	0.538462	0.511111	0.393427	0.508587	0.51804
240	0.688525	0.483871	0.629213	0.571429	0.635294	0.605556	0.504298	0.601666	0.603877
245	0.533333	0.376812	0.604651	0.461538	0.575	0.516667	0.394564	0.510267	0.520784
250	0.677419	0.349206	0.55914	0.451613	0.625	0.538889	0.419678	0.532476	0.536788
255	0.612903	0.383562	0.5	0.393443	0.5	0.477778	0.345899	0.477981	0.479083
260	0.590164	0.447368	0.627907	0.448276	0.556962	0.538889	0.422948	0.534135	0.542629
265	0.688525	0.387097	0.688889	0.444444	0.571429	0.566667	0.455044	0.556077	0.566006
270	0.603774	0.352941	0.602151	0.41791	0.556962	0.511111	0.384771	0.506748	0.515724
275	0.551724	0.351351	0.606742	0.25	0.578313	0.483333	0.350119	0.467626	0.485124
280	0.535714	0.455696	0.588235	0.40625	0.447368	0.488889	0.36172	0.486653	0.493058
285	0.603175	0.34375	0.645833	0.25	0.438356	0.472222	0.336927	0.456223	0.470348
290	0.610169	0.475	0.571429	0.451613	0.64	0.55	0.439734	0.549642	0.555641
295	0.566667	0.4	0.581395	0.305085	0.564706	0.494444	0.365118	0.483571	0.495913
300	0.566038	0.387097	0.571429	0.447761	0.531915	0.505556	0.379729	0.500848	0.507154
305	0.575758	0.285714	0.549451	0.419355	0.512821	0.477778	0.344665	0.46862	0.475311
310	0.566667	0.375	0.597938	0.366667	0.455696	0.483333	0.348053	0.472394	0.481083
315	0.644068	0.393443	0.62069	0.441176	0.541176	0.533333	0.414735	0.528111	0.534764
320	0.542373	0.422535	0.604651	0.461538	0.481013	0.505556	0.380827	0.502422	0.509215
325	0.711864	0.507042	0.689655	0.517241	0.635294	0.616667	0.518594	0.612219	0.618636
330	0.62069	0.394366	0.571429	0.421053	0.457831	0.494444	0.363081	0.493074	0.495966
335	0.615385	0.328358	0.522727	0.451613	0.564103	0.5	0.373592	0.496437	0.499593
340	0.727273	0.382353	0.666667	0.430769	0.578947	0.561111	0.447436	0.557202	0.56501
345	0.634921	0.454545	0.635294	0.38806	0.556962	0.538889	0.423867	0.533956	0.543049
350	0.633333	0.426667	0.635294	0.387097	0.512821	0.522222	0.402657	0.519042	0.527467
355	0.571429	0.41791	0.606742	0.484848	0.506667	0.522222	0.402082	0.517519	0.523323
360	0.528302	0.32	0.482759	0.360656	0.52381	0.444444	0.301773	0.443105	0.449257
365	0.482759	0.358209	0.549451	0.545455	0.461538	0.483333	0.350881	0.479482	0.482954
370	0.666667	0.373333	0.604651	0.466667	0.512195	0.522222	0.400856	0.524703	0.528177
375	0.484848	0.375	0.604651	0.46875	0.575	0.511111	0.388426	0.50165	0.513843
380	0.433333	0.434783	0.590909	0.350877	0.534884	0.483333	0.349926	0.468957	0.484132
385	0.597015	0.363636	0.578313	0.507463	0.545455	0.522222	0.405191	0.518376	0.522676
390	0.65625	0.5	0.588235	0.557377	0.609756	0.583333	0.478546	0.582324	0.582776
395	0.586207	0.290323	0.55914	0.492754	0.615385	0.516667	0.392785	0.508762	0.515964
400	0.615385	0.237288	0.545455	0.507463	0.444444	0.477778	0.345953	0.470007	0.470884
405	0.62963	0.493151	0.602151	0.482759	0.536585	0.55	0.432657	0.548855	0.551761
410	0.507937	0.376812	0.553191	0.322581	0.472222	0.455556	0.316756	0.446548	0.456686
415	0.62069	0.338462	0.674419	0.516129	0.58427	0.555556	0.441615	0.546794	0.557255
420	0.666667	0.333333	0.629213	0.222222	0.609756	0.511111	0.385816	0.492238	0.508739
425	0.594595	0.392857	0.590909	0.344828	0.428571	0.483333	0.354059	0.470352	0.477203
430	0.580645	0.376812	0.643678	0.47619	0.556962	0.533333	0.415309	0.526857	0.536931
435	0.584615	0.3125	0.613636	0.372881	0.52381	0.494444	0.365118	0.481489	0.493166
440	0.515152	0.295082	0.613636	0.383562	0.527778	0.477778	0.349755	0.467042	0.481465
445	0.539683	0.4	0.585859	0.444444	0.514286	0.505556	0.379004	0.496854	0.504473
450	0.492754	0.506667	0.617284	0.4375	0.507042	0.516667	0.401757	0.512249	0.521866
455	0.576271	0.262295	0.510638	0.42623	0.588235	0.483333	0.347943	0.472734	0.47929
460	0.596491	0.537313	0.547368	0.448276	0.578313	0.544444	0.424583	0.541552	0.543972
465	0.62069	0.434783	0.652632	0.421053	0.641975	0.566667	0.453128	0.554226	0.566523
470	0.535714	0.352941	0.555556	0.4	0.617284	0.5	0.371259	0.492299	0.503347
475	0.637681	0.46875	0.673684	0.444444	0.512821	0.561111	0.448762	0.547476	0.555465
480	0.474576	0.393939	0.619048	0.447761	0.547619	0.505556	0.380904	0.496589	0.509684
485	0.666667	0.34375	0.588235	0.507463	0.45977	0.511111	0.386842	0.513177	0.513326
490	0.545455	0.323529	0.581395	0.461538	0.522727	0.494444	0.36558	0.486929	0.49499
495	0.603175	0.38806	0.608696	0.412698	0.533333	0.516667	0.393531	0.509192	0.517524
500	0.714286	0.3	0.630435	0.432432	0.564103	0.533333	0.415426	0.528251	0.535255
505	0.590164	0.327869	0.6	0.380952	0.56	0.505556	0.376939	0.491797	0.502906
510	0.542373	0.363636	0.611765	0.424242	0.619048	0.522222	0.401229	0.512213	0.5255
515	0.590164	0.28125	0.627907	0.38806	0.560976	0.5	0.373614	0.489671	0.503052
520	0.526316	0.422535	0.627451	0.40678	0.478873	0.505556	0.376978	0.492391	0.502968
525	0.557377	0.483871	0.577778	0.266667	0.528736	0.494444	0.363311	0.482886	0.494252
530	0.596491	0.4	0.610526	0.485714	0.493151	0.522222	0.400592	0.517177	0.522131
535	0.655738	0.338462	0.666667	0.419355	0.585366	0.544444	0.427135	0.533117	0.544998
540	0.666667	0.4	0.577778	0.387097	0.545455	0.522222	0.401182	0.515399	0.520363
545	0.625	0.342857	0.650602	0.484848	0.467532	0.516667	0.397539	0.514168	0.520733
550	0.677419	0.434783	0.659091	0.515152	0.56	0.572222	0.46523	0.569289	0.57436
555	0.625	0.387097	0.528736	0.485714	0.493506	0.505556	0.38247	0.504011	0.503083
560	0.655738	0.394366	0.595745	0.280702	0.493506	0.494444	0.363697	0.484011	0.492696
565	0.625	0.37931	0.568421	0.430769	0.487179	0.505556	0.378594	0.498136	0.501419
570	0.6	0.321429	0.583333	0.42623	0.467532	0.494444	0.365658	0.479705	0.485442
575	0.444444	0.38806	0.606742	0.380952	0.512821	0.477778	0.344976	0.466604	0.481477
580	0.507042	0.3125	0.55814	0.548387	0.623377	0.516667	0.397175	0.509889	0.518107
585	0.5625	0.349206	0.574713	0.412698	0.481928	0.483333	0.351949	0.476209	0.483266
590	0.508475	0.347826	0.536082	0.421053	0.564103	0.483333	0.348049	0.475508	0.484332
595	0.548387	0.393939	0.58427	0.338462	0.564103	0.494444	0.36602	0.485832	0.498033
600	0.571429	0.371429	0.55914	0.47619	0.512821	0.5	0.370643	0.498202	0.502331
605	0.615385	0.41791	0.574713	0.412698	0.549451	0.516667	0.391792	0.514031	0.519762
610	0.666667	0.376812	0.574713	0.448276	0.534884	0.522222	0.399425	0.52027	0.523101
615	0.575758	0.307692	0.52381	0.352941	0.467532	0.45	0.313935	0.445547	0.451261
620	0.558824	0.30303	0.554217	0.466667	0.409639	0.461111	0.326385	0.458475	0.461385
625	0.590164	0.434783	0.586957	0.459016	0.493506	0.516667	0.392518	0.512885	0.516966
630	0.571429	0.459459	0.564706	0.428571	0.606742	0.533333	0.414082	0.526181	0.53338
635	0.566667	0.3125	0.630435	0.411765	0.526316	0.5	0.372611	0.489536	0.501712
640	0.644068	0.421053	0.581395	0.413793	0.493827	0.511111	0.387275	0.510827	0.514217
645	0.558824	0.413793	0.56	0.327869	0.493151	0.483333	0.350844	0.470727	0.479091
650	0.52459	0.441176	0.639175	0.339623	0.493827	0.505556	0.375651	0.487678	0.501382
655	0.528302	0.358209	0.586957	0.38806	0.567901	0.494444	0.363633	0.485886	0.49808
660	0.551724	0.21875	0.588235	0.521739	0.452381	0.472222	0.338762	0.466566	0.472587
665	0.634921	0.338462	0.574713	0.375	0.592593	0.511111	0.387167	0.503137	0.511887
670	0.548387	0.360656	0.590909	0.444444	0.534884	0.505556	0.378783	0.495856	0.504673
675	0.566667	0.472222	0.595745	0.392857	0.487179	0.511111	0.384388	0.502934	0.509871
680	0.555556	0.444444	0.574713	0.412698	0.533333	0.505556	0.382295	0.504149	0.511316
685	0.654545	0.369231	0.586957	0.551724	0.6	0.555556	0.438776	0.552491	0.555028
690	0.655738	0.338462	0.589474	0.430769	0.540541	0.516667	0.392773	0.510997	0.516534
695	0.433333	0.547945	0.666667	0.448276	0.481013	0.527778	0.40675	0.515447	0.528622
700	0.561404	0.328358	0.549451	0.430769	0.425	0.461111	0.322166	0.458996	0.462715
705	0.625	0.333333	0.606742	0.42623	0.475	0.5	0.372401	0.493261	0.499465
710	0.590164	0.412698	0.652174	0.405797	0.533333	0.527778	0.408249	0.518833	0.530148
715	0.6	0.419355	0.606742	0.333333	0.481928	0.494444	0.364909	0.488271	0.497303
720	0.551724	0.464286	0.580645	0.465753	0.45	0.505556	0.379862	0.502482	0.505746
725	0.645161	0.430769	0.580645	0.412698	0.545455	0.527778	0.406444	0.522946	0.527555
730	0.634921	0.31746	0.549451	0.34375	0.481013	0.472222	0.337089	0.465319	0.470817
735	0.597015	0.441176	0.615385	0.507463	0.507463	0.538889	0.426172	0.5337	0.537918
740	0.581818	0.422535	0.581395	0.516129	0.55814	0.533333	0.413855	0.532003	0.536164
745	0.491803	0.327273	0.613636	0.463768	0.574713	0.511111	0.38721	0.494239	0.507664
750	0.539683	0.461538	0.610526	0.40678	0.435897	0.5	0.370334	0.490885	0.498064
755	0.507937	0.376812	0.659091	0.385965	0.53012	0.505556	0.378863	0.491985	0.508089
760	0.603175	0.38806	0.606061	0.393443	0.542857	0.516667	0.392845	0.506719	0.515796
765	0.571429	0.196721	0.522727	0.440678	0.494382	0.455556	0.315119	0.445187	0.450675
770	0.575758	0.360656	0.652174	0.30303	0.533333	0.5	0.373723	0.48499	0.501158
775	0.517241	0.5	0.62069	0.5	0.574713	0.55	0.437011	0.542529	0.551309
780	0.654545	0.375	0.589474	0.535211	0.506667	0.533333	0.414136	0.532179	0.532732
785	0.576923	0.264706	0.561798	0.459459	0.493506	0.472222	0.339295	0.471279	0.477156
790	0.608696	0.28125	0.551724	0.366667	0.65	0.505556	0.381298	0.491667	0.502858
795	0.636364	0.328358	0.604651	0.451613	0.556962	0.522222	0.402361	0.51559	0.522738
800	0.646154	0.410959	0.595238	0.440678	0.607595	0.544444	0.431169	0.540125	0.546711
805	0.636364	0.441176	0.615385	0.459016	0.540541	0.544444	0.429555	0.538496	0.543717
810	0.646154	0.382353	0.604651	0.382353	0.60274	0.527778	0.411716	0.52365	0.533098
815	0.571429	0.459459	0.545455	0.466667	0.619718	0.533333	0.413168	0.532546	0.537658
820	0.724138	0.363636	0.561798	0.472222	0.48	0.516667	0.39568	0.520359	0.518062
825	0.625	0.37931	0.57732	0.465753	0.470588	0.511111	0.389939	0.503594	0.505794
830	0.603175	0.346667	0.534884	0.507937	0.410959	0.477778	0.348292	0.480724	0.478661
835	0.576271	0.461538	0.583333	0.507937	0.415584	0.511111	0.384076	0.508933	0.509091
840	0.545455	0.382353	0.461538	0.366667	0.418605	0.433333	0.285202	0.434923	0.43495
845	0.576271	0.378378	0.512195	0.454545	0.43038	0.466667	0.334305	0.470354	0.469741
850	0.62963	0.277778	0.586957	0.444444	0.457143	0.477778	0.347108	0.47919	0.483828
855	0.6	0.463415	0.545455	0.461538	0.461538	0.505556	0.381371	0.506389	0.506102
860	0.634921	0.4	0.629213	0.444444	0.56	0.538889	0.422732	0.533716	0.54155
865	0.482759	0.477612	0.604651	0.539683	0.511628	0.527778	0.406975	0.523266	0.529706
870	0.666667	0.276923	0.593407	0.280702	0.47619	0.472222	0.335383	0.458778	0.468371
875	0.610169	0.5	0.627907	0.459016	0.581395	0.561111	0.448881	0.555698	0.562857
880	0.557377	0.376812	0.651685	0.612903	0.531646	0.55	0.435183	0.546085	0.552292
885	0.561404	0.30303	0.551724	0.482759	0.456522	0.472222	0.335326	0.471088	0.47451
890	0.636364	0.422535	0.551724	0.421053	0.556962	0.522222	0.401796	0.517728	0.52109
895	0.557377	0.342857	0.597701	0.375	0.512821	0.483333	0.352743	0.477151	0.488032
900	0.655738	0.470588	0.568182	0.615385	0.564103	0.572222	0.464081	0.574799	0.571334
905	0.633333	0.314286	0.534884	0.492754	0.453333	0.483333	0.354712	0.485718	0.484705
910	0.545455	0.375	0.602151	0.366667	0.415584	0.472222	0.33695	0.460971	0.469629
915	0.7	0.477612	0.581395	0.477612	0.6	0.566667	0.457677	0.567324	0.568417
920	0.603175	0.38806	0.6	0.369231	0.56	0.511111	0.387561	0.504093	0.514083
925	0.575758	0.366667	0.583333	0.447761	0.394366	0.483333	0.352861	0.473577	0.476753
930	0.535714	0.246154	0.5	0.368421	0.506329	0.433333	0.292774	0.431324	0.438727
935	0.5	0.492754	0.511628	0.349206	0.511111	0.477778	0.343183	0.47294	0.479106
940	0.642857	0.380952	0.610526	0.382353	0.538462	0.516667	0.391709	0.51103	0.519203
945	0.677419	0.347826	0.638298	0.380952	0.444444	0.505556	0.379696	0.497788	0.504301
950	0.645161	0.405797	0.561798	0.393443	0.481013	0.5	0.372358	0.497442	0.500168
955	0.526316	0.447761	0.531915	0.369231	0.415584	0.461111	0.321766	0.458161	0.461973
960	0.603175	0.338462	0.619048	0.422535	0.467532	0.494444	0.369828	0.49015	0.497786
965	0.590164	0.328358	0.553191	0.459016	0.493506	0.488889	0.356768	0.484847	0.488638
970	0.52459	0.378378	0.611765	0.393443	0.455696	0.477778	0.346429	0.472774	0.482996
975	0.561404	0.333333	0.571429	0.571429	0.5	0.505556	0.380393	0.507519	0.509893
980	0.535714	0.441176	0.571429	0.451613	0.578313	0.522222	0.398117	0.515649	0.523394
985	0.612903	0.441176	0.568421	0.372881	0.473684	0.5	0.370729	0.493813	0.498091
990	0.545455	0.428571	0.60241	0.376812	0.444444	0.483333	0.358121	0.479538	0.487783
995	0.421053	0.394366	0.55814	0.507042	0.506667	0.483333	0.354877	0.477453	0.485788
1000	0.508475	0.307692	0.5	0.440678	0.494118	0.455556	0.313315	0.450192	0.454882
1005	0.47619	0.527778	0.6	0.474576	0.657895	0.555556	0.442862	0.547288	0.559095
1010	0.626866	0.354839	0.627907	0.491803	0.547619	0.538889	0.422626	0.529807	0.536705
1015	0.548387	0.421053	0.666667	0.514286	0.613333	0.566667	0.457061	0.552745	0.565036
1020	0.561404	0.4	0.505747	0.4	0.421053	0.455556	0.318442	0.457641	0.458411
1025	0.633333	0.361111	0.547619	0.375	0.55	0.494444	0.367631	0.493413	0.499008
1030	0.642857	0.358209	0.530612	0.483871	0.467532	0.494444	0.362055	0.496616	0.49493
1035	0.730159	0.324324	0.574713	0.4	0.473684	0.5	0.374473	0.500576	0.501721
1040	0.529412	0.338462	0.481013	0.484848	0.560976	0.483333	0.357358	0.478942	0.481529
1045	0.677419	0.382353	0.528736	0.447761	0.526316	0.511111	0.388703	0.512517	0.511806
1050	0.603175	0.424242	0.577778	0.375	0.545455	0.511111	0.386854	0.50513	0.512563
1055	0.5625	0.382353	0.410256	0.363636	0.380952	0.416667	0.272884	0.41994	0.415224
1060	0.576271	0.450704	0.580645	0.412698	0.486486	0.505556	0.379107	0.501361	0.50668
1065	0.626866	0.388889	0.575	0.413793	0.53012	0.511111	0.39077	0.506934	0.512145
1070	0.580645	0.3125	0.549451	0.4375	0.455696	0.472222	0.336895	0.467158	0.471022
1075	0.647059	0.233333	0.590909	0.41791	0.493506	0.488889	0.361473	0.476544	0.483381
1080	0.571429	0.405405	0.518519	0.40678	0.457831	0.472222	0.340741	0.471993	0.473859
1085	0.689655	0.481013	0.52381	0.338983	0.625	0.533333	0.416913	0.531692	0.534928
1090	0.625	0.48	0.512821	0.47619	0.625	0.544444	0.434513	0.543802	0.544324
1095	0.703704	0.478873	0.487805	0.41791	0.488372	0.505556	0.381421	0.515333	0.509431
1100	0.526316	0.405405	0.571429	0.421053	0.54321	0.5	0.370672	0.493482	0.502233
1105	0.566667	0.393443	0.591837	0.461538	0.578947	0.527778	0.40539	0.518486	0.526757
1110	0.655172	0.438356	0.574713	0.40625	0.512821	0.516667	0.394535	0.517462	0.520502
1115	0.592593	0.447368	0.580645	0.474576	0.512821	0.522222	0.398869	0.521601	0.525009
1120	0.695652	0.465753	0.571429	0.363636	0.632911	0.555556	0.446056	0.545876	0.551441
1125	0.615385	0.459459	0.488372	0.521739	0.405063	0.488889	0.360385	0.498004	0.49012
1130	0.6	0.4	0.580645	0.360656	0.450704	0.483333	0.352408	0.478401	0.484383
1135	0.618182	0.411765	0.644444	0.290323	0.494118	0.5	0.370099	0.491766	0.504294
1140	0.633333	0.438356	0.533333	0.37037	0.457831	0.488889	0.356828	0.486645	0.487674
1145	0.631579	0.46875	0.543478	0.484848	0.592593	0.544444	0.426732	0.54425	0.545388
1150	0.666667	0.333333	0.5	0.45614	0.619718	0.511111	0.390649	0.515172	0.516256
1155	0.591549	0.328358	0.545455	0.419355	0.53012	0.488889	0.365559	0.482967	0.488571
1160	0.645161	0.368421	0.536585	0.597015	0.60274	0.544444	0.434635	0.549984	0.548388
1165	0.625	0.363636	0.618557	0.363636	0.538462	0.516667	0.390818	0.501858	0.512129
1170	0.6	0.477612	0.613636	0.430769	0.6	0.55	0.435543	0.544404	0.552918
1175	0.612903	0.333333	0.517647	0.366197	0.5	0.466667	0.334538	0.466016	0.469942
1180	0.581818	0.296296	0.533333	0.385965	0.545455	0.466667	0.330888	0.468573	0.475888
1185	0.727273	0.371429	0.55814	0.512821	0.507042	0.527778	0.414033	0.535341	0.531966
1190	0.642857	0.354839	0.586957	0.547945	0.467532	0.522222	0.401208	0.520026	0.519704
1195	0.5625	0.366197	0.590909	0.407407	0.457831	0.483333	0.351119	0.476969	0.484239
1200	0.590164	0.424242	0.6	0.40625	0.556962	0.522222	0.400017	0.515524	0.524098
1205	0.633333	0.3	0.637363	0.366197	0.538462	0.505556	0.380321	0.495071	0.507142
1210	0.625	0.41791	0.531915	0.366667	0.506667	0.494444	0.36474	0.489632	0.492719
1215	0.698413	0.3125	0.58427	0.295082	0.506024	0.488889	0.357657	0.479258	0.486814
1220	0.580645	0.38806	0.483516	0.4	0.371429	0.444444	0.305648	0.44473	0.442214
1225	0.610169	0.323529	0.531915	0.459016	0.564103	0.5	0.370274	0.497747	0.5015
1230	0.580645	0.349206	0.545455	0.295082	0.534884	0.472222	0.336458	0.461054	0.471009
1235	0.65625	0.376812	0.575	0.419355	0.447059	0.494444	0.36894	0.494895	0.496673
1240	0.688525	0.459016	0.611765	0.441176	0.517647	0.544444	0.429872	0.543626	0.546258
1245	0.709677	0.375	0.644444	0.444444	0.54321	0.55	0.434593	0.543355	0.549164
1250	0.645161	0.441558	0.511111	0.440678	0.305556	0.466667	0.33262	0.468813	0.461397
1255	0.666667	0.5	0.627907	0.430769	0.467532	0.538889	0.423426	0.538575	0.541316
1260	0.5625	0.356164	0.575	0.4	0.487179	0.477778	0.350077	0.476169	0.483696
1265	0.6	0.323529	0.505263	0.517241	0.506329	0.488889	0.355594	0.490473	0.489448
1270	0.542373	0.383562	0.533333	0.366667	0.384615	0.444444	0.302049	0.44211	0.445679
1275	0.65625	0.441558	0.528736	0.4	0.493506	0.505556	0.38161	0.50401	0.503817
1280	0.666667	0.5	0.635294	0.483871	0.512821	0.561111	0.451619	0.55973	0.562411
1285	0.607143	0.507042	0.511111	0.523077	0.487179	0.522222	0.400086	0.527111	0.52238
1290	0.596491	0.295082	0.583333	0.474576	0.528736	0.505556	0.374754	0.495644	0.502045
1295	0.644068	0.34375	0.541176	0.492308	0.574713	0.522222	0.400708	0.519203	0.521053
1300	0.655172	0.415584	0.561798	0.380952	0.547945	0.511111	0.388559	0.51229	0.516739
1305	0.576271	0.463768	0.627907	0.424242	0.575	0.538889	0.422538	0.533438	0.543501
1310	0.586207	0.268657	0.610526	0.360656	0.531646	0.483333	0.348542	0.471538	0.48432
1315	0.588235	0.373333	0.541176	0.454545	0.424242	0.477778	0.352791	0.476307	0.476913
1320	0.612903	0.376812	0.506024	0.382353	0.461538	0.466667	0.334435	0.467926	0.46881
1325	0.590164	0.373333	0.534884	0.360656	0.571429	0.488889	0.360564	0.486093	0.493459
1330	0.610169	0.297297	0.528736	0.451613	0.512821	0.477778	0.345592	0.480127	0.482946
1335	0.631579	0.450704	0.565217	0.419355	0.512821	0.516667	0.392037	0.515935	0.51867
1340	0.558824	0.352941	0.521739	0.349206	0.347826	0.433333	0.291664	0.426107	0.428399
1345	0.711864	0.410959	0.506024	0.40625	0.469136	0.494444	0.36788	0.500847	0.496727
1350	0.533333	0.338462	0.545455	0.305085	0.467532	0.45	0.305733	0.437973	0.447742
1355	0.730159	0.405797	0.547619	0.521739	0.426667	0.522222	0.404912	0.526396	0.519164
1360	0.533333	0.383562	0.506024	0.40678	0.4	0.444444	0.303814	0.44594	0.447282
1365	0.590164	0.410959	0.53012	0.321429	0.45977	0.466667	0.33149	0.462488	0.467142
1370	0.576271	0.466667	0.608696	0.444444	0.441558	0.511111	0.387338	0.507527	0.511988
1375	0.571429	0.323529	0.571429	0.358209	0.512821	0.472222	0.34087	0.467483	0.477094
1380	0.52459	0.366197	0.483516	0.305085	0.435897	0.427778	0.280691	0.423057	0.42804
1385	0.6	0.349206	0.488889	0.42623	0.55814	0.488889	0.356337	0.484493	0.486512
1390	0.618182	0.340909	0.457831	0.459016	0.465753	0.455556	0.323187	0.468338	0.464232
1395	0.610169	0.285714	0.549451	0.483871	0.541176	0.5	0.370076	0.494076	0.498067
1400	0.59375	0.366197	0.554217	0.47619	0.632911	0.527778	0.410651	0.524653	0.531036
1405	0.625	0.470588	0.673913	0.440678	0.649351	0.583333	0.476763	0.571906	0.584289
1410	0.592593	0.323529	0.571429	0.470588	0.481013	0.488889	0.357702	0.48783	0.491989
1415	0.548387	0.447761	0.578313	0.484848	0.512195	0.516667	0.395954	0.514301	0.51892
1420	0.666667	0.30137	0.580645	0.5	0.514286	0.511111	0.387893	0.512593	0.514748
1425	0.678571	0.31746	0.520833	0.521739	0.394737	0.483333	0.350031	0.486668	0.480391
1430	0.655172	0.342857	0.533333	0.527778	0.4	0.488889	0.362066	0.491828	0.486746
1435	0.677966	0.4	0.541176	0.4375	0.560976	0.522222	0.401399	0.523524	0.524563
1440	0.548387	0.459016	0.547619	0.527778	0.567901	0.533333	0.418076	0.53014	0.532812
1445	0.634921	0.324324	0.506024	0.444444	0.571429	0.494444	0.369383	0.496228	0.498114
1450	0.606061	0.298507	0.565217	0.517241	0.571429	0.516667	0.393159	0.511691	0.51632
1455	0.612903	0.368421	0.518519	0.366667	0.518519	0.477778	0.34829	0.477006	0.480898
1460	0.634921	0.30303	0.602151	0.322581	0.5	0.483333	0.350807	0.472536	0.482729
1465	0.491228	0.375	0.435897	0.411765	0.493506	0.438889	0.302962	0.441479	0.442747
1470	0.615385	0.352941	0.623656	0.328358	0.537313	0.5	0.376007	0.491531	0.503809
1475	0.533333	0.369231	0.636364	0.38806	0.525	0.5	0.372993	0.490397	0.50404
1480	0.590164	0.338462	0.505495	0.34375	0.481013	0.455556	0.315754	0.451777	0.455979
1485	0.584615	0.333333	0.659341	0.441176	0.578947	0.533333	0.416016	0.519483	0.532861
1490	0.561404	0.333333	0.543478	0.5	0.533333	0.494444	0.365178	0.49431	0.498282
1495	0.688525	0.454545	0.555556	0.457143	0.520548	0.533333	0.416749	0.535263	0.534084
1500	0.553846	0.394366	0.45977	0.387097	0.373333	0.433333	0.291236	0.433683	0.431135
1505	0.6	0.272727	0.5	0.465753	0.463768	0.461111	0.326987	0.46045	0.460484
1510	0.596491	0.352941	0.571429	0.405797	0.560976	0.5	0.374487	0.497527	0.505424
1515	0.428571	0.338028	0.512195	0.410959	0.487179	0.438889	0.300444	0.435387	0.444221
1520	0.590164	0.314286	0.517647	0.354839	0.487805	0.455556	0.317593	0.452948	0.458115
1525	0.590164	0.342857	0.561798	0.484848	0.432432	0.483333	0.353295	0.48242	0.483937
1530	0.53125	0.407407	0.659341	0.507937	0.522727	0.538889	0.420753	0.525732	0.536165
1535	0.555556	0.40625	0.52	0.347826	0.438356	0.455556	0.314395	0.453598	0.457582
1540	0.62069	0.447761	0.55914	0.40625	0.538462	0.516667	0.39182	0.51446	0.518445
1545	0.622951	0.347826	0.62069	0.357143	0.597701	0.522222	0.399393	0.509262	0.521868
1550	0.415094	0.461538	0.606742	0.470588	0.494118	0.5	0.371279	0.489616	0.500899
1555	0.553846	0.358209	0.484211	0.474576	0.540541	0.483333	0.350819	0.482276	0.483554
1560	0.5625	0.371429	0.521739	0.490566	0.54321	0.5	0.37088	0.497889	0.500444
1565	0.52459	0.450704	0.619048	0.470588	0.526316	0.522222	0.404238	0.518249	0.527101
1570	0.631579	0.363636	0.45977	0.444444	0.526316	0.477778	0.346422	0.485149	0.482429
1575	0.631579	0.378378	0.571429	0.461538	0.5	0.505556	0.381632	0.508585	0.511142
1580	0.603175	0.338462	0.551724	0.53125	0.518519	0.511111	0.387167	0.508626	0.509939
1585	0.433333	0.461538	0.673913	0.466667	0.433735	0.505556	0.376921	0.493837	0.506969
1590	0.603175	0.382353	0.5	0.372881	0.55814	0.488889	0.359281	0.48331	0.48711
1595	0.612903	0.487179	0.571429	0.535714	0.55	0.55	0.438132	0.551445	0.551832
1600	0.655172	0.4	0.564706	0.492754	0.457831	0.511111	0.387874	0.514093	0.512749
1605	0.571429	0.38806	0.571429	0.444444	0.552632	0.511111	0.386624	0.505599	0.512365
1610	0.575758	0.253968	0.5	0.482759	0.517647	0.472222	0.337133	0.466026	0.468246
1615	0.53125	0.416667	0.574713	0.40678	0.487179	0.488889	0.359873	0.483318	0.490808
1620	0.730159	0.347826	0.543478	0.45614	0.506329	0.516667	0.392106	0.516787	0.514667
1625	0.701754	0.375	0.516854	0.430769	0.494118	0.5	0.371017	0.503699	0.501111
1630	0.537313	0.441176	0.511111	0.408163	0.488372	0.483333	0.35044	0.477227	0.480174
1635	0.615385	0.31746	0.555556	0.327869	0.320988	0.433333	0.288107	0.427451	0.430167
1640	0.646154	0.507042	0.592593	0.358209	0.473684	0.516667	0.399267	0.515536	0.519389
1645	0.576271	0.350877	0.58427	0.521739	0.55814	0.527778	0.407416	0.518259	0.523819
1650	0.535714	0.422535	0.560976	0.428571	0.469136	0.483333	0.354999	0.483386	0.488539
1655	0.607143	0.352941	0.586957	0.349206	0.518519	0.488889	0.356221	0.482953	0.492092
1660	0.607143	0.352941	0.604167	0.372881	0.567901	0.511111	0.382537	0.501007	0.51178
1665	0.615385	0.366197	0.541176	0.5	0.48	0.5	0.376167	0.500552	0.500255
1670	0.538462	0.426667	0.510638	0.42623	0.384615	0.455556	0.314198	0.457322	0.456953
1675	0.431373	0.394737	0.547368	0.342857	0.5	0.45	0.311464	0.443267	0.455823
1680	0.566038	0.253968	0.531915	0.473684	0.540541	0.477778	0.345851	0.473229	0.478715
1685	0.507937	0.30303	0.547619	0.441176	0.531646	0.472222	0.340768	0.466282	0.475006
1690	0.576271	0.318841	0.531915	0.5	0.461538	0.477778	0.342217	0.477713	0.478648
1695	0.612903	0.384615	0.52381	0.433333	0.447368	0.477778	0.348307	0.480406	0.480154
1700	0.618182	0.451613	0.488372	0.434783	0.477273	0.488889	0.358552	0.494044	0.491087
1705	0.548387	0.27027	0.4	0.363636	0.461538	0.405556	0.259215	0.408766	0.40808
1710	0.597015	0.318841	0.590909	0.327869	0.453333	0.466667	0.332896	0.457593	0.466837
1715	0.571429	0.394737	0.604651	0.444444	0.481013	0.5	0.373854	0.499255	0.505951
1720	0.625	0.342105	0.53012	0.428571	0.54321	0.494444	0.368395	0.493801	0.496994
1725	0.7	0.4375	0.555556	0.507463	0.582278	0.555556	0.442327	0.556559	0.555255
1730	0.557377	0.43038	0.595238	0.424242	0.485714	0.5	0.378972	0.49859	0.505468
1735	0.607143	0.358209	0.527473	0.53125	0.390244	0.477778	0.3425	0.482864	0.478649
1740	0.709677	0.309859	0.539326	0.323529	0.4	0.455556	0.320247	0.456478	0.457001
1745	0.580645	0.314286	0.541176	0.508475	0.47619	0.483333	0.352044	0.484154	0.485686
1750	0.517241	0.40625	0.630435	0.515152	0.5	0.522222	0.399021	0.513816	0.522174
1755	0.567164	0.426667	0.487179	0.350877	0.481928	0.466667	0.336186	0.462763	0.465059
1760	0.507463	0.422535	0.586957	0.436364	0.426667	0.483333	0.352041	0.475997	0.482396
1765	0.535714	0.405797	0.517647	0.388889	0.358974	0.438889	0.298614	0.441404	0.44245
1770	0.618182	0.394366	0.561798	0.478873	0.432432	0.494444	0.367713	0.49713	0.496899
1775	0.483871	0.428571	0.629213	0.451613	0.597403	0.527778	0.407934	0.518134	0.532167
1780	0.561404	0.412698	0.568421	0.47619	0.487805	0.505556	0.376096	0.501304	0.505007
1785	0.631579	0.493151	0.588235	0.542373	0.627907	0.577778	0.470439	0.576649	0.579179
1790	0.666667	0.305556	0.494118	0.360656	0.512195	0.466667	0.331458	0.467838	0.469221
1795	0.590164	0.311688	0.5	0.450704	0.447761	0.455556	0.324746	0.460064	0.459888
1800	0.535714	0.382353	0.604651	0.507937	0.574713	0.527778	0.406732	0.521074	0.529852
1805	0.551724	0.323529	0.551724	0.5	0.582278	0.505556	0.380625	0.501851	0.508227
1810	0.622951	0.342857	0.518519	0.411765	0.425	0.461111	0.327893	0.464218	0.464045
1815	0.576271	0.264706	0.404762	0.387097	0.482759	0.422222	0.274852	0.423119	0.421539
1820	0.571429	0.438356	0.545455	0.393443	0.487805	0.488889	0.357743	0.487297	0.491538
1825	0.551724	0.416667	0.494382	0.419355	0.506329	0.477778	0.344172	0.477691	0.479589
1830	0.516129	0.366667	0.545455	0.438356	0.519481	0.483333	0.354577	0.477217	0.484186
1835	0.557377	0.25	0.555556	0.369231	0.475	0.45	0.309089	0.441433	0.450428
1840	0.625	0.428571	0.577778	0.5	0.421053	0.511111	0.387018	0.51048	0.50937
1845	0.617647	0.421053	0.457831	0.472727	0.307692	0.45	0.313925	0.45539	0.445121
1850	0.655172	0.368421	0.551724	0.352941	0.394366	0.461111	0.327723	0.464525	0.465812
1855	0.571429	0.309859	0.470588	0.575758	0.487805	0.477778	0.345571	0.483088	0.478818
1860	0.610169	0.444444	0.568182	0.415094	0.545455	0.522222	0.398869	0.516669	0.52157
1865	0.666667	0.405405	0.650602	0.4	0.493827	0.522222	0.402883	0.5233	0.530761
1870	0.655738	0.333333	0.555556	0.459016	0.560976	0.516667	0.392067	0.512924	0.5161
1875	0.603175	0.347826	0.494118	0.393939	0.545455	0.477778	0.347499	0.476902	0.479865
1880	0.566667	0.457143	0.488889	0.545455	0.540541	0.516667	0.394675	0.519739	0.516792
1885	0.689655	0.333333	0.5	0.376812	0.35443	0.444444	0.303473	0.450846	0.446311
1890	0.553846	0.318841	0.586957	0.321429	0.435897	0.455556	0.315687	0.443394	0.453805
1895	0.666667	0.347826	0.414634	0.46875	0.560976	0.488889	0.361481	0.491771	0.485344
1900	0.553846	0.346667	0.444444	0.392857	0.481928	0.444444	0.306083	0.443948	0.444084
1905	0.688525	0.491803	0.531915	0.422535	0.438356	0.511111	0.387749	0.514627	0.510252
1910	0.571429	0.393443	0.466667	0.338462	0.568182	0.472222	0.335193	0.467636	0.471876
1915	0.761905	0.376812	0.531646	0.438356	0.473684	0.511111	0.394219	0.51648	0.511606
1920	0.6	0.323529	0.516854	0.40625	0.481013	0.466667	0.33045	0.465529	0.468209
1925	0.642857	0.432432	0.481013	0.492308	0.55814	0.516667	0.397113	0.52135	0.517632
1930	0.636364	0.432432	0.545455	0.52459	0.414634	0.505556	0.385839	0.510695	0.506105
1935	0.607143	0.363636	0.473118	0.448276	0.447368	0.461111	0.322402	0.467908	0.464634
1940	0.642857	0.472222	0.606742	0.537313	0.605263	0.572222	0.46437	0.57288	0.57599
1945	0.607143	0.447368	0.481928	0.451613	0.361446	0.461111	0.325334	0.4699	0.46327
1950	0.626866	0.405797	0.580645	0.451613	0.463768	0.511111	0.388984	0.505738	0.507909
1955	0.631579	0.356164	0.551724	0.4	0.481928	0.483333	0.350988	0.484279	0.487552
1960	0.557377	0.411765	0.541176	0.4375	0.463415	0.483333	0.35267	0.482247	0.485069
1965	0.576271	0.4	0.465116	0.40625	0.368421	0.438889	0.298017	0.443212	0.439251
1970	0.666667	0.410256	0.571429	0.384615	0.487805	0.505556	0.378115	0.504154	0.507041
1975	0.470588	0.28125	0.516854	0.484848	0.493151	0.455556	0.319914	0.449338	0.455473
1980	0.555556	0.380952	0.602151	0.40625	0.418605	0.477778	0.340943	0.472703	0.479633
1985	0.576271	0.376812	0.545455	0.507463	0.493506	0.5	0.373668	0.499901	0.501337
1990	0.535714	0.342105	0.613636	0.459016	0.658228	0.527778	0.407772	0.52174	0.535689
1995	0.584615	0.323529	0.561798	0.4375	0.486486	0.483333	0.353601	0.478786	0.483921
2000	0.645161	0.356164	0.541176	0.4375	0.447368	0.483333	0.354578	0.485474	0.485364

## Sheet: SVM
Number of features	Pre-vaccination	ChAdOx1-Onset	MenACWY-Onset	ChAdOx1-7D	MenACWY-7D	ACC	MCC	Macro F1	Weighted F1
5	0.55814	0.313725	0.621622	0.475	0.347826	0.477778	0.369049	0.463263	0.468145
10	0.541176	0.31746	0.545455	0.444444	0.222222	0.427778	0.301569	0.414152	0.412506
15	0.567901	0.461538	0.617284	0.38806	0.484848	0.511111	0.400885	0.503926	0.512405
20	0.547619	0.37931	0.65	0.4375	0.567568	0.527778	0.421017	0.516399	0.529686
25	0.626506	0.441176	0.513514	0.584615	0.571429	0.55	0.453273	0.547448	0.543498
30	0.648649	0.515152	0.571429	0.571429	0.438356	0.55	0.447262	0.549003	0.543241
35	0.649351	0.46875	0.556962	0.591549	0.463768	0.55	0.449012	0.546076	0.540212
40	0.657895	0.492308	0.56	0.591549	0.493151	0.561111	0.463531	0.55898	0.553393
45	0.714286	0.441176	0.545455	0.514286	0.48	0.538889	0.431385	0.53904	0.533434
50	0.704225	0.478873	0.538462	0.583333	0.529412	0.566667	0.469252	0.566861	0.559661
55	0.704225	0.477612	0.531646	0.555556	0.535211	0.561111	0.46029	0.56085	0.554341
60	0.695652	0.527778	0.473684	0.514286	0.547945	0.55	0.446578	0.551869	0.543045
65	0.714286	0.492754	0.506329	0.527778	0.571429	0.561111	0.460428	0.562515	0.555747
70	0.80597	0.575342	0.461538	0.558824	0.540541	0.583333	0.486131	0.588443	0.572103
75	0.771429	0.4	0.493827	0.571429	0.550725	0.555556	0.452283	0.557482	0.547244
80	0.782609	0.465753	0.512195	0.558824	0.558824	0.572222	0.47271	0.575641	0.56564
85	0.732394	0.478873	0.536585	0.575758	0.571429	0.577778	0.478899	0.579008	0.572017
90	0.694444	0.450704	0.493827	0.575758	0.571429	0.555556	0.451782	0.557232	0.549574
95	0.705882	0.450704	0.547619	0.606061	0.619718	0.583333	0.48365	0.585997	0.581512
100	0.716418	0.450704	0.547619	0.597015	0.619718	0.583333	0.483574	0.586295	0.581702
105	0.716418	0.428571	0.547619	0.597015	0.611111	0.577778	0.476152	0.580147	0.575684
110	0.686567	0.493506	0.536585	0.625	0.571429	0.577778	0.478342	0.582618	0.575524
115	0.69697	0.512821	0.53012	0.5625	0.550725	0.566667	0.464218	0.570627	0.56392
120	0.742857	0.426667	0.463415	0.625	0.57971	0.561111	0.45821	0.56753	0.555119
125	0.746269	0.459459	0.47619	0.676923	0.571429	0.577778	0.476982	0.586054	0.571784
130	0.764706	0.450704	0.494382	0.625	0.558824	0.572222	0.468427	0.578723	0.566375
135	0.776119	0.507042	0.482759	0.634921	0.611111	0.594444	0.49525	0.60239	0.58907
140	0.735294	0.507042	0.551724	0.646154	0.608696	0.605556	0.510894	0.609782	0.601823
145	0.714286	0.472222	0.571429	0.606061	0.617647	0.594444	0.499496	0.596329	0.592556
150	0.714286	0.457143	0.597701	0.59375	0.608696	0.594444	0.497263	0.594315	0.592561
155	0.727273	0.5	0.52381	0.580645	0.555556	0.572222	0.468978	0.577457	0.568928
160	0.727273	0.5	0.547619	0.580645	0.555556	0.577778	0.475967	0.582218	0.575145
165	0.730159	0.526316	0.554217	0.5625	0.567568	0.583333	0.482403	0.588152	0.581869
170	0.730159	0.526316	0.554217	0.5625	0.567568	0.583333	0.482403	0.588152	0.581869
175	0.75	0.526316	0.541176	0.5625	0.56338	0.583333	0.482664	0.588675	0.580707
180	0.761905	0.506667	0.541176	0.539683	0.594595	0.583333	0.481162	0.588805	0.58233
185	0.78125	0.473684	0.54321	0.492308	0.594595	0.572222	0.469771	0.577009	0.572035
190	0.806452	0.527778	0.53012	0.584615	0.589744	0.6	0.501633	0.607742	0.596874
195	0.806452	0.527778	0.53012	0.59375	0.582278	0.6	0.501265	0.608076	0.596696
200	0.806452	0.520548	0.512195	0.59375	0.582278	0.594444	0.494904	0.603045	0.59069
205	0.806452	0.56	0.506024	0.590164	0.582278	0.6	0.501381	0.608984	0.595714
210	0.735294	0.597403	0.536585	0.590164	0.555556	0.6	0.505518	0.603	0.593
215	0.735294	0.605263	0.554217	0.590164	0.555556	0.605556	0.511809	0.608099	0.599045
220	0.714286	0.613333	0.487805	0.557377	0.555556	0.583333	0.484736	0.585671	0.574334
225	0.676471	0.621622	0.512195	0.539683	0.547945	0.577778	0.476875	0.579583	0.571448
230	0.676471	0.621622	0.512195	0.539683	0.547945	0.577778	0.476875	0.579583	0.571448
235	0.656716	0.619718	0.5	0.5	0.513514	0.555556	0.447171	0.55799	0.550275
240	0.656716	0.60274	0.481013	0.545455	0.56	0.566667	0.463929	0.569185	0.560369
245	0.666667	0.666667	0.525	0.567164	0.56	0.594444	0.498104	0.5971	0.588796
250	0.647059	0.676056	0.506329	0.575758	0.578947	0.594444	0.498589	0.59683	0.588231
255	0.676471	0.666667	0.506329	0.567164	0.540541	0.588889	0.492478	0.591434	0.581068
260	0.676923	0.611111	0.52381	0.53125	0.48	0.561111	0.453496	0.564619	0.555744
265	0.656716	0.575342	0.525	0.523077	0.533333	0.561111	0.456234	0.562694	0.557028
270	0.656716	0.567568	0.506329	0.53125	0.552632	0.561111	0.456492	0.562899	0.556485
275	0.656716	0.567568	0.506329	0.53125	0.552632	0.561111	0.456492	0.562899	0.556485
280	0.656716	0.567568	0.506329	0.53125	0.552632	0.561111	0.456492	0.562899	0.556485
285	0.656716	0.60274	0.518519	0.539683	0.578947	0.577778	0.476093	0.579321	0.573516
290	0.656716	0.60274	0.518519	0.539683	0.578947	0.577778	0.476093	0.579321	0.573516
295	0.738462	0.594595	0.560976	0.5625	0.56	0.6	0.503592	0.603306	0.595766
300	0.71875	0.583333	0.541176	0.5625	0.56	0.588889	0.487732	0.593152	0.585356
305	0.761905	0.56338	0.547619	0.545455	0.552632	0.588889	0.487929	0.594198	0.585813
310	0.761905	0.56338	0.547619	0.545455	0.552632	0.588889	0.487929	0.594198	0.585813
315	0.761905	0.56338	0.547619	0.545455	0.552632	0.588889	0.487929	0.594198	0.585813
320	0.75	0.56338	0.547619	0.537313	0.567568	0.588889	0.488877	0.593176	0.585941
325	0.71875	0.526316	0.506024	0.53125	0.520548	0.555556	0.447974	0.560578	0.551529
330	0.7	0.538462	0.506024	0.523077	0.513514	0.55	0.440565	0.556215	0.547771
335	0.688525	0.526316	0.52381	0.523077	0.513514	0.55	0.439836	0.555048	0.548339
340	0.666667	0.547945	0.517647	0.507937	0.552632	0.555556	0.445375	0.558565	0.553561
345	0.666667	0.540541	0.517647	0.507937	0.533333	0.55	0.438805	0.553225	0.547807
350	0.666667	0.533333	0.5	0.507937	0.533333	0.544444	0.432432	0.548254	0.541878
355	0.666667	0.540541	0.517647	0.507937	0.533333	0.55	0.438805	0.553225	0.547807
360	0.666667	0.540541	0.517647	0.507937	0.533333	0.55	0.438805	0.553225	0.547807
365	0.666667	0.540541	0.517647	0.507937	0.533333	0.55	0.438805	0.553225	0.547807
370	0.666667	0.533333	0.517647	0.507937	0.513514	0.544444	0.432266	0.547819	0.541972
375	0.666667	0.56	0.506024	0.5	0.506667	0.544444	0.433041	0.547871	0.540943
380	0.666667	0.56	0.506024	0.5	0.506667	0.544444	0.433041	0.547871	0.540943
385	0.666667	0.56	0.506024	0.5	0.506667	0.544444	0.433041	0.547871	0.540943
390	0.645161	0.545455	0.506024	0.507937	0.506667	0.538889	0.4261	0.542249	0.536135
395	0.688525	0.571429	0.506024	0.492308	0.513514	0.55	0.440499	0.55436	0.546838
400	0.8	0.542857	0.564706	0.523077	0.613333	0.605556	0.508825	0.608795	0.602747
405	0.8	0.542857	0.564706	0.523077	0.613333	0.605556	0.508825	0.608795	0.602747
410	0.8	0.542857	0.564706	0.523077	0.613333	0.605556	0.508825	0.608795	0.602747
415	0.78125	0.583333	0.578313	0.515152	0.613333	0.611111	0.516889	0.614276	0.609379
420	0.793651	0.583333	0.578313	0.515152	0.605263	0.611111	0.516424	0.615142	0.609539
425	0.793651	0.583333	0.578313	0.515152	0.605263	0.611111	0.516424	0.615142	0.609539
430	0.793651	0.583333	0.578313	0.515152	0.605263	0.611111	0.516424	0.615142	0.609539
435	0.78125	0.583333	0.578313	0.515152	0.613333	0.611111	0.516889	0.614276	0.609379
440	0.721311	0.567164	0.541176	0.470588	0.582278	0.572222	0.465641	0.576504	0.57256
445	0.721311	0.567164	0.551724	0.470588	0.571429	0.572222	0.465248	0.576443	0.572843
450	0.733333	0.558824	0.55814	0.472222	0.540541	0.566667	0.460406	0.572612	0.568162
455	0.733333	0.558824	0.551724	0.478873	0.540541	0.566667	0.45971	0.572659	0.567596
460	0.733333	0.558824	0.551724	0.478873	0.540541	0.566667	0.45971	0.572659	0.567596
465	0.733333	0.550725	0.551724	0.485714	0.567568	0.572222	0.466491	0.577813	0.573407
470	0.733333	0.550725	0.551724	0.478873	0.547945	0.566667	0.460074	0.57252	0.567798
475	0.745763	0.542857	0.55814	0.485714	0.586667	0.577778	0.473554	0.583828	0.579993
480	0.745763	0.535211	0.55814	0.492754	0.586667	0.577778	0.473401	0.583707	0.579764
485	0.698413	0.567568	0.554217	0.47619	0.623377	0.583333	0.481094	0.583953	0.582645
490	0.698413	0.567568	0.554217	0.47619	0.623377	0.583333	0.481094	0.583953	0.582645
495	0.721311	0.552632	0.571429	0.5	0.586667	0.583333	0.481313	0.586408	0.583696
500	0.7	0.56	0.564706	0.537313	0.60274	0.588889	0.488647	0.592952	0.589738
505	0.688525	0.583333	0.55814	0.523077	0.605263	0.588889	0.486661	0.591668	0.588655
510	0.688525	0.583333	0.55814	0.523077	0.605263	0.588889	0.486661	0.591668	0.588655
515	0.709677	0.583333	0.55814	0.53125	0.605263	0.594444	0.493643	0.597533	0.593425
520	0.709677	0.571429	0.571429	0.515152	0.56338	0.583333	0.48328	0.586213	0.582489
525	0.730159	0.578947	0.578313	0.507463	0.56338	0.588889	0.490897	0.591652	0.587684
530	0.730159	0.586667	0.578313	0.507463	0.583333	0.594444	0.497344	0.597187	0.593644
535	0.730159	0.586667	0.578313	0.507463	0.583333	0.594444	0.497344	0.597187	0.593644
540	0.730159	0.578947	0.585366	0.507463	0.583333	0.594444	0.498023	0.597054	0.59407
545	0.730159	0.578947	0.585366	0.507463	0.583333	0.594444	0.498023	0.597054	0.59407
550	0.721311	0.597403	0.581395	0.545455	0.571429	0.6	0.503596	0.603399	0.598612
555	0.721311	0.597403	0.581395	0.545455	0.571429	0.6	0.503596	0.603399	0.598612
560	0.741935	0.589744	0.588235	0.553846	0.571429	0.605556	0.511234	0.609038	0.603715
565	0.741935	0.571429	0.55814	0.523077	0.571429	0.588889	0.489587	0.593202	0.587371
570	0.741935	0.55	0.541176	0.523077	0.558824	0.577778	0.477542	0.583002	0.576142
575	0.741935	0.564103	0.55814	0.515152	0.558824	0.583333	0.483781	0.587631	0.581835
580	0.733333	0.597403	0.613636	0.584615	0.657143	0.633333	0.544483	0.637226	0.635018
585	0.733333	0.589744	0.613636	0.5625	0.657143	0.627778	0.537576	0.631271	0.629928
590	0.733333	0.597403	0.613636	0.584615	0.657143	0.633333	0.544483	0.637226	0.635018
595	0.733333	0.597403	0.613636	0.584615	0.657143	0.633333	0.544483	0.637226	0.635018
600	0.698413	0.506667	0.590909	0.606061	0.676471	0.611111	0.517512	0.615704	0.614799
605	0.709677	0.5	0.597701	0.626866	0.676471	0.616667	0.525115	0.622143	0.620633
610	0.709677	0.5	0.597701	0.626866	0.676471	0.616667	0.525115	0.622143	0.620633
615	0.709677	0.5	0.597701	0.626866	0.676471	0.616667	0.525115	0.622143	0.620633
620	0.721311	0.5	0.590909	0.626866	0.676471	0.616667	0.524579	0.623111	0.620733
625	0.721311	0.5	0.590909	0.626866	0.676471	0.616667	0.524579	0.623111	0.620733
630	0.709677	0.5	0.597701	0.626866	0.676471	0.616667	0.525115	0.622143	0.620633
635	0.721311	0.5	0.590909	0.626866	0.676471	0.616667	0.524579	0.623111	0.620733
640	0.721311	0.5	0.606742	0.626866	0.686567	0.622222	0.531655	0.628297	0.627167
645	0.721311	0.5	0.606742	0.626866	0.686567	0.622222	0.531655	0.628297	0.627167
650	0.721311	0.5	0.606742	0.626866	0.686567	0.622222	0.531655	0.628297	0.627167
655	0.721311	0.5	0.606742	0.626866	0.686567	0.622222	0.531655	0.628297	0.627167
660	0.721311	0.5	0.606742	0.626866	0.686567	0.622222	0.531655	0.628297	0.627167
665	0.721311	0.5	0.606742	0.626866	0.686567	0.622222	0.531655	0.628297	0.627167
670	0.721311	0.5	0.606742	0.626866	0.686567	0.622222	0.531655	0.628297	0.627167
675	0.721311	0.5	0.606742	0.626866	0.686567	0.622222	0.531655	0.628297	0.627167
680	0.721311	0.5	0.606742	0.626866	0.686567	0.622222	0.531655	0.628297	0.627167
685	0.721311	0.5	0.606742	0.626866	0.686567	0.622222	0.531655	0.628297	0.627167
690	0.721311	0.5	0.606742	0.626866	0.686567	0.622222	0.531655	0.628297	0.627167
695	0.721311	0.5	0.606742	0.626866	0.686567	0.622222	0.531655	0.628297	0.627167
700	0.721311	0.5	0.606742	0.626866	0.686567	0.622222	0.531655	0.628297	0.627167
705	0.721311	0.5	0.606742	0.626866	0.686567	0.622222	0.531655	0.628297	0.627167
710	0.721311	0.5	0.606742	0.626866	0.686567	0.622222	0.531655	0.628297	0.627167
715	0.709677	0.506667	0.606742	0.626866	0.686567	0.622222	0.531604	0.627304	0.626515
720	0.709677	0.506667	0.606742	0.626866	0.686567	0.622222	0.531604	0.627304	0.626515
725	0.721311	0.56	0.62069	0.537313	0.657143	0.616667	0.523952	0.619291	0.620182
730	0.721311	0.552632	0.604651	0.537313	0.657143	0.611111	0.517563	0.61461	0.614643
735	0.721311	0.56	0.62069	0.537313	0.657143	0.616667	0.523952	0.619291	0.620182
740	0.721311	0.56	0.62069	0.537313	0.657143	0.616667	0.523952	0.619291	0.620182
745	0.721311	0.56	0.62069	0.537313	0.657143	0.616667	0.523952	0.619291	0.620182
750	0.733333	0.586667	0.629213	0.529412	0.647059	0.622222	0.531098	0.625137	0.625619
755	0.754098	0.586667	0.629213	0.537313	0.647059	0.627778	0.538013	0.63087	0.630282
760	0.754098	0.586667	0.629213	0.537313	0.647059	0.627778	0.538013	0.63087	0.630282
765	0.766667	0.589744	0.597701	0.537313	0.647059	0.622222	0.532298	0.627697	0.624642
770	0.766667	0.589744	0.597701	0.537313	0.647059	0.622222	0.532298	0.627697	0.624642
775	0.711864	0.571429	0.613636	0.529412	0.647059	0.611111	0.517766	0.61468	0.615299
780	0.711864	0.571429	0.613636	0.529412	0.647059	0.611111	0.517766	0.61468	0.615299
785	0.711864	0.571429	0.613636	0.529412	0.647059	0.611111	0.517766	0.61468	0.615299
790	0.711864	0.571429	0.613636	0.529412	0.647059	0.611111	0.517766	0.61468	0.615299
795	0.711864	0.571429	0.613636	0.529412	0.647059	0.611111	0.517766	0.61468	0.615299
800	0.711864	0.571429	0.613636	0.529412	0.647059	0.611111	0.517766	0.61468	0.615299
805	0.721311	0.564103	0.611765	0.545455	0.685714	0.622222	0.532246	0.62567	0.626468
810	0.721311	0.571429	0.611765	0.545455	0.704225	0.627778	0.538618	0.630837	0.632028
815	0.721311	0.571429	0.611765	0.545455	0.704225	0.627778	0.538618	0.630837	0.632028
820	0.721311	0.571429	0.611765	0.545455	0.704225	0.627778	0.538618	0.630837	0.632028
825	0.721311	0.571429	0.611765	0.545455	0.704225	0.627778	0.538618	0.630837	0.632028
830	0.721311	0.571429	0.611765	0.545455	0.704225	0.627778	0.538618	0.630837	0.632028
835	0.721311	0.578947	0.636364	0.553846	0.685714	0.633333	0.544385	0.635237	0.637011
840	0.721311	0.578947	0.636364	0.553846	0.685714	0.633333	0.544385	0.635237	0.637011
845	0.721311	0.586667	0.636364	0.553846	0.704225	0.638889	0.550792	0.640483	0.642643
850	0.721311	0.586667	0.636364	0.553846	0.704225	0.638889	0.550792	0.640483	0.642643
855	0.754098	0.545455	0.574713	0.484848	0.608696	0.588889	0.489581	0.593562	0.591013
860	0.754098	0.545455	0.574713	0.484848	0.608696	0.588889	0.489581	0.593562	0.591013
865	0.733333	0.567568	0.613636	0.514286	0.647059	0.611111	0.517773	0.615176	0.615529
870	0.733333	0.567568	0.613636	0.514286	0.647059	0.611111	0.517773	0.615176	0.615529
875	0.754098	0.56	0.613636	0.5	0.647059	0.611111	0.517595	0.614959	0.615107
880	0.754098	0.56	0.613636	0.5	0.647059	0.611111	0.517595	0.614959	0.615107
885	0.754098	0.56	0.613636	0.5	0.647059	0.611111	0.517595	0.614959	0.615107
890	0.754098	0.56	0.613636	0.5	0.647059	0.611111	0.517595	0.614959	0.615107
895	0.754098	0.56	0.613636	0.5	0.647059	0.611111	0.517595	0.614959	0.615107
900	0.730159	0.556962	0.578313	0.5	0.626866	0.594444	0.500389	0.59846	0.59687
905	0.698413	0.556962	0.560976	0.5	0.617647	0.583333	0.486443	0.586799	0.585128
910	0.698413	0.556962	0.560976	0.5	0.617647	0.583333	0.486443	0.586799	0.585128
915	0.698413	0.556962	0.560976	0.5	0.617647	0.583333	0.486443	0.586799	0.585128
920	0.698413	0.556962	0.560976	0.5	0.617647	0.583333	0.486443	0.586799	0.585128
925	0.698413	0.564103	0.578313	0.5	0.617647	0.588889	0.492709	0.591695	0.590964
930	0.698413	0.564103	0.578313	0.5	0.617647	0.588889	0.492709	0.591695	0.590964
935	0.698413	0.564103	0.578313	0.5	0.617647	0.588889	0.492709	0.591695	0.590964
940	0.698413	0.564103	0.578313	0.5	0.617647	0.588889	0.492709	0.591695	0.590964
945	0.698413	0.564103	0.578313	0.5	0.617647	0.588889	0.492709	0.591695	0.590964
950	0.698413	0.556962	0.578313	0.507463	0.617647	0.588889	0.492745	0.59176	0.590899
955	0.698413	0.564103	0.578313	0.492754	0.626866	0.588889	0.493367	0.59209	0.591857
960	0.698413	0.564103	0.578313	0.492754	0.626866	0.588889	0.493367	0.59209	0.591857
965	0.698413	0.564103	0.578313	0.492754	0.626866	0.588889	0.493367	0.59209	0.591857
970	0.698413	0.564103	0.578313	0.5	0.617647	0.588889	0.492709	0.591695	0.590964
975	0.709677	0.571429	0.571429	0.484848	0.591549	0.583333	0.48328	0.585786	0.583855
980	0.709677	0.571429	0.571429	0.484848	0.591549	0.583333	0.48328	0.585786	0.583855
985	0.709677	0.571429	0.571429	0.484848	0.591549	0.583333	0.48328	0.585786	0.583855
990	0.688525	0.556962	0.578313	0.470588	0.608696	0.577778	0.478217	0.580617	0.581121
995	0.688525	0.556962	0.578313	0.470588	0.608696	0.577778	0.478217	0.580617	0.581121
1000	0.688525	0.556962	0.578313	0.470588	0.608696	0.577778	0.478217	0.580617	0.581121
1005	0.677419	0.475	0.512821	0.461538	0.666667	0.555556	0.450662	0.558689	0.558901
1010	0.677419	0.475	0.512821	0.461538	0.666667	0.555556	0.450662	0.558689	0.558901
1015	0.677419	0.475	0.512821	0.461538	0.666667	0.555556	0.450662	0.558689	0.558901
1020	0.666667	0.475	0.506329	0.46875	0.648649	0.55	0.443417	0.553079	0.552572
1025	0.666667	0.475	0.506329	0.46875	0.648649	0.55	0.443417	0.553079	0.552572
1030	0.633333	0.5	0.506329	0.492308	0.638889	0.55	0.444882	0.554172	0.553488
1035	0.633333	0.5	0.506329	0.492308	0.638889	0.55	0.444882	0.554172	0.553488
1040	0.633333	0.5	0.506329	0.492308	0.638889	0.55	0.444882	0.554172	0.553488
1045	0.633333	0.5	0.506329	0.492308	0.638889	0.55	0.444882	0.554172	0.553488
1050	0.633333	0.5	0.506329	0.492308	0.638889	0.55	0.444882	0.554172	0.553488
1055	0.633333	0.5	0.506329	0.492308	0.638889	0.55	0.444882	0.554172	0.553488
1060	0.633333	0.5	0.506329	0.492308	0.638889	0.55	0.444882	0.554172	0.553488
1065	0.633333	0.5	0.506329	0.492308	0.638889	0.55	0.444882	0.554172	0.553488
1070	0.633333	0.5	0.506329	0.492308	0.638889	0.55	0.444882	0.554172	0.553488
1075	0.633333	0.5	0.506329	0.492308	0.638889	0.55	0.444882	0.554172	0.553488
1080	0.633333	0.5	0.506329	0.492308	0.638889	0.55	0.444882	0.554172	0.553488
1085	0.633333	0.5	0.506329	0.492308	0.638889	0.55	0.444882	0.554172	0.553488
1090	0.633333	0.5	0.506329	0.492308	0.638889	0.55	0.444882	0.554172	0.553488
1095	0.633333	0.5	0.506329	0.492308	0.638889	0.55	0.444882	0.554172	0.553488
1100	0.633333	0.5	0.506329	0.492308	0.638889	0.55	0.444882	0.554172	0.553488
1105	0.633333	0.5	0.506329	0.492308	0.638889	0.55	0.444882	0.554172	0.553488
1110	0.633333	0.5	0.506329	0.492308	0.638889	0.55	0.444882	0.554172	0.553488
1115	0.633333	0.5	0.506329	0.492308	0.638889	0.55	0.444882	0.554172	0.553488
1120	0.633333	0.5	0.506329	0.492308	0.638889	0.55	0.444882	0.554172	0.553488
1125	0.633333	0.5	0.506329	0.492308	0.638889	0.55	0.444882	0.554172	0.553488
1130	0.633333	0.5	0.506329	0.46875	0.630137	0.544444	0.437386	0.54771	0.547568
1135	0.633333	0.5	0.506329	0.492308	0.638889	0.55	0.444882	0.554172	0.553488
1140	0.666667	0.517647	0.506329	0.5	0.638889	0.561111	0.459103	0.565906	0.563376
1145	0.666667	0.517647	0.506329	0.5	0.638889	0.561111	0.459103	0.565906	0.563376
1150	0.666667	0.517647	0.506329	0.5	0.638889	0.561111	0.459103	0.565906	0.563376
1155	0.666667	0.517647	0.506329	0.5	0.638889	0.561111	0.459103	0.565906	0.563376
1160	0.666667	0.53012	0.506329	0.523077	0.657534	0.572222	0.472286	0.576745	0.573755
1165	0.666667	0.53012	0.506329	0.523077	0.657534	0.572222	0.472286	0.576745	0.573755
1170	0.666667	0.53012	0.506329	0.523077	0.657534	0.572222	0.472286	0.576745	0.573755
1175	0.677419	0.536585	0.506329	0.53125	0.657534	0.577778	0.479119	0.581824	0.578035
1180	0.655738	0.53012	0.506329	0.523077	0.638889	0.566667	0.465742	0.570831	0.567748
1185	0.655738	0.53012	0.506329	0.523077	0.638889	0.566667	0.465742	0.570831	0.567748
1190	0.676923	0.525	0.525	0.539683	0.638889	0.577778	0.47877	0.581099	0.577865
1195	0.676923	0.525	0.525	0.539683	0.638889	0.577778	0.47877	0.581099	0.577865
1200	0.666667	0.525	0.536585	0.507937	0.611111	0.566667	0.463336	0.56946	0.567619
1205	0.666667	0.525	0.536585	0.507937	0.611111	0.566667	0.463336	0.56946	0.567619
1210	0.666667	0.525	0.536585	0.507937	0.611111	0.566667	0.463336	0.56946	0.567619
1215	0.666667	0.525	0.536585	0.507937	0.611111	0.566667	0.463336	0.56946	0.567619
1220	0.666667	0.525	0.536585	0.507937	0.611111	0.566667	0.463336	0.56946	0.567619
1225	0.666667	0.525	0.536585	0.507937	0.611111	0.566667	0.463336	0.56946	0.567619
1230	0.698413	0.531646	0.518519	0.539683	0.621622	0.577778	0.476941	0.581976	0.57692
1235	0.698413	0.525	0.525	0.539683	0.621622	0.577778	0.477726	0.581943	0.577394
1240	0.698413	0.531646	0.525	0.523077	0.630137	0.577778	0.478066	0.581654	0.577784
1245	0.698413	0.531646	0.525	0.523077	0.630137	0.577778	0.478066	0.581654	0.577784
1250	0.698413	0.531646	0.518519	0.53125	0.630137	0.577778	0.477387	0.581993	0.577454
1255	0.698413	0.531646	0.525	0.523077	0.630137	0.577778	0.478066	0.581654	0.577784
1260	0.698413	0.531646	0.525	0.523077	0.630137	0.577778	0.478066	0.581654	0.577784
1265	0.698413	0.531646	0.525	0.523077	0.630137	0.577778	0.478066	0.581654	0.577784
1270	0.698413	0.531646	0.518519	0.53125	0.630137	0.577778	0.477387	0.581993	0.577454
1275	0.698413	0.531646	0.518519	0.53125	0.630137	0.577778	0.477387	0.581993	0.577454
1280	0.698413	0.531646	0.518519	0.53125	0.630137	0.577778	0.477387	0.581993	0.577454
1285	0.698413	0.531646	0.518519	0.53125	0.630137	0.577778	0.477387	0.581993	0.577454
1290	0.698413	0.531646	0.518519	0.53125	0.630137	0.577778	0.477387	0.581993	0.577454
1295	0.698413	0.531646	0.518519	0.53125	0.630137	0.577778	0.477387	0.581993	0.577454
1300	0.698413	0.531646	0.518519	0.53125	0.630137	0.577778	0.477387	0.581993	0.577454
1305	0.698413	0.531646	0.518519	0.53125	0.630137	0.577778	0.477387	0.581993	0.577454
1310	0.698413	0.531646	0.518519	0.53125	0.630137	0.577778	0.477387	0.581993	0.577454
1315	0.698413	0.531646	0.518519	0.53125	0.630137	0.577778	0.477387	0.581993	0.577454
1320	0.711864	0.52381	0.467532	0.5	0.611111	0.555556	0.453486	0.562864	0.55533
1325	0.711864	0.52381	0.467532	0.5	0.611111	0.555556	0.453486	0.562864	0.55533
1330	0.711864	0.53012	0.487179	0.5	0.611111	0.561111	0.459602	0.568055	0.561617
1335	0.711864	0.53012	0.487179	0.5	0.611111	0.561111	0.459602	0.568055	0.561617
1340	0.711864	0.53012	0.487179	0.5	0.611111	0.561111	0.459602	0.568055	0.561617
1345	0.711864	0.53012	0.487179	0.5	0.611111	0.561111	0.459602	0.568055	0.561617
1350	0.711864	0.53012	0.487179	0.5	0.611111	0.561111	0.459602	0.568055	0.561617
1355	0.711864	0.53012	0.487179	0.5	0.611111	0.561111	0.459602	0.568055	0.561617
1360	0.711864	0.53012	0.487179	0.5	0.611111	0.561111	0.459602	0.568055	0.561617
1365	0.7	0.53012	0.487179	0.477612	0.611111	0.555556	0.452502	0.561205	0.555974
1370	0.7	0.53012	0.487179	0.477612	0.611111	0.555556	0.452502	0.561205	0.555974
1375	0.7	0.53012	0.487179	0.477612	0.611111	0.555556	0.452502	0.561205	0.555974
1380	0.7	0.53012	0.487179	0.477612	0.611111	0.555556	0.452502	0.561205	0.555974
1385	0.721311	0.53012	0.512821	0.484848	0.638889	0.572222	0.473489	0.577598	0.573636
1390	0.721311	0.53012	0.512821	0.484848	0.638889	0.572222	0.473489	0.577598	0.573636
1395	0.721311	0.536585	0.512821	0.484848	0.630137	0.572222	0.472846	0.577141	0.572828
1400	0.721311	0.536585	0.512821	0.484848	0.630137	0.572222	0.472846	0.577141	0.572828
1405	0.721311	0.53012	0.493506	0.484848	0.630137	0.566667	0.466729	0.571985	0.566599
1410	0.721311	0.536585	0.512821	0.484848	0.630137	0.572222	0.472846	0.577141	0.572828
1415	0.721311	0.54321	0.512821	0.484848	0.648649	0.577778	0.479244	0.582168	0.578259
1420	0.721311	0.53012	0.493506	0.484848	0.630137	0.566667	0.466729	0.571985	0.566599
1425	0.721311	0.53012	0.493506	0.484848	0.630137	0.566667	0.466729	0.571985	0.566599
1430	0.721311	0.536585	0.493506	0.484848	0.648649	0.572222	0.473117	0.57698	0.572001
1435	0.721311	0.536585	0.493506	0.484848	0.648649	0.572222	0.473117	0.57698	0.572001
1440	0.721311	0.536585	0.493506	0.484848	0.648649	0.572222	0.473117	0.57698	0.572001
1445	0.721311	0.536585	0.493506	0.484848	0.648649	0.572222	0.473117	0.57698	0.572001
1450	0.721311	0.536585	0.493506	0.484848	0.648649	0.572222	0.473117	0.57698	0.572001
1455	0.721311	0.536585	0.493506	0.484848	0.648649	0.572222	0.473117	0.57698	0.572001
1460	0.721311	0.536585	0.493506	0.484848	0.648649	0.572222	0.473117	0.57698	0.572001
1465	0.721311	0.536585	0.493506	0.484848	0.648649	0.572222	0.473117	0.57698	0.572001
1470	0.721311	0.536585	0.493506	0.484848	0.648649	0.572222	0.473117	0.57698	0.572001
1475	0.721311	0.536585	0.512821	0.484848	0.657534	0.577778	0.479854	0.58262	0.579068
1480	0.75	0.447059	0.414634	0.451613	0.477612	0.5	0.382541	0.508184	0.495118
1485	0.75	0.447059	0.414634	0.451613	0.477612	0.5	0.382541	0.508184	0.495118
1490	0.75	0.452381	0.433735	0.451613	0.477612	0.505556	0.388779	0.513068	0.501081
1495	0.75	0.452381	0.433735	0.451613	0.477612	0.505556	0.388779	0.513068	0.501081
1500	0.75	0.452381	0.433735	0.451613	0.477612	0.505556	0.388779	0.513068	0.501081
1505	0.75	0.452381	0.433735	0.451613	0.477612	0.505556	0.388779	0.513068	0.501081
1510	0.75	0.452381	0.414634	0.47619	0.477612	0.505556	0.389397	0.514164	0.50019
1515	0.769231	0.44186	0.419753	0.483871	0.484848	0.511111	0.398048	0.519913	0.505624
1520	0.769231	0.44186	0.419753	0.483871	0.484848	0.511111	0.398048	0.519913	0.505624
1525	0.721311	0.447059	0.425	0.461538	0.550725	0.511111	0.396731	0.521127	0.51151
1530	0.721311	0.44186	0.405063	0.461538	0.550725	0.505556	0.390559	0.5161	0.505351
1535	0.721311	0.44186	0.405063	0.461538	0.550725	0.505556	0.390559	0.5161	0.505351
1540	0.721311	0.44186	0.405063	0.461538	0.550725	0.505556	0.390559	0.5161	0.505351
1545	0.721311	0.44186	0.405063	0.461538	0.550725	0.505556	0.390559	0.5161	0.505351
1550	0.721311	0.44186	0.405063	0.461538	0.550725	0.505556	0.390559	0.5161	0.505351
1555	0.721311	0.423529	0.4	0.461538	0.550725	0.5	0.382683	0.511421	0.500669
1560	0.721311	0.423529	0.4	0.461538	0.550725	0.5	0.382683	0.511421	0.500669
1565	0.721311	0.423529	0.4	0.461538	0.550725	0.5	0.382683	0.511421	0.500669
1570	0.721311	0.423529	0.4	0.461538	0.550725	0.5	0.382683	0.511421	0.500669
1575	0.721311	0.423529	0.4	0.461538	0.550725	0.5	0.382683	0.511421	0.500669
1580	0.721311	0.423529	0.4	0.461538	0.550725	0.5	0.382683	0.511421	0.500669
1585	0.721311	0.444444	0.433735	0.46875	0.56338	0.516667	0.400234	0.526324	0.517396
1590	0.721311	0.444444	0.433735	0.46875	0.56338	0.516667	0.400234	0.526324	0.517396
1595	0.709677	0.493827	0.444444	0.454545	0.514286	0.516667	0.40207	0.523356	0.513822
1600	0.709677	0.493827	0.444444	0.454545	0.514286	0.516667	0.40207	0.523356	0.513822
1605	0.721311	0.487805	0.444444	0.454545	0.514286	0.516667	0.402165	0.524478	0.514592
1610	0.721311	0.487805	0.444444	0.454545	0.514286	0.516667	0.402165	0.524478	0.514592
1615	0.71875	0.481013	0.457831	0.444444	0.535211	0.522222	0.40716	0.52745	0.519512
1620	0.686567	0.506667	0.457831	0.444444	0.527778	0.522222	0.406748	0.524657	0.517337
1625	0.686567	0.506667	0.457831	0.444444	0.527778	0.522222	0.406748	0.524657	0.517337
1630	0.686567	0.506667	0.457831	0.444444	0.527778	0.522222	0.406748	0.524657	0.517337
1635	0.686567	0.506667	0.457831	0.444444	0.527778	0.522222	0.406748	0.524657	0.517337
1640	0.686567	0.493151	0.465116	0.444444	0.535211	0.522222	0.405428	0.524898	0.518455
1645	0.686567	0.493151	0.465116	0.444444	0.535211	0.522222	0.405428	0.524898	0.518455
1650	0.666667	0.493151	0.465116	0.459016	0.507042	0.516667	0.398735	0.518198	0.511261
1655	0.666667	0.493151	0.465116	0.459016	0.507042	0.516667	0.398735	0.518198	0.511261
1660	0.666667	0.493151	0.465116	0.459016	0.507042	0.516667	0.398735	0.518198	0.511261
1665	0.666667	0.493151	0.465116	0.459016	0.507042	0.516667	0.398735	0.518198	0.511261
1670	0.666667	0.493151	0.465116	0.459016	0.507042	0.516667	0.398735	0.518198	0.511261
1675	0.666667	0.493151	0.465116	0.459016	0.507042	0.516667	0.398735	0.518198	0.511261
1680	0.666667	0.493151	0.465116	0.459016	0.507042	0.516667	0.398735	0.518198	0.511261
1685	0.666667	0.493151	0.465116	0.459016	0.507042	0.516667	0.398735	0.518198	0.511261
1690	0.666667	0.493151	0.465116	0.459016	0.507042	0.516667	0.398735	0.518198	0.511261
1695	0.666667	0.493151	0.465116	0.459016	0.507042	0.516667	0.398735	0.518198	0.511261
1700	0.666667	0.493151	0.470588	0.42623	0.5	0.511111	0.391856	0.511327	0.505621
1705	0.666667	0.493151	0.470588	0.42623	0.5	0.511111	0.391856	0.511327	0.505621
1710	0.666667	0.493151	0.470588	0.42623	0.5	0.511111	0.391856	0.511327	0.505621
1715	0.666667	0.493151	0.470588	0.42623	0.5	0.511111	0.391856	0.511327	0.505621
1720	0.666667	0.493151	0.470588	0.42623	0.5	0.511111	0.391856	0.511327	0.505621
1725	0.6875	0.5	0.482759	0.459016	0.583333	0.538889	0.425182	0.542522	0.537857
1730	0.6875	0.5	0.482759	0.459016	0.583333	0.538889	0.425182	0.542522	0.537857
1735	0.6875	0.5	0.482759	0.459016	0.583333	0.538889	0.425182	0.542522	0.537857
1740	0.707692	0.5	0.482759	0.466667	0.583333	0.544444	0.432297	0.54809	0.542386
1745	0.6875	0.5	0.482759	0.459016	0.583333	0.538889	0.425182	0.542522	0.537857
1750	0.676923	0.48	0.477273	0.413793	0.567568	0.522222	0.402985	0.523111	0.519926
1755	0.676923	0.48	0.477273	0.413793	0.567568	0.522222	0.402985	0.523111	0.519926
1760	0.676923	0.48	0.477273	0.413793	0.567568	0.522222	0.402985	0.523111	0.519926
1765	0.676923	0.48	0.477273	0.413793	0.567568	0.522222	0.402985	0.523111	0.519926
1770	0.6875	0.48	0.477273	0.40678	0.567568	0.522222	0.402837	0.523824	0.520461
1775	0.6875	0.48	0.477273	0.40678	0.567568	0.522222	0.402837	0.523824	0.520461
1780	0.6875	0.48	0.477273	0.40678	0.567568	0.522222	0.402837	0.523824	0.520461
1785	0.676923	0.48	0.477273	0.413793	0.567568	0.522222	0.402985	0.523111	0.519926
1790	0.676923	0.48	0.477273	0.413793	0.567568	0.522222	0.402985	0.523111	0.519926
1795	0.6875	0.48	0.477273	0.40678	0.567568	0.522222	0.402837	0.523824	0.520461
1800	0.6875	0.48	0.477273	0.40678	0.567568	0.522222	0.402837	0.523824	0.520461
1805	0.6875	0.48	0.477273	0.40678	0.567568	0.522222	0.402837	0.523824	0.520461
1810	0.676923	0.48	0.477273	0.413793	0.567568	0.522222	0.402985	0.523111	0.519926
1815	0.698413	0.48	0.477273	0.433333	0.567568	0.527778	0.409712	0.531317	0.526645
1820	0.698413	0.48	0.477273	0.433333	0.567568	0.527778	0.409712	0.531317	0.526645
1825	0.698413	0.48	0.477273	0.433333	0.567568	0.527778	0.409712	0.531317	0.526645
1830	0.698413	0.48	0.477273	0.433333	0.567568	0.527778	0.409712	0.531317	0.526645
1835	0.698413	0.48	0.477273	0.42623	0.547945	0.522222	0.403116	0.525972	0.520991
1840	0.698413	0.48	0.477273	0.433333	0.567568	0.527778	0.409712	0.531317	0.526645
1845	0.698413	0.48	0.477273	0.419355	0.555556	0.522222	0.403544	0.526119	0.521579
1850	0.698413	0.48	0.477273	0.419355	0.555556	0.522222	0.403544	0.526119	0.521579
1855	0.698413	0.48	0.477273	0.419355	0.555556	0.522222	0.403544	0.526119	0.521579
1860	0.698413	0.48	0.477273	0.419355	0.555556	0.522222	0.403544	0.526119	0.521579
1865	0.698413	0.48	0.477273	0.419355	0.555556	0.522222	0.403544	0.526119	0.521579
1870	0.698413	0.48	0.477273	0.419355	0.555556	0.522222	0.403544	0.526119	0.521579
1875	0.6875	0.48	0.477273	0.42623	0.555556	0.522222	0.403629	0.525312	0.520967
1880	0.6875	0.48	0.477273	0.42623	0.555556	0.522222	0.403629	0.525312	0.520967
1885	0.698413	0.48	0.477273	0.419355	0.555556	0.522222	0.403544	0.526119	0.521579
1890	0.698413	0.48	0.477273	0.42623	0.575342	0.527778	0.410107	0.531451	0.527232
1895	0.698413	0.48	0.477273	0.42623	0.575342	0.527778	0.410107	0.531451	0.527232
1900	0.6875	0.48	0.477273	0.433333	0.575342	0.527778	0.41021	0.53069	0.526658
1905	0.698413	0.48	0.477273	0.42623	0.575342	0.527778	0.410107	0.531451	0.527232
1910	0.698413	0.48	0.477273	0.42623	0.575342	0.527778	0.410107	0.531451	0.527232
1915	0.698413	0.48	0.477273	0.42623	0.575342	0.527778	0.410107	0.531451	0.527232
1920	0.698413	0.48	0.477273	0.42623	0.575342	0.527778	0.410107	0.531451	0.527232
1925	0.698413	0.5	0.482759	0.42623	0.575342	0.533333	0.417675	0.536549	0.532331
1930	0.698413	0.48	0.477273	0.42623	0.575342	0.527778	0.410107	0.531451	0.527232
1935	0.698413	0.48	0.477273	0.42623	0.575342	0.527778	0.410107	0.531451	0.527232
1940	0.709677	0.48	0.477273	0.451613	0.575342	0.533333	0.417027	0.538781	0.533277
1945	0.709677	0.5	0.482759	0.451613	0.575342	0.538889	0.424595	0.543878	0.538376
1950	0.709677	0.5	0.482759	0.451613	0.575342	0.538889	0.424595	0.543878	0.538376
1955	0.709677	0.48	0.477273	0.451613	0.575342	0.533333	0.417027	0.538781	0.533277
1960	0.709677	0.48	0.477273	0.451613	0.575342	0.533333	0.417027	0.538781	0.533277
1965	0.709677	0.5	0.482759	0.451613	0.575342	0.538889	0.424595	0.543878	0.538376
1970	0.709677	0.5	0.482759	0.451613	0.575342	0.538889	0.424595	0.543878	0.538376
1975	0.709677	0.5	0.482759	0.451613	0.575342	0.538889	0.424595	0.543878	0.538376
1980	0.709677	0.5	0.482759	0.451613	0.575342	0.538889	0.424595	0.543878	0.538376
1985	0.709677	0.5	0.482759	0.451613	0.575342	0.538889	0.424595	0.543878	0.538376
1990	0.709677	0.5	0.482759	0.451613	0.575342	0.538889	0.424595	0.543878	0.538376
1995	0.709677	0.5	0.482759	0.451613	0.575342	0.538889	0.424595	0.543878	0.538376
2000	0.709677	0.5	0.482759	0.451613	0.575342	0.538889	0.424595	0.543878	0.538376

## Sheet: Bayes
Number of features	Pre-vaccination	ChAdOx1-Onset	MenACWY-Onset	ChAdOx1-7D	MenACWY-7D	ACC	MCC	Macro F1	Weighted F1
5	0.55814	0.173913	0.727273	0.467532	0.349206	0.494444	0.385826	0.455213	0.469169
10	0.545455	0.186047	0.674157	0.520548	0.38806	0.5	0.391618	0.462853	0.473167
15	0.539326	0.204082	0.651163	0.48	0.327869	0.472222	0.359246	0.440488	0.449013
20	0.545455	0.16	0.642857	0.473684	0.290323	0.455556	0.33779	0.422464	0.430146
25	0.533333	0.192308	0.60241	0.48	0.3	0.45	0.332491	0.42161	0.426812
30	0.533333	0.230769	0.617284	0.486486	0.349206	0.466667	0.35324	0.443416	0.450036
35	0.516129	0.235294	0.617284	0.444444	0.31746	0.45	0.333175	0.426122	0.433856
40	0.510638	0.235294	0.617284	0.450704	0.31746	0.45	0.333527	0.426276	0.434014
45	0.564706	0.230769	0.6	0.481013	0.34375	0.466667	0.352271	0.444048	0.448422
50	0.578313	0.269231	0.592593	0.444444	0.285714	0.455556	0.337726	0.434059	0.436418
55	0.578313	0.301887	0.585366	0.444444	0.262295	0.455556	0.337969	0.434461	0.435183
60	0.578313	0.307692	0.60241	0.419753	0.262295	0.455556	0.337632	0.434093	0.436583
65	0.560976	0.392157	0.60241	0.419753	0.285714	0.466667	0.350674	0.452202	0.454609
70	0.560976	0.36	0.60241	0.419753	0.28125	0.461111	0.343306	0.444878	0.447697
75	0.578313	0.346154	0.585366	0.425	0.285714	0.461111	0.343954	0.444109	0.445392
80	0.560976	0.37931	0.567901	0.43038	0.266667	0.455556	0.337158	0.441047	0.440676
85	0.578313	0.392857	0.585366	0.435897	0.262295	0.466667	0.350678	0.450946	0.450437
90	0.578313	0.363636	0.585366	0.43038	0.262295	0.461111	0.344054	0.443998	0.44416
95	0.578313	0.4	0.585366	0.43038	0.262295	0.466667	0.351161	0.451271	0.450827
100	0.578313	0.363636	0.585366	0.43038	0.262295	0.461111	0.344054	0.443998	0.44416
105	0.578313	0.407407	0.60241	0.43038	0.295082	0.477778	0.365029	0.462718	0.464103
110	0.578313	0.377358	0.585366	0.43038	0.285714	0.466667	0.35053	0.451426	0.45201
115	0.578313	0.407407	0.60241	0.441558	0.31746	0.483333	0.37047	0.46943	0.471063
120	0.578313	0.444444	0.60241	0.470588	0.472222	0.522222	0.41387	0.513596	0.517943
125	0.578313	0.526316	0.60241	0.463768	0.470588	0.533333	0.429184	0.528279	0.531444
130	0.578313	0.5	0.60241	0.463768	0.463768	0.527778	0.421884	0.521652	0.525066
135	0.592593	0.464286	0.585366	0.478873	0.457143	0.522222	0.414448	0.515652	0.517377
140	0.575	0.482759	0.585366	0.465753	0.447761	0.516667	0.408388	0.511328	0.513606
145	0.575	0.482759	0.585366	0.444444	0.441176	0.511111	0.400661	0.505749	0.508554
150	0.567901	0.517241	0.592593	0.457143	0.457143	0.522222	0.414438	0.518404	0.521373
155	0.575	0.526316	0.585366	0.470588	0.520548	0.538889	0.433198	0.535564	0.538976
160	0.605263	0.517241	0.585366	0.465753	0.478873	0.533333	0.426237	0.530499	0.53189
165	0.605263	0.542373	0.592593	0.5	0.5	0.55	0.447052	0.548046	0.548904
170	0.597403	0.508475	0.585366	0.478873	0.507042	0.538889	0.432994	0.535432	0.537619
175	0.605263	0.517241	0.585366	0.472222	0.527778	0.544444	0.439645	0.541574	0.544107
180	0.613333	0.482759	0.592593	0.478873	0.506667	0.538889	0.431543	0.534845	0.537273
185	0.64	0.5	0.592593	0.514286	0.486486	0.55	0.445379	0.546673	0.546035
190	0.621622	0.5	0.592593	0.507042	0.486486	0.544444	0.438249	0.541549	0.541867
195	0.657143	0.508475	0.592593	0.527778	0.512821	0.561111	0.457208	0.559762	0.558598
200	0.666667	0.448276	0.609756	0.547945	0.512821	0.561111	0.45682	0.557093	0.556939
205	0.676471	0.466667	0.617284	0.547945	0.512821	0.566667	0.463815	0.564237	0.563855
210	0.714286	0.52459	0.609756	0.535211	0.5	0.577778	0.477703	0.576769	0.573559
215	0.704225	0.516129	0.609756	0.514286	0.506667	0.572222	0.470969	0.570213	0.568418
220	0.69697	0.5	0.619048	0.540541	0.473684	0.566667	0.462646	0.566048	0.563581
225	0.676923	0.542373	0.651163	0.540541	0.473684	0.577778	0.475635	0.576937	0.576506
230	0.71875	0.566667	0.658824	0.552632	0.48	0.594444	0.497724	0.595374	0.593152
235	0.730159	0.5625	0.617284	0.578947	0.5	0.594444	0.498894	0.597778	0.592321
240	0.71875	0.5625	0.617284	0.594595	0.545455	0.605556	0.512098	0.607717	0.603445
245	0.71875	0.5625	0.617284	0.594595	0.545455	0.605556	0.512098	0.607717	0.603445
250	0.741935	0.571429	0.634146	0.623377	0.526316	0.616667	0.526638	0.619441	0.613658
255	0.741935	0.52459	0.626506	0.64	0.556962	0.616667	0.524825	0.617999	0.612827
260	0.741935	0.516129	0.626506	0.621622	0.556962	0.611111	0.517389	0.612631	0.608213
265	0.761905	0.548387	0.634146	0.613333	0.538462	0.616667	0.525611	0.619247	0.613743
270	0.793651	0.548387	0.634146	0.613333	0.538462	0.622222	0.532606	0.625596	0.618858
275	0.754098	0.53125	0.592593	0.613333	0.531646	0.6	0.504489	0.604584	0.596941
280	0.754098	0.53125	0.592593	0.613333	0.531646	0.6	0.504489	0.604584	0.596941
285	0.754098	0.539683	0.609756	0.594595	0.525	0.6	0.503479	0.604626	0.598332
290	0.754098	0.539683	0.592593	0.586667	0.525	0.594444	0.497338	0.599608	0.592529
295	0.793651	0.52459	0.60241	0.613333	0.538462	0.611111	0.518213	0.614489	0.606208
300	0.793651	0.52459	0.60241	0.613333	0.538462	0.611111	0.518213	0.614489	0.606208
305	0.793651	0.548387	0.619048	0.60274	0.538462	0.616667	0.523965	0.620457	0.61315
310	0.793651	0.557377	0.635294	0.60274	0.538462	0.622222	0.530597	0.625505	0.61904
315	0.793651	0.548387	0.611765	0.60274	0.519481	0.611111	0.516761	0.615205	0.606925
320	0.793651	0.580645	0.635294	0.60274	0.519481	0.622222	0.530743	0.626362	0.618983
325	0.793651	0.566667	0.643678	0.594595	0.526316	0.622222	0.5307	0.624981	0.618809
330	0.825397	0.566667	0.659091	0.621622	0.533333	0.638889	0.551593	0.641222	0.634051
335	0.8125	0.566667	0.659091	0.583333	0.526316	0.627778	0.536848	0.629581	0.623993
340	0.825397	0.590164	0.666667	0.60274	0.526316	0.638889	0.551239	0.642257	0.635591
345	0.825397	0.590164	0.666667	0.619718	0.564103	0.65	0.564111	0.65321	0.647028
350	0.825397	0.590164	0.666667	0.619718	0.564103	0.65	0.564111	0.65321	0.647028
355	0.8125	0.590164	0.666667	0.6	0.564103	0.644444	0.557029	0.646687	0.641664
360	0.825397	0.6	0.681818	0.591549	0.538462	0.644444	0.556856	0.647445	0.642252
365	0.825397	0.612903	0.705882	0.558824	0.585366	0.655556	0.570333	0.657674	0.656131
370	0.83871	0.646154	0.698795	0.588235	0.585366	0.666667	0.584879	0.671452	0.667423
375	0.825397	0.636364	0.666667	0.608696	0.592593	0.661111	0.579429	0.665943	0.66015
380	0.825397	0.646154	0.682927	0.617647	0.609756	0.672222	0.592516	0.676376	0.671592
385	0.8125	0.597015	0.658537	0.626866	0.6	0.655556	0.571849	0.658983	0.653451
390	0.8125	0.597015	0.658537	0.626866	0.6	0.655556	0.571849	0.658983	0.653451
395	0.8125	0.597015	0.658537	0.626866	0.6	0.655556	0.571849	0.658983	0.653451
400	0.8	0.626866	0.666667	0.6	0.597701	0.655556	0.570974	0.658247	0.654031
405	0.8	0.617647	0.666667	0.590164	0.588235	0.65	0.56417	0.652543	0.648546
410	0.8	0.608696	0.65	0.580645	0.571429	0.638889	0.550948	0.642154	0.637138
415	0.8125	0.608696	0.65	0.571429	0.571429	0.638889	0.550845	0.642811	0.637616
420	0.825397	0.608696	0.65	0.571429	0.588235	0.644444	0.55756	0.648751	0.643522
425	0.825397	0.588235	0.65	0.571429	0.581395	0.638889	0.550452	0.643291	0.638213
430	0.825397	0.597015	0.666667	0.571429	0.581395	0.644444	0.556878	0.64838	0.644174
435	0.825397	0.606061	0.682927	0.571429	0.581395	0.65	0.563347	0.653442	0.650079
440	0.793651	0.606061	0.666667	0.575758	0.571429	0.638889	0.550475	0.642713	0.639169
445	0.78125	0.606061	0.666667	0.59375	0.588235	0.644444	0.557245	0.647193	0.643999
450	0.769231	0.606061	0.666667	0.625	0.595238	0.65	0.564524	0.652439	0.648865
455	0.793651	0.606061	0.666667	0.606061	0.595238	0.65	0.564446	0.653535	0.649643
460	0.793651	0.606061	0.666667	0.606061	0.595238	0.65	0.564446	0.653535	0.649643
465	0.769231	0.606061	0.666667	0.625	0.595238	0.65	0.564524	0.652439	0.648865
470	0.78125	0.606061	0.666667	0.615385	0.595238	0.65	0.564463	0.65292	0.649199
475	0.78125	0.584615	0.666667	0.615385	0.588235	0.644444	0.557404	0.64723	0.643673
480	0.78125	0.584615	0.666667	0.615385	0.588235	0.644444	0.557404	0.64723	0.643673
485	0.793651	0.584615	0.666667	0.606061	0.588235	0.644444	0.557387	0.647846	0.644117
490	0.793651	0.59375	0.666667	0.606061	0.604651	0.65	0.564349	0.652956	0.64953
495	0.793651	0.59375	0.666667	0.575758	0.581395	0.638889	0.550365	0.642244	0.639183
500	0.793651	0.59375	0.666667	0.606061	0.604651	0.65	0.564349	0.652956	0.64953
505	0.793651	0.59375	0.666667	0.575758	0.581395	0.638889	0.550365	0.642244	0.639183
510	0.793651	0.59375	0.666667	0.575758	0.581395	0.638889	0.550365	0.642244	0.639183
515	0.793651	0.59375	0.666667	0.575758	0.581395	0.638889	0.550365	0.642244	0.639183
520	0.793651	0.59375	0.666667	0.553846	0.574713	0.633333	0.543156	0.636525	0.634009
525	0.793651	0.603175	0.682927	0.553846	0.574713	0.638889	0.549692	0.641662	0.639982
530	0.793651	0.603175	0.682927	0.588235	0.595238	0.65	0.564441	0.652645	0.650389
535	0.793651	0.603175	0.682927	0.588235	0.595238	0.65	0.564441	0.652645	0.650389
540	0.78125	0.59375	0.666667	0.597015	0.595238	0.644444	0.557883	0.646784	0.643881
545	0.78125	0.59375	0.666667	0.575758	0.588235	0.638889	0.550618	0.641132	0.638743
550	0.78125	0.584615	0.666667	0.553846	0.588235	0.633333	0.543428	0.634923	0.633416
555	0.78125	0.584615	0.682927	0.5625	0.588235	0.638889	0.549756	0.639906	0.639104
560	0.78125	0.584615	0.682927	0.5625	0.588235	0.638889	0.549756	0.639906	0.639104
565	0.761905	0.584615	0.674699	0.580645	0.62069	0.644444	0.555729	0.644511	0.644256
570	0.761905	0.584615	0.674699	0.580645	0.62069	0.644444	0.555729	0.644511	0.644256
575	0.761905	0.575758	0.658537	0.580645	0.62069	0.638889	0.549214	0.639507	0.638412
580	0.75	0.59375	0.658537	0.603175	0.62069	0.644444	0.556546	0.64523	0.643547
585	0.75	0.603175	0.658537	0.603175	0.613636	0.644444	0.55658	0.645704	0.643668
590	0.75	0.603175	0.658537	0.603175	0.613636	0.644444	0.55658	0.645704	0.643668
595	0.75	0.59375	0.658537	0.612903	0.613636	0.644444	0.55642	0.645765	0.643562
600	0.769231	0.584615	0.666667	0.566667	0.606742	0.638889	0.549961	0.638784	0.637832
605	0.769231	0.584615	0.666667	0.566667	0.606742	0.638889	0.549961	0.638784	0.637832
610	0.769231	0.584615	0.666667	0.566667	0.606742	0.638889	0.549961	0.638784	0.637832
615	0.769231	0.603175	0.682927	0.566667	0.6	0.644444	0.556564	0.6444	0.643945
620	0.769231	0.603175	0.682927	0.566667	0.6	0.644444	0.556564	0.6444	0.643945
625	0.787879	0.603175	0.682927	0.576271	0.6	0.65	0.563766	0.65005	0.64855
630	0.787879	0.603175	0.682927	0.576271	0.6	0.65	0.563766	0.65005	0.64855
635	0.787879	0.603175	0.682927	0.576271	0.6	0.65	0.563766	0.65005	0.64855
640	0.787879	0.590164	0.674699	0.576271	0.615385	0.65	0.563502	0.648879	0.64752
645	0.787879	0.6	0.690476	0.576271	0.615385	0.655556	0.570176	0.654002	0.653443
650	0.787879	0.6	0.705882	0.576271	0.622222	0.661111	0.576693	0.658451	0.659023
655	0.787879	0.6	0.705882	0.576271	0.622222	0.661111	0.576693	0.658451	0.659023
660	0.787879	0.610169	0.72093	0.576271	0.622222	0.666667	0.583438	0.663494	0.664817
665	0.787879	0.610169	0.72093	0.6	0.629213	0.672222	0.59045	0.669638	0.670364
670	0.787879	0.6	0.705882	0.6	0.629213	0.666667	0.583707	0.664595	0.664571
675	0.787879	0.6	0.705882	0.6	0.629213	0.666667	0.583707	0.664595	0.664571
680	0.787879	0.631579	0.735632	0.6	0.644444	0.683333	0.604522	0.679907	0.681597
685	0.787879	0.631579	0.735632	0.6	0.644444	0.683333	0.604522	0.679907	0.681597
690	0.8	0.631579	0.735632	0.622951	0.644444	0.688889	0.611366	0.686921	0.687375
695	0.8	0.631579	0.735632	0.622951	0.644444	0.688889	0.611366	0.686921	0.687375
700	0.8	0.631579	0.735632	0.622951	0.644444	0.688889	0.611366	0.686921	0.687375
705	0.8125	0.631579	0.735632	0.612903	0.644444	0.688889	0.611232	0.687412	0.687715
710	0.8125	0.631579	0.735632	0.612903	0.644444	0.688889	0.611232	0.687412	0.687715
715	0.8125	0.631579	0.735632	0.590164	0.637363	0.683333	0.604204	0.681448	0.682312
720	0.8125	0.655172	0.735632	0.6	0.659341	0.694444	0.617999	0.692529	0.693283
725	0.793651	0.655172	0.727273	0.622951	0.666667	0.694444	0.617412	0.693143	0.693557
730	0.793651	0.655172	0.727273	0.633333	0.681319	0.7	0.62447	0.69815	0.698625
735	0.793651	0.655172	0.727273	0.633333	0.681319	0.7	0.62447	0.69815	0.698625
740	0.793651	0.655172	0.727273	0.633333	0.681319	0.7	0.62447	0.69815	0.698625
745	0.793651	0.655172	0.719101	0.633333	0.688889	0.7	0.624041	0.698029	0.698215
750	0.793651	0.655172	0.719101	0.633333	0.688889	0.7	0.624041	0.698029	0.698215
755	0.793651	0.655172	0.704545	0.655738	0.688889	0.7	0.624435	0.699599	0.698149
760	0.793651	0.666667	0.711111	0.655738	0.674157	0.7	0.623924	0.700265	0.698615
765	0.793651	0.666667	0.711111	0.633333	0.666667	0.694444	0.616902	0.694286	0.693175
770	0.793651	0.666667	0.711111	0.633333	0.666667	0.694444	0.616902	0.694286	0.693175
775	0.793651	0.655172	0.681818	0.633333	0.659341	0.683333	0.603384	0.684663	0.68175
780	0.793651	0.644068	0.666667	0.633333	0.659341	0.677778	0.596552	0.679412	0.675758
785	0.793651	0.644068	0.666667	0.644068	0.652174	0.677778	0.596612	0.680125	0.675914
790	0.793651	0.644068	0.666667	0.644068	0.652174	0.677778	0.596612	0.680125	0.675914
795	0.793651	0.62069	0.666667	0.655172	0.659574	0.677778	0.597041	0.679151	0.675165
800	0.793651	0.62069	0.651163	0.655172	0.652632	0.672222	0.590557	0.674661	0.669535
805	0.793651	0.62069	0.651163	0.655172	0.652632	0.672222	0.590557	0.674661	0.669535
810	0.793651	0.62069	0.651163	0.655172	0.652632	0.672222	0.590557	0.674661	0.669535
815	0.793651	0.644068	0.651163	0.655172	0.659574	0.677778	0.59726	0.680726	0.675403
820	0.793651	0.644068	0.651163	0.655172	0.659574	0.677778	0.59726	0.680726	0.675403
825	0.793651	0.62069	0.651163	0.655172	0.652632	0.672222	0.590557	0.674661	0.669535
830	0.793651	0.62069	0.651163	0.655172	0.652632	0.672222	0.590557	0.674661	0.669535
835	0.793651	0.62069	0.651163	0.655172	0.652632	0.672222	0.590557	0.674661	0.669535
840	0.793651	0.610169	0.651163	0.655172	0.659574	0.672222	0.59022	0.673946	0.669188
845	0.793651	0.62069	0.651163	0.655172	0.652632	0.672222	0.590557	0.674661	0.669535
850	0.793651	0.62069	0.651163	0.655172	0.652632	0.672222	0.590557	0.674661	0.669535
855	0.806452	0.610169	0.636364	0.655738	0.644444	0.666667	0.581956	0.670633	0.664034
860	0.806452	0.655172	0.636364	0.645161	0.644444	0.672222	0.589232	0.677519	0.670522
865	0.78125	0.631579	0.636364	0.655738	0.644444	0.666667	0.582678	0.669875	0.663899
870	0.78125	0.631579	0.636364	0.633333	0.637363	0.661111	0.57565	0.663978	0.658552
875	0.78125	0.631579	0.636364	0.644068	0.652174	0.666667	0.582732	0.669087	0.663715
880	0.78125	0.631579	0.636364	0.644068	0.652174	0.666667	0.582732	0.669087	0.663715
885	0.78125	0.618182	0.644444	0.644068	0.652174	0.666667	0.582507	0.668024	0.663368
890	0.78125	0.618182	0.651685	0.644068	0.645161	0.666667	0.582948	0.668069	0.663662
895	0.78125	0.618182	0.644444	0.644068	0.652174	0.666667	0.582507	0.668024	0.663368
900	0.793651	0.607143	0.629213	0.644068	0.645161	0.661111	0.575469	0.663847	0.657768
905	0.793651	0.618182	0.644444	0.644068	0.645161	0.666667	0.582427	0.669101	0.663769
910	0.774194	0.607143	0.651685	0.644068	0.659574	0.666667	0.582482	0.667333	0.663784
915	0.774194	0.596491	0.651685	0.644068	0.645161	0.661111	0.575086	0.66232	0.658548
920	0.774194	0.596491	0.651685	0.633333	0.652174	0.661111	0.57502	0.661575	0.658356
925	0.774194	0.596491	0.651685	0.633333	0.652174	0.661111	0.57502	0.661575	0.658356
930	0.786885	0.607143	0.666667	0.633333	0.666667	0.672222	0.588959	0.672139	0.669567
935	0.786885	0.607143	0.666667	0.633333	0.666667	0.672222	0.588959	0.672139	0.669567
940	0.774194	0.596491	0.666667	0.666667	0.659341	0.672222	0.588676	0.672672	0.669456
945	0.774194	0.596491	0.666667	0.644068	0.652174	0.666667	0.58169	0.666719	0.664057
950	0.774194	0.596491	0.666667	0.644068	0.652174	0.666667	0.58169	0.666719	0.664057
955	0.774194	0.596491	0.666667	0.644068	0.652174	0.666667	0.58169	0.666719	0.664057
960	0.774194	0.607143	0.674157	0.644068	0.659574	0.672222	0.589535	0.671827	0.669652
965	0.774194	0.607143	0.674157	0.644068	0.659574	0.672222	0.589535	0.671827	0.669652
970	0.774194	0.607143	0.674157	0.644068	0.659574	0.672222	0.589535	0.671827	0.669652
975	0.793651	0.618182	0.651685	0.62069	0.652632	0.666667	0.583036	0.667368	0.663465
980	0.793651	0.618182	0.666667	0.62069	0.659574	0.672222	0.589607	0.671753	0.668958
985	0.793651	0.618182	0.666667	0.62069	0.659574	0.672222	0.589607	0.671753	0.668958
990	0.793651	0.618182	0.651685	0.62069	0.652632	0.666667	0.583036	0.667368	0.663465
995	0.793651	0.618182	0.674157	0.62069	0.673684	0.677778	0.597161	0.676073	0.674128
1000	0.793651	0.618182	0.674157	0.62069	0.673684	0.677778	0.597161	0.676073	0.674128
1005	0.782609	0.571429	0.666667	0.576271	0.652174	0.655556	0.571808	0.64983	0.649519
1010	0.782609	0.571429	0.666667	0.576271	0.652174	0.655556	0.571808	0.64983	0.649519
1015	0.782609	0.571429	0.666667	0.576271	0.652174	0.655556	0.571808	0.64983	0.649519
1020	0.771429	0.571429	0.658824	0.596491	0.652174	0.655556	0.571677	0.650069	0.64904
1025	0.771429	0.571429	0.658824	0.596491	0.652174	0.655556	0.571677	0.650069	0.64904
1030	0.753623	0.571429	0.658824	0.551724	0.652174	0.644444	0.557261	0.637555	0.63871
1035	0.742857	0.571429	0.658824	0.542373	0.622222	0.633333	0.543415	0.627541	0.628594
1040	0.742857	0.571429	0.658824	0.542373	0.622222	0.633333	0.543415	0.627541	0.628594
1045	0.742857	0.571429	0.658824	0.542373	0.622222	0.633333	0.543415	0.627541	0.628594
1050	0.742857	0.571429	0.658824	0.542373	0.622222	0.633333	0.543415	0.627541	0.628594
1055	0.742857	0.571429	0.658824	0.542373	0.622222	0.633333	0.543415	0.627541	0.628594
1060	0.742857	0.571429	0.658824	0.551724	0.637363	0.638889	0.550472	0.632439	0.633602
1065	0.742857	0.571429	0.658824	0.551724	0.637363	0.638889	0.550472	0.632439	0.633602
1070	0.742857	0.571429	0.658824	0.551724	0.637363	0.638889	0.550472	0.632439	0.633602
1075	0.742857	0.561404	0.658824	0.551724	0.644444	0.638889	0.550224	0.631851	0.633377
1080	0.742857	0.571429	0.658824	0.551724	0.637363	0.638889	0.550472	0.632439	0.633602
1085	0.760563	0.571429	0.674419	0.561404	0.644444	0.65	0.564422	0.642452	0.643753
1090	0.760563	0.571429	0.674419	0.551724	0.629213	0.644444	0.557352	0.63747	0.63867
1095	0.771429	0.571429	0.674419	0.551724	0.644444	0.65	0.564073	0.642689	0.64389
1100	0.771429	0.571429	0.674419	0.551724	0.644444	0.65	0.564073	0.642689	0.64389
1105	0.760563	0.571429	0.674419	0.551724	0.629213	0.644444	0.557352	0.63747	0.63867
1110	0.760563	0.571429	0.674419	0.551724	0.629213	0.644444	0.557352	0.63747	0.63867
1115	0.760563	0.571429	0.674419	0.561404	0.644444	0.65	0.564422	0.642452	0.643753
1120	0.760563	0.571429	0.674419	0.561404	0.644444	0.65	0.564422	0.642452	0.643753
1125	0.760563	0.571429	0.674419	0.551724	0.629213	0.644444	0.557352	0.63747	0.63867
1130	0.760563	0.571429	0.674419	0.561404	0.644444	0.65	0.564422	0.642452	0.643753
1135	0.771429	0.571429	0.674419	0.561404	0.659341	0.655556	0.571172	0.647604	0.648896
1140	0.760563	0.571429	0.674419	0.551724	0.629213	0.644444	0.557352	0.63747	0.63867
1145	0.760563	0.571429	0.674419	0.551724	0.629213	0.644444	0.557352	0.63747	0.63867
1150	0.760563	0.571429	0.674419	0.551724	0.629213	0.644444	0.557352	0.63747	0.63867
1155	0.760563	0.571429	0.658824	0.551724	0.622222	0.638889	0.550769	0.632952	0.633006
1160	0.760563	0.571429	0.658824	0.551724	0.622222	0.638889	0.550769	0.632952	0.633006
1165	0.760563	0.571429	0.658824	0.551724	0.622222	0.638889	0.550769	0.632952	0.633006
1170	0.760563	0.571429	0.658824	0.551724	0.622222	0.638889	0.550769	0.632952	0.633006
1175	0.760563	0.571429	0.658824	0.551724	0.622222	0.638889	0.550769	0.632952	0.633006
1180	0.760563	0.571429	0.658824	0.551724	0.622222	0.638889	0.550769	0.632952	0.633006
1185	0.760563	0.571429	0.666667	0.542373	0.622222	0.638889	0.551239	0.632651	0.633495
1190	0.760563	0.571429	0.658824	0.551724	0.622222	0.638889	0.550769	0.632952	0.633006
1195	0.771429	0.571429	0.658824	0.551724	0.637363	0.644444	0.557512	0.638153	0.638205
1200	0.75	0.571429	0.666667	0.542373	0.629213	0.638889	0.551578	0.631936	0.633386
1205	0.75	0.571429	0.666667	0.542373	0.629213	0.638889	0.551578	0.631936	0.633386
1210	0.75	0.571429	0.658824	0.551724	0.629213	0.638889	0.551108	0.632238	0.632896
1215	0.75	0.571429	0.658824	0.551724	0.629213	0.638889	0.551108	0.632238	0.632896
1220	0.75	0.571429	0.658824	0.551724	0.629213	0.638889	0.551108	0.632238	0.632896
1225	0.75	0.571429	0.658824	0.551724	0.629213	0.638889	0.551108	0.632238	0.632896
1230	0.753623	0.571429	0.658824	0.542373	0.637363	0.638889	0.550174	0.632722	0.633778
1235	0.753623	0.571429	0.658824	0.542373	0.637363	0.638889	0.550174	0.632722	0.633778
1240	0.760563	0.561404	0.658824	0.561404	0.644444	0.644444	0.557601	0.637328	0.637843
1245	0.760563	0.561404	0.658824	0.561404	0.644444	0.644444	0.557601	0.637328	0.637843
1250	0.760563	0.561404	0.658824	0.561404	0.644444	0.644444	0.557601	0.637328	0.637843
1255	0.753623	0.561404	0.658824	0.551724	0.637363	0.638889	0.549949	0.632587	0.633498
1260	0.753623	0.571429	0.689655	0.551724	0.644444	0.65	0.563347	0.642175	0.645
1265	0.753623	0.561404	0.674419	0.551724	0.644444	0.644444	0.556509	0.637123	0.639183
1270	0.753623	0.561404	0.674419	0.551724	0.644444	0.644444	0.556509	0.637123	0.639183
1275	0.764706	0.561404	0.674419	0.576271	0.644444	0.65	0.563259	0.644249	0.64506
1280	0.764706	0.561404	0.674419	0.576271	0.644444	0.65	0.563259	0.644249	0.64506
1285	0.753623	0.561404	0.674419	0.551724	0.644444	0.644444	0.556509	0.637123	0.639183
1290	0.753623	0.561404	0.674419	0.551724	0.644444	0.644444	0.556509	0.637123	0.639183
1295	0.753623	0.571429	0.674419	0.542373	0.644444	0.644444	0.556735	0.637258	0.639463
1300	0.760563	0.571429	0.674419	0.551724	0.651685	0.65	0.564387	0.641964	0.643789
1305	0.760563	0.571429	0.674419	0.551724	0.651685	0.65	0.564387	0.641964	0.643789
1310	0.760563	0.571429	0.674419	0.551724	0.651685	0.65	0.564387	0.641964	0.643789
1315	0.760563	0.571429	0.674419	0.551724	0.651685	0.65	0.564387	0.641964	0.643789
1320	0.753623	0.607143	0.658824	0.542373	0.637363	0.644444	0.55721	0.639865	0.640325
1325	0.753623	0.596491	0.658824	0.551724	0.637363	0.644444	0.556983	0.639605	0.639931
1330	0.753623	0.596491	0.658824	0.551724	0.637363	0.644444	0.556983	0.639605	0.639931
1335	0.753623	0.596491	0.658824	0.542373	0.644444	0.644444	0.556955	0.639151	0.639986
1340	0.753623	0.596491	0.674419	0.542373	0.651685	0.65	0.563529	0.643718	0.645707
1345	0.753623	0.596491	0.674419	0.542373	0.651685	0.65	0.563529	0.643718	0.645707
1350	0.753623	0.586207	0.658824	0.551724	0.644444	0.644444	0.55675	0.638964	0.639659
1355	0.753623	0.586207	0.658824	0.551724	0.644444	0.644444	0.55675	0.638964	0.639659
1360	0.753623	0.586207	0.658824	0.551724	0.644444	0.644444	0.55675	0.638964	0.639659
1365	0.753623	0.586207	0.658824	0.551724	0.644444	0.644444	0.55675	0.638964	0.639659
1370	0.753623	0.586207	0.658824	0.551724	0.644444	0.644444	0.55675	0.638964	0.639659
1375	0.753623	0.586207	0.658824	0.551724	0.644444	0.644444	0.55675	0.638964	0.639659
1380	0.753623	0.586207	0.658824	0.551724	0.644444	0.644444	0.55675	0.638964	0.639659
1385	0.764706	0.586207	0.658824	0.533333	0.651685	0.644444	0.556488	0.638951	0.640028
1390	0.764706	0.586207	0.658824	0.533333	0.651685	0.644444	0.556488	0.638951	0.640028
1395	0.764706	0.586207	0.658824	0.533333	0.651685	0.644444	0.556488	0.638951	0.640028
1400	0.764706	0.586207	0.658824	0.533333	0.651685	0.644444	0.556488	0.638951	0.640028
1405	0.764706	0.586207	0.658824	0.533333	0.651685	0.644444	0.556488	0.638951	0.640028
1410	0.764706	0.586207	0.658824	0.533333	0.651685	0.644444	0.556488	0.638951	0.640028
1415	0.764706	0.586207	0.658824	0.533333	0.651685	0.644444	0.556488	0.638951	0.640028
1420	0.764706	0.586207	0.658824	0.533333	0.651685	0.644444	0.556488	0.638951	0.640028
1425	0.764706	0.586207	0.658824	0.533333	0.651685	0.644444	0.556488	0.638951	0.640028
1430	0.764706	0.586207	0.658824	0.533333	0.651685	0.644444	0.556488	0.638951	0.640028
1435	0.764706	0.586207	0.658824	0.533333	0.651685	0.644444	0.556488	0.638951	0.640028
1440	0.764706	0.586207	0.658824	0.533333	0.651685	0.644444	0.556488	0.638951	0.640028
1445	0.764706	0.586207	0.642857	0.533333	0.644444	0.638889	0.549939	0.63431	0.63421
1450	0.764706	0.586207	0.642857	0.533333	0.644444	0.638889	0.549939	0.63431	0.63421
1455	0.764706	0.586207	0.642857	0.533333	0.644444	0.638889	0.549939	0.63431	0.63421
1460	0.764706	0.586207	0.658824	0.533333	0.651685	0.644444	0.556488	0.638951	0.640028
1465	0.764706	0.586207	0.658824	0.533333	0.651685	0.644444	0.556488	0.638951	0.640028
1470	0.764706	0.586207	0.658824	0.533333	0.651685	0.644444	0.556488	0.638951	0.640028
1475	0.764706	0.586207	0.658824	0.533333	0.651685	0.644444	0.556488	0.638951	0.640028
1480	0.710526	0.551724	0.642857	0.545455	0.62069	0.622222	0.531803	0.61425	0.615769
1485	0.710526	0.551724	0.642857	0.545455	0.62069	0.622222	0.531803	0.61425	0.615769
1490	0.710526	0.561404	0.642857	0.545455	0.613636	0.622222	0.53195	0.614776	0.615937
1495	0.710526	0.561404	0.642857	0.545455	0.613636	0.622222	0.53195	0.614776	0.615937
1500	0.710526	0.561404	0.642857	0.571429	0.62069	0.627778	0.538981	0.621381	0.621872
1505	0.710526	0.561404	0.642857	0.571429	0.62069	0.627778	0.538981	0.621381	0.621872
1510	0.710526	0.561404	0.642857	0.571429	0.62069	0.627778	0.538981	0.621381	0.621872
1515	0.710526	0.551724	0.642857	0.571429	0.627907	0.627778	0.53885	0.620889	0.621742
1520	0.710526	0.551724	0.642857	0.545455	0.62069	0.622222	0.531803	0.61425	0.615769
1525	0.710526	0.551724	0.642857	0.490566	0.606742	0.611111	0.517798	0.600483	0.603444
1530	0.710526	0.551724	0.642857	0.490566	0.606742	0.611111	0.517798	0.600483	0.603444
1535	0.710526	0.551724	0.642857	0.490566	0.606742	0.611111	0.517798	0.600483	0.603444
1540	0.710526	0.551724	0.642857	0.518519	0.613636	0.616667	0.524786	0.607452	0.609673
1545	0.710526	0.551724	0.642857	0.518519	0.613636	0.616667	0.524786	0.607452	0.609673
1550	0.710526	0.551724	0.642857	0.518519	0.613636	0.616667	0.524786	0.607452	0.609673
1555	0.710526	0.551724	0.642857	0.490566	0.606742	0.611111	0.517798	0.600483	0.603444
1560	0.710526	0.551724	0.642857	0.490566	0.606742	0.611111	0.517798	0.600483	0.603444
1565	0.710526	0.551724	0.642857	0.490566	0.606742	0.611111	0.517798	0.600483	0.603444
1570	0.710526	0.551724	0.642857	0.490566	0.606742	0.611111	0.517798	0.600483	0.603444
1575	0.710526	0.551724	0.642857	0.490566	0.606742	0.611111	0.517798	0.600483	0.603444
1580	0.710526	0.551724	0.642857	0.490566	0.606742	0.611111	0.517798	0.600483	0.603444
1585	0.710526	0.551724	0.642857	0.518519	0.613636	0.616667	0.524786	0.607452	0.609673
1590	0.710526	0.551724	0.642857	0.518519	0.613636	0.616667	0.524786	0.607452	0.609673
1595	0.710526	0.551724	0.642857	0.518519	0.613636	0.616667	0.524786	0.607452	0.609673
1600	0.710526	0.551724	0.642857	0.518519	0.613636	0.616667	0.524786	0.607452	0.609673
1605	0.710526	0.551724	0.642857	0.518519	0.613636	0.616667	0.524786	0.607452	0.609673
1610	0.710526	0.551724	0.642857	0.518519	0.613636	0.616667	0.524786	0.607452	0.609673
1615	0.710526	0.551724	0.650602	0.509091	0.613636	0.616667	0.525204	0.607116	0.610124
1620	0.710526	0.551724	0.650602	0.509091	0.613636	0.616667	0.525204	0.607116	0.610124
1625	0.710526	0.551724	0.650602	0.509091	0.613636	0.616667	0.525204	0.607116	0.610124
1630	0.710526	0.551724	0.650602	0.509091	0.613636	0.616667	0.525204	0.607116	0.610124
1635	0.710526	0.551724	0.650602	0.481481	0.606742	0.611111	0.518199	0.600215	0.603952
1640	0.710526	0.551724	0.650602	0.481481	0.606742	0.611111	0.518199	0.600215	0.603952
1645	0.710526	0.561404	0.666667	0.490566	0.622222	0.622222	0.532095	0.610277	0.614961
1650	0.710526	0.561404	0.666667	0.481481	0.606742	0.616667	0.524948	0.605364	0.609921
1655	0.710526	0.561404	0.666667	0.481481	0.606742	0.616667	0.524948	0.605364	0.609921
1660	0.710526	0.561404	0.666667	0.481481	0.606742	0.616667	0.524948	0.605364	0.609921
1665	0.710526	0.561404	0.666667	0.481481	0.606742	0.616667	0.524948	0.605364	0.609921
1670	0.710526	0.561404	0.666667	0.481481	0.606742	0.616667	0.524948	0.605364	0.609921
1675	0.710526	0.561404	0.666667	0.481481	0.606742	0.616667	0.524948	0.605364	0.609921
1680	0.710526	0.561404	0.666667	0.509091	0.613636	0.622222	0.53195	0.612265	0.616093
1685	0.710526	0.561404	0.666667	0.509091	0.613636	0.622222	0.53195	0.612265	0.616093
1690	0.710526	0.561404	0.666667	0.509091	0.613636	0.622222	0.53195	0.612265	0.616093
1695	0.710526	0.561404	0.666667	0.509091	0.613636	0.622222	0.53195	0.612265	0.616093
1700	0.710526	0.561404	0.666667	0.509091	0.613636	0.622222	0.53195	0.612265	0.616093
1705	0.710526	0.561404	0.666667	0.509091	0.613636	0.622222	0.53195	0.612265	0.616093
1710	0.710526	0.561404	0.666667	0.509091	0.613636	0.622222	0.53195	0.612265	0.616093
1715	0.710526	0.561404	0.666667	0.509091	0.613636	0.622222	0.53195	0.612265	0.616093
1720	0.710526	0.561404	0.666667	0.481481	0.606742	0.616667	0.524948	0.605364	0.609921
1725	0.701299	0.561404	0.658824	0.490566	0.590909	0.611111	0.517986	0.6006	0.604294
1730	0.701299	0.551724	0.642857	0.490566	0.590909	0.605556	0.511216	0.595471	0.598351
1735	0.701299	0.551724	0.642857	0.490566	0.590909	0.605556	0.511216	0.595471	0.598351
1740	0.701299	0.551724	0.642857	0.490566	0.590909	0.605556	0.511216	0.595471	0.598351
1745	0.701299	0.551724	0.642857	0.490566	0.590909	0.605556	0.511216	0.595471	0.598351
1750	0.701299	0.551724	0.650602	0.481481	0.590909	0.605556	0.51162	0.595203	0.598859
1755	0.701299	0.551724	0.650602	0.481481	0.590909	0.605556	0.51162	0.595203	0.598859
1760	0.701299	0.551724	0.650602	0.481481	0.590909	0.605556	0.51162	0.595203	0.598859
1765	0.701299	0.551724	0.650602	0.481481	0.590909	0.605556	0.51162	0.595203	0.598859
1770	0.701299	0.551724	0.642857	0.490566	0.590909	0.605556	0.511216	0.595471	0.598351
1775	0.701299	0.551724	0.642857	0.490566	0.590909	0.605556	0.511216	0.595471	0.598351
1780	0.701299	0.551724	0.642857	0.518519	0.597701	0.611111	0.51823	0.60242	0.604556
1785	0.701299	0.551724	0.642857	0.518519	0.597701	0.611111	0.51823	0.60242	0.604556
1790	0.701299	0.551724	0.642857	0.545455	0.604651	0.616667	0.525273	0.609197	0.610629
1795	0.701299	0.551724	0.650602	0.535714	0.604651	0.616667	0.525711	0.608798	0.611028
1800	0.701299	0.551724	0.650602	0.535714	0.604651	0.616667	0.525711	0.608798	0.611028
1805	0.701299	0.551724	0.650602	0.535714	0.604651	0.616667	0.525711	0.608798	0.611028
1810	0.701299	0.551724	0.650602	0.509091	0.597701	0.611111	0.518651	0.602083	0.605007
1815	0.701299	0.551724	0.650602	0.509091	0.597701	0.611111	0.518651	0.602083	0.605007
1820	0.701299	0.551724	0.650602	0.535714	0.604651	0.616667	0.525711	0.608798	0.611028
1825	0.701299	0.551724	0.642857	0.545455	0.604651	0.616667	0.525273	0.609197	0.610629
1830	0.701299	0.526316	0.642857	0.518519	0.613636	0.611111	0.518366	0.600525	0.603528
1835	0.701299	0.551724	0.642857	0.555556	0.62069	0.622222	0.532323	0.614425	0.615965
1840	0.701299	0.526316	0.642857	0.545455	0.62069	0.616667	0.525394	0.607323	0.609624
1845	0.701299	0.526316	0.642857	0.518519	0.613636	0.611111	0.518366	0.600525	0.603528
1850	0.701299	0.526316	0.642857	0.518519	0.613636	0.611111	0.518366	0.600525	0.603528
1855	0.701299	0.526316	0.650602	0.509091	0.613636	0.611111	0.518787	0.600189	0.603979
1860	0.701299	0.561404	0.650602	0.518519	0.606742	0.616667	0.525882	0.607713	0.610413
1865	0.701299	0.551724	0.650602	0.518519	0.613636	0.616667	0.525718	0.607156	0.610208
1870	0.701299	0.551724	0.650602	0.518519	0.613636	0.616667	0.525718	0.607156	0.610208
1875	0.701299	0.551724	0.650602	0.518519	0.613636	0.616667	0.525718	0.607156	0.610208
1880	0.701299	0.561404	0.650602	0.518519	0.606742	0.616667	0.525882	0.607713	0.610413
1885	0.701299	0.561404	0.650602	0.518519	0.606742	0.616667	0.525882	0.607713	0.610413
1890	0.701299	0.561404	0.650602	0.518519	0.606742	0.616667	0.525882	0.607713	0.610413
1895	0.701299	0.535714	0.642857	0.518519	0.606742	0.611111	0.518543	0.601026	0.60368
1900	0.701299	0.535714	0.642857	0.518519	0.606742	0.611111	0.518543	0.601026	0.60368
1905	0.701299	0.535714	0.642857	0.545455	0.613636	0.616667	0.525557	0.607792	0.60974
1910	0.701299	0.561404	0.650602	0.518519	0.606742	0.616667	0.525882	0.607713	0.610413
1915	0.701299	0.561404	0.642857	0.528302	0.606742	0.616667	0.525485	0.608121	0.610021
1920	0.701299	0.561404	0.642857	0.528302	0.606742	0.616667	0.525485	0.608121	0.610021
1925	0.701299	0.545455	0.635294	0.528302	0.6	0.611111	0.518382	0.60207	0.603586
1930	0.710526	0.545455	0.635294	0.555556	0.622222	0.622222	0.531978	0.613811	0.614677
1935	0.710526	0.545455	0.635294	0.555556	0.622222	0.622222	0.531978	0.613811	0.614677
1940	0.710526	0.545455	0.635294	0.555556	0.622222	0.622222	0.531978	0.613811	0.614677
1945	0.710526	0.545455	0.635294	0.555556	0.622222	0.622222	0.531978	0.613811	0.614677
1950	0.710526	0.545455	0.635294	0.555556	0.622222	0.622222	0.531978	0.613811	0.614677
1955	0.710526	0.545455	0.642857	0.518519	0.615385	0.616667	0.525399	0.606548	0.608922
1960	0.710526	0.545455	0.642857	0.545455	0.622222	0.622222	0.532372	0.613303	0.614968
1965	0.710526	0.545455	0.635294	0.528302	0.615385	0.616667	0.525023	0.606992	0.608577
1970	0.710526	0.571429	0.650602	0.545455	0.622222	0.627778	0.539683	0.620047	0.621753
1975	0.710526	0.571429	0.650602	0.518519	0.615385	0.622222	0.532721	0.613292	0.615706
1980	0.710526	0.571429	0.650602	0.518519	0.615385	0.622222	0.532721	0.613292	0.615706
1985	0.710526	0.561404	0.650602	0.518519	0.622222	0.622222	0.532488	0.612655	0.615425
1990	0.710526	0.561404	0.642857	0.528302	0.622222	0.622222	0.532095	0.613062	0.615034
1995	0.710526	0.561404	0.642857	0.555556	0.629213	0.627778	0.539053	0.619911	0.621168
2000	0.710526	0.561404	0.642857	0.555556	0.629213	0.627778	0.539053	0.619911	0.621168

## Sheet: Ridge
Number of features	Pre-vaccination	ChAdOx1-Onset	MenACWY-Onset	ChAdOx1-7D	MenACWY-7D	ACC	MCC	Macro F1	Weighted F1
5	0.49505	0.297872	0.688172	0.226415	0.393939	0.461111	0.34471	0.42029	0.441524
10	0.522727	0.338983	0.658824	0	0.419753	0.433333	0.297919	0.388057	0.414001
15	0.506667	0.327869	0.650602	0.135593	0.390244	0.422222	0.279545	0.402195	0.423106
20	0.621622	0.241379	0.650602	0.181818	0.555556	0.483333	0.355291	0.450195	0.471129
25	0.597403	0.327869	0.578947	0.2	0.520833	0.472222	0.345649	0.44501	0.459495
30	0.64	0.4	0.538462	0.25	0.505495	0.483333	0.358062	0.466791	0.47385
35	0.647887	0.440678	0.575342	0.375	0.516129	0.516667	0.402713	0.511007	0.515464
40	0.648649	0.387097	0.547945	0.380952	0.545455	0.511111	0.396527	0.50202	0.506281
45	0.712329	0.466667	0.533333	0.38806	0.494118	0.522222	0.410046	0.518901	0.516805
50	0.636364	0.40625	0.526316	0.346667	0.556962	0.494444	0.375311	0.494512	0.499073
55	0.705882	0.4375	0.520548	0.383562	0.536585	0.516667	0.40446	0.516815	0.516004
60	0.676056	0.477612	0.48	0.410959	0.594595	0.527778	0.419962	0.527844	0.525744
65	0.657895	0.457143	0.434783	0.434783	0.552632	0.511111	0.403223	0.507447	0.501671
70	0.702703	0.485714	0.441176	0.41791	0.54321	0.522222	0.415673	0.518143	0.51084
75	0.619718	0.441176	0.438356	0.342857	0.538462	0.477778	0.356413	0.476114	0.474978
80	0.594595	0.507042	0.4	0.393939	0.582278	0.5	0.386506	0.495571	0.491485
85	0.630137	0.5	0.376812	0.457143	0.657895	0.527778	0.423588	0.524397	0.517623
90	0.619718	0.540541	0.450704	0.441176	0.552632	0.522222	0.414322	0.520954	0.516033
95	0.571429	0.473684	0.382353	0.383562	0.55	0.472222	0.351865	0.472205	0.467947
100	0.584615	0.5	0.416667	0.478873	0.52381	0.5	0.382577	0.500793	0.493775
105	0.557377	0.484848	0.346667	0.473684	0.512195	0.472222	0.346631	0.474954	0.464821
110	0.477612	0.5	0.361111	0.5	0.493827	0.466667	0.341799	0.46651	0.458722
115	0.527778	0.46875	0.4	0.478873	0.512821	0.477778	0.355666	0.477644	0.472034
120	0.537313	0.470588	0.4	0.453333	0.533333	0.477778	0.356219	0.478914	0.474323
125	0.484848	0.5	0.366197	0.37037	0.615385	0.466667	0.345639	0.46736	0.467299
130	0.535211	0.542857	0.342857	0.394737	0.657534	0.494444	0.382543	0.494639	0.490837
135	0.521739	0.575758	0.428571	0.433735	0.583333	0.505556	0.398855	0.508627	0.506678
140	0.545455	0.575342	0.322581	0.512195	0.597403	0.516667	0.416871	0.510595	0.499029
145	0.591549	0.547945	0.294118	0.55	0.588235	0.516667	0.415633	0.514369	0.498213
150	0.597015	0.533333	0.298507	0.564103	0.60274	0.522222	0.419994	0.51914	0.503215
155	0.57971	0.545455	0.358209	0.592593	0.571429	0.533333	0.433912	0.529479	0.515854
160	0.514286	0.571429	0.352941	0.567901	0.56338	0.516667	0.414311	0.513987	0.502752
165	0.575758	0.56338	0.371429	0.525	0.575342	0.522222	0.417856	0.522182	0.511582
170	0.57971	0.542857	0.368421	0.547945	0.666667	0.538889	0.433541	0.54112	0.532296
175	0.56338	0.529412	0.309859	0.531646	0.591549	0.505556	0.39751	0.505169	0.492083
180	0.547945	0.515152	0.333333	0.556962	0.6	0.511111	0.404824	0.510678	0.499255
185	0.529412	0.515152	0.328767	0.493827	0.611111	0.494444	0.381677	0.495654	0.487085
190	0.57971	0.542857	0.242424	0.54321	0.621622	0.511111	0.407488	0.505965	0.488348
195	0.540541	0.584615	0.268657	0.531646	0.56	0.5	0.392965	0.497092	0.480579
200	0.555556	0.617647	0.212121	0.53012	0.535211	0.494444	0.388933	0.490131	0.468391
205	0.56338	0.637681	0.205882	0.547619	0.558824	0.505556	0.402888	0.502677	0.479991
210	0.65625	0.57971	0.273973	0.518519	0.547945	0.511111	0.401616	0.515279	0.494776
215	0.646154	0.575342	0.228571	0.493827	0.591549	0.505556	0.397822	0.507089	0.486311
220	0.625	0.555556	0.277778	0.519481	0.506667	0.494444	0.379363	0.496896	0.477065
225	0.709677	0.56	0.30137	0.575342	0.493506	0.522222	0.411975	0.527979	0.503995
230	0.709677	0.48	0.25	0.5	0.506329	0.483333	0.362844	0.489201	0.466279
235	0.709677	0.506667	0.222222	0.455696	0.444444	0.461111	0.338838	0.467741	0.442434
240	0.698413	0.547945	0.329114	0.5	0.465753	0.5	0.381194	0.508245	0.488336
245	0.688525	0.5	0.333333	0.48	0.486486	0.488889	0.367859	0.497669	0.480443
250	0.701754	0.478873	0.303797	0.467532	0.447368	0.466667	0.338756	0.479865	0.460001
255	0.677419	0.514286	0.337662	0.481013	0.444444	0.483333	0.363357	0.490965	0.472996
260	0.707692	0.506667	0.358974	0.555556	0.514286	0.522222	0.411397	0.528635	0.510374
265	0.730159	0.527778	0.410256	0.533333	0.472222	0.527778	0.417795	0.53475	0.517969
270	0.730159	0.571429	0.356164	0.5	0.540541	0.533333	0.428856	0.539658	0.521854
275	0.71875	0.558824	0.368421	0.473684	0.526316	0.522222	0.410979	0.529199	0.513279
280	0.69697	0.57971	0.346667	0.538462	0.5	0.527778	0.420979	0.532362	0.512721
285	0.676923	0.56338	0.342105	0.486486	0.486486	0.505556	0.390334	0.511076	0.493566
290	0.6875	0.56338	0.378378	0.461538	0.493151	0.511111	0.399969	0.51679	0.502101
295	0.619718	0.56338	0.323529	0.481013	0.507042	0.5	0.392768	0.498937	0.483269
300	0.591549	0.583333	0.277778	0.520548	0.472222	0.488889	0.373793	0.489086	0.4691
305	0.608696	0.583333	0.305556	0.493506	0.457143	0.488889	0.375127	0.489647	0.471174
310	0.608696	0.60274	0.342857	0.506667	0.493151	0.511111	0.402986	0.510822	0.494867
315	0.626866	0.611111	0.356164	0.5	0.472222	0.511111	0.400997	0.513273	0.496926
320	0.647887	0.6	0.361111	0.506667	0.5	0.522222	0.416277	0.523133	0.507005
325	0.686567	0.56338	0.4	0.48	0.5	0.522222	0.413325	0.525989	0.512233
330	0.686567	0.527778	0.361111	0.513514	0.533333	0.522222	0.414102	0.524461	0.50873
335	0.707692	0.513514	0.342105	0.540541	0.478873	0.511111	0.398631	0.516545	0.496655
340	0.6875	0.513514	0.324324	0.48	0.438356	0.483333	0.36427	0.488739	0.469441
345	0.698413	0.506667	0.373333	0.5	0.478873	0.505556	0.392601	0.511457	0.495302
350	0.707692	0.506667	0.4	0.507042	0.459459	0.511111	0.397584	0.516172	0.500512
355	0.727273	0.520548	0.373333	0.493151	0.465753	0.511111	0.398376	0.516012	0.498367
360	0.69697	0.506667	0.346667	0.493151	0.478873	0.5	0.385304	0.504465	0.486965
365	0.727273	0.540541	0.346667	0.520548	0.472222	0.516667	0.405825	0.52145	0.501109
370	0.716418	0.550725	0.333333	0.512821	0.513514	0.522222	0.415494	0.525362	0.505863
375	0.707692	0.555556	0.324324	0.527778	0.493506	0.516667	0.404244	0.521771	0.500926
380	0.727273	0.514286	0.351351	0.513514	0.473684	0.511111	0.398119	0.516022	0.496679
385	0.75	0.514286	0.328767	0.545455	0.552632	0.533333	0.42732	0.538228	0.51775
390	0.727273	0.514286	0.356164	0.578947	0.506667	0.533333	0.427676	0.536667	0.516355
395	0.69697	0.542857	0.356164	0.567568	0.519481	0.533333	0.426489	0.536608	0.517733
400	0.705882	0.529412	0.342857	0.585366	0.444444	0.522222	0.419323	0.521592	0.499104
405	0.686567	0.529412	0.342857	0.578313	0.444444	0.516667	0.412472	0.516319	0.494816
410	0.676471	0.529412	0.347826	0.560976	0.465753	0.516667	0.412664	0.516087	0.496451
415	0.686567	0.571429	0.333333	0.554217	0.540541	0.538889	0.443118	0.537217	0.517905
420	0.71875	0.56338	0.352941	0.560976	0.48	0.533333	0.433189	0.535209	0.514071
425	0.71875	0.583333	0.376812	0.554217	0.472222	0.538889	0.441001	0.541067	0.521064
430	0.71875	0.555556	0.371429	0.560976	0.472222	0.533333	0.432777	0.535786	0.515692
435	0.705882	0.6	0.352941	0.54321	0.520548	0.544444	0.448287	0.544516	0.524987
440	0.698413	0.529412	0.342857	0.506024	0.552632	0.522222	0.41744	0.525867	0.509319
445	0.6875	0.555556	0.338028	0.506329	0.540541	0.522222	0.416128	0.525591	0.50839
450	0.724638	0.56338	0.361111	0.552632	0.527778	0.544444	0.44415	0.545908	0.526645
455	0.746269	0.56338	0.366197	0.571429	0.513514	0.55	0.451031	0.552158	0.531342
460	0.704225	0.57971	0.371429	0.571429	0.520548	0.55	0.453042	0.549468	0.53053
465	0.704225	0.606061	0.378378	0.597403	0.555556	0.566667	0.471595	0.568324	0.549479
470	0.675676	0.597015	0.405405	0.556962	0.606061	0.566667	0.475876	0.568224	0.555042
475	0.675676	0.617647	0.361111	0.567901	0.584615	0.561111	0.471555	0.56139	0.544197
480	0.666667	0.56338	0.383562	0.571429	0.53125	0.544444	0.44915	0.543257	0.527091
485	0.732394	0.626866	0.410959	0.575	0.57971	0.583333	0.495706	0.584986	0.568107
490	0.722222	0.617647	0.410959	0.552632	0.591549	0.577778	0.486651	0.579002	0.563746
495	0.694444	0.626866	0.410959	0.564103	0.571429	0.572222	0.480744	0.57356	0.55829
500	0.704225	0.656716	0.432432	0.571429	0.56338	0.583333	0.493005	0.585637	0.570333
505	0.705882	0.626866	0.432432	0.597403	0.567568	0.583333	0.491085	0.58603	0.57041
510	0.705882	0.617647	0.453333	0.605263	0.575342	0.588889	0.497413	0.591494	0.577259
515	0.676471	0.608696	0.453333	0.578947	0.583333	0.577778	0.483795	0.580156	0.568313
520	0.716418	0.666667	0.432432	0.609756	0.591549	0.6	0.515096	0.603364	0.586926
525	0.666667	0.606061	0.4	0.625	0.537313	0.566667	0.474467	0.567008	0.549518
530	0.685714	0.606061	0.4	0.617284	0.558824	0.572222	0.48086	0.573576	0.5562
535	0.676056	0.626866	0.383562	0.641975	0.470588	0.561111	0.468432	0.559809	0.538183
540	0.666667	0.608696	0.356164	0.666667	0.5	0.561111	0.467577	0.559639	0.537
545	0.666667	0.608696	0.378378	0.666667	0.507463	0.566667	0.47437	0.565574	0.5445
550	0.676056	0.588235	0.378378	0.60241	0.59375	0.566667	0.477629	0.567766	0.551207
555	0.676056	0.588235	0.378378	0.60241	0.59375	0.566667	0.477629	0.567766	0.551207
560	0.676056	0.57971	0.356164	0.585366	0.584615	0.555556	0.46327	0.556382	0.538922
565	0.676056	0.558824	0.361111	0.554217	0.575758	0.544444	0.449805	0.545193	0.529176
570	0.657534	0.588235	0.338028	0.55	0.558824	0.538889	0.441919	0.538524	0.520996
575	0.657534	0.57971	0.361111	0.571429	0.608696	0.555556	0.460786	0.555696	0.540392
580	0.648649	0.617647	0.4	0.605263	0.507463	0.555556	0.459594	0.555804	0.53865
585	0.64	0.617647	0.405405	0.613333	0.529412	0.561111	0.466873	0.56116	0.545013
590	0.64	0.608696	0.342857	0.597403	0.521739	0.544444	0.448876	0.542139	0.522637
595	0.631579	0.608696	0.342857	0.597403	0.5	0.538889	0.442637	0.536107	0.516328
600	0.657534	0.575758	0.318841	0.552632	0.526316	0.527778	0.424987	0.526216	0.506733
605	0.666667	0.57971	0.382353	0.613333	0.578947	0.566667	0.47432	0.564202	0.547618
610	0.657534	0.567164	0.376812	0.578947	0.533333	0.544444	0.446363	0.542758	0.526279
615	0.64	0.545455	0.338462	0.575	0.567568	0.538889	0.444973	0.533297	0.5166
620	0.649351	0.529412	0.333333	0.605263	0.547945	0.538889	0.443808	0.533061	0.5144
625	0.657895	0.537313	0.358209	0.589744	0.527778	0.538889	0.443652	0.534188	0.516541
630	0.666667	0.575758	0.38806	0.582278	0.547945	0.555556	0.464455	0.552142	0.536146
635	0.666667	0.584615	0.382353	0.575	0.583333	0.561111	0.471501	0.558394	0.543127
640	0.64	0.603175	0.382353	0.567901	0.60274	0.561111	0.471677	0.559234	0.545471
645	0.64	0.603175	0.382353	0.567901	0.60274	0.561111	0.471677	0.559234	0.545471
650	0.64	0.603175	0.382353	0.567901	0.60274	0.561111	0.471677	0.559234	0.545471
655	0.64	0.603175	0.382353	0.567901	0.60274	0.561111	0.471677	0.559234	0.545471
660	0.648649	0.603175	0.405797	0.567901	0.60274	0.566667	0.477578	0.565652	0.552986
665	0.648649	0.575758	0.394366	0.564103	0.56338	0.55	0.454346	0.549251	0.535376
670	0.648649	0.584615	0.410959	0.571429	0.56338	0.555556	0.459627	0.555806	0.542554
675	0.648649	0.584615	0.388889	0.571429	0.555556	0.55	0.452925	0.549827	0.535009
680	0.648649	0.59375	0.388889	0.578947	0.540541	0.55	0.451936	0.550155	0.534516
685	0.648649	0.59375	0.388889	0.589744	0.555556	0.555556	0.460357	0.555317	0.539736
690	0.64	0.59375	0.366197	0.582278	0.56338	0.55	0.455155	0.549121	0.532955
695	0.64	0.584615	0.366197	0.578947	0.547945	0.544444	0.446277	0.543541	0.52721
700	0.64	0.584615	0.388889	0.597403	0.56338	0.555556	0.46069	0.554857	0.539726
705	0.64	0.575758	0.366197	0.571429	0.56338	0.544444	0.447316	0.543353	0.527848
710	0.64	0.575758	0.366197	0.578947	0.555556	0.544444	0.446607	0.543292	0.527319
715	0.623377	0.567164	0.328358	0.571429	0.555556	0.533333	0.436639	0.529177	0.511932
720	0.623377	0.567164	0.323529	0.564103	0.542857	0.527778	0.429918	0.524206	0.506558
725	0.64	0.588235	0.376812	0.631579	0.583333	0.566667	0.476223	0.563992	0.547477
730	0.64	0.608696	0.376812	0.631579	0.591549	0.572222	0.483665	0.569727	0.5531
735	0.64	0.597015	0.307692	0.592593	0.583333	0.55	0.460211	0.544127	0.524542
740	0.64	0.567164	0.307692	0.592593	0.555556	0.538889	0.446071	0.532601	0.512742
745	0.64	0.558824	0.307692	0.592593	0.56338	0.538889	0.446456	0.532498	0.512995
750	0.623377	0.550725	0.246154	0.564103	0.56338	0.516667	0.417818	0.509548	0.488015
755	0.64	0.57971	0.328358	0.597403	0.583333	0.55	0.457049	0.545761	0.527567
760	0.64	0.608696	0.347826	0.630137	0.594595	0.566667	0.474614	0.564251	0.545985
765	0.638889	0.608696	0.371429	0.597403	0.555556	0.555556	0.460732	0.554394	0.537621
770	0.676056	0.617647	0.371429	0.589744	0.575342	0.566667	0.474452	0.566044	0.54848
775	0.666667	0.608696	0.366197	0.575	0.56338	0.555556	0.460633	0.555988	0.538779
780	0.666667	0.608696	0.366197	0.575	0.56338	0.555556	0.460633	0.555988	0.538779
785	0.676056	0.57971	0.371429	0.592593	0.608696	0.566667	0.477249	0.565697	0.549597
790	0.676056	0.57971	0.371429	0.592593	0.608696	0.566667	0.477249	0.565697	0.549597
795	0.676471	0.591549	0.438356	0.597403	0.619718	0.583333	0.493006	0.584699	0.572622
800	0.676471	0.617647	0.438356	0.6	0.619718	0.588889	0.501074	0.590438	0.57784
805	0.676471	0.608696	0.438356	0.615385	0.638889	0.594444	0.506917	0.595559	0.58313
810	0.676471	0.57971	0.465753	0.615385	0.638889	0.594444	0.506917	0.595242	0.584969
815	0.686567	0.6	0.465753	0.607595	0.647887	0.6	0.514526	0.601561	0.591067
820	0.676471	0.550725	0.4	0.592593	0.638889	0.572222	0.482259	0.571735	0.558688
825	0.686567	0.591549	0.371429	0.6	0.638889	0.577778	0.488733	0.577687	0.561573
830	0.686567	0.571429	0.371429	0.592593	0.638889	0.572222	0.482065	0.572181	0.55665
835	0.686567	0.571429	0.382353	0.595238	0.619718	0.572222	0.485406	0.571061	0.555577
840	0.686567	0.571429	0.38806	0.588235	0.619718	0.572222	0.486727	0.570802	0.555899
845	0.686567	0.56338	0.405797	0.6	0.60274	0.572222	0.482107	0.571697	0.557149
850	0.686567	0.56338	0.405797	0.6	0.60274	0.572222	0.482107	0.571697	0.557149
855	0.656716	0.60274	0.38806	0.556962	0.648649	0.572222	0.483131	0.570625	0.558208
860	0.666667	0.583333	0.382353	0.567901	0.657534	0.572222	0.483183	0.571558	0.55861
865	0.676471	0.6	0.41791	0.560976	0.630137	0.577778	0.491803	0.577099	0.565135
870	0.676471	0.6	0.41791	0.560976	0.630137	0.577778	0.491803	0.577099	0.565135
875	0.666667	0.567164	0.428571	0.560976	0.638889	0.572222	0.482931	0.572453	0.562313
880	0.666667	0.588235	0.428571	0.567901	0.638889	0.577778	0.489527	0.578053	0.56733
885	0.666667	0.588235	0.428571	0.567901	0.638889	0.577778	0.489527	0.578053	0.56733
890	0.666667	0.567164	0.457143	0.567901	0.657534	0.583333	0.496193	0.583282	0.575174
895	0.666667	0.558824	0.434783	0.560976	0.666667	0.577778	0.490751	0.577583	0.568733
900	0.686567	0.588235	0.444444	0.589744	0.64	0.588889	0.499318	0.589798	0.578574
905	0.707692	0.597015	0.457143	0.571429	0.621622	0.588889	0.503393	0.59098	0.579665
910	0.707692	0.597015	0.463768	0.571429	0.64	0.594444	0.510895	0.595981	0.585581
915	0.707692	0.597015	0.463768	0.571429	0.64	0.594444	0.510895	0.595981	0.585581
920	0.707692	0.6	0.463768	0.592593	0.613333	0.594444	0.50952	0.595477	0.583581
925	0.707692	0.588235	0.457143	0.571429	0.60274	0.583333	0.496699	0.585448	0.573754
930	0.707692	0.588235	0.450704	0.578313	0.60274	0.583333	0.495449	0.585537	0.57322
935	0.707692	0.588235	0.450704	0.578313	0.60274	0.583333	0.495449	0.585537	0.57322
940	0.707692	0.617647	0.5	0.585366	0.60274	0.6	0.515333	0.602689	0.59266
945	0.69697	0.617647	0.5	0.592593	0.60274	0.6	0.515069	0.60199	0.592137
950	0.686567	0.608696	0.463768	0.592593	0.567568	0.583333	0.496153	0.583838	0.571348
955	0.656716	0.6	0.485714	0.589744	0.586667	0.583333	0.493858	0.583768	0.57455
960	0.656716	0.6	0.485714	0.589744	0.586667	0.583333	0.493858	0.583768	0.57455
965	0.666667	0.6	0.485714	0.582278	0.586667	0.583333	0.494031	0.584265	0.574909
970	0.69697	0.617647	0.547945	0.582278	0.594595	0.605556	0.520148	0.607887	0.601081
975	0.698413	0.583333	0.540541	0.571429	0.594595	0.594444	0.504321	0.597662	0.591281
980	0.666667	0.591549	0.56	0.578947	0.586667	0.594444	0.502878	0.596766	0.592201
985	0.65625	0.591549	0.56	0.586667	0.586667	0.594444	0.502703	0.596227	0.59181
990	0.676471	0.619718	0.547945	0.594595	0.594595	0.605556	0.518925	0.606665	0.600211
995	0.69697	0.619718	0.547945	0.571429	0.60274	0.605556	0.519841	0.60776	0.601508
1000	0.676471	0.619718	0.547945	0.586667	0.60274	0.605556	0.519595	0.606708	0.600745
1005	0.676056	0.666667	0.552632	0.636364	0.533333	0.611111	0.522622	0.61301	0.602983
1010	0.676056	0.675676	0.567568	0.636364	0.533333	0.616667	0.531194	0.617799	0.608534
1015	0.676056	0.675676	0.547945	0.626866	0.533333	0.611111	0.525062	0.611975	0.601828
1020	0.695652	0.666667	0.567568	0.637681	0.578947	0.627778	0.544598	0.629303	0.620649
1025	0.695652	0.666667	0.56	0.656716	0.597403	0.633333	0.550226	0.635288	0.62605
1030	0.619718	0.648649	0.520548	0.588235	0.621622	0.6	0.51157	0.599754	0.594314
1035	0.630137	0.657534	0.513514	0.606061	0.621622	0.605556	0.518064	0.605773	0.598756
1040	0.60274	0.621622	0.5	0.567164	0.594595	0.577778	0.484741	0.577224	0.57159
1045	0.611111	0.657534	0.485714	0.583333	0.60274	0.588889	0.501228	0.588087	0.580343
1050	0.611111	0.657534	0.485714	0.583333	0.60274	0.588889	0.501228	0.588087	0.580343
1055	0.611111	0.657534	0.507042	0.591549	0.60274	0.594444	0.507225	0.593995	0.587281
1060	0.611111	0.657534	0.485714	0.583333	0.60274	0.588889	0.501228	0.588087	0.580343
1065	0.611111	0.64	0.514286	0.591549	0.611111	0.594444	0.508617	0.593611	0.587865
1070	0.638889	0.657534	0.527778	0.591549	0.611111	0.605556	0.520871	0.605372	0.599078
1075	0.638889	0.657534	0.527778	0.591549	0.611111	0.605556	0.520871	0.605372	0.599078
1080	0.638889	0.657534	0.507042	0.6	0.648649	0.611111	0.527664	0.610423	0.603622
1085	0.638889	0.648649	0.485714	0.6	0.648649	0.605556	0.521546	0.60438	0.596424
1090	0.630137	0.657534	0.463768	0.583333	0.630137	0.594444	0.509363	0.592982	0.583918
1095	0.611111	0.621622	0.485714	0.591549	0.60274	0.583333	0.494076	0.582547	0.575128
1100	0.638889	0.621622	0.485714	0.6	0.621622	0.594444	0.50752	0.593569	0.585313
1105	0.638889	0.621622	0.492754	0.591549	0.621622	0.594444	0.508539	0.593287	0.585743
1110	0.64	0.611111	0.492754	0.591549	0.60274	0.588889	0.502713	0.587631	0.579694
1115	0.64	0.611111	0.492754	0.591549	0.60274	0.588889	0.502713	0.587631	0.579694
1120	0.648649	0.60274	0.492754	0.608696	0.64	0.6	0.515343	0.598568	0.590897
1125	0.648649	0.60274	0.492754	0.608696	0.64	0.6	0.515343	0.598568	0.590897
1130	0.685714	0.621622	0.463768	0.647887	0.657895	0.616667	0.535341	0.615377	0.60337
1135	0.685714	0.630137	0.447761	0.621622	0.657895	0.611111	0.530701	0.608626	0.596374
1140	0.676471	0.589744	0.485714	0.619718	0.575342	0.588889	0.500624	0.589398	0.578269
1145	0.666667	0.589744	0.463768	0.591549	0.575342	0.577778	0.487614	0.577414	0.566264
1150	0.666667	0.582278	0.463768	0.6	0.575342	0.577778	0.487593	0.577611	0.566304
1155	0.666667	0.589744	0.441176	0.591549	0.594595	0.577778	0.488058	0.576746	0.56475
1160	0.666667	0.605263	0.463768	0.628571	0.605263	0.594444	0.507073	0.593907	0.582095
1165	0.666667	0.613333	0.463768	0.619718	0.605263	0.594444	0.50715	0.59375	0.582099
1170	0.685714	0.613333	0.485714	0.6	0.613333	0.6	0.513729	0.599619	0.58945
1175	0.705882	0.605263	0.485714	0.583333	0.594595	0.594444	0.50717	0.594958	0.584173
1180	0.695652	0.613333	0.485714	0.575342	0.575342	0.588889	0.500877	0.589077	0.578288
1185	0.695652	0.605263	0.485714	0.571429	0.613333	0.594444	0.506602	0.594278	0.584809
1190	0.714286	0.630137	0.507042	0.608696	0.623377	0.616667	0.532895	0.616707	0.606439
1195	0.724638	0.621622	0.507042	0.608696	0.623377	0.616667	0.53274	0.617075	0.606546
1200	0.716418	0.605263	0.527778	0.56338	0.621622	0.605556	0.519186	0.606892	0.599685
1205	0.707692	0.605263	0.527778	0.555556	0.613333	0.6	0.511695	0.601924	0.595087
1210	0.69697	0.597403	0.485714	0.547945	0.594595	0.583333	0.49314	0.584525	0.575398
1215	0.69697	0.597403	0.485714	0.555556	0.613333	0.588889	0.499552	0.589795	0.580935
1220	0.69697	0.597403	0.485714	0.555556	0.613333	0.588889	0.499552	0.589795	0.580935
1225	0.69697	0.586667	0.507042	0.555556	0.631579	0.594444	0.505157	0.595563	0.588692
1230	0.676471	0.621622	0.478873	0.56338	0.605263	0.588889	0.49821	0.589122	0.579752
1235	0.676471	0.621622	0.478873	0.56338	0.605263	0.588889	0.49821	0.589122	0.579752
1240	0.686567	0.657143	0.540541	0.575342	0.578947	0.605556	0.516984	0.607708	0.599993
1245	0.686567	0.694444	0.527778	0.567568	0.56	0.605556	0.519164	0.607271	0.597887
1250	0.686567	0.694444	0.527778	0.567568	0.56	0.605556	0.519164	0.607271	0.597887
1255	0.686567	0.694444	0.507042	0.56	0.56	0.6	0.513221	0.601611	0.591212
1260	0.676471	0.694444	0.485714	0.56	0.56	0.594444	0.507209	0.595326	0.584016
1265	0.686567	0.684932	0.485714	0.56	0.56	0.594444	0.507073	0.595443	0.583899
1270	0.676471	0.684932	0.485714	0.540541	0.56	0.588889	0.499981	0.589531	0.579029
1275	0.676471	0.684932	0.507042	0.547945	0.56	0.594444	0.505936	0.595278	0.585832
1280	0.676471	0.684932	0.485714	0.540541	0.56	0.588889	0.499981	0.589531	0.579029
1285	0.69697	0.675676	0.507042	0.56	0.567568	0.6	0.513557	0.601451	0.59117
1290	0.686567	0.684932	0.507042	0.56	0.567568	0.6	0.513652	0.601222	0.591191
1295	0.705882	0.694444	0.527778	0.567568	0.567568	0.611111	0.526738	0.612648	0.602723
1300	0.716418	0.657534	0.527778	0.567568	0.567568	0.605556	0.519597	0.607373	0.597653
1305	0.727273	0.666667	0.535211	0.578947	0.56	0.611111	0.527366	0.61362	0.60319
1310	0.727273	0.666667	0.535211	0.578947	0.56	0.611111	0.527366	0.61362	0.60319
1315	0.695652	0.676056	0.535211	0.540541	0.56	0.6	0.513316	0.601492	0.593416
1320	0.686567	0.647887	0.514286	0.56	0.545455	0.588889	0.499279	0.590839	0.581254
1325	0.676471	0.638889	0.535211	0.575342	0.552632	0.594444	0.505527	0.595709	0.587634
1330	0.695652	0.676056	0.547945	0.6	0.571429	0.616667	0.531169	0.618216	0.609254
1335	0.705882	0.666667	0.547945	0.6	0.571429	0.616667	0.530992	0.618385	0.609181
1340	0.705882	0.666667	0.547945	0.6	0.571429	0.616667	0.530992	0.618385	0.609181
1345	0.705882	0.666667	0.547945	0.6	0.571429	0.616667	0.530992	0.618385	0.609181
1350	0.705882	0.676056	0.535211	0.583333	0.564103	0.611111	0.52562	0.612917	0.603131
1355	0.695652	0.685714	0.535211	0.583333	0.564103	0.611111	0.525816	0.612803	0.603253
1360	0.676471	0.676056	0.527778	0.591549	0.564103	0.605556	0.517613	0.607191	0.597821
1365	0.666667	0.705882	0.527778	0.583333	0.556962	0.605556	0.517755	0.608124	0.598714
1370	0.657143	0.686567	0.527778	0.583333	0.556962	0.6	0.511029	0.602357	0.593638
1375	0.695652	0.695652	0.520548	0.591549	0.564103	0.611111	0.52404	0.613501	0.602616
1380	0.685714	0.705882	0.520548	0.591549	0.538462	0.605556	0.5173	0.608431	0.59705
1385	0.647059	0.657534	0.507042	0.575342	0.586667	0.594444	0.505936	0.594729	0.586711
1390	0.647059	0.657534	0.507042	0.575342	0.586667	0.594444	0.505936	0.594729	0.586711
1395	0.628571	0.657534	0.514286	0.575342	0.594595	0.594444	0.507559	0.594066	0.587429
1400	0.647887	0.657534	0.514286	0.583333	0.594595	0.6	0.514591	0.599527	0.591873
1405	0.656716	0.657534	0.514286	0.56	0.586667	0.594444	0.507073	0.595041	0.587601
1410	0.656716	0.657534	0.514286	0.56	0.586667	0.594444	0.507073	0.595041	0.587601
1415	0.637681	0.666667	0.507042	0.575342	0.586667	0.594444	0.506092	0.59468	0.586874
1420	0.656716	0.657534	0.454545	0.525	0.594595	0.577778	0.491414	0.577678	0.567975
1425	0.656716	0.657534	0.454545	0.525	0.594595	0.577778	0.491414	0.577678	0.567975
1430	0.637681	0.666667	0.454545	0.538462	0.613333	0.583333	0.497717	0.582138	0.573094
1435	0.637681	0.666667	0.454545	0.538462	0.613333	0.583333	0.497717	0.582138	0.573094
1440	0.656716	0.648649	0.430769	0.538462	0.631579	0.583333	0.497991	0.581235	0.570805
1445	0.666667	0.648649	0.430769	0.531646	0.631579	0.583333	0.498167	0.581862	0.571272
1450	0.656716	0.648649	0.477612	0.545455	0.613333	0.588889	0.503265	0.588353	0.580046
1455	0.656716	0.648649	0.477612	0.538462	0.594595	0.583333	0.496935	0.583207	0.574612
1460	0.656716	0.657534	0.477612	0.538462	0.613333	0.588889	0.503521	0.588731	0.580509
1465	0.647059	0.666667	0.492754	0.552632	0.613333	0.594444	0.508327	0.594489	0.586943
1470	0.637681	0.657534	0.470588	0.56	0.613333	0.588889	0.502127	0.587827	0.579198
1475	0.686567	0.657895	0.441176	0.594595	0.613333	0.6	0.515785	0.598713	0.585227
1480	0.753623	0.648649	0.394366	0.60274	0.60274	0.6	0.514002	0.600423	0.581057
1485	0.764706	0.621622	0.4	0.613333	0.60274	0.6	0.515127	0.60048	0.581124
1490	0.746269	0.648649	0.410959	0.621622	0.611111	0.605556	0.519715	0.607722	0.589258
1495	0.746269	0.648649	0.383562	0.621622	0.611111	0.6	0.512709	0.602242	0.582104
1500	0.746269	0.648649	0.383562	0.621622	0.611111	0.6	0.512709	0.602242	0.582104
1505	0.746269	0.648649	0.383562	0.621622	0.611111	0.6	0.512709	0.602242	0.582104
1510	0.724638	0.657534	0.410959	0.621622	0.619718	0.605556	0.52048	0.606894	0.589363
1515	0.735294	0.648649	0.421053	0.638889	0.628571	0.611111	0.525121	0.614491	0.596981
1520	0.735294	0.648649	0.421053	0.638889	0.628571	0.611111	0.525121	0.614491	0.596981
1525	0.69697	0.613333	0.388889	0.611111	0.613333	0.583333	0.49072	0.584727	0.567833
1530	0.716418	0.630137	0.378378	0.666667	0.621622	0.6	0.510593	0.602644	0.58245
1535	0.727273	0.621622	0.378378	0.666667	0.621622	0.6	0.510497	0.603112	0.582637
1540	0.727273	0.631579	0.388889	0.666667	0.621622	0.605556	0.519228	0.607206	0.587207
1545	0.738462	0.631579	0.383562	0.666667	0.621622	0.605556	0.518305	0.608378	0.587619
1550	0.738462	0.631579	0.383562	0.666667	0.621622	0.605556	0.518305	0.608378	0.587619
1555	0.769231	0.623377	0.388889	0.666667	0.594595	0.605556	0.519214	0.608552	0.586307
1560	0.769231	0.623377	0.388889	0.666667	0.594595	0.605556	0.519214	0.608552	0.586307
1565	0.757576	0.623377	0.388889	0.666667	0.60274	0.605556	0.519762	0.60785	0.586285
1570	0.769231	0.623377	0.388889	0.666667	0.594595	0.605556	0.519214	0.608552	0.586307
1575	0.769231	0.623377	0.388889	0.666667	0.594595	0.605556	0.519214	0.608552	0.586307
1580	0.757576	0.623377	0.410959	0.676056	0.60274	0.611111	0.525781	0.614141	0.593612
1585	0.727273	0.623377	0.388889	0.676056	0.594595	0.6	0.512145	0.602038	0.581112
1590	0.727273	0.623377	0.388889	0.676056	0.594595	0.6	0.512145	0.602038	0.581112
1595	0.757576	0.623377	0.4	0.657534	0.567568	0.6	0.514189	0.601211	0.579652
1600	0.738462	0.623377	0.4	0.648649	0.567568	0.594444	0.507272	0.595611	0.575092
1605	0.746269	0.64	0.416667	0.648649	0.611111	0.611111	0.527595	0.612539	0.593667
1610	0.757576	0.64	0.416667	0.64	0.611111	0.611111	0.5277	0.613071	0.594048
1615	0.738462	0.64	0.438356	0.64	0.611111	0.611111	0.526773	0.613586	0.596632
1620	0.735294	0.631579	0.438356	0.666667	0.56338	0.605556	0.52007	0.607055	0.58815
1625	0.735294	0.64	0.438356	0.657534	0.56338	0.605556	0.520187	0.606913	0.588172
1630	0.735294	0.64	0.459459	0.666667	0.56338	0.611111	0.526205	0.61296	0.595204
1635	0.735294	0.64	0.438356	0.648649	0.571429	0.605556	0.520899	0.606746	0.588524
1640	0.746269	0.623377	0.459459	0.638889	0.542857	0.6	0.512713	0.60217	0.58462
1645	0.746269	0.649351	0.438356	0.676056	0.555556	0.611111	0.526371	0.613117	0.592959
1650	0.757576	0.605263	0.48	0.666667	0.56338	0.611111	0.525227	0.614577	0.597789
1655	0.757576	0.613333	0.486486	0.657534	0.555556	0.611111	0.525638	0.614097	0.597658
1660	0.757576	0.613333	0.486486	0.657534	0.555556	0.611111	0.525638	0.614097	0.597658
1665	0.757576	0.613333	0.486486	0.657534	0.555556	0.611111	0.525638	0.614097	0.597658
1670	0.757576	0.613333	0.486486	0.657534	0.555556	0.611111	0.525638	0.614097	0.597658
1675	0.757576	0.613333	0.459459	0.657534	0.555556	0.605556	0.518635	0.608692	0.590601
1680	0.757576	0.621622	0.465753	0.648649	0.575342	0.611111	0.526132	0.613788	0.59679
1685	0.757576	0.621622	0.465753	0.648649	0.575342	0.611111	0.526132	0.613788	0.59679
1690	0.757576	0.64	0.465753	0.657534	0.575342	0.616667	0.532978	0.619241	0.60164
1695	0.776119	0.64	0.465753	0.666667	0.575342	0.622222	0.539916	0.624776	0.60615
1700	0.746269	0.630137	0.438356	0.648649	0.547945	0.6	0.512218	0.602271	0.583135
1705	0.746269	0.630137	0.416667	0.648649	0.540541	0.594444	0.505585	0.596452	0.575785
1710	0.746269	0.630137	0.416667	0.648649	0.540541	0.594444	0.505585	0.596452	0.575785
1715	0.757576	0.621622	0.416667	0.648649	0.540541	0.594444	0.505489	0.597011	0.576045
1720	0.757576	0.621622	0.416667	0.648649	0.540541	0.594444	0.505489	0.597011	0.576045
1725	0.738462	0.621622	0.405405	0.648649	0.547945	0.588889	0.497219	0.592416	0.571712
1730	0.727273	0.630137	0.410959	0.666667	0.578947	0.6	0.510439	0.602797	0.582985
1735	0.746269	0.648649	0.405405	0.666667	0.575342	0.605556	0.518061	0.608466	0.587168
1740	0.746269	0.648649	0.410959	0.666667	0.594595	0.611111	0.525416	0.613427	0.593004
1745	0.746269	0.648649	0.432432	0.676056	0.594595	0.616667	0.531445	0.6196	0.600175
1750	0.771429	0.594595	0.447368	0.666667	0.56338	0.605556	0.51753	0.608688	0.589544
1755	0.742857	0.594595	0.447368	0.647887	0.550725	0.594444	0.504824	0.596686	0.578928
1760	0.742857	0.594595	0.467532	0.657143	0.550725	0.6	0.510947	0.60257	0.585736
1765	0.742857	0.594595	0.467532	0.657143	0.550725	0.6	0.510947	0.60257	0.585736
1770	0.742857	0.611111	0.467532	0.647887	0.571429	0.605556	0.51753	0.608163	0.591937
1775	0.732394	0.611111	0.467532	0.647887	0.550725	0.6	0.511258	0.60193	0.585536
1780	0.732394	0.628571	0.487179	0.647887	0.542857	0.605556	0.517062	0.607778	0.592075
1785	0.742857	0.637681	0.487179	0.638889	0.535211	0.605556	0.516572	0.608364	0.592189
1790	0.742857	0.637681	0.506329	0.657143	0.555556	0.616667	0.52906	0.619913	0.604866
1795	0.722222	0.637681	0.461538	0.647887	0.514286	0.594444	0.503344	0.596723	0.578903
1800	0.722222	0.637681	0.461538	0.647887	0.514286	0.594444	0.503344	0.596723	0.578903
1805	0.722222	0.637681	0.467532	0.647887	0.535211	0.6	0.510554	0.602107	0.585235
1810	0.739726	0.647059	0.487179	0.676471	0.575342	0.622222	0.536805	0.625155	0.608809
1815	0.771429	0.676056	0.525	0.707692	0.594595	0.65	0.568866	0.654954	0.638697
1820	0.771429	0.676056	0.525	0.707692	0.594595	0.65	0.568866	0.654954	0.638697
1825	0.760563	0.685714	0.525	0.707692	0.594595	0.65	0.56911	0.654713	0.638717
1830	0.771429	0.685714	0.525	0.707692	0.613333	0.655556	0.57545	0.660634	0.644736
1835	0.771429	0.685714	0.525	0.707692	0.613333	0.655556	0.57545	0.660634	0.644736
1840	0.782609	0.666667	0.506329	0.707692	0.613333	0.65	0.568922	0.655326	0.63817
1845	0.771429	0.676056	0.512821	0.707692	0.552632	0.638889	0.555451	0.644126	0.625958
1850	0.771429	0.676056	0.512821	0.707692	0.552632	0.638889	0.555451	0.644126	0.625958
1855	0.753623	0.676056	0.512821	0.69697	0.552632	0.633333	0.548322	0.63842	0.621303
1860	0.753623	0.676056	0.512821	0.69697	0.552632	0.633333	0.548322	0.63842	0.621303
1865	0.753623	0.676056	0.512821	0.69697	0.552632	0.633333	0.548322	0.63842	0.621303
1870	0.753623	0.676056	0.512821	0.69697	0.552632	0.633333	0.548322	0.63842	0.621303
1875	0.753623	0.657143	0.54321	0.727273	0.594595	0.65	0.568087	0.655169	0.640379
1880	0.753623	0.666667	0.54321	0.746269	0.594595	0.655556	0.575184	0.660873	0.645291
1885	0.742857	0.676471	0.512821	0.724638	0.56	0.638889	0.556313	0.643357	0.625934
1890	0.771429	0.695652	0.531646	0.735294	0.567568	0.655556	0.576809	0.660318	0.642469
1895	0.760563	0.695652	0.512821	0.735294	0.567568	0.65	0.570744	0.65438	0.635803
1900	0.760563	0.705882	0.512821	0.724638	0.567568	0.65	0.570927	0.654294	0.635902
1905	0.760563	0.705882	0.512821	0.724638	0.567568	0.65	0.570927	0.654294	0.635902
1910	0.760563	0.705882	0.512821	0.724638	0.567568	0.65	0.570927	0.654294	0.635902
1915	0.771429	0.705882	0.531646	0.724638	0.567568	0.655556	0.576992	0.660232	0.642568
1920	0.771429	0.705882	0.531646	0.724638	0.567568	0.655556	0.576992	0.660232	0.642568
1925	0.771429	0.685714	0.512821	0.704225	0.507042	0.633333	0.551315	0.636246	0.616767
1930	0.771429	0.666667	0.506329	0.714286	0.527778	0.633333	0.550024	0.637298	0.61798
1935	0.771429	0.685714	0.512821	0.714286	0.527778	0.638889	0.557663	0.642405	0.623167
1940	0.782609	0.657143	0.506329	0.724638	0.60274	0.65	0.570141	0.654692	0.636835
1945	0.794118	0.657534	0.493506	0.724638	0.575342	0.644444	0.564393	0.649028	0.629172
1950	0.794118	0.657534	0.493506	0.724638	0.575342	0.644444	0.564393	0.649028	0.629172
1955	0.794118	0.657534	0.493506	0.724638	0.575342	0.644444	0.564393	0.649028	0.629172
1960	0.794118	0.657534	0.493506	0.724638	0.575342	0.644444	0.564393	0.649028	0.629172
1965	0.80597	0.657534	0.473684	0.735294	0.578947	0.644444	0.563602	0.650286	0.628503
1970	0.80597	0.657534	0.473684	0.735294	0.578947	0.644444	0.563602	0.650286	0.628503
1975	0.80597	0.657534	0.473684	0.735294	0.578947	0.644444	0.563602	0.650286	0.628503
1980	0.80597	0.657534	0.473684	0.735294	0.578947	0.644444	0.563602	0.650286	0.628503
1985	0.80597	0.657534	0.473684	0.735294	0.578947	0.644444	0.563602	0.650286	0.628503
1990	0.80597	0.657534	0.493506	0.735294	0.586667	0.65	0.570245	0.655794	0.635437
1995	0.80597	0.657534	0.493506	0.735294	0.586667	0.65	0.570245	0.655794	0.635437
2000	0.80597	0.657534	0.493506	0.735294	0.586667	0.65	0.570245	0.655794	0.635437

## Sheet: AdaBoost
Number of features	Pre-vaccination	ChAdOx1-Onset	MenACWY-Onset	ChAdOx1-7D	MenACWY-7D	ACC	MCC	Macro F1	Weighted F1
5	0.492754	0.285714	0.30137	0.278481	0.26087	0.322222	0.164644	0.323838	0.316294
10	0.52459	0.268293	0.376471	0.37037	0.384615	0.377778	0.221278	0.384868	0.38134
15	0.692308	0.438356	0.5	0.470588	0.48	0.505556	0.379691	0.51625	0.510224
20	0.666667	0	0.516854	0.206897	0.504673	0.411111	0.257013	0.379018	0.3918
25	0.666667	0.033898	0.395062	0.338983	0.509091	0.4	0.245953	0.38874	0.389234
30	0.666667	0.177778	0.686275	0.356164	0.347826	0.466667	0.327728	0.446942	0.457782
35	0.622951	0.139535	0.636364	0.214286	0.464286	0.455556	0.318383	0.415484	0.433576
40	0.7	0.26087	0.637363	0.230769	0.486486	0.494444	0.366695	0.463098	0.476299
45	0.56	0.222222	0.346667	0.383562	0.422222	0.377778	0.224301	0.386935	0.381581
50	0.690909	0.044444	0.511628	0.229508	0.40708	0.4	0.245952	0.376714	0.384028
55	0.701754	0.125	0.539326	0.230769	0.45614	0.438889	0.294629	0.410598	0.419161
60	0.677966	0.103448	0.388889	0.088889	0.428571	0.366667	0.209735	0.337553	0.34217
65	0.666667	0.16129	0.506024	0.2	0.378947	0.388889	0.232109	0.382586	0.388755
70	0.62069	0.133333	0.463415	0.275862	0.352941	0.372222	0.210412	0.369248	0.371816
75	0.727273	0.170213	0.505747	0.225806	0.385321	0.411111	0.259349	0.402872	0.405836
80	0.655172	0.169492	0.352941	0.339623	0.409836	0.388889	0.241053	0.385413	0.378741
85	0.703704	0.216216	0.323529	0.196078	0.353982	0.35	0.188927	0.358702	0.3508
90	0.654545	0.1875	0.366197	0.178571	0.385965	0.355556	0.194304	0.354556	0.353124
95	0.470588	0.311688	0.375	0.289474	0.210526	0.322222	0.155534	0.331455	0.327075
100	0.615385	0.126984	0.565217	0.277778	0.320988	0.383333	0.22426	0.38127	0.38942
105	0.615385	0.193548	0.561798	0.338462	0.391304	0.422222	0.27156	0.420099	0.426861
110	0.530612	0.219178	0.309859	0.278481	0.25	0.3	0.12949	0.317626	0.309936
115	0.44	0.278481	0.45	0.305882	0.272727	0.344444	0.189324	0.349418	0.352545
120	0.458333	0.311688	0.5	0.280702	0.392157	0.388889	0.234646	0.388576	0.397649
125	0.571429	0.30303	0.289855	0.3125	0.4	0.372222	0.218135	0.375363	0.366498
130	0.545455	0.315789	0.338028	0.3	0.408163	0.377778	0.224368	0.381487	0.377007
135	0.631579	0.285714	0.366197	0.269231	0.4375	0.394444	0.246698	0.398044	0.394278
140	0.6	0.072727	0.522727	0.28169	0.465116	0.405556	0.254176	0.388452	0.399381
145	0.612903	0.229508	0.527473	0.245614	0.449438	0.427778	0.278427	0.412987	0.421859
150	0.6	0.214286	0.565217	0.295082	0.505495	0.455556	0.313365	0.436016	0.447858
155	0.666667	0.150943	0.436782	0.235294	0.479339	0.411111	0.258896	0.393805	0.397527
160	0.638298	0.135593	0.431818	0.208333	0.474576	0.394444	0.235294	0.377724	0.383268
165	0.577778	0.140351	0.422222	0.327869	0.46729	0.394444	0.234372	0.387102	0.390147
170	0.653061	0.254545	0.45977	0.338462	0.461538	0.433333	0.286588	0.433475	0.433472
175	0.565217	0.175439	0.415584	0.28125	0.448276	0.383333	0.227473	0.377153	0.380723
180	0.577778	0.153846	0.432432	0.246154	0.396396	0.355556	0.192725	0.361321	0.36552
185	0.571429	0.145455	0.475	0.30303	0.436364	0.394444	0.240402	0.386255	0.392657
190	0.538462	0.175439	0.416667	0.225806	0.461538	0.377778	0.223358	0.363582	0.370475
195	0.5	0.237288	0.394366	0.25	0.45614	0.377778	0.2239	0.367559	0.372597
200	0.5	0.237288	0.394366	0.25	0.45614	0.377778	0.2239	0.367559	0.372597
205	0.52	0.237288	0.272727	0.242424	0.453782	0.355556	0.198554	0.345244	0.342258
210	0.566038	0.318841	0.487805	0.26087	0.390805	0.4	0.248315	0.404871	0.409515
215	0.603774	0.318841	0.5	0.212121	0.413043	0.405556	0.255126	0.409556	0.41572
220	0.576923	0.277778	0.423529	0.303797	0.305556	0.366667	0.2108	0.377517	0.374695
225	0.64	0.297297	0.47619	0.328767	0.455696	0.427778	0.285052	0.43959	0.440546
230	0.615385	0.324324	0.525	0.315789	0.435897	0.433333	0.295228	0.443279	0.447607
235	0.68	0.289474	0.45977	0.268657	0.45	0.416667	0.268343	0.42958	0.429953
240	0.588235	0.08	0.461538	0.307692	0.311688	0.361111	0.19449	0.349831	0.352228
245	0.653061	0.1	0.409639	0.25	0.403846	0.361111	0.195316	0.363309	0.364164
250	0.653061	0.1	0.404762	0.258065	0.4	0.361111	0.194474	0.363178	0.363358
255	0.653061	0.1	0.404762	0.258065	0.4	0.361111	0.194474	0.363178	0.363358
260	0.64	0.061538	0.35443	0.226415	0.40708	0.338889	0.167242	0.337893	0.337398
265	0.68	0.1875	0.597701	0.450704	0.5	0.483333	0.351295	0.483181	0.489003
270	0.68	0.1875	0.597701	0.450704	0.5	0.483333	0.351295	0.483181	0.489003
275	0.625	0.125	0.595238	0.384615	0.488372	0.444444	0.305607	0.443645	0.454377
280	0.595745	0.126984	0.5	0.390244	0.478261	0.416667	0.275077	0.418247	0.423795
285	0.595745	0.126984	0.5	0.390244	0.478261	0.416667	0.275077	0.418247	0.423795
290	0.608696	0.129032	0.467532	0.4	0.422222	0.4	0.254491	0.405497	0.406641
295	0.595745	0.119403	0.416667	0.386364	0.395349	0.372222	0.223645	0.382705	0.381114
300	0.436364	0.277778	0.467532	0.289157	0.328767	0.355556	0.202035	0.35992	0.366385
305	0.436364	0.277778	0.467532	0.289157	0.328767	0.355556	0.202035	0.35992	0.366385
310	0.436364	0.277778	0.473684	0.285714	0.328767	0.355556	0.202891	0.360461	0.367418
315	0.436364	0.277778	0.473684	0.285714	0.328767	0.355556	0.202891	0.360461	0.367418
320	0.436364	0.277778	0.467532	0.289157	0.328767	0.355556	0.202035	0.35992	0.366385
325	0.45614	0.253521	0.494382	0.271605	0.290323	0.355556	0.199393	0.353194	0.360453
330	0.4	0.309859	0.477273	0.233766	0.289855	0.344444	0.181999	0.342151	0.350857
335	0.45614	0.257143	0.477273	0.219178	0.277778	0.338889	0.173381	0.337502	0.345055
340	0.4	0.273973	0.45977	0.233766	0.294118	0.333333	0.168884	0.332325	0.340678
345	0.444444	0.30303	0.494382	0.292683	0.289855	0.366667	0.210669	0.364879	0.371052
350	0.444444	0.298507	0.477273	0.296296	0.314286	0.366667	0.21053	0.366161	0.371923
355	0.464286	0.30303	0.477273	0.303797	0.309859	0.372222	0.216888	0.371649	0.37619
360	0.464286	0.276923	0.488889	0.303797	0.285714	0.366667	0.209268	0.363922	0.368937
365	0.535714	0.294118	0.438356	0.296296	0.292683	0.361111	0.208296	0.371433	0.37074
370	0.535714	0.26087	0.432432	0.292683	0.278481	0.35	0.194694	0.360036	0.359261
375	0.535714	0.26087	0.432432	0.292683	0.278481	0.35	0.194694	0.360036	0.359261
380	0.561404	0.297297	0.438356	0.275	0.289474	0.361111	0.210022	0.372306	0.371182
385	0.561404	0.277778	0.447368	0.246575	0.292683	0.355556	0.197922	0.365162	0.36595
390	0.551724	0.212121	0.467532	0.24	0.285714	0.344444	0.183237	0.351418	0.354935
395	0.603774	0.171429	0.4	0.273973	0.314607	0.338889	0.175359	0.352756	0.35047
400	0.571429	0.30303	0.52381	0.083333	0.45283	0.411111	0.258435	0.386886	0.401425
405	0.571429	0.3125	0.517647	0.081633	0.45283	0.411111	0.257914	0.387208	0.401269
410	0.571429	0.3125	0.517647	0.081633	0.45283	0.411111	0.257914	0.387208	0.401269
415	0.571429	0.3125	0.517647	0.081633	0.45283	0.411111	0.257914	0.387208	0.401269
420	0.518519	0.222222	0.477273	0.241379	0.45283	0.4	0.242878	0.382445	0.392276
425	0.518519	0.222222	0.477273	0.241379	0.45283	0.4	0.242878	0.382445	0.392276
430	0.461538	0.321429	0.534884	0.254545	0.468468	0.427778	0.279481	0.408173	0.422083
435	0.461538	0.321429	0.534884	0.254545	0.468468	0.427778	0.279481	0.408173	0.422083
440	0.40625	0.225352	0.363636	0.16	0.440367	0.338889	0.177171	0.319121	0.328688
445	0.40625	0.228571	0.352941	0.163265	0.440367	0.338889	0.175808	0.318279	0.32703
450	0.540541	0.24	0.450704	0.349206	0.467532	0.411111	0.274109	0.409597	0.413466
455	0.540541	0.266667	0.472222	0.354839	0.467532	0.422222	0.287384	0.42036	0.424912
460	0.540541	0.266667	0.472222	0.354839	0.467532	0.422222	0.287384	0.42036	0.424912
465	0.56	0.219178	0.472222	0.360656	0.481013	0.422222	0.286866	0.418614	0.423381
470	0.537313	0.194444	0.470588	0.405797	0.47619	0.416667	0.280329	0.416867	0.42119
475	0.520548	0.25	0.520548	0.393939	0.547619	0.455556	0.326934	0.446531	0.456012
480	0.520548	0.242424	0.520548	0.369231	0.53012	0.444444	0.31294	0.436574	0.446519
485	0.606061	0.25	0.560976	0.181818	0.451613	0.427778	0.282719	0.410093	0.423124
490	0.588235	0.268657	0.585366	0.181818	0.409091	0.422222	0.276761	0.406633	0.420355
495	0.545455	0.28169	0.582278	0.222222	0.422222	0.422222	0.277767	0.410774	0.424771
500	0.508475	0.329114	0.571429	0.262295	0.404762	0.416667	0.272968	0.415215	0.427376
505	0.59375	0.246575	0.5	0.394737	0.394366	0.422222	0.286859	0.425886	0.427038
510	0.571429	0.253521	0.455696	0.368421	0.394366	0.405556	0.263842	0.408687	0.408761
515	0.628571	0.272727	0.481013	0.328358	0.410256	0.427778	0.289092	0.424185	0.425041
520	0.567164	0.305882	0.290323	0.360656	0.4	0.383333	0.242604	0.384805	0.374482
525	0.567164	0.305882	0.290323	0.360656	0.4	0.383333	0.242604	0.384805	0.374482
530	0.545455	0.309524	0.375	0.372881	0.413793	0.4	0.261455	0.403331	0.398941
535	0.548387	0.317073	0.3	0.34375	0.413043	0.383333	0.241772	0.384451	0.376188
540	0.466667	0.313253	0.262295	0.338462	0.395604	0.355556	0.205667	0.355256	0.347623
545	0.516129	0.271605	0.30303	0.419355	0.404494	0.377778	0.230525	0.382923	0.3741
550	0.627451	0.208955	0.358974	0.285714	0.361702	0.355556	0.193071	0.368559	0.363137
555	0.62963	0.208955	0.35	0.307692	0.361702	0.361111	0.198493	0.371596	0.364807
560	0.627451	0.208955	0.358974	0.285714	0.361702	0.355556	0.193071	0.368559	0.363137
565	0.5625	0.219512	0.384615	0	0.365591	0.327778	0.158413	0.306444	0.31457
570	0.533333	0.236842	0.38961	0.037736	0.404255	0.333333	0.164959	0.320355	0.329448
575	0.533333	0.236842	0.38961	0.037736	0.404255	0.333333	0.164959	0.320355	0.329448
580	0.566667	0.246575	0.453333	0.382353	0.452381	0.416667	0.274562	0.420262	0.42164
585	0.557377	0.263158	0.473684	0.360656	0.465116	0.422222	0.28007	0.423998	0.427782
590	0.526316	0.307692	0.487179	0.360656	0.511628	0.438889	0.299704	0.438694	0.44506
595	0.561404	0.32	0.487179	0.40625	0.511628	0.455556	0.320685	0.457292	0.460569
600	0.483871	0.35	0.493827	0.30137	0.34375	0.394444	0.251367	0.394564	0.399594
605	0.482759	0.363636	0.45977	0.324324	0.34375	0.394444	0.247629	0.394848	0.396848
610	0.482759	0.363636	0.45977	0.324324	0.34375	0.394444	0.247629	0.394848	0.396848
615	0.482759	0.363636	0.45977	0.324324	0.34375	0.394444	0.247629	0.394848	0.396848
620	0.474576	0.363636	0.45	0.314286	0.378378	0.394444	0.246921	0.396175	0.399193
625	0.474576	0.363636	0.455696	0.314286	0.373333	0.394444	0.247164	0.396306	0.399532
630	0.474576	0.363636	0.455696	0.314286	0.373333	0.394444	0.247164	0.396306	0.399532
635	0.433333	0.324324	0.467532	0.289855	0.375	0.377778	0.225611	0.378009	0.385078
640	0.45614	0.325	0.506329	0.285714	0.395062	0.394444	0.244598	0.393649	0.402886
645	0.482759	0.345679	0.5	0.276923	0.368421	0.394444	0.245895	0.394756	0.40178
650	0.517241	0.4	0.481013	0.328358	0.368421	0.416667	0.274605	0.419007	0.420909
655	0.542373	0.342105	0.426667	0.253521	0.35443	0.377778	0.227413	0.383819	0.384494
660	0.533333	0.356164	0.447368	0.253521	0.4	0.394444	0.247456	0.398077	0.4014
665	0.481481	0.30137	0.512821	0.25	0.417582	0.394444	0.242321	0.392651	0.403509
670	0.472727	0.307692	0.473684	0.262295	0.4	0.383333	0.229758	0.38328	0.391083
675	0.472727	0.311688	0.493506	0.262295	0.4	0.388889	0.236106	0.388043	0.396991
680	0.491228	0.405063	0.487179	0.28125	0.439024	0.422222	0.279942	0.420749	0.427487
685	0.539683	0.347826	0.512821	0.3125	0.395349	0.422222	0.279067	0.421636	0.426755
690	0.491228	0.328767	0.441558	0.298507	0.418605	0.394444	0.244465	0.395733	0.399812
695	0.464286	0.314286	0.525	0.246154	0.426966	0.4	0.248696	0.395338	0.407783
700	0.52459	0.258065	0.547619	0.294118	0.423529	0.416667	0.269382	0.409584	0.420309
705	0.436364	0.318841	0.536585	0.222222	0.414634	0.388889	0.23609	0.385729	0.400347
710	0.451613	0.298507	0.531646	0.205882	0.380952	0.377778	0.223379	0.37372	0.387391
715	0.529412	0.246154	0.556962	0.233333	0.431818	0.411111	0.264659	0.399536	0.413099
720	0.529412	0.235294	0.519481	0.262295	0.418605	0.4	0.252255	0.393017	0.403138
725	0.490566	0.315789	0.434783	0.320988	0.493827	0.405556	0.267655	0.411191	0.416438
730	0.44	0.285714	0.333333	0.285714	0.506024	0.366667	0.220462	0.370157	0.373187
735	0.431373	0.337349	0.333333	0.293333	0.564706	0.394444	0.253887	0.392019	0.3959
740	0.431373	0.325	0.405797	0.289474	0.52381	0.394444	0.251844	0.395091	0.402598
745	0.431373	0.325	0.405797	0.289474	0.52381	0.394444	0.251844	0.395091	0.402598
750	0.415094	0.297297	0.459459	0.333333	0.469136	0.394444	0.249347	0.394864	0.403765
755	0.415094	0.297297	0.459459	0.333333	0.469136	0.394444	0.249347	0.394864	0.403765
760	0.415094	0.297297	0.459459	0.333333	0.469136	0.394444	0.249347	0.394864	0.403765
765	0.415094	0.297297	0.459459	0.333333	0.469136	0.394444	0.249347	0.394864	0.403765
770	0.415094	0.297297	0.394366	0.333333	0.47619	0.383333	0.23643	0.383256	0.388375
775	0.415094	0.297297	0.394366	0.333333	0.47619	0.383333	0.23643	0.383256	0.388375
780	0.444444	0.293333	0.394366	0.32	0.470588	0.383333	0.235643	0.384546	0.388879
785	0.444444	0.293333	0.394366	0.32	0.470588	0.383333	0.235643	0.384546	0.388879
790	0.444444	0.293333	0.394366	0.32	0.470588	0.383333	0.235643	0.384546	0.388879
795	0.470588	0.333333	0.272727	0.320988	0.435897	0.361111	0.214729	0.366707	0.360926
800	0.470588	0.337349	0.323529	0.341463	0.447368	0.377778	0.235401	0.38406	0.380953
805	0.5	0.303797	0.328358	0.329114	0.433735	0.372222	0.225802	0.379001	0.375637
810	0.5	0.289474	0.318841	0.303797	0.452381	0.366667	0.216888	0.372899	0.370554
815	0.5	0.285714	0.318841	0.303797	0.433735	0.361111	0.210146	0.368417	0.365617
820	0.5	0.285714	0.318841	0.303797	0.433735	0.361111	0.210146	0.368417	0.365617
825	0.5	0.289474	0.318841	0.303797	0.452381	0.366667	0.216888	0.372899	0.370554
830	0.5	0.289474	0.318841	0.303797	0.452381	0.366667	0.216888	0.372899	0.370554
835	0.48	0.320988	0.342857	0.320988	0.358974	0.355556	0.204551	0.364761	0.360969
840	0.538462	0.317073	0.342857	0.333333	0.384615	0.372222	0.225257	0.383268	0.377568
845	0.538462	0.311688	0.342857	0.337662	0.428571	0.383333	0.237012	0.391848	0.387315
850	0.538462	0.307692	0.342857	0.337662	0.409639	0.377778	0.230289	0.387262	0.38227
855	0.44	0.266667	0.347826	0.268657	0.363636	0.333333	0.169111	0.337357	0.338203
860	0.44	0.263158	0.347826	0.238806	0.346939	0.322222	0.155119	0.327346	0.328782
865	0.528302	0.345679	0.285714	0.179104	0.337079	0.327778	0.163971	0.335176	0.329723
870	0.555556	0.289157	0.293333	0.16129	0.348837	0.322222	0.154299	0.329635	0.32545
875	0.555556	0.289157	0.293333	0.16129	0.348837	0.322222	0.154299	0.329635	0.32545
880	0.555556	0.289157	0.293333	0.16129	0.348837	0.322222	0.154299	0.329635	0.32545
885	0.555556	0.289157	0.293333	0.16129	0.348837	0.322222	0.154299	0.329635	0.32545
890	0.555556	0.289157	0.293333	0.16129	0.348837	0.322222	0.154299	0.329635	0.32545
895	0.555556	0.289157	0.293333	0.16129	0.348837	0.322222	0.154299	0.329635	0.32545
900	0.530612	0.301075	0.314286	0.264706	0.35	0.338889	0.18189	0.352136	0.346588
905	0.530612	0.301075	0.314286	0.264706	0.35	0.338889	0.18189	0.352136	0.346588
910	0.530612	0.301075	0.314286	0.264706	0.35	0.338889	0.18189	0.352136	0.346588
915	0.530612	0.301075	0.314286	0.264706	0.35	0.338889	0.18189	0.352136	0.346588
920	0.530612	0.301075	0.314286	0.264706	0.35	0.338889	0.18189	0.352136	0.346588
925	0.530612	0.301075	0.314286	0.264706	0.35	0.338889	0.18189	0.352136	0.346588
930	0.530612	0.304348	0.314286	0.26087	0.35	0.338889	0.181855	0.352023	0.346549
935	0.530612	0.304348	0.314286	0.26087	0.35	0.338889	0.181855	0.352023	0.346549
940	0.530612	0.304348	0.314286	0.26087	0.35	0.338889	0.181855	0.352023	0.346549
945	0.530612	0.301075	0.314286	0.26087	0.35443	0.338889	0.182325	0.352255	0.346958
950	0.5	0.351648	0.338028	0.273973	0.363636	0.355556	0.203876	0.365457	0.361778
955	0.5	0.351648	0.338028	0.273973	0.363636	0.355556	0.203876	0.365457	0.361778
960	0.5	0.351648	0.338028	0.273973	0.363636	0.355556	0.203876	0.365457	0.361778
965	0.5	0.363636	0.405405	0.273973	0.363636	0.372222	0.22272	0.38133	0.381568
970	0.5	0.363636	0.405405	0.273973	0.363636	0.372222	0.22272	0.38133	0.381568
975	0.535714	0.3125	0.383562	0.253165	0.214286	0.333333	0.185005	0.339845	0.334757
980	0.535714	0.3125	0.383562	0.253165	0.214286	0.333333	0.185005	0.339845	0.334757
985	0.535714	0.3125	0.383562	0.253165	0.214286	0.333333	0.185005	0.339845	0.334757
990	0.555556	0.340426	0.416667	0.385542	0.315789	0.394444	0.264699	0.402796	0.396901
995	0.48	0.311111	0.383562	0.390805	0.3	0.366667	0.22676	0.373095	0.36799
1000	0.48	0.307692	0.388889	0.382022	0.310345	0.366667	0.229251	0.37379	0.369647
1005	0.555556	0.272727	0.54321	0.378378	0.447059	0.438889	0.299349	0.439386	0.446237
1010	0.555556	0.276923	0.554217	0.356164	0.447059	0.438889	0.298072	0.437984	0.446178
1015	0.555556	0.276923	0.578313	0.378378	0.452381	0.45	0.312522	0.44831	0.457385
1020	0.555556	0.28125	0.588235	0.356164	0.452381	0.45	0.311302	0.446717	0.457067
1025	0.555556	0.276923	0.578313	0.378378	0.452381	0.45	0.312522	0.44831	0.457385
1030	0.490566	0.297297	0.615385	0.333333	0.361446	0.416667	0.273191	0.419605	0.432109
1035	0.490566	0.297297	0.615385	0.333333	0.361446	0.416667	0.273191	0.419605	0.432109
1040	0.464286	0.297297	0.615385	0.333333	0.325	0.405556	0.260112	0.40706	0.419573
1045	0.464286	0.297297	0.615385	0.333333	0.325	0.405556	0.260112	0.40706	0.419573
1050	0.464286	0.297297	0.615385	0.333333	0.325	0.405556	0.260112	0.40706	0.419573
1055	0.464286	0.297297	0.615385	0.333333	0.325	0.405556	0.260112	0.40706	0.419573
1060	0.464286	0.297297	0.615385	0.333333	0.325	0.405556	0.260112	0.40706	0.419573
1065	0.464286	0.297297	0.615385	0.333333	0.325	0.405556	0.260112	0.40706	0.419573
1070	0.490566	0.324324	0.60241	0.4	0.257143	0.416667	0.276249	0.414889	0.421029
1075	0.490566	0.324324	0.60241	0.4	0.257143	0.416667	0.276249	0.414889	0.421029
1080	0.431373	0.268657	0.5	0.275	0.317073	0.355556	0.196523	0.35842	0.367364
1085	0.518519	0.268657	0.5	0.307692	0.37037	0.388889	0.238647	0.393048	0.398993
1090	0.518519	0.268657	0.5	0.307692	0.37037	0.388889	0.238647	0.393048	0.398993
1095	0.444444	0.264706	0.5	0.345679	0.345679	0.377778	0.227672	0.380102	0.387041
1100	0.444444	0.264706	0.5	0.341463	0.35	0.377778	0.228209	0.380123	0.387323
1105	0.444444	0.264706	0.556962	0.358974	0.345679	0.394444	0.246228	0.394153	0.40413
1110	0.444444	0.264706	0.556962	0.358974	0.345679	0.394444	0.246228	0.394153	0.40413
1115	0.444444	0.26087	0.538462	0.358974	0.345679	0.388889	0.239794	0.389686	0.398596
1120	0.444444	0.26087	0.538462	0.358974	0.345679	0.388889	0.239794	0.389686	0.398596
1125	0.444444	0.26087	0.538462	0.358974	0.345679	0.388889	0.239794	0.389686	0.398596
1130	0.444444	0.215385	0.554217	0.361446	0.32	0.383333	0.233068	0.379098	0.388934
1135	0.444444	0.215385	0.554217	0.361446	0.32	0.383333	0.233068	0.379098	0.388934
1140	0.425532	0.255814	0.394366	0.344086	0.31746	0.338889	0.191955	0.347452	0.348089
1145	0.416667	0.253165	0.405063	0.32967	0.31746	0.338889	0.185647	0.344405	0.346565
1150	0.382979	0.269663	0.467532	0.285714	0.380952	0.35	0.200281	0.357368	0.36761
1155	0.382979	0.272727	0.48	0.302326	0.375	0.355556	0.208632	0.362606	0.37284
1160	0.375	0.268293	0.470588	0.268293	0.380952	0.35	0.194311	0.352625	0.363967
1165	0.375	0.268293	0.470588	0.268293	0.380952	0.35	0.194311	0.352625	0.363967
1170	0.375	0.268293	0.470588	0.268293	0.380952	0.35	0.194311	0.352625	0.363967
1175	0.367347	0.255814	0.452381	0.26506	0.344828	0.333333	0.176407	0.337086	0.346925
1180	0.583333	0.276923	0.488372	0.238806	0.4	0.405556	0.26051	0.397487	0.403182
1185	0.583333	0.276923	0.488372	0.238806	0.4	0.405556	0.26051	0.397487	0.403182
1190	0.506667	0.307692	0.527473	0.290323	0.358209	0.411111	0.26649	0.398073	0.405748
1195	0.538462	0.193548	0.553191	0.241379	0.323529	0.394444	0.244388	0.370022	0.380603
1200	0.538462	0.28169	0.522727	0.222222	0.318841	0.394444	0.246515	0.376788	0.384547
1205	0.538462	0.28169	0.522727	0.222222	0.318841	0.394444	0.246515	0.376788	0.384547
1210	0.545455	0.328767	0.522727	0.222222	0.323529	0.405556	0.260755	0.38854	0.395373
1215	0.538462	0.289855	0.539326	0.254545	0.347826	0.411111	0.267097	0.394003	0.402367
1220	0.538462	0.289855	0.539326	0.254545	0.347826	0.411111	0.267097	0.394003	0.402367
1225	0.526316	0.342105	0.528736	0.222222	0.328358	0.405556	0.261561	0.389547	0.397403
1230	0.526316	0.342105	0.528736	0.222222	0.328358	0.405556	0.261561	0.389547	0.397403
1235	0.519481	0.297297	0.528736	0.222222	0.323529	0.394444	0.247237	0.378253	0.386987
1240	0.534884	0.342105	0.528736	0.166667	0.31746	0.405556	0.26681	0.37797	0.387042
1245	0.528736	0.297297	0.528736	0.166667	0.3125	0.394444	0.252373	0.366787	0.376707
1250	0.528736	0.297297	0.528736	0.166667	0.3125	0.394444	0.252373	0.366787	0.376707
1255	0.528736	0.297297	0.528736	0.166667	0.3125	0.394444	0.252373	0.366787	0.376707
1260	0.528736	0.297297	0.528736	0.166667	0.3125	0.394444	0.252373	0.366787	0.376707
1265	0.534884	0.342105	0.528736	0.166667	0.31746	0.405556	0.26681	0.37797	0.387042
1270	0.528736	0.297297	0.528736	0.166667	0.3125	0.394444	0.252373	0.366787	0.376707
1275	0.547619	0.297297	0.528736	0.156863	0.3125	0.394444	0.251137	0.368603	0.378115
1280	0.547619	0.297297	0.528736	0.156863	0.3125	0.394444	0.251137	0.368603	0.378115
1285	0.547619	0.297297	0.528736	0.156863	0.3125	0.394444	0.251137	0.368603	0.378115
1290	0.547619	0.324324	0.534884	0.153846	0.3125	0.4	0.258707	0.374635	0.384173
1295	0.528736	0.305556	0.551724	0.145455	0.237288	0.383333	0.24024	0.353752	0.363556
1300	0.528736	0.305556	0.551724	0.145455	0.237288	0.383333	0.24024	0.353752	0.363556
1305	0.528736	0.305556	0.551724	0.145455	0.237288	0.383333	0.24024	0.353752	0.363556
1310	0.528736	0.305556	0.551724	0.145455	0.237288	0.383333	0.24024	0.353752	0.363556
1315	0.541176	0.297297	0.545455	0.178571	0.210526	0.383333	0.240103	0.354605	0.361833
1320	0.571429	0.261905	0.447368	0.246154	0.395349	0.372222	0.217273	0.384441	0.38797
1325	0.571429	0.258824	0.426667	0.246154	0.395349	0.366667	0.210953	0.379684	0.381999
1330	0.571429	0.282353	0.473684	0.246154	0.4	0.383333	0.231772	0.394724	0.399649
1335	0.571429	0.255814	0.426667	0.25	0.395349	0.366667	0.210985	0.379852	0.382088
1340	0.588235	0.258824	0.421053	0.258065	0.372093	0.366667	0.210115	0.379654	0.379929
1345	0.588235	0.26506	0.421053	0.258065	0.363636	0.366667	0.209404	0.37921	0.379146
1350	0.588235	0.268293	0.441558	0.258065	0.363636	0.372222	0.215741	0.383957	0.385093
1355	0.588235	0.272727	0.378378	0.20339	0.409091	0.361111	0.204021	0.370364	0.37065
1360	0.588235	0.275862	0.378378	0.2	0.386364	0.355556	0.196855	0.365768	0.365483
1365	0.576923	0.271605	0.421053	0.2	0.395604	0.366667	0.208451	0.373037	0.376128
1370	0.576923	0.275	0.441558	0.2	0.395604	0.372222	0.214808	0.377817	0.382104
1375	0.588235	0.272727	0.378378	0.20339	0.431818	0.366667	0.211109	0.37491	0.375827
1380	0.588235	0.272727	0.378378	0.20339	0.431818	0.366667	0.211109	0.37491	0.375827
1385	0.553191	0.348837	0.478873	0.375	0.391304	0.416667	0.276238	0.429441	0.429748
1390	0.565217	0.348837	0.478873	0.375	0.387097	0.416667	0.276141	0.431005	0.430727
1395	0.553191	0.348837	0.472222	0.380952	0.391304	0.416667	0.275467	0.429302	0.429004
1400	0.553191	0.357143	0.5	0.363636	0.373626	0.416667	0.275576	0.429519	0.430867
1405	0.553191	0.357143	0.5	0.363636	0.373626	0.416667	0.275576	0.429519	0.430867
1410	0.553191	0.333333	0.472222	0.358209	0.377778	0.405556	0.261681	0.418947	0.41929
1415	0.565217	0.333333	0.472222	0.358209	0.373626	0.405556	0.261542	0.420522	0.420282
1420	0.553191	0.261905	0.493151	0.276923	0.395604	0.383333	0.232235	0.396155	0.402172
1425	0.553191	0.268293	0.493151	0.268657	0.395604	0.383333	0.232212	0.395779	0.401965
1430	0.553191	0.261905	0.493151	0.276923	0.395604	0.383333	0.232235	0.396155	0.402172
1435	0.565217	0.261905	0.493151	0.276923	0.391304	0.383333	0.232067	0.3977	0.40313
1440	0.478261	0.285714	0.459459	0.305556	0.380952	0.372222	0.219961	0.381989	0.387102
1445	0.521739	0.285714	0.459459	0.285714	0.372093	0.372222	0.219148	0.384944	0.388782
1450	0.510638	0.292683	0.473684	0.289855	0.395349	0.383333	0.231642	0.392442	0.397973
1455	0.521739	0.292683	0.473684	0.289855	0.390805	0.383333	0.231428	0.393753	0.398726
1460	0.510638	0.292683	0.473684	0.289855	0.395349	0.383333	0.231642	0.392442	0.397973
1465	0.583333	0.3	0.453333	0.344828	0.424242	0.411111	0.264336	0.421147	0.421456
1470	0.571429	0.271605	0.426667	0.315789	0.408163	0.388889	0.236047	0.398731	0.398867
1475	0.583333	0.329114	0.493506	0.315789	0.40404	0.416667	0.270055	0.425157	0.427842
1480	0.512195	0.34375	0.541176	0.210526	0.388889	0.416667	0.27642	0.399307	0.410516
1485	0.578947	0.371429	0.534884	0.204082	0.405063	0.438889	0.299947	0.418881	0.427312
1490	0.578947	0.371429	0.534884	0.204082	0.405063	0.438889	0.299947	0.418881	0.427312
1495	0.578947	0.371429	0.534884	0.204082	0.405063	0.438889	0.299947	0.418881	0.427312
1500	0.578947	0.393939	0.534884	0.204082	0.385542	0.438889	0.298931	0.419479	0.426993
1505	0.578947	0.393939	0.534884	0.204082	0.385542	0.438889	0.298931	0.419479	0.426993
1510	0.578947	0.393939	0.534884	0.204082	0.385542	0.438889	0.298931	0.419479	0.426993
1515	0.578947	0.393939	0.534884	0.204082	0.385542	0.438889	0.298931	0.419479	0.426993
1520	0.578947	0.393939	0.534884	0.204082	0.385542	0.438889	0.298931	0.419479	0.426993
1525	0.5	0.253165	0.432432	0.218182	0.375	0.361111	0.207534	0.355756	0.361662
1530	0.486486	0.246575	0.438356	0.266667	0.375	0.366667	0.215507	0.362617	0.367905
1535	0.5	0.24	0.432432	0.262295	0.384615	0.366667	0.215181	0.363869	0.368791
1540	0.5	0.253165	0.438356	0.259259	0.414634	0.377778	0.228676	0.373083	0.379083
1545	0.5	0.24	0.432432	0.262295	0.384615	0.366667	0.215181	0.363869	0.368791
1550	0.5	0.25	0.438356	0.264151	0.414634	0.377778	0.228765	0.373428	0.379318
1555	0.5	0.24	0.432432	0.262295	0.384615	0.366667	0.215181	0.363869	0.368791
1560	0.5	0.24	0.432432	0.262295	0.384615	0.366667	0.215181	0.363869	0.368791
1565	0.5	0.253165	0.432432	0.218182	0.375	0.361111	0.207534	0.355756	0.361662
1570	0.5	0.236842	0.432432	0.266667	0.384615	0.366667	0.215164	0.364111	0.368941
1575	0.5	0.24	0.432432	0.262295	0.384615	0.366667	0.215181	0.363869	0.368791
1580	0.5	0.253521	0.512821	0.262295	0.384615	0.388889	0.240602	0.38265	0.39226
1585	0.535211	0.28169	0.567901	0.233333	0.38961	0.411111	0.266849	0.401549	0.41379
1590	0.527778	0.309859	0.585366	0.241379	0.38961	0.422222	0.280409	0.410798	0.423658
1595	0.527778	0.309859	0.585366	0.241379	0.38961	0.422222	0.280409	0.410798	0.423658
1600	0.520548	0.314286	0.585366	0.25	0.379747	0.422222	0.279992	0.409989	0.422495
1605	0.520548	0.342857	0.585366	0.266667	0.373333	0.427778	0.288345	0.417754	0.42905
1610	0.520548	0.338028	0.585366	0.210526	0.363636	0.416667	0.273625	0.403621	0.416599
1615	0.48	0.276923	0.450704	0.218182	0.425532	0.383333	0.234801	0.370268	0.379077
1620	0.564103	0.394366	0.538462	0.225806	0.366197	0.427778	0.293593	0.417787	0.424828
1625	0.564103	0.394366	0.538462	0.225806	0.366197	0.427778	0.293593	0.417787	0.424828
1630	0.564103	0.394366	0.538462	0.225806	0.366197	0.427778	0.293593	0.417787	0.424828
1635	0.564103	0.394366	0.538462	0.225806	0.366197	0.427778	0.293593	0.417787	0.424828
1640	0.465753	0.338983	0.574713	0.282051	0.349206	0.411111	0.272674	0.402141	0.413799
1645	0.465753	0.338983	0.574713	0.282051	0.349206	0.411111	0.272674	0.402141	0.413799
1650	0.465753	0.338983	0.574713	0.282051	0.349206	0.411111	0.272674	0.402141	0.413799
1655	0.465753	0.366667	0.549451	0.285714	0.393939	0.422222	0.281735	0.412305	0.423078
1660	0.552632	0.375	0.533333	0.323529	0.354839	0.438889	0.305301	0.427867	0.43179
1665	0.552632	0.375	0.533333	0.323529	0.354839	0.438889	0.305301	0.427867	0.43179
1670	0.552632	0.375	0.533333	0.323529	0.354839	0.438889	0.305301	0.427867	0.43179
1675	0.552632	0.375	0.533333	0.323529	0.354839	0.438889	0.305301	0.427867	0.43179
1680	0.552632	0.375	0.533333	0.323529	0.354839	0.438889	0.305301	0.427867	0.43179
1685	0.552632	0.375	0.533333	0.323529	0.354839	0.438889	0.305301	0.427867	0.43179
1690	0.552632	0.375	0.533333	0.323529	0.354839	0.438889	0.305301	0.427867	0.43179
1695	0.519481	0.441176	0.512195	0.342857	0.349206	0.438889	0.309356	0.432983	0.435001
1700	0.519481	0.412698	0.534884	0.225352	0.31746	0.411111	0.272438	0.401975	0.408889
1705	0.519481	0.412698	0.534884	0.225352	0.31746	0.411111	0.272438	0.401975	0.408889
1710	0.519481	0.412698	0.534884	0.225352	0.31746	0.411111	0.272438	0.401975	0.408889
1715	0.432432	0.387097	0.511628	0.207792	0.295082	0.372222	0.224535	0.366806	0.376074
1720	0.432432	0.387097	0.511628	0.207792	0.295082	0.372222	0.224535	0.366806	0.376074
1725	0.457143	0.328767	0.467532	0.303797	0.360656	0.383333	0.243105	0.383579	0.388785
1730	0.457143	0.351351	0.473684	0.303797	0.360656	0.388889	0.250807	0.389326	0.394532
1735	0.457143	0.361111	0.473684	0.3	0.354839	0.388889	0.250512	0.389355	0.394363
1740	0.457143	0.361111	0.473684	0.296296	0.360656	0.388889	0.251239	0.389778	0.395071
1745	0.457143	0.366197	0.493506	0.3	0.354839	0.394444	0.256919	0.394337	0.400471
1750	0.553846	0.40625	0.467532	0.314286	0.380952	0.422222	0.281308	0.424573	0.424941
1755	0.553846	0.40625	0.473684	0.309859	0.380952	0.422222	0.282089	0.424918	0.42581
1760	0.567164	0.323529	0.447368	0.333333	0.385542	0.411111	0.267833	0.411388	0.410877
1765	0.567164	0.323529	0.447368	0.333333	0.385542	0.411111	0.267833	0.411388	0.410877
1770	0.567164	0.323529	0.447368	0.333333	0.385542	0.411111	0.267833	0.411388	0.410877
1775	0.567164	0.323529	0.447368	0.333333	0.385542	0.411111	0.267833	0.411388	0.410877
1780	0.567164	0.323529	0.441558	0.338462	0.385542	0.411111	0.267111	0.411251	0.410214
1785	0.567164	0.323529	0.441558	0.338462	0.385542	0.411111	0.267111	0.411251	0.410214
1790	0.567164	0.323529	0.447368	0.333333	0.385542	0.411111	0.267833	0.411388	0.410877
1795	0.567164	0.323529	0.441558	0.338462	0.385542	0.411111	0.267111	0.411251	0.410214
1800	0.567164	0.323529	0.441558	0.338462	0.385542	0.411111	0.267111	0.411251	0.410214
1805	0.567164	0.323529	0.447368	0.333333	0.385542	0.411111	0.267833	0.411388	0.410877
1810	0.567164	0.323529	0.441558	0.338462	0.385542	0.411111	0.267111	0.411251	0.410214
1815	0.537313	0.369231	0.481013	0.15873	0.395349	0.394444	0.244124	0.388327	0.396364
1820	0.537313	0.369231	0.481013	0.15873	0.395349	0.394444	0.244124	0.388327	0.396364
1825	0.537313	0.369231	0.481013	0.15873	0.395349	0.394444	0.244124	0.388327	0.396364
1830	0.537313	0.369231	0.481013	0.15873	0.395349	0.394444	0.244124	0.388327	0.396364
1835	0.537313	0.369231	0.481013	0.15873	0.395349	0.394444	0.244124	0.388327	0.396364
1840	0.537313	0.369231	0.481013	0.15873	0.395349	0.394444	0.244124	0.388327	0.396364
1845	0.537313	0.369231	0.481013	0.15873	0.395349	0.394444	0.244124	0.388327	0.396364
1850	0.537313	0.369231	0.481013	0.15873	0.395349	0.394444	0.244124	0.388327	0.396364
1855	0.537313	0.369231	0.481013	0.15873	0.395349	0.394444	0.244124	0.388327	0.396364
1860	0.537313	0.369231	0.481013	0.15873	0.395349	0.394444	0.244124	0.388327	0.396364
1865	0.537313	0.369231	0.481013	0.15873	0.395349	0.394444	0.244124	0.388327	0.396364
1870	0.537313	0.369231	0.481013	0.15873	0.395349	0.394444	0.244124	0.388327	0.396364
1875	0.537313	0.369231	0.481013	0.15873	0.395349	0.394444	0.244124	0.388327	0.396364
1880	0.537313	0.369231	0.481013	0.15873	0.395349	0.394444	0.244124	0.388327	0.396364
1885	0.537313	0.369231	0.481013	0.15873	0.395349	0.394444	0.244124	0.388327	0.396364
1890	0.537313	0.369231	0.481013	0.15873	0.395349	0.394444	0.244124	0.388327	0.396364
1895	0.537313	0.369231	0.481013	0.15873	0.395349	0.394444	0.244124	0.388327	0.396364
1900	0.537313	0.369231	0.481013	0.15873	0.395349	0.394444	0.244124	0.388327	0.396364
1905	0.537313	0.369231	0.481013	0.15873	0.395349	0.394444	0.244124	0.388327	0.396364
1910	0.537313	0.369231	0.481013	0.15873	0.395349	0.394444	0.244124	0.388327	0.396364
1915	0.537313	0.369231	0.481013	0.15873	0.395349	0.394444	0.244124	0.388327	0.396364
1920	0.537313	0.369231	0.481013	0.15873	0.395349	0.394444	0.244124	0.388327	0.396364
1925	0.537313	0.369231	0.481013	0.15873	0.395349	0.394444	0.244124	0.388327	0.396364
1930	0.537313	0.369231	0.481013	0.15873	0.395349	0.394444	0.244124	0.388327	0.396364
1935	0.537313	0.369231	0.481013	0.15873	0.395349	0.394444	0.244124	0.388327	0.396364
1940	0.537313	0.369231	0.481013	0.15873	0.395349	0.394444	0.244124	0.388327	0.396364
1945	0.537313	0.369231	0.481013	0.15873	0.395349	0.394444	0.244124	0.388327	0.396364
1950	0.521739	0.358209	0.5	0.172414	0.395349	0.4	0.250535	0.389542	0.399072
1955	0.521739	0.358209	0.5	0.172414	0.395349	0.4	0.250535	0.389542	0.399072
1960	0.521739	0.358209	0.5	0.172414	0.395349	0.4	0.250535	0.389542	0.399072
1965	0.521739	0.358209	0.5	0.172414	0.395349	0.4	0.250535	0.389542	0.399072
1970	0.542857	0.363636	0.493827	0.178571	0.413793	0.411111	0.263931	0.398537	0.407086
1975	0.542857	0.363636	0.493827	0.178571	0.413793	0.411111	0.263931	0.398537	0.407086
1980	0.542857	0.363636	0.493827	0.178571	0.413793	0.411111	0.263931	0.398537	0.407086
1985	0.529412	0.352941	0.487179	0.210526	0.426966	0.411111	0.264862	0.401405	0.409549
1990	0.529412	0.352941	0.487179	0.210526	0.426966	0.411111	0.264862	0.401405	0.409549
1995	0.529412	0.352941	0.487179	0.210526	0.426966	0.411111	0.264862	0.401405	0.409549
2000	0.529412	0.352941	0.487179	0.210526	0.426966	0.411111	0.264862	0.401405	0.409549

## Sheet: ExtraTrees
Number of features	Pre-vaccination	ChAdOx1-Onset	MenACWY-Onset	ChAdOx1-7D	MenACWY-7D	ACC	MCC	Macro F1	Weighted F1
5	0.707692	0.482759	0.712644	0.6	0.6	0.627778	0.536258	0.620619	0.625269
10	0.688525	0.548387	0.711111	0.575758	0.54321	0.616667	0.518905	0.613398	0.616836
15	0.75	0.622951	0.717391	0.634921	0.6	0.666667	0.581578	0.665053	0.664847
20	0.721311	0.603175	0.695652	0.612903	0.634146	0.655556	0.566484	0.653438	0.655031
25	0.71875	0.516129	0.688889	0.548387	0.560976	0.611111	0.511699	0.606626	0.609474
30	0.724638	0.491228	0.673684	0.586207	0.567901	0.616667	0.519059	0.608732	0.609769
35	0.757576	0.52459	0.666667	0.622951	0.585366	0.633333	0.540128	0.63143	0.629461
40	0.738462	0.551724	0.680851	0.622951	0.585366	0.638889	0.546153	0.635871	0.63506
45	0.787879	0.584615	0.644444	0.625	0.56	0.638889	0.548697	0.640388	0.634109
50	0.716418	0.474576	0.638298	0.603175	0.571429	0.605556	0.505587	0.600779	0.599783
55	0.735294	0.448276	0.637363	0.590164	0.585366	0.605556	0.505686	0.599292	0.598764
60	0.727273	0.557377	0.651685	0.53125	0.575	0.611111	0.513151	0.608517	0.609034
65	0.776119	0.47619	0.643678	0.6	0.554217	0.611111	0.513135	0.610041	0.606653
70	0.753623	0.542373	0.681319	0.610169	0.585366	0.638889	0.547774	0.63457	0.63378
75	0.764706	0.5	0.623656	0.580645	0.592593	0.616667	0.519712	0.61232	0.609466
80	0.75	0.548387	0.688889	0.612903	0.609756	0.644444	0.553674	0.641987	0.642287
85	0.776119	0.548387	0.674419	0.612903	0.60241	0.644444	0.555726	0.642848	0.641043
90	0.746269	0.542373	0.644444	0.622951	0.578313	0.627778	0.533492	0.62687	0.623491
95	0.695652	0.533333	0.643678	0.645161	0.585366	0.622222	0.528244	0.620638	0.618787
100	0.727273	0.566667	0.651685	0.590164	0.595238	0.627778	0.533341	0.626205	0.625166
105	0.686567	0.571429	0.674157	0.545455	0.585366	0.616667	0.521123	0.612595	0.615648
110	0.705882	0.533333	0.644444	0.625	0.615385	0.627778	0.534827	0.624809	0.624112
115	0.705882	0.557377	0.659091	0.59375	0.582278	0.622222	0.528219	0.619676	0.619596
120	0.727273	0.576271	0.644444	0.69697	0.658228	0.661111	0.576528	0.660637	0.657184
125	0.727273	0.603175	0.674419	0.707692	0.625	0.666667	0.584165	0.667512	0.664162
130	0.695652	0.551724	0.644444	0.666667	0.626506	0.638889	0.548167	0.636999	0.635314
135	0.705882	0.518519	0.666667	0.65625	0.617284	0.638889	0.548493	0.63292	0.63284
140	0.707692	0.596491	0.674157	0.666667	0.626506	0.655556	0.56936	0.654303	0.653219
145	0.705882	0.561404	0.659341	0.666667	0.642857	0.65	0.56166	0.64723	0.64635
150	0.75	0.576271	0.622222	0.626866	0.6	0.633333	0.541097	0.635072	0.630096
155	0.735294	0.5625	0.666667	0.625	0.623377	0.644444	0.556788	0.642567	0.641821
160	0.69697	0.590164	0.681319	0.634921	0.607595	0.644444	0.554511	0.642194	0.642603
165	0.716418	0.576271	0.666667	0.612903	0.634146	0.644444	0.554721	0.641281	0.641742
170	0.69697	0.65625	0.666667	0.65625	0.607595	0.655556	0.569781	0.656746	0.654448
175	0.716418	0.571429	0.673913	0.646154	0.625	0.65	0.562373	0.646583	0.646204
180	0.666667	0.551724	0.659341	0.617647	0.625	0.627778	0.533951	0.624076	0.62602
185	0.727273	0.610169	0.704545	0.65625	0.674699	0.677778	0.597271	0.674587	0.676057
190	0.735294	0.561404	0.681319	0.688525	0.650602	0.666667	0.582869	0.663429	0.662235
195	0.757576	0.645161	0.659341	0.666667	0.615385	0.666667	0.582603	0.668826	0.663777
200	0.764706	0.666667	0.666667	0.6875	0.641975	0.683333	0.605278	0.685503	0.68031
205	0.757576	0.590164	0.688889	0.655738	0.682927	0.677778	0.59612	0.675059	0.674972
210	0.705882	0.566667	0.674157	0.59375	0.658228	0.644444	0.555941	0.639737	0.642532
215	0.727273	0.6	0.666667	0.645161	0.658537	0.661111	0.575329	0.659527	0.658773
220	0.69697	0.666667	0.704545	0.655738	0.635294	0.672222	0.589643	0.671843	0.672472
225	0.69697	0.622951	0.674157	0.634921	0.666667	0.661111	0.575787	0.659133	0.660199
230	0.732394	0.655172	0.704545	0.625	0.607595	0.666667	0.585567	0.664941	0.66464
235	0.757576	0.622951	0.674157	0.634921	0.641975	0.666667	0.582781	0.666316	0.664339
240	0.686567	0.590164	0.666667	0.612903	0.650602	0.644444	0.555419	0.641381	0.643228
245	0.69697	0.561404	0.681319	0.584615	0.617284	0.633333	0.541013	0.628318	0.631153
250	0.716418	0.586207	0.666667	0.645161	0.698795	0.666667	0.582785	0.66265	0.663665
255	0.735294	0.655738	0.697674	0.634921	0.682927	0.683333	0.605277	0.681311	0.682229
260	0.707692	0.62069	0.711111	0.612903	0.682353	0.672222	0.589133	0.66695	0.671065
265	0.727273	0.610169	0.659091	0.580645	0.635294	0.644444	0.554851	0.642494	0.642612
270	0.69697	0.677419	0.681818	0.606061	0.589744	0.65	0.56308	0.650402	0.649854
275	0.698413	0.688525	0.712644	0.625	0.658824	0.677778	0.596564	0.676681	0.679063
280	0.735294	0.610169	0.719101	0.655738	0.650602	0.677778	0.597152	0.674181	0.675576
285	0.716418	0.677419	0.696629	0.603175	0.658228	0.672222	0.590277	0.670374	0.671973
290	0.676923	0.666667	0.696629	0.539683	0.65	0.65	0.561563	0.64598	0.651182
295	0.735294	0.711864	0.719101	0.615385	0.632911	0.683333	0.60521	0.682911	0.683465
300	0.724638	0.645161	0.643678	0.677419	0.625	0.661111	0.577312	0.663179	0.658363
305	0.707692	0.7	0.689655	0.606061	0.658537	0.672222	0.5907	0.672389	0.673437
310	0.686567	0.633333	0.681818	0.622951	0.666667	0.661111	0.575969	0.658267	0.660432
315	0.716418	0.603175	0.681818	0.634921	0.658228	0.661111	0.576572	0.658912	0.659785
320	0.656716	0.62069	0.719101	0.606061	0.65	0.655556	0.570096	0.650514	0.656428
325	0.730159	0.741935	0.719101	0.59375	0.609756	0.677778	0.596016	0.67894	0.679271
330	0.738462	0.711864	0.719101	0.646154	0.634146	0.688889	0.61095	0.689945	0.689385
335	0.69697	0.666667	0.681818	0.633333	0.651163	0.666667	0.582529	0.66599	0.666418
340	0.716418	0.645161	0.681818	0.655738	0.634146	0.666667	0.582959	0.666656	0.665467
345	0.727273	0.645161	0.696629	0.590164	0.658537	0.666667	0.58235	0.663553	0.66571
350	0.71875	0.677966	0.696629	0.646154	0.626506	0.672222	0.589624	0.673201	0.672386
355	0.676923	0.633333	0.681319	0.644068	0.658824	0.661111	0.574306	0.658893	0.660481
360	0.735294	0.607143	0.703297	0.603175	0.658537	0.666667	0.583392	0.661489	0.663941
365	0.735294	0.631579	0.703297	0.7	0.714286	0.7	0.62482	0.696891	0.697257
370	0.735294	0.645161	0.696629	0.580645	0.658228	0.666667	0.583461	0.663192	0.665345
375	0.676923	0.676923	0.689655	0.622951	0.682927	0.672222	0.589661	0.669876	0.67262
380	0.716418	0.655738	0.688889	0.62069	0.666667	0.672222	0.58906	0.66968	0.670818
385	0.69697	0.645161	0.666667	0.622951	0.617284	0.65	0.561175	0.649806	0.649072
390	0.707692	0.666667	0.712644	0.655738	0.641975	0.677778	0.596774	0.676943	0.677836
395	0.716418	0.634921	0.727273	0.6	0.682927	0.677778	0.596808	0.672308	0.67728
400	0.757576	0.677419	0.719101	0.6875	0.658228	0.7	0.625095	0.699965	0.698526
405	0.716418	0.631579	0.695652	0.612903	0.634146	0.661111	0.575492	0.65814	0.65945
410	0.716418	0.644068	0.695652	0.634921	0.632911	0.666667	0.58274	0.664794	0.665128
415	0.707692	0.644068	0.681818	0.59375	0.619048	0.65	0.561939	0.649275	0.65009
420	0.764706	0.677419	0.704545	0.711864	0.722892	0.716667	0.646019	0.716285	0.714664
425	0.764706	0.7	0.681319	0.634921	0.615385	0.677778	0.597364	0.679266	0.675427
430	0.738462	0.576271	0.674157	0.606061	0.666667	0.655556	0.569275	0.652323	0.653516
435	0.707692	0.666667	0.695652	0.612903	0.641975	0.666667	0.581644	0.664978	0.66626
440	0.757576	0.644068	0.695652	0.666667	0.625	0.677778	0.596304	0.677792	0.675248
445	0.716418	0.688525	0.688889	0.689655	0.642857	0.683333	0.603076	0.685269	0.6829
450	0.738462	0.645161	0.681818	0.606061	0.658228	0.666667	0.583598	0.665946	0.666224
455	0.761905	0.7	0.688889	0.646154	0.658537	0.688889	0.610071	0.691097	0.688654
460	0.769231	0.698413	0.703297	0.655738	0.675	0.7	0.623675	0.700336	0.698652
465	0.707692	0.625	0.704545	0.645161	0.691358	0.677778	0.596532	0.674751	0.677568
470	0.727273	0.666667	0.704545	0.646154	0.641975	0.677778	0.597523	0.677323	0.677279
475	0.707692	0.622951	0.703297	0.633333	0.698795	0.677778	0.595409	0.673214	0.676589
480	0.764706	0.688525	0.719101	0.603175	0.632911	0.683333	0.604648	0.681684	0.68189
485	0.724638	0.645161	0.703297	0.689655	0.7	0.694444	0.617767	0.69255	0.693052
490	0.794118	0.7	0.704545	0.612903	0.707317	0.705556	0.632533	0.703777	0.703501
495	0.724638	0.644068	0.696629	0.655738	0.634146	0.672222	0.590568	0.671044	0.670458
500	0.735294	0.688525	0.688889	0.655738	0.675	0.688889	0.610956	0.688689	0.68761
505	0.716418	0.644068	0.674157	0.655172	0.643678	0.666667	0.582502	0.666699	0.665343
510	0.776119	0.62069	0.695652	0.636364	0.675325	0.683333	0.604818	0.68083	0.680362
515	0.676471	0.666667	0.688889	0.590164	0.641975	0.655556	0.568923	0.652833	0.655674
520	0.753623	0.592593	0.694737	0.698413	0.658228	0.683333	0.604784	0.679519	0.677794
525	0.724638	0.677419	0.741573	0.7	0.7	0.711111	0.639407	0.708726	0.710685
530	0.787879	0.666667	0.717391	0.615385	0.701299	0.7	0.625049	0.697724	0.698781
535	0.716418	0.655738	0.688172	0.645161	0.623377	0.666667	0.582543	0.665773	0.664849
540	0.727273	0.666667	0.666667	0.677419	0.634146	0.672222	0.589329	0.674434	0.670816
545	0.771429	0.7	0.719101	0.7	0.691358	0.716667	0.646851	0.716378	0.714527
550	0.738462	0.71875	0.725275	0.7	0.725	0.722222	0.651538	0.721497	0.721928
555	0.738462	0.645161	0.703297	0.634921	0.632911	0.672222	0.589153	0.67095	0.670876
560	0.705882	0.677419	0.696629	0.655738	0.65	0.677778	0.59718	0.677134	0.677162
565	0.716418	0.666667	0.719101	0.645161	0.658537	0.683333	0.603912	0.681177	0.682937
570	0.705882	0.677966	0.725275	0.636364	0.684211	0.688889	0.612453	0.685939	0.689305
575	0.716418	0.655172	0.717391	0.656716	0.684211	0.688889	0.612274	0.685982	0.688157
580	0.735294	0.586207	0.703297	0.644068	0.666667	0.672222	0.589499	0.667106	0.66877
585	0.746269	0.666667	0.695652	0.666667	0.666667	0.688889	0.610019	0.688384	0.68706
590	0.753623	0.586207	0.652632	0.666667	0.666667	0.666667	0.582135	0.665159	0.662261
595	0.727273	0.644068	0.717391	0.645161	0.666667	0.683333	0.603044	0.680112	0.681948
600	0.746269	0.689655	0.666667	0.610169	0.650602	0.672222	0.58877	0.672672	0.670631
605	0.727273	0.689655	0.695652	0.622951	0.650602	0.677778	0.595878	0.677227	0.677269
610	0.764706	0.7	0.696629	0.644068	0.666667	0.694444	0.617837	0.694414	0.69263
615	0.676056	0.610169	0.711111	0.644068	0.666667	0.666667	0.583953	0.661614	0.66566
620	0.746269	0.625	0.703297	0.610169	0.683544	0.677778	0.596223	0.673656	0.675845
625	0.753623	0.654545	0.708333	0.666667	0.675	0.694444	0.617974	0.691634	0.691232
630	0.735294	0.689655	0.681319	0.633333	0.626506	0.672222	0.589629	0.673221	0.67106
635	0.69697	0.666667	0.704545	0.645161	0.691358	0.683333	0.603816	0.68094	0.683479
640	0.705882	0.666667	0.696629	0.612903	0.691358	0.677778	0.597334	0.674688	0.677472
645	0.69697	0.666667	0.703297	0.655738	0.658537	0.677778	0.595946	0.676241	0.67744
650	0.716418	0.690909	0.717391	0.59375	0.634146	0.672222	0.590213	0.670523	0.672811
655	0.705882	0.633333	0.702128	0.62069	0.675	0.672222	0.5889	0.667407	0.670368
660	0.716418	0.644068	0.703297	0.612903	0.666667	0.672222	0.589572	0.66867	0.671143
665	0.69697	0.655172	0.659341	0.655738	0.642857	0.661111	0.575029	0.662016	0.660284
670	0.757576	0.655172	0.659341	0.634921	0.658537	0.672222	0.589451	0.673109	0.67015
675	0.735294	0.642857	0.688172	0.741935	0.666667	0.694444	0.617977	0.694985	0.691518
680	0.746269	0.709677	0.711111	0.655738	0.625	0.688889	0.610564	0.689559	0.687669
685	0.716418	0.645161	0.711111	0.655738	0.65	0.677778	0.596574	0.675686	0.676727
690	0.727273	0.633333	0.681319	0.633333	0.650602	0.666667	0.58176	0.665172	0.664931
695	0.735294	0.733333	0.703297	0.655738	0.65	0.694444	0.617794	0.695532	0.693892
700	0.724638	0.655738	0.704545	0.677966	0.650602	0.683333	0.604435	0.682698	0.682118
705	0.742857	0.733333	0.695652	0.655172	0.675	0.7	0.625088	0.700403	0.698715
710	0.776119	0.709677	0.711111	0.634921	0.641026	0.694444	0.618127	0.694571	0.69266
715	0.727273	0.610169	0.666667	0.615385	0.65	0.655556	0.569169	0.653899	0.65373
720	0.746269	0.689655	0.688889	0.688525	0.642857	0.688889	0.610648	0.691239	0.687728
725	0.738462	0.586207	0.659341	0.656716	0.632911	0.655556	0.569345	0.654727	0.652223
730	0.695652	0.701754	0.703297	0.7	0.674699	0.694444	0.618198	0.69508	0.694719
735	0.757576	0.677966	0.711111	0.645161	0.674699	0.694444	0.617378	0.693303	0.693235
740	0.746269	0.644068	0.688889	0.645161	0.634146	0.672222	0.589737	0.671707	0.670159
745	0.787879	0.724138	0.688172	0.625	0.632911	0.688889	0.610551	0.69162	0.687714
750	0.757576	0.724138	0.703297	0.666667	0.658537	0.7	0.624484	0.702043	0.699562
755	0.695652	0.689655	0.711111	0.7	0.674699	0.694444	0.618285	0.694223	0.694541
760	0.764706	0.7	0.725275	0.634921	0.666667	0.7	0.62536	0.698314	0.698585
765	0.787879	0.566038	0.659574	0.612903	0.611765	0.65	0.561344	0.647632	0.644429
770	0.716418	0.645161	0.711111	0.7	0.666667	0.688889	0.61035	0.687871	0.6879
775	0.757576	0.666667	0.695652	0.647059	0.675	0.688889	0.612325	0.688391	0.687512
780	0.724638	0.631579	0.688889	0.7	0.690476	0.688889	0.611391	0.687116	0.686355
785	0.716418	0.654545	0.666667	0.666667	0.658824	0.672222	0.5893	0.672624	0.670673
790	0.757576	0.714286	0.725275	0.65625	0.650602	0.7	0.624947	0.700798	0.699951
795	0.769231	0.655172	0.666667	0.698413	0.666667	0.688889	0.610332	0.69123	0.686375
800	0.727273	0.721311	0.688889	0.655738	0.609756	0.677778	0.59612	0.680593	0.677467
805	0.695652	0.655172	0.702128	0.666667	0.658228	0.677778	0.59678	0.675569	0.676566
810	0.727273	0.62963	0.673684	0.625	0.641975	0.661111	0.575593	0.659512	0.658905
815	0.757576	0.596491	0.688172	0.686567	0.649351	0.677778	0.597694	0.675631	0.673435
820	0.727273	0.642857	0.703297	0.677419	0.682353	0.688889	0.610538	0.68664	0.686996
825	0.735294	0.642857	0.695652	0.655738	0.698795	0.688889	0.610882	0.685667	0.686423
830	0.75	0.666667	0.688172	0.636364	0.674699	0.683333	0.603772	0.68318	0.682487
835	0.757576	0.736842	0.709677	0.666667	0.666667	0.705556	0.631327	0.707486	0.705409
840	0.746269	0.709677	0.704545	0.721311	0.707317	0.716667	0.645906	0.717824	0.715634
845	0.746269	0.7	0.674419	0.645161	0.658824	0.683333	0.604753	0.684934	0.682256
850	0.746269	0.655738	0.688889	0.666667	0.632911	0.677778	0.597048	0.678095	0.675602
855	0.769231	0.677419	0.727273	0.688525	0.690476	0.711111	0.638227	0.710585	0.710053
860	0.738462	0.631579	0.681319	0.6875	0.698795	0.688889	0.610453	0.687531	0.686417
865	0.757576	0.677966	0.666667	0.741935	0.650602	0.694444	0.617378	0.698949	0.69227
870	0.757576	0.689655	0.696629	0.666667	0.666667	0.694444	0.618676	0.695439	0.693351
875	0.75	0.689655	0.703297	0.705882	0.658228	0.7	0.625375	0.701412	0.698485
880	0.746269	0.666667	0.725275	0.709677	0.698795	0.711111	0.638772	0.709337	0.709281
885	0.757576	0.766667	0.688889	0.709677	0.682927	0.716667	0.64533	0.721147	0.716321
890	0.757576	0.618182	0.694737	0.634921	0.666667	0.677778	0.596286	0.674416	0.674463
895	0.738462	0.633333	0.719101	0.656716	0.632911	0.677778	0.597655	0.676105	0.676467
900	0.730159	0.711864	0.747253	0.69697	0.666667	0.711111	0.638245	0.710582	0.711275
905	0.78125	0.666667	0.680851	0.761905	0.682927	0.711111	0.637544	0.71472	0.708408
910	0.769231	0.618182	0.703297	0.698413	0.697674	0.7	0.624665	0.697359	0.69622
915	0.757576	0.655172	0.681319	0.730159	0.682927	0.7	0.624484	0.70143	0.697317
920	0.757576	0.642857	0.680851	0.676923	0.632911	0.677778	0.596874	0.678224	0.674672
925	0.730159	0.677966	0.688172	0.656716	0.666667	0.683333	0.603456	0.683936	0.682924
930	0.75	0.733333	0.703297	0.677419	0.626506	0.694444	0.616474	0.698111	0.694524
935	0.769231	0.688525	0.681319	0.707692	0.666667	0.7	0.624715	0.702687	0.697862
940	0.8	0.62963	0.703297	0.619718	0.632911	0.677778	0.599314	0.677111	0.675409
945	0.716418	0.689655	0.695652	0.676471	0.64	0.683333	0.605768	0.683639	0.682025
950	0.730159	0.62069	0.659341	0.676471	0.65	0.666667	0.58298	0.667332	0.664392
955	0.8	0.666667	0.695652	0.677419	0.642857	0.694444	0.616878	0.696519	0.692085
960	0.787879	0.62069	0.696629	0.65625	0.650602	0.683333	0.604101	0.68241	0.680195
965	0.769231	0.631579	0.711111	0.676923	0.650602	0.688889	0.610901	0.687889	0.686413
970	0.786885	0.566667	0.659341	0.637681	0.632911	0.655556	0.568779	0.656697	0.653269
975	0.761905	0.711864	0.709677	0.688525	0.714286	0.716667	0.643818	0.717251	0.716017
980	0.764706	0.655172	0.673913	0.709677	0.675	0.694444	0.617943	0.695694	0.691313
985	0.769231	0.7	0.696629	0.6875	0.682927	0.705556	0.631633	0.707257	0.704301
990	0.738462	0.655172	0.688889	0.646154	0.609756	0.666667	0.582795	0.667687	0.665547
995	0.78125	0.701754	0.703297	0.666667	0.682927	0.705556	0.631702	0.707179	0.704828
1000	0.787879	0.655172	0.73913	0.730159	0.691358	0.722222	0.652379	0.72074	0.719215
1005	0.757576	0.603175	0.681319	0.688525	0.632911	0.672222	0.589121	0.672701	0.669453
1010	0.724638	0.622951	0.709677	0.655172	0.632911	0.672222	0.5895	0.66907	0.669618
1015	0.776119	0.596491	0.652174	0.666667	0.690476	0.677778	0.596187	0.676385	0.673074
1020	0.776119	0.615385	0.719101	0.62069	0.617284	0.672222	0.589462	0.669716	0.669679
1025	0.746269	0.607143	0.695652	0.688525	0.642857	0.677778	0.596467	0.676089	0.674367
1030	0.735294	0.666667	0.696629	0.655738	0.634146	0.677778	0.597115	0.677695	0.676318
1035	0.735294	0.631579	0.709677	0.644068	0.626506	0.672222	0.589248	0.669425	0.669607
1040	0.757576	0.622951	0.681319	0.7	0.658537	0.683333	0.602762	0.684076	0.680828
1045	0.757576	0.62069	0.681319	0.666667	0.609756	0.666667	0.582445	0.667201	0.663747
1050	0.764706	0.571429	0.681319	0.698413	0.682927	0.683333	0.604435	0.679759	0.677822
1055	0.757576	0.633333	0.688889	0.655738	0.674699	0.683333	0.603136	0.682047	0.681013
1060	0.714286	0.633333	0.666667	0.655172	0.634146	0.661111	0.576291	0.660721	0.658904
1065	0.757576	0.622951	0.673913	0.610169	0.585366	0.65	0.560413	0.649995	0.647256
1070	0.746269	0.733333	0.725275	0.7	0.682927	0.716667	0.645184	0.717561	0.716276
1075	0.746269	0.644068	0.673913	0.711864	0.698795	0.694444	0.61691	0.694982	0.692092
1080	0.746269	0.6	0.711111	0.622951	0.609756	0.661111	0.575502	0.658017	0.658625
1085	0.735294	0.596491	0.659341	0.666667	0.617284	0.655556	0.569298	0.655015	0.651697
1090	0.735294	0.642857	0.695652	0.7	0.642857	0.683333	0.603716	0.683332	0.681059
1095	0.738462	0.633333	0.681319	0.655738	0.626506	0.666667	0.581586	0.667071	0.664979
1100	0.738462	0.576271	0.703297	0.677419	0.650602	0.672222	0.588821	0.66921	0.669359
1105	0.753623	0.645161	0.704545	0.655172	0.626506	0.677778	0.597316	0.677002	0.675561
1110	0.705882	0.612903	0.674157	0.655738	0.625	0.655556	0.569204	0.654736	0.653772
1115	0.695652	0.631579	0.709677	0.688525	0.65	0.677778	0.597084	0.675087	0.675981
1120	0.707692	0.612903	0.688172	0.610169	0.592593	0.644444	0.552952	0.642306	0.642746
1125	0.724638	0.596491	0.695652	0.590164	0.592593	0.644444	0.555088	0.639908	0.641086
1130	0.776119	0.7	0.703297	0.677419	0.625	0.694444	0.617587	0.696367	0.692278
1135	0.707692	0.586207	0.688889	0.688525	0.651163	0.666667	0.581989	0.664495	0.664439
1140	0.735294	0.618182	0.702128	0.645161	0.617284	0.666667	0.582883	0.66361	0.663261
1145	0.738462	0.634921	0.681319	0.62069	0.650602	0.666667	0.581167	0.665199	0.664917
1150	0.769231	0.6	0.681319	0.612903	0.634146	0.661111	0.574785	0.65952	0.658426
1155	0.705882	0.561404	0.702128	0.625	0.623377	0.65	0.56241	0.643558	0.646141
1160	0.764706	0.633333	0.733333	0.677966	0.698795	0.705556	0.631618	0.701627	0.70296
1165	0.727273	0.590164	0.688889	0.655172	0.682353	0.672222	0.58873	0.66877	0.669865
1170	0.716418	0.633333	0.725275	0.689655	0.642857	0.683333	0.602906	0.681508	0.682282
1175	0.676471	0.644068	0.681818	0.655172	0.62069	0.655556	0.569101	0.655644	0.655671
1180	0.738462	0.633333	0.681319	0.677419	0.609756	0.666667	0.581787	0.668058	0.664777
1185	0.707692	0.508475	0.652174	0.622951	0.626506	0.627778	0.532381	0.62356	0.624057
1190	0.787879	0.612903	0.681319	0.655172	0.650602	0.677778	0.595493	0.677575	0.67459
1195	0.757576	0.612903	0.681319	0.633333	0.641975	0.666667	0.581795	0.665421	0.664103
1200	0.735294	0.590164	0.674157	0.590164	0.641975	0.65	0.562139	0.646351	0.647279
1205	0.757576	0.561404	0.694737	0.645161	0.65	0.666667	0.581836	0.661775	0.661964
1210	0.757576	0.634921	0.711111	0.666667	0.691358	0.694444	0.617	0.692326	0.692722
1215	0.735294	0.631579	0.688889	0.622951	0.642857	0.666667	0.58308	0.664314	0.664384
1220	0.757576	0.610169	0.688172	0.655738	0.641975	0.672222	0.588691	0.670726	0.669125
1225	0.757576	0.677419	0.711111	0.644068	0.650602	0.688889	0.609811	0.688155	0.687464
1230	0.769231	0.62069	0.681319	0.655738	0.658824	0.677778	0.595761	0.67716	0.67498
1235	0.764706	0.631579	0.711111	0.622951	0.642857	0.677778	0.597109	0.674641	0.674925
1240	0.761905	0.622951	0.688889	0.62069	0.659091	0.672222	0.588016	0.670705	0.67041
1245	0.764706	0.62069	0.659341	0.622951	0.634146	0.661111	0.575785	0.660367	0.657426
1250	0.724638	0.603175	0.725275	0.607143	0.617284	0.661111	0.575533	0.655503	0.658501
1255	0.716418	0.557377	0.711111	0.644068	0.650602	0.661111	0.575159	0.655915	0.658825
1260	0.746269	0.6	0.674157	0.633333	0.642857	0.661111	0.575554	0.659323	0.658246
1265	0.714286	0.542373	0.681319	0.655172	0.658537	0.655556	0.569113	0.650337	0.65161
1270	0.787879	0.62963	0.694737	0.666667	0.682927	0.694444	0.617512	0.692368	0.690438
1275	0.769231	0.633333	0.711111	0.655172	0.666667	0.688889	0.609598	0.687103	0.686769
1280	0.787879	0.634921	0.696629	0.62069	0.666667	0.683333	0.602949	0.681357	0.680536
1285	0.78125	0.612903	0.688889	0.689655	0.651163	0.683333	0.60215	0.684772	0.681373
1290	0.769231	0.7	0.711111	0.645161	0.650602	0.694444	0.616983	0.695221	0.693664
1295	0.764706	0.580645	0.674157	0.645161	0.632911	0.661111	0.576469	0.659516	0.657374
1300	0.714286	0.622951	0.688889	0.666667	0.634146	0.666667	0.583184	0.665388	0.664719
1305	0.757576	0.622951	0.666667	0.633333	0.626506	0.661111	0.574941	0.661407	0.658595
1310	0.730159	0.646154	0.681818	0.633333	0.619048	0.661111	0.574627	0.662102	0.660689
1315	0.764706	0.622951	0.674157	0.6875	0.641026	0.677778	0.59799	0.678068	0.674035
1320	0.742857	0.666667	0.725275	0.633333	0.658537	0.688889	0.611625	0.685334	0.686838
1325	0.71875	0.625	0.712644	0.62069	0.666667	0.672222	0.589018	0.66875	0.671761
1330	0.738462	0.6875	0.704545	0.65625	0.683544	0.694444	0.618063	0.69406	0.694052
1335	0.716418	0.634921	0.689655	0.62069	0.658824	0.666667	0.582854	0.664101	0.665415
1340	0.757576	0.677419	0.674157	0.677966	0.666667	0.688889	0.610044	0.690757	0.687124
1345	0.769231	0.644068	0.709677	0.677419	0.716049	0.705556	0.630587	0.703289	0.703319
1350	0.738462	0.666667	0.719101	0.655172	0.658824	0.688889	0.60965	0.687645	0.688223
1355	0.741935	0.606061	0.703297	0.62069	0.626506	0.661111	0.573496	0.659698	0.660436
1360	0.71875	0.688525	0.733333	0.603175	0.658537	0.683333	0.602854	0.680464	0.684039
1365	0.735294	0.655172	0.695652	0.622951	0.666667	0.677778	0.596674	0.675147	0.675898
1370	0.738462	0.655738	0.703297	0.62069	0.682353	0.683333	0.602213	0.680108	0.681705
1375	0.71875	0.666667	0.695652	0.610169	0.682353	0.677778	0.594849	0.674718	0.676783
1380	0.776119	0.612903	0.688889	0.62069	0.674699	0.677778	0.596054	0.67466	0.674413
1385	0.75	0.677966	0.747253	0.666667	0.674419	0.705556	0.630344	0.703261	0.704972
1390	0.727273	0.645161	0.711111	0.603175	0.708861	0.683333	0.603677	0.679116	0.683122
1395	0.727273	0.645161	0.697674	0.634921	0.626506	0.666667	0.583543	0.666307	0.666146
1400	0.71875	0.633333	0.681319	0.644068	0.651163	0.666667	0.581054	0.665727	0.665475
1405	0.716418	0.645161	0.689655	0.666667	0.666667	0.677778	0.597054	0.676914	0.676742
1410	0.716418	0.71875	0.712644	0.6	0.658537	0.683333	0.604111	0.68127	0.683273
1415	0.787879	0.634921	0.696629	0.631579	0.682353	0.688889	0.609902	0.686672	0.685924
1420	0.727273	0.645161	0.696629	0.603175	0.675	0.672222	0.589834	0.669448	0.671628
1425	0.716418	0.677419	0.696629	0.586207	0.642857	0.666667	0.58228	0.663906	0.665644
1430	0.707692	0.6875	0.727273	0.6	0.650602	0.677778	0.59614	0.674613	0.678151
1435	0.716418	0.644068	0.703297	0.633333	0.650602	0.672222	0.589174	0.669544	0.670889
1440	0.676923	0.610169	0.711111	0.633333	0.674419	0.666667	0.581759	0.661191	0.665776
1445	0.742857	0.634921	0.696629	0.535714	0.634146	0.655556	0.569349	0.648854	0.651712
1450	0.707692	0.655738	0.719101	0.634921	0.658537	0.677778	0.596395	0.675198	0.677821
1455	0.754098	0.625	0.711111	0.590164	0.642857	0.666667	0.580722	0.664646	0.666545
1460	0.709677	0.633333	0.696629	0.634921	0.674419	0.672222	0.588627	0.669796	0.671783
1465	0.78125	0.688525	0.674157	0.698413	0.650602	0.694444	0.617057	0.698589	0.692722
1470	0.764706	0.698413	0.696629	0.644068	0.641975	0.688889	0.610838	0.689158	0.686715
1475	0.746269	0.610169	0.695652	0.62069	0.642857	0.666667	0.581732	0.663127	0.663616
1480	0.746269	0.6	0.696629	0.709677	0.634146	0.677778	0.596913	0.677344	0.674854
1485	0.787879	0.677419	0.733333	0.677966	0.698795	0.716667	0.644819	0.715079	0.714775
1490	0.764706	0.644068	0.704545	0.612903	0.650602	0.677778	0.597581	0.675365	0.67559
1495	0.727273	0.633333	0.741573	0.666667	0.705882	0.7	0.624265	0.694946	0.698811
1500	0.724638	0.645161	0.704545	0.7	0.617284	0.677778	0.597615	0.678326	0.676262
1505	0.746269	0.709677	0.704545	0.7	0.650602	0.7	0.624763	0.702219	0.699164
1510	0.787879	0.62069	0.674157	0.655738	0.627907	0.672222	0.589567	0.673274	0.669072
1515	0.761905	0.666667	0.681818	0.59375	0.611765	0.661111	0.575318	0.663181	0.661309
1520	0.80597	0.689655	0.725275	0.7	0.666667	0.716667	0.645365	0.717513	0.714183
1525	0.735294	0.62069	0.688889	0.688525	0.626506	0.672222	0.589992	0.671981	0.669592
1530	0.746269	0.596491	0.681818	0.646154	0.626506	0.661111	0.577038	0.659448	0.658016
1535	0.735294	0.721311	0.696629	0.644068	0.626506	0.683333	0.603782	0.684762	0.682651
1540	0.735294	0.677419	0.727273	0.645161	0.65	0.688889	0.611592	0.687029	0.688139
1545	0.753623	0.688525	0.711111	0.677419	0.615385	0.688889	0.611732	0.689213	0.6864
1550	0.764706	0.644068	0.719101	0.666667	0.617284	0.683333	0.604589	0.682365	0.680762
1555	0.738462	0.677419	0.711111	0.666667	0.675	0.694444	0.617242	0.693732	0.693708
1560	0.716418	0.666667	0.735632	0.688525	0.609756	0.683333	0.604228	0.683399	0.68337
1565	0.757576	0.622951	0.719101	0.622951	0.626506	0.672222	0.589332	0.669817	0.670556
1570	0.735294	0.688525	0.712644	0.645161	0.609756	0.677778	0.597786	0.678276	0.677189
1575	0.776119	0.666667	0.704545	0.645161	0.650602	0.688889	0.611144	0.688619	0.686948
1580	0.742857	0.7	0.764045	0.7	0.641975	0.711111	0.639848	0.709775	0.710411
1585	0.735294	0.709677	0.741573	0.677966	0.634146	0.7	0.624787	0.699731	0.699643
1590	0.769231	0.655172	0.711111	0.676923	0.682927	0.7	0.624815	0.699073	0.698102
1595	0.787879	0.666667	0.688889	0.698413	0.690476	0.705556	0.631807	0.706465	0.702712
1600	0.716418	0.709677	0.719101	0.645161	0.65	0.688889	0.610964	0.688072	0.688878
1605	0.753623	0.689655	0.741573	0.711864	0.682353	0.716667	0.64649	0.715814	0.715556
1610	0.724638	0.677966	0.674157	0.645161	0.592593	0.661111	0.576786	0.662903	0.659577
1615	0.707692	0.655738	0.688889	0.603175	0.592593	0.65	0.561231	0.649617	0.649621
1620	0.716418	0.741935	0.735632	0.655738	0.626506	0.694444	0.618187	0.695246	0.69552
1625	0.757576	0.65625	0.696629	0.689655	0.674699	0.694444	0.616976	0.694962	0.692888
1630	0.727273	0.7	0.727273	0.666667	0.674699	0.7	0.624981	0.699182	0.700197
1635	0.761905	0.709677	0.712644	0.646154	0.626506	0.688889	0.610753	0.691377	0.689334
1640	0.716418	0.666667	0.733333	0.655738	0.609756	0.677778	0.596507	0.676382	0.677305
1645	0.727273	0.677419	0.696629	0.645161	0.617284	0.672222	0.589567	0.672753	0.671393
1650	0.80597	0.698413	0.704545	0.721311	0.666667	0.716667	0.645942	0.719381	0.713928
1655	0.746269	0.709677	0.72093	0.71875	0.641975	0.705556	0.633102	0.70752	0.704602
1660	0.714286	0.677966	0.696629	0.655738	0.567901	0.661111	0.577027	0.662504	0.659916
1665	0.695652	0.688525	0.719101	0.714286	0.635294	0.688889	0.61099	0.690572	0.689826
1670	0.705882	0.644068	0.688889	0.644068	0.571429	0.65	0.561585	0.650867	0.649184
1675	0.71875	0.625	0.704545	0.677419	0.609756	0.666667	0.582203	0.667094	0.666139
1680	0.738462	0.71875	0.735632	0.666667	0.595238	0.688889	0.610407	0.69095	0.68952
1685	0.746269	0.6875	0.689655	0.688525	0.592593	0.677778	0.597316	0.680908	0.676084
1690	0.757576	0.6875	0.712644	0.7	0.674699	0.705556	0.631708	0.706484	0.704523
1695	0.738462	0.644068	0.719101	0.677419	0.658824	0.688889	0.610307	0.687575	0.687787
1700	0.738462	0.688525	0.696629	0.688525	0.666667	0.694444	0.617004	0.695761	0.693707
1705	0.776119	0.689655	0.704545	0.646154	0.658537	0.694444	0.618972	0.695002	0.693135
1710	0.735294	0.689655	0.674157	0.709677	0.626506	0.683333	0.604414	0.687058	0.681915
1715	0.75	0.721311	0.696629	0.677419	0.642857	0.694444	0.616869	0.697643	0.694303
1720	0.794118	0.711864	0.731183	0.677419	0.641026	0.711111	0.638922	0.711122	0.708284
1725	0.709677	0.625	0.747253	0.666667	0.60241	0.672222	0.587595	0.670201	0.672363
1730	0.757576	0.645161	0.704545	0.677966	0.682353	0.694444	0.617327	0.69352	0.692717
1735	0.764706	0.7	0.681818	0.688525	0.60241	0.683333	0.604349	0.687492	0.681536
1740	0.735294	0.721311	0.764045	0.7	0.682927	0.722222	0.652927	0.720715	0.722427
1745	0.757576	0.677419	0.719101	0.676923	0.615385	0.688889	0.611472	0.689281	0.687004
1750	0.705882	0.7	0.719101	0.666667	0.626506	0.683333	0.603946	0.683631	0.683639
1755	0.705882	0.754098	0.735632	0.655172	0.651163	0.7	0.625316	0.70039	0.701574
1760	0.685714	0.6	0.704545	0.666667	0.560976	0.644444	0.556023	0.64358	0.64333
1765	0.716418	0.666667	0.712644	0.689655	0.585366	0.672222	0.590033	0.67415	0.672
1770	0.75	0.634921	0.696629	0.646154	0.658228	0.677778	0.596758	0.677186	0.676755
1775	0.686567	0.677419	0.719101	0.666667	0.611765	0.672222	0.589222	0.672304	0.67303
1780	0.746269	0.666667	0.674157	0.688525	0.627907	0.677778	0.597038	0.680705	0.676262
1785	0.686567	0.612903	0.689655	0.666667	0.619048	0.655556	0.569064	0.654968	0.655172
1790	0.69697	0.716418	0.714286	0.689655	0.658824	0.694444	0.61874	0.69523	0.695149
1795	0.714286	0.633333	0.719101	0.666667	0.619048	0.672222	0.590438	0.670487	0.671072
1800	0.685714	0.666667	0.735632	0.677966	0.641975	0.683333	0.605194	0.681591	0.684002
1805	0.707692	0.625	0.681818	0.677966	0.666667	0.672222	0.589016	0.671829	0.671477
1810	0.707692	0.677419	0.747253	0.655738	0.666667	0.694444	0.616609	0.690954	0.694468
1815	0.705882	0.727273	0.738095	0.655738	0.617284	0.688889	0.612771	0.688854	0.689677
1820	0.695652	0.644068	0.711111	0.688525	0.617284	0.672222	0.59038	0.671328	0.671193
1825	0.676923	0.666667	0.72093	0.709677	0.666667	0.688889	0.610994	0.688173	0.689656
1830	0.707692	0.666667	0.696629	0.6875	0.682927	0.688889	0.610644	0.688283	0.688276
1835	0.738462	0.612903	0.719101	0.634921	0.592593	0.661111	0.575453	0.659596	0.659905
1840	0.705882	0.727273	0.729412	0.644068	0.634146	0.688889	0.61211	0.688156	0.689305
1845	0.727273	0.65625	0.733333	0.689655	0.682927	0.7	0.623766	0.697888	0.699464
1850	0.738462	0.634921	0.696629	0.709677	0.641975	0.683333	0.603233	0.684333	0.681781
1855	0.757576	0.622951	0.651685	0.666667	0.617284	0.661111	0.575787	0.663233	0.658138
1860	0.724638	0.655172	0.703297	0.666667	0.658824	0.683333	0.603779	0.681719	0.681677
1865	0.764706	0.655738	0.719101	0.711864	0.650602	0.7	0.624791	0.700402	0.698023
1870	0.742857	0.645161	0.697674	0.655738	0.617284	0.672222	0.591772	0.671743	0.670026
1875	0.742857	0.645161	0.682353	0.666667	0.60241	0.666667	0.584879	0.66789	0.664459
1880	0.735294	0.666667	0.697674	0.721311	0.682927	0.7	0.625876	0.700775	0.698631
1885	0.735294	0.645161	0.72093	0.711864	0.658824	0.694444	0.618631	0.694415	0.693696
1890	0.707692	0.610169	0.674157	0.666667	0.622222	0.655556	0.568011	0.656182	0.654751
1895	0.727273	0.698413	0.704545	0.655738	0.658537	0.688889	0.610591	0.688901	0.688468
1900	0.707692	0.612903	0.704545	0.622951	0.690476	0.672222	0.589249	0.667714	0.671448
1905	0.714286	0.730159	0.72093	0.666667	0.592593	0.683333	0.60562	0.684927	0.683275
1910	0.75	0.707692	0.689655	0.733333	0.619048	0.694444	0.617149	0.699946	0.693881
1915	0.776119	0.698413	0.735632	0.634921	0.65	0.7	0.625668	0.699017	0.699041
1920	0.727273	0.677419	0.674419	0.688525	0.658824	0.683333	0.604176	0.685292	0.682283
1925	0.716418	0.698413	0.714286	0.655172	0.613636	0.677778	0.598046	0.679585	0.678941
1930	0.764706	0.707692	0.744186	0.678571	0.658824	0.711111	0.639508	0.710796	0.710422
1935	0.676471	0.655738	0.711111	0.633333	0.641975	0.666667	0.582741	0.663726	0.666668
1940	0.75	0.688525	0.719101	0.677419	0.690476	0.705556	0.630867	0.705104	0.705006
1945	0.705882	0.633333	0.659091	0.655738	0.60241	0.65	0.562345	0.651291	0.648438
1950	0.746269	0.607143	0.681319	0.59375	0.609756	0.65	0.562201	0.647647	0.647289
1955	0.707692	0.7	0.703297	0.6875	0.65	0.688889	0.610319	0.689698	0.688628
1960	0.787879	0.62069	0.696629	0.676923	0.658537	0.688889	0.611366	0.688131	0.685447
1965	0.707692	0.676923	0.719101	0.645161	0.632911	0.677778	0.596494	0.676358	0.677575
1970	0.727273	0.612903	0.696629	0.633333	0.60241	0.655556	0.568175	0.65451	0.654206
1975	0.69697	0.666667	0.723404	0.677419	0.615385	0.677778	0.595952	0.675969	0.676475
1980	0.69697	0.645161	0.711111	0.698413	0.658228	0.683333	0.603677	0.681977	0.68258
1985	0.75	0.677966	0.719101	0.645161	0.651163	0.688889	0.610053	0.688678	0.68874
1990	0.705882	0.688525	0.703297	0.677966	0.567901	0.666667	0.582396	0.668714	0.665943
1995	0.730159	0.634921	0.696629	0.634921	0.682927	0.677778	0.595807	0.675911	0.677312
2000	0.746269	0.677419	0.725275	0.677966	0.641975	0.694444	0.617022	0.693781	0.693025

## Sheet: LightGBM
Number of features	Pre-vaccination	ChAdOx1-Onset	MenACWY-Onset	ChAdOx1-7D	MenACWY-7D	ACC	MCC	Macro F1	Weighted F1
5	0.6	0.477612	0.689655	0.485714	0.5	0.555556	0.444878	0.550596	0.559147
10	0.533333	0.4	0.72093	0.513514	0.48	0.538889	0.425703	0.529555	0.542421
15	0.688525	0.459016	0.695652	0.461538	0.567901	0.583333	0.476178	0.574527	0.583003
20	0.727273	0.548387	0.697674	0.492754	0.571429	0.611111	0.515838	0.607503	0.612164
25	0.786885	0.575342	0.643678	0.584615	0.567568	0.627778	0.535838	0.631618	0.627042
30	0.769231	0.474576	0.659091	0.477612	0.54321	0.588889	0.485873	0.584744	0.586366
35	0.754098	0.53125	0.689655	0.477612	0.617284	0.616667	0.52009	0.61398	0.619172
40	0.75	0.444444	0.659091	0.537313	0.615385	0.605556	0.506872	0.601247	0.604134
45	0.738462	0.539683	0.636364	0.571429	0.518519	0.6	0.498857	0.600891	0.597423
50	0.738462	0.533333	0.629213	0.470588	0.564103	0.588889	0.48619	0.58714	0.587968
55	0.698413	0.53125	0.62069	0.5	0.589744	0.588889	0.486288	0.588019	0.589651
60	0.75	0.5625	0.690476	0.516129	0.589744	0.627778	0.537938	0.62177	0.624601
65	0.787879	0.548387	0.652174	0.539683	0.571429	0.622222	0.526585	0.61991	0.617869
70	0.727273	0.615385	0.642857	0.603175	0.634146	0.644444	0.556417	0.644567	0.642823
75	0.774194	0.590164	0.651163	0.485714	0.592593	0.616667	0.521541	0.618765	0.618886
80	0.761905	0.571429	0.627907	0.507937	0.635294	0.622222	0.526712	0.620894	0.620829
85	0.686567	0.533333	0.658824	0.411765	0.625	0.588889	0.487865	0.583098	0.591406
90	0.707692	0.561404	0.714286	0.5	0.609756	0.622222	0.530957	0.618628	0.625671
95	0.794118	0.676056	0.698795	0.47619	0.64	0.661111	0.580103	0.657032	0.659491
100	0.707692	0.625	0.682353	0.53125	0.707317	0.655556	0.569869	0.650722	0.656423
105	0.753623	0.655738	0.761905	0.515152	0.65	0.672222	0.593208	0.667283	0.674492
110	0.71875	0.575758	0.716049	0.535211	0.666667	0.644444	0.559779	0.642487	0.649376
115	0.724638	0.590164	0.72093	0.515152	0.615385	0.638889	0.550808	0.633254	0.639216
120	0.738462	0.59375	0.735632	0.507937	0.716049	0.666667	0.583036	0.658366	0.667666
125	0.676923	0.567164	0.719101	0.52459	0.641026	0.633333	0.540733	0.625761	0.634248
130	0.732394	0.590164	0.705882	0.580645	0.691358	0.666667	0.585731	0.660089	0.664758
135	0.753623	0.615385	0.698795	0.603175	0.7	0.677778	0.599926	0.674196	0.676674
140	0.757576	0.5625	0.674419	0.419355	0.682927	0.627778	0.534511	0.619355	0.626725
145	0.738462	0.612903	0.704545	0.558824	0.727273	0.672222	0.59144	0.668401	0.674098
150	0.716418	0.575758	0.698795	0.551724	0.790698	0.677778	0.598422	0.666678	0.675499
155	0.727273	0.571429	0.729412	0.622951	0.682353	0.672222	0.59052	0.666683	0.671641
160	0.776119	0.571429	0.688889	0.59375	0.736842	0.677778	0.59768	0.673406	0.676474
165	0.6875	0.590164	0.688889	0.5625	0.691358	0.65	0.561148	0.644082	0.650063
170	0.757576	0.606061	0.727273	0.548387	0.641026	0.661111	0.576321	0.656064	0.660473
175	0.811594	0.47619	0.643678	0.517241	0.722892	0.644444	0.555608	0.634319	0.636995
180	0.757576	0.603175	0.705882	0.507937	0.674699	0.655556	0.569906	0.649854	0.655287
185	0.8125	0.603175	0.744186	0.515152	0.666667	0.672222	0.590713	0.668336	0.67351
190	0.776119	0.5	0.741573	0.545455	0.692308	0.661111	0.57718	0.651091	0.658942
195	0.75	0.508475	0.744186	0.461538	0.72093	0.65	0.56252	0.637026	0.649504
200	0.78125	0.625	0.75	0.474576	0.682353	0.672222	0.588732	0.662636	0.670806
205	0.738462	0.539683	0.696629	0.47619	0.675	0.633333	0.540596	0.625193	0.632929
210	0.761905	0.636364	0.733333	0.603175	0.692308	0.688889	0.610041	0.685417	0.689121
215	0.78125	0.633333	0.733333	0.584615	0.691358	0.688889	0.610395	0.684778	0.688373
220	0.71875	0.533333	0.712644	0.53125	0.658824	0.638889	0.547887	0.63096	0.638263
225	0.78125	0.628571	0.790698	0.533333	0.7	0.694444	0.618194	0.68677	0.695899
230	0.794118	0.539683	0.758621	0.566667	0.682927	0.677778	0.597461	0.668403	0.674967
235	0.754098	0.636364	0.704545	0.636364	0.683544	0.683333	0.603659	0.682983	0.683882
240	0.811594	0.62069	0.755556	0.483871	0.691358	0.683333	0.604648	0.672614	0.679955
245	0.761905	0.553846	0.738095	0.516129	0.651163	0.65	0.562295	0.644228	0.651357
250	0.741935	0.46875	0.719101	0.47619	0.731707	0.638889	0.546646	0.627537	0.639269
255	0.806452	0.571429	0.72093	0.537313	0.707317	0.672222	0.590414	0.668688	0.673596
260	0.8	0.6	0.712644	0.548387	0.697674	0.677778	0.596818	0.671741	0.675281
265	0.78125	0.46875	0.711111	0.5	0.731707	0.65	0.560393	0.638564	0.647485
270	0.806452	0.523077	0.719101	0.656716	0.753247	0.694444	0.618072	0.691719	0.694617
275	0.825397	0.612903	0.712644	0.625	0.761905	0.711111	0.638488	0.70757	0.709137
280	0.774194	0.466667	0.709677	0.553846	0.75	0.661111	0.574358	0.650877	0.658732
285	0.819672	0.517241	0.719101	0.571429	0.741573	0.683333	0.60284	0.673803	0.678803
290	0.830769	0.551724	0.767442	0.646154	0.744186	0.716667	0.64696	0.708055	0.712585
295	0.757576	0.622951	0.747253	0.612903	0.775	0.711111	0.638185	0.703137	0.710056
300	0.823529	0.561404	0.704545	0.647059	0.734177	0.7	0.627534	0.694143	0.694641
305	0.78125	0.615385	0.727273	0.5	0.674699	0.666667	0.581908	0.659721	0.665602
310	0.727273	0.548387	0.725275	0.590164	0.675	0.661111	0.575022	0.65322	0.659197
315	0.786885	0.474576	0.712644	0.523077	0.727273	0.655556	0.568574	0.644891	0.652697
320	0.761905	0.590164	0.723404	0.52459	0.716049	0.672222	0.587541	0.663222	0.670369
325	0.786885	0.542373	0.735632	0.584615	0.704545	0.677778	0.596619	0.67081	0.676208
330	0.793651	0.566667	0.73913	0.451613	0.722892	0.666667	0.580982	0.65479	0.664677
335	0.746269	0.566667	0.696629	0.576271	0.705882	0.666667	0.582448	0.658344	0.662848
340	0.787879	0.566667	0.73913	0.533333	0.756098	0.688889	0.609623	0.676621	0.684931
345	0.825397	0.571429	0.711111	0.548387	0.756098	0.688889	0.609366	0.682484	0.687042
350	0.764706	0.576271	0.72093	0.603175	0.738095	0.688889	0.61236	0.680635	0.685746
355	0.75	0.539683	0.735632	0.483871	0.714286	0.655556	0.568433	0.644694	0.6552
360	0.75	0.575758	0.711111	0.566667	0.75	0.677778	0.595621	0.670707	0.677346
365	0.727273	0.509091	0.688889	0.515152	0.722892	0.644444	0.555673	0.632659	0.640899
370	0.8125	0.6875	0.695652	0.62069	0.731707	0.711111	0.63676	0.70961	0.708702
375	0.761905	0.515152	0.712644	0.533333	0.714286	0.655556	0.568001	0.647464	0.654862
380	0.823529	0.551724	0.711111	0.622951	0.722892	0.694444	0.61803	0.686441	0.687992
385	0.818182	0.59375	0.72093	0.6875	0.75	0.716667	0.646808	0.714072	0.714332
390	0.8125	0.566667	0.711111	0.566667	0.744186	0.688889	0.609441	0.680226	0.684424
395	0.818182	0.548387	0.696629	0.586207	0.729412	0.683333	0.602966	0.675763	0.678098
400	0.8	0.515152	0.696629	0.655172	0.707317	0.677778	0.595812	0.674854	0.675537
405	0.71875	0.517241	0.727273	0.558824	0.756098	0.666667	0.583852	0.655637	0.665885
410	0.75	0.5625	0.733333	0.571429	0.683544	0.666667	0.582119	0.660161	0.666374
415	0.764706	0.548387	0.659091	0.610169	0.698795	0.661111	0.576023	0.65623	0.656701
420	0.786885	0.551724	0.744681	0.545455	0.691358	0.672222	0.588318	0.664021	0.670755
425	0.764706	0.612903	0.75	0.571429	0.734177	0.694444	0.618867	0.686643	0.693869
430	0.753623	0.566667	0.711111	0.566667	0.716049	0.672222	0.590172	0.662823	0.66853
435	0.727273	0.612903	0.75	0.566667	0.761905	0.694444	0.617419	0.683749	0.69336
440	0.761905	0.645161	0.727273	0.507937	0.738095	0.683333	0.603025	0.676074	0.683708
445	0.80597	0.655738	0.772727	0.62069	0.790698	0.738889	0.673728	0.729164	0.735389
450	0.830769	0.557377	0.747253	0.557377	0.707317	0.688889	0.609584	0.680019	0.685155
455	0.769231	0.548387	0.781609	0.459016	0.729412	0.672222	0.589551	0.657531	0.671203
460	0.776119	0.580645	0.785714	0.509091	0.73913	0.694444	0.619573	0.67814	0.689858
465	0.769231	0.603175	0.727273	0.482759	0.697674	0.666667	0.581936	0.656022	0.663787
470	0.741935	0.711864	0.767442	0.619718	0.731707	0.716667	0.647885	0.714533	0.720383
475	0.761905	0.612903	0.725275	0.516129	0.731707	0.677778	0.595156	0.669584	0.677182
480	0.818182	0.655172	0.741573	0.65625	0.722892	0.722222	0.653127	0.718814	0.7196
485	0.769231	0.644068	0.804348	0.59375	0.7	0.711111	0.638214	0.702279	0.710438
490	0.753623	0.535714	0.791209	0.5	0.727273	0.683333	0.604192	0.661564	0.675215
495	0.823529	0.709677	0.776471	0.622951	0.761905	0.744444	0.682148	0.738907	0.742902
500	0.8	0.622951	0.782609	0.586207	0.738095	0.716667	0.644073	0.705972	0.713267
505	0.776119	0.644068	0.744186	0.721311	0.758621	0.733333	0.667848	0.728861	0.730451
510	0.8	0.612903	0.717391	0.610169	0.731707	0.7	0.623123	0.694434	0.696935
515	0.78125	0.590164	0.791209	0.62069	0.767442	0.722222	0.651054	0.710151	0.718913
520	0.757576	0.551724	0.747253	0.561404	0.704545	0.677778	0.595839	0.6645	0.672366
525	0.746269	0.677966	0.777778	0.644068	0.705882	0.716667	0.645381	0.710393	0.715741
530	0.776119	0.633333	0.741573	0.62069	0.651163	0.688889	0.610434	0.684576	0.686554
535	0.757576	0.677419	0.804598	0.655172	0.735632	0.733333	0.666693	0.726079	0.733093
540	0.830769	0.533333	0.769231	0.622951	0.722892	0.705556	0.630618	0.695835	0.700962
545	0.793651	0.62069	0.782609	0.688525	0.744186	0.733333	0.665224	0.725932	0.73027
550	0.8125	0.610169	0.795918	0.655738	0.769231	0.738889	0.672145	0.728711	0.735094
555	0.757576	0.571429	0.712644	0.62069	0.674419	0.672222	0.589549	0.667351	0.669961
560	0.716418	0.625	0.719101	0.592593	0.697674	0.677778	0.596219	0.670157	0.675452
565	0.787879	0.622951	0.735632	0.603175	0.722892	0.7	0.62521	0.694506	0.698413
570	0.722222	0.677966	0.795455	0.701754	0.738095	0.733333	0.668864	0.727098	0.733435
575	0.757576	0.645161	0.772727	0.655172	0.72093	0.716667	0.64531	0.710313	0.715508
580	0.746269	0.644068	0.772727	0.641509	0.774194	0.727778	0.661024	0.715753	0.723341
585	0.794118	0.612903	0.764045	0.542373	0.731707	0.7	0.624787	0.689029	0.69687
590	0.8125	0.59375	0.755556	0.678571	0.744186	0.722222	0.651137	0.716913	0.719645
595	0.75	0.62963	0.770833	0.542373	0.735632	0.7	0.623366	0.685694	0.695495
600	0.753623	0.677966	0.755556	0.607143	0.674419	0.7	0.624967	0.693741	0.697803
605	0.698413	0.557377	0.772727	0.586207	0.755556	0.688889	0.609823	0.674056	0.686275
610	0.727273	0.633333	0.735632	0.607143	0.747253	0.7	0.625164	0.690127	0.696763
615	0.753623	0.655738	0.744681	0.655172	0.74359	0.716667	0.645576	0.710561	0.714649
620	0.8125	0.721311	0.731183	0.666667	0.707317	0.727778	0.657843	0.727796	0.726285
625	0.8125	0.634921	0.744681	0.633333	0.708861	0.711111	0.636863	0.706859	0.708768
630	0.80597	0.645161	0.764045	0.642857	0.767442	0.733333	0.666355	0.725095	0.72958
635	0.794118	0.65625	0.774194	0.641509	0.756098	0.733333	0.665979	0.724434	0.729545
640	0.738462	0.633333	0.777778	0.666667	0.729412	0.716667	0.644734	0.70913	0.715427
645	0.738462	0.533333	0.719101	0.610169	0.689655	0.666667	0.581876	0.658144	0.6633
650	0.8	0.644068	0.744681	0.666667	0.734177	0.722222	0.651832	0.717919	0.719753
655	0.738462	0.655172	0.75	0.709677	0.735632	0.722222	0.65285	0.717789	0.720763
660	0.709677	0.612903	0.777778	0.644068	0.758621	0.711111	0.636842	0.700609	0.70993
665	0.78125	0.584615	0.711111	0.571429	0.705882	0.677778	0.595055	0.670857	0.674749
670	0.716418	0.590164	0.704545	0.561404	0.712644	0.666667	0.58259	0.657035	0.663476
675	0.746269	0.5625	0.735632	0.631579	0.752941	0.694444	0.617818	0.685784	0.692205
680	0.793651	0.566667	0.719101	0.483871	0.697674	0.661111	0.574676	0.652193	0.65908
685	0.698413	0.6	0.755556	0.633333	0.689655	0.683333	0.602221	0.675391	0.68245
690	0.730159	0.634921	0.725275	0.633333	0.674699	0.683333	0.601821	0.679677	0.682653
695	0.793651	0.590164	0.727273	0.677419	0.72093	0.705556	0.630928	0.701887	0.703077
700	0.769231	0.6	0.786517	0.677966	0.781609	0.733333	0.66603	0.723065	0.730327
705	0.852459	0.622951	0.747253	0.666667	0.758621	0.733333	0.664614	0.72959	0.730572
710	0.8	0.636364	0.752688	0.692308	0.738095	0.727778	0.658082	0.723891	0.725597
715	0.8	0.666667	0.744681	0.690909	0.697674	0.722222	0.650875	0.719986	0.719622
720	0.757576	0.646154	0.781609	0.679245	0.719101	0.722222	0.652946	0.716737	0.721605
725	0.811594	0.610169	0.733333	0.666667	0.705882	0.711111	0.638995	0.705529	0.705998
730	0.741935	0.548387	0.711111	0.610169	0.712644	0.672222	0.587761	0.664849	0.66977
735	0.761905	0.615385	0.731183	0.644068	0.75	0.705556	0.629575	0.700508	0.70467
740	0.769231	0.539683	0.666667	0.603175	0.682927	0.655556	0.568974	0.652336	0.653032
745	0.84375	0.6875	0.741573	0.654545	0.681818	0.722222	0.651552	0.721837	0.720006
750	0.830769	0.625	0.727273	0.701754	0.744186	0.727778	0.658948	0.725796	0.724797
755	0.8	0.588235	0.729412	0.677419	0.775	0.716667	0.646738	0.714013	0.716621
760	0.78125	0.558824	0.725275	0.62069	0.734177	0.688889	0.609491	0.684043	0.688374
765	0.793651	0.515152	0.696629	0.655172	0.714286	0.677778	0.595203	0.674978	0.676102
770	0.830769	0.576271	0.712644	0.71875	0.752941	0.722222	0.65326	0.718275	0.71687
775	0.84375	0.707692	0.719101	0.655172	0.714286	0.727778	0.658398	0.728	0.72534
780	0.787879	0.596491	0.731183	0.730159	0.790123	0.733333	0.666394	0.727167	0.728878
785	0.782609	0.666667	0.73913	0.701754	0.708861	0.722222	0.652641	0.719804	0.719726
790	0.857143	0.622951	0.741573	0.689655	0.764045	0.738889	0.672595	0.735073	0.734911
795	0.818182	0.606061	0.719101	0.618182	0.738095	0.705556	0.630975	0.699924	0.701847
800	0.78125	0.612903	0.717391	0.644068	0.698795	0.694444	0.615795	0.690882	0.692067
805	0.776119	0.586207	0.727273	0.65625	0.746988	0.705556	0.632718	0.698567	0.701934
810	0.78125	0.491803	0.681319	0.7	0.809524	0.7	0.623127	0.692779	0.69499
815	0.806452	0.615385	0.705882	0.707692	0.746988	0.716667	0.64614	0.71648	0.715159
820	0.806452	0.615385	0.75	0.666667	0.752941	0.722222	0.651352	0.718289	0.721197
825	0.78125	0.625	0.735632	0.733333	0.729412	0.722222	0.652106	0.720925	0.720899
830	0.8	0.642857	0.782609	0.646154	0.731707	0.727778	0.659769	0.720665	0.725453
835	0.80597	0.5	0.73913	0.644068	0.756098	0.7	0.623871	0.689053	0.694079
840	0.84375	0.65625	0.733333	0.666667	0.752941	0.733333	0.665123	0.730588	0.730346
845	0.830769	0.571429	0.688889	0.655738	0.691358	0.688889	0.609824	0.687636	0.68525
850	0.8	0.666667	0.752941	0.631579	0.731183	0.722222	0.654074	0.716474	0.719523
855	0.8125	0.612903	0.696629	0.644068	0.72093	0.7	0.623502	0.697406	0.696723
860	0.757576	0.575758	0.727273	0.603774	0.735632	0.688889	0.610379	0.680002	0.685698
865	0.80597	0.721311	0.813953	0.633333	0.813953	0.766667	0.709489	0.757704	0.76558
870	0.8	0.596491	0.75	0.666667	0.758621	0.722222	0.65317	0.714356	0.717987
875	0.78125	0.610169	0.741573	0.62069	0.755556	0.711111	0.638066	0.701848	0.706912
880	0.8	0.645161	0.733333	0.677966	0.738095	0.722222	0.651506	0.718911	0.719766
885	0.823529	0.633333	0.761905	0.666667	0.772727	0.738889	0.675806	0.731632	0.734854
890	0.80597	0.62069	0.758621	0.688525	0.758621	0.733333	0.667667	0.726485	0.729279
895	0.776119	0.666667	0.781609	0.711864	0.733333	0.738889	0.675039	0.733919	0.737032
900	0.776119	0.677419	0.76087	0.603774	0.744186	0.722222	0.651791	0.712474	0.718044
905	0.80597	0.631579	0.717391	0.622951	0.674699	0.694444	0.617385	0.690518	0.690466
910	0.782609	0.603175	0.752941	0.65625	0.734177	0.711111	0.641342	0.70583	0.709875
915	0.8125	0.625	0.8	0.551724	0.738095	0.716667	0.64413	0.705464	0.714451
920	0.8	0.615385	0.717391	0.690909	0.722892	0.711111	0.636973	0.709315	0.708838
925	0.786885	0.65625	0.822222	0.580645	0.795181	0.738889	0.67185	0.728237	0.739679
930	0.835821	0.655738	0.822222	0.607143	0.790698	0.755556	0.694242	0.742324	0.750864
935	0.794118	0.633333	0.75	0.655172	0.744186	0.722222	0.653136	0.715362	0.71859
940	0.8125	0.727273	0.75	0.655172	0.738095	0.738889	0.672706	0.736608	0.737387
945	0.764706	0.622951	0.752688	0.6	0.795455	0.722222	0.652549	0.70716	0.715132
950	0.757576	0.622951	0.774194	0.610169	0.740741	0.711111	0.637376	0.701126	0.708831
955	0.818182	0.677419	0.769231	0.724138	0.795181	0.761111	0.70058	0.75683	0.758681
960	0.818182	0.646154	0.744186	0.7	0.746988	0.733333	0.667006	0.731102	0.731409
965	0.825397	0.580645	0.73913	0.721311	0.756098	0.727778	0.657811	0.724516	0.724868
970	0.80597	0.666667	0.8	0.677419	0.785714	0.755556	0.69508	0.747154	0.752833
975	0.71875	0.688525	0.783505	0.688525	0.649351	0.711111	0.637058	0.705731	0.709272
980	0.8	0.688525	0.76087	0.7	0.780488	0.75	0.686306	0.745976	0.748234
985	0.80597	0.721311	0.767442	0.689655	0.704545	0.738889	0.67451	0.737785	0.737901
990	0.830769	0.666667	0.777778	0.644068	0.72093	0.733333	0.665719	0.728042	0.730711
995	0.787879	0.610169	0.791209	0.644068	0.776471	0.733333	0.665874	0.721959	0.729601
1000	0.787879	0.666667	0.725275	0.590164	0.756098	0.711111	0.637966	0.705216	0.709118
1005	0.793651	0.610169	0.731183	0.676923	0.75	0.716667	0.644728	0.712385	0.714304
1010	0.818182	0.539683	0.725275	0.581818	0.729412	0.688889	0.609386	0.678874	0.683251
1015	0.78125	0.586207	0.757895	0.566667	0.746988	0.7	0.622763	0.687801	0.695826
1020	0.787879	0.596491	0.813187	0.590164	0.752941	0.722222	0.652334	0.708132	0.718489
1025	0.757576	0.677966	0.73913	0.655172	0.729412	0.716667	0.644571	0.711851	0.714682
1030	0.774194	0.622951	0.752688	0.610169	0.752941	0.711111	0.636201	0.702589	0.708672
1035	0.857143	0.59375	0.725275	0.52459	0.716049	0.688889	0.609064	0.683361	0.686859
1040	0.823529	0.62069	0.769231	0.645161	0.716049	0.722222	0.653093	0.714932	0.717955
1045	0.80597	0.571429	0.757895	0.586207	0.761905	0.711111	0.637878	0.696681	0.703754
1050	0.830769	0.655172	0.75	0.698413	0.692308	0.727778	0.658909	0.725332	0.723889
1055	0.793651	0.52459	0.725275	0.62069	0.712644	0.683333	0.601747	0.67537	0.679191
1060	0.806452	0.631579	0.772727	0.746269	0.767442	0.75	0.688313	0.744894	0.74667
1065	0.769231	0.586207	0.711111	0.6	0.735632	0.688889	0.609974	0.680436	0.684643
1070	0.793651	0.622951	0.758621	0.625	0.752941	0.716667	0.645546	0.710633	0.715828
1075	0.84375	0.586207	0.752688	0.75	0.765432	0.744444	0.679855	0.739615	0.739292
1080	0.793651	0.666667	0.770833	0.724138	0.746988	0.744444	0.67822	0.740455	0.742198
1085	0.818182	0.622951	0.735632	0.688525	0.752941	0.727778	0.659888	0.723646	0.724365
1090	0.761905	0.622951	0.772727	0.571429	0.729412	0.7	0.624063	0.691685	0.700109
1095	0.8125	0.645161	0.772727	0.709677	0.809524	0.755556	0.694055	0.749918	0.753621
1100	0.78125	0.533333	0.702128	0.571429	0.744186	0.677778	0.594348	0.666465	0.671726
1105	0.8	0.590164	0.744681	0.689655	0.780488	0.727778	0.657834	0.720998	0.72425
1110	0.757576	0.596491	0.736842	0.642857	0.744186	0.705556	0.630321	0.69559	0.70046
1115	0.78125	0.645161	0.75	0.645161	0.738095	0.716667	0.645085	0.711934	0.71563
1120	0.8125	0.666667	0.769231	0.644068	0.767442	0.738889	0.672239	0.731981	0.736131
1125	0.825397	0.666667	0.711111	0.666667	0.781609	0.733333	0.664991	0.73029	0.730026
1130	0.888889	0.698413	0.764045	0.721311	0.714286	0.755556	0.693373	0.757389	0.75367
1135	0.8	0.644068	0.8	0.576271	0.735632	0.722222	0.651866	0.711194	0.719463
1140	0.80597	0.586207	0.717391	0.689655	0.752941	0.716667	0.645029	0.710433	0.711087
1145	0.793103	0.655172	0.76087	0.655738	0.747253	0.727778	0.657924	0.722427	0.726061
1150	0.848485	0.642857	0.76087	0.644068	0.735632	0.733333	0.666292	0.726382	0.728134
1155	0.823529	0.566667	0.719101	0.644068	0.761905	0.711111	0.638859	0.703054	0.705224
1160	0.769231	0.666667	0.764045	0.646154	0.761905	0.727778	0.660191	0.7216	0.726892
1165	0.764706	0.566667	0.733333	0.612903	0.725	0.688889	0.611168	0.680522	0.685862
1170	0.730159	0.678571	0.818182	0.606061	0.781609	0.733333	0.667499	0.722916	0.734721
1175	0.786885	0.688525	0.786517	0.612903	0.689655	0.716667	0.644292	0.712897	0.717612
1180	0.774194	0.633333	0.765957	0.622951	0.746988	0.716667	0.643353	0.708685	0.714815
1185	0.738462	0.688525	0.777778	0.62069	0.744186	0.722222	0.651552	0.713928	0.721248
1190	0.78125	0.634921	0.735632	0.557377	0.729412	0.694444	0.617242	0.687718	0.693392
1195	0.825397	0.646154	0.75	0.542373	0.752941	0.711111	0.637495	0.703373	0.709174
1200	0.825397	0.7	0.818182	0.62069	0.791209	0.761111	0.701388	0.751095	0.758618
1205	0.769231	0.548387	0.733333	0.631579	0.744186	0.694444	0.616401	0.685343	0.690723
1210	0.806452	0.721311	0.791209	0.709677	0.761905	0.761111	0.69995	0.758111	0.760587
1215	0.787879	0.586207	0.791209	0.62069	0.758621	0.722222	0.652021	0.708921	0.717246
1220	0.757576	0.612903	0.752941	0.596491	0.755556	0.705556	0.632603	0.695093	0.702535
1225	0.75	0.711864	0.786517	0.666667	0.727273	0.733333	0.666043	0.728464	0.733478
1230	0.786885	0.646154	0.8	0.677419	0.756098	0.738889	0.6719	0.733311	0.739252
1235	0.818182	0.580645	0.777778	0.62069	0.785714	0.727778	0.658753	0.716602	0.723773
1240	0.8	0.596491	0.786517	0.625	0.752941	0.722222	0.652983	0.71219	0.719284
1245	0.80597	0.571429	0.747253	0.586207	0.727273	0.7	0.624647	0.687626	0.693086
1250	0.8	0.62069	0.758621	0.612903	0.727273	0.711111	0.639208	0.703897	0.708573
1255	0.757576	0.608696	0.790698	0.571429	0.771084	0.711111	0.639174	0.699896	0.710982
1260	0.806452	0.612903	0.731183	0.677966	0.761905	0.722222	0.650164	0.718082	0.719753
1265	0.819672	0.576271	0.782609	0.634921	0.729412	0.716667	0.643873	0.708577	0.71402
1270	0.766667	0.677419	0.755556	0.62069	0.711111	0.711111	0.63672	0.706288	0.71042
1275	0.8125	0.65625	0.781609	0.741935	0.771084	0.755556	0.694291	0.752676	0.754594
1280	0.787879	0.612903	0.741573	0.596491	0.697674	0.694444	0.616957	0.687304	0.691265
1285	0.776119	0.721311	0.786517	0.666667	0.744186	0.744444	0.680446	0.73896	0.74327
1290	0.764706	0.625	0.735632	0.571429	0.729412	0.694444	0.618145	0.685236	0.69125
1295	0.793651	0.52459	0.758621	0.580645	0.712644	0.683333	0.603269	0.67403	0.681224
1300	0.825397	0.517241	0.75	0.580645	0.696629	0.683333	0.603393	0.673983	0.679092
1305	0.8125	0.610169	0.73913	0.633333	0.729412	0.711111	0.637126	0.704909	0.707462
1310	0.8125	0.610169	0.733333	0.633333	0.689655	0.7	0.623612	0.695798	0.696892
1315	0.8	0.644068	0.790698	0.625	0.72093	0.722222	0.65362	0.716139	0.721806
1320	0.769231	0.645161	0.786517	0.612903	0.804878	0.733333	0.666124	0.723738	0.733063
1325	0.8	0.644068	0.795699	0.607143	0.735632	0.727778	0.658206	0.716508	0.723485
1330	0.769231	0.688525	0.8	0.633333	0.785714	0.744444	0.679662	0.735361	0.743574
1335	0.833333	0.603175	0.733333	0.666667	0.738095	0.716667	0.643841	0.714921	0.715556
1340	0.825397	0.633333	0.795455	0.622951	0.75	0.733333	0.666056	0.725427	0.731452
1345	0.818182	0.634921	0.786517	0.655738	0.765432	0.738889	0.673311	0.732158	0.737227
1350	0.793651	0.622951	0.772727	0.580645	0.744186	0.711111	0.637931	0.702832	0.710125
1355	0.8125	0.516129	0.752941	0.6	0.719101	0.688889	0.611066	0.680134	0.685923
1360	0.84375	0.721311	0.772727	0.642857	0.747253	0.75	0.687471	0.74558	0.747296
1365	0.825397	0.571429	0.752941	0.548387	0.712644	0.688889	0.610887	0.682159	0.688066
1370	0.830769	0.65625	0.772727	0.566667	0.722892	0.716667	0.645093	0.709861	0.715029
1375	0.83871	0.631579	0.733333	0.666667	0.772727	0.733333	0.666031	0.728603	0.729518
1380	0.8125	0.65625	0.755556	0.581818	0.712644	0.711111	0.637183	0.703753	0.707793
1385	0.8	0.576271	0.75	0.545455	0.731183	0.694444	0.617997	0.680582	0.687828
1390	0.825397	0.576271	0.711111	0.590164	0.712644	0.688889	0.609446	0.683117	0.684994
1395	0.806452	0.576271	0.741573	0.716418	0.722892	0.716667	0.64565	0.712721	0.713273
1400	0.825397	0.666667	0.727273	0.566667	0.746988	0.711111	0.63764	0.706598	0.709694
1405	0.806452	0.603175	0.772727	0.571429	0.785714	0.716667	0.64474	0.707899	0.716484
1410	0.793651	0.59375	0.725275	0.508475	0.746988	0.683333	0.601727	0.673628	0.68099
1415	0.819672	0.677966	0.76087	0.6	0.75	0.727778	0.657692	0.721702	0.725857
1420	0.825397	0.607143	0.765957	0.634921	0.690476	0.711111	0.637412	0.704779	0.707385
1425	0.833333	0.62069	0.76087	0.65625	0.744186	0.727778	0.658088	0.723066	0.725608
1430	0.78125	0.622951	0.752688	0.633333	0.731707	0.711111	0.63682	0.704386	0.708833
1435	0.776119	0.586207	0.719101	0.666667	0.744186	0.705556	0.631854	0.698456	0.700898
1440	0.78125	0.6	0.712644	0.633333	0.764045	0.705556	0.631542	0.698254	0.701535
1445	0.78125	0.557377	0.741573	0.645161	0.761905	0.705556	0.630867	0.697453	0.702759
1450	0.776119	0.6	0.689655	0.571429	0.746988	0.683333	0.604619	0.676838	0.680503
1455	0.8125	0.622951	0.733333	0.645161	0.722892	0.711111	0.637633	0.707367	0.708777
1460	0.78125	0.586207	0.723404	0.633333	0.738095	0.7	0.622875	0.692458	0.695905
1465	0.819672	0.612903	0.72093	0.612903	0.674157	0.688889	0.610287	0.688113	0.688375
1470	0.84375	0.610169	0.711111	0.622951	0.744186	0.711111	0.637699	0.706433	0.706815
1475	0.80597	0.586207	0.741573	0.677419	0.761905	0.722222	0.653093	0.714615	0.717403
1480	0.80597	0.677419	0.764045	0.596491	0.705882	0.716667	0.645291	0.709962	0.713744
1485	0.8	0.633333	0.709677	0.642857	0.744186	0.711111	0.636951	0.706011	0.706957
1490	0.818182	0.688525	0.755556	0.741935	0.765432	0.755556	0.694291	0.753926	0.753336
1495	0.80597	0.5	0.704545	0.6	0.705882	0.672222	0.589842	0.66328	0.666266
1500	0.8	0.509091	0.702128	0.645161	0.738095	0.688889	0.609866	0.678895	0.681204
1505	0.819672	0.533333	0.72093	0.666667	0.688889	0.688889	0.610687	0.685898	0.686104
1510	0.78125	0.633333	0.76087	0.586207	0.72093	0.705556	0.629884	0.696518	0.702564
1515	0.764706	0.576271	0.755556	0.551724	0.705882	0.683333	0.603578	0.670828	0.678875
1520	0.8125	0.631579	0.778947	0.709677	0.780488	0.75	0.686406	0.742638	0.746141
1525	0.806452	0.6	0.75	0.646154	0.682353	0.7	0.62431	0.696992	0.698879
1530	0.818182	0.642857	0.757895	0.596491	0.744186	0.722222	0.651638	0.711922	0.716494
1535	0.8125	0.586207	0.73913	0.62069	0.704545	0.7	0.623216	0.692614	0.695297
1540	0.741935	0.62069	0.717391	0.580645	0.72093	0.683333	0.601966	0.676318	0.681632
1545	0.787879	0.603175	0.719101	0.472727	0.689655	0.666667	0.581882	0.654507	0.661159
1550	0.782609	0.644068	0.727273	0.666667	0.712644	0.711111	0.639612	0.706652	0.707501
1555	0.8125	0.642857	0.755556	0.615385	0.729412	0.716667	0.645842	0.711142	0.714752
1560	0.811594	0.62069	0.769231	0.6	0.707317	0.711111	0.639137	0.701766	0.706516
1565	0.78125	0.644068	0.787234	0.491228	0.697674	0.694444	0.615552	0.680291	0.690289
1570	0.769231	0.622951	0.75	0.612903	0.714286	0.7	0.624423	0.693874	0.698822
1575	0.813559	0.666667	0.787234	0.666667	0.691358	0.727778	0.65789	0.725097	0.727438
1580	0.746269	0.633333	0.741573	0.688525	0.698795	0.705556	0.631725	0.701699	0.7039
1585	0.761905	0.678571	0.736842	0.655172	0.727273	0.716667	0.643948	0.711953	0.714406
1590	0.738462	0.516129	0.719101	0.571429	0.75	0.672222	0.588685	0.659024	0.667435
1595	0.779661	0.586207	0.774194	0.571429	0.735632	0.7	0.622518	0.689424	0.698033
1600	0.848485	0.517241	0.729167	0.545455	0.752941	0.694444	0.61596	0.678658	0.684334
1605	0.8	0.642857	0.731183	0.561404	0.696629	0.694444	0.616648	0.686415	0.68991
1610	0.78125	0.610169	0.782609	0.580645	0.698795	0.7	0.62337	0.690694	0.698024
1615	0.811594	0.581818	0.741573	0.612903	0.729412	0.705556	0.633329	0.69546	0.699351
1620	0.847458	0.603175	0.735632	0.625	0.758621	0.716667	0.644803	0.713977	0.716162
1625	0.769231	0.607143	0.73913	0.586207	0.719101	0.694444	0.616876	0.684162	0.689733
1630	0.825397	0.666667	0.752688	0.557377	0.674419	0.7	0.623075	0.695309	0.698252
1635	0.787879	0.641509	0.736842	0.646154	0.740741	0.716667	0.646364	0.710625	0.71336
1640	0.78125	0.52459	0.681319	0.533333	0.714286	0.655556	0.567081	0.646956	0.65153
1645	0.8125	0.571429	0.747253	0.646154	0.666667	0.694444	0.617546	0.6888	0.690325
1650	0.787879	0.622951	0.76087	0.592593	0.689655	0.7	0.623397	0.690789	0.695669
1655	0.825397	0.633333	0.733333	0.646154	0.731707	0.716667	0.645063	0.713985	0.714932
1660	0.753623	0.461538	0.694737	0.612903	0.707317	0.661111	0.576646	0.646024	0.650698
1665	0.75	0.724138	0.777778	0.676923	0.722892	0.733333	0.666524	0.730346	0.734158
1670	0.769231	0.688525	0.755556	0.551724	0.697674	0.7	0.623505	0.692542	0.698314
1675	0.793651	0.631579	0.76087	0.576271	0.674157	0.694444	0.616245	0.687306	0.69193
1680	0.753623	0.655172	0.781609	0.644068	0.712644	0.716667	0.64716	0.709423	0.715288
1685	0.818182	0.581818	0.747253	0.634921	0.658824	0.694444	0.617915	0.688199	0.689486
1690	0.746269	0.618182	0.769231	0.566667	0.735632	0.7	0.624925	0.687196	0.696425
1695	0.776119	0.655172	0.774194	0.542373	0.650602	0.688889	0.609827	0.679692	0.685895
1700	0.80597	0.612903	0.75	0.612903	0.691358	0.7	0.625133	0.694627	0.697676
1705	0.823529	0.644068	0.786517	0.603175	0.691358	0.716667	0.646588	0.709729	0.714132
1710	0.8	0.596491	0.76087	0.622951	0.705882	0.705556	0.630777	0.697239	0.701527
1715	0.754098	0.5	0.715789	0.580645	0.674419	0.655556	0.566385	0.64499	0.650453
1720	0.738462	0.622951	0.786517	0.590164	0.714286	0.7	0.624004	0.690476	0.699609
1725	0.746269	0.535714	0.695652	0.542373	0.674419	0.65	0.561116	0.638885	0.644102
1730	0.787879	0.566667	0.689655	0.622951	0.651163	0.666667	0.582964	0.663663	0.663047
1735	0.746269	0.561404	0.73913	0.548387	0.707317	0.672222	0.589519	0.660501	0.66866
1740	0.793651	0.576271	0.733333	0.603175	0.729412	0.694444	0.616693	0.687168	0.69167
1745	0.766667	0.571429	0.674419	0.656716	0.714286	0.677778	0.596932	0.676703	0.67653
1750	0.764706	0.612903	0.747253	0.581818	0.738095	0.7	0.624114	0.688955	0.695776
1755	0.730159	0.571429	0.702128	0.5	0.643678	0.638889	0.545636	0.629479	0.635681
1760	0.8	0.566667	0.705882	0.612903	0.722892	0.688889	0.613244	0.681669	0.683901
1765	0.794118	0.678571	0.744681	0.576271	0.722892	0.711111	0.638436	0.703307	0.707494
1770	0.830769	0.610169	0.717391	0.612903	0.707317	0.7	0.623691	0.69571	0.696291
1775	0.8	0.542373	0.747253	0.622951	0.690476	0.688889	0.609673	0.680611	0.68454
1780	0.811594	0.612903	0.752941	0.666667	0.735632	0.722222	0.654372	0.715947	0.718396
1785	0.769231	0.666667	0.774194	0.6	0.731707	0.716667	0.644184	0.70836	0.714971
1790	0.787879	0.586207	0.696629	0.557377	0.697674	0.672222	0.589567	0.665153	0.668116
1795	0.746269	0.655738	0.782609	0.551724	0.731707	0.705556	0.630739	0.693609	0.703419
1800	0.847458	0.676923	0.719101	0.634921	0.666667	0.705556	0.629962	0.709014	0.706075
1805	0.848485	0.542373	0.725275	0.612903	0.658537	0.683333	0.603183	0.677514	0.677663
1810	0.78125	0.538462	0.719101	0.558824	0.712644	0.672222	0.591679	0.662056	0.667813
1815	0.774194	0.6	0.782609	0.633333	0.674419	0.7	0.622545	0.692911	0.698252
1820	0.75	0.730159	0.76087	0.571429	0.705882	0.711111	0.636658	0.703668	0.70939
1825	0.71875	0.580645	0.752941	0.576271	0.733333	0.683333	0.604076	0.672388	0.681934
1830	0.80597	0.654545	0.73913	0.6	0.674419	0.7	0.624666	0.694813	0.696463
1835	0.75	0.436364	0.731183	0.557377	0.735632	0.661111	0.574508	0.642111	0.65221
1840	0.787879	0.571429	0.72093	0.586207	0.781609	0.7	0.624947	0.689611	0.695675
1845	0.698413	0.618182	0.717391	0.590164	0.696629	0.672222	0.588666	0.664156	0.670212
1850	0.806452	0.622951	0.709677	0.474576	0.658824	0.661111	0.57306	0.654496	0.658602
1855	0.80597	0.590164	0.747253	0.622951	0.725	0.705556	0.631373	0.698268	0.702127
1860	0.787879	0.571429	0.711111	0.646154	0.674699	0.683333	0.604355	0.678254	0.678751
1865	0.776119	0.618182	0.733333	0.584615	0.722892	0.694444	0.618896	0.687028	0.691951
1870	0.8125	0.689655	0.769231	0.622951	0.72093	0.727778	0.65865	0.723053	0.726231
1875	0.80597	0.622951	0.689655	0.6	0.705882	0.688889	0.611094	0.684892	0.684919
1880	0.776119	0.655172	0.733333	0.586207	0.666667	0.688889	0.610434	0.6835	0.686191
1885	0.69697	0.586207	0.688889	0.603175	0.746988	0.672222	0.589639	0.664446	0.670314
1890	0.735294	0.576271	0.673913	0.542373	0.682927	0.65	0.561205	0.642156	0.646031
1895	0.782609	0.596491	0.719101	0.596491	0.772727	0.705556	0.632674	0.693484	0.698634
1900	0.818182	0.586207	0.666667	0.545455	0.681818	0.666667	0.581318	0.659666	0.659576
1905	0.769231	0.555556	0.752688	0.557377	0.758621	0.694444	0.61721	0.678694	0.688012
1910	0.746269	0.622951	0.727273	0.557377	0.674699	0.672222	0.58994	0.665714	0.670916
1915	0.746269	0.528302	0.736842	0.551724	0.712644	0.672222	0.589289	0.655156	0.663764
1920	0.774194	0.615385	0.747253	0.526316	0.705882	0.683333	0.601371	0.673806	0.681171
1925	0.793651	0.590164	0.697674	0.65625	0.744186	0.7	0.624908	0.696385	0.697117
1930	0.80597	0.586207	0.741573	0.622951	0.752941	0.711111	0.638948	0.701928	0.706283
1935	0.769231	0.571429	0.711111	0.52459	0.681818	0.661111	0.575339	0.651636	0.657107
1940	0.735294	0.580645	0.733333	0.590164	0.683544	0.672222	0.590045	0.664596	0.670454
1945	0.738462	0.586207	0.747253	0.576271	0.758621	0.694444	0.616667	0.681363	0.690404
1950	0.787879	0.533333	0.659341	0.542373	0.666667	0.644444	0.553587	0.637918	0.639122
1955	0.757576	0.576271	0.717391	0.533333	0.746988	0.677778	0.595645	0.666312	0.674059
1960	0.818182	0.517241	0.727273	0.59375	0.738095	0.688889	0.611362	0.678908	0.683625
1965	0.746269	0.596491	0.741573	0.610169	0.75	0.7	0.625026	0.6889	0.69575
1970	0.825397	0.561404	0.764045	0.548387	0.719101	0.694444	0.617295	0.683667	0.690598
1975	0.794118	0.631579	0.782609	0.590164	0.731707	0.716667	0.645842	0.706035	0.713106
1980	0.84375	0.645161	0.709677	0.596491	0.738095	0.711111	0.636516	0.706635	0.707059
1985	0.787879	0.551724	0.695652	0.566667	0.690476	0.666667	0.581697	0.65848	0.661448
1990	0.8125	0.535714	0.73913	0.612903	0.72093	0.694444	0.616797	0.684236	0.688475
1995	0.757576	0.584615	0.696629	0.481481	0.72093	0.661111	0.57488	0.648246	0.65559
2000	0.786885	0.481481	0.752688	0.575758	0.72093	0.677778	0.596041	0.663549	0.671754

[truncated: 2 more sheets: KNN, RF]
