# Supplementary material for: Transcriptomic and miRNA Signatures of ChAdOx1 nCoV-19 Vaccine Response Using Machine Learning
Source: Life (Basel). 2025 Jun 18;15(6):981. doi: 10.3390/life15060981 (PMC12193736; doi:10.3390/life15060981)
Supplement: Supplementary file 1 [file life-15-00981-s001.zip › Table S8.xlsx]

## Sheet: Ncentroid
Number of features	Pre-vaccination	ChAdOx1-Onset	MenACWY-Onset	ChAdOx1-7D	MenACWY-7D	ACC	MCC	Macro F1	Weighted F1
5	0.542857	0.297872	0.680851	0.310345	0.505495	0.5	0.372738	0.467484	0.486713
10	0.5625	0.304348	0.680851	0.322581	0.510638	0.505556	0.378918	0.476184	0.494275
15	0.571429	0.304348	0.680851	0.31746	0.510638	0.505556	0.378848	0.476945	0.49486
20	0.52459	0.190476	0.666667	0.285714	0.49505	0.472222	0.337468	0.432499	0.453892
25	0.52459	0.190476	0.666667	0.285714	0.49505	0.472222	0.337468	0.432499	0.453892
30	0.483871	0.255319	0.645161	0.246154	0.516129	0.461111	0.32227	0.429327	0.451813
35	0.491803	0.255319	0.645161	0.246154	0.510638	0.461111	0.322054	0.429815	0.45184
40	0.483871	0.217391	0.638298	0.253968	0.505263	0.455556	0.314649	0.419758	0.441894
45	0.466667	0.204082	0.666667	0.25	0.489362	0.45	0.307137	0.415355	0.439807
50	0.47619	0.208333	0.666667	0.225806	0.510638	0.455556	0.314663	0.417527	0.442935
55	0.451613	0.25	0.673913	0.229508	0.515464	0.461111	0.321768	0.4241	0.450222
60	0.47619	0.25	0.673913	0.229508	0.5	0.461111	0.321959	0.425922	0.450659
65	0.491803	0.28	0.681319	0.225806	0.520833	0.472222	0.335889	0.439952	0.464737
70	0.491803	0.28	0.681319	0.258065	0.541667	0.483333	0.350068	0.450571	0.474859
75	0.491803	0.28	0.681319	0.258065	0.541667	0.483333	0.350068	0.450571	0.474859
80	0.491803	0.28	0.681319	0.258065	0.541667	0.483333	0.350068	0.450571	0.474859
85	0.491803	0.28	0.681319	0.258065	0.541667	0.483333	0.350068	0.450571	0.474859
90	0.23301	0.108108	0.138889	0.153846	0.271186	0.183333	-0.005338	0.181008	0.181037
95	0.23301	0.108108	0.138889	0.153846	0.271186	0.183333	-0.005338	0.181008	0.181037
100	0.23301	0.108108	0.138889	0.153846	0.271186	0.183333	-0.005338	0.181008	0.181037
105	0.23301	0.108108	0.138889	0.153846	0.271186	0.183333	-0.005338	0.181008	0.181037
110	0.23301	0.108108	0.138889	0.153846	0.271186	0.183333	-0.005338	0.181008	0.181037
115	0.23301	0.108108	0.138889	0.153846	0.271186	0.183333	-0.005338	0.181008	0.181037
120	0.23301	0.108108	0.138889	0.153846	0.271186	0.183333	-0.005338	0.181008	0.181037
125	0.23301	0.108108	0.138889	0.153846	0.271186	0.183333	-0.005338	0.181008	0.181037
130	0.23301	0.108108	0.138889	0.153846	0.271186	0.183333	-0.005338	0.181008	0.181037
135	0.23301	0.108108	0.138889	0.153846	0.271186	0.183333	-0.005338	0.181008	0.181037
140	0.275229	0.112676	0.164384	0.086957	0.262295	0.194444	0.008353	0.180308	0.18216
145	0.245283	0.112676	0.136986	0.115385	0.241379	0.177778	-0.012436	0.170342	0.170155
150	0.245283	0.112676	0.136986	0.115385	0.241379	0.177778	-0.012436	0.170342	0.170155
155	0.245283	0.112676	0.136986	0.117647	0.271186	0.183333	-0.005567	0.176756	0.177322
160	0.245283	0.112676	0.136986	0.117647	0.271186	0.183333	-0.005567	0.176756	0.177322
165	0.245283	0.112676	0.162162	0.117647	0.275862	0.188889	0.001504	0.182726	0.184961
170	0.245283	0.112676	0.136986	0.117647	0.271186	0.183333	-0.005567	0.176756	0.177322
175	0.245283	0.112676	0.136986	0.117647	0.271186	0.183333	-0.005567	0.176756	0.177322
180	0.245283	0.112676	0.136986	0.117647	0.271186	0.183333	-0.005567	0.176756	0.177322
185	0.245283	0.112676	0.136986	0.117647	0.271186	0.183333	-0.005567	0.176756	0.177322
190	0.245283	0.112676	0.136986	0.117647	0.271186	0.183333	-0.005567	0.176756	0.177322
195	0.245283	0.112676	0.136986	0.117647	0.271186	0.183333	-0.005567	0.176756	0.177322
200	0.245283	0.112676	0.136986	0.117647	0.271186	0.183333	-0.005567	0.176756	0.177322
205	0.245283	0.112676	0.136986	0.117647	0.271186	0.183333	-0.005567	0.176756	0.177322
210	0.245283	0.112676	0.135135	0.117647	0.275862	0.183333	-0.005813	0.177321	0.177903
215	0.245283	0.112676	0.16	0.117647	0.280702	0.188889	0.001261	0.183262	0.185498
220	0.245283	0.112676	0.135135	0.117647	0.275862	0.183333	-0.005813	0.177321	0.177903
225	0.245283	0.112676	0.135135	0.117647	0.275862	0.183333	-0.005813	0.177321	0.177903
230	0.245283	0.112676	0.135135	0.117647	0.275862	0.183333	-0.005813	0.177321	0.177903
235	0.245283	0.112676	0.135135	0.117647	0.275862	0.183333	-0.005813	0.177321	0.177903
240	0.245283	0.109589	0.138889	0.117647	0.275862	0.183333	-0.00468	0.177454	0.178318
245	0.245283	0.109589	0.138889	0.117647	0.275862	0.183333	-0.00468	0.177454	0.178318
250	0.245283	0.109589	0.138889	0.117647	0.275862	0.183333	-0.00468	0.177454	0.178318
255	0.245283	0.109589	0.138889	0.117647	0.275862	0.183333	-0.00468	0.177454	0.178318
260	0.245283	0.109589	0.138889	0.117647	0.275862	0.183333	-0.00468	0.177454	0.178318
265	0.245283	0.109589	0.138889	0.117647	0.275862	0.183333	-0.00468	0.177454	0.178318
270	0.245283	0.109589	0.136986	0.12	0.241379	0.177778	-0.012699	0.170648	0.170359
275	0.245283	0.109589	0.136986	0.12	0.241379	0.177778	-0.012699	0.170648	0.170359
280	0.264151	0.109589	0.138889	0.117647	0.241379	0.183333	-0.00468	0.174331	0.173503
285	0.264151	0.109589	0.138889	0.117647	0.241379	0.183333	-0.00468	0.174331	0.173503
290	0.264151	0.109589	0.138889	0.117647	0.241379	0.183333	-0.00468	0.174331	0.173503
295	0.247619	0.108108	0.138889	0.078431	0.206897	0.166667	-0.026776	0.155989	0.156178
300	0.247619	0.108108	0.138889	0.08	0.20339	0.166667	-0.027219	0.155601	0.15564
305	0.247619	0.108108	0.138889	0.08	0.20339	0.166667	-0.027219	0.155601	0.15564
310	0.247619	0.108108	0.138889	0.08	0.20339	0.166667	-0.027219	0.155601	0.15564
315	0.247619	0.108108	0.138889	0.078431	0.172414	0.161111	-0.034089	0.149092	0.148323
320	0.247619	0.108108	0.138889	0.078431	0.172414	0.161111	-0.034089	0.149092	0.148323
325	0.247619	0.108108	0.138889	0.078431	0.172414	0.161111	-0.034089	0.149092	0.148323
330	0.269231	0.083333	0.282051	0.083333	0.172414	0.194444	0.005839	0.178073	0.185461
335	0.269231	0.083333	0.282051	0.083333	0.172414	0.194444	0.005839	0.178073	0.185461
340	0.288462	0.112676	0.329114	0.088889	0.163934	0.216667	0.03313	0.196615	0.205222
345	0.288462	0.112676	0.329114	0.088889	0.163934	0.216667	0.03313	0.196615	0.205222
350	0.288462	0.112676	0.329114	0.088889	0.163934	0.216667	0.03313	0.196615	0.205222
355	0.288462	0.112676	0.329114	0.088889	0.163934	0.216667	0.03313	0.196615	0.205222
360	0.288462	0.112676	0.329114	0.088889	0.163934	0.216667	0.03313	0.196615	0.205222
365	0.288462	0.112676	0.329114	0.088889	0.163934	0.216667	0.03313	0.196615	0.205222
370	0.271845	0.164384	0.337662	0.130435	0.196721	0.233333	0.05602	0.220209	0.228649
375	0.271845	0.164384	0.337662	0.130435	0.196721	0.233333	0.05602	0.220209	0.228649
380	0.271845	0.164384	0.337662	0.130435	0.196721	0.233333	0.05602	0.220209	0.228649
385	0.271845	0.164384	0.337662	0.130435	0.196721	0.233333	0.05602	0.220209	0.228649
390	0.271845	0.164384	0.337662	0.130435	0.196721	0.233333	0.05602	0.220209	0.228649
395	0.277228	0.162162	0.337662	0.083333	0.2	0.227778	0.04879	0.212077	0.222006
400	0.28	0.16	0.337662	0.081633	0.169492	0.222222	0.041762	0.205757	0.214824
405	0.28	0.16	0.337662	0.081633	0.169492	0.222222	0.041762	0.205757	0.214824
410	0.28	0.16	0.337662	0.081633	0.169492	0.222222	0.041762	0.205757	0.214824
415	0.28	0.16	0.337662	0.081633	0.169492	0.222222	0.041762	0.205757	0.214824
420	0.179104	0.076923	0.473118	0.293333	0.328767	0.294444	0.116887	0.270249	0.290269
425	0.179104	0.076923	0.473118	0.293333	0.328767	0.294444	0.116887	0.270249	0.290269
430	0.179104	0.076923	0.473118	0.293333	0.328767	0.294444	0.116887	0.270249	0.290269
435	0.179104	0.076923	0.473118	0.293333	0.328767	0.294444	0.116887	0.270249	0.290269
440	0.179104	0.076923	0.473118	0.293333	0.328767	0.294444	0.116887	0.270249	0.290269
445	0.179104	0.076923	0.473118	0.293333	0.328767	0.294444	0.116887	0.270249	0.290269
450	0.179104	0.076923	0.473118	0.293333	0.328767	0.294444	0.116887	0.270249	0.290269
455	0.179104	0.075472	0.473118	0.293333	0.305556	0.288889	0.110104	0.265317	0.284716
460	0.179104	0.075472	0.473118	0.293333	0.305556	0.288889	0.110104	0.265317	0.284716
465	0.179104	0.075472	0.478261	0.293333	0.30137	0.288889	0.110278	0.265508	0.285106
470	0.179104	0.075472	0.478261	0.293333	0.30137	0.288889	0.110278	0.265508	0.285106
475	0.205882	0.075472	0.478261	0.293333	0.305556	0.294444	0.117816	0.271701	0.290373
480	0.205882	0.075472	0.478261	0.293333	0.305556	0.294444	0.117816	0.271701	0.290373
485	0.205882	0.075472	0.478261	0.293333	0.305556	0.294444	0.117816	0.271701	0.290373
490	0.205882	0.075472	0.478261	0.293333	0.305556	0.294444	0.117816	0.271701	0.290373
495	0.205882	0.075472	0.478261	0.293333	0.305556	0.294444	0.117816	0.271701	0.290373
500	0.205882	0.075472	0.478261	0.293333	0.305556	0.294444	0.117816	0.271701	0.290373
505	0.205882	0.075472	0.478261	0.293333	0.305556	0.294444	0.117816	0.271701	0.290373
510	0.205882	0.075472	0.478261	0.293333	0.305556	0.294444	0.117816	0.271701	0.290373
515	0.205882	0.075472	0.478261	0.293333	0.305556	0.294444	0.117816	0.271701	0.290373
520	0.205882	0.075472	0.478261	0.293333	0.305556	0.294444	0.117816	0.271701	0.290373
525	0.205882	0.111111	0.483516	0.293333	0.305556	0.3	0.125284	0.27988	0.298279
530	0.205882	0.111111	0.483516	0.293333	0.305556	0.3	0.125284	0.27988	0.298279
535	0.205882	0.111111	0.483516	0.293333	0.305556	0.3	0.125284	0.27988	0.298279
540	0.205882	0.111111	0.483516	0.293333	0.305556	0.3	0.125284	0.27988	0.298279
545	0.205882	0.111111	0.483516	0.293333	0.305556	0.3	0.125284	0.27988	0.298279
550	0.205882	0.111111	0.483516	0.293333	0.305556	0.3	0.125284	0.27988	0.298279
555	0.205882	0.111111	0.483516	0.293333	0.305556	0.3	0.125284	0.27988	0.298279
560	0.205882	0.111111	0.483516	0.293333	0.305556	0.3	0.125284	0.27988	0.298279
565	0.205882	0.111111	0.483516	0.293333	0.305556	0.3	0.125284	0.27988	0.298279
570	0.205882	0.111111	0.483516	0.293333	0.305556	0.3	0.125284	0.27988	0.298279
575	0.205882	0.111111	0.483516	0.293333	0.305556	0.3	0.125284	0.27988	0.298279
580	0.205882	0.111111	0.483516	0.293333	0.305556	0.3	0.125284	0.27988	0.298279
585	0.205882	0.111111	0.483516	0.293333	0.305556	0.3	0.125284	0.27988	0.298279
590	0.205882	0.111111	0.483516	0.293333	0.305556	0.3	0.125284	0.27988	0.298279
595	0.205882	0.111111	0.483516	0.293333	0.305556	0.3	0.125284	0.27988	0.298279
600	0.205882	0.111111	0.483516	0.293333	0.305556	0.3	0.125284	0.27988	0.298279
605	0.205882	0.111111	0.483516	0.293333	0.305556	0.3	0.125284	0.27988	0.298279
610	0.205882	0.111111	0.483516	0.293333	0.305556	0.3	0.125284	0.27988	0.298279
615	0.205882	0.111111	0.483516	0.293333	0.305556	0.3	0.125284	0.27988	0.298279
620	0.205882	0.111111	0.483516	0.293333	0.305556	0.3	0.125284	0.27988	0.298279
625	0.205882	0.111111	0.483516	0.293333	0.305556	0.3	0.125284	0.27988	0.298279
630	0.205882	0.111111	0.483516	0.293333	0.305556	0.3	0.125284	0.27988	0.298279
635	0.205882	0.111111	0.483516	0.293333	0.305556	0.3	0.125284	0.27988	0.298279
640	0.205882	0.111111	0.483516	0.293333	0.305556	0.3	0.125284	0.27988	0.298279
645	0.205882	0.111111	0.483516	0.293333	0.305556	0.3	0.125284	0.27988	0.298279
650	0.205882	0.109091	0.483516	0.293333	0.28169	0.294444	0.118523	0.274703	0.292473
655	0.205882	0.109091	0.483516	0.293333	0.28169	0.294444	0.118523	0.274703	0.292473
660	0.205882	0.109091	0.483516	0.293333	0.28169	0.294444	0.118523	0.274703	0.292473
665	0.181818	0.109091	0.483516	0.311688	0.28169	0.294444	0.118519	0.273561	0.291655
670	0.202899	0.107143	0.488889	0.293333	0.285714	0.294444	0.119487	0.275596	0.293955
675	0.202899	0.107143	0.488889	0.293333	0.285714	0.294444	0.119487	0.275596	0.293955
680	0.202899	0.107143	0.488889	0.293333	0.285714	0.294444	0.119487	0.275596	0.293955
685	0.202899	0.107143	0.488889	0.293333	0.285714	0.294444	0.119487	0.275596	0.293955
690	0.202899	0.107143	0.488889	0.293333	0.285714	0.294444	0.119487	0.275596	0.293955
695	0.202899	0.107143	0.488889	0.293333	0.285714	0.294444	0.119487	0.275596	0.293955
700	0.202899	0.107143	0.488889	0.293333	0.285714	0.294444	0.119487	0.275596	0.293955
705	0.202899	0.107143	0.488889	0.293333	0.285714	0.294444	0.119487	0.275596	0.293955
710	0.202899	0.107143	0.488889	0.293333	0.285714	0.294444	0.119487	0.275596	0.293955
715	0.202899	0.107143	0.488889	0.293333	0.285714	0.294444	0.119487	0.275596	0.293955
720	0.202899	0.107143	0.488889	0.293333	0.285714	0.294444	0.119487	0.275596	0.293955
725	0.176471	0.107143	0.488889	0.311688	0.289855	0.294444	0.11999	0.274809	0.293699
730	0.176471	0.107143	0.488889	0.311688	0.289855	0.294444	0.11999	0.274809	0.293699
735	0.176471	0.107143	0.488889	0.311688	0.318841	0.3	0.127023	0.280606	0.300301
740	0.176471	0.107143	0.488889	0.311688	0.318841	0.3	0.127023	0.280606	0.300301
745	0.176471	0.107143	0.488889	0.311688	0.318841	0.3	0.127023	0.280606	0.300301
750	0.176471	0.107143	0.488889	0.311688	0.318841	0.3	0.127023	0.280606	0.300301
755	0.176471	0.107143	0.488889	0.311688	0.318841	0.3	0.127023	0.280606	0.300301
760	0.176471	0.107143	0.488889	0.311688	0.318841	0.3	0.127023	0.280606	0.300301
765	0.176471	0.107143	0.488889	0.311688	0.318841	0.3	0.127023	0.280606	0.300301
770	0.176471	0.107143	0.488889	0.311688	0.318841	0.3	0.127023	0.280606	0.300301
775	0.176471	0.107143	0.488889	0.311688	0.318841	0.3	0.127023	0.280606	0.300301
780	0.176471	0.107143	0.488889	0.311688	0.318841	0.3	0.127023	0.280606	0.300301
785	0.176471	0.107143	0.488889	0.311688	0.318841	0.3	0.127023	0.280606	0.300301
790	0.176471	0.107143	0.488889	0.311688	0.318841	0.3	0.127023	0.280606	0.300301
795	0.176471	0.107143	0.488889	0.311688	0.318841	0.3	0.127023	0.280606	0.300301
800	0.176471	0.107143	0.488889	0.311688	0.318841	0.3	0.127023	0.280606	0.300301
805	0.176471	0.107143	0.488889	0.311688	0.318841	0.3	0.127023	0.280606	0.300301
810	0.176471	0.107143	0.488889	0.311688	0.318841	0.3	0.127023	0.280606	0.300301
815	0.176471	0.107143	0.488889	0.311688	0.318841	0.3	0.127023	0.280606	0.300301
820	0.179104	0.107143	0.488889	0.333333	0.318841	0.305556	0.134064	0.285462	0.304333
825	0.179104	0.107143	0.488889	0.333333	0.318841	0.305556	0.134064	0.285462	0.304333
830	0.179104	0.107143	0.488889	0.333333	0.318841	0.305556	0.134064	0.285462	0.304333
835	0.179104	0.107143	0.488889	0.333333	0.318841	0.305556	0.134064	0.285462	0.304333
840	0.179104	0.107143	0.488889	0.333333	0.318841	0.305556	0.134064	0.285462	0.304333
845	0.179104	0.107143	0.488889	0.333333	0.318841	0.305556	0.134064	0.285462	0.304333
850	0.179104	0.107143	0.488889	0.333333	0.318841	0.305556	0.134064	0.285462	0.304333
855	0.179104	0.107143	0.488889	0.333333	0.318841	0.305556	0.134064	0.285462	0.304333
860	0.238806	0.113208	0.520833	0.289474	0.323529	0.322222	0.152505	0.29717	0.317163
865	0.238806	0.113208	0.520833	0.289474	0.323529	0.322222	0.152505	0.29717	0.317163
870	0.208955	0.111111	0.489362	0.285714	0.323529	0.305556	0.132388	0.283734	0.303125
875	0.208955	0.111111	0.489362	0.285714	0.323529	0.305556	0.132388	0.283734	0.303125
880	0.208955	0.111111	0.489362	0.285714	0.323529	0.305556	0.132388	0.283734	0.303125
885	0.208955	0.111111	0.489362	0.285714	0.323529	0.305556	0.132388	0.283734	0.303125
890	0.208955	0.111111	0.489362	0.285714	0.323529	0.305556	0.132388	0.283734	0.303125
895	0.208955	0.111111	0.489362	0.285714	0.323529	0.305556	0.132388	0.283734	0.303125
900	0.208955	0.111111	0.489362	0.285714	0.323529	0.305556	0.132388	0.283734	0.303125
905	0.208955	0.111111	0.489362	0.285714	0.323529	0.305556	0.132388	0.283734	0.303125
910	0.208955	0.111111	0.489362	0.285714	0.323529	0.305556	0.132388	0.283734	0.303125
915	0.208955	0.111111	0.489362	0.285714	0.323529	0.305556	0.132388	0.283734	0.303125
920	0.208955	0.142857	0.484211	0.27027	0.294118	0.3	0.124214	0.280082	0.298327
925	0.208955	0.142857	0.484211	0.27027	0.294118	0.3	0.124214	0.280082	0.298327
930	0.208955	0.142857	0.484211	0.27027	0.294118	0.3	0.124214	0.280082	0.298327
935	0.208955	0.142857	0.484211	0.27027	0.294118	0.3	0.124214	0.280082	0.298327
940	0.208955	0.142857	0.484211	0.27027	0.294118	0.3	0.124214	0.280082	0.298327
945	0.208955	0.142857	0.484211	0.27027	0.294118	0.3	0.124214	0.280082	0.298327
950	0.208955	0.142857	0.484211	0.27027	0.294118	0.3	0.124214	0.280082	0.298327
955	0.208955	0.142857	0.484211	0.27027	0.294118	0.3	0.124214	0.280082	0.298327
960	0.208955	0.142857	0.484211	0.27027	0.294118	0.3	0.124214	0.280082	0.298327
965	0.208955	0.142857	0.484211	0.27027	0.294118	0.3	0.124214	0.280082	0.298327
970	0.208955	0.142857	0.484211	0.27027	0.294118	0.3	0.124214	0.280082	0.298327
975	0.208955	0.142857	0.484211	0.27027	0.294118	0.3	0.124214	0.280082	0.298327
980	0.208955	0.142857	0.484211	0.27027	0.294118	0.3	0.124214	0.280082	0.298327
985	0.208955	0.142857	0.484211	0.27027	0.294118	0.3	0.124214	0.280082	0.298327
990	0.238806	0.113208	0.46	0.277778	0.294118	0.3	0.12173	0.276782	0.29263
995	0.238806	0.113208	0.46	0.277778	0.294118	0.3	0.12173	0.276782	0.29263
1000	0.238806	0.113208	0.46	0.277778	0.294118	0.3	0.12173	0.276782	0.29263
1005	0.238806	0.113208	0.46	0.277778	0.294118	0.3	0.12173	0.276782	0.29263
1010	0.238806	0.113208	0.46	0.277778	0.294118	0.3	0.12173	0.276782	0.29263
1015	0.238806	0.113208	0.46	0.277778	0.294118	0.3	0.12173	0.276782	0.29263
1020	0.238806	0.113208	0.46	0.277778	0.294118	0.3	0.12173	0.276782	0.29263
1025	0.238806	0.113208	0.46	0.277778	0.294118	0.3	0.12173	0.276782	0.29263
1030	0.238806	0.113208	0.46	0.277778	0.294118	0.3	0.12173	0.276782	0.29263
1035	0.238806	0.113208	0.46	0.277778	0.294118	0.3	0.12173	0.276782	0.29263
1040	0.238806	0.113208	0.46	0.277778	0.294118	0.3	0.12173	0.276782	0.29263
1045	0.238806	0.113208	0.46	0.277778	0.294118	0.3	0.12173	0.276782	0.29263
1050	0.238806	0.113208	0.46	0.277778	0.294118	0.3	0.12173	0.276782	0.29263
1055	0.238806	0.113208	0.46	0.277778	0.294118	0.3	0.12173	0.276782	0.29263
1060	0.238806	0.113208	0.46	0.277778	0.294118	0.3	0.12173	0.276782	0.29263
1065	0.238806	0.113208	0.46	0.277778	0.294118	0.3	0.12173	0.276782	0.29263
1070	0.238806	0.113208	0.46	0.277778	0.294118	0.3	0.12173	0.276782	0.29263
1075	0.238806	0.113208	0.46	0.277778	0.294118	0.3	0.12173	0.276782	0.29263
1080	0.238806	0.113208	0.46	0.277778	0.294118	0.3	0.12173	0.276782	0.29263
1085	0.238806	0.113208	0.46	0.277778	0.294118	0.3	0.12173	0.276782	0.29263
1090	0.238806	0.113208	0.46	0.277778	0.294118	0.3	0.12173	0.276782	0.29263
1095	0.238806	0.113208	0.46	0.277778	0.294118	0.3	0.12173	0.276782	0.29263
1100	0.238806	0.113208	0.46	0.277778	0.294118	0.3	0.12173	0.276782	0.29263
1105	0.238806	0.113208	0.46	0.277778	0.294118	0.3	0.12173	0.276782	0.29263
1110	0.201681	0.098361	0.216867	0.105263	0.101695	0.161111	-0.041558	0.144773	0.14786
1115	0.201681	0.098361	0.216867	0.105263	0.101695	0.161111	-0.041558	0.144773	0.14786
1120	0.201681	0.098361	0.216867	0.105263	0.101695	0.161111	-0.041558	0.144773	0.14786
1125	0.201681	0.098361	0.216867	0.105263	0.101695	0.161111	-0.041558	0.144773	0.14786
1130	0.201681	0.098361	0.216867	0.105263	0.101695	0.161111	-0.041558	0.144773	0.14786
1135	0.201681	0.098361	0.216867	0.105263	0.101695	0.161111	-0.041558	0.144773	0.14786
1140	0.201681	0.098361	0.216867	0.105263	0.101695	0.161111	-0.041558	0.144773	0.14786
1145	0.201681	0.098361	0.216867	0.105263	0.101695	0.161111	-0.041558	0.144773	0.14786
1150	0.201681	0.095238	0.192771	0.105263	0.105263	0.155556	-0.048537	0.140043	0.141808
1155	0.201681	0.095238	0.192771	0.105263	0.105263	0.155556	-0.048537	0.140043	0.141808
1160	0.201681	0.095238	0.192771	0.105263	0.105263	0.155556	-0.048537	0.140043	0.141808
1165	0.201681	0.095238	0.192771	0.105263	0.105263	0.155556	-0.048537	0.140043	0.141808
1170	0.201681	0.095238	0.192771	0.105263	0.105263	0.155556	-0.048537	0.140043	0.141808
1175	0.201681	0.066667	0.209302	0.105263	0.105263	0.155556	-0.050376	0.137635	0.140887
1180	0.201681	0.066667	0.209302	0.105263	0.105263	0.155556	-0.050376	0.137635	0.140887
1185	0.189474	0.186667	0.311111	0.204082	0	0.194444	-4e-05	0.178267	0.179997
1190	0.189474	0.186667	0.311111	0.204082	0	0.194444	-4e-05	0.178267	0.179997
1195	0.189474	0.186667	0.311111	0.208333	0	0.194444	-0.000484	0.179117	0.180705
1200	0.189474	0.186667	0.311111	0.208333	0	0.194444	-0.000484	0.179117	0.180705
1205	0.189474	0.186667	0.311111	0.208333	0	0.194444	-0.000484	0.179117	0.180705
1210	0.189474	0.186667	0.311111	0.208333	0	0.194444	-0.000484	0.179117	0.180705
1215	0.189474	0.186667	0.311111	0.208333	0	0.194444	-0.000484	0.179117	0.180705
1220	0.189474	0.186667	0.311111	0.208333	0	0.194444	-0.000484	0.179117	0.180705
1225	0.189474	0.186667	0.311111	0.208333	0	0.194444	-0.000484	0.179117	0.180705
1230	0.189474	0.186667	0.311111	0.208333	0	0.194444	-0.000484	0.179117	0.180705
1235	0.189474	0.186667	0.311111	0.208333	0	0.194444	-0.000484	0.179117	0.180705
1240	0.189474	0.186667	0.311111	0.208333	0	0.194444	-0.000484	0.179117	0.180705
1245	0.189474	0.186667	0.311111	0.208333	0	0.194444	-0.000484	0.179117	0.180705
1250	0.189474	0.186667	0.311111	0.208333	0	0.194444	-0.000484	0.179117	0.180705
1255	0.189474	0.186667	0.311111	0.208333	0	0.194444	-0.000484	0.179117	0.180705
1260	0.189474	0.186667	0.311111	0.208333	0	0.194444	-0.000484	0.179117	0.180705
1265	0.172043	0.184211	0.311111	0.204082	0.038462	0.194444	-0.000683	0.181982	0.185499
1270	0.172043	0.184211	0.311111	0.204082	0.038462	0.194444	-0.000683	0.181982	0.185499
1275	0.172043	0.184211	0.311111	0.204082	0.038462	0.194444	-0.000683	0.181982	0.185499
1280	0.172043	0.184211	0.311111	0.204082	0.038462	0.194444	-0.000683	0.181982	0.185499
1285	0.172043	0.184211	0.311111	0.204082	0.038462	0.194444	-0.000683	0.181982	0.185499
1290	0.172043	0.184211	0.311111	0.204082	0.038462	0.194444	-0.000683	0.181982	0.185499
1295	0.172043	0.184211	0.311111	0.204082	0.038462	0.194444	-0.000683	0.181982	0.185499
1300	0.172043	0.184211	0.311111	0.204082	0.038462	0.194444	-0.000683	0.181982	0.185499
1305	0.172043	0.184211	0.311111	0.204082	0.038462	0.194444	-0.000683	0.181982	0.185499
1310	0.172043	0.184211	0.311111	0.204082	0.038462	0.194444	-0.000683	0.181982	0.185499
1315	0.172043	0.184211	0.311111	0.204082	0.038462	0.194444	-0.000683	0.181982	0.185499
1320	0.172043	0.184211	0.311111	0.204082	0.038462	0.194444	-0.000683	0.181982	0.185499
1325	0.172043	0.184211	0.311111	0.204082	0.038462	0.194444	-0.000683	0.181982	0.185499
1330	0.172043	0.184211	0.311111	0.204082	0.038462	0.194444	-0.000683	0.181982	0.185499
1335	0.172043	0.184211	0.311111	0.204082	0.038462	0.194444	-0.000683	0.181982	0.185499
1340	0.172043	0.184211	0.311111	0.204082	0.038462	0.194444	-0.000683	0.181982	0.185499
1345	0.172043	0.184211	0.311111	0.204082	0.038462	0.194444	-0.000683	0.181982	0.185499
1350	0.172043	0.184211	0.311111	0.204082	0.038462	0.194444	-0.000683	0.181982	0.185499
1355	0.172043	0.184211	0.311111	0.204082	0.038462	0.194444	-0.000683	0.181982	0.185499
1360	0.172043	0.184211	0.311111	0.204082	0.038462	0.194444	-0.000683	0.181982	0.185499
1365	0.172043	0.184211	0.311111	0.204082	0.038462	0.194444	-0.000683	0.181982	0.185499
1370	0.172043	0.184211	0.311111	0.204082	0.038462	0.194444	-0.000683	0.181982	0.185499
1375	0.172043	0.184211	0.311111	0.204082	0.038462	0.194444	-0.000683	0.181982	0.185499
1380	0.172043	0.184211	0.311111	0.204082	0.038462	0.194444	-0.000683	0.181982	0.185499
1385	0.172043	0.184211	0.311111	0.204082	0.038462	0.194444	-0.000683	0.181982	0.185499
1390	0.172043	0.184211	0.311111	0.204082	0.038462	0.194444	-0.000683	0.181982	0.185499
1395	0.172043	0.184211	0.311111	0.204082	0.038462	0.194444	-0.000683	0.181982	0.185499
1400	0.172043	0.184211	0.311111	0.204082	0.038462	0.194444	-0.000683	0.181982	0.185499
1405	0.172043	0.184211	0.311111	0.204082	0.038462	0.194444	-0.000683	0.181982	0.185499
1410	0.172043	0.184211	0.311111	0.204082	0.038462	0.194444	-0.000683	0.181982	0.185499
1415	0.172043	0.184211	0.311111	0.204082	0.038462	0.194444	-0.000683	0.181982	0.185499
1420	0.172043	0.184211	0.311111	0.204082	0.038462	0.194444	-0.000683	0.181982	0.185499
1425	0.172043	0.184211	0.311111	0.204082	0.038462	0.194444	-0.000683	0.181982	0.185499
1430	0.172043	0.184211	0.311111	0.204082	0.038462	0.194444	-0.000683	0.181982	0.185499
1435	0.172043	0.184211	0.311111	0.204082	0.038462	0.194444	-0.000683	0.181982	0.185499
1440	0.172043	0.184211	0.311111	0.204082	0.038462	0.194444	-0.000683	0.181982	0.185499
1445	0.172043	0.184211	0.311111	0.204082	0.038462	0.194444	-0.000683	0.181982	0.185499
1450	0.172043	0.184211	0.311111	0.204082	0.038462	0.194444	-0.000683	0.181982	0.185499
1455	0.172043	0.184211	0.311111	0.204082	0.038462	0.194444	-0.000683	0.181982	0.185499
1460	0.172043	0.186667	0.311111	0.235294	0	0.194444	-0.00012	0.181023	0.182391
1465	0.172043	0.186667	0.311111	0.235294	0	0.194444	-0.00012	0.181023	0.182391
1470	0.172043	0.186667	0.311111	0.235294	0	0.194444	-0.00012	0.181023	0.182391
1475	0.172043	0.186667	0.311111	0.235294	0	0.194444	-0.00012	0.181023	0.182391
1480	0.172043	0.186667	0.311111	0.235294	0	0.194444	-0.00012	0.181023	0.182391
1485	0.172043	0.186667	0.311111	0.235294	0	0.194444	-0.00012	0.181023	0.182391
1490	0.172043	0.186667	0.311111	0.235294	0	0.194444	-0.00012	0.181023	0.182391
1495	0.172043	0.186667	0.311111	0.235294	0	0.194444	-0.00012	0.181023	0.182391
1500	0.172043	0.186667	0.311111	0.235294	0	0.194444	-0.00012	0.181023	0.182391
1505	0.172043	0.186667	0.311111	0.235294	0	0.194444	-0.00012	0.181023	0.182391
1510	0.172043	0.186667	0.311111	0.235294	0	0.194444	-0.00012	0.181023	0.182391
1515	0.172043	0.186667	0.311111	0.235294	0	0.194444	-0.00012	0.181023	0.182391
1520	0.172043	0.186667	0.311111	0.235294	0	0.194444	-0.00012	0.181023	0.182391
1525	0.172043	0.186667	0.311111	0.235294	0	0.194444	-0.00012	0.181023	0.182391
1530	0.172043	0.186667	0.311111	0.235294	0	0.194444	-0.00012	0.181023	0.182391
1535	0.172043	0.186667	0.311111	0.235294	0	0.194444	-0.00012	0.181023	0.182391
1540	0.172043	0.186667	0.311111	0.235294	0	0.194444	-0.00012	0.181023	0.182391
1545	0.172043	0.186667	0.311111	0.235294	0	0.194444	-0.00012	0.181023	0.182391
1550	0.172043	0.186667	0.311111	0.235294	0	0.194444	-0.00012	0.181023	0.182391
1555	0.172043	0.186667	0.311111	0.235294	0	0.194444	-0.00012	0.181023	0.182391
1560	0.172043	0.186667	0.311111	0.235294	0	0.194444	-0.00012	0.181023	0.182391
1565	0.172043	0.186667	0.311111	0.235294	0	0.194444	-0.00012	0.181023	0.182391
1570	0.172043	0.186667	0.311111	0.235294	0	0.194444	-0.00012	0.181023	0.182391
1575	0.191489	0.189189	0.311111	0.235294	0	0.2	0.007275	0.185417	0.185986
1580	0.191489	0.189189	0.311111	0.235294	0	0.2	0.007275	0.185417	0.185986
1585	0.191489	0.189189	0.311111	0.235294	0	0.2	0.007275	0.185417	0.185986
1590	0.191489	0.189189	0.311111	0.235294	0	0.2	0.007275	0.185417	0.185986
1595	0.191489	0.189189	0.311111	0.235294	0	0.2	0.007275	0.185417	0.185986
1600	0.191489	0.189189	0.311111	0.235294	0	0.2	0.007275	0.185417	0.185986
1605	0.191489	0.189189	0.311111	0.235294	0	0.2	0.007275	0.185417	0.185986
1610	0.191489	0.189189	0.311111	0.235294	0	0.2	0.007275	0.185417	0.185986
1615	0.191489	0.189189	0.311111	0.235294	0	0.2	0.007275	0.185417	0.185986
1620	0.191489	0.189189	0.311111	0.235294	0	0.2	0.007275	0.185417	0.185986
1625	0.191489	0.189189	0.311111	0.235294	0	0.2	0.007275	0.185417	0.185986
1630	0.191489	0.189189	0.311111	0.235294	0	0.2	0.007275	0.185417	0.185986
1635	0.191489	0.189189	0.311111	0.235294	0	0.2	0.007275	0.185417	0.185986
1640	0.191489	0.189189	0.311111	0.235294	0	0.2	0.007275	0.185417	0.185986
1645	0.191489	0.189189	0.311111	0.235294	0	0.2	0.007275	0.185417	0.185986
1650	0.191489	0.189189	0.311111	0.235294	0	0.2	0.007275	0.185417	0.185986
1655	0.191489	0.189189	0.311111	0.235294	0	0.2	0.007275	0.185417	0.185986
1660	0.191489	0.189189	0.311111	0.235294	0	0.2	0.007275	0.185417	0.185986
1665	0.191489	0.189189	0.311111	0.235294	0	0.2	0.007275	0.185417	0.185986
1670	0.191489	0.189189	0.311111	0.235294	0	0.2	0.007275	0.185417	0.185986
1675	0.191489	0.189189	0.311111	0.235294	0	0.2	0.007275	0.185417	0.185986
1680	0.191489	0.189189	0.311111	0.235294	0	0.2	0.007275	0.185417	0.185986
1685	0.191489	0.189189	0.311111	0.235294	0	0.2	0.007275	0.185417	0.185986
1690	0.191489	0.189189	0.311111	0.235294	0	0.2	0.007275	0.185417	0.185986
1695	0.191489	0.189189	0.311111	0.230769	0	0.2	0.007721	0.184512	0.185232
1700	0.191489	0.189189	0.311111	0.230769	0	0.2	0.007721	0.184512	0.185232
1705	0.191489	0.189189	0.311111	0.230769	0	0.2	0.007721	0.184512	0.185232
1710	0.191489	0.189189	0.311111	0.230769	0	0.2	0.007721	0.184512	0.185232
1715	0.191489	0.189189	0.311111	0.230769	0	0.2	0.007721	0.184512	0.185232
1720	0.191489	0.189189	0.311111	0.230769	0	0.2	0.007721	0.184512	0.185232
1725	0.191489	0.189189	0.311111	0.230769	0	0.2	0.007721	0.184512	0.185232
1730	0.191489	0.189189	0.311111	0.230769	0	0.2	0.007721	0.184512	0.185232
1735	0.191489	0.189189	0.311111	0.230769	0	0.2	0.007721	0.184512	0.185232
1740	0.191489	0.189189	0.311111	0.230769	0	0.2	0.007721	0.184512	0.185232
1745	0.191489	0.189189	0.311111	0.230769	0	0.2	0.007721	0.184512	0.185232
1750	0.191489	0.189189	0.311111	0.230769	0	0.2	0.007721	0.184512	0.185232
1755	0.191489	0.189189	0.311111	0.230769	0	0.2	0.007721	0.184512	0.185232
1760	0.191489	0.189189	0.311111	0.230769	0	0.2	0.007721	0.184512	0.185232
1765	0.191489	0.189189	0.311111	0.230769	0	0.2	0.007721	0.184512	0.185232
1770	0.191489	0.189189	0.311111	0.230769	0	0.2	0.007721	0.184512	0.185232
1775	0.191489	0.189189	0.311111	0.230769	0	0.2	0.007721	0.184512	0.185232
1780	0.191489	0.189189	0.311111	0.230769	0	0.2	0.007721	0.184512	0.185232
1785	0.191489	0.189189	0.311111	0.230769	0	0.2	0.007721	0.184512	0.185232
1790	0.191489	0.189189	0.311111	0.230769	0	0.2	0.007721	0.184512	0.185232
1795	0.191489	0.189189	0.311111	0.230769	0	0.2	0.007721	0.184512	0.185232
1800	0.191489	0.189189	0.311111	0.230769	0	0.2	0.007721	0.184512	0.185232
1805	0.191489	0.189189	0.311111	0.230769	0	0.2	0.007721	0.184512	0.185232
1810	0.191489	0.189189	0.311111	0.230769	0	0.2	0.007721	0.184512	0.185232
1815	0.191489	0.189189	0.311111	0.230769	0	0.2	0.007721	0.184512	0.185232
1820	0.191489	0.189189	0.311111	0.230769	0	0.2	0.007721	0.184512	0.185232
1825	0.191489	0.189189	0.311111	0.235294	0	0.2	0.007275	0.185417	0.185986
1830	0.191489	0.189189	0.311111	0.235294	0	0.2	0.007275	0.185417	0.185986
1835	0.191489	0.189189	0.311111	0.235294	0	0.2	0.007275	0.185417	0.185986
1840	0.191489	0.189189	0.311111	0.235294	0	0.2	0.007275	0.185417	0.185986
1845	0.191489	0.189189	0.311111	0.235294	0	0.2	0.007275	0.185417	0.185986
1850	0.191489	0.189189	0.311111	0.235294	0	0.2	0.007275	0.185417	0.185986
1855	0.191489	0.189189	0.311111	0.235294	0	0.2	0.007275	0.185417	0.185986
1860	0.191489	0.189189	0.311111	0.235294	0	0.2	0.007275	0.185417	0.185986
1865	0.191489	0.189189	0.311111	0.235294	0	0.2	0.007275	0.185417	0.185986
1870	0.191489	0.189189	0.311111	0.235294	0	0.2	0.007275	0.185417	0.185986
1875	0.191489	0.189189	0.311111	0.235294	0	0.2	0.007275	0.185417	0.185986
1880	0.191489	0.189189	0.311111	0.235294	0	0.2	0.007275	0.185417	0.185986
1885	0.191489	0.189189	0.311111	0.235294	0	0.2	0.007275	0.185417	0.185986
1890	0.191489	0.189189	0.311111	0.235294	0	0.2	0.007275	0.185417	0.185986
1895	0.191489	0.189189	0.311111	0.235294	0	0.2	0.007275	0.185417	0.185986
1900	0.191489	0.189189	0.311111	0.235294	0	0.2	0.007275	0.185417	0.185986
1905	0.191489	0.189189	0.311111	0.235294	0	0.2	0.007275	0.185417	0.185986
1910	0.191489	0.189189	0.311111	0.235294	0	0.2	0.007275	0.185417	0.185986
1915	0.191489	0.189189	0.311111	0.235294	0	0.2	0.007275	0.185417	0.185986
1920	0.191489	0.189189	0.311111	0.235294	0	0.2	0.007275	0.185417	0.185986
1925	0.191489	0.189189	0.311111	0.235294	0	0.2	0.007275	0.185417	0.185986
1930	0.191489	0.189189	0.311111	0.235294	0	0.2	0.007275	0.185417	0.185986
1935	0.191489	0.189189	0.311111	0.235294	0	0.2	0.007275	0.185417	0.185986
1940	0.191489	0.189189	0.311111	0.235294	0	0.2	0.007275	0.185417	0.185986
1945	0.191489	0.189189	0.311111	0.235294	0	0.2	0.007275	0.185417	0.185986
1950	0.191489	0.189189	0.311111	0.235294	0	0.2	0.007275	0.185417	0.185986
1955	0.191489	0.189189	0.311111	0.235294	0	0.2	0.007275	0.185417	0.185986
1960	0.191489	0.189189	0.311111	0.235294	0	0.2	0.007275	0.185417	0.185986
1965	0.191489	0.189189	0.311111	0.235294	0	0.2	0.007275	0.185417	0.185986
1970	0.191489	0.189189	0.311111	0.235294	0	0.2	0.007275	0.185417	0.185986
1975	0.191489	0.189189	0.311111	0.235294	0	0.2	0.007275	0.185417	0.185986
1980	0.191489	0.189189	0.311111	0.235294	0	0.2	0.007275	0.185417	0.185986
1985	0.191489	0.189189	0.311111	0.235294	0	0.2	0.007275	0.185417	0.185986
1990	0.191489	0.189189	0.311111	0.235294	0	0.2	0.007275	0.185417	0.185986
1995	0.191489	0.189189	0.311111	0.235294	0	0.2	0.007275	0.185417	0.185986
2000	0.191489	0.189189	0.311111	0.235294	0	0.2	0.007275	0.185417	0.185986

## Sheet: QDA
Number of features	Pre-vaccination	ChAdOx1-Onset	MenACWY-Onset	ChAdOx1-7D	MenACWY-7D	ACC	MCC	Macro F1	Weighted F1
5	0.536585	0.318841	0.574713	0.318182	0.349515	0.429787	0.292691	0.419567	0.419567
10	0.673077	0.457831	0.696629	0.469388	0.479167	0.557447	0.44816	0.555218	0.555218
15	0.75	0.444444	0.673684	0.590476	0.428571	0.582979	0.48004	0.577435	0.577435
20	0.804598	0.52381	0.576	0.712644	0.528736	0.625532	0.539339	0.629157	0.629157
25	0.75	0.621622	0.588235	0.675325	0.534884	0.625532	0.560772	0.634013	0.634013
30	0.779221	0.637681	0.482759	0.72973	0.473684	0.591489	0.541049	0.620615	0.620615
35	0.794872	0.694444	0.5	0.794872	0.354839	0.608511	0.575654	0.627805	0.627805
40	0.825	0.72973	0.508287	0.794872	0.315789	0.621277	0.596862	0.634736	0.634736
45	0.839506	0.769231	0.559524	0.880952	0.40678	0.680851	0.657208	0.691199	0.691199
50	0.825	0.779221	0.549708	0.86747	0.40678	0.67234	0.650291	0.685636	0.685636
55	0.853659	0.779221	0.556213	0.86747	0.40678	0.680851	0.658796	0.692668	0.692668
60	0.853659	0.779221	0.556213	0.86747	0.40678	0.680851	0.658796	0.692668	0.692668
65	0.86747	0.779221	0.549708	0.839506	0.37931	0.67234	0.650685	0.683043	0.683043
70	0.853659	0.746667	0.543353	0.853659	0.37931	0.66383	0.642342	0.675329	0.675329
75	0.853659	0.763158	0.546512	0.853659	0.37931	0.668085	0.646495	0.679259	0.679259
80	0.853659	0.763158	0.549708	0.853659	0.40678	0.67234	0.650345	0.685392	0.685392
85	0.853659	0.763158	0.546512	0.839506	0.40678	0.668085	0.646085	0.681923	0.681923
90	0.931818	0.804878	0.592105	0.839506	0.537313	0.72766	0.695462	0.741124	0.741124
95	0.931818	0.795181	0.575163	0.839506	0.492308	0.714894	0.680403	0.726795	0.726795
100	0.94382	0.804878	0.61745	0.86747	0.477612	0.73617	0.703167	0.742246	0.742246
105	0.94382	0.804878	0.577181	0.853659	0.470588	0.719149	0.68059	0.730025	0.730025
110	0.94382	0.776471	0.606897	0.853659	0.521739	0.731915	0.692702	0.740517	0.740517
115	0.94382	0.8	0.583333	0.853659	0.457143	0.719149	0.674835	0.727591	0.727591
120	0.94382	0.814815	0.590604	0.853659	0.492754	0.72766	0.691523	0.73913	0.73913
125	0.94382	0.785714	0.56338	0.853659	0.493151	0.714894	0.666762	0.727945	0.727945
130	0.94382	0.804878	0.60274	0.853659	0.56338	0.740426	0.704391	0.753695	0.753695
135	0.931818	0.804878	0.589041	0.839506	0.493151	0.719149	0.676227	0.731679	0.731679
140	0.91954	0.819277	0.611111	0.843373	0.547945	0.73617	0.69616	0.748249	0.748249
145	0.91954	0.78481	0.577465	0.870588	0.493506	0.714894	0.666228	0.729182	0.729182
150	0.91954	0.775	0.613333	0.86747	0.514286	0.72766	0.692299	0.737926	0.737926
155	0.906977	0.756098	0.555556	0.86747	0.506667	0.702128	0.651625	0.718553	0.718553
160	0.906977	0.756098	0.593103	0.86747	0.513514	0.714894	0.669336	0.727432	0.727432
165	0.906977	0.78481	0.6	0.857143	0.56338	0.72766	0.692092	0.742462	0.742462
170	0.906977	0.756098	0.587413	0.857143	0.533333	0.714894	0.667216	0.728193	0.728193
175	0.906977	0.72093	0.57971	0.857143	0.552632	0.710638	0.657067	0.723478	0.723478
180	0.906977	0.78481	0.567376	0.857143	0.55	0.714894	0.664988	0.733261	0.733261
185	0.91954	0.756098	0.597222	0.86747	0.513514	0.719149	0.673912	0.730769	0.730769
190	0.91954	0.765432	0.597222	0.86747	0.586667	0.731915	0.690365	0.747266	0.747266
195	0.906977	0.765432	0.57931	0.86747	0.506667	0.710638	0.663691	0.725171	0.725171
200	0.906977	0.765432	0.569444	0.86747	0.552632	0.714894	0.668094	0.732391	0.732391
205	0.906977	0.765432	0.573427	0.857143	0.473684	0.702128	0.650579	0.715332	0.715332
210	0.906977	0.790123	0.565517	0.857143	0.486486	0.706383	0.658305	0.721249	0.721249
215	0.906977	0.771084	0.567376	0.857143	0.526316	0.710638	0.659683	0.725779	0.725779
220	0.906977	0.738095	0.567376	0.857143	0.56	0.710638	0.659811	0.725918	0.725918
225	0.931818	0.756098	0.551724	0.857143	0.535211	0.710638	0.664455	0.726399	0.726399
230	0.931818	0.746988	0.542857	0.857143	0.48	0.697872	0.642539	0.711761	0.711761
235	0.931818	0.775	0.582781	0.857143	0.537313	0.723404	0.688711	0.736811	0.736811
240	0.931818	0.78481	0.524823	0.857143	0.487179	0.697872	0.643253	0.717155	0.717155
245	0.931818	0.746988	0.528571	0.857143	0.48	0.693617	0.637047	0.708904	0.708904
250	0.931818	0.775	0.507042	0.857143	0.447368	0.685106	0.627778	0.703674	0.703674
255	0.931818	0.746988	0.521739	0.870588	0.473684	0.693617	0.635241	0.708964	0.708964
260	0.931818	0.775	0.569444	0.880952	0.513514	0.719149	0.67406	0.734146	0.734146
265	0.931818	0.775	0.559441	0.86747	0.447368	0.702128	0.650737	0.716219	0.716219
270	0.931818	0.756098	0.48951	0.86747	0.432432	0.676596	0.617829	0.695466	0.695466
275	0.931818	0.756098	0.503497	0.857143	0.410959	0.676596	0.61798	0.691903	0.691903
280	0.906977	0.785714	0.531469	0.857143	0.465753	0.693617	0.639926	0.709411	0.709411
285	0.906977	0.776471	0.489209	0.843373	0.38961	0.66383	0.597496	0.681128	0.681128
290	0.906977	0.767442	0.520548	0.857143	0.441176	0.685106	0.632771	0.698657	0.698657
295	0.931818	0.781609	0.553191	0.86747	0.507042	0.714894	0.666196	0.728226	0.728226
300	0.931818	0.804878	0.540146	0.880952	0.481013	0.710638	0.656014	0.727761	0.727761
305	0.91954	0.804878	0.539007	0.880952	0.473684	0.706383	0.654249	0.723612	0.723612
310	0.931818	0.819277	0.57971	0.870588	0.447368	0.719149	0.668099	0.729752	0.729752
315	0.91954	0.813953	0.56338	0.86747	0.472222	0.714894	0.666827	0.727313	0.727313
320	0.931818	0.776471	0.558824	0.86747	0.487179	0.710638	0.655262	0.724352	0.724352
325	0.91954	0.776471	0.522388	0.870588	0.455696	0.693617	0.63175	0.708937	0.708937
330	0.931818	0.795181	0.553191	0.880952	0.486486	0.714894	0.665567	0.729526	0.729526
335	0.91954	0.795181	0.555556	0.880952	0.444444	0.706383	0.657661	0.719135	0.719135
340	0.906977	0.776471	0.57554	0.857143	0.5	0.710638	0.657904	0.723226	0.723226
345	0.906977	0.833333	0.589928	0.857143	0.519481	0.72766	0.679704	0.741372	0.741372
350	0.906977	0.839506	0.57554	0.857143	0.5	0.719149	0.668548	0.735833	0.735833
355	0.906977	0.823529	0.571429	0.857143	0.506667	0.719149	0.669901	0.733149	0.733149
360	0.906977	0.809524	0.539007	0.853659	0.441558	0.693617	0.637601	0.710145	0.710145
365	0.906977	0.785714	0.545455	0.857143	0.465753	0.697872	0.645442	0.712208	0.712208
370	0.91954	0.786517	0.588235	0.86747	0.533333	0.72766	0.677606	0.739019	0.739019
375	0.91954	0.776471	0.544118	0.857143	0.487179	0.702128	0.64428	0.71689	0.71689
380	0.91954	0.795181	0.589928	0.857143	0.493506	0.719149	0.668789	0.73106	0.73106
385	0.91954	0.823529	0.6	0.847059	0.520548	0.731915	0.686755	0.742135	0.742135
390	0.91954	0.772727	0.59542	0.86747	0.493827	0.719149	0.662137	0.729797	0.729797
395	0.91954	0.804598	0.530303	0.880952	0.5	0.710638	0.652004	0.727079	0.727079
400	0.91954	0.785714	0.594203	0.870588	0.552632	0.731915	0.684462	0.744535	0.744535
405	0.91954	0.776471	0.567164	0.870588	0.531646	0.719149	0.664427	0.733082	0.733082
410	0.91954	0.776471	0.604317	0.870588	0.594595	0.740426	0.696634	0.753102	0.753102
415	0.91954	0.767442	0.567376	0.870588	0.450704	0.706383	0.655089	0.71513	0.71513
420	0.906977	0.707317	0.544118	0.86747	0.53012	0.693617	0.633088	0.7112	0.7112
425	0.906977	0.759494	0.513889	0.833333	0.545455	0.689362	0.634966	0.711829	0.711829
430	0.906977	0.716049	0.521739	0.853659	0.578313	0.693617	0.634754	0.715347	0.715347
435	0.906977	0.734177	0.520548	0.853659	0.519481	0.685106	0.631357	0.706968	0.706968
440	0.906977	0.74359	0.520548	0.847059	0.48	0.680851	0.626126	0.699635	0.699635
445	0.906977	0.740741	0.56338	0.86747	0.512821	0.702128	0.649443	0.718278	0.718278
450	0.906977	0.725	0.573427	0.86747	0.564103	0.710638	0.661445	0.727395	0.727395
455	0.906977	0.734177	0.544218	0.843373	0.506667	0.689362	0.638102	0.707082	0.707082
460	0.906977	0.722892	0.537931	0.86747	0.493151	0.689362	0.636286	0.705684	0.705684
465	0.906977	0.759494	0.575342	0.86747	0.552632	0.714894	0.670223	0.732383	0.732383
470	0.906977	0.78481	0.555556	0.847059	0.526316	0.706383	0.65718	0.724143	0.724143
475	0.906977	0.759494	0.57931	0.883721	0.513514	0.714894	0.669533	0.728603	0.728603
480	0.906977	0.734177	0.557143	0.883721	0.531646	0.706383	0.653208	0.722733	0.722733
485	0.906977	0.759494	0.542857	0.883721	0.455696	0.693617	0.63674	0.709749	0.709749
490	0.906977	0.753247	0.557823	0.873563	0.520548	0.706383	0.660883	0.722432	0.722432
495	0.906977	0.759494	0.527778	0.883721	0.506667	0.697872	0.646292	0.716927	0.716927
500	0.906977	0.753247	0.575342	0.883721	0.613333	0.72766	0.687211	0.746524	0.746524
505	0.906977	0.759494	0.581081	0.896552	0.514286	0.719149	0.679036	0.731678	0.731678
510	0.906977	0.78481	0.591549	0.873563	0.605263	0.73617	0.69391	0.752433	0.752433
515	0.906977	0.753247	0.540541	0.883721	0.493151	0.697872	0.650756	0.715527	0.715527
520	0.906977	0.734177	0.561644	0.883721	0.520548	0.706383	0.659631	0.721413	0.721413
525	0.906977	0.753247	0.557143	0.883721	0.567901	0.714894	0.66425	0.733798	0.733798
530	0.906977	0.734177	0.569444	0.883721	0.533333	0.710638	0.662864	0.725531	0.725531
535	0.906977	0.769231	0.585714	0.873563	0.556962	0.723404	0.675294	0.738489	0.738489
540	0.906977	0.74359	0.554745	0.883721	0.578313	0.714894	0.661481	0.733469	0.733469
545	0.906977	0.74359	0.571429	0.894118	0.592593	0.723404	0.675099	0.741741	0.741741
550	0.906977	0.734177	0.614286	0.883721	0.607595	0.73617	0.691632	0.749351	0.749351
555	0.906977	0.74359	0.567376	0.883721	0.582278	0.719149	0.670678	0.736788	0.736788
560	0.906977	0.734177	0.561151	0.883721	0.5	0.702128	0.646784	0.717205	0.717205
565	0.906977	0.740741	0.523077	0.883721	0.551724	0.702128	0.639659	0.721248	0.721248
570	0.906977	0.734177	0.542857	0.883721	0.506329	0.697872	0.642229	0.714812	0.714812
575	0.906977	0.759494	0.583942	0.896552	0.592593	0.731915	0.683364	0.747911	0.747911
580	0.906977	0.74359	0.553191	0.883721	0.556962	0.710638	0.659683	0.728888	0.728888
585	0.906977	0.779221	0.56338	0.883721	0.506329	0.710638	0.660706	0.727926	0.727926
590	0.906977	0.753247	0.561644	0.883721	0.48	0.702128	0.653959	0.717118	0.717118
595	0.906977	0.734177	0.545455	0.883721	0.552632	0.706383	0.656252	0.724592	0.724592
600	0.906977	0.763158	0.57931	0.883721	0.493506	0.710638	0.663902	0.725334	0.725334
605	0.906977	0.763158	0.597222	0.883721	0.538462	0.723404	0.679386	0.737908	0.737908
610	0.906977	0.763158	0.535211	0.883721	0.475	0.693617	0.638729	0.712813	0.712813
615	0.906977	0.763158	0.551724	0.894118	0.512821	0.706383	0.658241	0.725759	0.725759
620	0.906977	0.753247	0.561644	0.883721	0.48	0.702128	0.653959	0.717118	0.717118
625	0.906977	0.74359	0.536232	0.873563	0.493827	0.693617	0.635058	0.710838	0.710838
630	0.906977	0.74359	0.591549	0.883721	0.589744	0.72766	0.682713	0.743116	0.743116
635	0.906977	0.74359	0.514286	0.883721	0.525	0.693617	0.636755	0.714715	0.714715
640	0.906977	0.753247	0.559441	0.880952	0.475	0.697872	0.645003	0.715123	0.715123
645	0.906977	0.74359	0.551724	0.880952	0.519481	0.702128	0.652581	0.720545	0.720545
650	0.906977	0.734177	0.536232	0.883721	0.518519	0.697872	0.64041	0.715925	0.715925
655	0.906977	0.734177	0.513889	0.883721	0.533333	0.693617	0.640769	0.714419	0.714419
660	0.906977	0.753247	0.56338	0.894118	0.6	0.723404	0.677126	0.743544	0.743544
665	0.906977	0.734177	0.551724	0.880952	0.578947	0.710638	0.663675	0.730556	0.730556
670	0.906977	0.734177	0.544118	0.880952	0.611765	0.714894	0.660534	0.735598	0.735598
675	0.906977	0.763158	0.594595	0.880952	0.552632	0.723404	0.683739	0.739663	0.739663
680	0.906977	0.74359	0.561644	0.880952	0.526316	0.706383	0.659226	0.723896	0.723896
685	0.906977	0.763158	0.569444	0.880952	0.575	0.719149	0.673665	0.739106	0.739106
690	0.906977	0.763158	0.605263	0.880952	0.527778	0.723404	0.688936	0.736826	0.736826
695	0.906977	0.763158	0.590604	0.880952	0.56	0.723404	0.684976	0.740338	0.740338
700	0.906977	0.753247	0.575342	0.880952	0.545455	0.714894	0.670289	0.732395	0.732395
705	0.906977	0.763158	0.594595	0.880952	0.526316	0.719149	0.67818	0.734399	0.734399
710	0.906977	0.753247	0.578947	0.86747	0.527778	0.710638	0.672014	0.726884	0.726884
715	0.906977	0.753247	0.555556	0.86747	0.525	0.702128	0.651467	0.72165	0.72165
720	0.906977	0.753247	0.546667	0.880952	0.520548	0.702128	0.658407	0.721678	0.721678
725	0.894118	0.736842	0.584416	0.880952	0.478873	0.702128	0.663416	0.71504	0.71504
730	0.894118	0.753247	0.576923	0.86747	0.521739	0.706383	0.671813	0.722699	0.722699
735	0.894118	0.746667	0.555556	0.86747	0.492308	0.693617	0.663979	0.711223	0.711223
740	0.894118	0.763158	0.54902	0.880952	0.527778	0.702128	0.662044	0.723005	0.723005
745	0.894118	0.736842	0.564103	0.86747	0.485714	0.693617	0.654759	0.709649	0.709649
750	0.894118	0.736842	0.556962	0.86747	0.5	0.693617	0.657716	0.711078	0.711078
755	0.894118	0.746667	0.553459	0.86747	0.529412	0.697872	0.664807	0.718225	0.718225
760	0.894118	0.746667	0.567901	0.86747	0.523077	0.702128	0.675427	0.719846	0.719846
765	0.894118	0.746667	0.547771	0.880952	0.463768	0.689362	0.650692	0.706655	0.706655
770	0.894118	0.763158	0.547771	0.86747	0.521739	0.697872	0.661873	0.718851	0.718851
775	0.894118	0.736842	0.551282	0.86747	0.485714	0.689362	0.649115	0.707085	0.707085
780	0.894118	0.736842	0.551282	0.880952	0.492754	0.693617	0.654993	0.71119	0.71119
785	0.894118	0.746667	0.562092	0.880952	0.493151	0.697872	0.656384	0.715396	0.715396
790	0.894118	0.746667	0.564417	0.86747	0.5	0.697872	0.67143	0.714534	0.714534
795	0.894118	0.746667	0.559006	0.86747	0.484848	0.693617	0.662315	0.710422	0.710422
800	0.894118	0.746667	0.559006	0.86747	0.515152	0.697872	0.668024	0.716482	0.716482
805	0.894118	0.746667	0.559006	0.86747	0.484848	0.693617	0.662315	0.710422	0.710422
810	0.894118	0.746667	0.55	0.86747	0.507463	0.693617	0.660697	0.713143	0.713143
815	0.894118	0.746667	0.555556	0.86747	0.492308	0.693617	0.663979	0.711223	0.711223
820	0.894118	0.746667	0.5625	0.86747	0.507463	0.697872	0.666392	0.715643	0.715643
825	0.894118	0.746667	0.555556	0.86747	0.492308	0.693617	0.663979	0.711223	0.711223
830	0.894118	0.746667	0.567901	0.86747	0.492308	0.697872	0.669703	0.713693	0.713693
835	0.894118	0.746667	0.555556	0.86747	0.492308	0.693617	0.663979	0.711223	0.711223
840	0.894118	0.746667	0.576687	0.86747	0.53125	0.706383	0.682907	0.723238	0.723238
845	0.894118	0.746667	0.573248	0.880952	0.521739	0.706383	0.673325	0.723345	0.723345
850	0.894118	0.746667	0.564417	0.86747	0.5	0.697872	0.67143	0.714534	0.714534
855	0.894118	0.746667	0.546584	0.86747	0.484848	0.689362	0.656605	0.707937	0.707937
860	0.906977	0.779221	0.564417	0.853659	0.451613	0.697872	0.671943	0.711177	0.711177
865	0.906977	0.779221	0.573171	0.853659	0.459016	0.702128	0.679518	0.714409	0.714409
870	0.880952	0.779221	0.566265	0.853659	0.459016	0.693617	0.670854	0.707823	0.707823
875	0.880952	0.779221	0.552147	0.853659	0.46875	0.689362	0.659692	0.706946	0.706946
880	0.880952	0.779221	0.557576	0.853659	0.451613	0.689362	0.663228	0.704604	0.704604
885	0.880952	0.779221	0.557576	0.853659	0.451613	0.689362	0.663228	0.704604	0.704604
890	0.880952	0.769231	0.552147	0.853659	0.47619	0.689362	0.659935	0.706436	0.706436
895	0.880952	0.779221	0.566265	0.853659	0.459016	0.693617	0.670854	0.707823	0.707823
900	0.880952	0.779221	0.569697	0.853659	0.483871	0.697872	0.674762	0.71348	0.71348
905	0.880952	0.779221	0.566265	0.853659	0.459016	0.693617	0.670854	0.707823	0.707823
910	0.880952	0.779221	0.560976	0.853659	0.47619	0.693617	0.667187	0.7102	0.7102
915	0.880952	0.779221	0.557576	0.853659	0.451613	0.689362	0.663228	0.704604	0.704604
920	0.906977	0.779221	0.573171	0.880952	0.40678	0.702128	0.680349	0.70942	0.70942
925	0.894118	0.779221	0.567901	0.880952	0.451613	0.702128	0.676225	0.714761	0.714761
930	0.894118	0.769231	0.567901	0.880952	0.459016	0.702128	0.676509	0.714244	0.714244
935	0.894118	0.779221	0.5875	0.880952	0.5	0.714894	0.689874	0.728358	0.728358
940	0.894118	0.779221	0.576687	0.880952	0.459016	0.706383	0.683773	0.717999	0.717999
945	0.894118	0.779221	0.559006	0.880952	0.444444	0.697872	0.668757	0.711548	0.711548
950	0.894118	0.779221	0.576687	0.880952	0.459016	0.706383	0.683773	0.717999	0.717999
955	0.894118	0.779221	0.576687	0.880952	0.459016	0.706383	0.683773	0.717999	0.717999
960	0.894118	0.779221	0.580247	0.880952	0.483871	0.710638	0.687686	0.723682	0.723682
965	0.894118	0.779221	0.576687	0.880952	0.459016	0.706383	0.683773	0.717999	0.717999
970	0.894118	0.779221	0.566038	0.870588	0.46875	0.702128	0.671461	0.715743	0.715743
975	0.894118	0.779221	0.571429	0.880952	0.47619	0.706383	0.680189	0.720382	0.720382
980	0.906977	0.779221	0.583851	0.880952	0.483871	0.714894	0.692037	0.726974	0.726974
985	0.906977	0.779221	0.573248	0.880952	0.454545	0.706383	0.67393	0.718989	0.718989
990	0.894118	0.78481	0.559006	0.86747	0.387097	0.689362	0.657497	0.6985	0.6985
995	0.894118	0.78481	0.553459	0.86747	0.375	0.685106	0.648498	0.694971	0.694971
1000	0.894118	0.78481	0.5625	0.86747	0.444444	0.697872	0.667224	0.710668	0.710668
1005	0.894118	0.78481	0.566038	0.86747	0.46875	0.702128	0.671252	0.716237	0.716237
1010	0.894118	0.78481	0.5625	0.86747	0.444444	0.697872	0.667224	0.710668	0.710668
1015	0.894118	0.794872	0.564417	0.86747	0.393443	0.693617	0.666429	0.702864	0.702864
1020	0.894118	0.78481	0.56962	0.86747	0.461538	0.702128	0.669625	0.715511	0.715511
1025	0.906977	0.775	0.535032	0.86747	0.40625	0.685106	0.645978	0.698146	0.698146
1030	0.894118	0.775	0.576923	0.86747	0.454545	0.702128	0.666728	0.713611	0.713611
1035	0.894118	0.78481	0.546584	0.86747	0.419355	0.689362	0.657497	0.702467	0.702467
1040	0.894118	0.78481	0.566038	0.86747	0.46875	0.702128	0.671252	0.716237	0.716237
1045	0.906977	0.78481	0.566038	0.86747	0.412698	0.697872	0.665943	0.707599	0.707599
1050	0.906977	0.794872	0.555556	0.86747	0.393443	0.693617	0.665078	0.703663	0.703663
1055	0.906977	0.794872	0.571429	0.86747	0.419355	0.702128	0.674773	0.71202	0.71202
1060	0.906977	0.794872	0.553459	0.86747	0.40625	0.693617	0.659995	0.705806	0.705806
1065	0.906977	0.794872	0.567901	0.86747	0.393443	0.697872	0.670812	0.706132	0.706132
1070	0.906977	0.794872	0.5625	0.857143	0.419355	0.697872	0.667711	0.708169	0.708169
1075	0.906977	0.794872	0.585987	0.86747	0.515152	0.719149	0.690813	0.734091	0.734091
1080	0.906977	0.794872	0.556962	0.86747	0.461538	0.702128	0.669746	0.717564	0.717564
1085	0.906977	0.794872	0.576687	0.86747	0.433333	0.706383	0.684116	0.715868	0.715868
1090	0.906977	0.794872	0.571429	0.86747	0.419355	0.702128	0.674773	0.71202	0.71202
1095	0.906977	0.794872	0.553459	0.86747	0.40625	0.693617	0.659995	0.705806	0.705806
1100	0.906977	0.794872	0.575	0.86747	0.47619	0.710638	0.684457	0.724102	0.724102
1105	0.906977	0.794872	0.5625	0.857143	0.451613	0.702128	0.673418	0.714621	0.714621
1110	0.853659	0.752941	0.513889	0.804878	0.519481	0.668085	0.607211	0.688969	0.688969
1115	0.853659	0.780488	0.543046	0.825	0.533333	0.685106	0.636595	0.707105	0.707105
1120	0.853659	0.790123	0.503311	0.825	0.5	0.668085	0.614167	0.694419	0.694419
1125	0.853659	0.780488	0.544218	0.825	0.531646	0.685106	0.63207	0.707002	0.707002
1130	0.853659	0.761905	0.559441	0.814815	0.575	0.693617	0.639179	0.712964	0.712964
1135	0.853659	0.780488	0.486486	0.825	0.512821	0.66383	0.605376	0.691691	0.691691
1140	0.853659	0.776471	0.507042	0.825	0.469136	0.66383	0.599764	0.686261	0.686261
1145	0.853659	0.785714	0.540541	0.825	0.552632	0.689362	0.638889	0.711509	0.711509
1150	0.853659	0.810127	0.573333	0.839506	0.564103	0.706383	0.663161	0.728145	0.728145
1155	0.853659	0.761905	0.520548	0.839506	0.519481	0.676596	0.620128	0.69902	0.69902
1160	0.853659	0.790123	0.557823	0.829268	0.589744	0.702128	0.654281	0.724123	0.724123
1165	0.853659	0.790123	0.540541	0.829268	0.597403	0.697872	0.649856	0.722199	0.722199
1170	0.853659	0.790123	0.540541	0.839506	0.589744	0.697872	0.649791	0.722714	0.722714
1175	0.86747	0.771084	0.527778	0.853659	0.564103	0.693617	0.640206	0.716819	0.716819
1180	0.86747	0.771084	0.527778	0.843373	0.597403	0.697872	0.645804	0.721422	0.721422
1185	0.906977	0.74359	0.510949	0.857143	0.635294	0.706383	0.650516	0.73079	0.73079
1190	0.906977	0.753247	0.533333	0.857143	0.590909	0.706383	0.649121	0.728322	0.728322
1195	0.906977	0.765432	0.49635	0.86747	0.53012	0.689362	0.628455	0.71327	0.71327
1200	0.906977	0.734177	0.535211	0.857143	0.607595	0.706383	0.654978	0.728221	0.728221
1205	0.906977	0.779221	0.496454	0.86747	0.53012	0.689362	0.63209	0.716048	0.716048
1210	0.906977	0.765432	0.527778	0.86747	0.526316	0.697872	0.646009	0.718794	0.718794
1215	0.906977	0.716049	0.513889	0.86747	0.552632	0.689362	0.634966	0.711403	0.711403
1220	0.906977	0.725	0.47482	0.86747	0.512195	0.67234	0.60824	0.697292	0.697292
1225	0.906977	0.75	0.514286	0.86747	0.567901	0.697872	0.642013	0.721327	0.721327
1230	0.906977	0.714286	0.477612	0.86747	0.53012	0.676596	0.609748	0.699293	0.699293
1235	0.906977	0.740741	0.528571	0.86747	0.575	0.702128	0.6475	0.723752	0.723752
1240	0.906977	0.734177	0.507042	0.86747	0.525	0.685106	0.627397	0.708133	0.708133
1245	0.906977	0.775	0.507246	0.86747	0.53012	0.693617	0.634785	0.717363	0.717363
1250	0.906977	0.765432	0.514286	0.86747	0.55	0.697872	0.642013	0.720833	0.720833
1255	0.906977	0.734177	0.488889	0.86747	0.574713	0.689362	0.627078	0.714445	0.714445
1260	0.906977	0.78481	0.517986	0.857143	0.560976	0.702128	0.646659	0.725578	0.725578
1265	0.894118	0.716049	0.541667	0.86747	0.493506	0.685106	0.629306	0.702562	0.702562
1270	0.894118	0.769231	0.537931	0.86747	0.531646	0.697872	0.646845	0.720079	0.720079
1275	0.894118	0.738095	0.492958	0.86747	0.552632	0.685106	0.627549	0.709054	0.709054
1280	0.894118	0.725	0.503497	0.86747	0.556962	0.685106	0.628266	0.709409	0.709409
1285	0.894118	0.759494	0.543046	0.86747	0.472222	0.689362	0.642709	0.70727	0.70727
1290	0.894118	0.698795	0.5	0.857143	0.594595	0.685106	0.629629	0.70893	0.70893
1295	0.894118	0.707317	0.540541	0.86747	0.583333	0.697872	0.65053	0.718556	0.718556
1300	0.894118	0.698795	0.513889	0.86747	0.533333	0.680851	0.623969	0.701521	0.701521
1305	0.894118	0.716049	0.52349	0.86747	0.527778	0.685106	0.634903	0.705781	0.705781
1310	0.894118	0.707317	0.5	0.86747	0.55	0.680851	0.620004	0.703781	0.703781
1315	0.894118	0.74359	0.536913	0.86747	0.56	0.697872	0.65132	0.720418	0.720418
1320	0.894118	0.734177	0.5	0.86747	0.506667	0.676596	0.622407	0.700486	0.700486
1325	0.894118	0.734177	0.52349	0.86747	0.513514	0.685106	0.634682	0.706554	0.706554
1330	0.894118	0.736842	0.510067	0.86747	0.519481	0.680851	0.629022	0.705595	0.705595
1335	0.894118	0.698795	0.550725	0.86747	0.617284	0.706383	0.651123	0.725678	0.725678
1340	0.906977	0.722892	0.521127	0.857143	0.613333	0.702128	0.649726	0.724294	0.724294
1345	0.894118	0.75	0.545455	0.870588	0.571429	0.706383	0.656012	0.726318	0.726318
1350	0.894118	0.716049	0.537931	0.86747	0.552632	0.693617	0.641411	0.71364	0.71364
1355	0.894118	0.725	0.562963	0.86747	0.597701	0.710638	0.654249	0.72945	0.72945
1360	0.894118	0.725	0.547945	0.86747	0.578947	0.702128	0.653509	0.722696	0.722696
1365	0.894118	0.690476	0.514706	0.86747	0.536585	0.680851	0.616686	0.700671	0.700671
1370	0.894118	0.740741	0.527027	0.86747	0.547945	0.693617	0.644827	0.71546	0.71546
1375	0.894118	0.708861	0.49635	0.880952	0.588235	0.689362	0.628545	0.713703	0.713703
1380	0.894118	0.740741	0.522388	0.880952	0.604651	0.706383	0.647919	0.72857	0.72857
1385	0.894118	0.716049	0.549296	0.86747	0.582278	0.702128	0.649333	0.721842	0.721842
1390	0.894118	0.740741	0.555556	0.880952	0.578947	0.710638	0.662541	0.730063	0.730063
1395	0.894118	0.759494	0.517986	0.857143	0.554217	0.693617	0.635653	0.716591	0.716591
1400	0.894118	0.78481	0.575342	0.880952	0.605263	0.72766	0.686806	0.748097	0.748097
1405	0.894118	0.690476	0.496454	0.857143	0.552632	0.676596	0.615675	0.698164	0.698164
1410	0.894118	0.753247	0.507042	0.857143	0.512195	0.680851	0.621954	0.704749	0.704749
1415	0.894118	0.78481	0.582781	0.86747	0.583333	0.723404	0.687419	0.742502	0.742502
1420	0.894118	0.682353	0.517986	0.857143	0.545455	0.680851	0.619392	0.699411	0.699411
1425	0.894118	0.752941	0.552239	0.880952	0.609756	0.719149	0.66419	0.738001	0.738001
1430	0.894118	0.734177	0.561644	0.880952	0.578947	0.710638	0.664651	0.729968	0.729968
1435	0.894118	0.763158	0.56	0.86747	0.578947	0.710638	0.6692	0.732739	0.732739
1440	0.894118	0.74359	0.547945	0.857143	0.597403	0.706383	0.65908	0.72804	0.72804
1445	0.894118	0.708861	0.559441	0.86747	0.525	0.693617	0.639288	0.710978	0.710978
1450	0.894118	0.727273	0.558442	0.86747	0.535211	0.697872	0.657677	0.716503	0.716503
1455	0.894118	0.74359	0.524138	0.857143	0.564103	0.693617	0.641395	0.716618	0.716618
1460	0.880952	0.708861	0.543046	0.86747	0.465753	0.676596	0.625755	0.693217	0.693217
1465	0.880952	0.691358	0.558442	0.86747	0.470588	0.680851	0.635562	0.693762	0.693762
1470	0.880952	0.727273	0.565789	0.880952	0.547945	0.702128	0.660582	0.720582	0.720582
1475	0.880952	0.753247	0.536913	0.880952	0.5	0.689362	0.640139	0.710413	0.710413
1480	0.880952	0.725	0.54902	0.86747	0.485714	0.685106	0.639634	0.701631	0.701631
1485	0.880952	0.722892	0.540541	0.86747	0.5	0.685106	0.633819	0.702371	0.702371
1490	0.880952	0.708861	0.56	0.880952	0.493151	0.689362	0.641444	0.704783	0.704783
1495	0.880952	0.682927	0.520548	0.880952	0.486486	0.67234	0.614908	0.690373	0.690373
1500	0.880952	0.691358	0.56962	0.86747	0.46875	0.685106	0.647109	0.69563	0.69563
1505	0.880952	0.74359	0.546667	0.880952	0.459459	0.685106	0.635787	0.702324	0.702324
1510	0.880952	0.707317	0.565789	0.857143	0.441176	0.680851	0.633306	0.690476	0.690476
1515	0.880952	0.7	0.545455	0.880952	0.470588	0.680851	0.63561	0.69559	0.69559
1520	0.880952	0.716049	0.547945	0.880952	0.533333	0.693617	0.642496	0.711847	0.711847
1525	0.880952	0.759494	0.550336	0.86747	0.506667	0.693617	0.645657	0.712984	0.712984
1530	0.880952	0.682927	0.551282	0.86747	0.430769	0.67234	0.627369	0.68268	0.68268
1535	0.880952	0.707317	0.556962	0.86747	0.412698	0.676596	0.636052	0.68508	0.68508
1540	0.880952	0.716049	0.543046	0.880952	0.514286	0.689362	0.642982	0.707057	0.707057
1545	0.880952	0.707317	0.565517	0.880952	0.48	0.689362	0.635959	0.702948	0.702948
1550	0.880952	0.697674	0.545455	0.86747	0.513514	0.685106	0.628739	0.701013	0.701013
1555	0.880952	0.674419	0.539474	0.86747	0.4	0.66383	0.611703	0.672463	0.672463
1560	0.880952	0.717949	0.525641	0.880952	0.382353	0.66383	0.615483	0.677569	0.677569
1565	0.880952	0.731707	0.537931	0.86747	0.578947	0.697872	0.646893	0.719402	0.719402
1570	0.880952	0.759494	0.551282	0.86747	0.470588	0.689362	0.64928	0.705957	0.705957
1575	0.86747	0.736842	0.554839	0.86747	0.520548	0.689362	0.647319	0.709434	0.709434
1580	0.86747	0.717949	0.528302	0.86747	0.41791	0.66383	0.619254	0.67982	0.67982
1585	0.86747	0.736842	0.54321	0.853659	0.447761	0.67234	0.634644	0.689788	0.689788
1590	0.86747	0.725	0.554054	0.86747	0.526316	0.689362	0.638873	0.708062	0.708062
1595	0.86747	0.731707	0.525641	0.86747	0.484848	0.676596	0.63273	0.695427	0.695427
1600	0.86747	0.759494	0.558442	0.86747	0.507042	0.693617	0.651858	0.711983	0.711983
1605	0.86747	0.736842	0.534161	0.853659	0.470588	0.67234	0.63309	0.692544	0.692544
1610	0.86747	0.727273	0.553459	0.853659	0.463768	0.676596	0.635904	0.693126	0.693126
1615	0.86747	0.736842	0.539877	0.853659	0.484848	0.676596	0.641976	0.696539	0.696539
1620	0.86747	0.746667	0.56962	0.86747	0.507042	0.693617	0.657125	0.711654	0.711654
1625	0.86747	0.769231	0.540541	0.853659	0.531646	0.689362	0.638747	0.712509	0.712509
1630	0.86747	0.753247	0.55	0.86747	0.507463	0.689362	0.654729	0.70913	0.70913
1635	0.86747	0.736842	0.555556	0.86747	0.515152	0.689362	0.65779	0.708498	0.708498
1640	0.86747	0.753247	0.532468	0.86747	0.438356	0.67234	0.623572	0.691802	0.691802
1645	0.86747	0.716049	0.558442	0.86747	0.492754	0.685106	0.640943	0.700437	0.700437
1650	0.86747	0.734177	0.539474	0.853659	0.432432	0.668085	0.615488	0.685442	0.685442
1655	0.86747	0.736842	0.56051	0.86747	0.507042	0.689362	0.650093	0.707867	0.707867
1660	0.86747	0.717949	0.553459	0.86747	0.477612	0.680851	0.641979	0.696792	0.696792
1665	0.86747	0.736842	0.575	0.86747	0.558824	0.702128	0.671653	0.721121	0.721121
1670	0.86747	0.717949	0.525641	0.86747	0.514286	0.676596	0.631956	0.698563	0.698563
1675	0.86747	0.727273	0.535032	0.853659	0.478873	0.67234	0.627385	0.692461	0.692461
1680	0.86747	0.7	0.554839	0.853659	0.457143	0.67234	0.625041	0.686622	0.686622
1685	0.86747	0.708861	0.545455	0.86747	0.535211	0.685106	0.640619	0.704893	0.704893
1690	0.86747	0.691358	0.529801	0.86747	0.472222	0.668085	0.614642	0.685664	0.685664
1695	0.86747	0.727273	0.55	0.86747	0.447761	0.676596	0.637649	0.691995	0.691995
1700	0.86747	0.727273	0.547771	0.86747	0.485714	0.680851	0.638885	0.699139	0.699139
1705	0.86747	0.691358	0.539474	0.86747	0.507042	0.676596	0.627072	0.694563	0.694563
1710	0.86747	0.769231	0.567742	0.880952	0.571429	0.710638	0.675857	0.731365	0.731365
1715	0.86747	0.736842	0.543046	0.880952	0.526316	0.689362	0.642372	0.710925	0.710925
1720	0.86747	0.717949	0.545455	0.880952	0.507042	0.685106	0.6407	0.703774	0.703774
1725	0.86747	0.746667	0.556962	0.880952	0.514286	0.693617	0.657345	0.713267	0.713267
1730	0.86747	0.689655	0.530612	0.86747	0.485714	0.67234	0.616636	0.688184	0.688184
1735	0.86747	0.736842	0.555556	0.880952	0.492308	0.689362	0.6581	0.706626	0.706626
1740	0.86747	0.727273	0.559006	0.86747	0.515152	0.689362	0.656331	0.707274	0.707274
1745	0.86747	0.717949	0.566038	0.880952	0.515152	0.693617	0.659312	0.709512	0.709512
1750	0.86747	0.727273	0.558442	0.880952	0.527778	0.693617	0.651842	0.712383	0.712383
1755	0.86747	0.746667	0.567901	0.880952	0.515152	0.697872	0.66937	0.715628	0.715628
1760	0.86747	0.746667	0.553459	0.86747	0.514286	0.689362	0.652937	0.70987	0.70987
1765	0.86747	0.753247	0.554839	0.86747	0.527778	0.693617	0.653014	0.714161	0.714161
1770	0.86747	0.734177	0.506667	0.880952	0.486486	0.67234	0.618979	0.695151	0.695151
1775	0.86747	0.746667	0.559006	0.870588	0.515152	0.693617	0.662315	0.711777	0.711777
1780	0.86747	0.746667	0.538462	0.86747	0.465753	0.676596	0.631715	0.697164	0.697164
1785	0.86747	0.7	0.513158	0.880952	0.478873	0.668085	0.61592	0.688091	0.688091
1790	0.86747	0.736842	0.538462	0.86747	0.5	0.680851	0.637404	0.702049	0.702049
1795	0.86747	0.708861	0.55	0.880952	0.5	0.685106	0.649761	0.701457	0.701457
1800	0.86747	0.74359	0.52	0.880952	0.48	0.676596	0.624493	0.698402	0.698402
1805	0.86747	0.727273	0.56051	0.880952	0.521739	0.693617	0.656082	0.711589	0.711589
1810	0.86747	0.736842	0.56051	0.880952	0.514286	0.693617	0.655964	0.712012	0.712012
1815	0.86747	0.708861	0.580645	0.894118	0.529412	0.702128	0.665015	0.716101	0.716101
1820	0.86747	0.746667	0.55	0.880952	0.470588	0.685106	0.649019	0.703135	0.703135
1825	0.86747	0.725	0.569536	0.894118	0.535211	0.702128	0.659607	0.718267	0.718267
1830	0.86747	0.736842	0.518519	0.86747	0.393939	0.659574	0.61775	0.676848	0.676848
1835	0.86747	0.7	0.503311	0.880952	0.388889	0.651064	0.592336	0.668124	0.668124
1840	0.86747	0.727273	0.530864	0.86747	0.461538	0.67234	0.635093	0.690923	0.690923
1845	0.86747	0.736842	0.522293	0.880952	0.457143	0.67234	0.62769	0.69294	0.69294
1850	0.86747	0.727273	0.545455	0.880952	0.393443	0.67234	0.640517	0.682918	0.682918
1855	0.86747	0.7	0.545455	0.880952	0.463768	0.676596	0.629746	0.691529	0.691529
1860	0.86747	0.717949	0.509804	0.880952	0.472222	0.668085	0.616942	0.689679	0.689679
1865	0.86747	0.736842	0.535032	0.86747	0.450704	0.67234	0.627481	0.691504	0.691504
1870	0.86747	0.716049	0.516556	0.880952	0.422535	0.66383	0.609237	0.680713	0.680713
1875	0.86747	0.74359	0.490323	0.86747	0.450704	0.659574	0.608071	0.683911	0.683911
1880	0.86747	0.734177	0.503311	0.880952	0.465753	0.668085	0.614581	0.690333	0.690333
1885	0.86747	0.708861	0.556962	0.86747	0.41791	0.67234	0.629318	0.683735	0.683735
1890	0.86747	0.746667	0.554839	0.880952	0.520548	0.693617	0.65308	0.714095	0.714095
1895	0.86747	0.708861	0.522293	0.86747	0.441176	0.66383	0.616554	0.681454	0.681454
1900	0.86747	0.708861	0.525641	0.880952	0.470588	0.67234	0.626697	0.690702	0.690702
1905	0.86747	0.725	0.539474	0.880952	0.478873	0.680851	0.632718	0.698354	0.698354
1910	0.86747	0.727273	0.525	0.880952	0.484848	0.676596	0.637931	0.697109	0.697109
1915	0.86747	0.691358	0.54902	0.86747	0.428571	0.668085	0.617144	0.680778	0.680778
1920	0.86747	0.727273	0.546584	0.86747	0.484848	0.680851	0.644917	0.698729	0.698729
1925	0.86747	0.746667	0.521739	0.86747	0.441176	0.668085	0.627501	0.688904	0.688904
1930	0.86747	0.736842	0.518987	0.86747	0.457143	0.668085	0.623216	0.689582	0.689582
1935	0.86747	0.736842	0.512821	0.880952	0.394366	0.659574	0.609386	0.67849	0.67849
1940	0.86747	0.736842	0.531646	0.880952	0.463768	0.676596	0.634775	0.696136	0.696136
1945	0.86747	0.691358	0.532468	0.880952	0.441176	0.668085	0.618689	0.682685	0.682685
1950	0.86747	0.779221	0.546584	0.86747	0.424242	0.680851	0.644917	0.696997	0.696997
1955	0.86747	0.746667	0.533333	0.86747	0.40625	0.668085	0.633937	0.684238	0.684238
1960	0.86747	0.736842	0.518519	0.86747	0.454545	0.668085	0.62919	0.688969	0.688969
1965	0.86747	0.74359	0.529032	0.880952	0.485714	0.680851	0.636432	0.701352	0.701352
1970	0.86747	0.746667	0.536585	0.86747	0.461538	0.676596	0.643755	0.695946	0.695946
1975	0.86747	0.717949	0.512821	0.880952	0.463768	0.668085	0.620892	0.688592	0.688592
1980	0.86747	0.763158	0.522876	0.86747	0.533333	0.685106	0.639103	0.710861	0.710861
1985	0.86747	0.746667	0.530864	0.880952	0.424242	0.67234	0.635043	0.690039	0.690039
1990	0.86747	0.736842	0.539877	0.86747	0.461538	0.676596	0.642263	0.69464	0.69464
1995	0.86747	0.736842	0.545455	0.880952	0.419355	0.676596	0.64603	0.690015	0.690015
2000	0.86747	0.727273	0.526316	0.880952	0.513514	0.680851	0.632433	0.703105	0.703105

## Sheet: SGD
Number of features	Pre-vaccination	ChAdOx1-Onset	MenACWY-Onset	ChAdOx1-7D	MenACWY-7D	ACC	MCC	Macro F1	Weighted F1
5	0.136364	0.05	0.626263	0.428571	0.4	0.4	0.268768	0.32824	0.3572
10	0.615385	0.290323	0.681818	0.387097	0.276923	0.455556	0.330253	0.450309	0.457994
15	0.526316	0.242424	0.534884	0.361446	0.264706	0.388889	0.241224	0.385955	0.389439
20	0.508475	0.380952	0.590909	0.315789	0.451613	0.461111	0.320958	0.449548	0.461554
25	0.567164	0.4	0.574468	0.431373	0.578313	0.522222	0.398494	0.510264	0.518332
30	0.588235	0.393939	0.511111	0.275862	0.484211	0.455556	0.312345	0.450672	0.45672
35	0.477612	0.26087	0.504673	0.318182	0.438356	0.416667	0.263615	0.399938	0.409428
40	0.488889	0.188679	0.571429	0.382979	0.519481	0.444444	0.311981	0.430291	0.444719
45	0.269231	0.217391	0.516667	0.295082	0.469136	0.394444	0.229817	0.353501	0.374178
50	0.507463	0.407407	0.5	0.339623	0.55814	0.477778	0.340709	0.462526	0.47074
55	0.537313	0.3	0.644444	0.344828	0.461538	0.466667	0.33668	0.457625	0.472438
60	0.521739	0.27907	0.666667	0.338028	0.469136	0.483333	0.354956	0.454928	0.472492
65	0.410959	0.25	0.552381	0.272727	0.441176	0.411111	0.262691	0.385449	0.402221
70	0.5	0.253968	0.458716	0.225806	0.405405	0.377778	0.211325	0.368779	0.376869
75	0.423077	0.222222	0.574468	0.425532	0.454545	0.438889	0.307219	0.419969	0.43336
80	0.545455	0.225352	0.580645	0.333333	0.608696	0.461111	0.32603	0.458696	0.475009
85	0.567164	0.344828	0.575342	0.2	0.45098	0.438889	0.302505	0.427663	0.44088
90	0.366197	0.058824	0.469565	0.102564	0.29703	0.322222	0.136262	0.258836	0.277142
95	0.378378	0.192308	0.430108	0.108108	0.423077	0.35	0.17982	0.306396	0.322909
100	0.363636	0.139535	0.40404	0.349206	0.404494	0.355556	0.186707	0.332182	0.340003
105	0.382022	0.166667	0.477876	0.146341	0.26087	0.333333	0.162863	0.286755	0.300693
110	0.348837	0.083333	0.4	0.263158	0.219178	0.294444	0.10829	0.262901	0.269707
115	0.367347	0	0.465116	0.166667	0.255319	0.3	0.129247	0.25089	0.266565
120	0.357895	0.208955	0.455446	0	0.253968	0.305556	0.134576	0.255253	0.272739
125	0.388889	0.210526	0.416667	0.078431	0.357143	0.316667	0.138337	0.290331	0.304468
130	0.41791	0.210526	0.363636	0.166667	0.37037	0.316667	0.141926	0.305822	0.313016
135	0.354839	0.12	0.458333	0.263158	0.263158	0.311111	0.135169	0.291898	0.302646
140	0.264151	0.212121	0.383838	0.190476	0.379747	0.3	0.115011	0.286067	0.299915
145	0.390805	0.05	0.494845	0.268657	0.463768	0.372222	0.221578	0.333615	0.351751
150	0.327869	0.222222	0.431818	0.139535	0.45614	0.355556	0.185795	0.315517	0.333471
155	0.363636	0.185185	0.438356	0.264151	0.37037	0.338889	0.188526	0.32434	0.335383
160	0.37037	0.090909	0.354839	0.111111	0.381818	0.311111	0.159785	0.261809	0.274478
165	0.357143	0.083333	0.337349	0.215385	0.325	0.283333	0.108261	0.263642	0.270828
170	0.43299	0.052632	0.54386	0.205128	0.388889	0.394444	0.249211	0.3247	0.344185
175	0.38961	0.310345	0.465116	0.24	0.404494	0.377778	0.220799	0.361913	0.373249
180	0.444444	0	0.55914	0.215385	0.421053	0.383333	0.237344	0.328004	0.349406
185	0.412371	0.170213	0.434783	0.266667	0.455696	0.377778	0.229461	0.347946	0.359412
190	0.392157	0.169492	0.404255	0.342105	0.375	0.344444	0.175278	0.336602	0.342244
195	0.27451	0	0.478261	0.351852	0.382353	0.338889	0.185763	0.297395	0.314839
200	0.363636	0.142857	0.493506	0.156863	0.454545	0.355556	0.192515	0.322282	0.343316
205	0.375	0.2	0.525253	0.275862	0.361446	0.377778	0.220237	0.347512	0.362539
210	0.25	0.055556	0.543478	0.208955	0.356436	0.327778	0.153364	0.282885	0.308385
215	0.388889	0	0.516854	0.28125	0.357895	0.35	0.184918	0.308978	0.326006
220	0.376812	0.055556	0.543478	0.358209	0.375	0.383333	0.227081	0.341811	0.35792
225	0.28	0.190476	0.505263	0.275862	0.404255	0.355556	0.183008	0.331171	0.350019
230	0.405405	0.309859	0.285714	0.188679	0.4	0.327778	0.162237	0.317932	0.319284
235	0.28125	0.173913	0.45977	0.192308	0.386364	0.316667	0.140054	0.298721	0.317304
240	0.355556	0	0.426667	0.303797	0.441558	0.338889	0.190731	0.305516	0.319901
245	0.418605	0.133333	0.473118	0.204082	0.367816	0.355556	0.193818	0.319391	0.333217
250	0.3125	0.253968	0.409091	0.333333	0.41791	0.35	0.191134	0.345361	0.354473
255	0.413793	0.072727	0.377358	0.2	0.373626	0.311111	0.122706	0.287501	0.29697
260	0.3	0.102564	0.454545	0.205882	0.457143	0.344444	0.175443	0.304027	0.324264
265	0.301887	0.235294	0.419753	0.222222	0.357895	0.316667	0.141126	0.30741	0.319934
270	0.375	0.102564	0.45977	0.34375	0.466667	0.383333	0.232086	0.34955	0.362859
275	0.394737	0.139535	0.512821	0.275	0.385542	0.361111	0.210845	0.341527	0.356732
280	0.366667	0.040816	0.577778	0.242424	0.4	0.361111	0.195201	0.325537	0.348936
285	0.405063	0.15625	0.54	0.060606	0.47619	0.383333	0.224425	0.327622	0.353473
290	0.372881	0.086957	0.551724	0.4	0.410256	0.394444	0.249199	0.364364	0.380193
295	0.419355	0.136364	0.521008	0.268657	0.323529	0.372222	0.2074	0.333783	0.347073
300	0.38806	0.054054	0.391753	0.170213	0.446429	0.344444	0.170559	0.290102	0.304777
305	0.434783	0.052632	0.466019	0.169492	0.43956	0.361111	0.193079	0.312497	0.329751
310	0.458333	0.083333	0.517241	0.111111	0.3125	0.366667	0.21183	0.296504	0.313877
315	0.421053	0	0.484211	0.217391	0.45977	0.377778	0.227537	0.316485	0.335226
320	0.428571	0.093023	0.522523	0.28	0.361111	0.383333	0.227079	0.337046	0.351458
325	0.394737	0.142857	0.5	0.285714	0.433735	0.377778	0.217385	0.351409	0.366757
330	0.393443	0.235294	0.444444	0.333333	0.380952	0.366667	0.198224	0.357493	0.364903
335	0.338462	0.197183	0.387097	0.227273	0.390805	0.322222	0.144333	0.308164	0.318651
340	0.408163	0.178571	0.488372	0.208955	0.372549	0.344444	0.173232	0.331322	0.345701
345	0.347826	0.190476	0.505747	0.210526	0.357143	0.338889	0.170305	0.322344	0.339452
350	0.428571	0.175439	0.504854	0.339623	0.351648	0.377778	0.209191	0.360027	0.369736
355	0.434783	0.241379	0.586957	0.310345	0.433333	0.422222	0.28999	0.401359	0.41799
360	0.328358	0.133333	0.545455	0.172414	0.373626	0.35	0.178546	0.310637	0.33361
365	0.492754	0.238095	0.589474	0.333333	0.414634	0.438889	0.298786	0.413658	0.426957
370	0.474576	0.314286	0.439024	0.219512	0.358209	0.355556	0.201462	0.361122	0.36689
375	0.453333	0.25	0.511628	0.212766	0.45	0.394444	0.243273	0.375545	0.390423
380	0.457831	0.258065	0.55	0.304348	0.494382	0.433333	0.296747	0.412925	0.428019
385	0.431373	0.217391	0.466019	0.309859	0.404494	0.383333	0.219624	0.365827	0.374815
390	0.4375	0.258065	0.47619	0.170213	0.253521	0.344444	0.19056	0.319098	0.328252
395	0.5	0.222222	0.545455	0.340426	0.416667	0.427778	0.275588	0.404954	0.415366
400	0.5	0.2	0.591837	0.324324	0.366667	0.433333	0.306393	0.396566	0.40933
405	0.567901	0.245614	0.478261	0.28	0.475	0.433333	0.292066	0.409355	0.416265
410	0.444444	0.173913	0.478261	0.266667	0.333333	0.361111	0.208727	0.339324	0.348739
415	0.27907	0.230769	0.510638	0.301075	0.384615	0.361111	0.202215	0.341234	0.358388
420	0.290909	0.26087	0.447368	0.296296	0.303797	0.322222	0.158019	0.319848	0.330089
425	0.441558	0.296296	0.622222	0.264706	0.422535	0.427778	0.288767	0.409464	0.428292
430	0.375	0.318182	0.303797	0.057143	0.410256	0.322222	0.158941	0.292876	0.301046
435	0.4	0.255814	0.422535	0.196721	0.441558	0.344444	0.189005	0.343326	0.355036
440	0.440678	0.238806	0.444444	0.307692	0.428571	0.372222	0.222067	0.372038	0.37973
445	0.454545	0.28	0.571429	0.346667	0.394366	0.427778	0.284867	0.409401	0.421378
450	0.430769	0.117647	0.333333	0.3125	0.422222	0.338889	0.168139	0.323294	0.326264
455	0.405405	0.185185	0.37037	0.195122	0.454545	0.355556	0.192355	0.322126	0.332029
460	0.373333	0.275862	0.410256	0.169492	0.488889	0.361111	0.203577	0.343566	0.357452
465	0.357143	0.254545	0.459459	0.238806	0.462963	0.372222	0.215841	0.354583	0.36943
470	0.40678	0.342105	0.375	0.272727	0.356164	0.344444	0.198227	0.350555	0.352754
475	0.418605	0.163934	0.405063	0.25	0.371429	0.333333	0.176776	0.321806	0.329533
480	0.438356	0.196078	0.528736	0.145455	0.361702	0.361111	0.197981	0.334065	0.351261
485	0.375	0.229508	0.488372	0.212121	0.40404	0.355556	0.187348	0.341808	0.357398
490	0.162162	0.326087	0.410959	0.217391	0.5	0.366667	0.209895	0.32332	0.343335
495	0.388889	0.307692	0.371429	0.305085	0.446809	0.372222	0.220785	0.363981	0.368669
500	0.393939	0.294118	0.358974	0.105263	0.394737	0.327778	0.166612	0.309406	0.318578
505	0.354839	0.28	0.346667	0.142857	0.444444	0.327778	0.16559	0.313761	0.324064
510	0.324324	0.344828	0.375	0.311688	0.482759	0.372222	0.229665	0.36772	0.375297
515	0.373333	0.333333	0.369231	0.324324	0.418605	0.366667	0.221558	0.363765	0.367072
520	0.342857	0.217391	0.494118	0.290323	0.515464	0.4	0.24891	0.372031	0.389911
525	0.238095	0.272727	0.465753	0.3125	0.417391	0.361111	0.200406	0.341293	0.357129
530	0.41791	0.28125	0.482759	0.259259	0.477273	0.4	0.245974	0.38369	0.396868
535	0.4	0.277778	0.545455	0.196721	0.447059	0.383333	0.231027	0.373402	0.392412
540	0.384615	0.16	0.58427	0.322581	0.54321	0.427778	0.286427	0.398935	0.421353
545	0.372881	0.15625	0.531646	0.242424	0.456522	0.366667	0.207104	0.351945	0.371929
550	0.434783	0.365854	0.47619	0.357143	0.434783	0.416667	0.275357	0.41375	0.420018
555	0.419355	0.222222	0.606742	0.185185	0.509091	0.433333	0.288175	0.388519	0.413554
560	0.416667	0.153846	0.536082	0.253968	0.394737	0.377778	0.219018	0.35106	0.367552
565	0.393443	0.212766	0.574468	0.271605	0.363636	0.383333	0.229161	0.363184	0.380491
570	0.372881	0.230769	0.606061	0.193548	0.477273	0.411111	0.25519	0.376106	0.401602
575	0.228571	0.285714	0.473684	0.285714	0.505263	0.377778	0.223927	0.355789	0.375597
580	0.40678	0.342105	0.528736	0.172414	0.45	0.394444	0.240034	0.380007	0.39755
585	0.428571	0.20339	0.468085	0.313725	0.511628	0.405556	0.251102	0.38508	0.397383
590	0.416667	0.225806	0.541176	0.371429	0.450704	0.411111	0.268243	0.401156	0.4144
595	0.226415	0.240964	0.373333	0.170213	0.411765	0.305556	0.128574	0.284538	0.300296
600	0.345679	0.190476	0.512821	0.170213	0.446429	0.372222	0.219706	0.333123	0.354572
605	0.507463	0.045455	0.469136	0.244898	0.521008	0.411111	0.265655	0.357592	0.372078
610	0.567164	0.280702	0.493506	0.266667	0.491228	0.444444	0.308744	0.419853	0.428034
615	0.363636	0.212766	0.595745	0.21875	0.486486	0.416667	0.263561	0.375477	0.400418
620	0.444444	0.2	0.567901	0.148148	0.446602	0.394444	0.242751	0.361419	0.382974
625	0.430769	0.16	0.494624	0.342105	0.473684	0.4	0.249936	0.380236	0.392799
630	0.531646	0.25	0.574468	0.235294	0.479167	0.455556	0.320468	0.414115	0.429847
635	0.41791	0.188679	0.593407	0.310345	0.483516	0.427778	0.279919	0.398772	0.418725
640	0.235294	0.109091	0.425	0.245614	0.461538	0.333333	0.160012	0.295308	0.314945
645	0.419355	0.271605	0.481928	0.195122	0.516129	0.4	0.247826	0.376828	0.393277
650	0.328358	0.290323	0.469136	0.235294	0.439024	0.361111	0.202742	0.352427	0.36784
655	0.272727	0.25	0.541667	0.38	0.35	0.388889	0.242487	0.358879	0.374263
660	0.232558	0.196078	0.55814	0.305882	0.421053	0.372222	0.214168	0.342742	0.366039
665	0.310345	0.170213	0.453608	0.338983	0.444444	0.372222	0.205017	0.343519	0.35738
670	0.466667	0.122449	0.454545	0.28125	0.347826	0.361111	0.210325	0.334547	0.342423
675	0.2	0.258065	0.450704	0.333333	0.356164	0.333333	0.188691	0.319653	0.3339
680	0.311111	0.2	0.418605	0.361446	0.375	0.35	0.184866	0.333232	0.34175
685	0.117647	0.272727	0.459459	0.361702	0.478261	0.372222	0.224051	0.337959	0.358145
690	0.44898	0.259259	0.47619	0.357895	0.435897	0.4	0.257877	0.395644	0.403142
695	0.4375	0.137931	0.568421	0.171429	0.5	0.411111	0.271846	0.363056	0.386655
700	0.428571	0.228571	0.527473	0.102564	0.451613	0.383333	0.242596	0.347758	0.368643
705	0.405405	0.31746	0.565657	0.25	0.411765	0.411111	0.262278	0.390057	0.406673
710	0.491803	0.1875	0.504505	0.222222	0.379747	0.383333	0.216735	0.357155	0.368877
715	0.4375	0.30137	0.521739	0.3	0.43956	0.416667	0.264693	0.400034	0.412091
720	0.333333	0.282353	0.506024	0.321429	0.390244	0.372222	0.213945	0.366677	0.380057
725	0.378378	0.212766	0.528736	0.25974	0.373333	0.366667	0.213354	0.350591	0.366354
730	0.393443	0.246575	0.506024	0.393939	0.519481	0.416667	0.271644	0.411892	0.424705
735	0.419355	0.268657	0.593407	0.204082	0.593407	0.45	0.30617	0.415781	0.44094
740	0.52	0.237288	0.493827	0.378947	0.506667	0.427778	0.295573	0.427346	0.43479
745	0.457143	0.189189	0.5	0.237288	0.493151	0.383333	0.231412	0.375354	0.390768
750	0.321429	0.176471	0.53012	0.2	0.473118	0.361111	0.196698	0.340228	0.363658
755	0.258065	0.271186	0.481013	0.314286	0.488889	0.377778	0.222734	0.362688	0.380631
760	0.5	0.289855	0.463415	0.178571	0.447059	0.388889	0.235368	0.37578	0.38629
765	0.527778	0.156863	0.478261	0.231884	0.368421	0.372222	0.215076	0.352641	0.361234
770	0.360656	0.16129	0.405405	0.311688	0.465116	0.35	0.192422	0.340831	0.351423
775	0.470588	0.307692	0.487179	0.285714	0.405797	0.4	0.261719	0.391394	0.399486
780	0.455696	0.15	0.6	0.185185	0.412371	0.405556	0.257134	0.360651	0.382378
785	0.4	0.3	0.512195	0.181818	0.454545	0.383333	0.226574	0.369712	0.387023
790	0.459459	0.130435	0.414634	0.295082	0.391753	0.361111	0.201552	0.338273	0.344616
795	0.361111	0.204082	0.533333	0.277778	0.415584	0.377778	0.223558	0.358378	0.37581
800	0.384615	0.290909	0.53012	0.285714	0.447761	0.394444	0.253466	0.387824	0.403329
805	0.387097	0.142857	0.528736	0.296296	0.49505	0.4	0.244034	0.370007	0.388759
810	0.297872	0.130435	0.422222	0.409639	0.446809	0.372222	0.212555	0.341395	0.352197
815	0.355556	0.242424	0.547619	0.32	0.488889	0.405556	0.254779	0.390898	0.409409
820	0.509091	0.276923	0.536585	0.337662	0.444444	0.422222	0.279477	0.420941	0.430409
825	0.292683	0.372093	0.520548	0.231884	0.395604	0.372222	0.218994	0.362562	0.38005
830	0.390244	0.450704	0.472222	0.410256	0.591837	0.477778	0.354888	0.463053	0.471988
835	0.228571	0.360656	0.487179	0.382979	0.565217	0.433333	0.301548	0.404921	0.422727
840	0.47619	0.454545	0.492754	0.357895	0.477273	0.444444	0.321674	0.451731	0.457078
845	0.222222	0.382353	0.478873	0.222222	0.4	0.35	0.190612	0.341134	0.359088
850	0.114286	0.208333	0.510638	0.391304	0.417582	0.377778	0.221529	0.328429	0.350274
855	0.488889	0.280702	0.487179	0.377778	0.444444	0.416667	0.277596	0.415798	0.421633
860	0.5	0.105263	0.380952	0.356436	0.333333	0.338889	0.185377	0.335197	0.334657
865	0.333333	0.147059	0.319149	0.292683	0.235294	0.266667	0.080945	0.265504	0.266373
870	0.291667	0.21875	0.425	0.25641	0.377778	0.322222	0.15172	0.313921	0.326852
875	0.52459	0.217391	0.446809	0.337662	0.536585	0.427778	0.283668	0.412608	0.419538
880	0.5	0.474576	0.493151	0.361446	0.519481	0.466667	0.346097	0.469731	0.474895
885	0.416667	0.321429	0.470588	0.357143	0.482759	0.416667	0.272057	0.409717	0.41842
890	0.383562	0.27451	0.52	0.253521	0.369231	0.377778	0.22325	0.360165	0.374257
895	0.255319	0.229508	0.58427	0.311688	0.44186	0.388889	0.232478	0.364529	0.388365
900	0.296296	0.318182	0.631579	0.298507	0.5	0.444444	0.300083	0.408913	0.434622
905	0.468085	0.235294	0.516854	0.347826	0.514286	0.411111	0.265061	0.416469	0.428621
910	0.355556	0.271605	0.547619	0.298507	0.433735	0.388889	0.234472	0.381404	0.398614
915	0.470588	0.380952	0.564103	0.313725	0.48	0.444444	0.317271	0.441874	0.454573
920	0.296296	0.226415	0.520833	0.352941	0.416667	0.383333	0.229397	0.362631	0.378972
925	0.344828	0.088889	0.604167	0.25974	0.380952	0.372222	0.211215	0.335715	0.359669
930	0.357143	0.327273	0.589744	0.305882	0.418605	0.405556	0.262676	0.399729	0.417858
935	0.235294	0.262295	0.504854	0.238095	0.360656	0.338889	0.172631	0.320239	0.339651
940	0.45614	0.246575	0.465753	0.25641	0.455696	0.372222	0.222656	0.376115	0.386841
945	0.266667	0.225806	0.428571	0.375	0.45977	0.366667	0.220643	0.351163	0.363491
950	0.408163	0.292683	0.519481	0.28169	0.54321	0.411111	0.267842	0.409045	0.42574
955	0.352941	0.315789	0.519481	0.289157	0.465753	0.388889	0.244292	0.388624	0.404681
960	0.363636	0.321429	0.545455	0.337662	0.378947	0.394444	0.245165	0.389426	0.402532
965	0.4	0.271186	0.428571	0.320988	0.426667	0.372222	0.229918	0.369482	0.37675
970	0.405405	0.235294	0.513514	0.320988	0.425	0.388889	0.24777	0.38004	0.39284
975	0.133333	0.4	0.72093	0.329412	0.428571	0.433333	0.293477	0.402449	0.435579
980	0.32	0.366667	0.527778	0.352941	0.451613	0.411111	0.271535	0.4038	0.418277
985	0.326531	0.25	0.547619	0.246575	0.415094	0.377778	0.218867	0.357164	0.377076
990	0.385965	0.276923	0.5	0.333333	0.465116	0.4	0.250457	0.392268	0.405007
995	0.373333	0.327869	0.506024	0.163265	0.478261	0.394444	0.242301	0.36975	0.388534
1000	0.38806	0.30137	0.487179	0.327273	0.482759	0.405556	0.258114	0.397328	0.409487
1005	0.44186	0.349206	0.473684	0.276923	0.485714	0.411111	0.277326	0.405478	0.415683
1010	0.439024	0.358209	0.586667	0.309859	0.492308	0.438889	0.31449	0.437213	0.453368
1015	0.48	0.338983	0.433735	0.257143	0.383562	0.383333	0.234543	0.378684	0.382957
1020	0.366667	0.290909	0.493827	0.347826	0.277778	0.361111	0.211015	0.355401	0.362594
1025	0.481013	0.290909	0.465753	0.333333	0.373333	0.394444	0.256994	0.388868	0.393036
1030	0.473684	0.4	0.568182	0.315789	0.405797	0.444444	0.309153	0.432691	0.443071
1035	0.322581	0.27027	0.568627	0.333333	0.382353	0.394444	0.237668	0.375433	0.392643
1040	0.37037	0.277778	0.424242	0.359551	0.379747	0.361111	0.215904	0.362338	0.367794
1045	0.388889	0.326531	0.494118	0.305085	0.505263	0.422222	0.277129	0.403977	0.417473
1050	0.410959	0.170213	0.518519	0.238095	0.4	0.361111	0.210979	0.347557	0.3636
1055	0.377358	0.379747	0.413793	0.266667	0.458333	0.394444	0.236724	0.37918	0.387305
1060	0.375	0.222222	0.386364	0.226415	0.434783	0.344444	0.173903	0.328957	0.338811
1065	0.393939	0.246154	0.386364	0.244898	0.391304	0.344444	0.174088	0.332532	0.339427
1070	0.4375	0.150943	0.494382	0.298507	0.436782	0.383333	0.225561	0.363623	0.376488
1075	0.385965	0.237288	0.511111	0.259259	0.42	0.383333	0.22047	0.362725	0.378019
1080	0.342105	0.25	0.534884	0.338462	0.38961	0.383333	0.23154	0.371012	0.385769
1085	0.52381	0.290909	0.574468	0.177778	0.487805	0.45	0.313948	0.410954	0.428466
1090	0.477612	0.192308	0.536082	0.363636	0.512821	0.438889	0.29521	0.416492	0.429597
1095	0.477612	0.196078	0.55102	0.352941	0.473684	0.433333	0.288866	0.410267	0.423492
1100	0.467532	0.093023	0.6	0.212766	0.460177	0.416667	0.27577	0.3667	0.389325
1105	0.376812	0.217391	0.629213	0.307692	0.43956	0.422222	0.276156	0.394134	0.416262
1110	0.27027	0.181818	0.5	0.237288	0.345679	0.316667	0.147951	0.307011	0.325718
1115	0.27027	0.181818	0.5	0.237288	0.345679	0.316667	0.147951	0.307011	0.325718
1120	0.277778	0.142857	0.636364	0.290909	0.301887	0.35	0.209894	0.329959	0.354353
1125	0.243243	0.149254	0.666667	0.346667	0.296296	0.361111	0.211156	0.340425	0.365894
1130	0.367816	0	0.533333	0.297872	0.298851	0.355556	0.191587	0.299574	0.316235
1135	0.253968	0.090909	0.54902	0.326087	0.271186	0.338889	0.17943	0.298234	0.317057
1140	0.262295	0.090909	0.5	0.326087	0.285714	0.327778	0.163782	0.293001	0.308908
1145	0.333333	0.137931	0.5	0.295082	0.169492	0.311111	0.1469	0.287168	0.297333
1150	0.38	0.052632	0.483516	0.350877	0.297297	0.35	0.198516	0.312865	0.32332
1155	0.384615	0.111111	0.461538	0.307692	0.4	0.366667	0.225879	0.332991	0.345242
1160	0.433962	0.153846	0.494382	0.326531	0.3125	0.372222	0.232777	0.344244	0.352812
1165	0.427184	0.178571	0.522727	0.326531	0.3125	0.377778	0.23833	0.353503	0.363654
1170	0.35	0.125	0.547619	0.333333	0.421053	0.377778	0.229183	0.355401	0.373757
1175	0.322581	0.103448	0.414634	0.263158	0.365854	0.305556	0.132907	0.293935	0.306395
1180	0.322581	0.103448	0.414634	0.25974	0.37037	0.305556	0.133367	0.294155	0.306855
1185	0.12	0.241379	0.404762	0.21875	0.269231	0.266667	0.073803	0.250824	0.267057
1190	0	0.245614	0.465753	0.266667	0.28	0.277778	0.098718	0.251607	0.274865
1195	0.15873	0.138889	0.282051	0.309859	0.289474	0.238889	0.052197	0.235801	0.242262
1200	0.04878	0.114286	0.188235	0.328358	0.391753	0.238889	0.038686	0.214282	0.221921
1205	0.04878	0.114286	0.188235	0.328358	0.391753	0.238889	0.038686	0.214282	0.221921
1210	0.156863	0.081633	0.424242	0.289855	0.391304	0.305556	0.119944	0.268779	0.288452
1215	0.293333	0.095238	0.375	0.242424	0.222222	0.266667	0.078529	0.245644	0.253658
1220	0.278481	0.095238	0.361702	0.242424	0.227848	0.261111	0.073837	0.241139	0.249074
1225	0.278481	0.095238	0.361702	0.242424	0.227848	0.261111	0.073837	0.241139	0.249074
1230	0.329412	0.136364	0.367347	0.206897	0.266667	0.283333	0.101929	0.261337	0.269214
1235	0.329412	0.136364	0.367347	0.206897	0.266667	0.283333	0.101929	0.261337	0.269214
1240	0.26087	0.146341	0.275862	0.206897	0.32381	0.261111	0.067794	0.242756	0.249128
1245	0.26087	0.146341	0.275862	0.206897	0.32381	0.261111	0.067794	0.242756	0.249128
1250	0.26087	0.146341	0.275862	0.206897	0.32381	0.261111	0.067794	0.242756	0.249128
1255	0.26087	0.146341	0.275862	0.206897	0.32381	0.261111	0.067794	0.242756	0.249128
1260	0.26087	0.146341	0.275862	0.206897	0.32381	0.261111	0.067794	0.242756	0.249128
1265	0.309859	0.145455	0.363636	0.102564	0.280374	0.266667	0.072172	0.240378	0.252495
1270	0.326531	0.095238	0.391304	0.253521	0.1	0.272222	0.070362	0.233319	0.237273
1275	0.181818	0.181818	0.31405	0.228571	0.2	0.238889	0.028816	0.221251	0.228279
1280	0.170213	0.21875	0.385321	0.303797	0.229508	0.283333	0.096977	0.261518	0.271049
1285	0.170213	0.21875	0.385321	0.303797	0.229508	0.283333	0.096977	0.261518	0.271049
1290	0.181818	0.12	0.473282	0.233766	0.085106	0.277778	0.087286	0.218795	0.233219
1295	0.181818	0.12	0.473282	0.233766	0.085106	0.277778	0.087286	0.218795	0.233219
1300	0.310345	0.130435	0.453125	0.172414	0.228571	0.3	0.107085	0.258978	0.273028
1305	0.310345	0.130435	0.453125	0.172414	0.228571	0.3	0.107085	0.258978	0.273028
1310	0.280702	0.130435	0.453125	0.172414	0.225352	0.294444	0.099223	0.252405	0.267519
1315	0.305085	0.15625	0.361446	0.26087	0.258824	0.272222	0.087864	0.268495	0.274608
1320	0.243243	0.097561	0.387097	0.233766	0.32	0.277778	0.097618	0.256333	0.270001
1325	0.236842	0.186047	0.35	0.233766	0.285714	0.266667	0.087833	0.258474	0.267696
1330	0.337662	0.232558	0.440367	0.177778	0.302326	0.327778	0.1489	0.298138	0.310514
1335	0.337662	0.232558	0.444444	0.177778	0.321839	0.333333	0.156303	0.302856	0.316024
1340	0.325581	0	0.341463	0.150943	0.313725	0.266667	0.081909	0.226343	0.238232
1345	0.325581	0	0.341463	0.150943	0.313725	0.266667	0.081909	0.226343	0.238232
1350	0.314815	0.15	0.392157	0.285714	0	0.266667	0.092894	0.228537	0.228236
1355	0.15625	0	0.357143	0.346154	0.382353	0.283333	0.116619	0.24838	0.263211
1360	0.269231	0.04878	0.363636	0.294737	0.285714	0.277778	0.097736	0.25242	0.261471
1365	0.212121	0.04878	0.404762	0.26506	0.348837	0.283333	0.105838	0.255912	0.27244
1370	0.212121	0.04878	0.404762	0.26506	0.348837	0.283333	0.105838	0.255912	0.27244
1375	0.1875	0	0.395349	0.268293	0.365591	0.283333	0.103164	0.243347	0.261427
1380	0.162162	0	0.342105	0.268293	0.365591	0.261111	0.081723	0.22763	0.243443
1385	0.162162	0	0.342105	0.268293	0.365591	0.261111	0.081723	0.22763	0.243443
1390	0.205882	0.105263	0.266667	0.22	0.278481	0.227778	0.044969	0.215259	0.222196
1395	0.184615	0.105263	0.266667	0.23301	0.278481	0.227778	0.045042	0.213607	0.220938
1400	0.2	0	0.411765	0.309278	0.196078	0.266667	0.09103	0.223424	0.235947
1405	0.2	0	0.411765	0.309278	0.196078	0.266667	0.09103	0.223424	0.235947
1410	0.217391	0.086957	0.493506	0.26	0.307692	0.294444	0.124107	0.273109	0.293245
1415	0.217391	0.086957	0.493506	0.26	0.307692	0.294444	0.124107	0.273109	0.293245
1420	0.217391	0.086957	0.493506	0.26	0.307692	0.294444	0.124107	0.273109	0.293245
1425	0.347826	0.051282	0.372093	0.35514	0.292683	0.311111	0.146868	0.283805	0.288455
1430	0.347826	0.051282	0.372093	0.35514	0.292683	0.311111	0.146868	0.283805	0.288455
1435	0.210526	0.081633	0.275	0.262626	0.186667	0.216667	0.026591	0.20329	0.206979
1440	0.188679	0.140351	0.410714	0.30137	0.184615	0.272222	0.079695	0.245146	0.255651
1445	0.190476	0.166667	0.423529	0.282353	0.179104	0.261111	0.081529	0.248426	0.259686
1450	0.190476	0.140351	0.358974	0.276596	0.176471	0.238889	0.05847	0.228574	0.236446
1455	0.188679	0.140351	0.358974	0.291262	0.173913	0.244444	0.065702	0.230636	0.238019
1460	0.285714	0.148148	0.196721	0.27907	0.235294	0.238889	0.072585	0.22899	0.224665
1465	0.307692	0.085106	0.225806	0.299065	0.212121	0.244444	0.082128	0.225958	0.222297
1470	0.262295	0.085106	0.225806	0.318584	0.25974	0.25	0.084321	0.230306	0.229082
1475	0.3125	0.05	0.333333	0.290909	0.325	0.283333	0.125596	0.262348	0.269064
1480	0.393443	0	0.342105	0.266667	0.350515	0.3	0.130841	0.270546	0.277
1485	0.387097	0.052632	0.324324	0.266667	0.333333	0.294444	0.124805	0.272811	0.27707
1490	0.380952	0.090909	0.351351	0.289157	0.3125	0.3	0.12969	0.284974	0.289157
1495	0.40678	0.083333	0.294118	0.311111	0.378947	0.311111	0.148621	0.294858	0.29578
1500	0.289855	0.04878	0.298507	0.263736	0.347826	0.272222	0.102082	0.249741	0.256769
1505	0.307692	0.107143	0.356164	0.27907	0.3	0.277778	0.105891	0.270014	0.277059
1510	0.285714	0	0.314286	0.302326	0.37931	0.294444	0.121259	0.256327	0.264881
1515	0.241379	0	0.356164	0.313253	0.333333	0.283333	0.106313	0.248826	0.260022
1520	0.241379	0	0.356164	0.313253	0.333333	0.283333	0.106313	0.248826	0.260022
1525	0.241379	0	0.356164	0.321839	0.307692	0.277778	0.100613	0.245415	0.255613
1530	0.237288	0	0.378378	0.292683	0.333333	0.283333	0.10578	0.248337	0.261735
1535	0.28169	0.105263	0.455696	0.26087	0.325	0.305556	0.1425	0.285704	0.301175
1540	0.28169	0.105263	0.455696	0.26087	0.325	0.305556	0.1425	0.285704	0.301175
1545	0.28169	0.105263	0.455696	0.26087	0.325	0.305556	0.1425	0.285704	0.301175
1550	0.185185	0.210526	0.349206	0.184211	0.309091	0.255556	0.072486	0.247644	0.260719
1555	0.285714	0.196078	0.3125	0.232558	0.359551	0.283333	0.117213	0.27728	0.284234
1560	0.285714	0.090909	0.327869	0.26	0.376471	0.283333	0.124633	0.268193	0.277394
1565	0.285714	0.090909	0.327869	0.26	0.376471	0.283333	0.124633	0.268193	0.277394
1570	0.285714	0.090909	0.290323	0.262626	0.352941	0.272222	0.109053	0.256503	0.262668
1575	0.142857	0.189189	0.292135	0.28169	0.285714	0.25	0.055091	0.238317	0.246008
1580	0.254545	0.194444	0.263736	0.264706	0.243243	0.244444	0.05127	0.244135	0.245046
1585	0.254545	0.189189	0.26087	0.26087	0.171429	0.227778	0.031128	0.22738	0.226337
1590	0.254545	0.189189	0.26087	0.26087	0.171429	0.227778	0.031128	0.22738	0.226337
1595	0.058824	0.222222	0.342342	0.275862	0.162162	0.244444	0.041155	0.212282	0.222521
1600	0.044444	0.188679	0.309278	0.230769	0.275862	0.233333	0.030101	0.209807	0.223804
1605	0.044444	0.178571	0.298851	0.238095	0.295455	0.233333	0.035994	0.211083	0.224912
1610	0.044444	0.178571	0.298851	0.238095	0.295455	0.233333	0.035994	0.211083	0.224912
1615	0.044444	0.178571	0.298851	0.238095	0.295455	0.233333	0.035994	0.211083	0.224912
1620	0.181818	0.163934	0.275862	0.246914	0.236842	0.227778	0.033481	0.221074	0.226478
1625	0.178571	0.163934	0.255814	0.246914	0.236842	0.222222	0.027138	0.216415	0.22072
1630	0.178571	0.163934	0.255814	0.246914	0.236842	0.222222	0.027138	0.216415	0.22072
1635	0	0.222222	0.361905	0.236842	0.211765	0.238889	0.032664	0.206547	0.222947
1640	0.054054	0.259259	0.373832	0.24	0.252874	0.266667	0.066612	0.236004	0.25145
1645	0.196078	0.238806	0.255814	0.26087	0.367816	0.272222	0.084669	0.263877	0.269426
1650	0.196078	0.238806	0.255814	0.26087	0.367816	0.272222	0.084669	0.263877	0.269426
1655	0.196078	0.238806	0.255814	0.26087	0.367816	0.272222	0.084669	0.263877	0.269426
1660	0.188679	0.231884	0.229885	0.264706	0.313253	0.25	0.057354	0.245681	0.248406
1665	0.258065	0.261905	0.282353	0.30303	0.222222	0.266667	0.087246	0.265515	0.264441
1670	0.329412	0.044444	0.386364	0.26087	0.164384	0.261111	0.080328	0.237095	0.243025
1675	0.329412	0.044444	0.386364	0.26087	0.164384	0.261111	0.080328	0.237095	0.243025
1680	0.333333	0.086957	0.38961	0.26087	0.179487	0.266667	0.093072	0.250051	0.255739
1685	0.352941	0.086957	0.4	0.268293	0.202532	0.277778	0.099853	0.262144	0.268097
1690	0.298851	0.130435	0.329114	0.163934	0.252874	0.25	0.066181	0.235041	0.242918
1695	0.271186	0.188679	0.258065	0.295455	0.179104	0.244444	0.056185	0.238498	0.235704
1700	0.271186	0.185185	0.258065	0.275862	0.179104	0.238889	0.048882	0.233881	0.231798
1705	0.285714	0.185185	0.276596	0.295455	0.176471	0.25	0.061973	0.243884	0.241643
1710	0.271186	0.188679	0.258065	0.295455	0.179104	0.244444	0.056185	0.238498	0.235704
1715	0.301887	0.212766	0.280702	0.305882	0.098361	0.25	0.053612	0.23992	0.234324
1720	0.301887	0.212766	0.280702	0.305882	0.098361	0.25	0.053612	0.23992	0.234324
1725	0.301887	0.093023	0.280702	0.304348	0.103448	0.238889	0.041385	0.216682	0.213274
1730	0.301887	0.212766	0.280702	0.305882	0.098361	0.25	0.053612	0.23992	0.234324
1735	0.276923	0.204082	0.294118	0.302326	0.103448	0.25	0.062563	0.236179	0.232779
1740	0.28125	0.166667	0.294118	0.314607	0.070175	0.244444	0.056133	0.225363	0.221084
1745	0.361111	0.051282	0.347826	0.25974	0.175	0.261111	0.074993	0.238992	0.241553
1750	0.376812	0.227273	0.347826	0.257143	0.188235	0.283333	0.099931	0.279458	0.278929
1755	0.376812	0.227273	0.347826	0.257143	0.188235	0.283333	0.099931	0.279458	0.278929
1760	0.376812	0.227273	0.347826	0.257143	0.188235	0.283333	0.099931	0.279458	0.278929
1765	0.346667	0.142857	0.347826	0.257143	0.17284	0.266667	0.081101	0.253466	0.25509
1770	0.376812	0.266667	0.315789	0.242424	0.188235	0.277778	0.090714	0.277985	0.275333
1775	0.366197	0.266667	0.315789	0.253968	0.209302	0.283333	0.097536	0.282385	0.280346
1780	0.338462	0.222222	0.324324	0.229508	0.230769	0.277778	0.083863	0.269057	0.270771
1785	0.34375	0.26087	0.324324	0.229508	0.230769	0.283333	0.09079	0.277844	0.278708
1790	0.383562	0.188679	0.311111	0.3	0.125	0.272222	0.095156	0.26167	0.256094
1795	0.383562	0.188679	0.311111	0.3	0.125	0.272222	0.095156	0.26167	0.256094
1800	0.383562	0.188679	0.311111	0.296296	0.095238	0.266667	0.08861	0.254977	0.248698
1805	0.383562	0.188679	0.311111	0.296296	0.095238	0.266667	0.08861	0.254977	0.248698
1810	0.383562	0.188679	0.311111	0.3	0.125	0.272222	0.095156	0.26167	0.256094
1815	0.383562	0.188679	0.311111	0.296296	0.095238	0.266667	0.08861	0.254977	0.248698
1820	0.146341	0.231884	0.322581	0.322581	0.1875	0.261111	0.077147	0.242177	0.24679
1825	0.148148	0.255319	0.40404	0.213333	0.282353	0.277778	0.08757	0.260639	0.276046
1830	0.181818	0.344828	0.291262	0.293333	0.3	0.288889	0.099681	0.282248	0.285785
1835	0.212766	0.344828	0.27451	0.293333	0.307692	0.288889	0.10101	0.286626	0.288149
1840	0.212766	0.344828	0.317073	0.326087	0.296296	0.305556	0.135093	0.29941	0.302126
1845	0.25	0.357143	0.313253	0.326087	0.296296	0.311111	0.141866	0.308556	0.309385
1850	0.232558	0.377358	0.409639	0.343434	0.292683	0.338889	0.179848	0.331134	0.337517
1855	0.226415	0.382979	0.355556	0.326087	0.230769	0.305556	0.133138	0.304361	0.306442
1860	0.319149	0.285714	0.519481	0.285714	0.309524	0.35	0.198325	0.343916	0.357563
1865	0.30303	0.266667	0.463768	0.262295	0.302326	0.322222	0.169784	0.319617	0.331384
1870	0.225352	0.24	0.447761	0.253968	0.311927	0.3	0.129196	0.295802	0.3106
1875	0.222222	0.255319	0.447761	0.253968	0.306306	0.3	0.129433	0.297115	0.311624
1880	0.222222	0.255319	0.493827	0.206897	0.306306	0.311111	0.133317	0.296914	0.315807
1885	0.222222	0.255319	0.493827	0.206897	0.306306	0.311111	0.133317	0.296914	0.315807
1890	0.229508	0.217391	0.487805	0.20339	0.303571	0.305556	0.125294	0.288333	0.307248
1895	0.208955	0.146341	0.482759	0.25	0.215054	0.277778	0.093551	0.260622	0.277199
1900	0.322581	0	0.474227	0.125	0.342857	0.3	0.110551	0.252933	0.274726
1905	0.162162	0.097561	0.493827	0.330275	0.26087	0.305556	0.139862	0.268939	0.287422
1910	0.162162	0.163265	0.487805	0.330275	0.192771	0.294444	0.125621	0.267256	0.282384
1915	0.162162	0.163265	0.487805	0.330275	0.192771	0.294444	0.125621	0.267256	0.282384
1920	0.162162	0.163265	0.487805	0.330275	0.192771	0.294444	0.125621	0.267256	0.282384
1925	0.162162	0.163265	0.487805	0.330275	0.192771	0.294444	0.125621	0.267256	0.282384
1930	0.162162	0.163265	0.487805	0.330275	0.192771	0.294444	0.125621	0.267256	0.282384
1935	0.114286	0.166667	0.487805	0.353982	0.195122	0.3	0.135051	0.263572	0.279781
1940	0.114286	0.166667	0.487805	0.353982	0.195122	0.3	0.135051	0.263572	0.279781
1945	0.114286	0.166667	0.487805	0.353982	0.195122	0.3	0.135051	0.263572	0.279781
1950	0.114286	0.166667	0.487805	0.353982	0.195122	0.3	0.135051	0.263572	0.279781
1955	0.114286	0.166667	0.487805	0.353982	0.195122	0.3	0.135051	0.263572	0.279781
1960	0.114286	0.166667	0.487805	0.353982	0.195122	0.3	0.135051	0.263572	0.279781
1965	0.114286	0.166667	0.487805	0.353982	0.195122	0.3	0.135051	0.263572	0.279781
1970	0.190476	0.214286	0.382353	0.310345	0.153846	0.261111	0.093196	0.250261	0.256577
1975	0.190476	0.206897	0.382353	0.310345	0.157895	0.261111	0.093762	0.249593	0.256145
1980	0.440678	0.163934	0.541667	0.309524	0.233333	0.355556	0.198131	0.337827	0.347223
1985	0.218182	0.156863	0.269663	0.289474	0.314607	0.261111	0.070342	0.249758	0.254228
1990	0.269231	0	0.319149	0.357143	0.276596	0.277778	0.090042	0.244424	0.249236
1995	0.238806	0.076923	0.357895	0.26087	0.207792	0.244444	0.050397	0.228457	0.236836
2000	0.242424	0.076923	0.300885	0.253968	0.212121	0.233333	0.029561	0.217264	0.222369

## Sheet: DT
Number of features	Pre-vaccination	ChAdOx1-Onset	MenACWY-Onset	ChAdOx1-7D	MenACWY-7D	ACC	MCC	Macro F1	Weighted F1
5	0.413793	0.467532	0.493827	0.444444	0.493827	0.466667	0.334215	0.462685	0.467882
10	0.466667	0.323529	0.608696	0.3	0.575	0.472222	0.335563	0.454778	0.474408
15	0.619718	0.428571	0.447059	0.327273	0.531646	0.477778	0.347903	0.470853	0.470789
20	0.575758	0.410959	0.630435	0.385965	0.472222	0.505556	0.381003	0.495068	0.504606
25	0.571429	0.322581	0.551724	0.444444	0.541176	0.494444	0.365464	0.486271	0.492607
30	0.352941	0.461538	0.545455	0.360656	0.487805	0.455556	0.316072	0.441679	0.455123
35	0.666667	0.394366	0.6	0.4	0.493827	0.516667	0.392522	0.510972	0.515524
40	0.52459	0.484848	0.62069	0.424242	0.525	0.522222	0.401322	0.515874	0.525766
45	0.592593	0.461538	0.555556	0.363636	0.517647	0.5	0.370555	0.498194	0.503665
50	0.571429	0.451613	0.517647	0.34375	0.511628	0.483333	0.352366	0.479213	0.483852
55	0.542373	0.470588	0.629213	0.266667	0.47619	0.488889	0.35683	0.477006	0.490861
60	0.590164	0.457143	0.568182	0.483871	0.556962	0.533333	0.414687	0.531264	0.534759
65	0.676923	0.376812	0.597701	0.350877	0.414634	0.488889	0.358873	0.483389	0.487132
70	0.482759	0.347826	0.611765	0.363636	0.487805	0.466667	0.331666	0.458758	0.473002
75	0.508475	0.338028	0.55914	0.444444	0.486486	0.472222	0.337118	0.467315	0.474775
80	0.688525	0.459459	0.581395	0.433333	0.506329	0.533333	0.415766	0.533808	0.534525
85	0.646154	0.405405	0.58427	0.350877	0.426667	0.488889	0.360128	0.482675	0.486651
90	0.677419	0.394366	0.568182	0.444444	0.394737	0.494444	0.366894	0.49583	0.493785
95	0.526316	0.366197	0.623656	0.350877	0.512195	0.488889	0.355414	0.475848	0.489921
100	0.634921	0.430769	0.644444	0.372881	0.506024	0.527778	0.406057	0.517808	0.526947
105	0.6875	0.366667	0.595745	0.322581	0.45	0.494444	0.363856	0.484498	0.489805
110	0.766667	0.38806	0.595745	0.375	0.48	0.522222	0.399518	0.521094	0.522052
115	0.642857	0.434783	0.630435	0.441176	0.506667	0.533333	0.414544	0.531184	0.536832
120	0.6	0.366197	0.636364	0.466667	0.469136	0.511111	0.386066	0.507673	0.514601
125	0.8	0.342857	0.538462	0.48	0.487805	0.516667	0.400132	0.529825	0.523455
130	0.721311	0.375	0.577778	0.444444	0.659341	0.566667	0.454097	0.555575	0.560083
135	0.7	0.410959	0.58427	0.271186	0.455696	0.488889	0.358229	0.484422	0.489675
140	0.571429	0.369231	0.62069	0.38806	0.423529	0.477778	0.344094	0.474588	0.482972
145	0.588235	0.349206	0.593407	0.444444	0.32	0.466667	0.332065	0.459059	0.4607
150	0.758621	0.513514	0.615385	0.440678	0.461538	0.555556	0.44157	0.557947	0.555625
155	0.533333	0.422535	0.55	0.433333	0.58427	0.511111	0.388774	0.504694	0.512308
160	0.666667	0.421053	0.571429	0.421053	0.536585	0.522222	0.398635	0.523357	0.526204
165	0.490566	0.432432	0.568421	0.477612	0.507042	0.5	0.372879	0.495215	0.501831
170	0.62963	0.507042	0.547619	0.4	0.534884	0.522222	0.401113	0.523835	0.525889
175	0.590164	0.4375	0.58427	0.515152	0.475	0.522222	0.400514	0.520417	0.521903
180	0.603175	0.444444	0.554217	0.290909	0.505747	0.488889	0.359732	0.479698	0.487055
185	0.666667	0.432432	0.571429	0.482759	0.486486	0.527778	0.408291	0.527955	0.527164
190	0.59375	0.310345	0.568182	0.4375	0.465116	0.483333	0.351503	0.474979	0.479775
195	0.571429	0.393939	0.574468	0.451613	0.463415	0.494444	0.362156	0.490973	0.49511
200	0.677966	0.324324	0.511111	0.301887	0.52381	0.472222	0.335583	0.46782	0.471771
205	0.634921	0.290323	0.541667	0.37931	0.444444	0.466667	0.327264	0.458133	0.461407
210	0.576271	0.371429	0.488372	0.338983	0.534884	0.466667	0.329846	0.461988	0.46679
215	0.65625	0.4	0.547619	0.40678	0.431818	0.488889	0.359177	0.488493	0.488207
220	0.677419	0.388889	0.674419	0.413793	0.512195	0.538889	0.421958	0.533343	0.542166
225	0.758621	0.373333	0.549451	0.377358	0.506024	0.511111	0.384538	0.512957	0.512288
230	0.701754	0.416667	0.62069	0.375	0.5	0.522222	0.400871	0.522822	0.527907
235	0.571429	0.365854	0.5	0.327869	0.519481	0.455556	0.320123	0.456926	0.462663
240	0.666667	0.433333	0.623656	0.459459	0.481013	0.533333	0.414758	0.532826	0.535836
245	0.538462	0.447059	0.60241	0.40625	0.447368	0.488889	0.363888	0.48831	0.495618
250	0.607143	0.542857	0.619048	0.5	0.487805	0.55	0.437229	0.55137	0.553426
255	0.551724	0.447761	0.631579	0.52459	0.531646	0.544444	0.425624	0.53746	0.544419
260	0.655738	0.375	0.674419	0.40625	0.494118	0.527778	0.4076	0.521105	0.530752
265	0.607143	0.356164	0.574713	0.375	0.35	0.45	0.309982	0.452604	0.4554
270	0.622951	0.318841	0.494624	0.37931	0.35443	0.433333	0.286448	0.434031	0.43192
275	0.633333	0.441176	0.481928	0.5	0.423529	0.488889	0.35996	0.495993	0.48856
280	0.645161	0.457143	0.588235	0.459016	0.585366	0.55	0.436397	0.546984	0.551183
285	0.633333	0.5625	0.494118	0.461538	0.534884	0.533333	0.414932	0.537275	0.532939
290	0.603175	0.412698	0.565657	0.517241	0.519481	0.527778	0.404529	0.52365	0.525072
295	0.633333	0.25	0.511111	0.290909	0.483516	0.444444	0.299197	0.433774	0.439946
300	0.610169	0.309859	0.554217	0.463768	0.435897	0.472222	0.341302	0.474782	0.476407
305	0.655172	0.426667	0.581395	0.360656	0.45	0.494444	0.366453	0.494778	0.498196
310	0.607143	0.438356	0.637363	0.53125	0.5	0.544444	0.428277	0.542822	0.547036
315	0.59375	0.477612	0.560976	0.405797	0.435897	0.494444	0.370312	0.494806	0.496619
320	0.603774	0.419355	0.537634	0.375	0.409091	0.466667	0.326601	0.468971	0.47022
325	0.545455	0.347826	0.531915	0.444444	0.658228	0.511111	0.38395	0.505574	0.51454
330	0.642857	0.38806	0.521739	0.271186	0.465116	0.461111	0.319858	0.457792	0.462088
335	0.62069	0.405797	0.531915	0.5	0.533333	0.516667	0.392362	0.518347	0.5181
340	0.69697	0.272727	0.511111	0.633333	0.564103	0.533333	0.414727	0.535649	0.529792
345	0.477612	0.205882	0.580645	0.448276	0.513514	0.455556	0.316907	0.445186	0.457986
350	0.610169	0.4375	0.673913	0.478873	0.486486	0.544444	0.429722	0.537388	0.545103
355	0.545455	0.327869	0.56	0.413793	0.44186	0.466667	0.324152	0.457795	0.463822
360	0.634921	0.37037	0.538462	0.28	0.545455	0.483333	0.356755	0.473841	0.481701
365	0.586207	0.314286	0.547368	0.327869	0.5	0.461111	0.321409	0.455146	0.463521
370	0.654545	0.34375	0.553191	0.477612	0.6	0.527778	0.405305	0.52582	0.529188
375	0.774194	0.412698	0.547368	0.459016	0.506329	0.538889	0.419174	0.539921	0.53515
380	0.688525	0.38806	0.55814	0.548387	0.5	0.533333	0.414478	0.536622	0.533096
385	0.6	0.347826	0.435897	0.507042	0.512195	0.477778	0.350487	0.480592	0.475426
390	0.516129	0.375	0.528736	0.430769	0.463415	0.466667	0.331071	0.46281	0.467313
395	0.545455	0.293333	0.547619	0.419355	0.465753	0.455556	0.321756	0.454303	0.460627
400	0.586207	0.405405	0.493827	0.31746	0.5	0.461111	0.326248	0.46058	0.464511
405	0.542373	0.366197	0.436782	0.347826	0.513514	0.438889	0.298608	0.441338	0.443505
410	0.571429	0.388889	0.494382	0.349206	0.525	0.466667	0.329875	0.465781	0.470233
415	0.575758	0.447761	0.55814	0.357143	0.564706	0.511111	0.386916	0.500701	0.508738
420	0.571429	0.361111	0.511628	0.6	0.581395	0.522222	0.399813	0.525113	0.524288
425	0.603774	0.369231	0.565217	0.492308	0.588235	0.527778	0.404687	0.523753	0.52859
430	0.507463	0.4375	0.541176	0.440678	0.517647	0.494444	0.366736	0.488893	0.494628
435	0.634921	0.472222	0.505747	0.393939	0.472222	0.494444	0.369226	0.49581	0.494141
440	0.676923	0.4	0.666667	0.584615	0.564103	0.583333	0.479118	0.578462	0.582393
445	0.566667	0.208955	0.537634	0.507042	0.434783	0.455556	0.319139	0.451016	0.453528
450	0.567164	0.294118	0.58427	0.507937	0.493151	0.494444	0.368186	0.489328	0.494842
455	0.515152	0.145455	0.547368	0.369231	0.455696	0.427778	0.280837	0.40658	0.417923
460	0.644068	0.323529	0.505747	0.450704	0.48	0.477778	0.347492	0.48081	0.479587
465	0.557377	0.225352	0.528736	0.40678	0.463415	0.438889	0.295476	0.436332	0.442525
470	0.733333	0.434783	0.547619	0.4375	0.506024	0.527778	0.408742	0.531852	0.529025
475	0.545455	0.262295	0.58427	0.328358	0.5	0.455556	0.314794	0.444075	0.457141
480	0.590164	0.225806	0.447059	0.41791	0.517647	0.444444	0.303696	0.439717	0.440772
485	0.533333	0.4	0.469388	0.548387	0.4	0.466667	0.329694	0.470222	0.464331
490	0.689655	0.405797	0.682927	0.555556	0.531646	0.572222	0.467795	0.573116	0.577517
495	0.633333	0.486486	0.477273	0.509091	0.626506	0.544444	0.427854	0.546538	0.5434
500	0.622951	0.383562	0.568182	0.457143	0.441176	0.494444	0.370797	0.494603	0.495723
505	0.741935	0.40625	0.555556	0.484848	0.512821	0.538889	0.421696	0.540282	0.536692
510	0.53125	0.305556	0.47619	0.461538	0.426667	0.438889	0.299902	0.44024	0.440056
515	0.590164	0.346667	0.561798	0.392857	0.607595	0.505556	0.379474	0.499816	0.509202
520	0.596491	0.419355	0.574468	0.470588	0.481013	0.511111	0.384906	0.508383	0.510978
525	0.451613	0.3125	0.473118	0.380952	0.410256	0.411111	0.25929	0.405688	0.410527
530	0.646154	0.409091	0.461538	0.48	0.556962	0.505556	0.388834	0.510749	0.506479
535	0.548387	0.453333	0.5	0.4375	0.535211	0.494444	0.369005	0.494886	0.496844
540	0.631579	0.478873	0.52381	0.338983	0.516854	0.5	0.372317	0.49802	0.500545
545	0.758621	0.422535	0.516854	0.327273	0.482759	0.5	0.370248	0.501608	0.49915
550	0.492308	0.352941	0.463415	0.454545	0.556962	0.466667	0.334849	0.464034	0.467646
555	0.571429	0.434783	0.439024	0.521739	0.47619	0.483333	0.354101	0.488633	0.48183
560	0.612903	0.40625	0.568182	0.459016	0.494118	0.511111	0.385564	0.508094	0.510635
565	0.626866	0.4	0.60241	0.459016	0.5	0.522222	0.402945	0.517658	0.522016
570	0.5625	0.376812	0.482759	0.372881	0.493827	0.461111	0.324044	0.457756	0.460391
575	0.6	0.184615	0.526316	0.294118	0.305556	0.388889	0.23267	0.382121	0.386558
580	0.666667	0.424242	0.58427	0.413793	0.54321	0.533333	0.414346	0.526436	0.530441
585	0.542373	0.28169	0.52381	0.40625	0.414634	0.433333	0.290163	0.433751	0.437951
590	0.633333	0.338983	0.55102	0.380952	0.475	0.483333	0.348104	0.475858	0.479748
595	0.545455	0.5	0.580645	0.42623	0.417582	0.494444	0.361389	0.493982	0.497313
600	0.566667	0.363636	0.537634	0.411765	0.465753	0.472222	0.338141	0.469091	0.473061
605	0.440678	0.363636	0.510638	0.419355	0.35443	0.422222	0.272066	0.417748	0.421622
610	0.545455	0.405797	0.565217	0.310345	0.506667	0.477778	0.344801	0.466696	0.476991
615	0.596491	0.38961	0.454545	0.411765	0.371429	0.438889	0.299646	0.444768	0.439447
620	0.636364	0.28169	0.447059	0.360656	0.493506	0.444444	0.305669	0.443855	0.44342
625	0.481481	0.356164	0.574468	0.40625	0.4	0.45	0.308256	0.443673	0.451688
630	0.491228	0.486486	0.545455	0.430769	0.421053	0.477778	0.345856	0.474998	0.478457
635	0.62069	0.394737	0.510638	0.451613	0.314286	0.455556	0.317328	0.458393	0.452558
640	0.688525	0.323529	0.521739	0.515152	0.60274	0.527778	0.408268	0.530337	0.529624
645	0.6	0.324324	0.593407	0.459016	0.513514	0.5	0.373047	0.498052	0.504541
650	0.537313	0.4	0.571429	0.466667	0.556962	0.511111	0.389497	0.506474	0.513748
655	0.65625	0.371429	0.483516	0.275862	0.38961	0.438889	0.295318	0.435334	0.434798
660	0.7	0.351351	0.517647	0.461538	0.526316	0.505556	0.382472	0.511371	0.509162
665	0.451613	0.253968	0.522727	0.375	0.506024	0.433333	0.288368	0.421867	0.433572
670	0.733333	0.294118	0.527473	0.5	0.493151	0.505556	0.380891	0.509615	0.505461
675	0.555556	0.4	0.533333	0.520548	0.470588	0.494444	0.37028	0.496005	0.496046
680	0.545455	0.289855	0.444444	0.375	0.525	0.438889	0.300185	0.435951	0.439152
685	0.655172	0.32	0.595745	0.419355	0.422535	0.483333	0.351915	0.482561	0.485914
690	0.575758	0.243243	0.477273	0.542373	0.493151	0.461111	0.32651	0.466359	0.464701
695	0.637681	0.478873	0.481928	0.385965	0.625	0.527778	0.411149	0.521889	0.523056
700	0.603175	0.422535	0.551724	0.53125	0.533333	0.527778	0.409792	0.528403	0.528727
705	0.666667	0.298507	0.545455	0.382353	0.405405	0.461111	0.32634	0.459677	0.460626
710	0.65625	0.238806	0.449438	0.451613	0.487179	0.455556	0.317103	0.456657	0.453101
715	0.610169	0.366197	0.488372	0.428571	0.378378	0.45	0.313242	0.454338	0.450575
720	0.75	0.405405	0.52381	0.557377	0.545455	0.55	0.438701	0.556409	0.549069
725	0.590164	0.484848	0.522727	0.5	0.470588	0.511111	0.385307	0.513666	0.510984
730	0.482759	0.469136	0.615385	0.315789	0.60274	0.511111	0.388129	0.497162	0.514392
735	0.566667	0.438356	0.541176	0.419355	0.475	0.488889	0.360025	0.488111	0.491056
740	0.566667	0.305556	0.482759	0.4375	0.467532	0.45	0.311103	0.452003	0.452779
745	0.676923	0.351351	0.444444	0.372881	0.493827	0.466667	0.334525	0.467885	0.464153
750	0.642857	0.450704	0.613636	0.454545	0.455696	0.522222	0.400809	0.523488	0.525983
755	0.698413	0.425	0.452381	0.369231	0.441176	0.472222	0.345073	0.47724	0.470589
760	0.714286	0.405797	0.555556	0.470588	0.493506	0.522222	0.400731	0.527947	0.525378
765	0.62069	0.231884	0.511628	0.376812	0.307692	0.405556	0.255804	0.409741	0.408991
770	0.45283	0.324324	0.47619	0.349206	0.44186	0.411111	0.260888	0.408882	0.415601
775	0.557377	0.358209	0.527473	0.444444	0.487179	0.477778	0.343845	0.474936	0.478243
780	0.533333	0.333333	0.549451	0.375	0.517647	0.472222	0.335579	0.461753	0.470913
785	0.625	0.38806	0.528736	0.421053	0.352941	0.461111	0.323094	0.463158	0.460465
790	0.597015	0.356164	0.574713	0.444444	0.457143	0.488889	0.363415	0.485896	0.489747
795	0.567164	0.358209	0.625	0.421053	0.493151	0.505556	0.379184	0.492915	0.502747
800	0.618182	0.356164	0.5	0.441176	0.4	0.455556	0.318944	0.463105	0.460089
805	0.6	0.419355	0.52381	0.459459	0.475	0.494444	0.36951	0.495525	0.495092
810	0.528302	0.266667	0.421053	0.40678	0.410256	0.4	0.243432	0.406611	0.40519
815	0.571429	0.405797	0.526316	0.285714	0.441558	0.45	0.30709	0.446163	0.452083
820	0.539683	0.4	0.526316	0.357143	0.605263	0.494444	0.363856	0.485681	0.495098
825	0.571429	0.351351	0.506024	0.392857	0.363636	0.438889	0.300486	0.43706	0.436911
830	0.575758	0.338028	0.511111	0.385965	0.526316	0.472222	0.338373	0.467436	0.4724
835	0.53125	0.41791	0.55914	0.419355	0.459459	0.483333	0.351584	0.477423	0.482752
840	0.69697	0.264706	0.533333	0.385965	0.556962	0.494444	0.365421	0.487587	0.491269
845	0.557377	0.493151	0.571429	0.477612	0.533333	0.527778	0.411508	0.52658	0.5305
850	0.6	0.438356	0.581395	0.53125	0.597403	0.55	0.43736	0.549681	0.553457
855	0.655172	0.338462	0.527473	0.394366	0.426667	0.466667	0.331675	0.468428	0.468249
860	0.644068	0.30303	0.5	0.4	0.395349	0.444444	0.30335	0.448489	0.446596
865	0.5	0.371429	0.477273	0.470588	0.384615	0.438889	0.296458	0.440781	0.43931
870	0.571429	0.268657	0.635294	0.354839	0.506024	0.477778	0.345547	0.467248	0.4816
875	0.631579	0.25974	0.574713	0.354839	0.441558	0.45	0.311042	0.452486	0.459154
880	0.666667	0.405797	0.539326	0.533333	0.414634	0.505556	0.378337	0.511951	0.505961
885	0.548387	0.342105	0.533333	0.272727	0.333333	0.411111	0.265436	0.405977	0.41171
890	0.566667	0.428571	0.533333	0.507937	0.493506	0.505556	0.379418	0.506003	0.506193
895	0.677966	0.465753	0.545455	0.338983	0.419753	0.488889	0.358079	0.489582	0.489148
900	0.533333	0.380952	0.53012	0.38806	0.528736	0.477778	0.346165	0.47224	0.479298
905	0.533333	0.363636	0.580645	0.4	0.421053	0.466667	0.329746	0.459733	0.466779
910	0.535714	0.477612	0.568182	0.424242	0.506024	0.505556	0.378824	0.502355	0.508198
915	0.482759	0.405797	0.468085	0.31746	0.473684	0.433333	0.286931	0.429557	0.435201
920	0.610169	0.31746	0.55102	0.385965	0.53012	0.488889	0.353653	0.478947	0.485461
925	0.603175	0.379747	0.564103	0.245614	0.481928	0.461111	0.328971	0.454913	0.4648
930	0.633333	0.366197	0.47191	0.40678	0.419753	0.455556	0.315641	0.459595	0.455801
935	0.307692	0.277778	0.5	0.393939	0.536585	0.416667	0.266994	0.403199	0.418933
940	0.622951	0.38806	0.583333	0.491228	0.405063	0.5	0.369365	0.498127	0.497959
945	0.647059	0.366197	0.551724	0.472727	0.531646	0.516667	0.39525	0.513871	0.515331
950	0.548387	0.361111	0.470588	0.477612	0.405405	0.45	0.313647	0.452621	0.449375
955	0.542373	0.376812	0.409091	0.37037	0.488889	0.438889	0.293055	0.437507	0.436369
960	0.625	0.40625	0.554217	0.450704	0.512821	0.511111	0.391211	0.509798	0.511812
965	0.646154	0.315789	0.426966	0.366667	0.428571	0.433333	0.292203	0.43683	0.432213
970	0.642857	0.315789	0.5	0.484848	0.487179	0.477778	0.347479	0.486135	0.483798
975	0.590164	0.246575	0.545455	0.4	0.438356	0.444444	0.305207	0.44411	0.449226
980	0.590164	0.328767	0.592593	0.448276	0.482759	0.488889	0.360623	0.488512	0.494763
985	0.615385	0.411765	0.554217	0.387097	0.512195	0.5	0.375037	0.496132	0.50053
990	0.59375	0.342857	0.527473	0.280702	0.435897	0.444444	0.301991	0.436136	0.442317
995	0.483871	0.275	0.452381	0.433333	0.432432	0.411111	0.265246	0.415404	0.417216
1000	0.528302	0.517241	0.539326	0.485714	0.488889	0.511111	0.385652	0.511894	0.513077
1005	0.666667	0.236842	0.461538	0.392857	0.545455	0.455556	0.316109	0.460672	0.46106
1010	0.586207	0.272727	0.477273	0.369231	0.506024	0.444444	0.301904	0.442292	0.445865
1015	0.551724	0.293333	0.494118	0.424242	0.421053	0.433333	0.291673	0.436894	0.4383
1020	0.608696	0.4	0.517647	0.523077	0.394737	0.488889	0.362789	0.488831	0.483656
1025	0.615385	0.333333	0.444444	0.372881	0.433735	0.438889	0.29898	0.439956	0.437248
1030	0.474576	0.378378	0.527473	0.433333	0.368421	0.438889	0.295268	0.436436	0.439698
1035	0.571429	0.4	0.547619	0.447761	0.473684	0.488889	0.362424	0.488099	0.490908
1040	0.634921	0.444444	0.619048	0.4375	0.597403	0.55	0.438607	0.546663	0.554406
1045	0.53125	0.363636	0.564706	0.280702	0.363636	0.427778	0.284587	0.420786	0.42932
1050	0.545455	0.40625	0.493827	0.46875	0.376471	0.455556	0.320066	0.45815	0.455178
1055	0.45614	0.382353	0.622222	0.424242	0.43038	0.472222	0.336973	0.463068	0.474794
1060	0.508475	0.309859	0.534884	0.5	0.35	0.438889	0.296637	0.440643	0.441448
1065	0.597015	0.424242	0.543478	0.344828	0.493506	0.488889	0.358385	0.480614	0.485753
1070	0.575758	0.30303	0.537634	0.413793	0.493506	0.472222	0.336795	0.464744	0.470074
1075	0.654545	0.32	0.47191	0.363636	0.453333	0.444444	0.303827	0.452685	0.451208
1080	0.622951	0.38961	0.574713	0.31746	0.416667	0.466667	0.334137	0.46428	0.469674
1085	0.707692	0.346667	0.505747	0.363636	0.410256	0.466667	0.332245	0.4668	0.463682
1090	0.539683	0.438356	0.414634	0.444444	0.556962	0.477778	0.348333	0.478816	0.476517
1095	0.707692	0.457143	0.541176	0.433333	0.575	0.544444	0.430265	0.542869	0.542328
1100	0.575758	0.40625	0.511628	0.419355	0.390244	0.461111	0.324899	0.460647	0.459613
1105	0.482759	0.338462	0.47191	0.424242	0.439024	0.433333	0.287835	0.431279	0.433757
1110	0.6	0.318841	0.55814	0.441176	0.441558	0.472222	0.339943	0.471943	0.474964
1115	0.6	0.405797	0.488372	0.438356	0.472222	0.477778	0.349531	0.48095	0.479203
1120	0.492754	0.333333	0.564706	0.413793	0.487805	0.466667	0.3327	0.458478	0.468027
1125	0.571429	0.351351	0.518519	0.447761	0.4	0.455556	0.322682	0.457812	0.457607
1130	0.5	0.360656	0.581395	0.360656	0.5	0.472222	0.337524	0.460541	0.472483
1135	0.65625	0.264706	0.511111	0.47619	0.453333	0.472222	0.3386	0.472318	0.47034
1140	0.709677	0.257143	0.44186	0.357143	0.488372	0.45	0.309105	0.450839	0.447619
1145	0.655738	0.444444	0.512195	0.4	0.475	0.494444	0.368904	0.497475	0.495729
1150	0.571429	0.338462	0.505747	0.349206	0.487805	0.455556	0.316982	0.45053	0.455483
1155	0.548387	0.222222	0.55814	0.448276	0.461538	0.455556	0.315486	0.447713	0.454669
1160	0.515152	0.382353	0.53012	0.363636	0.545455	0.472222	0.342032	0.467343	0.476364
1165	0.508475	0.337662	0.522727	0.322581	0.405405	0.422222	0.276696	0.41937	0.426421
1170	0.617647	0.461538	0.555556	0.354839	0.373333	0.477778	0.346291	0.472583	0.473364
1175	0.606061	0.4375	0.527473	0.42623	0.564103	0.516667	0.393483	0.512273	0.515109
1180	0.612903	0.38961	0.580645	0.4	0.493151	0.5	0.373056	0.495262	0.500782
1185	0.646154	0.366197	0.516854	0.338462	0.457143	0.466667	0.334267	0.464962	0.466732
1190	0.666667	0.450704	0.5	0.542373	0.465116	0.516667	0.393974	0.524972	0.516931
1195	0.459016	0.28169	0.553191	0.40678	0.4	0.427778	0.280318	0.420136	0.428948
1200	0.590164	0.507463	0.517647	0.470588	0.481013	0.511111	0.388849	0.513375	0.511276
1205	0.625	0.394737	0.512195	0.37931	0.45	0.472222	0.341208	0.472248	0.472521
1210	0.557377	0.315789	0.618557	0.360656	0.52381	0.494444	0.361816	0.475238	0.488628
1215	0.557377	0.405797	0.581395	0.507463	0.597403	0.533333	0.416686	0.529887	0.536657
1220	0.645161	0.3	0.58	0.448276	0.525	0.511111	0.382501	0.499687	0.504683
1225	0.5	0.290323	0.549451	0.463768	0.459459	0.461111	0.325523	0.4526	0.459198
1230	0.517241	0.361111	0.466667	0.507463	0.438356	0.455556	0.318168	0.458168	0.455814
1235	0.580645	0.30137	0.493827	0.539683	0.54321	0.488889	0.362203	0.491747	0.491422
1240	0.634921	0.268657	0.597701	0.441176	0.4	0.472222	0.340446	0.468491	0.472253
1245	0.53125	0.328767	0.527473	0.333333	0.444444	0.438889	0.297175	0.433053	0.440383
1250	0.470588	0.307692	0.6	0.338983	0.512821	0.461111	0.32423	0.446017	0.4622
1255	0.567164	0.4375	0.506024	0.424242	0.45	0.477778	0.348476	0.476986	0.47692
1260	0.689655	0.422535	0.517647	0.447761	0.506329	0.511111	0.388492	0.516786	0.513697
1265	0.59375	0.323529	0.53012	0.52459	0.428571	0.477778	0.346442	0.480112	0.478445
1270	0.553846	0.378378	0.541176	0.483871	0.432432	0.477778	0.348584	0.477941	0.479051
1275	0.580645	0.366197	0.461538	0.548387	0.459459	0.477778	0.34518	0.483245	0.47725
1280	0.5	0.473684	0.554217	0.444444	0.405405	0.477778	0.349726	0.47555	0.478526
1285	0.59375	0.31746	0.465116	0.366667	0.413793	0.433333	0.288459	0.431357	0.430672
1290	0.688525	0.451613	0.541176	0.352941	0.404762	0.483333	0.353006	0.487803	0.486051
1295	0.5625	0.461538	0.564706	0.369231	0.469136	0.488889	0.360462	0.485422	0.491089
1300	0.603175	0.268657	0.447059	0.393443	0.404762	0.422222	0.275383	0.423419	0.420933
1305	0.622951	0.428571	0.488372	0.38806	0.394737	0.461111	0.326265	0.464538	0.461044
1310	0.566667	0.258065	0.547368	0.38806	0.5	0.461111	0.322421	0.452032	0.460098
1315	0.56338	0.371429	0.560976	0.413793	0.455696	0.477778	0.349479	0.473055	0.478102
1320	0.641509	0.28169	0.55914	0.38806	0.473684	0.466667	0.32962	0.468817	0.473566
1325	0.548387	0.358209	0.533333	0.393443	0.55	0.483333	0.350693	0.476674	0.484134
1330	0.558824	0.40625	0.581395	0.461538	0.441558	0.494444	0.368806	0.489913	0.493821
1335	0.46875	0.358209	0.482759	0.539683	0.405063	0.45	0.310866	0.450893	0.449458
1340	0.557377	0.276923	0.522727	0.493151	0.493151	0.472222	0.341389	0.468666	0.471579
1345	0.636364	0.26087	0.436782	0.41791	0.394366	0.427778	0.286309	0.429258	0.423879
1350	0.576271	0.424242	0.534884	0.508475	0.511111	0.511111	0.385326	0.510997	0.511451
1355	0.580645	0.506667	0.512821	0.539683	0.487805	0.522222	0.405819	0.525524	0.521399
1360	0.548387	0.48	0.575	0.523077	0.410256	0.505556	0.384878	0.507344	0.507117
1365	0.542373	0.447368	0.436782	0.466667	0.435897	0.461111	0.324667	0.465817	0.460514
1370	0.515152	0.233333	0.595745	0.363636	0.470588	0.455556	0.313717	0.435691	0.449126
1375	0.634921	0.385965	0.539326	0.387097	0.606742	0.522222	0.399564	0.51081	0.516595
1380	0.655172	0.368421	0.541176	0.40625	0.493506	0.488889	0.361131	0.492905	0.494525
1385	0.508475	0.315789	0.62069	0.338983	0.405063	0.444444	0.303348	0.4378	0.450646
1390	0.625	0.434783	0.522727	0.4375	0.373333	0.477778	0.346588	0.478669	0.474848
1395	0.603175	0.366197	0.541176	0.349206	0.358974	0.444444	0.305055	0.443746	0.445589
1400	0.617647	0.205882	0.505495	0.222222	0.481013	0.422222	0.274359	0.406452	0.415846
1405	0.464286	0.294118	0.457831	0.34375	0.47191	0.411111	0.260931	0.406379	0.41305
1410	0.545455	0.376812	0.465116	0.5	0.433735	0.461111	0.324329	0.464223	0.460536
1415	0.491228	0.4	0.534884	0.42623	0.592593	0.494444	0.366142	0.488987	0.498157
1420	0.537313	0.358209	0.574713	0.451613	0.467532	0.483333	0.353765	0.477876	0.484065
1425	0.606061	0.4375	0.636364	0.327273	0.574713	0.533333	0.413848	0.516382	0.529465
1430	0.558824	0.405797	0.518519	0.42623	0.444444	0.472222	0.341949	0.470763	0.472093
1435	0.571429	0.338028	0.551724	0.4	0.556962	0.488889	0.35944	0.483629	0.491627
1440	0.53125	0.258065	0.431818	0.376812	0.363636	0.394444	0.242062	0.392316	0.391285
1445	0.516129	0.394737	0.47619	0.380952	0.48	0.45	0.313656	0.449602	0.452687
1450	0.553846	0.346667	0.554217	0.363636	0.439024	0.455556	0.319227	0.451478	0.458105
1455	0.545455	0.484848	0.564103	0.5	0.488372	0.516667	0.398447	0.516556	0.518635
1460	0.515152	0.461538	0.547368	0.392857	0.410256	0.472222	0.335736	0.465434	0.469459
1465	0.507937	0.394737	0.554217	0.625	0.567568	0.527778	0.412546	0.529892	0.532361
1470	0.529412	0.307692	0.545455	0.5	0.4	0.461111	0.326415	0.456512	0.458573
1475	0.626866	0.3	0.593407	0.37931	0.428571	0.477778	0.343449	0.465631	0.471778
1480	0.515152	0.225352	0.488372	0.344828	0.481013	0.416667	0.269499	0.410943	0.418866
1485	0.57971	0.393939	0.549451	0.349206	0.422535	0.466667	0.333541	0.458968	0.463533
1490	0.586207	0.493151	0.588235	0.4	0.52381	0.522222	0.400809	0.51828	0.524429
1495	0.615385	0.314286	0.419753	0.354839	0.439024	0.427778	0.285373	0.428657	0.425506
1500	0.566667	0.411765	0.58427	0.424242	0.441558	0.488889	0.359193	0.4857	0.49063
1505	0.551724	0.388889	0.488889	0.419355	0.512821	0.472222	0.337012	0.472335	0.474541
1510	0.603175	0.26087	0.45977	0.466667	0.493827	0.455556	0.316956	0.456862	0.455316
1515	0.645161	0.361111	0.585366	0.447761	0.467532	0.5	0.377088	0.501386	0.504112
1520	0.612903	0.3125	0.545455	0.41791	0.481013	0.477778	0.345586	0.473956	0.477677
1525	0.45614	0.4	0.5	0.440678	0.385542	0.433333	0.29551	0.436472	0.438642
1530	0.539683	0.32	0.522727	0.4	0.43038	0.444444	0.303171	0.442558	0.446803
1535	0.548387	0.347826	0.511628	0.41791	0.394737	0.444444	0.305431	0.444098	0.445275
1540	0.557377	0.263158	0.505495	0.459016	0.394366	0.433333	0.290411	0.435882	0.436366
1545	0.6	0.349206	0.470588	0.385965	0.376471	0.438889	0.297373	0.436446	0.433643
1550	0.566667	0.360656	0.588235	0.428571	0.47619	0.488889	0.360329	0.484064	0.490905
1555	0.625	0.394366	0.516854	0.419355	0.513514	0.494444	0.367294	0.493818	0.494811
1560	0.676923	0.373333	0.54321	0.535714	0.409639	0.5	0.376089	0.507764	0.501935
1565	0.645161	0.242424	0.593407	0.413793	0.481928	0.483333	0.34945	0.475343	0.48207
1570	0.557377	0.411765	0.505495	0.40625	0.447368	0.466667	0.330552	0.465651	0.466889
1575	0.576923	0.363636	0.545455	0.41791	0.45977	0.472222	0.336128	0.472739	0.476417
1580	0.584615	0.394366	0.435897	0.413793	0.522727	0.472222	0.34165	0.47028	0.468337
1585	0.59375	0.3125	0.55814	0.434783	0.38961	0.461111	0.326754	0.457757	0.459896
1590	0.588235	0.53125	0.574713	0.380952	0.538462	0.527778	0.409743	0.522722	0.528373
1595	0.580645	0.416667	0.482759	0.349206	0.342105	0.433333	0.290599	0.434276	0.432116
1600	0.533333	0.465753	0.581395	0.419355	0.43038	0.488889	0.359792	0.486043	0.491046
1605	0.52459	0.369231	0.565657	0.45614	0.487179	0.488889	0.354676	0.480559	0.486901
1610	0.459016	0.380952	0.602151	0.3125	0.506329	0.466667	0.329005	0.45219	0.468436
1615	0.491803	0.333333	0.549451	0.566667	0.487805	0.488889	0.356619	0.485812	0.489369
1620	0.655738	0.289855	0.561798	0.419355	0.506329	0.488889	0.358331	0.486615	0.490701
1625	0.566038	0.4	0.590909	0.358209	0.487805	0.483333	0.35114	0.480592	0.489634
1630	0.42623	0.405797	0.533333	0.38806	0.410959	0.438889	0.297412	0.432876	0.44061
1635	0.57971	0.322581	0.571429	0.366197	0.459459	0.466667	0.337127	0.459875	0.467431
1640	0.584615	0.338462	0.565217	0.491803	0.571429	0.516667	0.39314	0.510305	0.51595
1645	0.580645	0.176471	0.431818	0.507937	0.481013	0.433333	0.289147	0.435577	0.432874
1650	0.53125	0.361111	0.466667	0.338983	0.373333	0.416667	0.268529	0.414269	0.41518
1655	0.724138	0.454545	0.477273	0.363636	0.609756	0.522222	0.400141	0.52587	0.524116
1660	0.590164	0.351351	0.534884	0.3	0.43038	0.444444	0.303942	0.441356	0.447191
1665	0.428571	0.485714	0.588235	0.53125	0.470588	0.505556	0.379661	0.500872	0.507421
1670	0.567164	0.333333	0.608696	0.508475	0.526316	0.516667	0.393696	0.508797	0.516054
1675	0.580645	0.323529	0.571429	0.333333	0.459459	0.455556	0.321902	0.453679	0.462279
1680	0.7	0.31746	0.47619	0.441176	0.447059	0.472222	0.33915	0.476377	0.470677
1685	0.603175	0.376812	0.608696	0.392857	0.525	0.511111	0.384858	0.501308	0.510257
1690	0.655172	0.333333	0.539326	0.405797	0.435897	0.472222	0.338241	0.473905	0.474411
1695	0.509091	0.328767	0.537634	0.516129	0.493506	0.477778	0.342937	0.477026	0.481108
1700	0.508475	0.328358	0.436782	0.295082	0.418605	0.4	0.245461	0.39746	0.400698
1705	0.634921	0.328767	0.423529	0.305085	0.55	0.45	0.31131	0.44846	0.44928
1710	0.46875	0.289855	0.571429	0.482759	0.494118	0.466667	0.331611	0.461382	0.470876
1715	0.440678	0.222222	0.525253	0.40678	0.425	0.416667	0.262703	0.403986	0.41349
1720	0.529412	0.393443	0.527473	0.472727	0.4	0.466667	0.329303	0.464611	0.465053
1725	0.666667	0.238806	0.483516	0.393443	0.453333	0.45	0.310397	0.447153	0.446273
1730	0.606061	0.208955	0.487805	0.428571	0.453333	0.438889	0.301938	0.436945	0.438011
1735	0.491228	0.40625	0.6	0.484848	0.433735	0.488889	0.357096	0.483212	0.489891
1740	0.575758	0.272727	0.549451	0.310345	0.455696	0.444444	0.302072	0.432795	0.44175
1745	0.625	0.434783	0.541176	0.526316	0.494118	0.522222	0.40105	0.524279	0.52198
1750	0.603175	0.233766	0.455696	0.387097	0.506329	0.433333	0.294393	0.437213	0.438869
1755	0.553846	0.41791	0.522727	0.466667	0.55	0.505556	0.379927	0.50223	0.505393
1760	0.612903	0.349206	0.5	0.38806	0.47619	0.466667	0.332441	0.465272	0.466464
1765	0.580645	0.463768	0.454545	0.433333	0.444444	0.472222	0.337308	0.475347	0.470716
1770	0.646154	0.379747	0.511628	0.387097	0.441176	0.472222	0.343931	0.47316	0.472321
1775	0.606061	0.246154	0.534884	0.428571	0.505747	0.472222	0.337603	0.464283	0.469062
1780	0.545455	0.318841	0.597701	0.477612	0.560976	0.505556	0.379611	0.500117	0.509779
1785	0.590164	0.30303	0.577778	0.338983	0.357143	0.438889	0.293576	0.43342	0.439348
1790	0.492308	0.369231	0.506024	0.454545	0.395062	0.444444	0.305929	0.443434	0.444881
1795	0.666667	0.492754	0.674419	0.412698	0.607595	0.577778	0.471753	0.570826	0.581023
1800	0.617647	0.328358	0.55914	0.333333	0.512821	0.483333	0.350902	0.47026	0.478071
1805	0.575758	0.318841	0.545455	0.421053	0.425	0.461111	0.324102	0.457221	0.46062
1810	0.557377	0.366197	0.487805	0.393939	0.4	0.438889	0.299169	0.441064	0.441075
1815	0.53125	0.426667	0.52381	0.28125	0.493151	0.455556	0.321604	0.451225	0.459789
1820	0.515152	0.356164	0.506329	0.31746	0.43038	0.427778	0.287662	0.425097	0.431443
1825	0.466667	0.416667	0.55914	0.327273	0.475	0.461111	0.321139	0.448949	0.460312
1830	0.733333	0.3	0.47191	0.40625	0.551724	0.494444	0.364139	0.492644	0.489748
1835	0.523077	0.276923	0.555556	0.333333	0.513514	0.45	0.311534	0.44048	0.452627
1840	0.636364	0.28169	0.469136	0.285714	0.43038	0.422222	0.279463	0.420657	0.422315
1845	0.622951	0.426667	0.55814	0.428571	0.470588	0.5	0.378913	0.501383	0.502941
1850	0.444444	0.434783	0.604651	0.366667	0.439024	0.466667	0.331174	0.457914	0.470307
1855	0.625	0.358209	0.565217	0.433333	0.441558	0.488889	0.357901	0.484664	0.48675
1860	0.645161	0.166667	0.465116	0.47619	0.467532	0.438889	0.297768	0.444133	0.441804
1865	0.646154	0.271186	0.5	0.59375	0.45	0.494444	0.365094	0.492218	0.485834
1870	0.59375	0.38806	0.511111	0.380952	0.421053	0.461111	0.324319	0.458985	0.459659
1875	0.617647	0.246154	0.561798	0.366667	0.538462	0.477778	0.345697	0.466145	0.47509
1880	0.539683	0.333333	0.574713	0.369231	0.43038	0.455556	0.317925	0.449468	0.457693
1885	0.571429	0.342857	0.463158	0.440678	0.5	0.461111	0.320017	0.463624	0.463192
1890	0.571429	0.352941	0.54321	0.38806	0.493827	0.472222	0.341687	0.469893	0.475767
1895	0.641509	0.342105	0.551724	0.537313	0.545455	0.516667	0.395369	0.523621	0.52393
1900	0.557377	0.285714	0.518519	0.393939	0.414634	0.433333	0.292201	0.434037	0.437673
1905	0.53125	0.297297	0.506024	0.393443	0.487179	0.444444	0.306241	0.443039	0.448766
1910	0.581818	0.264706	0.574713	0.48	0.426667	0.466667	0.334138	0.465581	0.469516
1915	0.633333	0.372881	0.604651	0.41791	0.431818	0.494444	0.365885	0.492119	0.49629
1920	0.461538	0.314286	0.511111	0.433333	0.373333	0.422222	0.275676	0.41872	0.422694
1925	0.517241	0.3125	0.553191	0.451613	0.536585	0.483333	0.348337	0.474226	0.48256
1930	0.52459	0.428571	0.5	0.412698	0.536585	0.483333	0.35311	0.480489	0.48465
1935	0.545455	0.3	0.575	0.5	0.395349	0.466667	0.335252	0.463161	0.466403
1940	0.698413	0.467532	0.604651	0.52459	0.493151	0.555556	0.446254	0.557667	0.555878
1945	0.608696	0.349206	0.52381	0.4	0.506329	0.483333	0.355557	0.477608	0.480858
1950	0.550725	0.285714	0.506329	0.4	0.363636	0.422222	0.281932	0.421281	0.422812
1955	0.625	0.428571	0.488889	0.509091	0.469136	0.5	0.371625	0.504137	0.498627
1960	0.646154	0.382353	0.5	0.491228	0.414634	0.483333	0.351404	0.486874	0.481072
1965	0.542373	0.328358	0.593407	0.523077	0.538462	0.511111	0.385794	0.505135	0.512355
1970	0.459016	0.194444	0.404762	0.354839	0.395062	0.361111	0.199683	0.361625	0.364415
1975	0.566667	0.459459	0.470588	0.393939	0.506667	0.477778	0.34799	0.479464	0.47947
1980	0.596491	0.351351	0.536585	0.459016	0.55814	0.5	0.374096	0.500317	0.504259
1985	0.46875	0.225352	0.465116	0.38806	0.5	0.411111	0.265208	0.409456	0.416848
1990	0.637681	0.477612	0.518519	0.405797	0.513514	0.511111	0.394006	0.510624	0.51029
1995	0.636364	0.413793	0.604651	0.440678	0.483516	0.522222	0.400946	0.5158	0.519849
2000	0.618182	0.28169	0.47191	0.3	0.376471	0.405556	0.251324	0.409651	0.410212

## Sheet: SVM
Number of features	Pre-vaccination	ChAdOx1-Onset	MenACWY-Onset	ChAdOx1-7D	MenACWY-7D	ACC	MCC	Macro F1	Weighted F1
5	0.422535	0.324324	0.53012	0.392857	0.421053	0.422222	0.280027	0.418178	0.427338
10	0.550725	0.491803	0.571429	0.521739	0.493506	0.527778	0.412776	0.52584	0.527464
15	0.631579	0.537313	0.55	0.46875	0.520548	0.544444	0.438208	0.541638	0.540567
20	0.676923	0.5	0.593407	0.492308	0.586667	0.572222	0.464453	0.569861	0.571352
25	0.676471	0.519481	0.571429	0.526316	0.594595	0.577778	0.475737	0.577658	0.576586
30	0.730159	0.444444	0.53012	0.537313	0.613333	0.566667	0.461057	0.571074	0.566794
35	0.6875	0.465753	0.463415	0.484848	0.613333	0.538889	0.426775	0.54297	0.537667
40	0.705882	0.5	0.525	0.567164	0.57971	0.572222	0.473344	0.575551	0.569048
45	0.615385	0.529412	0.545455	0.590164	0.538462	0.561111	0.450341	0.563775	0.559639
50	0.666667	0.520548	0.534884	0.53125	0.540541	0.555556	0.445637	0.558778	0.55417
55	0.761905	0.535211	0.595238	0.575758	0.631579	0.616667	0.52282	0.619938	0.616116
60	0.78125	0.555556	0.571429	0.580645	0.641026	0.622222	0.529051	0.625981	0.619712
65	0.677966	0.461538	0.487805	0.636364	0.64	0.572222	0.468784	0.580735	0.573053
70	0.711864	0.493506	0.487805	0.606061	0.631579	0.577778	0.475282	0.586163	0.577406
75	0.741935	0.481013	0.469136	0.603175	0.613333	0.572222	0.469481	0.581718	0.570449
80	0.709677	0.475	0.473684	0.615385	0.597403	0.566667	0.465306	0.57423	0.563744
85	0.698413	0.469136	0.48	0.59375	0.597403	0.561111	0.459209	0.56774	0.558897
90	0.625	0.430769	0.635294	0.451613	0.571429	0.55	0.436388	0.542821	0.550979
95	0.625	0.40625	0.635294	0.444444	0.571429	0.544444	0.429533	0.536483	0.545289
100	0.625	0.461538	0.642857	0.483871	0.588235	0.566667	0.457693	0.5603	0.567799
105	0.615385	0.447761	0.634146	0.42623	0.611765	0.555556	0.444804	0.547057	0.557202
110	0.615385	0.411765	0.634146	0.419355	0.626506	0.55	0.438213	0.541431	0.552815
115	0.647059	0.4	0.642857	0.451613	0.567901	0.55	0.438247	0.541886	0.550063
120	0.685714	0.424242	0.650602	0.440678	0.585366	0.566667	0.45984	0.557321	0.564913
125	0.685714	0.424242	0.650602	0.440678	0.585366	0.566667	0.45984	0.557321	0.564913
130	0.656716	0.358209	0.619048	0.491803	0.567901	0.544444	0.430924	0.538736	0.544439
135	0.686567	0.363636	0.611765	0.482759	0.595238	0.555556	0.443755	0.547993	0.553061
140	0.617647	0.416667	0.582278	0.451613	0.556962	0.527778	0.413614	0.525033	0.53007
145	0.628571	0.472222	0.582278	0.444444	0.631579	0.555556	0.449945	0.551819	0.557817
150	0.647059	0.465753	0.582278	0.515152	0.675676	0.577778	0.478451	0.577184	0.581438
155	0.628571	0.465753	0.589744	0.523077	0.702703	0.583333	0.486417	0.58197	0.587886
160	0.619718	0.444444	0.582278	0.53125	0.702703	0.577778	0.478906	0.576079	0.581966
165	0.637681	0.428571	0.567901	0.53125	0.684211	0.572222	0.469465	0.569923	0.573984
170	0.637681	0.434783	0.585366	0.53125	0.684211	0.577778	0.475866	0.574658	0.579683
175	0.637681	0.457143	0.592593	0.53125	0.684211	0.583333	0.483426	0.580575	0.585669
180	0.637681	0.450704	0.575	0.53125	0.684211	0.577778	0.477062	0.575769	0.579895
185	0.647059	0.450704	0.567901	0.5	0.657895	0.566667	0.462294	0.564712	0.56835
190	0.647059	0.472222	0.575	0.523077	0.666667	0.577778	0.477315	0.576805	0.579993
195	0.647059	0.472222	0.575	0.523077	0.666667	0.577778	0.477315	0.576805	0.579993
200	0.647059	0.450704	0.567901	0.523077	0.666667	0.572222	0.469701	0.571082	0.574194
205	0.647059	0.450704	0.567901	0.523077	0.666667	0.572222	0.469701	0.571082	0.574194
210	0.626866	0.444444	0.54321	0.523077	0.64	0.555556	0.448606	0.555519	0.557272
215	0.626866	0.444444	0.55	0.523077	0.657895	0.561111	0.455836	0.560456	0.563121
220	0.626866	0.444444	0.55	0.523077	0.657895	0.561111	0.455836	0.560456	0.563121
225	0.647059	0.450704	0.567901	0.53125	0.657895	0.572222	0.469274	0.570962	0.573558
230	0.647059	0.450704	0.567901	0.53125	0.657895	0.572222	0.469274	0.570962	0.573558
235	0.647059	0.416667	0.560976	0.52459	0.649351	0.561111	0.454305	0.559728	0.562454
240	0.676056	0.444444	0.582278	0.580645	0.657895	0.588889	0.492064	0.588264	0.589069
245	0.666667	0.438356	0.556962	0.633333	0.631579	0.583333	0.485375	0.585379	0.582617
250	0.666667	0.438356	0.556962	0.633333	0.631579	0.583333	0.485375	0.585379	0.582617
255	0.648649	0.438356	0.556962	0.644068	0.613333	0.577778	0.479333	0.580274	0.577347
260	0.666667	0.426667	0.564103	0.603175	0.64	0.577778	0.478861	0.580122	0.57923
265	0.657143	0.426667	0.564103	0.59375	0.60274	0.566667	0.46592	0.56888	0.567638
270	0.676056	0.435897	0.589744	0.634921	0.657143	0.594444	0.502763	0.598752	0.598326
275	0.647887	0.43038	0.564103	0.622951	0.676056	0.583333	0.488419	0.588275	0.588394
280	0.647887	0.461538	0.6	0.7	0.676056	0.611111	0.522003	0.617096	0.616321
285	0.647887	0.461538	0.6	0.7	0.676056	0.611111	0.522003	0.617096	0.616321
290	0.638889	0.441558	0.6	0.7	0.676056	0.605556	0.515115	0.611301	0.611208
295	0.656716	0.410256	0.564103	0.646154	0.666667	0.583333	0.487138	0.588779	0.587856
300	0.686567	0.447368	0.607595	0.666667	0.693333	0.616667	0.526847	0.620306	0.620318
305	0.686567	0.447368	0.607595	0.666667	0.693333	0.616667	0.526847	0.620306	0.620318
310	0.686567	0.43038	0.564103	0.622951	0.693333	0.594444	0.499942	0.599467	0.598561
315	0.685714	0.416667	0.575	0.6875	0.72973	0.616667	0.526932	0.618922	0.617804
320	0.685714	0.416667	0.575	0.698413	0.72	0.616667	0.526505	0.619159	0.617406
325	0.685714	0.416667	0.575	0.698413	0.72	0.616667	0.526505	0.619159	0.617406
330	0.685714	0.459459	0.592593	0.666667	0.666667	0.611111	0.51901	0.61422	0.612406
335	0.695652	0.459459	0.592593	0.655738	0.666667	0.611111	0.51877	0.614022	0.612186
340	0.71875	0.493506	0.6	0.625	0.666667	0.616667	0.525955	0.620785	0.61896
345	0.71875	0.493506	0.6	0.625	0.666667	0.616667	0.525955	0.620785	0.61896
350	0.71875	0.493506	0.6	0.625	0.666667	0.616667	0.525955	0.620785	0.61896
355	0.71875	0.493506	0.6	0.625	0.666667	0.616667	0.525955	0.620785	0.61896
360	0.707692	0.506329	0.607595	0.603175	0.648649	0.611111	0.520383	0.614688	0.613771
365	0.71875	0.5	0.607595	0.65625	0.657534	0.622222	0.534894	0.628026	0.625262
370	0.75	0.475	0.615385	0.575758	0.638889	0.605556	0.515128	0.611006	0.610085
375	0.75	0.475	0.615385	0.575758	0.638889	0.605556	0.515128	0.611006	0.610085
380	0.75	0.475	0.615385	0.575758	0.638889	0.605556	0.515128	0.611006	0.610085
385	0.761905	0.487179	0.615385	0.597015	0.648649	0.616667	0.527935	0.622026	0.620002
390	0.761905	0.481013	0.615385	0.584615	0.666667	0.616667	0.527534	0.621917	0.620908
395	0.761905	0.461538	0.607595	0.59375	0.657895	0.611111	0.519286	0.616537	0.614829
400	0.793103	0.475	0.578313	0.515152	0.684932	0.6	0.504299	0.6093	0.607736
405	0.793103	0.5	0.571429	0.523077	0.684932	0.605556	0.510659	0.614508	0.611842
410	0.793103	0.475	0.578313	0.515152	0.684932	0.6	0.504299	0.6093	0.607736
415	0.793103	0.5	0.571429	0.523077	0.684932	0.605556	0.510659	0.614508	0.611842
420	0.625	0.465753	0.55914	0.428571	0.486486	0.516667	0.393584	0.51299	0.51432
425	0.615385	0.432432	0.533333	0.428571	0.48	0.5	0.373692	0.497944	0.498446
430	0.645161	0.447368	0.539326	0.421053	0.5	0.511111	0.387563	0.510582	0.510848
435	0.645161	0.447368	0.539326	0.421053	0.5	0.511111	0.387563	0.510582	0.510848
440	0.645161	0.447368	0.539326	0.421053	0.5	0.511111	0.387563	0.510582	0.510848
445	0.636364	0.493151	0.549451	0.423077	0.487179	0.522222	0.400686	0.517844	0.517885
450	0.636364	0.486486	0.549451	0.423077	0.467532	0.516667	0.394045	0.512582	0.512188
455	0.666667	0.467532	0.516854	0.45283	0.444444	0.511111	0.390447	0.509666	0.504784
460	0.666667	0.467532	0.516854	0.45283	0.444444	0.511111	0.390447	0.509666	0.504784
465	0.676471	0.426667	0.511111	0.481481	0.438356	0.505556	0.382114	0.506817	0.500761
470	0.656716	0.426667	0.511111	0.481481	0.432432	0.5	0.374547	0.501682	0.496229
475	0.647059	0.486486	0.527473	0.481481	0.438356	0.516667	0.395622	0.516171	0.511261
480	0.647059	0.486486	0.527473	0.481481	0.438356	0.516667	0.395622	0.516171	0.511261
485	0.647059	0.48	0.543478	0.490566	0.444444	0.522222	0.40277	0.52111	0.517152
490	0.626866	0.48	0.543478	0.481481	0.444444	0.516667	0.395479	0.515254	0.512385
495	0.626866	0.48	0.543478	0.481481	0.444444	0.516667	0.395479	0.515254	0.512385
500	0.656716	0.473684	0.543478	0.490566	0.444444	0.522222	0.402677	0.521778	0.51755
505	0.656716	0.473684	0.543478	0.490566	0.444444	0.522222	0.402677	0.521778	0.51755
510	0.647059	0.493506	0.549451	0.5	0.444444	0.527778	0.410524	0.526892	0.52276
515	0.647059	0.5	0.549451	0.490566	0.444444	0.527778	0.410304	0.526304	0.522378
520	0.626866	0.473684	0.521739	0.490566	0.444444	0.511111	0.388634	0.51146	0.507065
525	0.647059	0.486486	0.565217	0.490566	0.438356	0.527778	0.409318	0.525537	0.522631
530	0.656716	0.473684	0.543478	0.490566	0.444444	0.522222	0.402677	0.521778	0.51755
535	0.666667	0.473684	0.521739	0.490566	0.438356	0.516667	0.395094	0.518202	0.51209
540	0.656716	0.48	0.537634	0.490566	0.444444	0.522222	0.402178	0.521872	0.517182
545	0.656716	0.5	0.543478	0.490566	0.444444	0.527778	0.409698	0.527041	0.522375
550	0.647059	0.48	0.527473	0.490566	0.438356	0.516667	0.395782	0.516691	0.511586
555	0.647059	0.48	0.527473	0.490566	0.438356	0.516667	0.395782	0.516691	0.511586
560	0.636364	0.506667	0.533333	0.464286	0.438356	0.516667	0.395658	0.515801	0.511902
565	0.636364	0.506667	0.533333	0.464286	0.438356	0.516667	0.395658	0.515801	0.511902
570	0.636364	0.5	0.533333	0.472727	0.438356	0.516667	0.395803	0.516156	0.512087
575	0.636364	0.506667	0.527473	0.491228	0.450704	0.522222	0.402982	0.522487	0.517675
580	0.615385	0.519481	0.527473	0.464286	0.450704	0.516667	0.396057	0.515466	0.512154
585	0.615385	0.519481	0.527473	0.464286	0.450704	0.516667	0.396057	0.515466	0.512154
590	0.615385	0.519481	0.527473	0.464286	0.450704	0.516667	0.396057	0.515466	0.512154
595	0.615385	0.5	0.521739	0.464286	0.450704	0.511111	0.388514	0.510423	0.507085
600	0.646154	0.48	0.543478	0.436364	0.438356	0.511111	0.387684	0.50887	0.506586
605	0.646154	0.48	0.543478	0.436364	0.438356	0.511111	0.387684	0.50887	0.506586
610	0.636364	0.48	0.543478	0.444444	0.438356	0.511111	0.387904	0.508529	0.506355
615	0.625	0.48	0.543478	0.428571	0.438356	0.505556	0.380485	0.503081	0.501879
620	0.625	0.48	0.543478	0.428571	0.438356	0.505556	0.380485	0.503081	0.501879
625	0.646154	0.506667	0.543478	0.436364	0.438356	0.516667	0.394695	0.514204	0.511475
630	0.646154	0.512821	0.555556	0.436364	0.444444	0.522222	0.403281	0.519068	0.517143
635	0.646154	0.512821	0.555556	0.436364	0.444444	0.522222	0.403281	0.519068	0.517143
640	0.636364	0.493151	0.543478	0.428571	0.465753	0.516667	0.39466	0.513463	0.512361
645	0.666667	0.513514	0.537634	0.45614	0.465753	0.527778	0.407872	0.527942	0.524046
650	0.688525	0.513514	0.537634	0.466667	0.472222	0.533333	0.415036	0.535712	0.530795
655	0.688525	0.513514	0.537634	0.466667	0.472222	0.533333	0.415036	0.535712	0.530795
660	0.688525	0.513514	0.537634	0.466667	0.472222	0.533333	0.415036	0.535712	0.530795
665	0.645161	0.5	0.537634	0.466667	0.465753	0.522222	0.400623	0.523043	0.519858
670	0.686567	0.586667	0.577778	0.526316	0.478873	0.572222	0.46663	0.57124	0.565829
675	0.698413	0.540541	0.555556	0.491803	0.5	0.555556	0.444476	0.557262	0.552539
680	0.698413	0.540541	0.555556	0.491803	0.5	0.555556	0.444476	0.557262	0.552539
685	0.698413	0.540541	0.555556	0.491803	0.5	0.555556	0.444476	0.557262	0.552539
690	0.698413	0.540541	0.555556	0.491803	0.5	0.555556	0.444476	0.557262	0.552539
695	0.6875	0.547945	0.549451	0.466667	0.5	0.55	0.437095	0.550312	0.546355
700	0.6875	0.547945	0.549451	0.466667	0.5	0.55	0.437095	0.550312	0.546355
705	0.6875	0.507042	0.543478	0.459016	0.5	0.538889	0.422626	0.539407	0.536021
710	0.6875	0.514286	0.55914	0.459016	0.5	0.544444	0.429211	0.543988	0.541439
715	0.6875	0.514286	0.55914	0.459016	0.5	0.544444	0.429211	0.543988	0.541439
720	0.6875	0.514286	0.55914	0.459016	0.5	0.544444	0.429211	0.543988	0.541439
725	0.6875	0.547945	0.553191	0.466667	0.492754	0.55	0.43721	0.549611	0.545681
730	0.6875	0.567568	0.553191	0.482759	0.514286	0.561111	0.450877	0.561061	0.556865
735	0.69697	0.493151	0.55914	0.566667	0.529412	0.566667	0.45937	0.569068	0.563731
740	0.686567	0.520548	0.55914	0.551724	0.550725	0.572222	0.466116	0.573741	0.569442
745	0.666667	0.520548	0.55914	0.542373	0.550725	0.566667	0.458906	0.56789	0.564677
750	0.69697	0.5	0.55914	0.551724	0.56338	0.572222	0.464993	0.574243	0.570233
755	0.69697	0.5	0.55914	0.551724	0.56338	0.572222	0.464993	0.574243	0.570233
760	0.69697	0.5	0.55914	0.551724	0.56338	0.572222	0.464993	0.574243	0.570233
765	0.69697	0.5	0.55914	0.551724	0.56338	0.572222	0.464993	0.574243	0.570233
770	0.686567	0.5	0.543478	0.551724	0.535211	0.561111	0.451543	0.563396	0.558052
775	0.666667	0.5	0.543478	0.542373	0.535211	0.555556	0.444345	0.557546	0.553287
780	0.646154	0.493151	0.555556	0.557377	0.535211	0.555556	0.44508	0.55749	0.554381
785	0.646154	0.493151	0.555556	0.557377	0.535211	0.555556	0.44508	0.55749	0.554381
790	0.646154	0.493151	0.555556	0.557377	0.535211	0.555556	0.44508	0.55749	0.554381
795	0.646154	0.486486	0.555556	0.533333	0.535211	0.55	0.43814	0.551348	0.549152
800	0.646154	0.486486	0.555556	0.533333	0.535211	0.55	0.43814	0.551348	0.549152
805	0.625	0.48	0.555556	0.533333	0.535211	0.544444	0.431088	0.54582	0.544554
810	0.625	0.486486	0.555556	0.557377	0.535211	0.55	0.438016	0.551926	0.549751
815	0.625	0.486486	0.555556	0.557377	0.535211	0.55	0.438016	0.551926	0.549751
820	0.666667	0.507042	0.561798	0.575758	0.558824	0.572222	0.46824	0.574018	0.570304
825	0.666667	0.507042	0.561798	0.575758	0.558824	0.572222	0.46824	0.574018	0.570304
830	0.666667	0.507042	0.561798	0.575758	0.558824	0.572222	0.46824	0.574018	0.570304
835	0.666667	0.507042	0.561798	0.575758	0.558824	0.572222	0.46824	0.574018	0.570304
840	0.666667	0.507042	0.561798	0.575758	0.558824	0.572222	0.46824	0.574018	0.570304
845	0.666667	0.507042	0.561798	0.575758	0.558824	0.572222	0.46824	0.574018	0.570304
850	0.666667	0.507042	0.561798	0.567164	0.537313	0.566667	0.461853	0.567997	0.563972
855	0.666667	0.507042	0.561798	0.567164	0.537313	0.566667	0.461853	0.567997	0.563972
860	0.666667	0.467532	0.505495	0.6	0.558824	0.55	0.439693	0.559703	0.5524
865	0.666667	0.467532	0.505495	0.6	0.558824	0.55	0.439693	0.559703	0.5524
870	0.618182	0.487179	0.511628	0.555556	0.463768	0.522222	0.406938	0.527263	0.520733
875	0.571429	0.475	0.494118	0.571429	0.492754	0.516667	0.400359	0.520946	0.515643
880	0.571429	0.475	0.494118	0.571429	0.492754	0.516667	0.400359	0.520946	0.515643
885	0.571429	0.475	0.494118	0.571429	0.492754	0.516667	0.400359	0.520946	0.515643
890	0.571429	0.475	0.494118	0.571429	0.492754	0.516667	0.400359	0.520946	0.515643
895	0.571429	0.481013	0.488372	0.571429	0.492754	0.516667	0.399688	0.520999	0.515245
900	0.576271	0.493506	0.517647	0.56338	0.5	0.527778	0.414672	0.530161	0.526269
905	0.576271	0.493506	0.517647	0.56338	0.5	0.527778	0.414672	0.530161	0.526269
910	0.576271	0.493506	0.517647	0.56338	0.5	0.527778	0.414672	0.530161	0.526269
915	0.576271	0.493506	0.517647	0.56338	0.5	0.527778	0.414672	0.530161	0.526269
920	0.542373	0.493506	0.539326	0.515152	0.550725	0.527778	0.411518	0.528216	0.529984
925	0.576271	0.493506	0.545455	0.507463	0.550725	0.533333	0.419102	0.534684	0.535764
930	0.576271	0.493506	0.545455	0.507463	0.550725	0.533333	0.419102	0.534684	0.535764
935	0.576271	0.493506	0.545455	0.507463	0.550725	0.533333	0.419102	0.534684	0.535764
940	0.576271	0.493506	0.545455	0.507463	0.550725	0.533333	0.419102	0.534684	0.535764
945	0.576271	0.493506	0.545455	0.507463	0.550725	0.533333	0.419102	0.534684	0.535764
950	0.576271	0.493506	0.545455	0.507463	0.550725	0.533333	0.419102	0.534684	0.535764
955	0.576271	0.493506	0.545455	0.507463	0.550725	0.533333	0.419102	0.534684	0.535764
960	0.576271	0.493506	0.545455	0.507463	0.550725	0.533333	0.419102	0.534684	0.535764
965	0.576271	0.493506	0.545455	0.507463	0.550725	0.533333	0.419102	0.534684	0.535764
970	0.576271	0.493506	0.545455	0.507463	0.550725	0.533333	0.419102	0.534684	0.535764
975	0.576271	0.493506	0.545455	0.507463	0.550725	0.533333	0.419102	0.534684	0.535764
980	0.576271	0.493506	0.545455	0.507463	0.550725	0.533333	0.419102	0.534684	0.535764
985	0.576271	0.493506	0.545455	0.507463	0.550725	0.533333	0.419102	0.534684	0.535764
990	0.631579	0.538462	0.534884	0.521739	0.514286	0.544444	0.433992	0.54819	0.544236
995	0.678571	0.538462	0.534884	0.542857	0.514286	0.555556	0.448174	0.561812	0.555326
1000	0.678571	0.538462	0.534884	0.542857	0.514286	0.555556	0.448174	0.561812	0.555326
1005	0.678571	0.538462	0.534884	0.542857	0.514286	0.555556	0.448174	0.561812	0.555326
1010	0.678571	0.538462	0.534884	0.542857	0.514286	0.555556	0.448174	0.561812	0.555326
1015	0.678571	0.519481	0.534884	0.542857	0.507042	0.55	0.440596	0.556567	0.550197
1020	0.678571	0.519481	0.534884	0.542857	0.507042	0.55	0.440596	0.556567	0.550197
1025	0.678571	0.519481	0.534884	0.542857	0.507042	0.55	0.440596	0.556567	0.550197
1030	0.666667	0.519481	0.534884	0.521739	0.507042	0.544444	0.433428	0.549962	0.544759
1035	0.666667	0.519481	0.534884	0.521739	0.507042	0.544444	0.433428	0.549962	0.544759
1040	0.666667	0.519481	0.534884	0.521739	0.507042	0.544444	0.433428	0.549962	0.544759
1045	0.666667	0.519481	0.534884	0.514286	0.514286	0.544444	0.434025	0.54992	0.545167
1050	0.666667	0.519481	0.534884	0.514286	0.514286	0.544444	0.434025	0.54992	0.545167
1055	0.655172	0.512821	0.52381	0.521739	0.535211	0.544444	0.434622	0.549751	0.545211
1060	0.655172	0.512821	0.52381	0.521739	0.535211	0.544444	0.434622	0.549751	0.545211
1065	0.655172	0.512821	0.52381	0.521739	0.535211	0.544444	0.434622	0.549751	0.545211
1070	0.655172	0.512821	0.52381	0.521739	0.535211	0.544444	0.434622	0.549751	0.545211
1075	0.655172	0.512821	0.52381	0.521739	0.535211	0.544444	0.434622	0.549751	0.545211
1080	0.655172	0.512821	0.52381	0.521739	0.535211	0.544444	0.434622	0.549751	0.545211
1085	0.655172	0.512821	0.52381	0.521739	0.535211	0.544444	0.434622	0.549751	0.545211
1090	0.655172	0.512821	0.52381	0.521739	0.535211	0.544444	0.434622	0.549751	0.545211
1095	0.655172	0.512821	0.52381	0.521739	0.535211	0.544444	0.434622	0.549751	0.545211
1100	0.655172	0.512821	0.52381	0.521739	0.535211	0.544444	0.434622	0.549751	0.545211
1105	0.644068	0.512821	0.52381	0.529412	0.535211	0.544444	0.434509	0.549064	0.544701
1110	0.676471	0.453333	0.571429	0.454545	0.537313	0.538889	0.429822	0.538618	0.53945
1115	0.676471	0.453333	0.571429	0.454545	0.537313	0.538889	0.429822	0.538618	0.53945
1120	0.676471	0.453333	0.571429	0.454545	0.537313	0.538889	0.429822	0.538618	0.53945
1125	0.676471	0.453333	0.571429	0.454545	0.537313	0.538889	0.429822	0.538618	0.53945
1130	0.676471	0.459459	0.588235	0.447761	0.515152	0.538889	0.429822	0.537416	0.538783
1135	0.676471	0.459459	0.588235	0.447761	0.515152	0.538889	0.429822	0.537416	0.538783
1140	0.666667	0.459459	0.595238	0.447761	0.515152	0.538889	0.430555	0.536855	0.539032
1145	0.666667	0.459459	0.595238	0.447761	0.515152	0.538889	0.430555	0.536855	0.539032
1150	0.628571	0.426667	0.536585	0.430769	0.441176	0.494444	0.374806	0.492754	0.491886
1155	0.628571	0.426667	0.536585	0.430769	0.441176	0.494444	0.374806	0.492754	0.491886
1160	0.628571	0.426667	0.536585	0.430769	0.441176	0.494444	0.374806	0.492754	0.491886
1165	0.628571	0.426667	0.536585	0.430769	0.441176	0.494444	0.374806	0.492754	0.491886
1170	0.628571	0.426667	0.536585	0.430769	0.441176	0.494444	0.374806	0.492754	0.491886
1175	0.676471	0.4	0.538462	0.492308	0.463768	0.511111	0.397937	0.514202	0.510606
1180	0.676471	0.4	0.538462	0.492308	0.463768	0.511111	0.397937	0.514202	0.510606
1185	0.54321	0.441176	0.461538	0.363636	0.512821	0.472222	0.348193	0.464476	0.466327
1190	0.54321	0.441176	0.461538	0.363636	0.512821	0.472222	0.348193	0.464476	0.466327
1195	0.571429	0.470588	0.461538	0.413793	0.506329	0.488889	0.367509	0.484735	0.483147
1200	0.571429	0.470588	0.461538	0.413793	0.506329	0.488889	0.367509	0.484735	0.483147
1205	0.571429	0.470588	0.461538	0.413793	0.506329	0.488889	0.367509	0.484735	0.483147
1210	0.552632	0.457143	0.461538	0.413793	0.512821	0.483333	0.360473	0.479585	0.479132
1215	0.552632	0.450704	0.461538	0.413793	0.519481	0.483333	0.360799	0.47963	0.479469
1220	0.552632	0.450704	0.461538	0.413793	0.519481	0.483333	0.360799	0.47963	0.479469
1225	0.552632	0.450704	0.461538	0.413793	0.519481	0.483333	0.360799	0.47963	0.479469
1230	0.552632	0.450704	0.461538	0.413793	0.519481	0.483333	0.360799	0.47963	0.479469
1235	0.552632	0.450704	0.461538	0.413793	0.519481	0.483333	0.360799	0.47963	0.479469
1240	0.552632	0.450704	0.461538	0.413793	0.519481	0.483333	0.360799	0.47963	0.479469
1245	0.552632	0.450704	0.461538	0.413793	0.519481	0.483333	0.360799	0.47963	0.479469
1250	0.552632	0.450704	0.461538	0.413793	0.519481	0.483333	0.360799	0.47963	0.479469
1255	0.552632	0.450704	0.461538	0.413793	0.519481	0.483333	0.360799	0.47963	0.479469
1260	0.552632	0.450704	0.461538	0.413793	0.519481	0.483333	0.360799	0.47963	0.479469
1265	0.552632	0.459459	0.487179	0.344828	0.486486	0.472222	0.347924	0.466117	0.468759
1270	0.552632	0.459459	0.493506	0.338983	0.486486	0.472222	0.348559	0.466213	0.469437
1275	0.552632	0.459459	0.493506	0.338983	0.486486	0.472222	0.348559	0.466213	0.469437
1280	0.552632	0.459459	0.493506	0.338983	0.486486	0.472222	0.348559	0.466213	0.469437
1285	0.552632	0.459459	0.493506	0.338983	0.486486	0.472222	0.348559	0.466213	0.469437
1290	0.56	0.459459	0.487179	0.338983	0.486486	0.472222	0.347642	0.466422	0.468972
1295	0.552632	0.459459	0.493506	0.338983	0.486486	0.472222	0.348559	0.466213	0.469437
1300	0.552632	0.459459	0.493506	0.338983	0.486486	0.472222	0.348559	0.466213	0.469437
1305	0.552632	0.459459	0.493506	0.338983	0.486486	0.472222	0.348559	0.466213	0.469437
1310	0.552632	0.459459	0.493506	0.338983	0.486486	0.472222	0.348559	0.466213	0.469437
1315	0.56	0.459459	0.487179	0.338983	0.486486	0.472222	0.347642	0.466422	0.468972
1320	0.56	0.459459	0.487179	0.338983	0.486486	0.472222	0.347642	0.466422	0.468972
1325	0.56	0.459459	0.487179	0.338983	0.486486	0.472222	0.347642	0.466422	0.468972
1330	0.632911	0.465753	0.461538	0.444444	0.526316	0.511111	0.39744	0.506193	0.501827
1335	0.632911	0.465753	0.461538	0.444444	0.526316	0.511111	0.39744	0.506193	0.501827
1340	0.632911	0.472222	0.481013	0.444444	0.526316	0.516667	0.403796	0.511381	0.508098
1345	0.632911	0.472222	0.481013	0.444444	0.526316	0.516667	0.403796	0.511381	0.508098
1350	0.615385	0.472222	0.481013	0.436364	0.526316	0.511111	0.396342	0.50626	0.503927
1355	0.623377	0.467532	0.447368	0.444444	0.526316	0.505556	0.391345	0.501808	0.496917
1360	0.623377	0.467532	0.447368	0.444444	0.526316	0.505556	0.391345	0.501808	0.496917
1365	0.623377	0.467532	0.447368	0.444444	0.526316	0.505556	0.391345	0.501808	0.496917
1370	0.623377	0.467532	0.447368	0.444444	0.526316	0.505556	0.391345	0.501808	0.496917
1375	0.623377	0.467532	0.447368	0.444444	0.526316	0.505556	0.391345	0.501808	0.496917
1380	0.623377	0.467532	0.447368	0.444444	0.526316	0.505556	0.391345	0.501808	0.496917
1385	0.623377	0.467532	0.447368	0.444444	0.526316	0.505556	0.391345	0.501808	0.496917
1390	0.623377	0.467532	0.447368	0.444444	0.526316	0.505556	0.391345	0.501808	0.496917
1395	0.623377	0.467532	0.447368	0.444444	0.526316	0.505556	0.391345	0.501808	0.496917
1400	0.623377	0.467532	0.447368	0.444444	0.526316	0.505556	0.391345	0.501808	0.496917
1405	0.623377	0.467532	0.447368	0.444444	0.526316	0.505556	0.391345	0.501808	0.496917
1410	0.623377	0.467532	0.447368	0.444444	0.526316	0.505556	0.391345	0.501808	0.496917
1415	0.623377	0.467532	0.447368	0.444444	0.526316	0.505556	0.391345	0.501808	0.496917
1420	0.623377	0.467532	0.447368	0.444444	0.526316	0.505556	0.391345	0.501808	0.496917
1425	0.605263	0.447368	0.441558	0.436364	0.526316	0.494444	0.376151	0.491374	0.487438
1430	0.605263	0.447368	0.441558	0.436364	0.526316	0.494444	0.376151	0.491374	0.487438
1435	0.605263	0.447368	0.441558	0.436364	0.526316	0.494444	0.376151	0.491374	0.487438
1440	0.605263	0.447368	0.441558	0.436364	0.526316	0.494444	0.376151	0.491374	0.487438
1445	0.623377	0.447368	0.441558	0.444444	0.526316	0.5	0.383557	0.496613	0.491703
1450	0.623377	0.447368	0.441558	0.444444	0.526316	0.5	0.383557	0.496613	0.491703
1455	0.623377	0.447368	0.441558	0.444444	0.526316	0.5	0.383557	0.496613	0.491703
1460	0.621622	0.493151	0.53012	0.5	0.513514	0.533333	0.42145	0.531681	0.529282
1465	0.621622	0.493151	0.53012	0.5	0.513514	0.533333	0.42145	0.531681	0.529282
1470	0.621622	0.493151	0.53012	0.5	0.513514	0.533333	0.42145	0.531681	0.529282
1475	0.621622	0.493151	0.53012	0.5	0.513514	0.533333	0.42145	0.531681	0.529282
1480	0.621622	0.493151	0.53012	0.5	0.513514	0.533333	0.42145	0.531681	0.529282
1485	0.621622	0.493151	0.53012	0.5	0.513514	0.533333	0.42145	0.531681	0.529282
1490	0.621622	0.493151	0.53012	0.5	0.513514	0.533333	0.42145	0.531681	0.529282
1495	0.621622	0.493151	0.53012	0.5	0.513514	0.533333	0.42145	0.531681	0.529282
1500	0.621622	0.493151	0.53012	0.5	0.513514	0.533333	0.42145	0.531681	0.529282
1505	0.621622	0.493151	0.53012	0.5	0.513514	0.533333	0.42145	0.531681	0.529282
1510	0.621622	0.493151	0.53012	0.5	0.513514	0.533333	0.42145	0.531681	0.529282
1515	0.621622	0.493151	0.53012	0.5	0.513514	0.533333	0.42145	0.531681	0.529282
1520	0.621622	0.493151	0.53012	0.5	0.513514	0.533333	0.42145	0.531681	0.529282
1525	0.621622	0.493151	0.53012	0.5	0.513514	0.533333	0.42145	0.531681	0.529282
1530	0.621622	0.493151	0.53012	0.5	0.513514	0.533333	0.42145	0.531681	0.529282
1535	0.621622	0.428571	0.541176	0.508475	0.472222	0.516667	0.399962	0.514413	0.512336
1540	0.621622	0.428571	0.541176	0.508475	0.472222	0.516667	0.399962	0.514413	0.512336
1545	0.621622	0.428571	0.541176	0.508475	0.472222	0.516667	0.399962	0.514413	0.512336
1550	0.621622	0.428571	0.541176	0.508475	0.472222	0.516667	0.399962	0.514413	0.512336
1555	0.621622	0.428571	0.541176	0.508475	0.472222	0.516667	0.399962	0.514413	0.512336
1560	0.621622	0.428571	0.541176	0.508475	0.472222	0.516667	0.399962	0.514413	0.512336
1565	0.621622	0.428571	0.541176	0.508475	0.472222	0.516667	0.399962	0.514413	0.512336
1570	0.621622	0.428571	0.541176	0.508475	0.472222	0.516667	0.399962	0.514413	0.512336
1575	0.523077	0.421053	0.493827	0.5	0.459459	0.477778	0.351071	0.479483	0.478398
1580	0.523077	0.421053	0.493827	0.5	0.459459	0.477778	0.351071	0.479483	0.478398
1585	0.523077	0.421053	0.493827	0.5	0.459459	0.477778	0.351071	0.479483	0.478398
1590	0.523077	0.421053	0.493827	0.5	0.459459	0.477778	0.351071	0.479483	0.478398
1595	0.523077	0.421053	0.493827	0.5	0.459459	0.477778	0.351071	0.479483	0.478398
1600	0.523077	0.421053	0.493827	0.5	0.459459	0.477778	0.351071	0.479483	0.478398
1605	0.523077	0.421053	0.493827	0.5	0.459459	0.477778	0.351071	0.479483	0.478398
1610	0.523077	0.421053	0.493827	0.5	0.459459	0.477778	0.351071	0.479483	0.478398
1615	0.523077	0.421053	0.493827	0.5	0.459459	0.477778	0.351071	0.479483	0.478398
1620	0.523077	0.421053	0.493827	0.5	0.459459	0.477778	0.351071	0.479483	0.478398
1625	0.523077	0.421053	0.493827	0.5	0.459459	0.477778	0.351071	0.479483	0.478398
1630	0.523077	0.421053	0.493827	0.5	0.459459	0.477778	0.351071	0.479483	0.478398
1635	0.523077	0.421053	0.493827	0.5	0.459459	0.477778	0.351071	0.479483	0.478398
1640	0.523077	0.426667	0.493827	0.5	0.453333	0.477778	0.350639	0.479381	0.478032
1645	0.523077	0.426667	0.493827	0.5	0.453333	0.477778	0.350639	0.479381	0.478032
1650	0.523077	0.426667	0.493827	0.5	0.453333	0.477778	0.350639	0.479381	0.478032
1655	0.523077	0.426667	0.493827	0.5	0.453333	0.477778	0.350639	0.479381	0.478032
1660	0.523077	0.426667	0.493827	0.5	0.453333	0.477778	0.350639	0.479381	0.478032
1665	0.523077	0.426667	0.493827	0.5	0.453333	0.477778	0.350639	0.479381	0.478032
1670	0.523077	0.421053	0.493827	0.507937	0.453333	0.477778	0.350644	0.479845	0.478326
1675	0.523077	0.421053	0.493827	0.507937	0.453333	0.477778	0.350644	0.479845	0.478326
1680	0.523077	0.421053	0.493827	0.507937	0.453333	0.477778	0.350644	0.479845	0.478326
1685	0.523077	0.421053	0.493827	0.507937	0.453333	0.477778	0.350644	0.479845	0.478326
1690	0.545455	0.441558	0.518519	0.507937	0.438356	0.488889	0.36559	0.490365	0.488726
1695	0.545455	0.441558	0.518519	0.507937	0.438356	0.488889	0.36559	0.490365	0.488726
1700	0.545455	0.441558	0.518519	0.507937	0.438356	0.488889	0.36559	0.490365	0.488726
1705	0.545455	0.441558	0.518519	0.507937	0.438356	0.488889	0.36559	0.490365	0.488726
1710	0.545455	0.441558	0.518519	0.507937	0.438356	0.488889	0.36559	0.490365	0.488726
1715	0.545455	0.441558	0.518519	0.507937	0.438356	0.488889	0.36559	0.490365	0.488726
1720	0.545455	0.441558	0.518519	0.507937	0.438356	0.488889	0.36559	0.490365	0.488726
1725	0.545455	0.441558	0.518519	0.507937	0.438356	0.488889	0.36559	0.490365	0.488726
1730	0.545455	0.441558	0.518519	0.507937	0.438356	0.488889	0.36559	0.490365	0.488726
1735	0.545455	0.441558	0.518519	0.507937	0.438356	0.488889	0.36559	0.490365	0.488726
1740	0.545455	0.441558	0.518519	0.507937	0.438356	0.488889	0.36559	0.490365	0.488726
1745	0.545455	0.441558	0.518519	0.507937	0.438356	0.488889	0.36559	0.490365	0.488726
1750	0.545455	0.441558	0.518519	0.507937	0.438356	0.488889	0.36559	0.490365	0.488726
1755	0.545455	0.441558	0.518519	0.507937	0.438356	0.488889	0.36559	0.490365	0.488726
1760	0.545455	0.441558	0.518519	0.507937	0.438356	0.488889	0.36559	0.490365	0.488726
1765	0.545455	0.441558	0.518519	0.507937	0.438356	0.488889	0.36559	0.490365	0.488726
1770	0.545455	0.441558	0.518519	0.507937	0.438356	0.488889	0.36559	0.490365	0.488726
1775	0.545455	0.441558	0.518519	0.507937	0.438356	0.488889	0.36559	0.490365	0.488726
1780	0.545455	0.441558	0.518519	0.507937	0.438356	0.488889	0.36559	0.490365	0.488726
1785	0.545455	0.441558	0.518519	0.507937	0.438356	0.488889	0.36559	0.490365	0.488726
1790	0.545455	0.441558	0.518519	0.507937	0.438356	0.488889	0.36559	0.490365	0.488726
1795	0.545455	0.441558	0.518519	0.507937	0.438356	0.488889	0.36559	0.490365	0.488726
1800	0.545455	0.441558	0.518519	0.507937	0.438356	0.488889	0.36559	0.490365	0.488726
1805	0.545455	0.441558	0.518519	0.507937	0.438356	0.488889	0.36559	0.490365	0.488726
1810	0.545455	0.441558	0.518519	0.507937	0.438356	0.488889	0.36559	0.490365	0.488726
1815	0.545455	0.441558	0.518519	0.507937	0.438356	0.488889	0.36559	0.490365	0.488726
1820	0.553846	0.410959	0.52381	0.507937	0.426667	0.483333	0.355752	0.484644	0.483187
1825	0.588235	0.426667	0.560976	0.483871	0.410959	0.494444	0.372115	0.494141	0.493723
1830	0.588235	0.426667	0.560976	0.483871	0.410959	0.494444	0.372115	0.494141	0.493723
1835	0.588235	0.426667	0.560976	0.483871	0.410959	0.494444	0.372115	0.494141	0.493723
1840	0.588235	0.426667	0.560976	0.483871	0.410959	0.494444	0.372115	0.494141	0.493723
1845	0.588235	0.426667	0.560976	0.483871	0.410959	0.494444	0.372115	0.494141	0.493723
1850	0.588235	0.426667	0.560976	0.483871	0.410959	0.494444	0.372115	0.494141	0.493723
1855	0.588235	0.426667	0.560976	0.483871	0.410959	0.494444	0.372115	0.494141	0.493723
1860	0.588235	0.426667	0.560976	0.483871	0.410959	0.494444	0.372115	0.494141	0.493723
1865	0.588235	0.426667	0.560976	0.483871	0.410959	0.494444	0.372115	0.494141	0.493723
1870	0.588235	0.426667	0.560976	0.483871	0.410959	0.494444	0.372115	0.494141	0.493723
1875	0.588235	0.426667	0.560976	0.483871	0.410959	0.494444	0.372115	0.494141	0.493723
1880	0.588235	0.426667	0.560976	0.483871	0.410959	0.494444	0.372115	0.494141	0.493723
1885	0.588235	0.426667	0.560976	0.483871	0.410959	0.494444	0.372115	0.494141	0.493723
1890	0.588235	0.426667	0.560976	0.483871	0.410959	0.494444	0.372115	0.494141	0.493723
1895	0.588235	0.426667	0.560976	0.483871	0.410959	0.494444	0.372115	0.494141	0.493723
1900	0.588235	0.426667	0.560976	0.483871	0.410959	0.494444	0.372115	0.494141	0.493723
1905	0.567164	0.426667	0.560976	0.47619	0.410959	0.488889	0.365004	0.488391	0.489048
1910	0.567164	0.426667	0.560976	0.47619	0.410959	0.488889	0.365004	0.488391	0.489048
1915	0.567164	0.426667	0.560976	0.47619	0.410959	0.488889	0.365004	0.488391	0.489048
1920	0.567164	0.426667	0.560976	0.47619	0.410959	0.488889	0.365004	0.488391	0.489048
1925	0.567164	0.426667	0.560976	0.47619	0.410959	0.488889	0.365004	0.488391	0.489048
1930	0.567164	0.426667	0.560976	0.47619	0.410959	0.488889	0.365004	0.488391	0.489048
1935	0.567164	0.426667	0.560976	0.47619	0.410959	0.488889	0.365004	0.488391	0.489048
1940	0.567164	0.426667	0.560976	0.47619	0.410959	0.488889	0.365004	0.488391	0.489048
1945	0.567164	0.426667	0.560976	0.47619	0.410959	0.488889	0.365004	0.488391	0.489048
1950	0.567164	0.426667	0.560976	0.47619	0.410959	0.488889	0.365004	0.488391	0.489048
1955	0.567164	0.426667	0.560976	0.47619	0.410959	0.488889	0.365004	0.488391	0.489048
1960	0.567164	0.426667	0.560976	0.47619	0.410959	0.488889	0.365004	0.488391	0.489048
1965	0.567164	0.426667	0.560976	0.47619	0.410959	0.488889	0.365004	0.488391	0.489048
1970	0.567164	0.426667	0.560976	0.47619	0.410959	0.488889	0.365004	0.488391	0.489048
1975	0.567164	0.426667	0.560976	0.47619	0.410959	0.488889	0.365004	0.488391	0.489048
1980	0.567164	0.426667	0.560976	0.47619	0.410959	0.488889	0.365004	0.488391	0.489048
1985	0.567164	0.426667	0.536585	0.47619	0.410959	0.483333	0.358018	0.483513	0.482679
1990	0.529412	0.426667	0.54321	0.492308	0.450704	0.488889	0.366698	0.48846	0.490066
1995	0.647887	0.465753	0.506024	0.52459	0.472222	0.522222	0.407357	0.523295	0.516892
2000	0.647887	0.465753	0.506024	0.52459	0.472222	0.522222	0.407357	0.523295	0.516892

## Sheet: Bayes
Number of features	Pre-vaccination	ChAdOx1-Onset	MenACWY-Onset	ChAdOx1-7D	MenACWY-7D	ACC	MCC	Macro F1	Weighted F1
5	0.512195	0.190476	0.580645	0.380952	0.475	0.461111	0.331179	0.427854	0.44074
10	0.550725	0.392157	0.619048	0.298507	0.426966	0.466667	0.334511	0.457481	0.469268
15	0.56	0.408163	0.666667	0.467532	0.376812	0.511111	0.397888	0.495835	0.502878
20	0.621622	0.474576	0.658824	0.47619	0.582278	0.572222	0.468581	0.562698	0.571177
25	0.649351	0.407407	0.666667	0.483871	0.575	0.572222	0.469469	0.556459	0.565
30	0.675676	0.428571	0.651163	0.53125	0.575	0.583333	0.482544	0.572332	0.57697
35	0.676056	0.436364	0.643678	0.529412	0.582278	0.583333	0.48216	0.573558	0.577857
40	0.630137	0.444444	0.643678	0.461538	0.567901	0.561111	0.454035	0.54954	0.557353
45	0.666667	0.490566	0.636364	0.5	0.585366	0.583333	0.481024	0.575792	0.580173
50	0.637681	0.470588	0.636364	0.457143	0.609756	0.572222	0.467948	0.562306	0.570253
55	0.647059	0.528302	0.636364	0.492754	0.609756	0.588889	0.487987	0.582847	0.58828
60	0.666667	0.5	0.629213	0.529412	0.609756	0.594444	0.494946	0.58701	0.590493
65	0.656716	0.481481	0.636364	0.507463	0.595238	0.583333	0.479765	0.575452	0.580397
70	0.637681	0.472727	0.636364	0.515152	0.609756	0.583333	0.48019	0.574336	0.580313
75	0.656716	0.444444	0.629213	0.567164	0.60241	0.588889	0.48653	0.57999	0.583323
80	0.656716	0.428571	0.643678	0.575758	0.619048	0.594444	0.493594	0.584754	0.589412
85	0.647059	0.45283	0.659091	0.545455	0.588235	0.588889	0.486986	0.578534	0.584259
90	0.656716	0.461538	0.666667	0.470588	0.578313	0.577778	0.472804	0.566765	0.574652
95	0.656716	0.45283	0.666667	0.507463	0.578313	0.583333	0.479378	0.572398	0.579201
100	0.656716	0.461538	0.659341	0.484848	0.595238	0.583333	0.478965	0.571536	0.578971
105	0.666667	0.45283	0.651685	0.507463	0.588235	0.583333	0.479257	0.573376	0.579153
110	0.666667	0.423077	0.644444	0.5	0.571429	0.572222	0.465398	0.561123	0.566735
115	0.626866	0.423077	0.644444	0.484848	0.564706	0.561111	0.451071	0.548788	0.556266
120	0.626866	0.45283	0.666667	0.484848	0.571429	0.572222	0.46501	0.560528	0.569055
125	0.617647	0.45283	0.674157	0.492308	0.588235	0.577778	0.472383	0.565036	0.574597
130	0.647059	0.45283	0.674157	0.515152	0.619048	0.594444	0.493738	0.581649	0.590161
135	0.626866	0.45283	0.674157	0.515152	0.611765	0.588889	0.48634	0.576154	0.585249
140	0.647059	0.45283	0.666667	0.492308	0.595238	0.583333	0.479157	0.57082	0.578975
145	0.647059	0.490566	0.674157	0.5	0.609756	0.594444	0.494403	0.584308	0.592438
150	0.617647	0.490566	0.674157	0.507463	0.60241	0.588889	0.487028	0.578449	0.58727
155	0.617647	0.490566	0.674157	0.507463	0.60241	0.588889	0.487028	0.578449	0.58727
160	0.617647	0.461538	0.666667	0.5	0.609756	0.583333	0.480245	0.571122	0.580421
165	0.637681	0.431373	0.659341	0.492308	0.595238	0.577778	0.472573	0.563188	0.571617
170	0.617647	0.431373	0.659341	0.477612	0.60241	0.572222	0.465742	0.557676	0.567573
175	0.608696	0.431373	0.659341	0.477612	0.609756	0.572222	0.466175	0.557355	0.567805
180	0.608696	0.490566	0.674157	0.492308	0.595238	0.583333	0.479803	0.572193	0.581668
185	0.608696	0.490566	0.674157	0.484848	0.60241	0.583333	0.480101	0.572135	0.582058
190	0.628571	0.490566	0.674157	0.5	0.595238	0.588889	0.486982	0.577707	0.586152
195	0.608696	0.490566	0.674157	0.492308	0.595238	0.583333	0.479803	0.572193	0.581668
200	0.617647	0.490566	0.688889	0.461538	0.595238	0.583333	0.479157	0.570776	0.581829
205	0.617647	0.490566	0.674157	0.461538	0.588235	0.577778	0.472383	0.566429	0.576387
210	0.617647	0.490566	0.674157	0.461538	0.588235	0.577778	0.472383	0.566429	0.576387
215	0.617647	0.490566	0.688889	0.461538	0.595238	0.583333	0.479157	0.570776	0.581829
220	0.617647	0.490566	0.703297	0.461538	0.60241	0.588889	0.485968	0.575092	0.587224
225	0.628571	0.490566	0.703297	0.47619	0.60241	0.594444	0.493304	0.580207	0.591426
230	0.608696	0.490566	0.703297	0.461538	0.609756	0.588889	0.486398	0.574771	0.587455
235	0.628571	0.490566	0.703297	0.46875	0.609756	0.594444	0.493579	0.580188	0.591859
240	0.628571	0.481481	0.688889	0.46875	0.609756	0.588889	0.48666	0.57549	0.586432
245	0.617647	0.481481	0.688889	0.484848	0.609756	0.588889	0.486392	0.576524	0.587355
250	0.637681	0.481481	0.688889	0.492308	0.609756	0.594444	0.493527	0.582023	0.591826
255	0.628571	0.481481	0.674157	0.46875	0.60241	0.583333	0.479854	0.571074	0.580912
260	0.608696	0.490566	0.674157	0.46875	0.611765	0.583333	0.479543	0.570787	0.581506
265	0.617647	0.490566	0.674157	0.454545	0.595238	0.577778	0.472665	0.566431	0.576816
270	0.656716	0.490566	0.674157	0.5	0.60241	0.594444	0.493993	0.58477	0.59232
275	0.656716	0.490566	0.674157	0.5	0.60241	0.594444	0.493993	0.58477	0.59232
280	0.676471	0.490566	0.674157	0.484848	0.595238	0.594444	0.493738	0.584256	0.591344
285	0.676471	0.490566	0.674157	0.484848	0.595238	0.594444	0.493738	0.584256	0.591344
290	0.676471	0.490566	0.674157	0.484848	0.595238	0.594444	0.493738	0.584256	0.591344
295	0.637681	0.481481	0.659091	0.461538	0.595238	0.577778	0.472936	0.567006	0.57561
300	0.647059	0.481481	0.659091	0.461538	0.588235	0.577778	0.472541	0.567481	0.575526
305	0.647059	0.472727	0.658824	0.461538	0.597701	0.577778	0.473426	0.56757	0.576007
310	0.657143	0.472727	0.658824	0.459016	0.606742	0.583333	0.480454	0.57089	0.579271
315	0.657143	0.481481	0.651163	0.466667	0.622222	0.588889	0.487176	0.575735	0.583677
320	0.657143	0.481481	0.651163	0.466667	0.622222	0.588889	0.487176	0.575735	0.583677
325	0.657143	0.472727	0.651163	0.474576	0.6	0.583333	0.479868	0.571122	0.578328
330	0.657143	0.5	0.666667	0.466667	0.622222	0.594444	0.49469	0.58254	0.59112
335	0.657143	0.509091	0.682353	0.459016	0.606742	0.594444	0.494515	0.582869	0.592081
340	0.637681	0.5	0.658824	0.451613	0.590909	0.577778	0.473067	0.567805	0.576295
345	0.637681	0.5	0.658824	0.451613	0.590909	0.577778	0.473067	0.567805	0.576295
350	0.637681	0.509091	0.674419	0.451613	0.590909	0.583333	0.479842	0.572743	0.582034
355	0.637681	0.509091	0.674419	0.483871	0.590909	0.588889	0.486868	0.579194	0.58741
360	0.637681	0.509091	0.674419	0.483871	0.590909	0.588889	0.486868	0.579194	0.58741
365	0.637681	0.5	0.658824	0.483871	0.590909	0.583333	0.480088	0.574257	0.581671
370	0.637681	0.509091	0.674419	0.537313	0.60241	0.6	0.502084	0.592183	0.598937
375	0.637681	0.509091	0.674419	0.537313	0.60241	0.6	0.502084	0.592183	0.598937
380	0.657143	0.509091	0.674419	0.545455	0.60241	0.605556	0.509214	0.597703	0.603429
385	0.666667	0.509091	0.674419	0.537313	0.60241	0.605556	0.509096	0.59798	0.603607
390	0.666667	0.509091	0.674419	0.537313	0.60241	0.605556	0.509096	0.59798	0.603607
395	0.666667	0.5	0.658824	0.515152	0.595238	0.594444	0.494996	0.587176	0.592541
400	0.666667	0.5	0.658824	0.507463	0.60241	0.594444	0.495309	0.587073	0.592893
405	0.666667	0.5	0.658824	0.492308	0.588235	0.588889	0.487711	0.581207	0.587138
410	0.647059	0.5	0.658824	0.492308	0.581395	0.583333	0.480326	0.575917	0.582421
415	0.647059	0.5	0.674419	0.492308	0.588235	0.588889	0.486991	0.580404	0.588051
420	0.626866	0.518519	0.666667	0.477612	0.588235	0.583333	0.480055	0.57558	0.58372
425	0.626866	0.518519	0.666667	0.477612	0.588235	0.583333	0.480055	0.57558	0.58372
430	0.626866	0.518519	0.666667	0.477612	0.588235	0.583333	0.480055	0.57558	0.58372
435	0.626866	0.509091	0.651163	0.477612	0.588235	0.577778	0.47325	0.570593	0.577943
440	0.626866	0.5	0.658824	0.477612	0.588235	0.577778	0.4735	0.570307	0.578277
445	0.626866	0.518519	0.651163	0.477612	0.581395	0.577778	0.473363	0.571111	0.578114
450	0.626866	0.528302	0.643678	0.477612	0.581395	0.577778	0.473168	0.571571	0.577953
455	0.626866	0.528302	0.643678	0.492754	0.595238	0.583333	0.480826	0.577367	0.58363
460	0.636364	0.528302	0.643678	0.485714	0.595238	0.583333	0.480825	0.577859	0.583987
465	0.636364	0.528302	0.643678	0.485714	0.595238	0.583333	0.480825	0.577859	0.583987
470	0.656716	0.518519	0.643678	0.485714	0.609756	0.588889	0.488132	0.582877	0.588779
475	0.656716	0.518519	0.643678	0.463768	0.60241	0.583333	0.480725	0.577018	0.583448
480	0.647059	0.528302	0.659091	0.492754	0.609756	0.594444	0.495008	0.587392	0.594214
485	0.647059	0.528302	0.659091	0.470588	0.60241	0.588889	0.487615	0.58149	0.588847
490	0.647059	0.528302	0.659091	0.484848	0.588235	0.588889	0.486986	0.581507	0.587995
495	0.647059	0.528302	0.659091	0.477612	0.595238	0.588889	0.487281	0.58146	0.588384
500	0.647059	0.528302	0.659091	0.477612	0.595238	0.588889	0.487281	0.58146	0.588384
505	0.656716	0.528302	0.659091	0.470588	0.595238	0.588889	0.487223	0.581987	0.588769
510	0.656716	0.528302	0.659091	0.470588	0.595238	0.588889	0.487223	0.581987	0.588769
515	0.666667	0.528302	0.659091	0.492754	0.595238	0.594444	0.494226	0.58841	0.594066
520	0.647059	0.528302	0.659091	0.477612	0.595238	0.588889	0.487281	0.58146	0.588384
525	0.647059	0.518519	0.651163	0.5	0.595238	0.588889	0.488071	0.582396	0.588251
530	0.647059	0.518519	0.651163	0.5	0.595238	0.588889	0.488071	0.582396	0.588251
535	0.647059	0.518519	0.651163	0.477612	0.588235	0.583333	0.480738	0.576517	0.582925
540	0.647059	0.518519	0.651163	0.477612	0.588235	0.583333	0.480738	0.576517	0.582925
545	0.647059	0.518519	0.651163	0.5	0.595238	0.588889	0.488071	0.582396	0.588251
550	0.647059	0.518519	0.651163	0.477612	0.588235	0.583333	0.480738	0.576517	0.582925
555	0.647059	0.518519	0.651163	0.477612	0.588235	0.583333	0.480738	0.576517	0.582925
560	0.656716	0.518519	0.651163	0.470588	0.588235	0.583333	0.48068	0.577044	0.58331
565	0.647059	0.518519	0.651163	0.477612	0.588235	0.583333	0.480738	0.576517	0.582925
570	0.647059	0.518519	0.666667	0.477612	0.595238	0.588889	0.487447	0.581019	0.588568
575	0.647059	0.518519	0.666667	0.477612	0.595238	0.588889	0.487447	0.581019	0.588568
580	0.647059	0.518519	0.651163	0.477612	0.588235	0.583333	0.480738	0.576517	0.582925
585	0.647059	0.518519	0.651163	0.477612	0.588235	0.583333	0.480738	0.576517	0.582925
590	0.647059	0.518519	0.658824	0.477612	0.604651	0.588889	0.488105	0.581333	0.588664
595	0.647059	0.518519	0.658824	0.477612	0.604651	0.588889	0.488105	0.581333	0.588664
600	0.637681	0.518519	0.658824	0.484848	0.604651	0.588889	0.488201	0.580905	0.58836
605	0.637681	0.518519	0.658824	0.484848	0.604651	0.588889	0.488201	0.580905	0.58836
610	0.637681	0.518519	0.658824	0.484848	0.604651	0.588889	0.488201	0.580905	0.58836
615	0.637681	0.518519	0.658824	0.484848	0.604651	0.588889	0.488201	0.580905	0.58836
620	0.637681	0.518519	0.658824	0.484848	0.604651	0.588889	0.488201	0.580905	0.58836
625	0.637681	0.518519	0.658824	0.484848	0.604651	0.588889	0.488201	0.580905	0.58836
630	0.637681	0.518519	0.658824	0.484848	0.604651	0.588889	0.488201	0.580905	0.58836
635	0.637681	0.518519	0.658824	0.484848	0.604651	0.588889	0.488201	0.580905	0.58836
640	0.637681	0.518519	0.658824	0.492308	0.597701	0.588889	0.487963	0.581006	0.58802
645	0.666667	0.518519	0.658824	0.484848	0.604651	0.594444	0.495222	0.586702	0.593029
650	0.666667	0.518519	0.658824	0.484848	0.604651	0.594444	0.495222	0.586702	0.593029
655	0.666667	0.518519	0.658824	0.484848	0.604651	0.594444	0.495222	0.586702	0.593029
660	0.666667	0.518519	0.658824	0.484848	0.604651	0.594444	0.495222	0.586702	0.593029
665	0.637681	0.518519	0.658824	0.484848	0.604651	0.588889	0.488201	0.580905	0.58836
670	0.647059	0.518519	0.658824	0.477612	0.604651	0.588889	0.488105	0.581333	0.588664
675	0.647059	0.518519	0.658824	0.477612	0.604651	0.588889	0.488105	0.581333	0.588664
680	0.647059	0.518519	0.658824	0.454545	0.597701	0.583333	0.480825	0.575329	0.583237
685	0.656716	0.518519	0.658824	0.447761	0.597701	0.583333	0.480748	0.575904	0.583662
690	0.656716	0.518519	0.658824	0.447761	0.597701	0.583333	0.480748	0.575904	0.583662
695	0.656716	0.518519	0.658824	0.447761	0.597701	0.583333	0.480748	0.575904	0.583662
700	0.656716	0.518519	0.658824	0.447761	0.597701	0.583333	0.480748	0.575904	0.583662
705	0.656716	0.518519	0.658824	0.447761	0.597701	0.583333	0.480748	0.575904	0.583662
710	0.636364	0.518519	0.658824	0.447761	0.613636	0.583333	0.480449	0.575021	0.584013
715	0.636364	0.518519	0.658824	0.441176	0.597701	0.577778	0.473687	0.570517	0.579286
720	0.636364	0.518519	0.658824	0.441176	0.597701	0.577778	0.473687	0.570517	0.579286
725	0.646154	0.518519	0.658824	0.470588	0.590909	0.583333	0.480429	0.576999	0.584218
730	0.646154	0.518519	0.658824	0.477612	0.606742	0.588889	0.487215	0.58157	0.588995
735	0.646154	0.518519	0.658824	0.477612	0.606742	0.588889	0.487215	0.58157	0.588995
740	0.646154	0.518519	0.658824	0.477612	0.606742	0.588889	0.487215	0.58157	0.588995
745	0.646154	0.518519	0.658824	0.477612	0.606742	0.588889	0.487215	0.58157	0.588995
750	0.646154	0.518519	0.658824	0.477612	0.606742	0.588889	0.487215	0.58157	0.588995
755	0.666667	0.518519	0.658824	0.477612	0.613636	0.594444	0.494499	0.587051	0.59387
760	0.666667	0.518519	0.658824	0.477612	0.613636	0.594444	0.494499	0.587051	0.59387
765	0.666667	0.518519	0.658824	0.477612	0.613636	0.594444	0.494499	0.587051	0.59387
770	0.666667	0.518519	0.658824	0.477612	0.613636	0.594444	0.494499	0.587051	0.59387
775	0.666667	0.518519	0.658824	0.477612	0.613636	0.594444	0.494499	0.587051	0.59387
780	0.666667	0.518519	0.658824	0.477612	0.613636	0.594444	0.494499	0.587051	0.59387
785	0.666667	0.518519	0.658824	0.477612	0.613636	0.594444	0.494499	0.587051	0.59387
790	0.666667	0.518519	0.658824	0.477612	0.613636	0.594444	0.494499	0.587051	0.59387
795	0.666667	0.518519	0.658824	0.477612	0.613636	0.594444	0.494499	0.587051	0.59387
800	0.666667	0.518519	0.658824	0.477612	0.613636	0.594444	0.494499	0.587051	0.59387
805	0.666667	0.518519	0.658824	0.477612	0.613636	0.594444	0.494499	0.587051	0.59387
810	0.666667	0.518519	0.658824	0.477612	0.613636	0.594444	0.494499	0.587051	0.59387
815	0.666667	0.518519	0.658824	0.477612	0.613636	0.594444	0.494499	0.587051	0.59387
820	0.647059	0.518519	0.658824	0.484848	0.62069	0.594444	0.49487	0.585988	0.593524
825	0.647059	0.518519	0.658824	0.484848	0.62069	0.594444	0.49487	0.585988	0.593524
830	0.656716	0.518519	0.658824	0.507463	0.62069	0.6	0.501815	0.592442	0.598849
835	0.656716	0.518519	0.658824	0.507463	0.62069	0.6	0.501815	0.592442	0.598849
840	0.656716	0.518519	0.658824	0.507463	0.62069	0.6	0.501815	0.592442	0.598849
845	0.656716	0.518519	0.658824	0.484848	0.613636	0.594444	0.494557	0.586509	0.593473
850	0.656716	0.518519	0.658824	0.507463	0.62069	0.6	0.501815	0.592442	0.598849
855	0.656716	0.518519	0.658824	0.484848	0.613636	0.594444	0.494557	0.586509	0.593473
860	0.656716	0.509091	0.658824	0.5	0.629213	0.6	0.501016	0.590769	0.597818
865	0.656716	0.509091	0.658824	0.523077	0.636364	0.605556	0.508212	0.596814	0.603293
870	0.647059	0.518519	0.658824	0.492308	0.613636	0.594444	0.494654	0.586069	0.59316
875	0.647059	0.518519	0.658824	0.492308	0.613636	0.594444	0.494654	0.586069	0.59316
880	0.647059	0.518519	0.658824	0.492308	0.613636	0.594444	0.494654	0.586069	0.59316
885	0.647059	0.518519	0.658824	0.492308	0.613636	0.594444	0.494654	0.586069	0.59316
890	0.647059	0.518519	0.658824	0.492308	0.613636	0.594444	0.494654	0.586069	0.59316
895	0.647059	0.518519	0.658824	0.492308	0.613636	0.594444	0.494654	0.586069	0.59316
900	0.666667	0.518519	0.658824	0.477612	0.613636	0.594444	0.494499	0.587051	0.59387
905	0.666667	0.518519	0.658824	0.477612	0.613636	0.594444	0.494499	0.587051	0.59387
910	0.666667	0.518519	0.658824	0.477612	0.613636	0.594444	0.494499	0.587051	0.59387
915	0.666667	0.518519	0.658824	0.477612	0.613636	0.594444	0.494499	0.587051	0.59387
920	0.626866	0.518519	0.658824	0.545455	0.636364	0.605556	0.508607	0.597205	0.603941
925	0.647059	0.518519	0.658824	0.515152	0.62069	0.6	0.501893	0.592048	0.598574
930	0.626866	0.518519	0.658824	0.515152	0.613636	0.594444	0.494557	0.586599	0.593714
935	0.626866	0.528302	0.651163	0.537313	0.62069	0.6	0.501622	0.592867	0.598808
940	0.626866	0.528302	0.651163	0.537313	0.62069	0.6	0.501622	0.592867	0.598808
945	0.626866	0.518519	0.658824	0.537313	0.62069	0.6	0.501815	0.592442	0.599014
950	0.626866	0.518519	0.658824	0.537313	0.62069	0.6	0.501815	0.592442	0.599014
955	0.647059	0.518519	0.658824	0.537313	0.627907	0.605556	0.509166	0.597924	0.603912
960	0.647059	0.518519	0.658824	0.537313	0.627907	0.605556	0.509166	0.597924	0.603912
965	0.647059	0.528302	0.651163	0.537313	0.627907	0.605556	0.508978	0.598349	0.603705
970	0.666667	0.528302	0.651163	0.545455	0.627907	0.611111	0.516103	0.603899	0.608221
975	0.666667	0.528302	0.651163	0.545455	0.627907	0.611111	0.516103	0.603899	0.608221
980	0.666667	0.528302	0.651163	0.545455	0.627907	0.611111	0.516103	0.603899	0.608221
985	0.666667	0.528302	0.651163	0.545455	0.627907	0.611111	0.516103	0.603899	0.608221
990	0.647059	0.518519	0.658824	0.5	0.629213	0.6	0.501506	0.590723	0.59799
995	0.647059	0.518519	0.658824	0.5	0.629213	0.6	0.501506	0.590723	0.59799
1000	0.647059	0.518519	0.658824	0.5	0.629213	0.6	0.501506	0.590723	0.59799
1005	0.647059	0.518519	0.658824	0.5	0.629213	0.6	0.501506	0.590723	0.59799
1010	0.647059	0.518519	0.658824	0.5	0.629213	0.6	0.501506	0.590723	0.59799
1015	0.647059	0.518519	0.658824	0.5	0.629213	0.6	0.501506	0.590723	0.59799
1020	0.647059	0.518519	0.658824	0.5	0.629213	0.6	0.501506	0.590723	0.59799
1025	0.647059	0.518519	0.658824	0.5	0.629213	0.6	0.501506	0.590723	0.59799
1030	0.647059	0.518519	0.658824	0.5	0.629213	0.6	0.501506	0.590723	0.59799
1035	0.647059	0.518519	0.658824	0.5	0.629213	0.6	0.501506	0.590723	0.59799
1040	0.647059	0.518519	0.658824	0.5	0.629213	0.6	0.501506	0.590723	0.59799
1045	0.647059	0.518519	0.658824	0.507937	0.622222	0.6	0.501371	0.590912	0.597721
1050	0.647059	0.518519	0.658824	0.507937	0.622222	0.6	0.501371	0.590912	0.597721
1055	0.637681	0.518519	0.658824	0.483871	0.622222	0.594444	0.494512	0.584223	0.592199
1060	0.637681	0.518519	0.658824	0.483871	0.622222	0.594444	0.494512	0.584223	0.592199
1065	0.637681	0.518519	0.658824	0.483871	0.622222	0.594444	0.494512	0.584223	0.592199
1070	0.637681	0.518519	0.658824	0.507937	0.629213	0.6	0.501662	0.590435	0.597802
1075	0.647059	0.518519	0.658824	0.53125	0.629213	0.605556	0.508535	0.596973	0.603199
1080	0.647059	0.518519	0.658824	0.53125	0.629213	0.605556	0.508535	0.596973	0.603199
1085	0.647059	0.518519	0.658824	0.53125	0.629213	0.605556	0.508535	0.596973	0.603199
1090	0.647059	0.518519	0.658824	0.53125	0.629213	0.605556	0.508535	0.596973	0.603199
1095	0.647059	0.518519	0.658824	0.53125	0.629213	0.605556	0.508535	0.596973	0.603199
1100	0.647059	0.518519	0.658824	0.53125	0.629213	0.605556	0.508535	0.596973	0.603199
1105	0.647059	0.518519	0.658824	0.53125	0.629213	0.605556	0.508535	0.596973	0.603199
1110	0.648649	0.509091	0.666667	0.472727	0.608696	0.594444	0.496287	0.581166	0.589347
1115	0.648649	0.509091	0.666667	0.472727	0.608696	0.594444	0.496287	0.581166	0.589347
1120	0.630137	0.509091	0.666667	0.464286	0.608696	0.588889	0.488818	0.575775	0.584958
1125	0.630137	0.509091	0.666667	0.464286	0.608696	0.588889	0.488818	0.575775	0.584958
1130	0.630137	0.509091	0.666667	0.491228	0.615385	0.594444	0.495837	0.582501	0.590972
1135	0.630137	0.509091	0.666667	0.491228	0.615385	0.594444	0.495837	0.582501	0.590972
1140	0.630137	0.509091	0.666667	0.491228	0.615385	0.594444	0.495837	0.582501	0.590972
1145	0.630137	0.509091	0.666667	0.491228	0.615385	0.594444	0.495837	0.582501	0.590972
1150	0.630137	0.509091	0.666667	0.464286	0.608696	0.588889	0.488818	0.575775	0.584958
1155	0.630137	0.509091	0.666667	0.464286	0.608696	0.588889	0.488818	0.575775	0.584958
1160	0.630137	0.509091	0.666667	0.464286	0.608696	0.588889	0.488818	0.575775	0.584958
1165	0.630137	0.509091	0.666667	0.464286	0.608696	0.588889	0.488818	0.575775	0.584958
1170	0.630137	0.509091	0.666667	0.464286	0.608696	0.588889	0.488818	0.575775	0.584958
1175	0.630137	0.509091	0.666667	0.491228	0.615385	0.594444	0.495837	0.582501	0.590972
1180	0.630137	0.509091	0.666667	0.491228	0.615385	0.594444	0.495837	0.582501	0.590972
1185	0.630137	0.518519	0.666667	0.491228	0.608696	0.594444	0.496091	0.583049	0.591177
1190	0.630137	0.518519	0.666667	0.491228	0.608696	0.594444	0.496091	0.583049	0.591177
1195	0.630137	0.518519	0.666667	0.491228	0.608696	0.594444	0.496091	0.583049	0.591177
1200	0.630137	0.518519	0.666667	0.491228	0.608696	0.594444	0.496091	0.583049	0.591177
1205	0.630137	0.518519	0.666667	0.491228	0.608696	0.594444	0.496091	0.583049	0.591177
1210	0.630137	0.518519	0.666667	0.491228	0.608696	0.594444	0.496091	0.583049	0.591177
1215	0.630137	0.518519	0.666667	0.491228	0.608696	0.594444	0.496091	0.583049	0.591177
1220	0.611111	0.518519	0.666667	0.482759	0.608696	0.588889	0.488685	0.57755	0.5867
1225	0.611111	0.518519	0.666667	0.482759	0.608696	0.588889	0.488685	0.57755	0.5867
1230	0.611111	0.518519	0.666667	0.482759	0.608696	0.588889	0.488685	0.57755	0.5867
1235	0.611111	0.518519	0.666667	0.482759	0.608696	0.588889	0.488685	0.57755	0.5867
1240	0.611111	0.509091	0.666667	0.482759	0.615385	0.588889	0.48844	0.577002	0.586495
1245	0.611111	0.509091	0.666667	0.482759	0.615385	0.588889	0.48844	0.577002	0.586495
1250	0.611111	0.509091	0.666667	0.482759	0.615385	0.588889	0.48844	0.577002	0.586495
1255	0.611111	0.509091	0.666667	0.482759	0.615385	0.588889	0.48844	0.577002	0.586495
1260	0.611111	0.509091	0.666667	0.482759	0.615385	0.588889	0.48844	0.577002	0.586495
1265	0.611111	0.509091	0.666667	0.474576	0.622222	0.588889	0.488467	0.576733	0.586689
1270	0.611111	0.509091	0.666667	0.474576	0.622222	0.588889	0.488467	0.576733	0.586689
1275	0.611111	0.509091	0.666667	0.474576	0.622222	0.588889	0.488467	0.576733	0.586689
1280	0.611111	0.509091	0.666667	0.474576	0.622222	0.588889	0.488467	0.576733	0.586689
1285	0.611111	0.509091	0.666667	0.474576	0.622222	0.588889	0.488467	0.576733	0.586689
1290	0.611111	0.509091	0.666667	0.474576	0.622222	0.588889	0.488467	0.576733	0.586689
1295	0.611111	0.509091	0.666667	0.474576	0.622222	0.588889	0.488467	0.576733	0.586689
1300	0.611111	0.509091	0.666667	0.474576	0.622222	0.588889	0.488467	0.576733	0.586689
1305	0.611111	0.509091	0.666667	0.474576	0.622222	0.588889	0.488467	0.576733	0.586689
1310	0.611111	0.509091	0.666667	0.474576	0.622222	0.588889	0.488467	0.576733	0.586689
1315	0.611111	0.509091	0.666667	0.474576	0.622222	0.588889	0.488467	0.576733	0.586689
1320	0.611111	0.509091	0.666667	0.474576	0.622222	0.588889	0.488467	0.576733	0.586689
1325	0.611111	0.509091	0.666667	0.474576	0.622222	0.588889	0.488467	0.576733	0.586689
1330	0.611111	0.509091	0.666667	0.474576	0.622222	0.588889	0.488467	0.576733	0.586689
1335	0.611111	0.509091	0.666667	0.474576	0.622222	0.588889	0.488467	0.576733	0.586689
1340	0.611111	0.509091	0.666667	0.474576	0.622222	0.588889	0.488467	0.576733	0.586689
1345	0.611111	0.509091	0.666667	0.474576	0.622222	0.588889	0.488467	0.576733	0.586689
1350	0.611111	0.509091	0.666667	0.474576	0.622222	0.588889	0.488467	0.576733	0.586689
1355	0.611111	0.509091	0.666667	0.474576	0.622222	0.588889	0.488467	0.576733	0.586689
1360	0.611111	0.509091	0.666667	0.474576	0.622222	0.588889	0.488467	0.576733	0.586689
1365	0.611111	0.509091	0.666667	0.474576	0.622222	0.588889	0.488467	0.576733	0.586689
1370	0.611111	0.509091	0.666667	0.474576	0.622222	0.588889	0.488467	0.576733	0.586689
1375	0.611111	0.509091	0.666667	0.474576	0.622222	0.588889	0.488467	0.576733	0.586689
1380	0.611111	0.509091	0.666667	0.474576	0.622222	0.588889	0.488467	0.576733	0.586689
1385	0.611111	0.509091	0.666667	0.474576	0.622222	0.588889	0.488467	0.576733	0.586689
1390	0.611111	0.509091	0.666667	0.474576	0.622222	0.588889	0.488467	0.576733	0.586689
1395	0.611111	0.509091	0.666667	0.474576	0.622222	0.588889	0.488467	0.576733	0.586689
1400	0.611111	0.509091	0.666667	0.474576	0.622222	0.588889	0.488467	0.576733	0.586689
1405	0.611111	0.509091	0.666667	0.474576	0.622222	0.588889	0.488467	0.576733	0.586689
1410	0.611111	0.509091	0.666667	0.474576	0.622222	0.588889	0.488467	0.576733	0.586689
1415	0.611111	0.509091	0.666667	0.474576	0.622222	0.588889	0.488467	0.576733	0.586689
1420	0.611111	0.509091	0.666667	0.474576	0.622222	0.588889	0.488467	0.576733	0.586689
1425	0.611111	0.509091	0.666667	0.474576	0.622222	0.588889	0.488467	0.576733	0.586689
1430	0.611111	0.509091	0.666667	0.474576	0.622222	0.588889	0.488467	0.576733	0.586689
1435	0.611111	0.509091	0.666667	0.474576	0.622222	0.588889	0.488467	0.576733	0.586689
1440	0.611111	0.509091	0.666667	0.474576	0.622222	0.588889	0.488467	0.576733	0.586689
1445	0.611111	0.509091	0.666667	0.474576	0.622222	0.588889	0.488467	0.576733	0.586689
1450	0.611111	0.509091	0.666667	0.474576	0.622222	0.588889	0.488467	0.576733	0.586689
1455	0.611111	0.509091	0.666667	0.474576	0.622222	0.588889	0.488467	0.576733	0.586689
1460	0.611111	0.5	0.666667	0.482759	0.622222	0.588889	0.488234	0.576552	0.586386
1465	0.611111	0.5	0.666667	0.482759	0.622222	0.588889	0.488234	0.576552	0.586386
1470	0.611111	0.5	0.666667	0.482759	0.622222	0.588889	0.488234	0.576552	0.586386
1475	0.611111	0.5	0.666667	0.482759	0.622222	0.588889	0.488234	0.576552	0.586386
1480	0.611111	0.5	0.666667	0.482759	0.622222	0.588889	0.488234	0.576552	0.586386
1485	0.611111	0.5	0.666667	0.482759	0.622222	0.588889	0.488234	0.576552	0.586386
1490	0.611111	0.5	0.666667	0.482759	0.622222	0.588889	0.488234	0.576552	0.586386
1495	0.611111	0.5	0.666667	0.482759	0.622222	0.588889	0.488234	0.576552	0.586386
1500	0.611111	0.5	0.666667	0.482759	0.622222	0.588889	0.488234	0.576552	0.586386
1505	0.611111	0.5	0.666667	0.482759	0.622222	0.588889	0.488234	0.576552	0.586386
1510	0.611111	0.5	0.666667	0.482759	0.622222	0.588889	0.488234	0.576552	0.586386
1515	0.611111	0.5	0.666667	0.482759	0.622222	0.588889	0.488234	0.576552	0.586386
1520	0.611111	0.5	0.666667	0.482759	0.622222	0.588889	0.488234	0.576552	0.586386
1525	0.611111	0.5	0.666667	0.482759	0.622222	0.588889	0.488234	0.576552	0.586386
1530	0.611111	0.5	0.666667	0.482759	0.622222	0.588889	0.488234	0.576552	0.586386
1535	0.611111	0.5	0.666667	0.482759	0.622222	0.588889	0.488234	0.576552	0.586386
1540	0.611111	0.5	0.666667	0.482759	0.622222	0.588889	0.488234	0.576552	0.586386
1545	0.611111	0.5	0.666667	0.482759	0.622222	0.588889	0.488234	0.576552	0.586386
1550	0.611111	0.5	0.666667	0.482759	0.622222	0.588889	0.488234	0.576552	0.586386
1555	0.611111	0.5	0.666667	0.482759	0.622222	0.588889	0.488234	0.576552	0.586386
1560	0.611111	0.5	0.666667	0.482759	0.622222	0.588889	0.488234	0.576552	0.586386
1565	0.611111	0.5	0.666667	0.482759	0.622222	0.588889	0.488234	0.576552	0.586386
1570	0.611111	0.5	0.666667	0.482759	0.622222	0.588889	0.488234	0.576552	0.586386
1575	0.611111	0.5	0.666667	0.482759	0.622222	0.588889	0.488234	0.576552	0.586386
1580	0.611111	0.5	0.666667	0.482759	0.622222	0.588889	0.488234	0.576552	0.586386
1585	0.611111	0.5	0.666667	0.482759	0.622222	0.588889	0.488234	0.576552	0.586386
1590	0.611111	0.5	0.666667	0.482759	0.622222	0.588889	0.488234	0.576552	0.586386
1595	0.611111	0.5	0.666667	0.482759	0.622222	0.588889	0.488234	0.576552	0.586386
1600	0.611111	0.5	0.666667	0.482759	0.622222	0.588889	0.488234	0.576552	0.586386
1605	0.611111	0.5	0.666667	0.482759	0.622222	0.588889	0.488234	0.576552	0.586386
1610	0.611111	0.5	0.666667	0.482759	0.622222	0.588889	0.488234	0.576552	0.586386
1615	0.611111	0.5	0.666667	0.482759	0.622222	0.588889	0.488234	0.576552	0.586386
1620	0.611111	0.5	0.666667	0.482759	0.622222	0.588889	0.488234	0.576552	0.586386
1625	0.611111	0.5	0.666667	0.482759	0.622222	0.588889	0.488234	0.576552	0.586386
1630	0.611111	0.5	0.666667	0.482759	0.622222	0.588889	0.488234	0.576552	0.586386
1635	0.611111	0.5	0.666667	0.482759	0.622222	0.588889	0.488234	0.576552	0.586386
1640	0.611111	0.5	0.666667	0.482759	0.622222	0.588889	0.488234	0.576552	0.586386
1645	0.619718	0.5	0.666667	0.508475	0.622222	0.594444	0.494962	0.583416	0.592058
1650	0.619718	0.5	0.666667	0.508475	0.622222	0.594444	0.494962	0.583416	0.592058
1655	0.619718	0.5	0.666667	0.508475	0.622222	0.594444	0.494962	0.583416	0.592058
1660	0.619718	0.5	0.666667	0.508475	0.622222	0.594444	0.494962	0.583416	0.592058
1665	0.619718	0.5	0.666667	0.517241	0.615385	0.594444	0.49494	0.583802	0.591962
1670	0.611111	0.5	0.666667	0.491228	0.615385	0.588889	0.488226	0.576878	0.58624
1675	0.611111	0.509091	0.666667	0.491228	0.608696	0.588889	0.488451	0.577358	0.586383
1680	0.611111	0.509091	0.666667	0.491228	0.608696	0.588889	0.488451	0.577358	0.586383
1685	0.611111	0.509091	0.666667	0.491228	0.608696	0.588889	0.488451	0.577358	0.586383
1690	0.591549	0.509091	0.666667	0.491228	0.602151	0.583333	0.4811	0.572137	0.58174
1695	0.591549	0.509091	0.666667	0.491228	0.602151	0.583333	0.4811	0.572137	0.58174
1700	0.591549	0.509091	0.666667	0.491228	0.602151	0.583333	0.4811	0.572137	0.58174
1705	0.591549	0.509091	0.666667	0.491228	0.602151	0.583333	0.4811	0.572137	0.58174
1710	0.591549	0.5	0.666667	0.491228	0.608696	0.583333	0.480863	0.571628	0.581565
1715	0.591549	0.509091	0.666667	0.491228	0.602151	0.583333	0.4811	0.572137	0.58174
1720	0.591549	0.509091	0.666667	0.491228	0.602151	0.583333	0.4811	0.572137	0.58174
1725	0.591549	0.509091	0.666667	0.491228	0.602151	0.583333	0.4811	0.572137	0.58174
1730	0.611111	0.509091	0.666667	0.491228	0.608696	0.588889	0.488451	0.577358	0.586383
1735	0.591549	0.509091	0.666667	0.491228	0.602151	0.583333	0.4811	0.572137	0.58174
1740	0.591549	0.509091	0.666667	0.491228	0.602151	0.583333	0.4811	0.572137	0.58174
1745	0.591549	0.509091	0.666667	0.491228	0.602151	0.583333	0.4811	0.572137	0.58174
1750	0.591549	0.509091	0.666667	0.491228	0.602151	0.583333	0.4811	0.572137	0.58174
1755	0.591549	0.509091	0.666667	0.491228	0.602151	0.583333	0.4811	0.572137	0.58174
1760	0.591549	0.509091	0.666667	0.491228	0.602151	0.583333	0.4811	0.572137	0.58174
1765	0.591549	0.509091	0.666667	0.491228	0.602151	0.583333	0.4811	0.572137	0.58174
1770	0.591549	0.509091	0.666667	0.491228	0.602151	0.583333	0.4811	0.572137	0.58174
1775	0.591549	0.509091	0.666667	0.491228	0.602151	0.583333	0.4811	0.572137	0.58174
1780	0.591549	0.509091	0.666667	0.491228	0.602151	0.583333	0.4811	0.572137	0.58174
1785	0.591549	0.509091	0.666667	0.491228	0.602151	0.583333	0.4811	0.572137	0.58174
1790	0.591549	0.535714	0.666667	0.491228	0.608696	0.588889	0.48791	0.578771	0.588112
1795	0.591549	0.535714	0.666667	0.491228	0.608696	0.588889	0.48791	0.578771	0.588112
1800	0.591549	0.535714	0.666667	0.491228	0.608696	0.588889	0.48791	0.578771	0.588112
1805	0.591549	0.535714	0.666667	0.491228	0.608696	0.588889	0.48791	0.578771	0.588112
1810	0.591549	0.535714	0.666667	0.491228	0.608696	0.588889	0.48791	0.578771	0.588112
1815	0.611111	0.535714	0.666667	0.491228	0.615385	0.594444	0.495271	0.584021	0.592787
1820	0.591549	0.535714	0.666667	0.491228	0.608696	0.588889	0.48791	0.578771	0.588112
1825	0.611111	0.535714	0.666667	0.491228	0.615385	0.594444	0.495271	0.584021	0.592787
1830	0.611111	0.535714	0.666667	0.491228	0.615385	0.594444	0.495271	0.584021	0.592787
1835	0.611111	0.535714	0.666667	0.491228	0.615385	0.594444	0.495271	0.584021	0.592787
1840	0.611111	0.535714	0.666667	0.491228	0.615385	0.594444	0.495271	0.584021	0.592787
1845	0.611111	0.535714	0.666667	0.491228	0.615385	0.594444	0.495271	0.584021	0.592787
1850	0.611111	0.535714	0.666667	0.491228	0.615385	0.594444	0.495271	0.584021	0.592787
1855	0.611111	0.535714	0.666667	0.491228	0.615385	0.594444	0.495271	0.584021	0.592787
1860	0.611111	0.535714	0.666667	0.491228	0.615385	0.594444	0.495271	0.584021	0.592787
1865	0.611111	0.535714	0.666667	0.491228	0.615385	0.594444	0.495271	0.584021	0.592787
1870	0.611111	0.535714	0.666667	0.491228	0.615385	0.594444	0.495271	0.584021	0.592787
1875	0.611111	0.535714	0.666667	0.491228	0.615385	0.594444	0.495271	0.584021	0.592787
1880	0.611111	0.535714	0.666667	0.491228	0.615385	0.594444	0.495271	0.584021	0.592787
1885	0.611111	0.535714	0.666667	0.491228	0.615385	0.594444	0.495271	0.584021	0.592787
1890	0.611111	0.535714	0.666667	0.491228	0.615385	0.594444	0.495271	0.584021	0.592787
1895	0.611111	0.535714	0.666667	0.491228	0.615385	0.594444	0.495271	0.584021	0.592787
1900	0.611111	0.535714	0.666667	0.491228	0.615385	0.594444	0.495271	0.584021	0.592787
1905	0.611111	0.535714	0.666667	0.491228	0.615385	0.594444	0.495271	0.584021	0.592787
1910	0.611111	0.535714	0.666667	0.491228	0.615385	0.594444	0.495271	0.584021	0.592787
1915	0.611111	0.535714	0.666667	0.491228	0.615385	0.594444	0.495271	0.584021	0.592787
1920	0.611111	0.535714	0.666667	0.491228	0.615385	0.594444	0.495271	0.584021	0.592787
1925	0.611111	0.535714	0.666667	0.491228	0.615385	0.594444	0.495271	0.584021	0.592787
1930	0.611111	0.535714	0.666667	0.491228	0.615385	0.594444	0.495271	0.584021	0.592787
1935	0.611111	0.535714	0.666667	0.491228	0.615385	0.594444	0.495271	0.584021	0.592787
1940	0.611111	0.526316	0.650602	0.491228	0.615385	0.588889	0.488524	0.578928	0.58687
1945	0.611111	0.526316	0.650602	0.491228	0.615385	0.588889	0.488524	0.578928	0.58687
1950	0.611111	0.526316	0.650602	0.491228	0.615385	0.588889	0.488524	0.578928	0.58687
1955	0.611111	0.526316	0.650602	0.491228	0.615385	0.588889	0.488524	0.578928	0.58687
1960	0.611111	0.526316	0.650602	0.491228	0.615385	0.588889	0.488524	0.578928	0.58687
1965	0.611111	0.526316	0.650602	0.491228	0.615385	0.588889	0.488524	0.578928	0.58687
1970	0.611111	0.526316	0.650602	0.491228	0.615385	0.588889	0.488524	0.578928	0.58687
1975	0.619718	0.526316	0.650602	0.482759	0.615385	0.588889	0.488198	0.578956	0.586845
1980	0.619718	0.526316	0.650602	0.482759	0.615385	0.588889	0.488198	0.578956	0.586845
1985	0.619718	0.526316	0.650602	0.482759	0.615385	0.588889	0.488198	0.578956	0.586845
1990	0.619718	0.526316	0.650602	0.482759	0.615385	0.588889	0.488198	0.578956	0.586845
1995	0.619718	0.526316	0.650602	0.482759	0.615385	0.588889	0.488198	0.578956	0.586845
2000	0.619718	0.526316	0.650602	0.482759	0.615385	0.588889	0.488198	0.578956	0.586845

## Sheet: Ridge
Number of features	Pre-vaccination	ChAdOx1-Onset	MenACWY-Onset	ChAdOx1-7D	MenACWY-7D	ACC	MCC	Macro F1	Weighted F1
5	0.481013	0.097561	0.66	0.122449	0.505495	0.444444	0.304076	0.373303	0.403265
10	0.588235	0.170213	0.631579	0.333333	0.466667	0.472222	0.336601	0.438005	0.452741
15	0.615385	0.407407	0.705882	0.366197	0.494118	0.527778	0.411178	0.517798	0.531732
20	0.5625	0.508475	0.707317	0.410959	0.560976	0.555556	0.44769	0.550045	0.564805
25	0.550725	0.451613	0.658537	0.451613	0.564706	0.544444	0.431998	0.535439	0.547371
30	0.507463	0.428571	0.641975	0.393443	0.54321	0.511111	0.390653	0.502932	0.517261
35	0.521739	0.454545	0.625	0.46875	0.567901	0.533333	0.419822	0.527587	0.538066
40	0.567164	0.419355	0.54321	0.571429	0.625	0.55	0.441168	0.545231	0.547696
45	0.575758	0.459016	0.531646	0.527778	0.609756	0.544444	0.43523	0.540791	0.542584
50	0.608696	0.447761	0.519481	0.553846	0.658537	0.561111	0.456425	0.557664	0.558107
55	0.575758	0.369231	0.519481	0.545455	0.604651	0.527778	0.413322	0.522915	0.524731
60	0.606061	0.470588	0.481013	0.558824	0.531646	0.527778	0.413778	0.529626	0.52375
65	0.571429	0.5	0.5	0.615385	0.6	0.555556	0.444755	0.557363	0.553516
70	0.65625	0.424242	0.467532	0.619718	0.634146	0.561111	0.456471	0.560378	0.553316
75	0.666667	0.485714	0.441558	0.628571	0.650602	0.572222	0.469566	0.574623	0.564706
80	0.6	0.394366	0.415584	0.606061	0.604651	0.522222	0.405489	0.524132	0.516217
85	0.603774	0.378378	0.421053	0.571429	0.597701	0.511111	0.392542	0.514467	0.507967
90	0.707692	0.415584	0.384615	0.466667	0.625	0.516667	0.399799	0.519912	0.510774
95	0.666667	0.4	0.4	0.52459	0.626506	0.522222	0.407987	0.523553	0.515321
100	0.625	0.478873	0.410256	0.526316	0.6	0.527778	0.411341	0.528089	0.519996
105	0.590164	0.494118	0.5	0.491228	0.592593	0.533333	0.422925	0.53362	0.533077
110	0.646154	0.493151	0.531646	0.571429	0.5	0.544444	0.433873	0.548476	0.542459
115	0.69697	0.513514	0.475	0.557377	0.531646	0.55	0.440665	0.554901	0.544455
120	0.603175	0.486486	0.444444	0.53125	0.487179	0.505556	0.384239	0.510507	0.501927
125	0.608696	0.589744	0.447368	0.622951	0.552632	0.561111	0.459167	0.564278	0.552702
130	0.542857	0.575342	0.383562	0.606061	0.564103	0.533333	0.425668	0.534385	0.522592
135	0.575758	0.564103	0.361111	0.558824	0.552632	0.522222	0.412983	0.522485	0.509484
140	0.625	0.512821	0.394366	0.542857	0.597403	0.533333	0.427431	0.534489	0.524236
145	0.637681	0.533333	0.366197	0.526316	0.637681	0.538889	0.439424	0.540242	0.529102
150	0.647059	0.426667	0.342857	0.5	0.56	0.494444	0.380478	0.495317	0.482883
155	0.584615	0.438356	0.333333	0.48	0.48	0.461111	0.336993	0.463261	0.450924
160	0.567568	0.411765	0.361111	0.586667	0.507042	0.488889	0.37539	0.48683	0.474492
165	0.597015	0.444444	0.273973	0.582278	0.463768	0.472222	0.353963	0.472296	0.451887
170	0.575758	0.486486	0.342857	0.571429	0.520548	0.5	0.388976	0.499416	0.485281
175	0.550725	0.485714	0.309859	0.648649	0.552632	0.511111	0.400825	0.509516	0.492668
180	0.575758	0.48	0.309859	0.630137	0.506667	0.5	0.386598	0.500484	0.482099
185	0.588235	0.5	0.289855	0.638889	0.56	0.516667	0.409387	0.515396	0.496159
190	0.588235	0.512821	0.328358	0.621622	0.657534	0.544444	0.447574	0.541714	0.527902
195	0.597015	0.493506	0.318841	0.630137	0.567568	0.522222	0.416904	0.521413	0.504217
200	0.558824	0.540541	0.25	0.605263	0.457143	0.483333	0.367748	0.482354	0.459414
205	0.625	0.540541	0.368421	0.621622	0.583333	0.544444	0.440081	0.547783	0.532466
210	0.588235	0.571429	0.361111	0.605263	0.702703	0.566667	0.471184	0.565748	0.554761
215	0.588235	0.535211	0.314286	0.625	0.619718	0.538889	0.440123	0.53649	0.520282
220	0.617647	0.518519	0.290323	0.597403	0.638889	0.538889	0.446699	0.532556	0.51547
225	0.666667	0.533333	0.34375	0.541176	0.6	0.538889	0.447461	0.536985	0.521805
230	0.676923	0.525	0.258065	0.567901	0.611111	0.533333	0.44025	0.5278	0.506541
235	0.709677	0.545455	0.28125	0.547619	0.60274	0.538889	0.445466	0.537348	0.516335
240	0.666667	0.56338	0.352941	0.511628	0.57971	0.533333	0.437608	0.534865	0.520167
245	0.705882	0.575758	0.382353	0.516854	0.608696	0.555556	0.467883	0.557908	0.543907
250	0.676471	0.567164	0.358209	0.516854	0.57971	0.538889	0.447391	0.539682	0.524687
255	0.69697	0.57971	0.333333	0.5	0.591549	0.538889	0.446415	0.540312	0.523682
260	0.716418	0.571429	0.338462	0.511628	0.583333	0.544444	0.453156	0.544254	0.526703
265	0.724638	0.571429	0.276923	0.505747	0.550725	0.527778	0.434085	0.525892	0.503551
270	0.757576	0.60274	0.463768	0.52381	0.617647	0.588889	0.507095	0.593108	0.581639
275	0.761905	0.613333	0.422535	0.531646	0.638889	0.588889	0.50131	0.593662	0.579657
280	0.685714	0.575342	0.371429	0.578947	0.619718	0.566667	0.474501	0.56623	0.550589
285	0.716418	0.575342	0.366197	0.571429	0.638889	0.572222	0.479977	0.573655	0.557283
290	0.735294	0.647887	0.388889	0.55	0.666667	0.594444	0.509786	0.597747	0.582305
295	0.704225	0.628571	0.347826	0.552632	0.621622	0.572222	0.481253	0.570975	0.553215
300	0.694444	0.6	0.342857	0.575342	0.64	0.572222	0.479543	0.570529	0.553075
305	0.684932	0.695652	0.371429	0.583333	0.605263	0.588889	0.500292	0.588122	0.569958
310	0.675676	0.637681	0.371429	0.591549	0.578947	0.572222	0.479347	0.571056	0.553214
315	0.704225	0.657143	0.422535	0.591549	0.597403	0.594444	0.50539	0.594571	0.57893
320	0.694444	0.637681	0.422535	0.6	0.615385	0.594444	0.505157	0.594009	0.579291
325	0.714286	0.628571	0.394366	0.608696	0.6	0.588889	0.496888	0.589184	0.571407
330	0.735294	0.637681	0.4	0.56	0.575342	0.577778	0.483104	0.581664	0.5642
335	0.78125	0.611111	0.376812	0.531646	0.631579	0.583333	0.494262	0.586479	0.568762
340	0.738462	0.60274	0.405405	0.547945	0.64	0.583333	0.489136	0.58691	0.572434
345	0.8	0.586667	0.432432	0.56	0.631579	0.594444	0.502998	0.602136	0.58655
350	0.786885	0.630137	0.453333	0.567568	0.649351	0.611111	0.522551	0.617455	0.603174
355	0.786885	0.611111	0.48	0.583333	0.65	0.616667	0.528117	0.622266	0.609424
360	0.769231	0.617647	0.493506	0.583333	0.589744	0.605556	0.513685	0.610692	0.59758
365	0.769231	0.628571	0.519481	0.57971	0.582278	0.611111	0.519771	0.615854	0.60406
370	0.806452	0.628571	0.531646	0.555556	0.623377	0.622222	0.53328	0.62912	0.618569
375	0.806452	0.619718	0.493506	0.547945	0.623377	0.611111	0.520875	0.6182	0.605719
380	0.819672	0.648649	0.513514	0.547945	0.589744	0.616667	0.52979	0.623905	0.610716
385	0.806452	0.594595	0.512821	0.555556	0.594595	0.605556	0.514216	0.612803	0.600868
390	0.825397	0.575342	0.487179	0.571429	0.578947	0.6	0.506115	0.607659	0.592777
395	0.819672	0.60274	0.421053	0.567568	0.578947	0.588889	0.49419	0.597996	0.578968
400	0.793651	0.578947	0.410959	0.56	0.520548	0.566667	0.470146	0.572821	0.553215
405	0.819672	0.582278	0.410959	0.567568	0.575342	0.583333	0.49119	0.591164	0.57176
410	0.819672	0.582278	0.432432	0.575342	0.575342	0.588889	0.497215	0.597014	0.578663
415	0.819672	0.582278	0.410959	0.567568	0.575342	0.583333	0.49119	0.591164	0.57176
420	0.754098	0.621622	0.43038	0.619718	0.64	0.605556	0.512911	0.613164	0.596899
425	0.8	0.594595	0.467532	0.611111	0.623377	0.611111	0.52069	0.619323	0.603819
430	0.793103	0.605263	0.506667	0.594595	0.623377	0.616667	0.529762	0.624601	0.612129
435	0.807018	0.578947	0.447368	0.578947	0.56	0.583333	0.488253	0.594456	0.577019
440	0.807018	0.556962	0.453333	0.60274	0.552632	0.583333	0.488251	0.594537	0.576833
445	0.77193	0.54321	0.432432	0.594595	0.513514	0.561111	0.462236	0.571136	0.552934
450	0.745763	0.536585	0.426667	0.6	0.513514	0.555556	0.453904	0.564506	0.546899
455	0.758621	0.55	0.461538	0.617647	0.578947	0.583333	0.485448	0.593351	0.578381
460	0.745763	0.545455	0.455696	0.608696	0.552632	0.572222	0.470491	0.581648	0.566464
465	0.721311	0.625	0.506667	0.638889	0.555556	0.605556	0.517901	0.609485	0.596116
470	0.721311	0.609756	0.506667	0.657143	0.527778	0.6	0.510934	0.604531	0.590036
475	0.709677	0.649351	0.459459	0.613333	0.527778	0.588889	0.497896	0.59192	0.575793
480	0.709677	0.649351	0.459459	0.613333	0.527778	0.588889	0.497896	0.59192	0.575793
485	0.709677	0.641026	0.459459	0.647887	0.56	0.6	0.509922	0.60361	0.587365
490	0.721311	0.641026	0.438356	0.630137	0.533333	0.588889	0.49702	0.592833	0.574697
495	0.721311	0.641026	0.465753	0.638889	0.526316	0.594444	0.503446	0.598659	0.581711
500	0.730159	0.632911	0.493151	0.638889	0.547945	0.605556	0.518931	0.608611	0.593729
505	0.730159	0.632911	0.493151	0.638889	0.547945	0.605556	0.518931	0.608611	0.593729
510	0.730159	0.657895	0.526316	0.638889	0.520548	0.611111	0.523268	0.614761	0.600728
515	0.71875	0.657895	0.526316	0.638889	0.527778	0.611111	0.523795	0.613925	0.600537
520	0.69697	0.702703	0.506667	0.630137	0.555556	0.616667	0.531807	0.618406	0.604981
525	0.686567	0.666667	0.467532	0.647887	0.514286	0.594444	0.50313	0.596588	0.580038
530	0.69697	0.648649	0.48	0.594595	0.535211	0.588889	0.497491	0.591085	0.57755
535	0.69697	0.64	0.459459	0.630137	0.527778	0.588889	0.497627	0.590869	0.574832
540	0.69697	0.657895	0.48	0.638889	0.56338	0.605556	0.518225	0.607427	0.593044
545	0.71875	0.657534	0.493506	0.630137	0.547945	0.605556	0.515638	0.609575	0.595039
550	0.71875	0.675676	0.493506	0.638889	0.547945	0.611111	0.522474	0.614953	0.599824
555	0.6875	0.657534	0.512821	0.619718	0.540541	0.6	0.507145	0.603623	0.591624
560	0.709677	0.648649	0.487179	0.648649	0.555556	0.605556	0.51551	0.609942	0.595115
565	0.698413	0.648649	0.506329	0.657143	0.594595	0.616667	0.52723	0.621026	0.608608
570	0.698413	0.64	0.487179	0.647887	0.575342	0.605556	0.514586	0.609764	0.596095
575	0.709677	0.666667	0.519481	0.638889	0.594595	0.622222	0.535961	0.625862	0.614118
580	0.698413	0.657534	0.545455	0.630137	0.594595	0.622222	0.536109	0.625227	0.615952
585	0.676923	0.657534	0.526316	0.619718	0.586667	0.611111	0.522233	0.613432	0.603951
590	0.666667	0.684932	0.526316	0.619718	0.567568	0.611111	0.522759	0.61304	0.602971
595	0.656716	0.675676	0.526316	0.619718	0.555556	0.605556	0.516826	0.606796	0.596935
600	0.656716	0.684932	0.533333	0.619718	0.567568	0.611111	0.523641	0.612453	0.6032
605	0.666667	0.684932	0.552632	0.611111	0.575342	0.616667	0.530362	0.618137	0.610179
610	0.676923	0.684932	0.552632	0.619718	0.586667	0.622222	0.536212	0.624174	0.615845
615	0.666667	0.684932	0.552632	0.619718	0.567568	0.616667	0.52975	0.618303	0.609842
620	0.666667	0.712329	0.552632	0.647887	0.567568	0.627778	0.54373	0.629416	0.61956
625	0.741935	0.722222	0.552632	0.676056	0.632911	0.661111	0.583452	0.665151	0.653079
630	0.721311	0.712329	0.486486	0.657534	0.607595	0.633333	0.550415	0.637051	0.621818
635	0.721311	0.702703	0.493151	0.657534	0.607595	0.633333	0.551259	0.636459	0.621793
640	0.721311	0.72973	0.5	0.666667	0.641975	0.65	0.572296	0.651937	0.637889
645	0.698413	0.712329	0.478873	0.619718	0.634146	0.627778	0.544701	0.628696	0.615886
650	0.745763	0.724638	0.507042	0.666667	0.651163	0.655556	0.579774	0.659054	0.644827
655	0.733333	0.695652	0.486486	0.657534	0.642857	0.638889	0.556113	0.643173	0.628729
660	0.733333	0.695652	0.486486	0.657534	0.642857	0.638889	0.556113	0.643173	0.628729
665	0.758621	0.732394	0.5	0.647887	0.659091	0.655556	0.577731	0.659599	0.645158
670	0.733333	0.657534	0.48	0.647887	0.641975	0.627778	0.54165	0.632146	0.618238
675	0.741935	0.657895	0.453333	0.656716	0.65	0.627778	0.541658	0.631976	0.616027
680	0.754098	0.64	0.459459	0.628571	0.65	0.622222	0.535672	0.626426	0.611614
685	0.766667	0.631579	0.438356	0.647887	0.65	0.622222	0.536698	0.626898	0.609804
690	0.741935	0.631579	0.438356	0.657143	0.658228	0.622222	0.536891	0.625448	0.609237
695	0.738462	0.675676	0.459459	0.647059	0.658228	0.633333	0.549899	0.635777	0.620591
700	0.75	0.684932	0.5	0.647059	0.658228	0.644444	0.562205	0.648044	0.634732
705	0.738462	0.684932	0.459459	0.656716	0.641975	0.633333	0.549161	0.636309	0.620196
710	0.757576	0.712329	0.48	0.676923	0.641975	0.65	0.569339	0.653761	0.637029
715	0.757576	0.702703	0.48	0.676923	0.65	0.65	0.569672	0.65344	0.637092
720	0.757576	0.712329	0.48	0.676923	0.641975	0.65	0.569339	0.653761	0.637029
725	0.738462	0.675676	0.459459	0.666667	0.666667	0.638889	0.556123	0.641386	0.625781
730	0.761905	0.684932	0.465753	0.685714	0.666667	0.65	0.571141	0.652994	0.636073
735	0.774194	0.657534	0.486486	0.657143	0.666667	0.644444	0.563291	0.648405	0.633682
740	0.738462	0.657895	0.472222	0.647059	0.658228	0.633333	0.551671	0.634773	0.620664
745	0.738462	0.630137	0.438356	0.666667	0.65	0.622222	0.536472	0.624724	0.608126
750	0.761905	0.630137	0.438356	0.666667	0.634146	0.622222	0.535747	0.626242	0.608292
755	0.813559	0.64	0.465753	0.705882	0.658824	0.65	0.570016	0.656804	0.637733
760	0.8	0.631579	0.465753	0.676471	0.626506	0.633333	0.549488	0.640062	0.621741
765	0.8	0.631579	0.465753	0.676471	0.626506	0.633333	0.549488	0.640062	0.621741
770	0.754098	0.613333	0.438356	0.666667	0.634146	0.616667	0.528767	0.62132	0.603953
775	0.766667	0.613333	0.438356	0.666667	0.626506	0.616667	0.528505	0.622306	0.604238
780	0.793103	0.657895	0.459459	0.695652	0.60241	0.633333	0.548856	0.641704	0.621519
785	0.766667	0.64	0.459459	0.666667	0.585366	0.616667	0.527964	0.623632	0.605266
790	0.766667	0.64	0.459459	0.666667	0.585366	0.616667	0.527964	0.623632	0.605266
795	0.793103	0.613333	0.438356	0.666667	0.634146	0.622222	0.536278	0.629121	0.610237
800	0.793103	0.613333	0.438356	0.666667	0.634146	0.622222	0.536278	0.629121	0.610237
805	0.793103	0.605263	0.416667	0.666667	0.634146	0.616667	0.530164	0.623169	0.603095
810	0.779661	0.586667	0.416667	0.666667	0.609756	0.605556	0.516029	0.611883	0.591964
815	0.807018	0.648649	0.410959	0.657534	0.650602	0.627778	0.543234	0.634952	0.614026
820	0.807018	0.611111	0.453333	0.648649	0.609756	0.616667	0.528049	0.625973	0.607424
825	0.827586	0.60274	0.453333	0.657534	0.617284	0.622222	0.535074	0.631695	0.612399
830	0.827586	0.60274	0.432432	0.666667	0.60241	0.616667	0.528123	0.626367	0.605075
835	0.813559	0.60274	0.410959	0.666667	0.60241	0.611111	0.521878	0.619267	0.597208
840	0.813559	0.594595	0.432432	0.676056	0.609756	0.616667	0.528206	0.62528	0.60456
845	0.793103	0.631579	0.473684	0.695652	0.641975	0.638889	0.554834	0.647199	0.629421
850	0.807018	0.578947	0.459459	0.666667	0.641975	0.622222	0.535888	0.630813	0.613469
855	0.807018	0.578947	0.459459	0.666667	0.641975	0.622222	0.535888	0.630813	0.613469
860	0.763636	0.641026	0.373333	0.676056	0.617284	0.605556	0.514285	0.614267	0.591313
865	0.763636	0.641026	0.373333	0.676056	0.617284	0.605556	0.514285	0.614267	0.591313
870	0.813559	0.607595	0.378378	0.647887	0.623377	0.605556	0.516258	0.614159	0.591237
875	0.779661	0.607595	0.383562	0.628571	0.582278	0.588889	0.49517	0.596334	0.574549
880	0.779661	0.607595	0.383562	0.628571	0.582278	0.588889	0.49517	0.596334	0.574549
885	0.779661	0.607595	0.383562	0.628571	0.582278	0.588889	0.49517	0.596334	0.574549
890	0.8	0.592593	0.338028	0.637681	0.582278	0.583333	0.489957	0.590116	0.564704
895	0.733333	0.6	0.318841	0.638889	0.607595	0.577778	0.48491	0.579732	0.556279
900	0.733333	0.6	0.314286	0.657534	0.597403	0.577778	0.484934	0.580511	0.555876
905	0.733333	0.592593	0.323529	0.630137	0.589744	0.572222	0.479439	0.573867	0.550621
910	0.733333	0.592593	0.347826	0.630137	0.597403	0.577778	0.485956	0.580258	0.558709
915	0.733333	0.586667	0.342857	0.648649	0.617284	0.583333	0.49031	0.585758	0.563939
920	0.721311	0.60274	0.333333	0.621622	0.575	0.566667	0.467863	0.570801	0.548326
925	0.730159	0.694444	0.333333	0.657534	0.6	0.6	0.509765	0.603094	0.578244
930	0.730159	0.694444	0.333333	0.657534	0.6	0.6	0.509765	0.603094	0.578244
935	0.741935	0.694444	0.333333	0.657534	0.592593	0.6	0.509417	0.603968	0.578454
940	0.71875	0.694444	0.333333	0.647887	0.617284	0.6	0.509178	0.60234	0.578735
945	0.71875	0.694444	0.333333	0.676056	0.592593	0.6	0.509178	0.603035	0.577806
950	0.730159	0.694444	0.333333	0.685714	0.626506	0.611111	0.522426	0.614031	0.588978
955	0.730159	0.694444	0.333333	0.685714	0.626506	0.611111	0.522426	0.614031	0.588978
960	0.730159	0.676056	0.356164	0.666667	0.619048	0.605556	0.514252	0.609619	0.586695
965	0.721311	0.704225	0.378378	0.676056	0.578313	0.605556	0.513901	0.611657	0.588521
970	0.721311	0.704225	0.378378	0.676056	0.578313	0.605556	0.513901	0.611657	0.588521
975	0.721311	0.675676	0.356164	0.647887	0.592593	0.594444	0.501264	0.598726	0.576044
980	0.766667	0.694444	0.378378	0.638889	0.609756	0.611111	0.521313	0.617627	0.595003
985	0.766667	0.712329	0.378378	0.647887	0.609756	0.616667	0.528156	0.623003	0.599781
990	0.746269	0.666667	0.324324	0.603175	0.589744	0.583333	0.487594	0.586036	0.561999
995	0.746269	0.658228	0.30137	0.612903	0.582278	0.577778	0.481159	0.58021	0.554379
1000	0.746269	0.658228	0.30137	0.622951	0.575	0.577778	0.480861	0.580763	0.554396
1005	0.746269	0.658228	0.30137	0.612903	0.582278	0.577778	0.481159	0.58021	0.554379
1010	0.746269	0.658228	0.30137	0.622951	0.575	0.577778	0.480861	0.580763	0.554396
1015	0.757576	0.693333	0.328767	0.606061	0.575	0.588889	0.494423	0.592147	0.566992
1020	0.757576	0.693333	0.328767	0.606061	0.575	0.588889	0.494423	0.592147	0.566992
1025	0.757576	0.693333	0.328767	0.615385	0.567901	0.588889	0.494072	0.592592	0.566929
1030	0.738462	0.702703	0.333333	0.608696	0.575	0.588889	0.495335	0.591639	0.567262
1035	0.738462	0.702703	0.333333	0.608696	0.575	0.588889	0.495335	0.591639	0.567262
1040	0.738462	0.684932	0.333333	0.608696	0.567901	0.583333	0.488006	0.586665	0.562387
1045	0.757576	0.666667	0.338028	0.588235	0.575	0.583333	0.489204	0.585101	0.56155
1050	0.757576	0.675676	0.338028	0.56338	0.564103	0.577778	0.483192	0.579752	0.556577
1055	0.757576	0.657895	0.314286	0.571429	0.564103	0.572222	0.476988	0.573057	0.54846
1060	0.757576	0.666667	0.338028	0.571429	0.564103	0.577778	0.483094	0.57956	0.556267
1065	0.757576	0.666667	0.338028	0.571429	0.564103	0.577778	0.483094	0.57956	0.556267
1070	0.746269	0.666667	0.338028	0.571429	0.545455	0.572222	0.476576	0.573569	0.550198
1075	0.746269	0.666667	0.338028	0.571429	0.545455	0.572222	0.476576	0.573569	0.550198
1080	0.735294	0.657895	0.361111	0.558824	0.552632	0.572222	0.476117	0.573151	0.552383
1085	0.735294	0.631579	0.361111	0.575758	0.512821	0.561111	0.461222	0.563312	0.541312
1090	0.746269	0.649351	0.361111	0.588235	0.526316	0.572222	0.476054	0.574256	0.551492
1095	0.746269	0.649351	0.361111	0.597015	0.519481	0.572222	0.475589	0.574645	0.551399
1100	0.757576	0.666667	0.378378	0.597015	0.512821	0.577778	0.480382	0.582491	0.559386
1105	0.746269	0.666667	0.356164	0.597015	0.512821	0.572222	0.474291	0.575787	0.551764
1110	0.774194	0.589744	0.383562	0.57971	0.538462	0.566667	0.467276	0.573134	0.552271
1115	0.774194	0.582278	0.361111	0.588235	0.531646	0.561111	0.46073	0.567493	0.544909
1120	0.774194	0.582278	0.361111	0.588235	0.531646	0.561111	0.46073	0.567493	0.544909
1125	0.774194	0.582278	0.361111	0.588235	0.531646	0.561111	0.46073	0.567493	0.544909
1130	0.774194	0.582278	0.383562	0.588235	0.512821	0.561111	0.460281	0.568218	0.546483
1135	0.774194	0.582278	0.361111	0.567164	0.55	0.561111	0.460319	0.566949	0.545578
1140	0.761905	0.597403	0.361111	0.567164	0.518519	0.555556	0.452855	0.56122	0.5392
1145	0.754098	0.592593	0.356164	0.537313	0.564103	0.555556	0.453426	0.560854	0.541176
1150	0.774194	0.623377	0.405405	0.545455	0.617284	0.588889	0.493176	0.593143	0.576385
1155	0.774194	0.615385	0.447368	0.545455	0.641026	0.6	0.506725	0.604685	0.591285
1160	0.786885	0.657895	0.410959	0.57971	0.617284	0.605556	0.515114	0.610547	0.591918
1165	0.8	0.641026	0.410959	0.529412	0.617284	0.594444	0.501187	0.599736	0.582555
1170	0.761905	0.675676	0.438356	0.529412	0.609756	0.6	0.507679	0.603021	0.588209
1175	0.75	0.666667	0.388889	0.575342	0.556962	0.583333	0.489148	0.587572	0.567353
1180	0.75	0.666667	0.394366	0.575342	0.575	0.588889	0.496653	0.592275	0.572892
1185	0.771429	0.716418	0.405797	0.613333	0.582278	0.616667	0.535271	0.617851	0.596439
1190	0.760563	0.676056	0.382353	0.638889	0.589744	0.611111	0.528832	0.609521	0.587127
1195	0.764706	0.647887	0.394366	0.594595	0.552632	0.588889	0.498735	0.590837	0.569932
1200	0.764706	0.647887	0.371429	0.594595	0.571429	0.588889	0.499202	0.590009	0.568224
1205	0.764706	0.647887	0.371429	0.594595	0.571429	0.588889	0.499202	0.590009	0.568224
1210	0.746269	0.666667	0.4	0.586667	0.552632	0.588889	0.499649	0.590447	0.570554
1215	0.769231	0.647887	0.422535	0.578947	0.571429	0.594444	0.505453	0.598006	0.57969
1220	0.769231	0.638889	0.4	0.586667	0.589744	0.594444	0.505688	0.596906	0.577614
1225	0.769231	0.638889	0.4	0.586667	0.589744	0.594444	0.505688	0.596906	0.577614
1230	0.769231	0.657534	0.4	0.594595	0.589744	0.6	0.512483	0.602221	0.582354
1235	0.769231	0.657534	0.382353	0.586667	0.607595	0.6	0.51414	0.600676	0.580491
1240	0.769231	0.675676	0.388889	0.60274	0.578947	0.6	0.511361	0.603096	0.581677
1245	0.769231	0.675676	0.388889	0.60274	0.578947	0.6	0.511361	0.603096	0.581677
1250	0.769231	0.675676	0.388889	0.60274	0.578947	0.6	0.511361	0.603096	0.581677
1255	0.769231	0.675676	0.388889	0.60274	0.578947	0.6	0.511361	0.603096	0.581677
1260	0.769231	0.666667	0.394366	0.594595	0.586667	0.6	0.512852	0.602305	0.581856
1265	0.757576	0.64	0.416667	0.60274	0.540541	0.588889	0.498326	0.591505	0.571763
1270	0.769231	0.64	0.450704	0.60274	0.578947	0.605556	0.519252	0.608324	0.591277
1275	0.769231	0.648649	0.444444	0.611111	0.597403	0.611111	0.524797	0.614168	0.596827
1280	0.769231	0.648649	0.444444	0.619718	0.589744	0.611111	0.524267	0.614357	0.596517
1285	0.769231	0.648649	0.444444	0.619718	0.589744	0.611111	0.524267	0.614357	0.596517
1290	0.769231	0.666667	0.48	0.630137	0.555556	0.616667	0.531755	0.620318	0.603053
1295	0.769231	0.666667	0.48	0.630137	0.555556	0.616667	0.531755	0.620318	0.603053
1300	0.769231	0.666667	0.48	0.630137	0.555556	0.616667	0.531755	0.620318	0.603053
1305	0.757576	0.648649	0.48	0.630137	0.555556	0.611111	0.524808	0.614383	0.597872
1310	0.746269	0.630137	0.48	0.630137	0.555556	0.605556	0.517904	0.60842	0.592657
1315	0.78125	0.648649	0.486486	0.648649	0.567568	0.622222	0.538701	0.62652	0.609201
1320	0.757576	0.657534	0.473684	0.648649	0.507042	0.605556	0.517713	0.608897	0.589887
1325	0.757576	0.657534	0.473684	0.648649	0.507042	0.605556	0.517713	0.608897	0.589887
1330	0.757576	0.666667	0.465753	0.684932	0.552632	0.622222	0.538609	0.625512	0.605922
1335	0.746269	0.657534	0.465753	0.676056	0.552632	0.616667	0.531388	0.619649	0.600947
1340	0.78125	0.657895	0.465753	0.657534	0.540541	0.616667	0.532418	0.620595	0.600808
1345	0.78125	0.649351	0.465753	0.657534	0.547945	0.616667	0.532957	0.620367	0.600928
1350	0.78125	0.675676	0.465753	0.657534	0.552632	0.622222	0.538465	0.626569	0.606822
1355	0.78125	0.657534	0.473684	0.694444	0.586667	0.633333	0.55028	0.638716	0.619471
1360	0.78125	0.684932	0.486486	0.702703	0.586667	0.644444	0.566241	0.648407	0.629213
1365	0.78125	0.685714	0.473684	0.712329	0.545455	0.633333	0.549711	0.639686	0.61823
1370	0.78125	0.685714	0.473684	0.712329	0.545455	0.633333	0.549711	0.639686	0.61823
1375	0.78125	0.685714	0.473684	0.712329	0.545455	0.633333	0.549711	0.639686	0.61823
1380	0.793651	0.704225	0.48	0.72973	0.545455	0.644444	0.56459	0.650612	0.628171
1385	0.793651	0.694444	0.473684	0.739726	0.552632	0.644444	0.563978	0.650827	0.62803
1390	0.78125	0.694444	0.48	0.712329	0.552632	0.638889	0.557815	0.644131	0.623115
1395	0.78125	0.694444	0.48	0.712329	0.552632	0.638889	0.557815	0.644131	0.623115
1400	0.769231	0.684932	0.473684	0.735294	0.538462	0.633333	0.548654	0.64032	0.618385
1405	0.769231	0.684932	0.473684	0.735294	0.538462	0.633333	0.548654	0.64032	0.618385
1410	0.776119	0.675676	0.473684	0.735294	0.506667	0.627778	0.543078	0.633488	0.610556
1415	0.787879	0.675676	0.473684	0.753623	0.506667	0.633333	0.550049	0.639506	0.615505
1420	0.787879	0.675676	0.473684	0.753623	0.506667	0.633333	0.550049	0.639506	0.615505
1425	0.753623	0.675676	0.48	0.735294	0.540541	0.633333	0.551573	0.637027	0.616296
1430	0.753623	0.675676	0.48	0.735294	0.540541	0.633333	0.551573	0.637027	0.616296
1435	0.764706	0.675676	0.473684	0.735294	0.540541	0.633333	0.550639	0.63798	0.616433
1440	0.753623	0.675676	0.473684	0.735294	0.520548	0.627778	0.544263	0.631765	0.610093
1445	0.787879	0.684932	0.473684	0.724638	0.552632	0.638889	0.556598	0.644753	0.622841
1450	0.787879	0.694444	0.473684	0.724638	0.545455	0.638889	0.556201	0.64522	0.62295
1455	0.787879	0.694444	0.473684	0.724638	0.545455	0.638889	0.556201	0.64522	0.62295
1460	0.8	0.724638	0.473684	0.722222	0.538462	0.644444	0.563267	0.651801	0.628443
1465	0.776119	0.735294	0.473684	0.722222	0.519481	0.638889	0.556943	0.64536	0.622226
1470	0.776119	0.735294	0.473684	0.722222	0.519481	0.638889	0.556943	0.64536	0.622226
1475	0.787879	0.724638	0.461538	0.742857	0.519481	0.638889	0.554952	0.647279	0.622435
1480	0.794118	0.704225	0.432432	0.732394	0.526316	0.633333	0.551711	0.637897	0.611911
1485	0.80597	0.694444	0.453333	0.732394	0.533333	0.638889	0.558164	0.643895	0.619083
1490	0.8	0.675676	0.473684	0.753623	0.552632	0.644444	0.563517	0.651123	0.627928
1495	0.78125	0.694444	0.453333	0.722222	0.545455	0.633333	0.550245	0.639341	0.616166
1500	0.8	0.675676	0.453333	0.722222	0.540541	0.633333	0.551589	0.638354	0.614627
1505	0.787879	0.684932	0.453333	0.722222	0.540541	0.633333	0.551659	0.637781	0.614371
1510	0.78125	0.675676	0.473684	0.732394	0.533333	0.633333	0.550142	0.639268	0.616973
1515	0.825397	0.684932	0.453333	0.75	0.571429	0.65	0.571175	0.657018	0.63208
1520	0.825397	0.684932	0.453333	0.75	0.571429	0.65	0.571175	0.657018	0.63208
1525	0.825397	0.684932	0.473684	0.760563	0.571429	0.655556	0.577217	0.663201	0.639155
1530	0.825397	0.684932	0.493506	0.760563	0.578947	0.661111	0.583838	0.668669	0.646043
1535	0.825397	0.704225	0.493506	0.760563	0.589744	0.666667	0.590067	0.674687	0.65204
1540	0.825397	0.704225	0.493506	0.760563	0.589744	0.666667	0.590067	0.674687	0.65204
1545	0.825397	0.704225	0.493506	0.75	0.571429	0.661111	0.583621	0.668911	0.646107
1550	0.8125	0.704225	0.48	0.739726	0.571429	0.655556	0.578417	0.661576	0.63879
1555	0.825397	0.684932	0.512821	0.742857	0.578947	0.661111	0.582952	0.668991	0.648135
1560	0.825397	0.684932	0.531646	0.753623	0.578947	0.666667	0.589095	0.674909	0.654845
1565	0.825397	0.684932	0.531646	0.753623	0.578947	0.666667	0.589095	0.674909	0.654845
1570	0.8125	0.684932	0.512821	0.742857	0.586667	0.661111	0.583418	0.667955	0.647816
1575	0.793103	0.693333	0.5	0.722222	0.607595	0.655556	0.576829	0.663251	0.644211
1580	0.793103	0.701299	0.48	0.695652	0.592593	0.644444	0.562707	0.652529	0.632604
1585	0.793103	0.701299	0.48	0.695652	0.592593	0.644444	0.562707	0.652529	0.632604
1590	0.793103	0.701299	0.48	0.685714	0.575	0.638889	0.556131	0.647023	0.62694
1595	0.793103	0.732394	0.5	0.638889	0.554217	0.633333	0.547583	0.643721	0.625325
1600	0.786885	0.732394	0.526316	0.675676	0.564103	0.65	0.570397	0.657075	0.639578
1605	0.786885	0.712329	0.506667	0.675676	0.571429	0.644444	0.564542	0.650597	0.632437
1610	0.786885	0.712329	0.506667	0.675676	0.571429	0.644444	0.564542	0.650597	0.632437
1615	0.786885	0.712329	0.513514	0.666667	0.571429	0.644444	0.565576	0.650165	0.632723
1620	0.754098	0.704225	0.512821	0.694444	0.564103	0.638889	0.554527	0.645938	0.628736
1625	0.754098	0.714286	0.531646	0.694444	0.564103	0.644444	0.560841	0.651715	0.635495
1630	0.754098	0.714286	0.531646	0.694444	0.564103	0.644444	0.560841	0.651715	0.635495
1635	0.754098	0.722222	0.512821	0.704225	0.564103	0.644444	0.561333	0.651494	0.633665
1640	0.754098	0.712329	0.5	0.694444	0.564103	0.638889	0.556002	0.644995	0.626874
1645	0.741935	0.702703	0.48	0.694444	0.571429	0.633333	0.55019	0.638102	0.619596
1650	0.741935	0.693333	0.459459	0.694444	0.571429	0.627778	0.544034	0.63212	0.612515
1655	0.741935	0.702703	0.48	0.694444	0.571429	0.633333	0.55019	0.638102	0.619596
1660	0.741935	0.702703	0.48	0.694444	0.571429	0.633333	0.55019	0.638102	0.619596
1665	0.774194	0.702703	0.465753	0.675676	0.597403	0.638889	0.5592	0.643146	0.623861
1670	0.761905	0.712329	0.513514	0.675676	0.605263	0.65	0.572773	0.653737	0.637907
1675	0.761905	0.712329	0.513514	0.675676	0.605263	0.65	0.572773	0.653737	0.637907
1680	0.761905	0.712329	0.513514	0.675676	0.605263	0.65	0.572773	0.653737	0.637907
1685	0.761905	0.712329	0.513514	0.675676	0.605263	0.65	0.572773	0.653737	0.637907
1690	0.774194	0.712329	0.472222	0.675676	0.632911	0.65	0.573308	0.653466	0.635403
1695	0.761905	0.732394	0.513514	0.702703	0.615385	0.661111	0.586013	0.66518	0.648396
1700	0.761905	0.742857	0.513514	0.702703	0.632911	0.666667	0.5927	0.670778	0.654306
1705	0.761905	0.742857	0.513514	0.702703	0.632911	0.666667	0.5927	0.670778	0.654306
1710	0.761905	0.704225	0.513514	0.702703	0.641026	0.661111	0.586013	0.664674	0.649072
1715	0.761905	0.694444	0.493151	0.684932	0.632911	0.65	0.572268	0.653469	0.637152
1720	0.761905	0.694444	0.493151	0.684932	0.632911	0.65	0.572268	0.653469	0.637152
1725	0.75	0.704225	0.493151	0.684932	0.632911	0.65	0.572335	0.653044	0.637027
1730	0.774194	0.704225	0.493151	0.702703	0.65	0.661111	0.586144	0.664854	0.647779
1735	0.774194	0.704225	0.493151	0.702703	0.65	0.661111	0.586144	0.664854	0.647779
1740	0.774194	0.704225	0.5	0.72	0.65	0.666667	0.594246	0.669684	0.65245
1745	0.8	0.704225	0.506667	0.675676	0.625	0.655556	0.577517	0.662314	0.645267
1750	0.8	0.694444	0.513514	0.675676	0.625	0.655556	0.578309	0.661727	0.645262
1755	0.8	0.694444	0.513514	0.675676	0.625	0.655556	0.578309	0.661727	0.645262
1760	0.8	0.694444	0.513514	0.675676	0.625	0.655556	0.578309	0.661727	0.645262
1765	0.786885	0.704225	0.506667	0.684932	0.625	0.655556	0.577287	0.661542	0.644697
1770	0.786885	0.722222	0.506667	0.694444	0.625	0.661111	0.584076	0.667044	0.649582
1775	0.786885	0.694444	0.513514	0.684932	0.625	0.655556	0.578078	0.660955	0.644691
1780	0.813559	0.722222	0.533333	0.657534	0.641975	0.666667	0.591024	0.673725	0.658557
1785	0.827586	0.722222	0.533333	0.648649	0.641975	0.666667	0.591307	0.674753	0.659336
1790	0.8	0.676471	0.533333	0.657895	0.641975	0.655556	0.577889	0.661935	0.648045
1795	0.8	0.676471	0.533333	0.657895	0.641975	0.655556	0.577889	0.661935	0.648045
1800	0.8	0.676471	0.533333	0.657895	0.641975	0.655556	0.577889	0.661935	0.648045
1805	0.8	0.676471	0.533333	0.657895	0.641975	0.655556	0.577889	0.661935	0.648045
1810	0.8	0.676471	0.533333	0.657895	0.641975	0.655556	0.577889	0.661935	0.648045
1815	0.8	0.676471	0.533333	0.657895	0.641975	0.655556	0.577889	0.661935	0.648045
1820	0.786885	0.695652	0.526316	0.666667	0.632911	0.655556	0.577377	0.661686	0.647013
1825	0.761905	0.676471	0.526316	0.649351	0.605263	0.638889	0.558144	0.643861	0.630288
1830	0.774194	0.695652	0.545455	0.675676	0.589744	0.65	0.569744	0.656144	0.641635
1835	0.774194	0.695652	0.526316	0.666667	0.589744	0.644444	0.56374	0.650514	0.635136
1840	0.774194	0.695652	0.526316	0.666667	0.589744	0.644444	0.56374	0.650514	0.635136
1845	0.774194	0.695652	0.526316	0.666667	0.589744	0.644444	0.56374	0.650514	0.635136
1850	0.774194	0.695652	0.545455	0.666667	0.597403	0.65	0.570348	0.655874	0.641878
1855	0.786885	0.695652	0.556962	0.675676	0.597403	0.655556	0.575647	0.662516	0.648429
1860	0.786885	0.676471	0.545455	0.648649	0.6	0.644444	0.562149	0.651492	0.637995
1865	0.786885	0.647059	0.545455	0.64	0.607595	0.638889	0.555712	0.645399	0.632891
1870	0.825397	0.656716	0.564103	0.648649	0.589744	0.65	0.569223	0.656922	0.643111
1875	0.825397	0.666667	0.564103	0.64	0.589744	0.65	0.569582	0.657182	0.643493
1880	0.825397	0.656716	0.533333	0.666667	0.6	0.65	0.571057	0.656423	0.640416
1885	0.825397	0.656716	0.552632	0.666667	0.607595	0.655556	0.577598	0.661801	0.647185
1890	0.825397	0.656716	0.552632	0.666667	0.607595	0.655556	0.577598	0.661801	0.647185
1895	0.825397	0.676471	0.552632	0.684932	0.625	0.666667	0.590703	0.672886	0.657815
1900	0.852459	0.666667	0.538462	0.675676	0.589744	0.655556	0.575991	0.664601	0.647104
1905	0.852459	0.656716	0.545455	0.657895	0.607595	0.655556	0.577061	0.664024	0.648209
1910	0.852459	0.656716	0.545455	0.657895	0.607595	0.655556	0.577061	0.664024	0.648209
1915	0.852459	0.656716	0.545455	0.657895	0.607595	0.655556	0.577061	0.664024	0.648209
1920	0.852459	0.656716	0.545455	0.657895	0.607595	0.655556	0.577061	0.664024	0.648209
1925	0.852459	0.656716	0.545455	0.666667	0.625	0.661111	0.583474	0.669259	0.653635
1930	0.852459	0.656716	0.545455	0.666667	0.625	0.661111	0.583474	0.669259	0.653635
1935	0.83871	0.676471	0.564103	0.684932	0.607595	0.666667	0.589496	0.674362	0.65899
1940	0.83871	0.676471	0.564103	0.684932	0.607595	0.666667	0.589496	0.674362	0.65899
1945	0.83871	0.676471	0.564103	0.684932	0.607595	0.666667	0.589496	0.674362	0.65899
1950	0.825397	0.676471	0.552632	0.675676	0.607595	0.661111	0.584251	0.667554	0.652308
1955	0.825397	0.676471	0.552632	0.675676	0.607595	0.661111	0.584251	0.667554	0.652308
1960	0.825397	0.676471	0.552632	0.675676	0.607595	0.661111	0.584251	0.667554	0.652308
1965	0.825397	0.676471	0.552632	0.675676	0.607595	0.661111	0.584251	0.667554	0.652308
1970	0.83871	0.656716	0.545455	0.666667	0.607595	0.655556	0.576809	0.663028	0.647455
1975	0.825397	0.656716	0.552632	0.657895	0.589744	0.65	0.571207	0.656477	0.641656
1980	0.825397	0.656716	0.552632	0.657895	0.589744	0.65	0.571207	0.656477	0.641656
1985	0.825397	0.666667	0.552632	0.649351	0.615385	0.655556	0.578614	0.661886	0.647897
1990	0.83871	0.666667	0.552632	0.648649	0.607595	0.655556	0.577147	0.66285	0.648151
1995	0.825397	0.666667	0.533333	0.648649	0.582278	0.644444	0.563968	0.651265	0.6352
2000	0.825397	0.676471	0.533333	0.64	0.582278	0.644444	0.564282	0.651496	0.635556

## Sheet: AdaBoost
Number of features	Pre-vaccination	ChAdOx1-Onset	MenACWY-Onset	ChAdOx1-7D	MenACWY-7D	ACC	MCC	Macro F1	Weighted F1
5	0.412698	0.222222	0.58	0.294118	0.333333	0.388889	0.233373	0.368474	0.383621
10	0.451613	0.119403	0.534653	0.178571	0.351351	0.35	0.17946	0.327118	0.344046
15	0.347826	0.328358	0.642857	0.409091	0.506667	0.461111	0.333134	0.44696	0.467684
20	0.571429	0.444444	0.578313	0.387097	0.487179	0.494444	0.369329	0.493693	0.500034
25	0.409091	0.285714	0.506024	0.266667	0.404494	0.377778	0.21919	0.374398	0.386998
30	0.509804	0.459459	0.564706	0.371429	0.475	0.477778	0.346797	0.47608	0.483919
35	0.444444	0.35	0.465753	0.342105	0.493506	0.416667	0.279372	0.419162	0.426812
40	0.45614	0.361111	0.5	0.289855	0.487805	0.422222	0.278884	0.418982	0.429669
45	0.470588	0.369231	0.459459	0.372093	0.428571	0.416667	0.278986	0.419989	0.423114
50	0.444444	0.447761	0.567901	0.363636	0.352941	0.433333	0.307135	0.435337	0.442978
55	0.318182	0.272727	0.450704	0.333333	0.363636	0.35	0.203371	0.347717	0.35733
60	0.347826	0.298507	0.478873	0.333333	0.372093	0.366667	0.217826	0.366127	0.376114
65	0.488889	0.244444	0.463415	0.352941	0.426667	0.383333	0.232371	0.395271	0.400592
70	0.375	0.285714	0.54321	0.289474	0.487179	0.4	0.25271	0.396115	0.41385
75	0.566038	0.361111	0.517647	0.32	0.4	0.427778	0.286109	0.432959	0.437007
80	0.4	0.278481	0.421053	0.230769	0.441558	0.35	0.193182	0.354372	0.36448
85	0.311111	0.214286	0.438356	0.348837	0.361111	0.333333	0.17763	0.33474	0.344261
90	0.36	0.388889	0.473684	0.419753	0.493827	0.433333	0.298031	0.427231	0.435422
95	0.313725	0.351351	0.465753	0.487805	0.475	0.427778	0.293573	0.418727	0.426068
100	0.542373	0.356164	0.383562	0.347826	0.44186	0.411111	0.268429	0.414357	0.411448
105	0.6	0.323529	0.507042	0.45	0.419753	0.455556	0.329495	0.460065	0.458985
110	0.48	0.342857	0.519481	0.296296	0.365854	0.394444	0.247772	0.400898	0.408549
115	0.566038	0.4	0.5	0.35	0.425	0.438889	0.307829	0.448208	0.450223
120	0.48	0.435897	0.352941	0.333333	0.4	0.394444	0.255459	0.400434	0.396071
125	0.458333	0.405797	0.394366	0.337079	0.409639	0.394444	0.253813	0.401043	0.400698
130	0.509091	0.422535	0.455696	0.395349	0.289855	0.411111	0.273646	0.414505	0.410386
135	0.481481	0.441176	0.444444	0.425	0.337662	0.422222	0.281837	0.425953	0.422249
140	0.533333	0.426966	0.342857	0.415584	0.43038	0.422222	0.289868	0.429824	0.421022
145	0.518519	0.410959	0.438356	0.361111	0.522727	0.45	0.317386	0.450334	0.452592
150	0.436364	0.410959	0.411765	0.341463	0.487805	0.416667	0.282404	0.417671	0.421184
155	0.431373	0.48	0.463768	0.35	0.494118	0.444444	0.315773	0.443852	0.449476
160	0.436364	0.487179	0.463768	0.342105	0.463415	0.438889	0.308666	0.438566	0.443287
165	0.566038	0.447059	0.405797	0.373333	0.384615	0.427778	0.296425	0.435368	0.428943
170	0.566038	0.431818	0.382353	0.378378	0.363636	0.416667	0.283684	0.424445	0.41609
175	0.545455	0.377778	0.459459	0.318841	0.416667	0.416667	0.280906	0.42364	0.425156
180	0.545455	0.386364	0.48	0.318841	0.465753	0.433333	0.300613	0.439282	0.443274
185	0.62069	0.409639	0.507042	0.318841	0.506329	0.466667	0.34271	0.472508	0.475965
190	0.581818	0.380952	0.31746	0.383562	0.494118	0.427778	0.298551	0.431582	0.422947
195	0.548387	0.421053	0.388889	0.40625	0.511628	0.455556	0.325074	0.455241	0.451333
200	0.571429	0.394737	0.422535	0.363636	0.52381	0.455556	0.326518	0.455229	0.454679
205	0.571429	0.394737	0.422535	0.363636	0.52381	0.455556	0.326518	0.455229	0.454679
210	0.566667	0.414634	0.356164	0.371429	0.56	0.45	0.321648	0.453779	0.449771
215	0.586207	0.395062	0.426667	0.366197	0.506667	0.45	0.320186	0.45616	0.45472
220	0.6	0.385542	0.416667	0.361111	0.465753	0.438889	0.309496	0.445815	0.442419
225	0.581818	0.415584	0.444444	0.378378	0.463415	0.45	0.320073	0.456728	0.454596
230	0.545455	0.463768	0.519481	0.373333	0.5	0.477778	0.351229	0.480407	0.484656
235	0.545455	0.492754	0.538462	0.378378	0.5	0.488889	0.364394	0.49101	0.495767
240	0.551724	0.478873	0.519481	0.383562	0.444444	0.472222	0.344634	0.475617	0.477486
245	0.557377	0.438356	0.575	0.328358	0.405063	0.461111	0.328706	0.460831	0.467295
250	0.557377	0.450704	0.632911	0.328358	0.414634	0.477778	0.349375	0.476797	0.48686
255	0.492308	0.416667	0.567568	0.347826	0.425	0.45	0.318924	0.449874	0.45868
260	0.419355	0.410256	0.473684	0.294118	0.394737	0.4	0.255753	0.39843	0.405392
265	0.53125	0.4	0.53012	0.363636	0.481928	0.466667	0.332841	0.461387	0.467722
270	0.571429	0.426667	0.609756	0.285714	0.38961	0.461111	0.328111	0.456635	0.465863
275	0.483871	0.390244	0.450704	0.328767	0.277778	0.383333	0.24049	0.386273	0.385252
280	0.425532	0.4	0.478873	0.35	0.38806	0.405556	0.274321	0.408493	0.413655
285	0.444444	0.348837	0.434783	0.4	0.371429	0.394444	0.261374	0.399899	0.400355
290	0.521739	0.4	0.416667	0.340909	0.289855	0.383333	0.244438	0.393834	0.389028
295	0.576923	0.320988	0.595238	0.328767	0.371429	0.433333	0.295813	0.438669	0.446617
300	0.461538	0.275	0.475	0.242424	0.414634	0.372222	0.215696	0.373719	0.383652
305	0.461538	0.296296	0.475	0.238806	0.425	0.377778	0.223493	0.379328	0.389314
310	0.461538	0.296296	0.475	0.238806	0.425	0.377778	0.223493	0.379328	0.389314
315	0.461538	0.275	0.475	0.242424	0.414634	0.372222	0.215696	0.373719	0.383652
320	0.5	0.313253	0.475	0.268657	0.432432	0.394444	0.246881	0.397868	0.405288
325	0.5	0.313253	0.475	0.268657	0.432432	0.394444	0.246881	0.397868	0.405288
330	0.5	0.325581	0.538462	0.34375	0.361111	0.411111	0.270301	0.413781	0.420389
335	0.5	0.325581	0.538462	0.34375	0.361111	0.411111	0.270301	0.413781	0.420389
340	0.666667	0.4	0.486486	0.388889	0.465753	0.466667	0.344697	0.481559	0.478671
345	0.466667	0.410256	0.513514	0.356164	0.506667	0.45	0.320989	0.450654	0.459251
350	0.413793	0.346667	0.426667	0.385542	0.463768	0.405556	0.268468	0.407287	0.411523
355	0.448276	0.368421	0.416667	0.325	0.486486	0.405556	0.267784	0.40897	0.41354
360	0.448276	0.368421	0.416667	0.329114	0.48	0.405556	0.267186	0.408496	0.412748
365	0.459016	0.393939	0.444444	0.416667	0.539326	0.455556	0.325312	0.450679	0.454515
370	0.440678	0.255814	0.457831	0.264706	0.40625	0.361111	0.207666	0.365056	0.374095
375	0.571429	0.25641	0.457831	0.363636	0.333333	0.388889	0.242403	0.396528	0.395149
380	0.470588	0.372093	0.47619	0.378378	0.369231	0.411111	0.270706	0.413296	0.415538
385	0.461538	0.385542	0.487805	0.305556	0.338028	0.394444	0.247373	0.395694	0.400334
390	0.521739	0.413793	0.395062	0.324324	0.416667	0.405556	0.262736	0.414317	0.412037
395	0.615385	0.329114	0.35	0.346667	0.351351	0.383333	0.233488	0.398503	0.38868
400	0.644068	0.356164	0.467532	0.411765	0.506024	0.472222	0.343411	0.477111	0.47503
405	0.586207	0.368421	0.493506	0.393443	0.568182	0.483333	0.355924	0.481952	0.485841
410	0.590164	0.341463	0.435897	0.322581	0.415584	0.416667	0.274925	0.421138	0.419926
415	0.566667	0.380952	0.447368	0.307692	0.453333	0.427778	0.29129	0.431203	0.432492
420	0.4	0.368421	0.379747	0.4	0.215385	0.355556	0.205756	0.352711	0.346871
425	0.382979	0.342105	0.379747	0.413043	0.212121	0.35	0.198789	0.345999	0.340735
430	0.333333	0.303797	0.394737	0.386364	0.24	0.333333	0.174832	0.331646	0.331531
435	0.333333	0.303797	0.373333	0.386364	0.236842	0.327778	0.167972	0.326734	0.325223
440	0.375	0.311688	0.346667	0.4	0.213333	0.327778	0.167549	0.329338	0.323337
445	0.595745	0.208955	0.538462	0.373333	0.430108	0.422222	0.278817	0.42932	0.435079
450	0.595745	0.205882	0.487179	0.363636	0.355556	0.388889	0.237331	0.4016	0.402528
455	0.595745	0.2	0.461538	0.368421	0.359551	0.383333	0.230253	0.397051	0.396462
460	0.592593	0.243243	0.481013	0.382353	0.4	0.411111	0.264512	0.41984	0.420502
465	0.592593	0.257143	0.518519	0.382353	0.390805	0.422222	0.276815	0.428282	0.430749
470	0.666667	0.264706	0.518519	0.422535	0.348837	0.433333	0.291504	0.444253	0.441208
475	0.375	0.351351	0.506024	0.415584	0.333333	0.4	0.251624	0.396259	0.40215
480	0.375	0.333333	0.475	0.38961	0.311688	0.377778	0.225717	0.376926	0.381486
485	0.340426	0.317073	0.394737	0.384615	0.311688	0.35	0.193353	0.349708	0.351145
490	0.296296	0.450704	0.363636	0.368421	0.365854	0.372222	0.218654	0.368982	0.370052
495	0.327273	0.450704	0.405063	0.383562	0.390244	0.394444	0.244991	0.391369	0.393939
500	0.385965	0.426667	0.410256	0.411765	0.365854	0.4	0.25207	0.400101	0.399489
505	0.333333	0.371429	0.303797	0.426667	0.365854	0.361111	0.203248	0.360216	0.355568
510	0.333333	0.371429	0.303797	0.405405	0.361446	0.355556	0.195787	0.355082	0.351021
515	0.333333	0.4	0.433735	0.421053	0.365854	0.394444	0.243329	0.390795	0.393799
520	0.296296	0.411765	0.493827	0.388889	0.376471	0.4	0.249854	0.39345	0.402737
525	0.436364	0.363636	0.512195	0.394366	0.488372	0.444444	0.305037	0.438987	0.447678
530	0.436364	0.363636	0.512195	0.394366	0.488372	0.444444	0.305037	0.438987	0.447678
535	0.444444	0.352941	0.5	0.342857	0.428571	0.416667	0.26912	0.413763	0.421628
540	0.474576	0.371429	0.47619	0.4	0.414634	0.427778	0.28326	0.427366	0.430004
545	0.436364	0.25	0.457831	0.422535	0.379747	0.388889	0.236252	0.389295	0.392602
550	0.481481	0.323529	0.447059	0.347826	0.452381	0.411111	0.261436	0.410455	0.414631
555	0.518519	0.294118	0.53012	0.356164	0.487805	0.438889	0.298693	0.437345	0.446353
560	0.5	0.351351	0.54321	0.383562	0.475	0.45	0.314467	0.450625	0.458929
565	0.5	0.346667	0.54321	0.383562	0.481013	0.45	0.314816	0.45089	0.45944
570	0.5	0.346667	0.54321	0.383562	0.481013	0.45	0.314816	0.45089	0.45944
575	0.481481	0.35	0.461538	0.328358	0.444444	0.411111	0.266467	0.413165	0.418212
580	0.535714	0.38961	0.461538	0.318841	0.475	0.433333	0.294834	0.436141	0.439585
585	0.491228	0.361111	0.5	0.333333	0.455696	0.427778	0.287191	0.428274	0.435255
590	0.491228	0.356164	0.455696	0.338028	0.475	0.422222	0.280358	0.423223	0.427959
595	0.436364	0.346667	0.426667	0.32	0.425	0.388889	0.241474	0.390939	0.395405
600	0.509804	0.356164	0.426667	0.320988	0.475	0.411111	0.270781	0.417725	0.420532
605	0.542373	0.356164	0.405405	0.30137	0.419753	0.4	0.255671	0.405013	0.404374
610	0.528302	0.32	0.383562	0.317073	0.337662	0.366667	0.216986	0.37732	0.373692
615	0.5	0.309859	0.388889	0.292683	0.35443	0.361111	0.210038	0.369172	0.368418
620	0.588235	0.257143	0.383562	0.288889	0.342105	0.355556	0.205197	0.371987	0.368138
625	0.481481	0.315789	0.366197	0.337349	0.342105	0.361111	0.211904	0.368585	0.365234
630	0.481481	0.315789	0.366197	0.345679	0.384615	0.372222	0.224877	0.378753	0.376305
635	0.571429	0.333333	0.356164	0.340909	0.384615	0.383333	0.239387	0.39729	0.390598
640	0.409091	0.43038	0.461538	0.340909	0.394366	0.405556	0.267686	0.407257	0.411971
645	0.333333	0.48	0.439024	0.35	0.426667	0.411111	0.268007	0.405805	0.411856
650	0.454545	0.369231	0.404762	0.347826	0.4	0.388889	0.242439	0.395273	0.395695
655	0.454545	0.38806	0.404762	0.351648	0.405405	0.394444	0.24948	0.400884	0.401015
660	0.390244	0.338462	0.409639	0.326087	0.405063	0.372222	0.220441	0.373899	0.378497
665	0.548387	0.341463	0.432432	0.298507	0.373333	0.394444	0.250623	0.398825	0.398654
670	0.492754	0.303797	0.45	0.349206	0.376812	0.394444	0.249523	0.394514	0.396615
675	0.492754	0.296296	0.43038	0.354839	0.376812	0.388889	0.243222	0.390216	0.391055
680	0.470588	0.282353	0.405063	0.31746	0.338462	0.361111	0.210102	0.362785	0.363352
685	0.470588	0.282353	0.405063	0.31746	0.338462	0.361111	0.210102	0.362785	0.363352
690	0.470588	0.282353	0.405063	0.31746	0.338462	0.361111	0.210102	0.362785	0.363352
695	0.470588	0.282353	0.405063	0.31746	0.338462	0.361111	0.210102	0.362785	0.363352
700	0.46875	0.298851	0.4	0.31746	0.333333	0.361111	0.208739	0.363679	0.363591
705	0.46875	0.289157	0.395062	0.3125	0.323529	0.355556	0.199946	0.3578	0.357464
710	0.46875	0.292683	0.414634	0.3125	0.323529	0.361111	0.206295	0.362419	0.363221
715	0.419355	0.309524	0.358974	0.242424	0.342857	0.333333	0.172893	0.334627	0.33654
720	0.419355	0.376471	0.373333	0.238806	0.366197	0.355556	0.202639	0.354832	0.357276
725	0.491228	0.320988	0.450704	0.358974	0.410959	0.4	0.26167	0.406571	0.40911
730	0.464286	0.273973	0.518519	0.395062	0.492754	0.427778	0.292171	0.428918	0.438503
735	0.466667	0.379747	0.410959	0.3	0.409091	0.394444	0.246555	0.393293	0.395293
740	0.6	0.342105	0.450704	0.318841	0.380952	0.411111	0.270478	0.41852	0.416982
745	0.6	0.28169	0.447368	0.314286	0.361446	0.394444	0.246435	0.400958	0.399833
750	0.6	0.366197	0.486486	0.305556	0.385542	0.422222	0.283014	0.428756	0.429574
755	0.6	0.366197	0.486486	0.305556	0.385542	0.422222	0.283014	0.428756	0.429574
760	0.551724	0.294118	0.511628	0.27027	0.378378	0.4	0.250953	0.401224	0.407633
765	0.551724	0.298507	0.511628	0.27027	0.373333	0.4	0.250632	0.401093	0.407289
770	0.551724	0.268657	0.505747	0.293333	0.356164	0.394444	0.244002	0.395125	0.400214
775	0.551724	0.289855	0.494118	0.289474	0.361111	0.394444	0.245576	0.397256	0.401547
780	0.553846	0.276923	0.505747	0.257143	0.383562	0.4	0.25101	0.395444	0.40228
785	0.507042	0.347826	0.441558	0.26087	0.351351	0.383333	0.23611	0.38173	0.384262
790	0.507042	0.347826	0.441558	0.26087	0.351351	0.383333	0.23611	0.38173	0.384262
795	0.507042	0.347826	0.426667	0.26087	0.342105	0.377778	0.229676	0.376902	0.378268
800	0.472222	0.342857	0.410959	0.268657	0.384615	0.377778	0.230252	0.375862	0.378626
805	0.520548	0.394366	0.422535	0.268657	0.410256	0.405556	0.266804	0.403272	0.404719
810	0.472222	0.32	0.366197	0.272727	0.368421	0.361111	0.211174	0.359914	0.359738
815	0.478873	0.38961	0.382353	0.268657	0.38961	0.383333	0.240941	0.381821	0.381938
820	0.484848	0.32	0.416667	0.347826	0.384615	0.388889	0.244167	0.390791	0.391155
825	0.484848	0.246575	0.346667	0.30303	0.35	0.344444	0.185285	0.346224	0.344066
830	0.470588	0.25	0.380952	0.196721	0.24	0.311111	0.139627	0.307652	0.308575
835	0.470588	0.25	0.380952	0.196721	0.24	0.311111	0.139627	0.307652	0.308575
840	0.470588	0.25	0.380952	0.196721	0.24	0.311111	0.139627	0.307652	0.308575
845	0.470588	0.25	0.380952	0.196721	0.24	0.311111	0.139627	0.307652	0.308575
850	0.470588	0.324324	0.395062	0.196721	0.263158	0.333333	0.168931	0.329971	0.33116
855	0.470588	0.324324	0.395062	0.196721	0.263158	0.333333	0.168931	0.329971	0.33116
860	0.62963	0.242424	0.384615	0.409639	0.43038	0.411111	0.269826	0.419338	0.412616
865	0.62963	0.242424	0.384615	0.409639	0.43038	0.411111	0.269826	0.419338	0.412616
870	0.561404	0.30137	0.571429	0.324324	0.388889	0.427778	0.287692	0.429483	0.43754
875	0.535714	0.297297	0.571429	0.324324	0.388889	0.422222	0.280679	0.423531	0.432655
880	0.561404	0.30137	0.571429	0.338028	0.426667	0.438889	0.300059	0.439779	0.448429
885	0.526316	0.3	0.475	0.298507	0.394737	0.394444	0.245934	0.398912	0.403487
890	0.526316	0.3	0.475	0.268657	0.394737	0.388889	0.238931	0.392942	0.398511
895	0.526316	0.3	0.475	0.268657	0.394737	0.388889	0.238931	0.392942	0.398511
900	0.526316	0.3	0.475	0.268657	0.394737	0.388889	0.238931	0.392942	0.398511
905	0.526316	0.315789	0.52381	0.272727	0.415584	0.411111	0.263917	0.410845	0.419578
910	0.5	0.307692	0.541176	0.257143	0.338028	0.388889	0.23806	0.388808	0.398125
915	0.5	0.307692	0.541176	0.257143	0.338028	0.388889	0.23806	0.388808	0.398125
920	0.481481	0.2	0.551724	0.351351	0.276923	0.372222	0.219034	0.372296	0.379935
925	0.367347	0.278481	0.384615	0.372093	0.352941	0.35	0.197027	0.351096	0.353074
930	0.367347	0.275	0.405063	0.372093	0.333333	0.35	0.197311	0.350567	0.353308
935	0.367347	0.275	0.410256	0.390805	0.333333	0.355556	0.20529	0.355348	0.357783
940	0.367347	0.275	0.410256	0.390805	0.333333	0.355556	0.20529	0.355348	0.357783
945	0.340426	0.282353	0.328767	0.376471	0.314286	0.327778	0.171119	0.32846	0.326788
950	0.375	0.27907	0.289474	0.365854	0.323529	0.322222	0.162352	0.326585	0.321833
955	0.431373	0.32967	0.305556	0.342105	0.342857	0.344444	0.192082	0.350312	0.344835
960	0.431373	0.32967	0.305556	0.342105	0.342857	0.344444	0.192082	0.350312	0.344835
965	0.431373	0.32967	0.305556	0.342105	0.342857	0.344444	0.192082	0.350312	0.344835
970	0.448276	0.295455	0.338028	0.342105	0.328358	0.344444	0.193929	0.350444	0.346462
975	0.448276	0.311111	0.342857	0.342105	0.333333	0.35	0.202382	0.355537	0.351727
980	0.392857	0.333333	0.376812	0.345679	0.3125	0.35	0.204792	0.352236	0.351588
985	0.392857	0.32967	0.356164	0.337662	0.253968	0.333333	0.180548	0.334064	0.330857
990	0.5	0.277778	0.467532	0.439024	0.356164	0.405556	0.265147	0.4081	0.407856
995	0.526316	0.25974	0.453333	0.425	0.394366	0.405556	0.266924	0.411751	0.411446
1000	0.38806	0.368421	0.461538	0.40625	0.32	0.388889	0.241023	0.388854	0.391175
1005	0.38806	0.368421	0.461538	0.4	0.324324	0.388889	0.241459	0.388469	0.391118
1010	0.38806	0.368421	0.461538	0.40625	0.32	0.388889	0.241023	0.388854	0.391175
1015	0.38806	0.368421	0.461538	0.40625	0.32	0.388889	0.241023	0.388854	0.391175
1020	0.323529	0.363636	0.461538	0.419355	0.32	0.377778	0.227109	0.377612	0.382085
1025	0.347826	0.35443	0.467532	0.40625	0.366197	0.388889	0.24362	0.388447	0.394215
1030	0.347826	0.384615	0.473684	0.412698	0.324324	0.388889	0.242982	0.38863	0.392893
1035	0.434783	0.379747	0.519481	0.424242	0.405797	0.433333	0.300638	0.43281	0.438449
1040	0.363636	0.368421	0.512821	0.430769	0.373333	0.411111	0.268907	0.409796	0.416865
1045	0.434783	0.333333	0.493506	0.41791	0.347826	0.405556	0.265632	0.405472	0.408898
1050	0.338462	0.318841	0.518519	0.368421	0.318841	0.377778	0.228729	0.372616	0.382403
1055	0.40625	0.323529	0.518519	0.358974	0.318841	0.388889	0.243023	0.385223	0.39261
1060	0.484848	0.328767	0.455696	0.373333	0.328358	0.394444	0.251703	0.394201	0.394391
1065	0.477612	0.309524	0.405405	0.307692	0.371429	0.372222	0.225098	0.374332	0.375436
1070	0.477612	0.317073	0.467532	0.3125	0.371429	0.388889	0.243952	0.389229	0.393843
1075	0.477612	0.317073	0.467532	0.3125	0.371429	0.388889	0.243952	0.389229	0.393843
1080	0.4	0.303797	0.526316	0.438356	0.41791	0.416667	0.281432	0.417276	0.425818
1085	0.4	0.307692	0.545455	0.438356	0.41791	0.422222	0.287724	0.421883	0.431529
1090	0.41791	0.296296	0.48	0.38806	0.4	0.394444	0.252406	0.396453	0.402772
1095	0.369231	0.292683	0.444444	0.405797	0.444444	0.388889	0.246626	0.39132	0.398063
1100	0.322581	0.317073	0.513514	0.38806	0.48	0.405556	0.264649	0.404245	0.418195
1105	0.375	0.296296	0.459459	0.405797	0.444444	0.394444	0.252084	0.396199	0.403575
1110	0.517241	0.344828	0.623377	0.243243	0.53125	0.444444	0.318076	0.451988	0.47087
1115	0.517241	0.344828	0.623377	0.243243	0.53125	0.444444	0.318076	0.451988	0.47087
1120	0.588235	0.320988	0.567901	0.268293	0.461538	0.427778	0.294808	0.441391	0.451748
1125	0.530612	0.329114	0.567901	0.275862	0.4375	0.416667	0.28251	0.428198	0.43974
1130	0.510638	0.35	0.533333	0.255814	0.388889	0.394444	0.254238	0.407735	0.416911
1135	0.489796	0.352941	0.506667	0.253165	0.416667	0.394444	0.252896	0.403847	0.413015
1140	0.52	0.363636	0.506329	0.278481	0.4	0.405556	0.262551	0.413689	0.420177
1145	0.52	0.363636	0.506329	0.278481	0.4	0.405556	0.262551	0.413689	0.420177
1150	0.517241	0.337349	0.514286	0.328358	0.463415	0.427778	0.293083	0.43213	0.439748
1155	0.517241	0.337349	0.514286	0.328358	0.463415	0.427778	0.293083	0.43213	0.439748
1160	0.545455	0.357143	0.492754	0.318841	0.409639	0.416667	0.279702	0.424766	0.428465
1165	0.545455	0.357143	0.492754	0.318841	0.409639	0.416667	0.279702	0.424766	0.428465
1170	0.545455	0.352941	0.514286	0.318841	0.419753	0.422222	0.286744	0.430255	0.435621
1175	0.610169	0.222222	0.47619	0.361446	0.394366	0.411111	0.269561	0.412879	0.413453
1180	0.6	0.229508	0.47619	0.357143	0.366197	0.405556	0.263072	0.405808	0.406017
1185	0.484848	0.27027	0.432432	0.357143	0.193548	0.35	0.202739	0.347648	0.344187
1190	0.484848	0.27027	0.432432	0.357143	0.193548	0.35	0.202739	0.347648	0.344187
1195	0.484848	0.27027	0.432432	0.357143	0.193548	0.35	0.202739	0.347648	0.344187
1200	0.484848	0.27027	0.432432	0.357143	0.193548	0.35	0.202739	0.347648	0.344187
1205	0.507937	0.243243	0.4	0.348837	0.193548	0.338889	0.188051	0.338713	0.333099
1210	0.507937	0.243243	0.4	0.348837	0.193548	0.338889	0.188051	0.338713	0.333099
1215	0.507937	0.243243	0.4	0.348837	0.193548	0.338889	0.188051	0.338713	0.333099
1220	0.507937	0.243243	0.4	0.348837	0.193548	0.338889	0.188051	0.338713	0.333099
1225	0.507937	0.243243	0.4	0.348837	0.193548	0.338889	0.188051	0.338713	0.333099
1230	0.507937	0.243243	0.4	0.348837	0.193548	0.338889	0.188051	0.338713	0.333099
1235	0.507937	0.243243	0.4	0.348837	0.193548	0.338889	0.188051	0.338713	0.333099
1240	0.507937	0.243243	0.4	0.348837	0.193548	0.338889	0.188051	0.338713	0.333099
1245	0.507937	0.243243	0.4	0.348837	0.193548	0.338889	0.188051	0.338713	0.333099
1250	0.507937	0.243243	0.4	0.348837	0.193548	0.338889	0.188051	0.338713	0.333099
1255	0.492308	0.273973	0.473684	0.372093	0.2	0.366667	0.223982	0.362412	0.3608
1260	0.492308	0.273973	0.473684	0.372093	0.2	0.366667	0.223982	0.362412	0.3608
1265	0.474576	0.240964	0.373333	0.303797	0.21875	0.316667	0.157404	0.322284	0.318577
1270	0.350877	0.285714	0.438356	0.333333	0.258065	0.333333	0.181692	0.333269	0.337708
1275	0.350877	0.285714	0.438356	0.333333	0.258065	0.333333	0.181692	0.333269	0.337708
1280	0.350877	0.285714	0.438356	0.333333	0.258065	0.333333	0.181692	0.333269	0.337708
1285	0.350877	0.289157	0.438356	0.329412	0.225806	0.327778	0.174732	0.326722	0.330338
1290	0.350877	0.289157	0.438356	0.329412	0.225806	0.327778	0.174732	0.326722	0.330338
1295	0.350877	0.289157	0.438356	0.329412	0.225806	0.327778	0.174732	0.326722	0.330338
1300	0.350877	0.282051	0.459459	0.333333	0.268657	0.338889	0.1856	0.338876	0.344959
1305	0.350877	0.282051	0.459459	0.333333	0.268657	0.338889	0.1856	0.338876	0.344959
1310	0.350877	0.285714	0.438356	0.352941	0.294118	0.344444	0.193095	0.344401	0.349188
1315	0.350877	0.285714	0.438356	0.352941	0.294118	0.344444	0.193095	0.344401	0.349188
1320	0.350877	0.285714	0.438356	0.352941	0.294118	0.344444	0.193095	0.344401	0.349188
1325	0.350877	0.285714	0.438356	0.352941	0.294118	0.344444	0.193095	0.344401	0.349188
1330	0.459016	0.26506	0.378378	0.315789	0.272727	0.333333	0.178055	0.338194	0.336099
1335	0.459016	0.26506	0.378378	0.315789	0.272727	0.333333	0.178055	0.338194	0.336099
1340	0.372881	0.268293	0.351351	0.342105	0.289855	0.322222	0.162504	0.324897	0.324044
1345	0.372881	0.271605	0.373333	0.342105	0.289855	0.327778	0.168855	0.329956	0.330391
1350	0.372881	0.271605	0.373333	0.342105	0.289855	0.327778	0.168855	0.329956	0.330391
1355	0.350877	0.285714	0.438356	0.352941	0.294118	0.344444	0.193095	0.344401	0.349188
1360	0.350877	0.282051	0.394366	0.361446	0.338028	0.344444	0.192803	0.345354	0.348449
1365	0.315789	0.233766	0.388889	0.361446	0.338028	0.327778	0.170936	0.327584	0.332514
1370	0.315789	0.233766	0.388889	0.361446	0.338028	0.327778	0.170936	0.327584	0.332514
1375	0.315789	0.233766	0.388889	0.361446	0.338028	0.327778	0.170936	0.327584	0.332514
1380	0.315789	0.233766	0.388889	0.361446	0.338028	0.327778	0.170936	0.327584	0.332514
1385	0.363636	0.282051	0.438356	0.329412	0.318841	0.344444	0.192604	0.346459	0.352282
1390	0.363636	0.282051	0.438356	0.329412	0.318841	0.344444	0.192604	0.346459	0.352282
1395	0.363636	0.282051	0.438356	0.329412	0.318841	0.344444	0.192604	0.346459	0.352282
1400	0.363636	0.282051	0.438356	0.329412	0.318841	0.344444	0.192604	0.346459	0.352282
1405	0.363636	0.282051	0.438356	0.329412	0.318841	0.344444	0.192604	0.346459	0.352282
1410	0.363636	0.282051	0.438356	0.329412	0.318841	0.344444	0.192604	0.346459	0.352282
1415	0.37037	0.311688	0.438356	0.302326	0.342857	0.35	0.199435	0.35312	0.359756
1420	0.37037	0.311688	0.438356	0.302326	0.342857	0.35	0.199435	0.35312	0.359756
1425	0.440678	0.271605	0.371429	0.352941	0.338462	0.35	0.203814	0.355023	0.353694
1430	0.440678	0.271605	0.371429	0.352941	0.338462	0.35	0.203814	0.355023	0.353694
1435	0.459016	0.202532	0.378378	0.37037	0.276923	0.333333	0.179139	0.337444	0.334688
1440	0.47619	0.236842	0.405405	0.345679	0.333333	0.355556	0.207005	0.35949	0.359536
1445	0.47619	0.236842	0.405405	0.345679	0.333333	0.355556	0.207005	0.35949	0.359536
1450	0.47619	0.236842	0.405405	0.345679	0.333333	0.355556	0.207005	0.35949	0.359536
1455	0.47619	0.236842	0.405405	0.345679	0.333333	0.355556	0.207005	0.35949	0.359536
1460	0.430769	0.25641	0.519481	0.298507	0.356164	0.372222	0.221467	0.372266	0.38293
1465	0.430769	0.25641	0.519481	0.298507	0.356164	0.372222	0.221467	0.372266	0.38293
1470	0.440678	0.266667	0.582278	0.314286	0.415584	0.405556	0.260371	0.403899	0.418968
1475	0.440678	0.266667	0.582278	0.314286	0.415584	0.405556	0.260371	0.403899	0.418968
1480	0.45283	0.285714	0.564103	0.333333	0.375	0.4	0.253147	0.402196	0.413603
1485	0.45283	0.285714	0.564103	0.333333	0.375	0.4	0.253147	0.402196	0.413603
1490	0.407407	0.305556	0.625	0.378378	0.5	0.45	0.315171	0.443268	0.461803
1495	0.407407	0.305556	0.625	0.378378	0.5	0.45	0.315171	0.443268	0.461803
1500	0.407407	0.305556	0.625	0.378378	0.5	0.45	0.315171	0.443268	0.461803
1505	0.340426	0.309859	0.658537	0.329114	0.493827	0.438889	0.301026	0.426352	0.45094
1510	0.340426	0.309859	0.658537	0.329114	0.493827	0.438889	0.301026	0.426352	0.45094
1515	0.340426	0.309859	0.658537	0.329114	0.493827	0.438889	0.301026	0.426352	0.45094
1520	0.333333	0.324324	0.641975	0.3	0.441558	0.416667	0.274913	0.408238	0.431367
1525	0.461538	0.328767	0.666667	0.35443	0.48	0.461111	0.331435	0.458281	0.477112
1530	0.461538	0.328767	0.666667	0.35443	0.48	0.461111	0.331435	0.458281	0.477112
1535	0.461538	0.309859	0.641026	0.361446	0.447368	0.444444	0.312924	0.444247	0.460687
1540	0.461538	0.309859	0.641026	0.361446	0.447368	0.444444	0.312924	0.444247	0.460687
1545	0.4	0.309859	0.641026	0.376471	0.473684	0.444444	0.313636	0.440208	0.459271
1550	0.470588	0.361111	0.65	0.390244	0.453333	0.466667	0.339948	0.465055	0.480043
1555	0.528302	0.356164	0.615385	0.375	0.421053	0.455556	0.326137	0.459181	0.469502
1560	0.431373	0.342105	0.641975	0.395062	0.422535	0.45	0.319636	0.44661	0.461933
1565	0.538462	0.35443	0.582278	0.38961	0.383562	0.444444	0.312206	0.449668	0.456072
1570	0.5	0.35	0.6	0.38961	0.394366	0.444444	0.312493	0.446795	0.456152
1575	0.27907	0.27027	0.5	0.305556	0.424242	0.366667	0.21046	0.355828	0.372625
1580	0.27907	0.27027	0.5	0.305556	0.424242	0.366667	0.21046	0.355828	0.372625
1585	0.27907	0.27027	0.5	0.305556	0.424242	0.366667	0.21046	0.355828	0.372625
1590	0.272727	0.27027	0.5	0.264706	0.431373	0.361111	0.202324	0.347815	0.366419
1595	0.318182	0.293333	0.5	0.309859	0.408163	0.372222	0.217577	0.365908	0.38021
1600	0.355556	0.305556	0.486486	0.328767	0.395833	0.377778	0.223885	0.37444	0.385286
1605	0.355556	0.305556	0.486486	0.328767	0.395833	0.377778	0.223885	0.37444	0.385286
1610	0.363636	0.32	0.486486	0.305556	0.4	0.377778	0.224005	0.375136	0.386317
1615	0.391304	0.32	0.513514	0.309859	0.404255	0.388889	0.238126	0.387786	0.399518
1620	0.391304	0.32	0.513514	0.309859	0.404255	0.388889	0.238126	0.387786	0.399518
1625	0.434783	0.361111	0.486486	0.318841	0.40404	0.4	0.251248	0.401052	0.408451
1630	0.425532	0.38806	0.493506	0.318841	0.4	0.405556	0.256324	0.405188	0.412813
1635	0.425532	0.38806	0.493506	0.318841	0.4	0.405556	0.256324	0.405188	0.412813
1640	0.425532	0.38806	0.493506	0.318841	0.4	0.405556	0.256324	0.405188	0.412813
1645	0.384615	0.388889	0.438356	0.242424	0.371134	0.366667	0.209269	0.365084	0.372662
1650	0.291667	0.333333	0.527778	0.289474	0.346939	0.361111	0.204128	0.357838	0.373181
1655	0.326531	0.382353	0.547945	0.293333	0.357895	0.383333	0.232083	0.381611	0.39619
1660	0.307692	0.41791	0.575342	0.285714	0.469388	0.422222	0.280414	0.411209	0.430953
1665	0.307692	0.41791	0.575342	0.285714	0.469388	0.422222	0.280414	0.411209	0.430953
1670	0.307692	0.41791	0.575342	0.285714	0.469388	0.422222	0.280414	0.411209	0.430953
1675	0.307692	0.41791	0.575342	0.285714	0.469388	0.422222	0.280414	0.411209	0.430953
1680	0.307692	0.41791	0.575342	0.285714	0.469388	0.422222	0.280414	0.411209	0.430953
1685	0.307692	0.41791	0.575342	0.285714	0.469388	0.422222	0.280414	0.411209	0.430953
1690	0.307692	0.382353	0.535211	0.289855	0.48	0.411111	0.267261	0.399022	0.417063
1695	0.555556	0.318841	0.571429	0.411765	0.5	0.472222	0.341549	0.471518	0.479683
1700	0.548387	0.342857	0.597403	0.41791	0.52381	0.488889	0.364206	0.486073	0.496161
1705	0.548387	0.333333	0.597403	0.424242	0.53012	0.488889	0.364358	0.486697	0.496908
1710	0.548387	0.333333	0.597403	0.424242	0.53012	0.488889	0.364358	0.486697	0.496908
1715	0.542373	0.410256	0.594595	0.40625	0.564706	0.505556	0.386956	0.503636	0.514187
1720	0.542373	0.38961	0.578947	0.40625	0.547619	0.494444	0.371688	0.49296	0.502424
1725	0.542373	0.38961	0.578947	0.40625	0.547619	0.494444	0.371688	0.49296	0.502424
1730	0.542373	0.410256	0.56	0.40625	0.52381	0.488889	0.365456	0.488538	0.495839
1735	0.542373	0.43038	0.56	0.412698	0.52381	0.494444	0.372522	0.493852	0.500603
1740	0.542373	0.410256	0.56	0.40625	0.52381	0.488889	0.365456	0.488538	0.495839
1745	0.509091	0.432432	0.586667	0.411765	0.522727	0.494444	0.371642	0.492536	0.502178
1750	0.4	0.327869	0.526316	0.375	0.516129	0.438889	0.302793	0.429063	0.442043
1755	0.4	0.327869	0.526316	0.375	0.516129	0.438889	0.302793	0.429063	0.442043
1760	0.4	0.327869	0.526316	0.375	0.516129	0.438889	0.302793	0.429063	0.442043
1765	0.4	0.327869	0.526316	0.375	0.516129	0.438889	0.302793	0.429063	0.442043
1770	0.408163	0.34375	0.545455	0.375	0.488889	0.438889	0.30238	0.432251	0.445063
1775	0.408163	0.34375	0.545455	0.375	0.488889	0.438889	0.30238	0.432251	0.445063
1780	0.461538	0.349206	0.556962	0.384615	0.5	0.455556	0.322107	0.450464	0.461801
1785	0.461538	0.34375	0.556962	0.38961	0.5	0.455556	0.321775	0.450372	0.461633
1790	0.461538	0.34375	0.556962	0.38961	0.5	0.455556	0.321775	0.450372	0.461633
1795	0.461538	0.34375	0.556962	0.38961	0.5	0.455556	0.321775	0.450372	0.461633
1800	0.461538	0.34375	0.556962	0.38961	0.5	0.455556	0.321775	0.450372	0.461633
1805	0.461538	0.34375	0.556962	0.38961	0.5	0.455556	0.321775	0.450372	0.461633
1810	0.461538	0.34375	0.556962	0.38961	0.5	0.455556	0.321775	0.450372	0.461633
1815	0.461538	0.34375	0.556962	0.38961	0.5	0.455556	0.321775	0.450372	0.461633
1820	0.461538	0.34375	0.556962	0.38961	0.5	0.455556	0.321775	0.450372	0.461633
1825	0.304348	0.493506	0.426667	0.418605	0.421053	0.422222	0.288093	0.412836	0.416591
1830	0.340426	0.487179	0.5	0.404762	0.453333	0.444444	0.315497	0.43714	0.445438
1835	0.340426	0.487179	0.5	0.404762	0.453333	0.444444	0.315497	0.43714	0.445438
1840	0.340426	0.487179	0.5	0.404762	0.453333	0.444444	0.315497	0.43714	0.445438
1845	0.340426	0.487179	0.5	0.404762	0.453333	0.444444	0.315497	0.43714	0.445438
1850	0.340426	0.487179	0.5	0.404762	0.453333	0.444444	0.315497	0.43714	0.445438
1855	0.340426	0.487179	0.5	0.404762	0.453333	0.444444	0.315497	0.43714	0.445438
1860	0.333333	0.487179	0.5	0.409639	0.453333	0.444444	0.315098	0.436697	0.445108
1865	0.326531	0.461538	0.5	0.390244	0.453333	0.433333	0.300594	0.426329	0.436079
1870	0.326531	0.461538	0.5	0.390244	0.453333	0.433333	0.300594	0.426329	0.436079
1875	0.313725	0.461538	0.5	0.4	0.453333	0.433333	0.299962	0.425719	0.435642
1880	0.313725	0.461538	0.5	0.4	0.453333	0.433333	0.299962	0.425719	0.435642
1885	0.313725	0.461538	0.5	0.4	0.453333	0.433333	0.299962	0.425719	0.435642
1890	0.415094	0.43038	0.438356	0.358974	0.415584	0.411111	0.272659	0.411678	0.414729
1895	0.444444	0.43038	0.432432	0.346667	0.435897	0.416667	0.278078	0.417964	0.420486
1900	0.444444	0.43038	0.432432	0.346667	0.435897	0.416667	0.278078	0.417964	0.420486
1905	0.436364	0.435897	0.453333	0.30137	0.43038	0.411111	0.269658	0.411469	0.416847
1910	0.444444	0.439024	0.432432	0.285714	0.425	0.405556	0.262871	0.405323	0.40943
1915	0.444444	0.439024	0.432432	0.285714	0.425	0.405556	0.262871	0.405323	0.40943
1920	0.444444	0.439024	0.432432	0.285714	0.425	0.405556	0.262871	0.405323	0.40943
1925	0.444444	0.439024	0.432432	0.285714	0.425	0.405556	0.262871	0.405323	0.40943
1930	0.444444	0.439024	0.432432	0.285714	0.425	0.405556	0.262871	0.405323	0.40943
1935	0.444444	0.439024	0.432432	0.285714	0.425	0.405556	0.262871	0.405323	0.40943
1940	0.444444	0.439024	0.432432	0.285714	0.425	0.405556	0.262871	0.405323	0.40943
1945	0.444444	0.439024	0.432432	0.285714	0.425	0.405556	0.262871	0.405323	0.40943
1950	0.444444	0.439024	0.432432	0.285714	0.425	0.405556	0.262871	0.405323	0.40943
1955	0.444444	0.439024	0.432432	0.285714	0.425	0.405556	0.262871	0.405323	0.40943
1960	0.415094	0.452381	0.416667	0.328767	0.410256	0.405556	0.265535	0.404633	0.406851
1965	0.415094	0.447059	0.371429	0.328767	0.379747	0.388889	0.245564	0.388419	0.387114
1970	0.44	0.447368	0.416667	0.317073	0.375	0.394444	0.251991	0.399222	0.399965
1975	0.44	0.447368	0.416667	0.317073	0.375	0.394444	0.251991	0.399222	0.399965
1980	0.44	0.447368	0.416667	0.317073	0.375	0.394444	0.251991	0.399222	0.399965
1985	0.44	0.447368	0.416667	0.317073	0.375	0.394444	0.251991	0.399222	0.399965
1990	0.44	0.481013	0.405797	0.337349	0.379747	0.405556	0.269028	0.408781	0.407755
1995	0.44	0.481013	0.405797	0.337349	0.379747	0.405556	0.269028	0.408781	0.407755
2000	0.44	0.481013	0.405797	0.337349	0.379747	0.405556	0.269028	0.408781	0.407755

## Sheet: ExtraTrees
Number of features	Pre-vaccination	ChAdOx1-Onset	MenACWY-Onset	ChAdOx1-7D	MenACWY-7D	ACC	MCC	Macro F1	Weighted F1
5	0.636364	0.477612	0.644444	0.523077	0.472222	0.555556	0.444994	0.550744	0.5531
10	0.727273	0.666667	0.704545	0.603175	0.571429	0.655556	0.569676	0.654618	0.654046
15	0.612903	0.666667	0.744186	0.507937	0.554217	0.622222	0.526668	0.617182	0.626177
20	0.685714	0.738462	0.727273	0.580645	0.586667	0.666667	0.585242	0.663752	0.666164
25	0.69697	0.709677	0.735632	0.584615	0.65	0.677778	0.597822	0.675379	0.67997
30	0.676923	0.612903	0.704545	0.523077	0.6	0.627778	0.534322	0.62349	0.629236
35	0.584615	0.618182	0.723404	0.550725	0.571429	0.616667	0.520928	0.609671	0.618356
40	0.695652	0.580645	0.659091	0.548387	0.632911	0.627778	0.535174	0.623337	0.626186
45	0.656716	0.666667	0.689655	0.590164	0.634146	0.65	0.562281	0.64747	0.650908
50	0.716418	0.676923	0.72093	0.5	0.585366	0.644444	0.555545	0.639927	0.644435
55	0.695652	0.666667	0.704545	0.483871	0.564103	0.627778	0.535318	0.622968	0.627399
60	0.676471	0.666667	0.696629	0.580645	0.617284	0.65	0.562343	0.647539	0.650485
65	0.676471	0.698413	0.714286	0.553846	0.625	0.655556	0.571593	0.653603	0.658206
70	0.704225	0.676923	0.697674	0.6	0.589744	0.655556	0.571475	0.653713	0.654062
75	0.666667	0.65625	0.697674	0.633333	0.564103	0.644444	0.557888	0.643605	0.643936
80	0.657143	0.634921	0.714286	0.5	0.556962	0.616667	0.523348	0.612662	0.61898
85	0.694444	0.646154	0.729412	0.633333	0.615385	0.666667	0.586245	0.663746	0.666528
90	0.698413	0.590164	0.704545	0.580645	0.604651	0.638889	0.546898	0.635684	0.639184
95	0.707692	0.590164	0.712644	0.636364	0.641975	0.661111	0.576734	0.657768	0.660581
100	0.738462	0.59375	0.727273	0.580645	0.641975	0.661111	0.575569	0.656421	0.660729
105	0.705882	0.580645	0.727273	0.5	0.634146	0.638889	0.548197	0.629589	0.637854
110	0.735294	0.634921	0.674419	0.603175	0.575	0.644444	0.556477	0.644562	0.642466
115	0.686567	0.576271	0.712644	0.597015	0.65	0.65	0.563864	0.644499	0.649901
120	0.709677	0.610169	0.725275	0.537313	0.592593	0.638889	0.547248	0.635006	0.64011
125	0.69697	0.52459	0.674419	0.603175	0.571429	0.616667	0.520596	0.614116	0.61525
130	0.742857	0.603175	0.72093	0.644068	0.634146	0.672222	0.591458	0.669035	0.670297
135	0.738462	0.612903	0.704545	0.584615	0.6	0.65	0.562274	0.648105	0.649407
140	0.69697	0.625	0.714286	0.597015	0.632911	0.655556	0.571561	0.653236	0.657046
145	0.724638	0.633333	0.697674	0.634921	0.585366	0.655556	0.570736	0.655186	0.654182
150	0.722222	0.590164	0.705882	0.69697	0.605263	0.666667	0.587702	0.6641	0.662896
155	0.753623	0.576271	0.704545	0.625	0.575	0.65	0.563543	0.646888	0.64617
160	0.742857	0.590164	0.674419	0.612903	0.592593	0.644444	0.556986	0.642587	0.641107
165	0.771429	0.622951	0.735632	0.615385	0.597403	0.672222	0.592731	0.66856	0.669214
170	0.724638	0.633333	0.689655	0.59375	0.6	0.65	0.563781	0.648275	0.64856
175	0.722222	0.576271	0.712644	0.666667	0.632911	0.666667	0.586014	0.662143	0.663361
180	0.746269	0.644068	0.689655	0.625	0.626506	0.666667	0.583904	0.6663	0.665259
185	0.742857	0.622951	0.727273	0.625	0.597403	0.666667	0.585216	0.663097	0.664031
190	0.727273	0.590164	0.697674	0.656716	0.625	0.661111	0.577726	0.659365	0.659353
195	0.735294	0.551724	0.704545	0.606061	0.625	0.65	0.56373	0.644525	0.646949
200	0.695652	0.580645	0.704545	0.625	0.545455	0.633333	0.542852	0.630259	0.630903
205	0.735294	0.6	0.689655	0.646154	0.625	0.661111	0.577618	0.659221	0.658594
210	0.746269	0.634921	0.712644	0.584615	0.589744	0.655556	0.570451	0.653638	0.65448
215	0.714286	0.636364	0.767442	0.62069	0.65	0.683333	0.605627	0.677756	0.683637
220	0.727273	0.634921	0.735632	0.617647	0.631579	0.672222	0.59222	0.66941	0.672456
225	0.686567	0.612903	0.712644	0.5625	0.6	0.638889	0.549015	0.634923	0.639475
230	0.727273	0.580645	0.674157	0.636364	0.597403	0.644444	0.555968	0.643168	0.641789
235	0.69697	0.633333	0.681818	0.59375	0.658537	0.655556	0.569253	0.652882	0.655389
240	0.753623	0.542373	0.704545	0.603175	0.617284	0.65	0.563247	0.6442	0.645949
245	0.735294	0.610169	0.719101	0.615385	0.632911	0.666667	0.584219	0.662572	0.664821
250	0.705882	0.590164	0.712644	0.603175	0.617284	0.65	0.563067	0.64583	0.649134
255	0.707692	0.634921	0.735632	0.636364	0.632911	0.672222	0.590878	0.669504	0.672725
260	0.716418	0.631579	0.704545	0.608696	0.632911	0.661111	0.578481	0.65883	0.660789
265	0.764706	0.688525	0.75	0.636364	0.649351	0.7	0.626852	0.697789	0.699234
270	0.753623	0.59375	0.696629	0.612903	0.552632	0.644444	0.556365	0.641907	0.640197
275	0.727273	0.612903	0.712644	0.606061	0.607595	0.655556	0.570234	0.653295	0.655023
280	0.716418	0.625	0.719101	0.636364	0.594595	0.661111	0.577886	0.658295	0.659268
285	0.705882	0.586207	0.719101	0.550725	0.605263	0.638889	0.550911	0.633436	0.638615
290	0.727273	0.625	0.727273	0.634921	0.632911	0.672222	0.590232	0.669475	0.671637
295	0.724638	0.633333	0.727273	0.6875	0.632911	0.683333	0.605558	0.681131	0.681504
300	0.705882	0.612903	0.741573	0.656716	0.621622	0.672222	0.592475	0.667739	0.670768
305	0.746269	0.677966	0.733333	0.666667	0.64	0.694444	0.620407	0.692847	0.692896
310	0.714286	0.622951	0.727273	0.612903	0.632911	0.666667	0.584542	0.662065	0.6655
315	0.746269	0.612903	0.712644	0.65625	0.6	0.666667	0.583954	0.665613	0.664719
320	0.735294	0.52459	0.704545	0.584615	0.641026	0.644444	0.556546	0.638014	0.642051
325	0.714286	0.566667	0.712644	0.65625	0.582278	0.65	0.564291	0.646425	0.647053
330	0.727273	0.590164	0.719101	0.65625	0.6	0.661111	0.576081	0.658558	0.659175
335	0.707692	0.576271	0.703297	0.603175	0.634146	0.65	0.561029	0.644916	0.648279
340	0.685714	0.644068	0.735632	0.566667	0.595238	0.65	0.56332	0.645464	0.650663
345	0.714286	0.571429	0.674157	0.655738	0.595238	0.644444	0.556184	0.642169	0.640743
350	0.695652	0.548387	0.666667	0.580645	0.65	0.633333	0.542356	0.62827	0.631519
355	0.685714	0.644068	0.755556	0.571429	0.611765	0.661111	0.576178	0.653706	0.660424
360	0.705882	0.596491	0.733333	0.597015	0.589744	0.65	0.563818	0.644493	0.648397
365	0.705882	0.580645	0.704545	0.625	0.641026	0.655556	0.570277	0.65142	0.65432
370	0.686567	0.548387	0.681818	0.645161	0.641975	0.644444	0.555216	0.640782	0.642936
375	0.686567	0.508475	0.711111	0.612903	0.634146	0.638889	0.547718	0.63064	0.636108
380	0.714286	0.551724	0.725275	0.622951	0.6	0.65	0.5627	0.642847	0.646098
385	0.716418	0.580645	0.719101	0.603175	0.607595	0.65	0.562315	0.645387	0.648566
390	0.666667	0.464286	0.711111	0.626866	0.641975	0.633333	0.541897	0.622181	0.628911
395	0.695652	0.535714	0.703297	0.612903	0.609756	0.638889	0.548509	0.631464	0.63497
400	0.714286	0.590164	0.727273	0.590164	0.6	0.65	0.563283	0.644377	0.648202
405	0.738462	0.576271	0.711111	0.588235	0.641026	0.655556	0.569919	0.651021	0.654354
410	0.707692	0.542373	0.711111	0.606061	0.575	0.633333	0.541115	0.628447	0.631113
415	0.724638	0.551724	0.727273	0.597015	0.564103	0.638889	0.550627	0.63295	0.635788
420	0.698413	0.6	0.666667	0.537313	0.575	0.616667	0.519785	0.615479	0.617121
425	0.646154	0.622951	0.725275	0.606061	0.571429	0.638889	0.548183	0.634374	0.638856
430	0.6875	0.644068	0.711111	0.646154	0.634146	0.666667	0.582413	0.664596	0.666659
435	0.6875	0.610169	0.725275	0.567164	0.582278	0.638889	0.547969	0.634477	0.639163
440	0.65625	0.571429	0.689655	0.606061	0.6	0.627778	0.534599	0.624679	0.628244
445	0.645161	0.590164	0.711111	0.575758	0.617284	0.633333	0.540128	0.627896	0.634382
450	0.676923	0.622951	0.681818	0.5	0.560976	0.611111	0.512957	0.608534	0.612409
455	0.646154	0.6	0.696629	0.558824	0.564103	0.616667	0.521156	0.613142	0.617627
460	0.721311	0.603175	0.681818	0.615385	0.626506	0.65	0.561047	0.649639	0.650092
465	0.65625	0.551724	0.703297	0.553846	0.634146	0.627778	0.533237	0.619853	0.627269
470	0.6875	0.586207	0.712644	0.553846	0.581395	0.627778	0.534255	0.624318	0.629051
475	0.707692	0.548387	0.688889	0.575758	0.623377	0.633333	0.541418	0.62882	0.632382
480	0.65625	0.5625	0.727273	0.615385	0.632911	0.644444	0.555141	0.638864	0.64548
485	0.666667	0.571429	0.717391	0.625	0.635294	0.65	0.560709	0.643156	0.648361
490	0.645161	0.645161	0.688172	0.571429	0.625	0.638889	0.545854	0.634985	0.639511
495	0.666667	0.586207	0.695652	0.537313	0.6	0.622222	0.526429	0.617168	0.62274
500	0.655738	0.580645	0.696629	0.588235	0.625	0.633333	0.540809	0.629249	0.634396
505	0.634921	0.590164	0.688889	0.603175	0.626506	0.633333	0.539563	0.628731	0.633599
510	0.666667	0.580645	0.696629	0.584615	0.589744	0.627778	0.534596	0.62366	0.627523
515	0.676923	0.571429	0.688889	0.6875	0.641026	0.655556	0.568746	0.653153	0.654293
520	0.666667	0.655738	0.747253	0.628571	0.64	0.672222	0.5912	0.667646	0.673282
525	0.655738	0.666667	0.727273	0.57971	0.609756	0.65	0.562282	0.647829	0.653275
530	0.634921	0.610169	0.688172	0.529412	0.519481	0.6	0.498833	0.596431	0.600408
535	0.656716	0.557377	0.666667	0.625	0.589744	0.622222	0.52745	0.619101	0.620561
540	0.698413	0.610169	0.704545	0.608696	0.617284	0.65	0.562882	0.647821	0.650404
545	0.65625	0.603175	0.681818	0.625	0.666667	0.65	0.56167	0.646582	0.65036
550	0.698413	0.590164	0.704545	0.626866	0.641975	0.655556	0.569161	0.652393	0.655389
555	0.71875	0.618182	0.709677	0.60274	0.613333	0.655556	0.571826	0.652536	0.654597
560	0.666667	0.548387	0.666667	0.6	0.589744	0.616667	0.521802	0.614293	0.61635
565	0.666667	0.666667	0.717391	0.575758	0.607595	0.65	0.561152	0.646815	0.651305
570	0.716418	0.607143	0.681319	0.567164	0.582278	0.633333	0.542194	0.630864	0.63179
575	0.646154	0.655738	0.704545	0.529412	0.589744	0.627778	0.535396	0.625118	0.630852
580	0.636364	0.612903	0.674157	0.603175	0.6	0.627778	0.533907	0.62532	0.628117
585	0.7	0.566667	0.695652	0.597015	0.617284	0.638889	0.546541	0.635324	0.638415
590	0.676923	0.571429	0.709677	0.515152	0.575	0.616667	0.519699	0.609636	0.615957
595	0.698413	0.610169	0.709677	0.628571	0.586667	0.65	0.562909	0.6467	0.648083
600	0.626866	0.581818	0.703297	0.575758	0.617284	0.627778	0.53484	0.621004	0.627863
605	0.646154	0.581818	0.703297	0.588235	0.592593	0.627778	0.534762	0.622419	0.627426
610	0.636364	0.6	0.696629	0.575758	0.582278	0.622222	0.527761	0.618206	0.623013
615	0.606061	0.62069	0.703297	0.567164	0.589744	0.622222	0.527776	0.617391	0.623933
620	0.636364	0.62069	0.688889	0.606061	0.575	0.627778	0.534501	0.625401	0.628177
625	0.709677	0.633333	0.695652	0.553846	0.641975	0.65	0.560453	0.646897	0.650626
630	0.597015	0.610169	0.711111	0.606061	0.641026	0.638889	0.549004	0.633076	0.640751
635	0.666667	0.610169	0.703297	0.553846	0.605263	0.633333	0.542573	0.627848	0.633084
640	0.626866	0.557377	0.725275	0.603175	0.615385	0.633333	0.540986	0.625615	0.633258
645	0.676471	0.612903	0.727273	0.688525	0.666667	0.677778	0.597367	0.674368	0.677857
650	0.741935	0.566667	0.696629	0.57971	0.6	0.638889	0.548392	0.636988	0.638606
655	0.666667	0.6	0.719101	0.591549	0.623377	0.644444	0.556731	0.640139	0.645756
660	0.685714	0.561404	0.695652	0.584615	0.605263	0.633333	0.542923	0.62653	0.630344
665	0.730159	0.633333	0.703297	0.647887	0.613333	0.666667	0.584614	0.665602	0.665071
670	0.666667	0.566667	0.711111	0.656716	0.6	0.644444	0.554766	0.640232	0.643095
675	0.71875	0.610169	0.688889	0.646154	0.609756	0.655556	0.568412	0.654744	0.654121
680	0.645161	0.596491	0.717391	0.619718	0.641026	0.65	0.562875	0.643958	0.649916
685	0.646154	0.596491	0.711111	0.625	0.571429	0.633333	0.540562	0.630037	0.633464
690	0.636364	0.551724	0.688889	0.606061	0.65	0.633333	0.541502	0.626607	0.632617
695	0.645161	0.545455	0.703297	0.611111	0.675	0.644444	0.556488	0.636005	0.643183
700	0.625	0.566667	0.696629	0.617647	0.582278	0.622222	0.527724	0.617644	0.622052
705	0.646154	0.586207	0.688889	0.597015	0.6	0.627778	0.534462	0.623653	0.62762
710	0.698413	0.62069	0.733333	0.666667	0.65	0.677778	0.597534	0.67382	0.676963
715	0.65625	0.631579	0.695652	0.608696	0.589744	0.638889	0.548672	0.636384	0.638941
720	0.636364	0.607143	0.703297	0.567164	0.6	0.627778	0.534738	0.622793	0.628667
725	0.677419	0.576271	0.688889	0.542857	0.658228	0.633333	0.541636	0.628733	0.635072
730	0.698413	0.644068	0.711111	0.628571	0.615385	0.661111	0.577018	0.65951	0.661213
735	0.65625	0.610169	0.643678	0.571429	0.55	0.605556	0.50791	0.606305	0.606181
740	0.6875	0.644068	0.711111	0.705882	0.658228	0.683333	0.604487	0.681358	0.682099
745	0.645161	0.590164	0.674157	0.637681	0.582278	0.627778	0.534482	0.625888	0.62708
750	0.615385	0.551724	0.703297	0.584615	0.617284	0.622222	0.526597	0.614461	0.621973
755	0.615385	0.542373	0.659091	0.588235	0.6	0.605556	0.507249	0.601017	0.605382
760	0.634921	0.596491	0.681818	0.637681	0.650602	0.644444	0.555953	0.640303	0.644153
765	0.666667	0.576271	0.666667	0.636364	0.609756	0.633333	0.540392	0.631145	0.632081
770	0.636364	0.590164	0.681818	0.707692	0.625	0.65	0.562604	0.648208	0.649062
775	0.655738	0.634921	0.712644	0.521739	0.65	0.638889	0.548708	0.635008	0.64314
780	0.606061	0.610169	0.696629	0.603175	0.60241	0.627778	0.533782	0.623689	0.62915
785	0.612903	0.52459	0.696629	0.550725	0.607595	0.605556	0.506509	0.598488	0.607002
790	0.666667	0.6	0.689655	0.656716	0.60241	0.644444	0.555401	0.64309	0.644152
795	0.646154	0.576271	0.629213	0.612903	0.541176	0.6	0.49821	0.601144	0.599465
800	0.634921	0.586207	0.681818	0.617647	0.60241	0.627778	0.534527	0.6246	0.627951
805	0.6875	0.6	0.681818	0.637681	0.582278	0.638889	0.549302	0.637856	0.637704
810	0.65625	0.62069	0.696629	0.567164	0.634146	0.638889	0.548273	0.634976	0.640392
815	0.606061	0.557377	0.674419	0.666667	0.642857	0.633333	0.54158	0.629476	0.633467
820	0.65625	0.561404	0.666667	0.676471	0.564103	0.627778	0.534138	0.624979	0.623962
825	0.666667	0.607143	0.711111	0.619718	0.6	0.644444	0.556443	0.640928	0.644349
830	0.625	0.590164	0.689655	0.588235	0.6	0.622222	0.528174	0.618611	0.623674
835	0.65625	0.610169	0.725275	0.647887	0.64	0.661111	0.577948	0.655916	0.66073
840	0.626866	0.580645	0.689655	0.612903	0.609756	0.627778	0.534474	0.623965	0.628563
845	0.606061	0.517241	0.688889	0.608696	0.571429	0.605556	0.507779	0.598463	0.603955
850	0.636364	0.59375	0.682353	0.666667	0.607595	0.638889	0.549979	0.637346	0.639057
855	0.626866	0.610169	0.688889	0.622951	0.60241	0.633333	0.540497	0.630257	0.633777
860	0.686567	0.666667	0.712644	0.603175	0.65	0.666667	0.583747	0.66381	0.6675
865	0.707692	0.6	0.688889	0.615385	0.55	0.633333	0.540809	0.632393	0.631736
870	0.705882	0.666667	0.729412	0.666667	0.592593	0.672222	0.592428	0.672244	0.672496
875	0.716418	0.633333	0.712644	0.666667	0.626506	0.672222	0.590626	0.671114	0.671428
880	0.656716	0.615385	0.673913	0.677419	0.594595	0.644444	0.555389	0.643606	0.64293
885	0.636364	0.645161	0.735632	0.686567	0.641026	0.672222	0.591597	0.66895	0.673326
890	0.676923	0.6	0.695652	0.617647	0.586667	0.638889	0.548941	0.635378	0.637273
895	0.6875	0.65625	0.711111	0.597015	0.586667	0.65	0.562774	0.647709	0.649888
900	0.686567	0.59375	0.666667	0.603175	0.607595	0.633333	0.541969	0.631551	0.632468
905	0.6875	0.622951	0.696629	0.584615	0.617284	0.644444	0.554642	0.641796	0.644909
910	0.707692	0.655738	0.733333	0.666667	0.666667	0.688889	0.610199	0.686019	0.68868
915	0.6875	0.698413	0.704545	0.584615	0.575	0.65	0.561989	0.650015	0.651179
920	0.676923	0.59375	0.711111	0.580645	0.607595	0.638889	0.547278	0.634005	0.638764
925	0.698413	0.646154	0.712644	0.597015	0.615385	0.655556	0.569843	0.653922	0.656736
930	0.705882	0.59375	0.674157	0.6	0.582278	0.633333	0.541233	0.631214	0.63124
935	0.656716	0.666667	0.712644	0.542373	0.551724	0.627778	0.534021	0.626025	0.630172
940	0.656716	0.666667	0.705882	0.590164	0.617284	0.65	0.563156	0.647343	0.651304
945	0.707692	0.656716	0.712644	0.584615	0.552632	0.644444	0.556405	0.64286	0.643807
950	0.707692	0.625	0.704545	0.606061	0.571429	0.644444	0.555969	0.642945	0.643734
955	0.65625	0.580645	0.704545	0.603175	0.578313	0.627778	0.533374	0.624586	0.628401
960	0.686567	0.612903	0.696629	0.688525	0.641975	0.666667	0.582749	0.66532	0.665859
965	0.6875	0.612903	0.681818	0.612903	0.571429	0.633333	0.540149	0.633311	0.633469
970	0.666667	0.688525	0.711111	0.615385	0.641975	0.666667	0.582094	0.664732	0.668108
975	0.707692	0.677419	0.712644	0.634921	0.578313	0.661111	0.575919	0.662198	0.661837
980	0.69697	0.625	0.674419	0.626866	0.597403	0.644444	0.557176	0.644131	0.643524
985	0.707692	0.644068	0.681818	0.656716	0.592593	0.655556	0.569825	0.656577	0.654559
990	0.716418	0.622951	0.696629	0.644068	0.642857	0.666667	0.582396	0.664585	0.665301
995	0.716418	0.677419	0.696629	0.6875	0.641026	0.683333	0.604592	0.683798	0.682109
1000	0.714286	0.655738	0.688889	0.6875	0.613333	0.672222	0.592064	0.671949	0.669462
1005	0.714286	0.645161	0.731183	0.62069	0.597403	0.666667	0.583155	0.661744	0.663802
1010	0.685714	0.655738	0.696629	0.586207	0.585366	0.644444	0.555482	0.641931	0.643627
1015	0.746269	0.655172	0.695652	0.655738	0.560976	0.661111	0.575218	0.662761	0.659057
1020	0.716418	0.603175	0.688889	0.6	0.6	0.644444	0.554464	0.641696	0.642548
1025	0.694444	0.633333	0.681818	0.610169	0.592593	0.644444	0.556831	0.642472	0.642698
1030	0.666667	0.59375	0.651163	0.551724	0.60241	0.616667	0.520973	0.613143	0.615457
1035	0.714286	0.62069	0.681319	0.655738	0.575	0.65	0.5627	0.649406	0.647034
1040	0.716418	0.655738	0.696629	0.677419	0.641975	0.677778	0.596923	0.677636	0.67667
1045	0.695652	0.612903	0.681818	0.631579	0.571429	0.638889	0.54819	0.638676	0.637895
1050	0.704225	0.622951	0.674157	0.677966	0.6	0.655556	0.570167	0.65586	0.653357
1055	0.686567	0.633333	0.695652	0.548387	0.632911	0.644444	0.55448	0.63937	0.643928
1060	0.714286	0.622951	0.717391	0.655172	0.607595	0.666667	0.583077	0.663479	0.664198
1065	0.685714	0.644068	0.659091	0.65625	0.632911	0.655556	0.571052	0.655607	0.654189
1070	0.727273	0.688525	0.704545	0.533333	0.611765	0.655556	0.56845	0.653088	0.655601
1075	0.705882	0.655172	0.673913	0.622951	0.567901	0.644444	0.554608	0.645164	0.642987
1080	0.735294	0.645161	0.674157	0.644068	0.609756	0.661111	0.57579	0.661687	0.659007
1085	0.657534	0.612903	0.696629	0.62069	0.641026	0.65	0.5642	0.645756	0.649659
1090	0.685714	0.580645	0.673913	0.666667	0.585366	0.638889	0.547547	0.638461	0.637338
1095	0.695652	0.633333	0.695652	0.576271	0.625	0.65	0.561677	0.645182	0.648237
1100	0.704225	0.603175	0.712644	0.666667	0.578947	0.655556	0.571902	0.653132	0.653102
1105	0.695652	0.622951	0.704545	0.612903	0.575	0.644444	0.556053	0.64221	0.643372
1110	0.666667	0.615385	0.688889	0.545455	0.619048	0.633333	0.539561	0.627088	0.632019
1115	0.707692	0.617647	0.697674	0.508475	0.585366	0.627778	0.534089	0.623371	0.627502
1120	0.698413	0.606061	0.711111	0.561404	0.619048	0.644444	0.552871	0.639207	0.643885
1125	0.71875	0.575758	0.681818	0.545455	0.62069	0.633333	0.539615	0.628494	0.631673
1130	0.707692	0.625	0.695652	0.631579	0.585366	0.65	0.559936	0.649058	0.648839
1135	0.686567	0.612903	0.688889	0.576271	0.658537	0.65	0.561178	0.644633	0.648901
1140	0.71875	0.59375	0.666667	0.581818	0.62069	0.638889	0.545962	0.636335	0.637076
1145	0.6875	0.612903	0.6875	0.491228	0.567901	0.616667	0.516926	0.609407	0.61387
1150	0.637681	0.59375	0.688172	0.642857	0.615385	0.638889	0.547451	0.635569	0.638595
1155	0.686567	0.606061	0.688889	0.56	0.597701	0.633333	0.540115	0.627844	0.631078
1160	0.686567	0.6	0.709677	0.571429	0.642857	0.65	0.560294	0.642106	0.647585
1165	0.727273	0.571429	0.688889	0.551724	0.552632	0.622222	0.527156	0.618389	0.619641
1170	0.727273	0.571429	0.659341	0.518519	0.604651	0.622222	0.525179	0.616242	0.618241
1175	0.69697	0.557377	0.673913	0.491228	0.571429	0.605556	0.504053	0.598183	0.602472
1180	0.757576	0.590164	0.703297	0.474576	0.578313	0.627778	0.532558	0.620785	0.624712
1185	0.735294	0.6875	0.697674	0.677966	0.650602	0.688889	0.611635	0.689807	0.687863
1190	0.735294	0.606061	0.727273	0.644068	0.632911	0.672222	0.590442	0.669121	0.670982
1195	0.676056	0.655738	0.727273	0.7	0.65	0.683333	0.605562	0.681813	0.68376
1200	0.685714	0.625	0.696629	0.542373	0.589744	0.633333	0.542011	0.627892	0.631683
1205	0.695652	0.69697	0.767442	0.666667	0.632911	0.694444	0.619496	0.691928	0.695517
1210	0.705882	0.655172	0.717391	0.646154	0.597403	0.666667	0.583911	0.664401	0.664927
1215	0.694444	0.576271	0.725275	0.645161	0.578947	0.65	0.56422	0.64402	0.646308
1220	0.724638	0.666667	0.727273	0.610169	0.617284	0.672222	0.590502	0.669206	0.671167
1225	0.695652	0.666667	0.689655	0.655738	0.626506	0.666667	0.584024	0.666844	0.66637
1230	0.714286	0.666667	0.719101	0.633333	0.613333	0.672222	0.591728	0.669344	0.670326
1235	0.732394	0.603175	0.681818	0.655738	0.571429	0.65	0.564087	0.648911	0.646058
1240	0.746269	0.615385	0.658824	0.655738	0.634146	0.661111	0.576993	0.662072	0.658813
1245	0.738462	0.612903	0.711111	0.666667	0.597403	0.666667	0.583358	0.665309	0.664205
1250	0.714286	0.603175	0.689655	0.645161	0.589744	0.65	0.563975	0.648404	0.647595
1255	0.704225	0.6	0.659091	0.688525	0.6	0.65	0.563745	0.650368	0.646975
1260	0.695652	0.646154	0.689655	0.655738	0.615385	0.661111	0.577459	0.660517	0.660076
1265	0.685714	0.62069	0.666667	0.677419	0.625	0.655556	0.570105	0.655098	0.653608
1270	0.714286	0.634921	0.689655	0.655738	0.607595	0.661111	0.577661	0.660439	0.659244
1275	0.702703	0.634921	0.681818	0.655172	0.597403	0.655556	0.572129	0.654403	0.652916
1280	0.716418	0.6	0.711111	0.647059	0.613333	0.661111	0.578026	0.657584	0.658649
1285	0.735294	0.634921	0.682353	0.688525	0.674699	0.683333	0.605207	0.683158	0.681472
1290	0.648649	0.677419	0.758621	0.644068	0.589744	0.666667	0.586375	0.6637	0.668457
1295	0.722222	0.622951	0.681818	0.688525	0.641026	0.672222	0.592387	0.671308	0.669361
1300	0.753623	0.622951	0.674157	0.677966	0.634146	0.672222	0.590197	0.672569	0.669093
1305	0.695652	0.615385	0.674419	0.688525	0.658228	0.666667	0.584633	0.666442	0.66568
1310	0.695652	0.645161	0.689655	0.645161	0.575	0.65	0.56333	0.650126	0.648933
1315	0.727273	0.645161	0.727273	0.65625	0.65	0.683333	0.604289	0.681191	0.682781
1320	0.716418	0.65625	0.727273	0.615385	0.631579	0.672222	0.59146	0.669381	0.672058
1325	0.735294	0.62069	0.688172	0.666667	0.586667	0.661111	0.577347	0.659498	0.656687
1330	0.735294	0.646154	0.681818	0.666667	0.605263	0.666667	0.584443	0.667039	0.663933
1335	0.704225	0.676923	0.714286	0.677966	0.666667	0.688889	0.613692	0.688013	0.688915
1340	0.716418	0.622951	0.711111	0.625	0.589744	0.655556	0.56941	0.653045	0.653807
1345	0.685714	0.612903	0.674419	0.6875	0.615385	0.655556	0.571675	0.655184	0.653694
1350	0.716418	0.666667	0.704545	0.698413	0.658228	0.688889	0.611509	0.688854	0.687942
1355	0.695652	0.634921	0.696629	0.733333	0.607595	0.672222	0.590536	0.673626	0.670996
1360	0.735294	0.645161	0.666667	0.698413	0.625	0.672222	0.591095	0.674107	0.669581
1365	0.716418	0.626866	0.674699	0.636364	0.623377	0.655556	0.572498	0.655545	0.654572
1370	0.695652	0.645161	0.666667	0.707692	0.623377	0.666667	0.585313	0.66771	0.664371
1375	0.704225	0.603175	0.674419	0.721311	0.632911	0.666667	0.585397	0.667208	0.66452
1380	0.685714	0.625	0.696629	0.677419	0.613333	0.661111	0.577933	0.659619	0.659564
1385	0.705882	0.7	0.696629	0.625	0.607595	0.666667	0.583921	0.667021	0.66652
1390	0.685714	0.625	0.725275	0.711864	0.657895	0.683333	0.60483	0.68115	0.682935
1395	0.714286	0.612903	0.666667	0.666667	0.589744	0.65	0.564157	0.650053	0.646961
1400	0.705882	0.6875	0.682353	0.636364	0.571429	0.655556	0.571898	0.656706	0.654156
1405	0.705882	0.666667	0.689655	0.666667	0.658228	0.677778	0.598187	0.67742	0.677065
1410	0.716418	0.655738	0.696629	0.677419	0.617284	0.672222	0.589928	0.672698	0.671046
1415	0.676056	0.566667	0.681818	0.59375	0.623377	0.633333	0.54371	0.628334	0.631789
1420	0.716418	0.622951	0.696629	0.646154	0.615385	0.661111	0.576885	0.659507	0.659391
1425	0.714286	0.655738	0.696629	0.622951	0.632911	0.666667	0.584108	0.664503	0.665184
1430	0.695652	0.655172	0.696629	0.636364	0.589744	0.655556	0.571073	0.654712	0.654481
1435	0.685714	0.677419	0.681818	0.745763	0.617284	0.677778	0.597909	0.6816	0.677597
1440	0.705882	0.633333	0.674157	0.666667	0.623377	0.661111	0.577691	0.660683	0.658969
1445	0.738462	0.698413	0.712644	0.709677	0.674699	0.705556	0.631663	0.706779	0.705057
1450	0.705882	0.634921	0.674157	0.65625	0.578947	0.65	0.563345	0.650032	0.647404
1455	0.714286	0.677966	0.711111	0.666667	0.641975	0.683333	0.604664	0.682401	0.682391
1460	0.685714	0.655172	0.704545	0.6875	0.6	0.666667	0.585032	0.666586	0.665806
1465	0.735294	0.633333	0.674157	0.688525	0.560976	0.655556	0.569112	0.658457	0.653137
1470	0.724638	0.62069	0.681818	0.676923	0.65	0.672222	0.591857	0.670814	0.669447
1475	0.735294	0.655172	0.696629	0.656716	0.615385	0.672222	0.591967	0.671839	0.6701
1480	0.714286	0.655738	0.674419	0.655738	0.585366	0.655556	0.570746	0.657109	0.654019
1485	0.738462	0.666667	0.689655	0.646154	0.6	0.666667	0.583534	0.668187	0.665632
1490	0.695652	0.709677	0.704545	0.655738	0.6	0.672222	0.59084	0.673123	0.672106
1495	0.695652	0.678571	0.719101	0.603175	0.60241	0.661111	0.5772	0.659782	0.661992
1500	0.716418	0.634921	0.674157	0.636364	0.613333	0.655556	0.570655	0.655039	0.653619
1505	0.742857	0.666667	0.659091	0.646154	0.55	0.65	0.564363	0.652954	0.646971
1510	0.695652	0.644068	0.704545	0.645161	0.634146	0.666667	0.583998	0.664715	0.666092
1515	0.694444	0.666667	0.674157	0.666667	0.531646	0.644444	0.556874	0.646716	0.642343
1520	0.716418	0.655738	0.688889	0.677419	0.6	0.666667	0.582768	0.667693	0.665088
1525	0.735294	0.634921	0.697674	0.7	0.626506	0.677778	0.59774	0.678879	0.676408
1530	0.724638	0.689655	0.695652	0.688525	0.6	0.677778	0.597141	0.679694	0.676247
1535	0.727273	0.677966	0.704545	0.666667	0.642857	0.683333	0.604054	0.683862	0.68297
1540	0.704225	0.631579	0.704545	0.655738	0.60241	0.661111	0.577824	0.659699	0.659718
1545	0.705882	0.689655	0.681818	0.6875	0.634146	0.677778	0.598102	0.6798	0.67722
1550	0.716418	0.7	0.688889	0.666667	0.626506	0.677778	0.596334	0.679696	0.677448
1555	0.746269	0.612903	0.674157	0.688525	0.617284	0.666667	0.582749	0.667828	0.663985
1560	0.695652	0.644068	0.666667	0.666667	0.585366	0.65	0.562152	0.651684	0.648675
1565	0.704225	0.645161	0.674157	0.677966	0.607595	0.661111	0.577257	0.661821	0.659159
1570	0.685714	0.655738	0.704545	0.678571	0.635294	0.672222	0.590624	0.671973	0.672461
1575	0.69697	0.6	0.704545	0.666667	0.675	0.672222	0.590865	0.668636	0.671115
1580	0.727273	0.6	0.674157	0.626866	0.615385	0.65	0.563133	0.648736	0.64785
1585	0.716418	0.634921	0.681319	0.612903	0.597403	0.65	0.561928	0.648593	0.64795
1590	0.716418	0.645161	0.688889	0.688525	0.6	0.666667	0.582583	0.667799	0.665
1595	0.676471	0.677419	0.681319	0.655738	0.589744	0.655556	0.568958	0.656138	0.6547
1600	0.694444	0.644068	0.659341	0.688525	0.571429	0.65	0.56388	0.651561	0.647036
1605	0.727273	0.655738	0.666667	0.666667	0.625	0.666667	0.584122	0.668269	0.664937
1610	0.69697	0.625	0.674157	0.646154	0.605263	0.65	0.562911	0.649509	0.648461
1615	0.686567	0.633333	0.711111	0.603175	0.6	0.65	0.562005	0.646837	0.649599
1620	0.695652	0.622951	0.674157	0.666667	0.615385	0.655556	0.570192	0.654962	0.653597
1625	0.727273	0.633333	0.696629	0.637681	0.578947	0.655556	0.571069	0.654773	0.653332
1630	0.705882	0.603175	0.681319	0.666667	0.64	0.661111	0.57683	0.659408	0.659096
1635	0.746269	0.644068	0.659341	0.65625	0.607595	0.661111	0.576152	0.662704	0.658244
1640	0.694444	0.666667	0.659091	0.59375	0.552632	0.633333	0.544324	0.633317	0.631036
1645	0.695652	0.636364	0.651163	0.610169	0.55	0.627778	0.535414	0.62867	0.625742
1650	0.707692	0.6	0.659091	0.666667	0.666667	0.661111	0.576481	0.660023	0.659076
1655	0.724638	0.666667	0.681818	0.666667	0.575	0.661111	0.576714	0.662958	0.659083
1660	0.738462	0.666667	0.696629	0.709677	0.642857	0.688889	0.610215	0.690858	0.687802
1665	0.730159	0.65625	0.704545	0.676923	0.65	0.683333	0.603659	0.683575	0.68279
1670	0.738462	0.677419	0.696629	0.588235	0.526316	0.644444	0.556399	0.645412	0.642988
1675	0.724638	0.6875	0.689655	0.677419	0.641026	0.683333	0.605523	0.684048	0.68178
1680	0.727273	0.677419	0.666667	0.666667	0.658824	0.677778	0.596727	0.67937	0.676616
1685	0.71875	0.701754	0.73913	0.626866	0.6	0.677778	0.596877	0.6773	0.678593
1690	0.707692	0.646154	0.674419	0.622951	0.626506	0.655556	0.568974	0.655544	0.655106
1695	0.757576	0.666667	0.696629	0.705882	0.623377	0.688889	0.612535	0.690026	0.685812
1700	0.738462	0.688525	0.704545	0.656716	0.658228	0.688889	0.611854	0.689295	0.688551
1705	0.705882	0.645161	0.674419	0.646154	0.632911	0.661111	0.57798	0.660905	0.659959
1710	0.716418	0.644068	0.696629	0.666667	0.631579	0.672222	0.59246	0.671072	0.67037
1715	0.753623	0.677419	0.689655	0.711864	0.650602	0.694444	0.618696	0.696633	0.692524
1720	0.716418	0.634921	0.696629	0.65625	0.571429	0.655556	0.569801	0.655129	0.653256
1725	0.695652	0.666667	0.689655	0.709677	0.609756	0.672222	0.591223	0.674282	0.671545
1730	0.727273	0.612903	0.674157	0.686567	0.552632	0.65	0.563405	0.650706	0.645872
1735	0.724638	0.677966	0.719101	0.666667	0.675325	0.694444	0.620122	0.692739	0.693741
1740	0.75	0.62069	0.696629	0.656716	0.609756	0.666667	0.583282	0.666758	0.664866
1745	0.746269	0.677419	0.704545	0.65625	0.556962	0.666667	0.583766	0.668289	0.664629
1750	0.704225	0.677966	0.681818	0.677966	0.60241	0.666667	0.584375	0.668877	0.665992
1755	0.753623	0.655738	0.674157	0.644068	0.634146	0.672222	0.590197	0.672346	0.669455
1760	0.676471	0.676923	0.690476	0.626866	0.578947	0.65	0.565777	0.649937	0.649729
1765	0.724638	0.666667	0.689655	0.688525	0.626506	0.677778	0.598025	0.679198	0.676504
1770	0.705882	0.65625	0.674419	0.7	0.609756	0.666667	0.583814	0.669261	0.665692
1775	0.695652	0.688525	0.727273	0.698413	0.632911	0.688889	0.612293	0.688555	0.688771
1780	0.705882	0.571429	0.659091	0.698413	0.589744	0.644444	0.556097	0.644912	0.641316
1785	0.71875	0.666667	0.689655	0.615385	0.547619	0.644444	0.55512	0.647615	0.645397
1790	0.735294	0.688525	0.704545	0.698413	0.625	0.688889	0.611803	0.690355	0.687421
1795	0.707692	0.634921	0.651163	0.666667	0.525	0.633333	0.542199	0.637088	0.631139
1800	0.69697	0.677966	0.688889	0.656716	0.615385	0.666667	0.58393	0.667185	0.666084
1805	0.71875	0.615385	0.704545	0.608696	0.594595	0.65	0.564187	0.648394	0.649468
1810	0.707692	0.711864	0.696629	0.666667	0.641975	0.683333	0.604261	0.684966	0.683762
1815	0.716418	0.678571	0.688889	0.676923	0.609756	0.672222	0.590707	0.674111	0.671414
1820	0.735294	0.677966	0.704545	0.6875	0.641975	0.688889	0.61206	0.689456	0.687534
1825	0.695652	0.689655	0.703297	0.676923	0.571429	0.666667	0.584498	0.667391	0.665132
1830	0.764706	0.7	0.704545	0.656716	0.597403	0.683333	0.60621	0.684674	0.681028
1835	0.686567	0.633333	0.681818	0.698413	0.609756	0.661111	0.576377	0.661977	0.660046
1840	0.727273	0.677966	0.719101	0.688525	0.635294	0.688889	0.610464	0.689632	0.688691
1845	0.716418	0.677419	0.681319	0.606061	0.513514	0.638889	0.549405	0.638946	0.635493
1850	0.695652	0.688525	0.681818	0.634921	0.556962	0.65	0.563344	0.651576	0.649021
1855	0.746269	0.634921	0.689655	0.666667	0.6	0.666667	0.583747	0.667502	0.664489
1860	0.676056	0.678571	0.696629	0.677966	0.588235	0.661111	0.577412	0.663492	0.662204
1865	0.657143	0.655172	0.659091	0.666667	0.592593	0.644444	0.556727	0.646133	0.644174
1870	0.685714	0.6875	0.674419	0.666667	0.597403	0.661111	0.578634	0.66234	0.659802
1875	0.705882	0.561404	0.666667	0.59375	0.567901	0.622222	0.527697	0.619121	0.619037
1880	0.705882	0.655738	0.741573	0.69697	0.631579	0.688889	0.612781	0.686348	0.687598
1885	0.727273	0.688525	0.659091	0.676923	0.575	0.661111	0.576585	0.665362	0.65929
1890	0.746269	0.642857	0.696629	0.656716	0.641975	0.677778	0.598552	0.676889	0.675667
1895	0.727273	0.655738	0.681818	0.636364	0.556962	0.65	0.562966	0.651631	0.648345
1900	0.735294	0.688525	0.741573	0.676923	0.623377	0.694444	0.619346	0.693138	0.693138
1905	0.707692	0.561404	0.703297	0.65625	0.626506	0.655556	0.568391	0.65103	0.652659
1910	0.676056	0.666667	0.696629	0.666667	0.6	0.661111	0.578087	0.661204	0.660818
1915	0.705882	0.645161	0.651163	0.676923	0.607595	0.655556	0.570994	0.657345	0.653248
1920	0.685714	0.633333	0.704545	0.626866	0.586667	0.65	0.565406	0.647425	0.648659
1925	0.716418	0.677966	0.704545	0.645161	0.642857	0.677778	0.597207	0.67739	0.677637
1930	0.676471	0.576271	0.666667	0.688525	0.585366	0.638889	0.547906	0.63866	0.636798
1935	0.705882	0.677966	0.688889	0.645161	0.592593	0.661111	0.576153	0.662098	0.660402
1940	0.685714	0.677419	0.666667	0.666667	0.615385	0.661111	0.578138	0.66237	0.660026
1945	0.686567	0.655738	0.689655	0.626866	0.615385	0.655556	0.570993	0.654842	0.655557
1950	0.685714	0.6	0.651163	0.676471	0.578947	0.638889	0.552138	0.638459	0.635118
1955	0.716418	0.644068	0.673913	0.645161	0.575	0.65	0.561432	0.650912	0.647967
1960	0.676471	0.666667	0.719101	0.656716	0.607595	0.666667	0.584951	0.66531	0.666824
1965	0.735294	0.688525	0.689655	0.69697	0.666667	0.694444	0.619999	0.695422	0.692784
1970	0.716418	0.666667	0.681818	0.676923	0.65	0.677778	0.597943	0.678365	0.676551
1975	0.707692	0.6	0.688889	0.656716	0.564103	0.644444	0.55557	0.64348	0.641836
1980	0.716418	0.622951	0.689655	0.677419	0.626506	0.666667	0.583399	0.66659	0.665315
1985	0.686567	0.633333	0.652174	0.698413	0.538462	0.638889	0.547799	0.64179	0.636066
1990	0.705882	0.688525	0.689655	0.6875	0.625	0.677778	0.598317	0.679312	0.676976
1995	0.685714	0.622951	0.688889	0.71875	0.64	0.672222	0.592064	0.671261	0.67013
2000	0.707692	0.645161	0.659091	0.6875	0.666667	0.672222	0.589914	0.673222	0.670828

## Sheet: LightGBM
Number of features	Pre-vaccination	ChAdOx1-Onset	MenACWY-Onset	ChAdOx1-7D	MenACWY-7D	ACC	MCC	Macro F1	Weighted F1
5	0.516129	0.419355	0.593407	0.358209	0.615385	0.511111	0.386628	0.500497	0.514853
10	0.644068	0.53125	0.698795	0.507042	0.650602	0.611111	0.515289	0.606352	0.616325
15	0.647059	0.47619	0.650602	0.428571	0.578947	0.561111	0.455278	0.556274	0.564729
20	0.75	0.59375	0.696629	0.433333	0.698795	0.644444	0.553609	0.634502	0.642977
25	0.705882	0.553846	0.691358	0.482759	0.659091	0.627778	0.536644	0.618587	0.626371
30	0.666667	0.507937	0.666667	0.4375	0.6	0.583333	0.478832	0.575754	0.584187
35	0.746269	0.59375	0.75	0.557377	0.65	0.666667	0.583129	0.659479	0.665871
40	0.676056	0.634921	0.705882	0.539683	0.666667	0.65	0.565247	0.644642	0.651435
45	0.80597	0.666667	0.746988	0.548387	0.707317	0.7	0.626862	0.695066	0.699629
50	0.705882	0.515152	0.690476	0.517241	0.642857	0.622222	0.528407	0.614322	0.621096
55	0.757576	0.666667	0.735632	0.561404	0.690476	0.688889	0.610568	0.682351	0.6872
60	0.727273	0.575758	0.688889	0.535714	0.609756	0.633333	0.539754	0.627478	0.630778
65	0.705882	0.553846	0.72093	0.428571	0.705882	0.638889	0.548461	0.623023	0.63572
70	0.695652	0.553846	0.707317	0.444444	0.688889	0.633333	0.543568	0.61803	0.629292
75	0.757576	0.508475	0.719101	0.584615	0.641975	0.65	0.562338	0.642348	0.646703
80	0.676923	0.529412	0.681319	0.491228	0.582278	0.6	0.497766	0.592232	0.59852
85	0.761905	0.588235	0.722892	0.567164	0.582278	0.644444	0.557439	0.644495	0.646507
90	0.666667	0.575342	0.719101	0.576271	0.531646	0.616667	0.5191	0.613805	0.617794
95	0.698413	0.57971	0.738095	0.5625	0.675	0.655556	0.570282	0.650744	0.659027
100	0.707692	0.483871	0.697674	0.548387	0.635294	0.622222	0.52707	0.614584	0.621001
105	0.741935	0.492308	0.696629	0.5625	0.6	0.622222	0.526106	0.618674	0.622105
110	0.758621	0.466667	0.695652	0.535211	0.658228	0.627778	0.533684	0.622876	0.628552
115	0.761905	0.537313	0.674419	0.575758	0.615385	0.633333	0.542132	0.632956	0.633488
120	0.8	0.548387	0.688889	0.615385	0.674699	0.666667	0.581299	0.665472	0.665549
125	0.8125	0.5	0.733333	0.548387	0.619048	0.65	0.560657	0.642654	0.646454
130	0.758621	0.457143	0.674157	0.47619	0.625	0.6	0.49771	0.598222	0.603788
135	0.709677	0.52459	0.703297	0.53125	0.658537	0.633333	0.539333	0.62547	0.632692
140	0.825397	0.584615	0.769231	0.5625	0.649351	0.683333	0.603124	0.678219	0.682672
145	0.786885	0.548387	0.733333	0.617647	0.607595	0.661111	0.575626	0.65877	0.660133
150	0.75	0.548387	0.717391	0.516129	0.6	0.633333	0.539383	0.626381	0.631378
155	0.78125	0.53125	0.704545	0.491803	0.60241	0.627778	0.533058	0.622252	0.626411
160	0.71875	0.539683	0.719101	0.557377	0.650602	0.644444	0.553726	0.637103	0.643595
165	0.8	0.575758	0.714286	0.539683	0.658537	0.661111	0.577124	0.657652	0.660899
170	0.709677	0.507937	0.697674	0.57971	0.65	0.633333	0.542271	0.629	0.634303
175	0.71875	0.580645	0.747253	0.590164	0.560976	0.644444	0.553271	0.639557	0.643505
180	0.716418	0.610169	0.758621	0.625	0.674699	0.683333	0.6049	0.676981	0.68322
185	0.787879	0.5625	0.719101	0.590164	0.625	0.661111	0.57553	0.656929	0.658548
190	0.761905	0.655738	0.75	0.5	0.619048	0.661111	0.575272	0.657338	0.663142
195	0.852459	0.646154	0.735632	0.603175	0.642857	0.694444	0.616889	0.696055	0.694842
200	0.688525	0.535211	0.689655	0.603175	0.615385	0.627778	0.53424	0.62639	0.629828
205	0.78125	0.575758	0.764045	0.548387	0.683544	0.677778	0.59627	0.670597	0.678018
210	0.716418	0.539683	0.696629	0.491228	0.642857	0.627778	0.533175	0.617363	0.624562
215	0.78125	0.515152	0.682353	0.545455	0.734177	0.655556	0.570437	0.651677	0.656621
220	0.793651	0.571429	0.727273	0.537313	0.658228	0.661111	0.576328	0.657579	0.662009
225	0.735294	0.603175	0.735632	0.508475	0.674699	0.661111	0.576322	0.651455	0.659555
230	0.738462	0.553846	0.681818	0.557377	0.617284	0.633333	0.540513	0.629757	0.632043
235	0.738462	0.597015	0.711111	0.542373	0.658228	0.655556	0.568029	0.649438	0.654431
240	0.787879	0.588235	0.733333	0.542373	0.623377	0.661111	0.57573	0.655039	0.658647
245	0.746269	0.59375	0.695652	0.507937	0.621622	0.638889	0.548533	0.633046	0.636977
250	0.676923	0.5625	0.681818	0.474576	0.642857	0.616667	0.519048	0.607735	0.61574
255	0.793651	0.491803	0.703297	0.515152	0.607595	0.627778	0.533345	0.622299	0.625924
260	0.7	0.553846	0.719101	0.515152	0.625	0.627778	0.533139	0.62262	0.630301
265	0.776119	0.545455	0.697674	0.516129	0.683544	0.65	0.563176	0.643784	0.64893
270	0.787879	0.52459	0.711111	0.539683	0.65	0.65	0.561632	0.642653	0.646793
275	0.761905	0.484848	0.711111	0.4375	0.623377	0.611111	0.512597	0.603748	0.612227
280	0.787879	0.484848	0.688889	0.610169	0.658228	0.65	0.561259	0.646003	0.647326
285	0.709677	0.523077	0.719101	0.571429	0.617284	0.633333	0.539778	0.628114	0.633841
290	0.793651	0.5625	0.719101	0.47619	0.641975	0.644444	0.553953	0.638684	0.644349
295	0.698413	0.584615	0.704545	0.491803	0.60241	0.622222	0.525849	0.616357	0.622849
300	0.746269	0.622951	0.704545	0.586207	0.627907	0.661111	0.575601	0.657576	0.659129
305	0.666667	0.553846	0.72093	0.5	0.582278	0.611111	0.514296	0.604744	0.613152
310	0.757576	0.548387	0.735632	0.646154	0.675	0.677778	0.597822	0.67255	0.676116
315	0.730159	0.492754	0.705882	0.53125	0.658228	0.627778	0.535132	0.623655	0.63076
320	0.746269	0.553846	0.696629	0.553846	0.567568	0.627778	0.535766	0.623632	0.625255
325	0.741935	0.637681	0.735632	0.53125	0.615385	0.655556	0.56925	0.652377	0.657237
330	0.727273	0.596491	0.729412	0.550725	0.650602	0.655556	0.571801	0.650901	0.656966
335	0.769231	0.517241	0.725275	0.567164	0.632911	0.65	0.562342	0.642364	0.646827
340	0.707692	0.625	0.727273	0.539683	0.65	0.655556	0.568854	0.64993	0.656502
345	0.71875	0.548387	0.719101	0.6	0.586667	0.638889	0.549969	0.634581	0.637731
350	0.761905	0.492308	0.674419	0.636364	0.575	0.627778	0.534739	0.627999	0.626139
355	0.776119	0.553846	0.704545	0.590164	0.632911	0.655556	0.569308	0.651517	0.653068
360	0.71875	0.5625	0.719101	0.548387	0.641975	0.644444	0.554035	0.638143	0.644314
365	0.724638	0.517241	0.697674	0.575758	0.592593	0.627778	0.536647	0.621581	0.624684
370	0.754098	0.53125	0.689655	0.527778	0.631579	0.627778	0.536406	0.626872	0.630789
375	0.78125	0.557377	0.711111	0.553846	0.65	0.655556	0.568461	0.650717	0.654096
380	0.71875	0.615385	0.758621	0.545455	0.717949	0.677778	0.597763	0.671232	0.681145
385	0.787879	0.5	0.75	0.588235	0.666667	0.666667	0.584682	0.658556	0.664327
390	0.738462	0.603175	0.75	0.626866	0.649351	0.677778	0.598125	0.67357	0.677775
395	0.769231	0.571429	0.744186	0.545455	0.7	0.672222	0.591088	0.66606	0.673362
400	0.709677	0.615385	0.781609	0.571429	0.626506	0.666667	0.582174	0.660921	0.669187
405	0.69697	0.575758	0.758621	0.507937	0.692308	0.655556	0.569821	0.646318	0.658278
410	0.84058	0.567164	0.744186	0.566667	0.666667	0.683333	0.605739	0.677053	0.680018
415	0.707692	0.584615	0.741573	0.557377	0.675	0.661111	0.575264	0.653252	0.661476
420	0.753623	0.553846	0.764045	0.576271	0.717949	0.683333	0.604601	0.673147	0.682034
425	0.716418	0.516129	0.727273	0.52459	0.682927	0.644444	0.554983	0.633467	0.642933
430	0.705882	0.557377	0.772727	0.545455	0.701299	0.666667	0.584912	0.656548	0.668328
435	0.741935	0.553846	0.769231	0.507937	0.658228	0.655556	0.567442	0.646235	0.656513
440	0.738462	0.553846	0.764045	0.666667	0.72	0.694444	0.61897	0.688604	0.695125
445	0.764706	0.507937	0.733333	0.492308	0.648649	0.638889	0.549753	0.629386	0.637605
450	0.69697	0.567164	0.761905	0.655172	0.705882	0.683333	0.60475	0.677419	0.685191
455	0.776119	0.507937	0.744186	0.553846	0.708861	0.666667	0.584608	0.65819	0.666249
460	0.757576	0.542373	0.76087	0.59375	0.658228	0.672222	0.589613	0.662559	0.669048
465	0.685714	0.515152	0.695652	0.631579	0.693333	0.65	0.562763	0.644286	0.649752
470	0.75	0.507937	0.712644	0.59375	0.658537	0.65	0.561903	0.644573	0.648993
475	0.738462	0.580645	0.727273	0.548387	0.722892	0.672222	0.589425	0.663532	0.671381
480	0.695652	0.575758	0.758621	0.508475	0.683544	0.655556	0.570149	0.64441	0.656159
485	0.695652	0.491228	0.702128	0.615385	0.586667	0.627778	0.535332	0.618212	0.621663
490	0.705882	0.542373	0.733333	0.603175	0.625	0.65	0.562423	0.641953	0.647532
495	0.705882	0.5	0.741573	0.597015	0.675	0.655556	0.570967	0.643894	0.652278
500	0.686567	0.53125	0.741573	0.52459	0.632911	0.633333	0.541027	0.623378	0.633237
505	0.676923	0.516129	0.704545	0.466667	0.611765	0.605556	0.505115	0.595206	0.604772
510	0.735294	0.612903	0.719101	0.483871	0.658228	0.65	0.562485	0.641879	0.64917
515	0.746269	0.474576	0.717391	0.516129	0.65	0.633333	0.540417	0.620873	0.628634
520	0.657143	0.539683	0.767442	0.551724	0.674699	0.65	0.563329	0.638138	0.650838
525	0.787879	0.571429	0.703297	0.576271	0.592593	0.65	0.56068	0.646294	0.646361
530	0.75	0.548387	0.735632	0.5	0.658228	0.644444	0.556227	0.638449	0.646716
535	0.746269	0.481481	0.711111	0.484848	0.674699	0.633333	0.542137	0.619682	0.628672
540	0.716418	0.557377	0.758621	0.5625	0.666667	0.661111	0.576901	0.652316	0.661295
545	0.707692	0.474576	0.733333	0.539683	0.674699	0.638889	0.547213	0.625997	0.636133
550	0.707692	0.596491	0.725275	0.545455	0.641975	0.65	0.561974	0.643378	0.649888
555	0.8	0.5	0.725275	0.626866	0.682927	0.672222	0.588709	0.667013	0.669966
560	0.695652	0.580645	0.75	0.580645	0.683544	0.666667	0.584115	0.658097	0.666833
565	0.705882	0.553846	0.758621	0.634921	0.701299	0.677778	0.59853	0.670914	0.678909
570	0.758621	0.580645	0.741573	0.617647	0.674699	0.677778	0.596041	0.674637	0.678929
575	0.757576	0.566667	0.758621	0.53125	0.650602	0.661111	0.576504	0.652943	0.660761
580	0.676923	0.566667	0.715789	0.535714	0.619048	0.633333	0.538244	0.622828	0.63014
585	0.754098	0.59375	0.731183	0.59375	0.692308	0.677778	0.595096	0.673018	0.677918
590	0.727273	0.5	0.72093	0.57971	0.693333	0.65	0.565142	0.644249	0.651626
595	0.69697	0.474576	0.688889	0.516129	0.626506	0.611111	0.512316	0.600614	0.607897
600	0.707692	0.580645	0.744186	0.553846	0.707317	0.666667	0.583705	0.658737	0.668203
605	0.617647	0.548387	0.75	0.558824	0.648649	0.633333	0.544115	0.624701	0.636766
610	0.698413	0.625	0.712644	0.617647	0.666667	0.666667	0.584058	0.664074	0.667978
615	0.736842	0.526316	0.747253	0.542857	0.682353	0.655556	0.568375	0.647124	0.656222
620	0.709677	0.576271	0.709677	0.5625	0.658537	0.65	0.560025	0.643333	0.649041
625	0.698413	0.580645	0.75	0.558824	0.683544	0.661111	0.576623	0.654285	0.66364
630	0.695652	0.535714	0.764045	0.548387	0.690476	0.661111	0.576997	0.646855	0.658465
635	0.735294	0.533333	0.747253	0.5625	0.623377	0.65	0.562732	0.640351	0.647099
640	0.782609	0.440678	0.717391	0.555556	0.72093	0.661111	0.575329	0.643433	0.651001
645	0.71875	0.590164	0.725275	0.53125	0.7	0.661111	0.574994	0.653088	0.661359
650	0.757576	0.518519	0.702128	0.615385	0.641975	0.655556	0.568938	0.647116	0.649241
655	0.730159	0.561404	0.731183	0.584615	0.682927	0.666667	0.581733	0.658057	0.664472
660	0.707692	0.551724	0.695652	0.533333	0.658824	0.638889	0.546299	0.629445	0.635763
665	0.7	0.464286	0.731183	0.553846	0.72093	0.65	0.560091	0.634049	0.645336
670	0.666667	0.636364	0.733333	0.567164	0.701299	0.666667	0.58254	0.660965	0.669823
675	0.786885	0.535714	0.694737	0.615385	0.698795	0.672222	0.588088	0.666303	0.668128
680	0.727273	0.571429	0.725275	0.580645	0.692308	0.666667	0.582419	0.659386	0.665777
685	0.75	0.6	0.727273	0.571429	0.649351	0.666667	0.585933	0.65961	0.663878
690	0.730159	0.6	0.703297	0.626866	0.658228	0.666667	0.582631	0.66371	0.665683
695	0.8125	0.666667	0.735632	0.676923	0.740741	0.727778	0.660007	0.726493	0.726752
700	0.721311	0.516129	0.703297	0.492308	0.666667	0.627778	0.532399	0.619942	0.628377
705	0.730159	0.576271	0.717391	0.550725	0.649351	0.65	0.562386	0.644779	0.6503
710	0.819672	0.566667	0.725275	0.606061	0.682927	0.683333	0.602638	0.68012	0.68189
715	0.707692	0.603175	0.75	0.492308	0.708861	0.661111	0.576361	0.652407	0.663946
720	0.71875	0.612903	0.73913	0.5625	0.692308	0.672222	0.588995	0.665118	0.672602
725	0.6875	0.508475	0.709677	0.584615	0.683544	0.644444	0.554034	0.634762	0.642421
730	0.779661	0.561404	0.709677	0.6	0.666667	0.666667	0.582437	0.663482	0.665693
735	0.69697	0.636364	0.767442	0.491228	0.705882	0.672222	0.589899	0.659577	0.671999
740	0.818182	0.612903	0.727273	0.634921	0.641975	0.688889	0.610993	0.687051	0.686131
745	0.738462	0.548387	0.725275	0.606061	0.657895	0.661111	0.576314	0.655216	0.659753
750	0.769231	0.622951	0.704545	0.523077	0.641975	0.655556	0.569194	0.652356	0.655511
755	0.709677	0.551724	0.717391	0.566667	0.636364	0.644444	0.552625	0.636365	0.642199
760	0.727273	0.586207	0.719101	0.548387	0.705882	0.666667	0.582688	0.65737	0.66459
765	0.757576	0.576271	0.777778	0.545455	0.683544	0.677778	0.597521	0.668125	0.677395
770	0.695652	0.590164	0.688889	0.533333	0.65	0.638889	0.548206	0.631608	0.637095
775	0.7	0.542373	0.731183	0.507937	0.635294	0.633333	0.538264	0.623357	0.632495
780	0.793651	0.533333	0.696629	0.529412	0.675	0.65	0.562314	0.645605	0.649527
785	0.721311	0.625	0.758621	0.606061	0.707317	0.688889	0.610586	0.683662	0.691
790	0.6875	0.508475	0.695652	0.557377	0.642857	0.627778	0.532058	0.618372	0.624951
795	0.730159	0.421053	0.666667	0.451613	0.635294	0.594444	0.489781	0.580957	0.588878
800	0.78125	0.612903	0.719101	0.634921	0.682927	0.688889	0.610064	0.68622	0.687375
805	0.738462	0.474576	0.652632	0.580645	0.607595	0.616667	0.518311	0.610782	0.61156
810	0.6875	0.625	0.709677	0.508475	0.675	0.65	0.559787	0.64113	0.649148
815	0.71875	0.535714	0.764045	0.53125	0.666667	0.655556	0.568766	0.643285	0.653907
820	0.71875	0.612903	0.725275	0.542373	0.690476	0.666667	0.580953	0.657955	0.665212
825	0.764706	0.603175	0.711111	0.5	0.632911	0.65	0.561926	0.642381	0.64696
830	0.735294	0.52	0.694737	0.625	0.674699	0.661111	0.577137	0.649946	0.653049
835	0.705882	0.5	0.733333	0.567164	0.683544	0.65	0.563814	0.637985	0.647097
840	0.666667	0.538462	0.715789	0.477612	0.626506	0.616667	0.519467	0.605007	0.615332
845	0.730159	0.571429	0.666667	0.603175	0.641975	0.644444	0.553667	0.642681	0.643229
850	0.78125	0.551724	0.725275	0.625	0.626506	0.666667	0.582006	0.661951	0.663266
855	0.676923	0.561404	0.73913	0.575758	0.7	0.661111	0.575867	0.650643	0.660383
860	0.735294	0.5625	0.764045	0.576271	0.7	0.677778	0.596947	0.667622	0.676579
865	0.757576	0.508475	0.695652	0.542373	0.666667	0.644444	0.55343	0.634148	0.639164
870	0.707692	0.518519	0.702128	0.492308	0.609756	0.616667	0.519366	0.60608	0.613352
875	0.655738	0.590164	0.731183	0.553846	0.675	0.65	0.560086	0.641186	0.650821
880	0.738462	0.557377	0.731183	0.633333	0.716049	0.683333	0.602133	0.675281	0.680736
885	0.75	0.575758	0.712644	0.62069	0.705882	0.677778	0.596043	0.672995	0.676701
890	0.724638	0.676923	0.709677	0.509091	0.666667	0.666667	0.582519	0.657399	0.662855
895	0.688525	0.526316	0.719101	0.537313	0.744186	0.655556	0.568606	0.643088	0.654247
900	0.71875	0.482759	0.688889	0.553846	0.674699	0.633333	0.540434	0.623788	0.63017
905	0.741935	0.557377	0.695652	0.612903	0.60241	0.644444	0.552672	0.642056	0.642728
910	0.698413	0.542373	0.702128	0.545455	0.717949	0.65	0.560984	0.641263	0.649732
915	0.753623	0.590164	0.741573	0.6	0.740741	0.694444	0.61837	0.68522	0.691971
920	0.730159	0.603175	0.702128	0.62069	0.707317	0.677778	0.594119	0.672694	0.676111
925	0.695652	0.62069	0.727273	0.553846	0.625	0.65	0.563857	0.644492	0.650438
930	0.716418	0.542373	0.723404	0.590164	0.658228	0.655556	0.568029	0.646117	0.652037
935	0.746269	0.576271	0.755556	0.483871	0.658537	0.655556	0.568728	0.644101	0.653811
940	0.71875	0.551724	0.733333	0.46875	0.619048	0.627778	0.533167	0.618321	0.62756
945	0.707692	0.440678	0.688172	0.529412	0.613333	0.605556	0.506772	0.595857	0.602436
950	0.707692	0.523077	0.717391	0.542373	0.658228	0.638889	0.546434	0.629752	0.637559
955	0.709677	0.523077	0.702128	0.491803	0.589744	0.611111	0.510656	0.603286	0.609865
960	0.741935	0.590164	0.75	0.666667	0.725	0.7	0.625555	0.694753	0.699814
965	0.707692	0.466667	0.723404	0.539683	0.641026	0.627778	0.53277	0.615694	0.62442
970	0.686567	0.62069	0.711111	0.545455	0.632911	0.644444	0.555949	0.639347	0.645158
975	0.735294	0.576271	0.709677	0.576271	0.691358	0.666667	0.582122	0.657774	0.66294
980	0.777778	0.542373	0.702128	0.581818	0.7	0.672222	0.590511	0.660819	0.664491
985	0.698413	0.518519	0.701031	0.57971	0.597403	0.627778	0.534148	0.619015	0.623324
990	0.8	0.507937	0.704545	0.571429	0.716049	0.666667	0.582718	0.659992	0.664313
995	0.730159	0.482759	0.719101	0.507937	0.712644	0.644444	0.554023	0.63052	0.640888
1000	0.709677	0.553846	0.666667	0.576271	0.740741	0.655556	0.566233	0.64944	0.654719
1005	0.738462	0.535714	0.731183	0.597015	0.632911	0.655556	0.569185	0.647057	0.651774
1010	0.666667	0.533333	0.704545	0.508475	0.642857	0.622222	0.527404	0.611175	0.620324
1015	0.69697	0.571429	0.731183	0.548387	0.626506	0.644444	0.554	0.634895	0.642073
1020	0.735294	0.4	0.715789	0.545455	0.666667	0.633333	0.54248	0.612641	0.621459
1025	0.666667	0.526316	0.711111	0.539683	0.617284	0.622222	0.527859	0.612212	0.620128
1030	0.69697	0.47619	0.695652	0.517241	0.641975	0.616667	0.518346	0.605606	0.613668
1035	0.707692	0.677419	0.75	0.553846	0.625	0.666667	0.583239	0.662792	0.668713
1040	0.721311	0.567164	0.747253	0.566667	0.691358	0.666667	0.580679	0.658751	0.667228
1045	0.686567	0.4	0.702128	0.590164	0.692308	0.627778	0.533056	0.614233	0.623333
1050	0.676471	0.507937	0.735632	0.516129	0.7	0.638889	0.548979	0.627234	0.639656
1055	0.711864	0.523077	0.688172	0.59375	0.708861	0.65	0.559643	0.645145	0.650697
1060	0.754098	0.612903	0.747253	0.5	0.707317	0.672222	0.588081	0.664314	0.67342
1065	0.721311	0.5	0.688889	0.553846	0.666667	0.633333	0.53953	0.626143	0.631914
1070	0.735294	0.533333	0.72093	0.53125	0.682927	0.65	0.56357	0.640747	0.648582
1075	0.727273	0.561404	0.73913	0.575758	0.708861	0.672222	0.590306	0.662485	0.670513
1080	0.705882	0.481481	0.703297	0.42623	0.627907	0.605556	0.506019	0.588959	0.599697
1085	0.709677	0.444444	0.688172	0.537313	0.619048	0.611111	0.512147	0.599731	0.606065
1090	0.714286	0.581818	0.725275	0.607143	0.681818	0.672222	0.590684	0.662068	0.667617
1095	0.735294	0.539683	0.680851	0.464286	0.632911	0.622222	0.525697	0.610605	0.616728
1100	0.707692	0.566667	0.73913	0.557377	0.634146	0.65	0.560403	0.641003	0.648242
1105	0.704225	0.557377	0.752941	0.517241	0.776471	0.677778	0.599128	0.661651	0.675315
1110	0.676923	0.517241	0.725275	0.53125	0.634146	0.627778	0.533297	0.616967	0.626251
1115	0.806452	0.433333	0.73913	0.584615	0.666667	0.655556	0.567455	0.646039	0.651656
1120	0.724638	0.508475	0.733333	0.566667	0.609756	0.638889	0.548137	0.628574	0.634782
1125	0.707692	0.557377	0.735632	0.567164	0.675	0.655556	0.570105	0.648573	0.656562
1130	0.774194	0.507937	0.704545	0.571429	0.642857	0.644444	0.553817	0.640192	0.643484
1135	0.75	0.590164	0.727273	0.580645	0.658824	0.666667	0.582151	0.661381	0.665769
1140	0.754098	0.566667	0.717391	0.5625	0.674699	0.661111	0.573898	0.655071	0.660133
1145	0.766667	0.603175	0.723404	0.52459	0.658537	0.661111	0.572769	0.655274	0.660421
1150	0.727273	0.448276	0.704545	0.478873	0.649351	0.611111	0.516023	0.601664	0.61104
1155	0.590164	0.5	0.708333	0.5	0.650602	0.605556	0.503381	0.58982	0.603228
1160	0.716418	0.533333	0.75	0.5	0.641975	0.638889	0.54867	0.628345	0.638595
1165	0.7	0.548387	0.711111	0.558824	0.7	0.65	0.561326	0.643664	0.651576
1170	0.738462	0.590164	0.733333	0.566667	0.690476	0.672222	0.588615	0.66382	0.670372
1175	0.757576	0.65625	0.709677	0.610169	0.692308	0.688889	0.609638	0.685196	0.687058
1180	0.769231	0.542373	0.711111	0.606061	0.7	0.672222	0.590102	0.665755	0.6695
1185	0.727273	0.545455	0.744681	0.548387	0.698795	0.666667	0.582083	0.652918	0.662184
1190	0.633333	0.590164	0.76087	0.451613	0.635294	0.627778	0.531178	0.614255	0.62888
1195	0.71875	0.571429	0.747253	0.533333	0.682927	0.661111	0.574129	0.650738	0.660121
1200	0.738462	0.491228	0.695652	0.533333	0.651163	0.633333	0.53939	0.621968	0.627885
1205	0.78125	0.566667	0.772727	0.571429	0.705882	0.688889	0.610385	0.679591	0.687547
1210	0.75	0.561404	0.73913	0.571429	0.666667	0.666667	0.58169	0.657726	0.663842
1215	0.698413	0.566667	0.719101	0.612903	0.674419	0.661111	0.574676	0.6543	0.659944
1220	0.688525	0.508475	0.696629	0.558824	0.626506	0.622222	0.526689	0.615792	0.621888
1225	0.764706	0.40678	0.680851	0.586207	0.641975	0.627778	0.532736	0.616104	0.619486
1230	0.656716	0.539683	0.695652	0.428571	0.707317	0.622222	0.525451	0.605588	0.618928
1235	0.738462	0.507937	0.731183	0.610169	0.7	0.666667	0.581061	0.65755	0.664155
1240	0.730159	0.474576	0.725275	0.5	0.746988	0.65	0.560632	0.6354	0.6475
1245	0.825397	0.571429	0.725275	0.612903	0.691358	0.688889	0.609204	0.685272	0.686746
1250	0.685714	0.551724	0.680851	0.542373	0.632911	0.627778	0.533893	0.618715	0.623962
1255	0.735294	0.517241	0.735632	0.553846	0.658537	0.65	0.563623	0.64011	0.647681
1260	0.677419	0.47619	0.711111	0.507937	0.707317	0.627778	0.532368	0.615995	0.627888
1265	0.721311	0.448276	0.666667	0.5	0.65	0.605556	0.505005	0.597251	0.603858
1270	0.705882	0.444444	0.708333	0.5	0.682927	0.627778	0.533172	0.608317	0.61905
1275	0.656716	0.481481	0.725275	0.366667	0.613636	0.588889	0.484462	0.568755	0.584337
1280	0.677419	0.508475	0.731183	0.482759	0.681818	0.633333	0.538064	0.616331	0.629043
1285	0.65625	0.483871	0.719101	0.516129	0.698795	0.627778	0.532899	0.614829	0.627396
1290	0.730159	0.509091	0.725275	0.567164	0.690476	0.655556	0.56885	0.644433	0.65215
1295	0.761905	0.459016	0.725275	0.523077	0.7	0.644444	0.553967	0.633855	0.642906
1300	0.754098	0.52459	0.711111	0.557377	0.712644	0.661111	0.573794	0.651964	0.658568
1305	0.698413	0.542373	0.725275	0.571429	0.619048	0.638889	0.546385	0.631307	0.637578
1310	0.835821	0.474576	0.703297	0.622951	0.682927	0.672222	0.58935	0.663914	0.664685
1315	0.721311	0.5625	0.696629	0.491803	0.729412	0.65	0.55998	0.640331	0.649345
1320	0.716418	0.551724	0.673913	0.634921	0.675	0.655556	0.568709	0.650395	0.652109
1325	0.656716	0.5	0.72093	0.444444	0.7	0.616667	0.521228	0.604418	0.619232
1330	0.727273	0.553846	0.72093	0.557377	0.682927	0.655556	0.56933	0.648471	0.655405
1335	0.6875	0.508475	0.727273	0.5	0.674157	0.633333	0.540103	0.619481	0.630775
1340	0.71875	0.491228	0.696629	0.539683	0.62069	0.622222	0.52633	0.613396	0.619081
1345	0.746269	0.482759	0.717391	0.557377	0.634146	0.638889	0.547172	0.627588	0.633397
1350	0.709677	0.472727	0.696629	0.53125	0.666667	0.627778	0.533508	0.61539	0.623295
1355	0.730159	0.509091	0.6875	0.625	0.658537	0.65	0.560293	0.642057	0.644651
1360	0.716418	0.548387	0.703297	0.542373	0.641975	0.638889	0.547007	0.63049	0.636222
1365	0.677966	0.548387	0.72093	0.591549	0.658537	0.644444	0.556165	0.639474	0.6466
1370	0.676056	0.428571	0.709677	0.491228	0.60241	0.6	0.499007	0.581589	0.591883
1375	0.695652	0.5	0.659341	0.491228	0.689655	0.622222	0.526758	0.607175	0.614865
1380	0.776119	0.517241	0.727273	0.52459	0.72093	0.666667	0.583165	0.653231	0.661412
1385	0.738462	0.548387	0.711111	0.517241	0.658824	0.644444	0.553354	0.634805	0.641463
1390	0.69697	0.53125	0.735632	0.52459	0.682927	0.644444	0.554984	0.634274	0.644754
1395	0.764706	0.52459	0.689655	0.52459	0.674699	0.644444	0.555608	0.635648	0.640567
1400	0.705882	0.542373	0.764045	0.580645	0.682927	0.666667	0.583343	0.655174	0.664991
1405	0.71875	0.576271	0.688889	0.553846	0.658537	0.644444	0.554411	0.639259	0.643633
1410	0.769231	0.482759	0.630435	0.466667	0.635294	0.605556	0.504192	0.596877	0.599535
1415	0.716418	0.363636	0.680851	0.516129	0.682927	0.611111	0.512199	0.591992	0.601444
1420	0.764706	0.440678	0.681319	0.508475	0.650602	0.622222	0.526314	0.609156	0.614832
1425	0.730159	0.548387	0.735632	0.507937	0.635294	0.638889	0.54736	0.631482	0.639618
1430	0.666667	0.482759	0.702128	0.548387	0.65	0.622222	0.525754	0.609988	0.6187
1435	0.757576	0.539683	0.681818	0.542373	0.642857	0.638889	0.547318	0.632861	0.63585
1440	0.774194	0.52459	0.688172	0.557377	0.650602	0.644444	0.552311	0.638987	0.641684
1445	0.793651	0.5	0.674157	0.484848	0.604651	0.616667	0.519821	0.611462	0.614097
1450	0.716418	0.5	0.695652	0.566667	0.682353	0.644444	0.554191	0.632218	0.638601
1455	0.676471	0.518519	0.709677	0.548387	0.674699	0.638889	0.547977	0.62555	0.634433
1460	0.71875	0.5	0.696629	0.5625	0.722892	0.65	0.561332	0.640154	0.647772
1465	0.761905	0.472727	0.729167	0.516129	0.666667	0.644444	0.552793	0.629319	0.637685
1470	0.738462	0.526316	0.696629	0.597015	0.658537	0.65	0.562673	0.643392	0.646866
1475	0.746269	0.590164	0.758621	0.59375	0.641975	0.672222	0.590883	0.666156	0.671699
1480	0.769231	0.466667	0.666667	0.581818	0.643678	0.633333	0.538578	0.625612	0.627147
1485	0.724638	0.526316	0.674157	0.580645	0.60241	0.627778	0.534819	0.621633	0.623258
1490	0.746269	0.433333	0.715789	0.508475	0.658228	0.627778	0.532484	0.612419	0.621253
1495	0.69697	0.448276	0.681319	0.548387	0.650602	0.616667	0.519139	0.605111	0.611964
1500	0.738462	0.516129	0.723404	0.433333	0.632911	0.622222	0.525083	0.608848	0.618872
1505	0.746269	0.482759	0.666667	0.492308	0.675	0.622222	0.527579	0.6126	0.618613
1510	0.709677	0.481481	0.694737	0.483871	0.666667	0.622222	0.52472	0.607287	0.616509
1515	0.707692	0.407407	0.696629	0.492754	0.650602	0.605556	0.507545	0.591017	0.600924
1520	0.75	0.369231	0.688172	0.491228	0.641975	0.6	0.496517	0.588121	0.596314
1525	0.75	0.474576	0.673913	0.451613	0.626506	0.605556	0.504225	0.595322	0.601778
1530	0.8	0.535714	0.709677	0.542373	0.658537	0.661111	0.576165	0.64926	0.652803
1535	0.730159	0.557377	0.703297	0.5	0.611765	0.627778	0.531771	0.620519	0.626141
1540	0.761905	0.606061	0.733333	0.509091	0.72093	0.677778	0.594865	0.666264	0.674404
1545	0.724638	0.561404	0.717391	0.539683	0.658228	0.65	0.562653	0.640269	0.646867
1550	0.769231	0.551724	0.733333	0.553846	0.707317	0.672222	0.589799	0.66309	0.669981
1555	0.709677	0.491228	0.680851	0.5	0.643678	0.616667	0.517135	0.605087	0.612122
1560	0.806452	0.52459	0.73913	0.655738	0.761905	0.705556	0.629565	0.697563	0.701933
1565	0.769231	0.622951	0.719101	0.6	0.635294	0.672222	0.588872	0.669315	0.67061
1570	0.727273	0.491228	0.688889	0.47619	0.714286	0.633333	0.540664	0.619573	0.62917
1575	0.746269	0.535714	0.694737	0.557377	0.617284	0.638889	0.546936	0.630276	0.63335
1580	0.8	0.666667	0.717391	0.590164	0.658537	0.688889	0.609442	0.686552	0.686791
1585	0.686567	0.548387	0.717391	0.526316	0.658537	0.638889	0.546534	0.62744	0.636189
1590	0.806452	0.421053	0.688889	0.491803	0.688889	0.633333	0.539453	0.619417	0.625879
1595	0.764706	0.482759	0.673469	0.610169	0.649351	0.644444	0.553991	0.636091	0.637161
1600	0.727273	0.52459	0.696629	0.59375	0.65	0.644444	0.555104	0.638448	0.642258
1605	0.711864	0.46875	0.666667	0.507463	0.626506	0.6	0.498584	0.59625	0.601982
1610	0.80597	0.491803	0.637363	0.5	0.641975	0.622222	0.52614	0.615422	0.615998
1615	0.8	0.482759	0.725275	0.603175	0.722892	0.677778	0.596107	0.66682	0.67196
1620	0.769231	0.5625	0.72093	0.508475	0.72093	0.666667	0.582666	0.656413	0.664257
1625	0.625	0.548387	0.696629	0.533333	0.682353	0.627778	0.53254	0.617141	0.627443
1630	0.686567	0.448276	0.673913	0.557377	0.609756	0.605556	0.505103	0.595178	0.600549
1635	0.716418	0.464286	0.711111	0.484848	0.666667	0.622222	0.527939	0.608666	0.618881
1640	0.818182	0.464286	0.688889	0.508475	0.696629	0.65	0.561424	0.635292	0.640236
1645	0.666667	0.45614	0.673469	0.482759	0.641975	0.6	0.496505	0.584202	0.593571
1650	0.754098	0.553846	0.688889	0.545455	0.606742	0.633333	0.538379	0.629806	0.63202
1655	0.793651	0.440678	0.659574	0.40678	0.611765	0.594444	0.488979	0.58249	0.588022
1660	0.707692	0.466667	0.645833	0.580645	0.675325	0.622222	0.525422	0.615232	0.618805
1665	0.716418	0.492308	0.688889	0.508475	0.683544	0.627778	0.53355	0.617927	0.625998
1670	0.736842	0.461538	0.652632	0.491803	0.634146	0.6	0.495071	0.595392	0.60015
1675	0.689655	0.548387	0.694737	0.557377	0.666667	0.638889	0.544147	0.631365	0.6378
1680	0.8125	0.566667	0.703297	0.526316	0.659091	0.661111	0.573989	0.653574	0.656276
1685	0.761905	0.553846	0.725275	0.542373	0.682927	0.661111	0.573812	0.653265	0.659618
1690	0.776119	0.526316	0.712644	0.507937	0.651163	0.644444	0.555876	0.634836	0.640588
1695	0.71875	0.333333	0.652632	0.459016	0.651163	0.583333	0.47575	0.562979	0.572142
1700	0.782609	0.350877	0.681319	0.444444	0.7	0.611111	0.513688	0.59185	0.601833
1705	0.757576	0.444444	0.674157	0.537313	0.64	0.616667	0.521683	0.610698	0.614895
1710	0.735294	0.419355	0.644444	0.5	0.65	0.6	0.498835	0.589819	0.595006
1715	0.764706	0.553846	0.704545	0.5625	0.666667	0.655556	0.570878	0.650453	0.654308
1720	0.7	0.542373	0.715789	0.459016	0.658824	0.627778	0.530543	0.6152	0.625681
1725	0.75	0.526316	0.695652	0.590164	0.697674	0.661111	0.574355	0.651961	0.656242
1730	0.8	0.516129	0.673913	0.528302	0.613636	0.633333	0.538768	0.626396	0.627302
1735	0.746269	0.444444	0.652174	0.622951	0.697674	0.644444	0.554669	0.632702	0.634743
1740	0.71875	0.508475	0.688172	0.482759	0.651163	0.622222	0.524448	0.609864	0.617489
1745	0.75	0.387097	0.666667	0.535714	0.658537	0.611111	0.509756	0.599603	0.605161
1750	0.779661	0.40678	0.681319	0.454545	0.705882	0.616667	0.518155	0.605637	0.61463
1755	0.705882	0.491803	0.674157	0.5	0.658537	0.616667	0.51993	0.606076	0.613253
1760	0.705882	0.566667	0.711111	0.5	0.634146	0.633333	0.540701	0.623561	0.631071
1765	0.71875	0.464286	0.73913	0.492308	0.650602	0.627778	0.53317	0.613015	0.624157
1770	0.782609	0.482759	0.709677	0.557377	0.708861	0.661111	0.576032	0.648257	0.654256
1775	0.707692	0.517241	0.755556	0.588235	0.683544	0.661111	0.576874	0.650454	0.659864
1780	0.741935	0.483871	0.666667	0.507937	0.650602	0.616667	0.518311	0.610202	0.615167
1785	0.794118	0.461538	0.659794	0.561404	0.697674	0.65	0.561302	0.634906	0.637318
1790	0.75	0.517241	0.727273	0.571429	0.62069	0.644444	0.554573	0.637326	0.642177
1795	0.71875	0.45614	0.688889	0.447761	0.634146	0.6	0.499066	0.589137	0.598372
1800	0.698413	0.436364	0.714286	0.483871	0.634146	0.611111	0.510429	0.593416	0.60412
1805	0.735294	0.509091	0.695652	0.482759	0.643678	0.627778	0.533416	0.613295	0.620515
1810	0.774194	0.491228	0.694737	0.612903	0.666667	0.655556	0.566456	0.647946	0.650196
1815	0.80597	0.615385	0.752941	0.545455	0.727273	0.7	0.625667	0.689405	0.695838
1820	0.769231	0.339623	0.6875	0.575758	0.675	0.627778	0.533718	0.609422	0.615419
1825	0.695652	0.448276	0.688172	0.491803	0.658228	0.611111	0.512915	0.596426	0.605847
1830	0.754098	0.491803	0.695652	0.419355	0.666667	0.616667	0.517382	0.605515	0.615044
1835	0.738462	0.466667	0.711111	0.523077	0.65	0.627778	0.533814	0.617863	0.625444
1840	0.78125	0.428571	0.723404	0.507937	0.698795	0.644444	0.553411	0.627991	0.637154
1845	0.69697	0.483871	0.719101	0.466667	0.650602	0.616667	0.519187	0.603442	0.614735
1850	0.709677	0.428571	0.694737	0.514286	0.649351	0.611111	0.51313	0.599324	0.607934
1855	0.716418	0.45614	0.674157	0.517241	0.674157	0.622222	0.526639	0.607623	0.614844
1860	0.818182	0.433333	0.630435	0.440678	0.60241	0.594444	0.490302	0.585008	0.586538
1865	0.6875	0.4	0.637363	0.533333	0.635294	0.588889	0.483	0.578698	0.584114
1870	0.774194	0.491228	0.725275	0.584615	0.705882	0.666667	0.581823	0.656239	0.662387
1875	0.716418	0.517241	0.695652	0.571429	0.666667	0.644444	0.553662	0.633481	0.638983
1880	0.825397	0.507937	0.688889	0.517241	0.697674	0.655556	0.566834	0.647428	0.6511
1885	0.727273	0.428571	0.673684	0.508475	0.642857	0.611111	0.511021	0.596172	0.602824
1890	0.753623	0.42623	0.651685	0.491228	0.642857	0.605556	0.505861	0.593125	0.598021
1895	0.738462	0.448276	0.688172	0.612903	0.658537	0.638889	0.546496	0.62927	0.632998
1900	0.698413	0.526316	0.688172	0.575758	0.592593	0.622222	0.525947	0.61625	0.619642
1905	0.727273	0.466667	0.651163	0.5625	0.642857	0.616667	0.520834	0.610092	0.612932
1910	0.65625	0.542373	0.703297	0.617647	0.692308	0.65	0.562396	0.642375	0.649436
1915	0.78125	0.52459	0.752941	0.571429	0.689655	0.672222	0.59037	0.663973	0.67097
1920	0.753623	0.508475	0.673913	0.464286	0.666667	0.627778	0.533189	0.613393	0.619836
1925	0.8	0.612903	0.747253	0.561404	0.729412	0.7	0.623155	0.690194	0.696082
1930	0.6875	0.533333	0.688889	0.52459	0.635294	0.622222	0.525457	0.613921	0.620556
1935	0.761905	0.428571	0.717391	0.583333	0.623377	0.633333	0.54274	0.622915	0.627855
1940	0.716418	0.52459	0.711111	0.533333	0.682927	0.644444	0.554316	0.633676	0.641721
1945	0.769231	0.542373	0.75	0.52459	0.689655	0.666667	0.582473	0.65517	0.66372
1950	0.78125	0.466667	0.673913	0.474576	0.635294	0.616667	0.517692	0.60634	0.611192
1955	0.75	0.517241	0.73913	0.626866	0.708861	0.677778	0.596863	0.66842	0.674596
1960	0.727273	0.517241	0.688172	0.590164	0.658537	0.644444	0.553655	0.636277	0.640049
1965	0.769231	0.459016	0.711111	0.481481	0.733333	0.65	0.560523	0.630835	0.641048
1970	0.761905	0.4	0.688172	0.617647	0.666667	0.638889	0.547817	0.626878	0.630567
1975	0.730159	0.440678	0.695652	0.606061	0.725	0.65	0.561102	0.63951	0.646219
1980	0.769231	0.5	0.711111	0.615385	0.666667	0.661111	0.575976	0.652479	0.655693
1985	0.735294	0.440678	0.681319	0.633333	0.682927	0.644444	0.55453	0.63471	0.638266
1990	0.75	0.459016	0.638298	0.474576	0.634146	0.6	0.496338	0.591207	0.595193
1995	0.733333	0.459016	0.638298	0.557377	0.619048	0.605556	0.502572	0.601414	0.602869
2000	0.746269	0.433333	0.688889	0.561404	0.651163	0.627778	0.532941	0.616211	0.621441

[truncated: 2 more sheets: KNN, RF]
