# Supplementary material for: Transcriptomic and miRNA Signatures of ChAdOx1 nCoV-19 Vaccine Response Using Machine Learning
Source: Life (Basel). 2025 Jun 18;15(6):981. doi: 10.3390/life15060981 (PMC12193736; doi:10.3390/life15060981)
Supplement: Supplementary file 1 [file life-15-00981-s001.zip › Table S9.xlsx]

## Sheet: Ncentroid
Number of features	Pre-vaccination	ChAdOx1-Onset	MenACWY-Onset	ChAdOx1-7D	MenACWY-7D	ACC	MCC	Macro F1	Weighted F1
5	0.516129	0.235294	0.681818	0.426667	0.226415	0.455556	0.343109	0.417265	0.427005
10	0.577778	0.36	0.681818	0.40678	0.575342	0.544444	0.443454	0.520344	0.535964
15	0.56	0.340426	0.674157	0.218182	0.595745	0.516667	0.397399	0.477702	0.500725
20	0.56	0.255319	0.622222	0.379747	0.434783	0.472222	0.349496	0.450414	0.461825
25	0.567568	0.255319	0.629213	0.375	0.428571	0.472222	0.349554	0.451134	0.462664
30	0.594595	0.285714	0.629213	0.375	0.441176	0.483333	0.363994	0.46514	0.475462
35	0.578947	0.326531	0.644444	0.35443	0.424242	0.483333	0.364749	0.465719	0.477115
40	0.547945	0.339623	0.637363	0.293333	0.411765	0.461111	0.332164	0.446006	0.459646
45	0.547945	0.339623	0.637363	0.293333	0.411765	0.461111	0.332164	0.446006	0.459646
50	0.555556	0.333333	0.629213	0.351351	0.56338	0.5	0.380389	0.486567	0.501796
55	0.56338	0.333333	0.622222	0.378378	0.56338	0.505556	0.386718	0.492139	0.505736
60	0.56338	0.32	0.622222	0.410256	0.56338	0.511111	0.395899	0.495848	0.508604
65	0.56338	0.32	0.622222	0.410256	0.56338	0.511111	0.395899	0.495848	0.508604
70	0.547945	0.333333	0.635294	0.358974	0.485714	0.483333	0.362958	0.472252	0.485738
75	0.632911	0.333333	0.635294	0.428571	0.5	0.522222	0.411472	0.506022	0.51428
80	0.621622	0.333333	0.635294	0.432432	0.520548	0.522222	0.410234	0.508646	0.517785
85	0.613333	0.333333	0.635294	0.410959	0.520548	0.516667	0.403275	0.502694	0.512871
90	0.613333	0.333333	0.635294	0.438356	0.520548	0.522222	0.410305	0.508173	0.517437
95	0.567568	0.2	0.643678	0.2	0.565657	0.483333	0.35773	0.43538	0.458357
100	0.555556	0.2	0.643678	0.193548	0.565657	0.477778	0.350096	0.431688	0.455346
105	0.555556	0.2	0.643678	0.193548	0.565657	0.477778	0.350096	0.431688	0.455346
110	0.535211	0.243902	0.643678	0.190476	0.571429	0.477778	0.349521	0.436939	0.46092
115	0.555556	0.243902	0.643678	0.193548	0.571429	0.483333	0.356862	0.441623	0.46471
120	0.535211	0.285714	0.635294	0.190476	0.565657	0.477778	0.350146	0.44247	0.465082
125	0.535211	0.285714	0.635294	0.190476	0.565657	0.477778	0.350146	0.44247	0.465082
130	0.535211	0.27907	0.635294	0.190476	0.571429	0.477778	0.349783	0.442296	0.465178
135	0.535211	0.27907	0.635294	0.190476	0.571429	0.477778	0.349783	0.442296	0.465178
140	0.542857	0.27907	0.635294	0.21875	0.571429	0.483333	0.356768	0.44948	0.471123
145	0.542857	0.27907	0.635294	0.21875	0.571429	0.483333	0.356768	0.44948	0.471123
150	0.521739	0.27907	0.635294	0.215385	0.571429	0.477778	0.349506	0.444583	0.467159
155	0.521739	0.27907	0.635294	0.215385	0.571429	0.477778	0.349506	0.444583	0.467159
160	0.521739	0.27907	0.635294	0.215385	0.571429	0.477778	0.349506	0.444583	0.467159
165	0.521739	0.27907	0.635294	0.215385	0.571429	0.477778	0.349506	0.444583	0.467159
170	0.521739	0.27907	0.635294	0.215385	0.571429	0.477778	0.349506	0.444583	0.467159
175	0.521739	0.27907	0.635294	0.215385	0.571429	0.477778	0.349506	0.444583	0.467159
180	0.516129	0.232558	0.627907	0.30137	0.583333	0.483333	0.356318	0.452259	0.472842
185	0.516129	0.232558	0.627907	0.30137	0.583333	0.483333	0.356318	0.452259	0.472842
190	0.491803	0.272727	0.635294	0.273973	0.57732	0.477778	0.349197	0.450223	0.47228
195	0.459016	0.272727	0.635294	0.246575	0.57732	0.466667	0.334939	0.438187	0.462431
200	0.459016	0.272727	0.635294	0.246575	0.57732	0.466667	0.334939	0.438187	0.462431
205	0.459016	0.272727	0.635294	0.246575	0.57732	0.466667	0.334939	0.438187	0.462431
210	0.474576	0.285714	0.635294	0.24	0.565657	0.466667	0.335853	0.440248	0.463567
215	0.474576	0.27907	0.635294	0.24	0.571429	0.466667	0.335517	0.440074	0.463663
220	0.466667	0.285714	0.635294	0.216216	0.565657	0.461111	0.328542	0.43391	0.458329
225	0.466667	0.243902	0.635294	0.216216	0.56	0.455556	0.321719	0.424416	0.449375
230	0.466667	0.243902	0.635294	0.216216	0.56	0.455556	0.321719	0.424416	0.449375
235	0.459016	0.238095	0.627907	0.222222	0.565657	0.455556	0.320538	0.422579	0.447438
240	0.459016	0.238095	0.627907	0.222222	0.565657	0.455556	0.320538	0.422579	0.447438
245	0.459016	0.238095	0.627907	0.222222	0.565657	0.455556	0.320538	0.422579	0.447438
250	0.459016	0.238095	0.627907	0.222222	0.565657	0.455556	0.320538	0.422579	0.447438
255	0.483871	0.285714	0.635294	0.222222	0.565657	0.466667	0.335482	0.438552	0.462101
260	0.483871	0.285714	0.635294	0.222222	0.565657	0.466667	0.335482	0.438552	0.462101
265	0.491803	0.285714	0.635294	0.246575	0.565657	0.472222	0.342734	0.445009	0.467438
270	0.508475	0.285714	0.635294	0.293333	0.565657	0.483333	0.357344	0.457695	0.477917
275	0.508475	0.285714	0.635294	0.293333	0.565657	0.483333	0.357344	0.457695	0.477917
280	0.508475	0.285714	0.635294	0.293333	0.565657	0.483333	0.357344	0.457695	0.477917
285	0.47619	0.266667	0.635294	0.395062	0.581395	0.494444	0.373803	0.470922	0.489763
290	0.47619	0.266667	0.635294	0.395062	0.581395	0.494444	0.373803	0.470922	0.489763
295	0.47619	0.266667	0.635294	0.395062	0.581395	0.494444	0.373803	0.470922	0.489763
300	0.47619	0.266667	0.635294	0.395062	0.581395	0.494444	0.373803	0.470922	0.489763
305	0.46875	0.272727	0.635294	0.37037	0.581395	0.488889	0.367199	0.465707	0.485561
310	0.46875	0.272727	0.635294	0.37037	0.581395	0.488889	0.367199	0.465707	0.485561
315	0.461538	0.272727	0.635294	0.35	0.581395	0.483333	0.359916	0.460191	0.481004
320	0.461538	0.272727	0.635294	0.35	0.581395	0.483333	0.359916	0.460191	0.481004
325	0.461538	0.272727	0.635294	0.35	0.581395	0.483333	0.359916	0.460191	0.481004
330	0.46875	0.272727	0.635294	0.37037	0.581395	0.488889	0.367199	0.465707	0.485561
335	0.46875	0.272727	0.635294	0.37037	0.581395	0.488889	0.367199	0.465707	0.485561
340	0.46875	0.272727	0.635294	0.37037	0.581395	0.488889	0.367199	0.465707	0.485561
345	0.461538	0.272727	0.635294	0.375	0.581395	0.488889	0.367018	0.465191	0.48517
350	0.46875	0.266667	0.635294	0.375	0.581395	0.488889	0.366509	0.465421	0.485221
355	0.46875	0.272727	0.635294	0.37037	0.581395	0.488889	0.367199	0.465707	0.485561
360	0.454545	0.266667	0.635294	0.358974	0.581395	0.483333	0.35912	0.459375	0.480262
365	0.5	0.311111	0.635294	0.415584	0.588235	0.511111	0.39482	0.490045	0.506726
370	0.5	0.311111	0.635294	0.415584	0.588235	0.511111	0.39482	0.490045	0.506726
375	0.5	0.311111	0.635294	0.415584	0.588235	0.511111	0.39482	0.490045	0.506726
380	0.5	0.311111	0.635294	0.415584	0.588235	0.511111	0.39482	0.490045	0.506726
385	0.5	0.311111	0.635294	0.415584	0.588235	0.511111	0.39482	0.490045	0.506726
390	0.521739	0.311111	0.635294	0.421053	0.588235	0.516667	0.401831	0.495486	0.51114
395	0.521739	0.311111	0.635294	0.421053	0.588235	0.516667	0.401831	0.495486	0.51114
400	0.447368	0.26087	0.635294	0.38806	0.581395	0.488889	0.365974	0.462597	0.48289
405	0.447368	0.26087	0.635294	0.38806	0.581395	0.488889	0.365974	0.462597	0.48289
410	0.447368	0.26087	0.635294	0.38806	0.581395	0.488889	0.365974	0.462597	0.48289
415	0.426667	0.26087	0.635294	0.382353	0.581395	0.483333	0.358728	0.457316	0.478604
420	0.426667	0.26087	0.635294	0.382353	0.581395	0.483333	0.358728	0.457316	0.478604
425	0.421053	0.26087	0.635294	0.358209	0.581395	0.477778	0.351818	0.451364	0.473675
430	0.421053	0.26087	0.635294	0.358209	0.581395	0.477778	0.351818	0.451364	0.473675
435	0.421053	0.26087	0.635294	0.358209	0.581395	0.477778	0.351818	0.451364	0.473675
440	0.421053	0.26087	0.635294	0.358209	0.581395	0.477778	0.351818	0.451364	0.473675
445	0.421053	0.26087	0.635294	0.358209	0.581395	0.477778	0.351818	0.451364	0.473675
450	0.421053	0.26087	0.635294	0.358209	0.581395	0.477778	0.351818	0.451364	0.473675
455	0.255319	0.315789	0.444444	0.329114	0.418605	0.361111	0.207223	0.352654	0.36528
460	0.255319	0.315789	0.444444	0.329114	0.418605	0.361111	0.207223	0.352654	0.36528
465	0.255319	0.315789	0.444444	0.329114	0.418605	0.361111	0.207223	0.352654	0.36528
470	0.255319	0.315789	0.444444	0.329114	0.418605	0.361111	0.207223	0.352654	0.36528
475	0.255319	0.315789	0.444444	0.329114	0.418605	0.361111	0.207223	0.352654	0.36528
480	0.255319	0.315789	0.444444	0.329114	0.418605	0.361111	0.207223	0.352654	0.36528
485	0.255319	0.315789	0.444444	0.329114	0.418605	0.361111	0.207223	0.352654	0.36528
490	0.255319	0.307692	0.422535	0.333333	0.418605	0.355556	0.200696	0.347497	0.358778
495	0.255319	0.307692	0.422535	0.333333	0.418605	0.355556	0.200696	0.347497	0.358778
500	0.236364	0.135593	0.194444	0.175439	0.16129	0.188889	0.002735	0.180626	0.179689
505	0.236364	0.135593	0.194444	0.175439	0.16129	0.188889	0.002735	0.180626	0.179689
510	0.236364	0.135593	0.194444	0.175439	0.16129	0.188889	0.002735	0.180626	0.179689
515	0.236364	0.135593	0.194444	0.175439	0.16129	0.188889	0.002735	0.180626	0.179689
520	0.236364	0.135593	0.194444	0.175439	0.16129	0.188889	0.002735	0.180626	0.179689
525	0.236364	0.135593	0.194444	0.175439	0.16129	0.188889	0.002735	0.180626	0.179689
530	0.236364	0.135593	0.194444	0.175439	0.16129	0.188889	0.002735	0.180626	0.179689
535	0.236364	0.135593	0.194444	0.175439	0.16129	0.188889	0.002735	0.180626	0.179689
540	0.236364	0.135593	0.194444	0.175439	0.16129	0.188889	0.002735	0.180626	0.179689
545	0.236364	0.135593	0.194444	0.175439	0.16129	0.188889	0.002735	0.180626	0.179689
550	0.236364	0.135593	0.194444	0.175439	0.16129	0.188889	0.002735	0.180626	0.179689
555	0.236364	0.135593	0.194444	0.175439	0.16129	0.188889	0.002735	0.180626	0.179689
560	0.236364	0.135593	0.194444	0.175439	0.16129	0.188889	0.002735	0.180626	0.179689
565	0.236364	0.135593	0.194444	0.175439	0.16129	0.188889	0.002735	0.180626	0.179689
570	0.236364	0.135593	0.194444	0.175439	0.16129	0.188889	0.002735	0.180626	0.179689
575	0.236364	0.135593	0.194444	0.175439	0.16129	0.188889	0.002735	0.180626	0.179689
580	0.236364	0.135593	0.194444	0.175439	0.16129	0.188889	0.002735	0.180626	0.179689
585	0.236364	0.135593	0.194444	0.175439	0.16129	0.188889	0.002735	0.180626	0.179689
590	0.236364	0.135593	0.194444	0.175439	0.16129	0.188889	0.002735	0.180626	0.179689
595	0.236364	0.135593	0.194444	0.175439	0.16129	0.188889	0.002735	0.180626	0.179689
600	0.236364	0.135593	0.194444	0.175439	0.16129	0.188889	0.002735	0.180626	0.179689
605	0.236364	0.135593	0.194444	0.175439	0.16129	0.188889	0.002735	0.180626	0.179689
610	0.236364	0.135593	0.194444	0.175439	0.16129	0.188889	0.002735	0.180626	0.179689
615	0.236364	0.135593	0.194444	0.175439	0.16129	0.188889	0.002735	0.180626	0.179689
620	0.236364	0.135593	0.194444	0.175439	0.16129	0.188889	0.002735	0.180626	0.179689
625	0.236364	0.135593	0.194444	0.175439	0.16129	0.188889	0.002735	0.180626	0.179689
630	0.236364	0.135593	0.194444	0.175439	0.16129	0.188889	0.002735	0.180626	0.179689
635	0.236364	0.135593	0.194444	0.175439	0.16129	0.188889	0.002735	0.180626	0.179689
640	0.236364	0.135593	0.194444	0.175439	0.16129	0.188889	0.002735	0.180626	0.179689
645	0.236364	0.135593	0.194444	0.175439	0.16129	0.188889	0.002735	0.180626	0.179689
650	0.236364	0.135593	0.194444	0.175439	0.16129	0.188889	0.002735	0.180626	0.179689
655	0.236364	0.135593	0.194444	0.175439	0.16129	0.188889	0.002735	0.180626	0.179689
660	0.236364	0.135593	0.194444	0.175439	0.16129	0.188889	0.002735	0.180626	0.179689
665	0.236364	0.135593	0.194444	0.175439	0.16129	0.188889	0.002735	0.180626	0.179689
670	0.224299	0.2	0.246575	0.08	0.228571	0.205556	0.020118	0.195889	0.202584
675	0.224299	0.2	0.246575	0.08	0.228571	0.205556	0.020118	0.195889	0.202584
680	0.224299	0.2	0.246575	0.08	0.228571	0.205556	0.020118	0.195889	0.202584
685	0.224299	0.2	0.246575	0.08	0.228571	0.205556	0.020118	0.195889	0.202584
690	0.224299	0.2	0.246575	0.08	0.228571	0.205556	0.020118	0.195889	0.202584
695	0.224299	0.2	0.246575	0.08	0.228571	0.205556	0.020118	0.195889	0.202584
700	0.224299	0.2	0.246575	0.08	0.228571	0.205556	0.020118	0.195889	0.202584
705	0.224299	0.2	0.246575	0.08	0.228571	0.205556	0.020118	0.195889	0.202584
710	0.224299	0.2	0.246575	0.08	0.228571	0.205556	0.020118	0.195889	0.202584
715	0.218182	0.078431	0.236842	0.316832	0.285714	0.244444	0.064273	0.2272	0.229257
720	0.218182	0.078431	0.236842	0.316832	0.285714	0.244444	0.064273	0.2272	0.229257
725	0.218182	0.078431	0.236842	0.316832	0.285714	0.244444	0.064273	0.2272	0.229257
730	0.218182	0.078431	0.236842	0.316832	0.285714	0.244444	0.064273	0.2272	0.229257
735	0.218182	0.078431	0.236842	0.316832	0.285714	0.244444	0.064273	0.2272	0.229257
740	0.218182	0.078431	0.236842	0.316832	0.285714	0.244444	0.064273	0.2272	0.229257
745	0.218182	0.078431	0.236842	0.316832	0.285714	0.244444	0.064273	0.2272	0.229257
750	0.218182	0.078431	0.236842	0.316832	0.285714	0.244444	0.064273	0.2272	0.229257
755	0.218182	0.078431	0.236842	0.316832	0.285714	0.244444	0.064273	0.2272	0.229257
760	0.218182	0.078431	0.236842	0.316832	0.285714	0.244444	0.064273	0.2272	0.229257
765	0.188679	0.078431	0.236842	0.316832	0.278481	0.238889	0.05615	0.219853	0.222857
770	0.188679	0.078431	0.236842	0.316832	0.278481	0.238889	0.05615	0.219853	0.222857
775	0.169492	0.08	0.25641	0.32	0.273973	0.238889	0.057614	0.219975	0.224663
780	0.169492	0.08	0.25641	0.32	0.273973	0.238889	0.057614	0.219975	0.224663
785	0.169492	0.08	0.25641	0.32	0.273973	0.238889	0.057614	0.219975	0.224663
790	0.169492	0.08	0.25641	0.32	0.273973	0.238889	0.057614	0.219975	0.224663
795	0.169492	0.08	0.25641	0.32	0.273973	0.238889	0.057614	0.219975	0.224663
800	0.169492	0.08	0.25641	0.32	0.273973	0.238889	0.057614	0.219975	0.224663
805	0.169492	0.08	0.25641	0.32	0.273973	0.238889	0.057614	0.219975	0.224663
810	0.169492	0.08	0.25641	0.32	0.273973	0.238889	0.057614	0.219975	0.224663
815	0.169492	0.08	0.25641	0.32	0.273973	0.238889	0.057614	0.219975	0.224663
820	0.169492	0.08	0.25641	0.32	0.273973	0.238889	0.057614	0.219975	0.224663
825	0.169492	0.08	0.25641	0.32	0.273973	0.238889	0.057614	0.219975	0.224663
830	0.169492	0.08	0.25641	0.32	0.246575	0.233333	0.050412	0.214495	0.218423
835	0.169492	0.08	0.25641	0.32	0.246575	0.233333	0.050412	0.214495	0.218423
840	0.169492	0.08	0.25641	0.32	0.246575	0.233333	0.050412	0.214495	0.218423
845	0.169492	0.08	0.25641	0.32	0.246575	0.233333	0.050412	0.214495	0.218423
850	0.169492	0.08	0.25641	0.32	0.246575	0.233333	0.050412	0.214495	0.218423
855	0.169492	0.08	0.25641	0.32	0.246575	0.233333	0.050412	0.214495	0.218423
860	0.169492	0.08	0.25641	0.32	0.246575	0.233333	0.050412	0.214495	0.218423
865	0.169492	0.08	0.25641	0.32	0.246575	0.233333	0.050412	0.214495	0.218423
870	0.169492	0.08	0.25641	0.32	0.246575	0.233333	0.050412	0.214495	0.218423
875	0.169492	0.08	0.25641	0.32	0.246575	0.233333	0.050412	0.214495	0.218423
880	0.169492	0.08	0.25641	0.32	0.246575	0.233333	0.050412	0.214495	0.218423
885	0.169492	0.08	0.25641	0.32	0.246575	0.233333	0.050412	0.214495	0.218423
890	0.169492	0.08	0.25641	0.32	0.246575	0.233333	0.050412	0.214495	0.218423
895	0.178571	0.08	0.27027	0.32	0.275	0.244444	0.064461	0.224768	0.229979
900	0.178571	0.08	0.27027	0.32	0.275	0.244444	0.064461	0.224768	0.229979
905	0.085106	0.08	0.197183	0.329897	0.4	0.255556	0.07462	0.218437	0.225959
910	0.085106	0.08	0.197183	0.329897	0.4	0.255556	0.07462	0.218437	0.225959
915	0.085106	0.08	0.197183	0.329897	0.4	0.255556	0.07462	0.218437	0.225959
920	0.085106	0.08	0.197183	0.329897	0.4	0.255556	0.07462	0.218437	0.225959
925	0.085106	0.08	0.197183	0.329897	0.4	0.255556	0.07462	0.218437	0.225959
930	0.085106	0.08	0.197183	0.329897	0.4	0.255556	0.07462	0.218437	0.225959
935	0.085106	0.08	0.197183	0.329897	0.4	0.255556	0.07462	0.218437	0.225959
940	0.085106	0.08	0.197183	0.329897	0.4	0.255556	0.07462	0.218437	0.225959
945	0.085106	0.08	0.197183	0.329897	0.4	0.255556	0.07462	0.218437	0.225959
950	0.085106	0.08	0.197183	0.329897	0.4	0.255556	0.07462	0.218437	0.225959
955	0.085106	0.08	0.197183	0.329897	0.4	0.255556	0.07462	0.218437	0.225959
960	0.085106	0.08	0.197183	0.329897	0.4	0.255556	0.07462	0.218437	0.225959
965	0.085106	0.08	0.197183	0.329897	0.4	0.255556	0.07462	0.218437	0.225959
970	0.085106	0.08	0.194444	0.329897	0.404255	0.255556	0.074287	0.218741	0.226213
975	0.085106	0.08	0.194444	0.329897	0.404255	0.255556	0.074287	0.218741	0.226213
980	0.085106	0.08	0.194444	0.329897	0.404255	0.255556	0.074287	0.218741	0.226213
985	0.085106	0.08	0.194444	0.329897	0.404255	0.255556	0.074287	0.218741	0.226213
990	0.085106	0.08	0.194444	0.329897	0.404255	0.255556	0.074287	0.218741	0.226213
995	0.085106	0.08	0.194444	0.329897	0.404255	0.255556	0.074287	0.218741	0.226213
1000	0.085106	0.08	0.194444	0.329897	0.404255	0.255556	0.074287	0.218741	0.226213
1005	0.085106	0.08	0.194444	0.329897	0.404255	0.255556	0.074287	0.218741	0.226213
1010	0.085106	0.08	0.194444	0.329897	0.404255	0.255556	0.074287	0.218741	0.226213
1015	0.085106	0.08	0.194444	0.329897	0.404255	0.255556	0.074287	0.218741	0.226213
1020	0.085106	0.08	0.194444	0.329897	0.404255	0.255556	0.074287	0.218741	0.226213
1025	0.085106	0.08	0.194444	0.329897	0.404255	0.255556	0.074287	0.218741	0.226213
1030	0.085106	0.08	0.194444	0.329897	0.404255	0.255556	0.074287	0.218741	0.226213
1035	0.085106	0.08	0.194444	0.329897	0.404255	0.255556	0.074287	0.218741	0.226213
1040	0.085106	0.08	0.194444	0.329897	0.404255	0.255556	0.074287	0.218741	0.226213
1045	0.085106	0.08	0.194444	0.329897	0.404255	0.255556	0.074287	0.218741	0.226213
1050	0.085106	0.08	0.194444	0.329897	0.404255	0.255556	0.074287	0.218741	0.226213
1055	0.085106	0.08	0.194444	0.329897	0.404255	0.255556	0.074287	0.218741	0.226213
1060	0.085106	0.08	0.194444	0.329897	0.404255	0.255556	0.074287	0.218741	0.226213
1065	0.085106	0.08	0.194444	0.329897	0.404255	0.255556	0.074287	0.218741	0.226213
1070	0.085106	0.08	0.194444	0.329897	0.404255	0.255556	0.074287	0.218741	0.226213
1075	0.085106	0.08	0.194444	0.329897	0.404255	0.255556	0.074287	0.218741	0.226213
1080	0.085106	0.08	0.194444	0.329897	0.404255	0.255556	0.074287	0.218741	0.226213
1085	0.085106	0.08	0.194444	0.329897	0.404255	0.255556	0.074287	0.218741	0.226213
1090	0.085106	0.08	0.194444	0.329897	0.404255	0.255556	0.074287	0.218741	0.226213
1095	0.085106	0.08	0.194444	0.329897	0.404255	0.255556	0.074287	0.218741	0.226213
1100	0.085106	0.08	0.194444	0.329897	0.404255	0.255556	0.074287	0.218741	0.226213
1105	0.085106	0.08	0.194444	0.329897	0.404255	0.255556	0.074287	0.218741	0.226213
1110	0.085106	0.08	0.194444	0.329897	0.404255	0.255556	0.074287	0.218741	0.226213
1115	0.085106	0.08	0.194444	0.329897	0.404255	0.255556	0.074287	0.218741	0.226213
1120	0.085106	0.08	0.194444	0.329897	0.404255	0.255556	0.074287	0.218741	0.226213
1125	0.085106	0.08	0.194444	0.329897	0.404255	0.255556	0.074287	0.218741	0.226213
1130	0.085106	0.08	0.194444	0.329897	0.404255	0.255556	0.074287	0.218741	0.226213
1135	0.085106	0.08	0.194444	0.329897	0.404255	0.255556	0.074287	0.218741	0.226213
1140	0.085106	0.08	0.194444	0.329897	0.404255	0.255556	0.074287	0.218741	0.226213
1145	0.085106	0.08	0.194444	0.329897	0.404255	0.255556	0.074287	0.218741	0.226213
1150	0.085106	0.08	0.194444	0.329897	0.404255	0.255556	0.074287	0.218741	0.226213
1155	0.085106	0.08	0.194444	0.329897	0.404255	0.255556	0.074287	0.218741	0.226213
1160	0.085106	0.08	0.194444	0.329897	0.404255	0.255556	0.074287	0.218741	0.226213
1165	0.085106	0.08	0.194444	0.329897	0.404255	0.255556	0.074287	0.218741	0.226213
1170	0.085106	0.08	0.194444	0.329897	0.404255	0.255556	0.074287	0.218741	0.226213
1175	0.085106	0.08	0.194444	0.329897	0.404255	0.255556	0.074287	0.218741	0.226213
1180	0.085106	0.08	0.194444	0.329897	0.404255	0.255556	0.074287	0.218741	0.226213
1185	0.085106	0.08	0.194444	0.329897	0.404255	0.255556	0.074287	0.218741	0.226213
1190	0.085106	0.08	0.194444	0.329897	0.404255	0.255556	0.074287	0.218741	0.226213
1195	0.085106	0.08	0.194444	0.329897	0.404255	0.255556	0.074287	0.218741	0.226213
1200	0.085106	0.08	0.194444	0.329897	0.404255	0.255556	0.074287	0.218741	0.226213
1205	0.085106	0.08	0.194444	0.329897	0.404255	0.255556	0.074287	0.218741	0.226213
1210	0.085106	0.08	0.194444	0.329897	0.404255	0.255556	0.074287	0.218741	0.226213
1215	0.085106	0.08	0.194444	0.329897	0.404255	0.255556	0.074287	0.218741	0.226213
1220	0.085106	0.08	0.194444	0.329897	0.404255	0.255556	0.074287	0.218741	0.226213
1225	0.085106	0.08	0.194444	0.329897	0.404255	0.255556	0.074287	0.218741	0.226213
1230	0.085106	0.08	0.194444	0.329897	0.404255	0.255556	0.074287	0.218741	0.226213
1235	0.085106	0.08	0.194444	0.329897	0.404255	0.255556	0.074287	0.218741	0.226213
1240	0.085106	0.08	0.194444	0.329897	0.404255	0.255556	0.074287	0.218741	0.226213
1245	0.085106	0.08	0.194444	0.329897	0.404255	0.255556	0.074287	0.218741	0.226213
1250	0.085106	0.08	0.194444	0.329897	0.404255	0.255556	0.074287	0.218741	0.226213
1255	0.085106	0.08	0.194444	0.329897	0.404255	0.255556	0.074287	0.218741	0.226213
1260	0.085106	0.08	0.194444	0.329897	0.404255	0.255556	0.074287	0.218741	0.226213
1265	0.085106	0.08	0.194444	0.329897	0.404255	0.255556	0.074287	0.218741	0.226213
1270	0.085106	0.08	0.194444	0.329897	0.404255	0.255556	0.074287	0.218741	0.226213
1275	0.085106	0.08	0.194444	0.329897	0.404255	0.255556	0.074287	0.218741	0.226213
1280	0.085106	0.08	0.194444	0.329897	0.404255	0.255556	0.074287	0.218741	0.226213
1285	0.117647	0.081633	0.186667	0.3125	0.404494	0.25	0.066968	0.220588	0.226879
1290	0.117647	0.081633	0.186667	0.3125	0.404494	0.25	0.066968	0.220588	0.226879
1295	0.117647	0.081633	0.186667	0.3125	0.404494	0.25	0.066968	0.220588	0.226879
1300	0.117647	0.081633	0.186667	0.3125	0.404494	0.25	0.066968	0.220588	0.226879
1305	0.117647	0.081633	0.186667	0.3125	0.404494	0.25	0.066968	0.220588	0.226879
1310	0.117647	0.081633	0.186667	0.3125	0.404494	0.25	0.066968	0.220588	0.226879
1315	0.117647	0.081633	0.186667	0.3125	0.404494	0.25	0.066968	0.220588	0.226879
1320	0.117647	0.081633	0.186667	0.3125	0.404494	0.25	0.066968	0.220588	0.226879
1325	0.117647	0.081633	0.186667	0.3125	0.404494	0.25	0.066968	0.220588	0.226879
1330	0.117647	0.081633	0.186667	0.3125	0.404494	0.25	0.066968	0.220588	0.226879
1335	0.117647	0.081633	0.186667	0.3125	0.404494	0.25	0.066968	0.220588	0.226879
1340	0.117647	0.081633	0.186667	0.3125	0.404494	0.25	0.066968	0.220588	0.226879
1345	0.117647	0.081633	0.186667	0.3125	0.404494	0.25	0.066968	0.220588	0.226879
1350	0.163265	0.08	0.210526	0.333333	0.337079	0.25	0.066094	0.224841	0.228276
1355	0.166667	0.075472	0.238095	0.311111	0.352941	0.25	0.061343	0.228857	0.235102
1360	0.166667	0.075472	0.238095	0.311111	0.352941	0.25	0.061343	0.228857	0.235102
1365	0.166667	0.075472	0.238095	0.311111	0.352941	0.25	0.061343	0.228857	0.235102
1370	0.166667	0.075472	0.238095	0.311111	0.352941	0.25	0.061343	0.228857	0.235102
1375	0.166667	0.075472	0.238095	0.311111	0.352941	0.25	0.061343	0.228857	0.235102
1380	0.166667	0.075472	0.238095	0.311111	0.352941	0.25	0.061343	0.228857	0.235102
1385	0.166667	0.075472	0.238095	0.311111	0.352941	0.25	0.061343	0.228857	0.235102
1390	0.166667	0.075472	0.238095	0.311111	0.352941	0.25	0.061343	0.228857	0.235102
1395	0.166667	0.075472	0.238095	0.311111	0.352941	0.25	0.061343	0.228857	0.235102
1400	0.163265	0.075472	0.238095	0.292135	0.352941	0.244444	0.054153	0.224382	0.231391
1405	0.163265	0.076923	0.258824	0.311111	0.357143	0.255556	0.068389	0.233453	0.241189
1410	0.163265	0.076923	0.258824	0.311111	0.357143	0.255556	0.068389	0.233453	0.241189
1415	0.163265	0.076923	0.258824	0.311111	0.357143	0.255556	0.068389	0.233453	0.241189
1420	0.163265	0.076923	0.258824	0.311111	0.357143	0.255556	0.068389	0.233453	0.241189
1425	0.163265	0.076923	0.258824	0.311111	0.357143	0.255556	0.068389	0.233453	0.241189
1430	0.163265	0.076923	0.258824	0.311111	0.357143	0.255556	0.068389	0.233453	0.241189
1435	0.163265	0.076923	0.258824	0.311111	0.357143	0.255556	0.068389	0.233453	0.241189
1440	0.163265	0.076923	0.258824	0.311111	0.357143	0.255556	0.068389	0.233453	0.241189
1445	0.163265	0.076923	0.258824	0.311111	0.357143	0.255556	0.068389	0.233453	0.241189
1450	0.163265	0.076923	0.258824	0.311111	0.357143	0.255556	0.068389	0.233453	0.241189
1455	0.163265	0.076923	0.258824	0.311111	0.357143	0.255556	0.068389	0.233453	0.241189
1460	0.163265	0.076923	0.258824	0.311111	0.357143	0.255556	0.068389	0.233453	0.241189
1465	0.163265	0.076923	0.258824	0.311111	0.357143	0.255556	0.068389	0.233453	0.241189
1470	0.125	0.076923	0.238095	0.326087	0.357143	0.25	0.062047	0.22465	0.232108
1475	0.125	0.076923	0.238095	0.326087	0.357143	0.25	0.062047	0.22465	0.232108
1480	0.125	0.076923	0.238095	0.326087	0.357143	0.25	0.062047	0.22465	0.232108
1485	0.125	0.076923	0.238095	0.326087	0.357143	0.25	0.062047	0.22465	0.232108
1490	0.125	0.076923	0.238095	0.326087	0.357143	0.25	0.062047	0.22465	0.232108
1495	0.12766	0.092308	0.266667	0.309859	0.367816	0.25	0.054223	0.232862	0.242544
1500	0.12766	0.092308	0.266667	0.309859	0.367816	0.25	0.054223	0.232862	0.242544
1505	0.12766	0.092308	0.266667	0.309859	0.367816	0.25	0.054223	0.232862	0.242544
1510	0.12766	0.092308	0.266667	0.309859	0.367816	0.25	0.054223	0.232862	0.242544
1515	0.12766	0.092308	0.266667	0.309859	0.367816	0.25	0.054223	0.232862	0.242544
1520	0.12766	0.092308	0.266667	0.309859	0.367816	0.25	0.054223	0.232862	0.242544
1525	0.12766	0.092308	0.266667	0.309859	0.367816	0.25	0.054223	0.232862	0.242544
1530	0.12766	0.092308	0.266667	0.309859	0.367816	0.25	0.054223	0.232862	0.242544
1535	0.12766	0.092308	0.266667	0.309859	0.367816	0.25	0.054223	0.232862	0.242544
1540	0.12766	0.092308	0.266667	0.309859	0.367816	0.25	0.054223	0.232862	0.242544
1545	0.12766	0.092308	0.266667	0.309859	0.367816	0.25	0.054223	0.232862	0.242544
1550	0.12766	0.092308	0.266667	0.309859	0.367816	0.25	0.054223	0.232862	0.242544
1555	0.12766	0.092308	0.266667	0.309859	0.367816	0.25	0.054223	0.232862	0.242544
1560	0.12766	0.092308	0.266667	0.309859	0.367816	0.25	0.054223	0.232862	0.242544
1565	0.12766	0.092308	0.266667	0.309859	0.367816	0.25	0.054223	0.232862	0.242544
1570	0.12766	0.092308	0.266667	0.309859	0.367816	0.25	0.054223	0.232862	0.242544
1575	0.12766	0.092308	0.266667	0.309859	0.367816	0.25	0.054223	0.232862	0.242544
1580	0.12766	0.092308	0.266667	0.309859	0.367816	0.25	0.054223	0.232862	0.242544
1585	0.12766	0.092308	0.266667	0.309859	0.367816	0.25	0.054223	0.232862	0.242544
1590	0.12766	0.092308	0.266667	0.309859	0.367816	0.25	0.054223	0.232862	0.242544
1595	0.12766	0.092308	0.266667	0.309859	0.367816	0.25	0.054223	0.232862	0.242544
1600	0.12766	0.092308	0.266667	0.309859	0.367816	0.25	0.054223	0.232862	0.242544
1605	0.12766	0.092308	0.266667	0.309859	0.367816	0.25	0.054223	0.232862	0.242544
1610	0.12766	0.092308	0.266667	0.309859	0.367816	0.25	0.054223	0.232862	0.242544
1615	0.12766	0.092308	0.266667	0.309859	0.367816	0.25	0.054223	0.232862	0.242544
1620	0.12766	0.092308	0.266667	0.309859	0.367816	0.25	0.054223	0.232862	0.242544
1625	0.12766	0.092308	0.266667	0.309859	0.367816	0.25	0.054223	0.232862	0.242544
1630	0.12766	0.092308	0.266667	0.309859	0.367816	0.25	0.054223	0.232862	0.242544
1635	0.12766	0.092308	0.266667	0.309859	0.367816	0.25	0.054223	0.232862	0.242544
1640	0.12766	0.092308	0.266667	0.309859	0.367816	0.25	0.054223	0.232862	0.242544
1645	0.125	0.092308	0.266667	0.309859	0.372093	0.25	0.054635	0.233185	0.243089
1650	0.125	0.092308	0.266667	0.309859	0.372093	0.25	0.054635	0.233185	0.243089
1655	0.125	0.092308	0.266667	0.309859	0.372093	0.25	0.054635	0.233185	0.243089
1660	0.181818	0.060606	0.247191	0.26087	0.37037	0.233333	0.036282	0.224171	0.232789
1665	0.181818	0.060606	0.247191	0.26087	0.37037	0.233333	0.036282	0.224171	0.232789
1670	0.205128	0.066667	0.344086	0.229508	0.264706	0.233333	0.041022	0.222019	0.233661
1675	0.205128	0.066667	0.344086	0.229508	0.264706	0.233333	0.041022	0.222019	0.233661
1680	0.205128	0.064516	0.347826	0.258065	0.212121	0.227778	0.035259	0.217531	0.227025
1685	0.205128	0.064516	0.347826	0.258065	0.212121	0.227778	0.035259	0.217531	0.227025
1690	0.205128	0.064516	0.347826	0.258065	0.212121	0.227778	0.035259	0.217531	0.227025
1695	0.205128	0.064516	0.347826	0.258065	0.212121	0.227778	0.035259	0.217531	0.227025
1700	0.205128	0.064516	0.347826	0.258065	0.212121	0.227778	0.035259	0.217531	0.227025
1705	0.205128	0.064516	0.347826	0.258065	0.212121	0.227778	0.035259	0.217531	0.227025
1710	0.205128	0.064516	0.347826	0.258065	0.212121	0.227778	0.035259	0.217531	0.227025
1715	0.205128	0.064516	0.347826	0.258065	0.212121	0.227778	0.035259	0.217531	0.227025
1720	0.205128	0.064516	0.347826	0.258065	0.212121	0.227778	0.035259	0.217531	0.227025
1725	0.205128	0.064516	0.347826	0.258065	0.212121	0.227778	0.035259	0.217531	0.227025
1730	0.205128	0.064516	0.347826	0.258065	0.212121	0.227778	0.035259	0.217531	0.227025
1735	0.205128	0.064516	0.347826	0.258065	0.212121	0.227778	0.035259	0.217531	0.227025
1740	0.205128	0.064516	0.347826	0.258065	0.212121	0.227778	0.035259	0.217531	0.227025
1745	0.205128	0.064516	0.347826	0.258065	0.212121	0.227778	0.035259	0.217531	0.227025
1750	0.205128	0.064516	0.347826	0.258065	0.212121	0.227778	0.035259	0.217531	0.227025
1755	0.205128	0.064516	0.347826	0.258065	0.212121	0.227778	0.035259	0.217531	0.227025
1760	0.205128	0.064516	0.347826	0.258065	0.212121	0.227778	0.035259	0.217531	0.227025
1765	0.205128	0.064516	0.347826	0.258065	0.212121	0.227778	0.035259	0.217531	0.227025
1770	0.205128	0.064516	0.347826	0.258065	0.212121	0.227778	0.035259	0.217531	0.227025
1775	0.205128	0.064516	0.347826	0.258065	0.212121	0.227778	0.035259	0.217531	0.227025
1780	0.205128	0.064516	0.347826	0.258065	0.212121	0.227778	0.035259	0.217531	0.227025
1785	0.205128	0.064516	0.347826	0.258065	0.212121	0.227778	0.035259	0.217531	0.227025
1790	0.205128	0.064516	0.347826	0.258065	0.212121	0.227778	0.035259	0.217531	0.227025
1795	0.205128	0.064516	0.347826	0.258065	0.212121	0.227778	0.035259	0.217531	0.227025
1800	0.205128	0.064516	0.347826	0.258065	0.212121	0.227778	0.035259	0.217531	0.227025
1805	0.205128	0.064516	0.347826	0.258065	0.212121	0.227778	0.035259	0.217531	0.227025
1810	0.205128	0.064516	0.347826	0.258065	0.212121	0.227778	0.035259	0.217531	0.227025
1815	0.205128	0.064516	0.347826	0.258065	0.212121	0.227778	0.035259	0.217531	0.227025
1820	0.205128	0.064516	0.347826	0.258065	0.212121	0.227778	0.035259	0.217531	0.227025
1825	0.205128	0.064516	0.347826	0.258065	0.212121	0.227778	0.035259	0.217531	0.227025
1830	0.205128	0.064516	0.347826	0.258065	0.212121	0.227778	0.035259	0.217531	0.227025
1835	0.205128	0.064516	0.347826	0.258065	0.212121	0.227778	0.035259	0.217531	0.227025
1840	0.205128	0.064516	0.347826	0.258065	0.212121	0.227778	0.035259	0.217531	0.227025
1845	0.205128	0.064516	0.347826	0.258065	0.212121	0.227778	0.035259	0.217531	0.227025
1850	0.205128	0.064516	0.347826	0.258065	0.212121	0.227778	0.035259	0.217531	0.227025
1855	0.205128	0.064516	0.347826	0.258065	0.212121	0.227778	0.035259	0.217531	0.227025
1860	0.205128	0.064516	0.347826	0.258065	0.212121	0.227778	0.035259	0.217531	0.227025
1865	0.205128	0.064516	0.347826	0.258065	0.212121	0.227778	0.035259	0.217531	0.227025
1870	0.205128	0.064516	0.347826	0.258065	0.212121	0.227778	0.035259	0.217531	0.227025
1875	0.205128	0.064516	0.347826	0.258065	0.212121	0.227778	0.035259	0.217531	0.227025
1880	0.205128	0.064516	0.347826	0.258065	0.212121	0.227778	0.035259	0.217531	0.227025
1885	0.205128	0.064516	0.347826	0.258065	0.212121	0.227778	0.035259	0.217531	0.227025
1890	0.205128	0.064516	0.347826	0.258065	0.212121	0.227778	0.035259	0.217531	0.227025
1895	0.205128	0.064516	0.347826	0.258065	0.212121	0.227778	0.035259	0.217531	0.227025
1900	0.205128	0.063492	0.351648	0.258065	0.212121	0.227778	0.035786	0.218091	0.227835
1905	0.205128	0.063492	0.351648	0.258065	0.212121	0.227778	0.035786	0.218091	0.227835
1910	0.205128	0.063492	0.351648	0.258065	0.212121	0.227778	0.035786	0.218091	0.227835
1915	0.205128	0.063492	0.351648	0.258065	0.212121	0.227778	0.035786	0.218091	0.227835
1920	0.205128	0.063492	0.351648	0.258065	0.212121	0.227778	0.035786	0.218091	0.227835
1925	0.205128	0.063492	0.351648	0.258065	0.212121	0.227778	0.035786	0.218091	0.227835
1930	0.205128	0.063492	0.351648	0.258065	0.212121	0.227778	0.035786	0.218091	0.227835
1935	0.205128	0.063492	0.351648	0.258065	0.212121	0.227778	0.035786	0.218091	0.227835
1940	0.205128	0.063492	0.351648	0.258065	0.212121	0.227778	0.035786	0.218091	0.227835
1945	0.205128	0.063492	0.351648	0.258065	0.212121	0.227778	0.035786	0.218091	0.227835
1950	0.205128	0.063492	0.351648	0.258065	0.212121	0.227778	0.035786	0.218091	0.227835
1955	0.205128	0.063492	0.351648	0.258065	0.212121	0.227778	0.035786	0.218091	0.227835
1960	0.205128	0.063492	0.351648	0.258065	0.212121	0.227778	0.035786	0.218091	0.227835
1965	0.205128	0.063492	0.351648	0.258065	0.212121	0.227778	0.035786	0.218091	0.227835
1970	0.205128	0.063492	0.351648	0.258065	0.212121	0.227778	0.035786	0.218091	0.227835
1975	0.205128	0.063492	0.351648	0.258065	0.212121	0.227778	0.035786	0.218091	0.227835
1980	0.205128	0.063492	0.351648	0.258065	0.212121	0.227778	0.035786	0.218091	0.227835
1985	0.205128	0.063492	0.351648	0.258065	0.212121	0.227778	0.035786	0.218091	0.227835
1990	0.205128	0.063492	0.351648	0.258065	0.212121	0.227778	0.035786	0.218091	0.227835
1995	0.205128	0.063492	0.351648	0.258065	0.212121	0.227778	0.035786	0.218091	0.227835
2000	0.205128	0.063492	0.351648	0.258065	0.212121	0.227778	0.035786	0.218091	0.227835

## Sheet: QDA
Number of features	Pre-vaccination	ChAdOx1-Onset	MenACWY-Onset	ChAdOx1-7D	MenACWY-7D	ACC	MCC	Macro F1	Weighted F1
5	0.510345	0.395062	0.626506	0.304348	0.26087	0.434043	0.304954	0.419426	0.419426
10	0.707965	0.435897	0.615385	0.495575	0.426667	0.548936	0.442981	0.536298	0.536298
15	0.742268	0.444444	0.618557	0.563636	0.470588	0.574468	0.470886	0.567899	0.567899
20	0.731707	0.465116	0.591304	0.55102	0.47191	0.561702	0.4557	0.562212	0.562212
25	0.746667	0.556962	0.590909	0.609756	0.54902	0.604255	0.518626	0.610663	0.610663
30	0.794872	0.637681	0.554839	0.72973	0.468085	0.617021	0.553554	0.637041	0.637041
35	0.794872	0.694444	0.547619	0.794872	0.513514	0.646809	0.607776	0.669064	0.669064
40	0.825	0.712329	0.531792	0.825	0.5	0.655319	0.628707	0.678824	0.678824
45	0.894118	0.763158	0.564417	0.853659	0.5	0.697872	0.671306	0.71507	0.71507
50	0.825	0.694444	0.528736	0.839506	0.47619	0.651064	0.624871	0.672775	0.672775
55	0.839506	0.763158	0.559524	0.839506	0.5	0.680851	0.655542	0.700339	0.700339
60	0.825	0.746667	0.546512	0.825	0.47619	0.66383	0.638908	0.683874	0.683874
65	0.839506	0.746667	0.556213	0.839506	0.53125	0.680851	0.65719	0.702628	0.702628
70	0.794872	0.763158	0.541176	0.880952	0.451613	0.668085	0.64197	0.686354	0.686354
75	0.853659	0.763158	0.557576	0.880952	0.47619	0.689362	0.662981	0.706307	0.706307
80	0.853659	0.779221	0.566265	0.880952	0.459016	0.693617	0.670854	0.707823	0.707823
85	0.853659	0.779221	0.569697	0.880952	0.483871	0.697872	0.674762	0.71348	0.71348
90	0.825	0.779221	0.559524	0.880952	0.459016	0.685106	0.662343	0.700743	0.700743
95	0.853659	0.779221	0.562874	0.839506	0.507937	0.689362	0.665838	0.708639	0.708639
100	0.853659	0.779221	0.566265	0.839506	0.5	0.689362	0.664006	0.70773	0.70773
105	0.853659	0.779221	0.545455	0.829268	0.5	0.680851	0.651001	0.70152	0.70152
110	0.853659	0.763158	0.562874	0.825	0.492308	0.680851	0.65375	0.6994	0.6994
115	0.86747	0.763158	0.54321	0.839506	0.470588	0.676596	0.640128	0.696786	0.696786
120	0.839506	0.763158	0.556213	0.839506	0.507937	0.680851	0.657404	0.701264	0.701264
125	0.839506	0.763158	0.547619	0.839506	0.5	0.676596	0.649741	0.697958	0.697958
130	0.839506	0.763158	0.559524	0.839506	0.53125	0.685106	0.661344	0.706589	0.706589
135	0.839506	0.763158	0.556213	0.839506	0.507937	0.680851	0.657404	0.701264	0.701264
140	0.839506	0.763158	0.547619	0.839506	0.5	0.676596	0.649741	0.697958	0.697958
145	0.839506	0.763158	0.556213	0.839506	0.507937	0.680851	0.657404	0.701264	0.701264
150	0.839506	0.763158	0.562874	0.839506	0.553846	0.689362	0.665303	0.711778	0.711778
155	0.839506	0.763158	0.566265	0.839506	0.545455	0.689362	0.663511	0.710778	0.710778
160	0.853659	0.779221	0.566265	0.825	0.553846	0.693617	0.669494	0.715598	0.715598
165	0.853659	0.779221	0.552147	0.825	0.529412	0.685106	0.652856	0.707888	0.707888
170	0.853659	0.779221	0.54878	0.825	0.537313	0.685106	0.654507	0.708795	0.708795
175	0.853659	0.779221	0.562874	0.825	0.5	0.685106	0.659747	0.704151	0.704151
180	0.853659	0.794872	0.553459	0.839506	0.542857	0.693617	0.658326	0.716871	0.716871
185	0.853659	0.794872	0.555556	0.839506	0.537313	0.693617	0.663059	0.716181	0.716181
190	0.853659	0.794872	0.567901	0.853659	0.545455	0.702128	0.674755	0.723109	0.723109
195	0.853659	0.794872	0.569697	0.839506	0.53125	0.697872	0.673974	0.717797	0.717797
200	0.853659	0.794872	0.552147	0.839506	0.515152	0.689362	0.658998	0.711067	0.711067
205	0.853659	0.794872	0.557576	0.839506	0.5	0.689362	0.662453	0.709122	0.709122
210	0.86747	0.794872	0.552147	0.839506	0.492308	0.689362	0.659293	0.709261	0.709261
215	0.86747	0.794872	0.564417	0.839506	0.523077	0.697872	0.670759	0.717868	0.717868
220	0.880952	0.810127	0.580247	0.825	0.523077	0.706383	0.680776	0.723881	0.723881
225	0.880952	0.794872	0.5625	0.825	0.529412	0.697872	0.66584	0.718547	0.718547
230	0.880952	0.794872	0.573171	0.825	0.5	0.697872	0.672565	0.714799	0.714799
235	0.86747	0.779221	0.567901	0.853659	0.515152	0.697872	0.669124	0.71668	0.71668
240	0.86747	0.779221	0.573171	0.853659	0.53125	0.702128	0.678331	0.720954	0.720954
245	0.86747	0.779221	0.560976	0.853659	0.5	0.693617	0.666834	0.712265	0.712265
250	0.86747	0.779221	0.573171	0.853659	0.53125	0.702128	0.678331	0.720954	0.720954
255	0.825	0.794872	0.554217	0.853659	0.5	0.685106	0.658179	0.705549	0.705549
260	0.825	0.794872	0.562874	0.853659	0.507937	0.689362	0.665784	0.708868	0.708868
265	0.825	0.779221	0.542169	0.853659	0.492308	0.676596	0.646408	0.698471	0.698471
270	0.853659	0.763158	0.562874	0.853659	0.507937	0.689362	0.665927	0.708257	0.708257
275	0.853659	0.763158	0.566265	0.853659	0.53125	0.693617	0.669869	0.713598	0.713598
280	0.853659	0.763158	0.562874	0.853659	0.507937	0.689362	0.665927	0.708257	0.708257
285	0.825	0.72973	0.546512	0.839506	0.507937	0.668085	0.644876	0.689737	0.689737
290	0.825	0.72973	0.534884	0.839506	0.47619	0.659574	0.633151	0.681062	0.681062
295	0.810127	0.72973	0.54023	0.839506	0.483871	0.659574	0.636732	0.680693	0.680693
300	0.810127	0.712329	0.543353	0.86747	0.483871	0.66383	0.64115	0.68343	0.68343
305	0.810127	0.763158	0.552941	0.86747	0.483871	0.676596	0.653553	0.695513	0.695513
310	0.810127	0.763158	0.552941	0.86747	0.483871	0.676596	0.653553	0.695513	0.695513
315	0.810127	0.763158	0.552941	0.86747	0.483871	0.676596	0.653553	0.695513	0.695513
320	0.810127	0.763158	0.552941	0.86747	0.483871	0.676596	0.653553	0.695513	0.695513
325	0.810127	0.763158	0.552941	0.86747	0.483871	0.676596	0.653553	0.695513	0.695513
330	0.810127	0.763158	0.552941	0.86747	0.483871	0.676596	0.653553	0.695513	0.695513
335	0.839506	0.763158	0.559524	0.86747	0.483871	0.685106	0.662021	0.702706	0.702706
340	0.839506	0.763158	0.562874	0.86747	0.47619	0.685106	0.660154	0.70184	0.70184
345	0.839506	0.763158	0.559524	0.86747	0.483871	0.685106	0.662021	0.702706	0.702706
350	0.810127	0.763158	0.549708	0.86747	0.459016	0.67234	0.64965	0.689896	0.689896
355	0.810127	0.763158	0.549708	0.86747	0.459016	0.67234	0.64965	0.689896	0.689896
360	0.810127	0.763158	0.546512	0.853659	0.459016	0.668085	0.645373	0.686494	0.686494
365	0.810127	0.763158	0.543353	0.825	0.483871	0.66383	0.640777	0.685102	0.685102
370	0.810127	0.763158	0.543353	0.825	0.483871	0.66383	0.640777	0.685102	0.685102
375	0.810127	0.763158	0.543353	0.825	0.483871	0.66383	0.640777	0.685102	0.685102
380	0.810127	0.763158	0.543353	0.825	0.483871	0.66383	0.640777	0.685102	0.685102
385	0.810127	0.763158	0.543353	0.825	0.483871	0.66383	0.640777	0.685102	0.685102
390	0.810127	0.763158	0.549708	0.853659	0.483871	0.67234	0.649276	0.692104	0.692104
395	0.839506	0.763158	0.556213	0.853659	0.483871	0.680851	0.657742	0.699281	0.699281
400	0.853659	0.779221	0.556213	0.853659	0.433333	0.680851	0.658385	0.695217	0.695217
405	0.853659	0.779221	0.556213	0.853659	0.433333	0.680851	0.658385	0.695217	0.695217
410	0.853659	0.779221	0.559524	0.853659	0.459016	0.685106	0.662272	0.701016	0.701016
415	0.853659	0.779221	0.559524	0.853659	0.459016	0.685106	0.662272	0.701016	0.701016
420	0.853659	0.779221	0.559524	0.853659	0.459016	0.685106	0.662272	0.701016	0.701016
425	0.825	0.779221	0.556213	0.853659	0.483871	0.680851	0.657671	0.699593	0.699593
430	0.825	0.779221	0.547619	0.853659	0.47619	0.676596	0.649986	0.696338	0.696338
435	0.825	0.779221	0.556213	0.853659	0.483871	0.680851	0.657671	0.699593	0.699593
440	0.825	0.779221	0.556213	0.853659	0.483871	0.680851	0.657671	0.699593	0.699593
445	0.825	0.779221	0.556213	0.853659	0.483871	0.680851	0.657671	0.699593	0.699593
450	0.825	0.779221	0.556213	0.853659	0.483871	0.680851	0.657671	0.699593	0.699593
455	0.880952	0.779221	0.580247	0.86747	0.5	0.706383	0.681204	0.721578	0.721578
460	0.880952	0.779221	0.576687	0.86747	0.507937	0.706383	0.682979	0.722453	0.722453
465	0.880952	0.779221	0.5875	0.86747	0.515152	0.710638	0.683497	0.726059	0.726059
470	0.880952	0.779221	0.571429	0.86747	0.492308	0.702128	0.673769	0.718276	0.718276
475	0.880952	0.779221	0.573171	0.86747	0.483871	0.702128	0.67905	0.716937	0.716937
480	0.880952	0.779221	0.571429	0.86747	0.492308	0.702128	0.673769	0.718276	0.718276
485	0.880952	0.779221	0.576687	0.86747	0.507937	0.706383	0.682979	0.722453	0.722453
490	0.86747	0.763158	0.564417	0.810127	0.550725	0.689362	0.658497	0.711179	0.711179
495	0.86747	0.763158	0.552941	0.810127	0.483871	0.676596	0.653553	0.695513	0.695513
500	0.894118	0.758621	0.550336	0.883721	0.444444	0.697872	0.65405	0.706248	0.706248
505	0.894118	0.752941	0.567568	0.873563	0.492308	0.706383	0.663474	0.716099	0.716099
510	0.894118	0.761905	0.547945	0.883721	0.463768	0.697872	0.649151	0.710291	0.710291
515	0.894118	0.771084	0.57931	0.873563	0.457143	0.706383	0.659064	0.715044	0.715044
520	0.894118	0.771084	0.567568	0.883721	0.441176	0.702128	0.657001	0.711533	0.711533
525	0.894118	0.761905	0.577181	0.883721	0.454545	0.706383	0.664185	0.714294	0.714294
530	0.894118	0.752941	0.593103	0.873563	0.441176	0.706383	0.65955	0.71098	0.71098
535	0.894118	0.765432	0.575163	0.883721	0.461538	0.706383	0.669055	0.715995	0.715995
540	0.894118	0.756098	0.516556	0.883721	0.454545	0.685106	0.638414	0.701008	0.701008
545	0.894118	0.765432	0.586667	0.883721	0.470588	0.710638	0.670368	0.720105	0.720105
550	0.894118	0.765432	0.567568	0.883721	0.457143	0.702128	0.656578	0.713596	0.713596
555	0.894118	0.790123	0.584416	0.873563	0.507937	0.719149	0.687873	0.730031	0.730031
560	0.894118	0.775	0.56962	0.883721	0.459016	0.706383	0.676713	0.716295	0.716295
565	0.894118	0.771084	0.577181	0.883721	0.477612	0.710638	0.669483	0.720743	0.720743
570	0.894118	0.765432	0.567742	0.883721	0.444444	0.702128	0.666473	0.711091	0.711091
575	0.894118	0.738095	0.573333	0.883721	0.461538	0.702128	0.659987	0.710161	0.710161
580	0.894118	0.765432	0.565789	0.883721	0.424242	0.697872	0.656368	0.706661	0.706661
585	0.894118	0.780488	0.584416	0.883721	0.47619	0.714894	0.682148	0.723786	0.723786
590	0.894118	0.794872	0.585987	0.883721	0.4375	0.710638	0.680151	0.71924	0.71924
595	0.894118	0.746988	0.552632	0.883721	0.46875	0.697872	0.65693	0.709242	0.709242
600	0.894118	0.780488	0.6	0.873563	0.484848	0.719149	0.68212	0.726603	0.726603
605	0.894118	0.775	0.571429	0.883721	0.461538	0.706383	0.670293	0.717161	0.717161
610	0.894118	0.78481	0.580645	0.873563	0.46875	0.710638	0.677596	0.720377	0.720377
615	0.894118	0.765432	0.573333	0.883721	0.441176	0.702128	0.659195	0.711556	0.711556
620	0.894118	0.794872	0.584416	0.873563	0.454545	0.710638	0.675823	0.720303	0.720303
625	0.894118	0.78481	0.585987	0.883721	0.444444	0.710638	0.680414	0.718616	0.718616
630	0.894118	0.78481	0.566038	0.883721	0.459016	0.706383	0.678101	0.717541	0.717541
635	0.894118	0.78481	0.578616	0.883721	0.459016	0.710638	0.683799	0.720056	0.720056
640	0.894118	0.765432	0.569536	0.883721	0.447761	0.702128	0.660565	0.712114	0.712114
645	0.894118	0.775	0.56051	0.883721	0.483871	0.706383	0.675039	0.719444	0.719444
650	0.894118	0.78481	0.585987	0.883721	0.444444	0.710638	0.680414	0.718616	0.718616
655	0.894118	0.78481	0.56962	0.883721	0.483871	0.710638	0.682082	0.723228	0.723228
660	0.894118	0.771084	0.567742	0.883721	0.393443	0.697872	0.661501	0.702021	0.702021
665	0.894118	0.8	0.578616	0.883721	0.4	0.706383	0.678436	0.711291	0.711291
670	0.906977	0.771084	0.605263	0.883721	0.47619	0.723404	0.691003	0.728647	0.728647
675	0.906977	0.8	0.592105	0.883721	0.454545	0.719149	0.684504	0.72747	0.72747
680	0.906977	0.775	0.586667	0.883721	0.470588	0.714894	0.676039	0.724591	0.724591
685	0.906977	0.780488	0.573333	0.883721	0.484848	0.714894	0.676512	0.725873	0.725873
690	0.906977	0.78481	0.571429	0.883721	0.523077	0.719149	0.687296	0.734003	0.734003
695	0.906977	0.775	0.590604	0.883721	0.492754	0.719149	0.680251	0.729811	0.729811
700	0.906977	0.804878	0.588235	0.883721	0.47619	0.723404	0.692227	0.732	0.732
705	0.906977	0.8	0.584416	0.883721	0.5	0.723404	0.693194	0.735023	0.735023
710	0.906977	0.8	0.582781	0.883721	0.477612	0.719149	0.683043	0.730218	0.730218
715	0.894118	0.794872	0.547945	0.853659	0.481013	0.693617	0.642307	0.714321	0.714321
720	0.894118	0.794872	0.593103	0.853659	0.5	0.710638	0.663382	0.72715	0.72715
725	0.894118	0.794872	0.590604	0.843373	0.506667	0.710638	0.668021	0.725927	0.725927
730	0.880952	0.78481	0.535211	0.86747	0.463415	0.685106	0.627276	0.706372	0.706372
735	0.906977	0.78481	0.577181	0.853659	0.513514	0.710638	0.668137	0.727228	0.727228
740	0.906977	0.794872	0.596026	0.857143	0.535211	0.723404	0.687746	0.738046	0.738046
745	0.894118	0.794872	0.567568	0.843373	0.5	0.702128	0.655701	0.719986	0.719986
750	0.880952	0.794872	0.569536	0.843373	0.513514	0.702128	0.659195	0.72045	0.72045
755	0.894118	0.794872	0.563758	0.853659	0.526316	0.706383	0.662339	0.726544	0.726544
760	0.880952	0.775	0.580645	0.853659	0.550725	0.710638	0.67596	0.728196	0.728196
765	0.853659	0.78481	0.546667	0.843373	0.5	0.685106	0.635455	0.705702	0.705702
770	0.853659	0.794872	0.580645	0.843373	0.527778	0.702128	0.664189	0.720065	0.720065
775	0.853659	0.775	0.567742	0.870588	0.470588	0.693617	0.653694	0.707515	0.707515
780	0.839506	0.794872	0.566038	0.870588	0.507463	0.697872	0.664773	0.715693	0.715693
785	0.853659	0.794872	0.551282	0.870588	0.492754	0.693617	0.654793	0.712631	0.712631
790	0.839506	0.794872	0.567742	0.870588	0.507042	0.697872	0.658811	0.71595	0.71595
795	0.86747	0.78481	0.539474	0.857143	0.527778	0.693617	0.649386	0.715335	0.715335
800	0.853659	0.775	0.556962	0.857143	0.515152	0.693617	0.657903	0.711583	0.711583
805	0.839506	0.794872	0.556291	0.857143	0.447368	0.680851	0.631043	0.699036	0.699036
810	0.853659	0.78481	0.541667	0.857143	0.493827	0.685106	0.629138	0.706221	0.706221
815	0.853659	0.78481	0.559006	0.857143	0.5	0.693617	0.662505	0.710924	0.710924
820	0.839506	0.78481	0.552632	0.857143	0.513514	0.689362	0.643497	0.709521	0.709521
825	0.853659	0.794872	0.6	0.857143	0.5	0.706383	0.663408	0.721135	0.721135
830	0.853659	0.8	0.588235	0.857143	0.478873	0.702128	0.661878	0.715582	0.715582
835	0.853659	0.8	0.573333	0.86747	0.533333	0.706383	0.663392	0.725559	0.725559
840	0.853659	0.8	0.555556	0.86747	0.54321	0.702128	0.651149	0.723979	0.723979
845	0.853659	0.810127	0.557823	0.857143	0.487179	0.693617	0.643286	0.713186	0.713186
850	0.853659	0.810127	0.559006	0.86747	0.492308	0.697872	0.667885	0.716514	0.716514
855	0.853659	0.790123	0.569536	0.86747	0.465753	0.693617	0.648006	0.709308	0.709308
860	0.853659	0.8	0.556291	0.86747	0.486486	0.693617	0.647893	0.712781	0.712781
865	0.853659	0.8	0.571429	0.880952	0.485714	0.702128	0.663265	0.718351	0.718351
870	0.853659	0.790123	0.551724	0.86747	0.481013	0.689362	0.635602	0.708798	0.708798
875	0.853659	0.8	0.585034	0.86747	0.461538	0.697872	0.648768	0.71354	0.71354
880	0.853659	0.790123	0.581081	0.86747	0.552632	0.710638	0.666617	0.728993	0.728993
885	0.853659	0.8	0.554054	0.86747	0.493506	0.693617	0.644333	0.713738	0.713738
890	0.853659	0.810127	0.544218	0.86747	0.481013	0.689362	0.637662	0.711297	0.711297
895	0.880952	0.810127	0.567568	0.857143	0.506667	0.706383	0.661291	0.724491	0.724491
900	0.880952	0.810127	0.527778	0.857143	0.455696	0.685106	0.62923	0.706339	0.706339
905	0.853659	0.759494	0.583942	0.909091	0.52381	0.710638	0.656014	0.725999	0.725999
910	0.853659	0.779221	0.573333	0.896552	0.540541	0.710638	0.669466	0.728661	0.728661
915	0.853659	0.769231	0.536913	0.909091	0.465753	0.689362	0.640647	0.706929	0.706929
920	0.853659	0.769231	0.510345	0.909091	0.467532	0.680851	0.625052	0.701972	0.701972
925	0.853659	0.78481	0.537931	0.896552	0.519481	0.697872	0.647035	0.718486	0.718486
930	0.853659	0.769231	0.583333	0.906977	0.525	0.710638	0.662428	0.72764	0.72764
935	0.853659	0.769231	0.562092	0.91954	0.514286	0.706383	0.667958	0.723761	0.723761
940	0.853659	0.78481	0.62069	0.906977	0.512821	0.723404	0.680067	0.735791	0.735791
945	0.853659	0.779221	0.56051	0.896552	0.477612	0.697872	0.662382	0.713511	0.713511
950	0.853659	0.769231	0.569444	0.909091	0.564103	0.714894	0.668209	0.733105	0.733105
955	0.853659	0.769231	0.567568	0.909091	0.567568	0.714894	0.672821	0.733423	0.733423
960	0.853659	0.765432	0.540541	0.896552	0.5	0.693617	0.645098	0.711237	0.711237
965	0.853659	0.78481	0.565517	0.91954	0.545455	0.714894	0.669156	0.733796	0.733796
970	0.839506	0.769231	0.558442	0.906977	0.507042	0.697872	0.65766	0.716239	0.716239
975	0.853659	0.759494	0.56	0.91954	0.5	0.702128	0.658472	0.718538	0.718538
980	0.839506	0.769231	0.558442	0.896552	0.514286	0.697872	0.657927	0.715603	0.715603
985	0.86747	0.769231	0.513514	0.906977	0.453333	0.680851	0.628072	0.702105	0.702105
990	0.839506	0.769231	0.547945	0.91954	0.512821	0.697872	0.648035	0.717809	0.717809
995	0.853659	0.769231	0.513889	0.906977	0.475	0.680851	0.623786	0.703751	0.703751
1000	0.853659	0.759494	0.589928	0.906977	0.52381	0.710638	0.65762	0.726773	0.726773
1005	0.853659	0.759494	0.540541	0.906977	0.48	0.689362	0.639126	0.708134	0.708134
1010	0.853659	0.779221	0.536913	0.906977	0.447368	0.685106	0.634635	0.704827	0.704827
1015	0.853659	0.775	0.503597	0.906977	0.409639	0.668085	0.60276	0.689774	0.689774
1020	0.839506	0.769231	0.531469	0.906977	0.439024	0.676596	0.617318	0.697241	0.697241
1025	0.839506	0.769231	0.532468	0.906977	0.478873	0.685106	0.640797	0.705411	0.705411
1030	0.853659	0.779221	0.551282	0.906977	0.492754	0.697872	0.660572	0.716778	0.716778
1035	0.86747	0.75	0.554054	0.906977	0.465753	0.693617	0.644906	0.708851	0.708851
1040	0.839506	0.75	0.551724	0.906977	0.487179	0.689362	0.635804	0.707077	0.707077
1045	0.853659	0.769231	0.550336	0.906977	0.48	0.693617	0.645801	0.71204	0.71204
1050	0.839506	0.779221	0.57931	0.906977	0.518519	0.706383	0.657967	0.724707	0.724707
1055	0.853659	0.769231	0.547945	0.906977	0.487179	0.693617	0.642417	0.712998	0.712998
1060	0.853659	0.769231	0.552632	0.906977	0.527778	0.702128	0.660731	0.722055	0.722055
1065	0.839506	0.779221	0.536913	0.906977	0.467532	0.685106	0.634557	0.70603	0.70603
1070	0.839506	0.769231	0.554054	0.906977	0.519481	0.697872	0.650112	0.71785	0.71785
1075	0.839506	0.779221	0.547945	0.896552	0.455696	0.685106	0.631434	0.703784	0.703784
1080	0.853659	0.779221	0.565517	0.91954	0.506329	0.706383	0.658096	0.724853	0.724853
1085	0.853659	0.779221	0.558442	0.906977	0.478873	0.697872	0.657727	0.715434	0.715434
1090	0.853659	0.779221	0.546667	0.906977	0.533333	0.702128	0.658112	0.723971	0.723971
1095	0.853659	0.759494	0.556291	0.896552	0.507042	0.697872	0.654181	0.714608	0.714608
1100	0.853659	0.769231	0.506849	0.896552	0.467532	0.676596	0.620402	0.698765	0.698765
1105	0.853659	0.779221	0.565789	0.896552	0.5	0.702128	0.66088	0.719044	0.719044
1110	0.839506	0.769231	0.545455	0.906977	0.507042	0.693617	0.652039	0.713642	0.713642
1115	0.839506	0.769231	0.532468	0.906977	0.507042	0.689362	0.646418	0.711045	0.711045
1120	0.853659	0.769231	0.539474	0.896552	0.478873	0.689362	0.644175	0.707558	0.707558
1125	0.853659	0.769231	0.540541	0.896552	0.506667	0.693617	0.644811	0.71333	0.71333
1130	0.839506	0.740741	0.571429	0.906977	0.533333	0.702128	0.654683	0.718397	0.718397
1135	0.839506	0.779221	0.56051	0.906977	0.492754	0.697872	0.661839	0.715793	0.715793
1140	0.86747	0.759494	0.578947	0.896552	0.492754	0.706383	0.666933	0.719043	0.719043
1145	0.894118	0.769231	0.550336	0.906977	0.472222	0.702128	0.657425	0.718577	0.718577
1150	0.839506	0.779221	0.541935	0.906977	0.507042	0.693617	0.653312	0.714936	0.714936
1155	0.853659	0.769231	0.561644	0.909091	0.5	0.702128	0.653814	0.718725	0.718725
1160	0.853659	0.759494	0.543046	0.91954	0.450704	0.689362	0.642998	0.705289	0.705289
1165	0.839506	0.769231	0.543046	0.906977	0.513514	0.693617	0.64812	0.714455	0.714455
1170	0.839506	0.769231	0.519481	0.906977	0.450704	0.676596	0.629555	0.69718	0.69718
1175	0.839506	0.769231	0.589744	0.906977	0.57971	0.719149	0.688732	0.737033	0.737033
1180	0.853659	0.769231	0.552632	0.906977	0.472222	0.693617	0.649532	0.710944	0.710944
1185	0.853659	0.779221	0.513889	0.906977	0.469136	0.680851	0.623832	0.704576	0.704576
1190	0.839506	0.779221	0.540541	0.906977	0.435897	0.680851	0.627886	0.700428	0.700428
1195	0.86747	0.769231	0.562092	0.906977	0.485714	0.702128	0.662278	0.718297	0.718297
1200	0.839506	0.769231	0.545455	0.906977	0.478873	0.689362	0.646418	0.708008	0.708008
1205	0.853659	0.769231	0.562092	0.906977	0.507042	0.702128	0.662078	0.7198	0.7198
1210	0.853659	0.769231	0.586667	0.906977	0.567568	0.719149	0.680471	0.73682	0.73682
1215	0.839506	0.779221	0.509804	0.906977	0.438356	0.67234	0.622567	0.694773	0.694773
1220	0.853659	0.769231	0.554839	0.906977	0.492754	0.697872	0.659262	0.715492	0.715492
1225	0.86747	0.769231	0.536913	0.906977	0.486486	0.693617	0.645929	0.713415	0.713415
1230	0.839506	0.75	0.543046	0.906977	0.5	0.689362	0.642725	0.707906	0.707906
1235	0.839506	0.740741	0.550336	0.906977	0.547945	0.697872	0.651514	0.717101	0.717101
1240	0.839506	0.769231	0.564103	0.906977	0.521739	0.702128	0.66615	0.720311	0.720311
1245	0.853659	0.779221	0.539474	0.906977	0.493151	0.693617	0.649451	0.714496	0.714496
1250	0.853659	0.779221	0.552632	0.906977	0.520548	0.702128	0.660648	0.722607	0.722607
1255	0.839506	0.779221	0.533333	0.906977	0.5	0.689362	0.641284	0.711807	0.711807
1260	0.839506	0.769231	0.522876	0.906977	0.444444	0.676596	0.628255	0.696607	0.696607
1265	0.839506	0.759494	0.571429	0.906977	0.485714	0.697872	0.657794	0.712624	0.712624
1270	0.839506	0.794872	0.569444	0.906977	0.493827	0.702128	0.651371	0.720925	0.720925
1275	0.853659	0.779221	0.545455	0.906977	0.450704	0.689362	0.646484	0.707203	0.707203
1280	0.839506	0.759494	0.510638	0.906977	0.457831	0.67234	0.609986	0.694889	0.694889
1285	0.839506	0.753247	0.509554	0.894118	0.428571	0.66383	0.616333	0.684999	0.684999
1290	0.839506	0.753247	0.522876	0.894118	0.459459	0.67234	0.622379	0.693841	0.693841
1295	0.825	0.74359	0.534161	0.894118	0.484848	0.676596	0.639226	0.696343	0.696343
1300	0.839506	0.763158	0.519481	0.883721	0.465753	0.67234	0.623777	0.694324	0.694324
1305	0.839506	0.753247	0.515723	0.894118	0.441176	0.668085	0.624839	0.688754	0.688754
1310	0.839506	0.763158	0.531646	0.894118	0.457143	0.676596	0.634612	0.697114	0.697114
1315	0.825	0.74359	0.5375	0.894118	0.477612	0.676596	0.637666	0.695564	0.695564
1320	0.825	0.763158	0.521739	0.894118	0.441176	0.668085	0.627484	0.689038	0.689038
1325	0.839506	0.74359	0.541935	0.894118	0.450704	0.676596	0.630656	0.693971	0.693971
1330	0.825	0.763158	0.521739	0.894118	0.441176	0.668085	0.627484	0.689038	0.689038
1335	0.825	0.74359	0.528302	0.894118	0.470588	0.67234	0.63047	0.69232	0.69232
1340	0.839506	0.74359	0.531646	0.894118	0.470588	0.676596	0.634873	0.695889	0.695889
1345	0.825	0.753247	0.503145	0.894118	0.463768	0.66383	0.618967	0.687855	0.687855
1350	0.86747	0.746988	0.541667	0.894118	0.506667	0.693617	0.640534	0.711382	0.711382
1355	0.825	0.740741	0.547771	0.894118	0.507463	0.685106	0.6451	0.703018	0.703018
1360	0.810127	0.769231	0.546584	0.894118	0.507463	0.685106	0.650421	0.705504	0.705504
1365	0.810127	0.769231	0.493506	0.894118	0.459459	0.659574	0.606642	0.685288	0.685288
1370	0.825	0.759494	0.535032	0.894118	0.492754	0.680851	0.639049	0.701279	0.701279
1375	0.810127	0.697674	0.52349	0.894118	0.478873	0.66383	0.607388	0.680856	0.680856
1380	0.825	0.765432	0.532468	0.894118	0.457143	0.676596	0.629587	0.694832	0.694832
1385	0.810127	0.775	0.5	0.894118	0.432432	0.659574	0.604388	0.682335	0.682335
1390	0.810127	0.731707	0.490066	0.894118	0.520548	0.66383	0.609024	0.689313	0.689313
1395	0.810127	0.75	0.516556	0.894118	0.48	0.668085	0.614397	0.69016	0.69016
1400	0.825	0.75	0.496644	0.894118	0.5	0.668085	0.612185	0.693152	0.693152
1405	0.810127	0.779221	0.525641	0.894118	0.438356	0.668085	0.620371	0.689492	0.689492
1410	0.810127	0.75	0.503311	0.894118	0.48	0.66383	0.608811	0.687511	0.687511
1415	0.810127	0.75	0.506329	0.894118	0.470588	0.66383	0.617836	0.686232	0.686232
1420	0.810127	0.75	0.496732	0.894118	0.465753	0.659574	0.605588	0.683346	0.683346
1425	0.810127	0.740741	0.52	0.894118	0.533333	0.676596	0.624477	0.699664	0.699664
1430	0.810127	0.78481	0.516129	0.894118	0.444444	0.668085	0.619237	0.689926	0.689926
1435	0.810127	0.779221	0.528302	0.894118	0.485714	0.676596	0.635838	0.699496	0.699496
1440	0.810127	0.746988	0.526316	0.894118	0.507042	0.676596	0.627198	0.696918	0.696918
1445	0.810127	0.759494	0.48	0.894118	0.441558	0.651064	0.590906	0.677059	0.677059
1450	0.810127	0.759494	0.54321	0.894118	0.492308	0.680851	0.646536	0.699851	0.699851
1455	0.810127	0.731707	0.5	0.883721	0.478873	0.659574	0.604843	0.680886	0.680886
1460	0.810127	0.740741	0.486486	0.894118	0.493506	0.659574	0.6	0.684996	0.684996
1465	0.810127	0.779221	0.539474	0.894118	0.493506	0.680851	0.632227	0.703289	0.703289
1470	0.810127	0.759494	0.518987	0.894118	0.463768	0.668085	0.623328	0.689299	0.689299
1475	0.810127	0.731707	0.496644	0.894118	0.48	0.659574	0.601159	0.682519	0.682519
1480	0.810127	0.775	0.567742	0.894118	0.507042	0.693617	0.653147	0.710806	0.710806
1485	0.810127	0.740741	0.5	0.894118	0.492754	0.66383	0.615232	0.687548	0.687548
1490	0.825	0.740741	0.510067	0.883721	0.486486	0.668085	0.612428	0.689203	0.689203
1495	0.86747	0.761905	0.507246	0.880952	0.469136	0.676596	0.612807	0.697342	0.697342
1500	0.86747	0.804878	0.482759	0.880952	0.421053	0.668085	0.60819	0.691422	0.691422
1505	0.86747	0.795181	0.506849	0.880952	0.405405	0.67234	0.614893	0.691172	0.691172
1510	0.86747	0.761905	0.510638	0.880952	0.410256	0.668085	0.604476	0.686244	0.686244
1515	0.86747	0.780488	0.547945	0.870588	0.432432	0.685106	0.631543	0.699785	0.699785
1520	0.86747	0.790123	0.513514	0.880952	0.432432	0.676596	0.622422	0.696898	0.696898
1525	0.86747	0.790123	0.503497	0.880952	0.481013	0.680851	0.622694	0.704611	0.704611
1530	0.86747	0.814815	0.521127	0.880952	0.475	0.689362	0.632747	0.711873	0.711873
1535	0.86747	0.804878	0.524823	0.880952	0.45	0.685106	0.626336	0.705625	0.705625
1540	0.86747	0.814815	0.536913	0.880952	0.493151	0.697872	0.651417	0.71866	0.71866
1545	0.86747	0.814815	0.521127	0.870588	0.481013	0.689362	0.632824	0.711002	0.711002
1550	0.880952	0.785714	0.535211	0.880952	0.447368	0.689362	0.633039	0.70604	0.70604
1555	0.86747	0.8	0.478873	0.880952	0.444444	0.668085	0.605237	0.694348	0.694348
1560	0.86747	0.8	0.506667	0.870588	0.416667	0.67234	0.619256	0.692278	0.692278
1565	0.880952	0.8	0.540541	0.880952	0.486486	0.697872	0.650257	0.717786	0.717786
1570	0.86747	0.804878	0.536913	0.880952	0.444444	0.689362	0.640425	0.706932	0.706932
1575	0.86747	0.819277	0.510067	0.880952	0.478873	0.689362	0.640599	0.711328	0.711328
1580	0.880952	0.771084	0.517986	0.880952	0.5	0.689362	0.630098	0.710195	0.710195
1585	0.86747	0.790123	0.542857	0.880952	0.487805	0.693617	0.636403	0.713842	0.713842
1590	0.86747	0.780488	0.5	0.880952	0.415584	0.668085	0.607181	0.688899	0.688899
1595	0.880952	0.825	0.520548	0.880952	0.447368	0.689362	0.636879	0.710964	0.710964
1600	0.86747	0.795181	0.533333	0.880952	0.457143	0.689362	0.641859	0.706816	0.706816
1605	0.880952	0.814815	0.533333	0.880952	0.478873	0.697872	0.65286	0.717785	0.717785
1610	0.86747	0.829268	0.492958	0.880952	0.43038	0.676596	0.616271	0.700206	0.700206
1615	0.86747	0.825	0.517007	0.880952	0.473684	0.689362	0.637866	0.712823	0.712823
1620	0.86747	0.814815	0.507042	0.870588	0.455696	0.680851	0.621818	0.703122	0.703122
1625	0.86747	0.8	0.52349	0.880952	0.432432	0.680851	0.629037	0.700869	0.700869
1630	0.86747	0.814815	0.539474	0.880952	0.457143	0.693617	0.649679	0.711971	0.711971
1635	0.86747	0.795181	0.516556	0.880952	0.405797	0.676596	0.626381	0.693191	0.693191
1640	0.86747	0.795181	0.540541	0.880952	0.5	0.697872	0.650498	0.716829	0.716829
1645	0.86747	0.795181	0.540541	0.880952	0.527778	0.702128	0.656058	0.722384	0.722384
1650	0.86747	0.790123	0.48227	0.870588	0.5	0.676596	0.615392	0.70209	0.70209
1655	0.86747	0.804878	0.527027	0.880952	0.438356	0.685106	0.633662	0.703737	0.703737
1660	0.843373	0.759494	0.510345	0.883721	0.545455	0.685106	0.630383	0.708477	0.708477
1665	0.857143	0.765432	0.507246	0.883721	0.518519	0.685106	0.62384	0.706412	0.706412
1670	0.839506	0.810127	0.493151	0.829268	0.536585	0.67234	0.614441	0.701727	0.701727
1675	0.839506	0.8	0.516556	0.829268	0.473684	0.668085	0.614167	0.691803	0.691803
1680	0.853659	0.753247	0.478873	0.843373	0.488372	0.655319	0.588959	0.683505	0.683505
1685	0.853659	0.763158	0.480519	0.853659	0.421053	0.646809	0.589597	0.674409	0.674409
1690	0.853659	0.769231	0.472222	0.843373	0.433735	0.646809	0.579497	0.674444	0.674444
1695	0.853659	0.763158	0.489796	0.853659	0.457831	0.655319	0.593434	0.68362	0.68362
1700	0.853659	0.753247	0.5	0.853659	0.494118	0.66383	0.60169	0.690936	0.690936
1705	0.853659	0.74359	0.493333	0.843373	0.467532	0.655319	0.596406	0.680298	0.680298
1710	0.853659	0.779221	0.49635	0.843373	0.483516	0.66383	0.596293	0.691224	0.691224
1715	0.853659	0.74359	0.47619	0.843373	0.425	0.642553	0.576682	0.668362	0.668362
1720	0.843373	0.769231	0.517986	0.86747	0.505747	0.676596	0.613882	0.700761	0.700761
1725	0.853659	0.753247	0.516129	0.843373	0.438356	0.659574	0.607825	0.680953	0.680953
1730	0.853659	0.763158	0.532468	0.853659	0.473684	0.67234	0.623289	0.695325	0.695325
1735	0.853659	0.753247	0.541935	0.853659	0.432432	0.668085	0.618939	0.686986	0.686986
1740	0.853659	0.753247	0.452055	0.857143	0.419753	0.638298	0.570296	0.667171	0.667171
1745	0.853659	0.753247	0.490066	0.853659	0.461538	0.655319	0.597417	0.682434	0.682434
1750	0.843373	0.753247	0.465753	0.853659	0.439024	0.642553	0.575805	0.671011	0.671011
1755	0.853659	0.734177	0.506667	0.843373	0.473684	0.659574	0.60201	0.682312	0.682312
1760	0.853659	0.753247	0.526316	0.853659	0.441558	0.66383	0.60971	0.685688	0.685688
1765	0.853659	0.759494	0.506849	0.853659	0.518519	0.67234	0.614441	0.698436	0.698436
1770	0.853659	0.753247	0.515723	0.853659	0.457143	0.66383	0.618663	0.686686	0.686686
1775	0.853659	0.74359	0.503401	0.843373	0.45	0.655319	0.593317	0.678805	0.678805
1780	0.853659	0.74359	0.466667	0.853659	0.435897	0.642553	0.579613	0.670694	0.670694
1785	0.853659	0.753247	0.509804	0.843373	0.4	0.651064	0.594164	0.672017	0.672017
1790	0.843373	0.753247	0.458333	0.853659	0.404762	0.634043	0.563022	0.662675	0.662675
1795	0.853659	0.763158	0.516556	0.853659	0.455696	0.66383	0.608614	0.688545	0.688545
1800	0.853659	0.753247	0.489796	0.853659	0.390244	0.642553	0.576711	0.668121	0.668121
1805	0.853659	0.763158	0.447368	0.857143	0.394737	0.634043	0.57074	0.663213	0.663213
1810	0.853659	0.753247	0.52	0.853659	0.455696	0.66383	0.607494	0.687252	0.687252
1815	0.853659	0.753247	0.5	0.853659	0.405797	0.651064	0.603036	0.673272	0.673272
1820	0.853659	0.753247	0.472973	0.843373	0.425	0.642553	0.577678	0.66965	0.66965
1825	0.853659	0.763158	0.529032	0.853659	0.453333	0.668085	0.618908	0.690568	0.690568
1830	0.853659	0.763158	0.506494	0.843373	0.453333	0.659574	0.60655	0.684003	0.684003
1835	0.853659	0.753247	0.472973	0.843373	0.425	0.642553	0.577678	0.66965	0.66965
1840	0.853659	0.763158	0.468966	0.853659	0.447059	0.646809	0.580573	0.6773	0.6773
1845	0.853659	0.779221	0.486486	0.853659	0.518519	0.668085	0.610975	0.698309	0.698309
1850	0.843373	0.753247	0.509804	0.853659	0.426667	0.655319	0.59977	0.67735	0.67735
1855	0.853659	0.779221	0.496732	0.853659	0.473684	0.66383	0.610873	0.691391	0.691391
1860	0.853659	0.74359	0.479452	0.853659	0.439024	0.646809	0.58127	0.673877	0.673877
1865	0.853659	0.763158	0.509554	0.853659	0.410959	0.655319	0.604545	0.678198	0.678198
1870	0.853659	0.753247	0.535032	0.843373	0.478873	0.67234	0.627385	0.692837	0.692837
1875	0.853659	0.763158	0.5	0.853659	0.435897	0.655319	0.598537	0.681274	0.681274
1880	0.853659	0.74359	0.472973	0.853659	0.475	0.651064	0.588714	0.679776	0.679776
1885	0.853659	0.763158	0.553459	0.853659	0.450704	0.676596	0.635593	0.694928	0.694928
1890	0.853659	0.763158	0.487179	0.853659	0.405405	0.646809	0.591991	0.672612	0.672612
1895	0.853659	0.763158	0.503311	0.853659	0.455696	0.659574	0.60303	0.685896	0.685896
1900	0.853659	0.763158	0.545455	0.829268	0.552632	0.685106	0.640134	0.708834	0.708834
1905	0.853659	0.763158	0.54321	0.829268	0.5	0.676596	0.640111	0.697859	0.697859
1910	0.853659	0.763158	0.506494	0.839506	0.467532	0.659574	0.606367	0.68607	0.68607
1915	0.853659	0.763158	0.522293	0.839506	0.486486	0.668085	0.621368	0.69302	0.69302
1920	0.853659	0.763158	0.482759	0.839506	0.511628	0.659574	0.597219	0.690142	0.690142
1925	0.853659	0.753247	0.528302	0.829268	0.571429	0.680851	0.641367	0.707181	0.707181
1930	0.853659	0.763158	0.531646	0.839506	0.520548	0.676596	0.634026	0.701703	0.701703
1935	0.853659	0.763158	0.506494	0.829268	0.526316	0.668085	0.617673	0.695779	0.695779
1940	0.853659	0.763158	0.522876	0.829268	0.493506	0.668085	0.616477	0.692493	0.692493
1945	0.853659	0.763158	0.544304	0.839506	0.547945	0.685106	0.645348	0.709714	0.709714
1950	0.853659	0.763158	0.506329	0.829268	0.472222	0.659574	0.611524	0.684927	0.684927
1955	0.853659	0.763158	0.47619	0.829268	0.481928	0.651064	0.587888	0.680841	0.680841
1960	0.853659	0.763158	0.5125	0.839506	0.422535	0.655319	0.608442	0.678272	0.678272
1965	0.853659	0.763158	0.525	0.839506	0.478873	0.668085	0.625501	0.692039	0.692039
1970	0.853659	0.753247	0.506494	0.839506	0.5	0.66383	0.611981	0.690581	0.690581
1975	0.853659	0.763158	0.503145	0.839506	0.472222	0.659574	0.612735	0.686338	0.686338
1980	0.853659	0.763158	0.546584	0.839506	0.542857	0.685106	0.649761	0.709153	0.709153
1985	0.853659	0.753247	0.463576	0.829268	0.461538	0.642553	0.580667	0.672258	0.672258
1990	0.853659	0.753247	0.48	0.829268	0.481013	0.651064	0.590774	0.679437	0.679437
1995	0.853659	0.763158	0.515337	0.839506	0.441176	0.659574	0.61856	0.682567	0.682567
2000	0.853659	0.763158	0.506494	0.839506	0.493506	0.66383	0.611981	0.691265	0.691265

## Sheet: SGD
Number of features	Pre-vaccination	ChAdOx1-Onset	MenACWY-Onset	ChAdOx1-7D	MenACWY-7D	ACC	MCC	Macro F1	Weighted F1
5	0.275862	0.101695	0.519481	0.280702	0.325	0.311111	0.146243	0.300548	0.319542
10	0.415094	0.230769	0.488372	0.156863	0.338462	0.355556	0.211881	0.325912	0.339941
15	0.409091	0.371429	0.534884	0.363636	0.361111	0.411111	0.26938	0.40803	0.416528
20	0.419355	0.233333	0.611765	0.311688	0.5	0.427778	0.287288	0.415228	0.435916
25	0.491803	0.214286	0.528736	0.358974	0.538462	0.438889	0.300309	0.426452	0.439058
30	0.540541	0.327869	0.6	0.40625	0.56338	0.5	0.377682	0.487608	0.499897
35	0.617647	0.28125	0.689655	0.368421	0.523077	0.505556	0.389116	0.49601	0.511698
40	0.428571	0.235294	0.505495	0.416667	0.424242	0.416667	0.281469	0.402054	0.410253
45	0.489796	0.246575	0.578313	0.268657	0.431818	0.405556	0.254307	0.403032	0.418256
50	0.4	0.215054	0.481013	0.235294	0.456522	0.361111	0.200664	0.357576	0.37267
55	0.419355	0.337662	0.593407	0.16	0.475	0.422222	0.273606	0.397085	0.419274
60	0.375	0.278481	0.62069	0.28	0.583333	0.455556	0.314641	0.427501	0.453078
65	0.523077	0.294118	0.5	0.097561	0.465116	0.411111	0.255147	0.375974	0.390954
70	0.483871	0.218182	0.560976	0.358209	0.574468	0.461111	0.325967	0.439141	0.454987
75	0.434783	0.369231	0.5	0.297297	0.504673	0.427778	0.291824	0.421197	0.432799
80	0.53125	0.338983	0.494118	0.246575	0.481013	0.422222	0.278878	0.418388	0.427417
85	0.440678	0.295082	0.57732	0.333333	0.506024	0.45	0.305045	0.430487	0.446658
90	0.490566	0.28169	0.506329	0.309524	0.493151	0.411111	0.271414	0.416252	0.426803
95	0.470588	0.313725	0.643678	0.283019	0.430769	0.427778	0.303747	0.428356	0.446694
100	0.508475	0.298507	0.575	0.231884	0.588235	0.45	0.313261	0.44042	0.45942
105	0.492754	0.346154	0.604651	0.376812	0.547619	0.488889	0.362576	0.473598	0.488268
110	0.391304	0.231884	0.47619	0.338028	0.521739	0.4	0.243776	0.391829	0.405073
115	0.621622	0.410256	0.567568	0.307692	0.609756	0.516667	0.404416	0.503379	0.513733
120	0.509804	0.426667	0.60241	0.344828	0.494624	0.483333	0.351519	0.475666	0.487789
125	0.52	0.392857	0.6	0.341463	0.390244	0.45	0.312539	0.448913	0.458268
130	0.538462	0.347826	0.545455	0.078431	0.611765	0.455556	0.325093	0.424388	0.445363
135	0.464286	0.338462	0.478261	0.185185	0.473118	0.405556	0.248291	0.387862	0.400362
140	0.444444	0.31746	0.5	0.367816	0.539326	0.438889	0.3058	0.433809	0.444511
145	0.576271	0.347826	0.47191	0.266667	0.457831	0.427778	0.280084	0.424101	0.428561
150	0.507937	0.204082	0.560976	0.333333	0.463415	0.427778	0.29109	0.413948	0.426837
155	0.545455	0.227273	0.556522	0.349206	0.595745	0.488889	0.353218	0.45484	0.468758
160	0.5	0.438356	0.589744	0.40625	0.561798	0.505556	0.38309	0.49923	0.510583
165	0.474576	0.315789	0.534884	0.377358	0.55814	0.461111	0.323202	0.452149	0.464043
170	0.666667	0.338028	0.531646	0.310345	0.581395	0.494444	0.369561	0.485616	0.492351
175	0.5	0.416667	0.456522	0.4	0.444444	0.438889	0.299417	0.443527	0.444049
180	0.482759	0.32	0.673913	0.434783	0.529412	0.505556	0.393152	0.488173	0.505463
185	0.416667	0.310345	0.423529	0.4	0.531646	0.422222	0.283002	0.416437	0.422378
190	0.539683	0.46875	0.493506	0.305556	0.452381	0.45	0.316346	0.451975	0.455715
195	0.508475	0.225352	0.516854	0.366667	0.518519	0.433333	0.287613	0.427173	0.43741
200	0.596491	0.470588	0.545455	0.409639	0.533333	0.505556	0.391323	0.511101	0.514555
205	0.575342	0.346154	0.565217	0.307692	0.505495	0.483333	0.351857	0.45998	0.470163
210	0.490566	0.285714	0.494382	0.366667	0.54321	0.438889	0.294636	0.436108	0.445347
215	0.557377	0.358974	0.493827	0.421053	0.60241	0.488889	0.361878	0.486728	0.491946
220	0.48	0.293333	0.516854	0.41791	0.506329	0.444444	0.302663	0.442885	0.45105
225	0.44898	0.378378	0.577778	0.34375	0.53012	0.466667	0.328871	0.455801	0.47061
230	0.509804	0.3	0.5	0.352941	0.5	0.433333	0.293879	0.432549	0.440403
235	0.528302	0.395062	0.564103	0.36	0.469388	0.466667	0.333939	0.463371	0.471753
240	0.507463	0.36	0.641975	0.394737	0.534884	0.5	0.380575	0.487812	0.503009
245	0.511628	0.382353	0.556962	0.419753	0.494382	0.472222	0.344478	0.473016	0.480524
250	0.454545	0.272727	0.577778	0.31746	0.56	0.45	0.311017	0.436502	0.454562
255	0.607595	0.516129	0.634146	0.37931	0.556962	0.55	0.443396	0.538829	0.548179
260	0.509804	0.338028	0.525	0.372093	0.416667	0.427778	0.292988	0.432318	0.438113
265	0.612903	0.346667	0.590909	0.290909	0.475	0.472222	0.337782	0.463278	0.473273
270	0.434783	0.444444	0.510638	0.448276	0.565657	0.494444	0.360598	0.48076	0.48842
275	0.521739	0.423529	0.512821	0.232558	0.611765	0.483333	0.360235	0.460482	0.473714
280	0.580645	0.333333	0.518519	0.405063	0.444444	0.455556	0.325977	0.456401	0.458796
285	0.542373	0.321429	0.516854	0.342857	0.395349	0.427778	0.281379	0.423772	0.428462
290	0.53125	0.411765	0.553191	0.459016	0.60274	0.516667	0.39346	0.511592	0.519318
295	0.625	0.241379	0.5625	0.366667	0.512195	0.477778	0.341712	0.461548	0.4696
300	0.583333	0.333333	0.5	0.466667	0.571429	0.488889	0.367955	0.490952	0.493585
305	0.533333	0.28125	0.529412	0.4375	0.542857	0.472222	0.335735	0.46487	0.472291
310	0.517241	0.333333	0.470588	0.388889	0.547945	0.45	0.314417	0.451599	0.456945
315	0.416667	0.393443	0.447059	0.458333	0.485714	0.444444	0.317008	0.440243	0.443017
320	0.48	0.27027	0.521739	0.473684	0.588235	0.466667	0.334956	0.466786	0.476049
325	0.633333	0.361111	0.5	0.4	0.535211	0.483333	0.352939	0.485931	0.487372
330	0.628571	0.376812	0.477273	0.318182	0.516854	0.477778	0.345168	0.463538	0.465731
335	0.591549	0.350877	0.444444	0.333333	0.556701	0.472222	0.341107	0.455381	0.458042
340	0.675676	0.419355	0.516854	0.444444	0.5	0.516667	0.39856	0.511266	0.50866
345	0.44898	0.461538	0.507042	0.390244	0.516129	0.466667	0.341996	0.464787	0.471949
350	0.666667	0.457831	0.531646	0.433333	0.56	0.527778	0.415472	0.529895	0.529939
355	0.603774	0.356164	0.488889	0.366197	0.493151	0.455556	0.318637	0.461635	0.463587
360	0.645161	0.361111	0.463415	0.385965	0.574713	0.488889	0.360117	0.486073	0.486383
365	0.458333	0.360656	0.5	0.417582	0.34375	0.422222	0.283614	0.416064	0.418414
370	0.735294	0.346667	0.470588	0.466667	0.5	0.5	0.377783	0.503843	0.496562
375	0.551724	0.388889	0.613636	0.411765	0.486486	0.494444	0.367818	0.4905	0.499851
380	0.590909	0.4	0.674419	0.291667	0.53012	0.527778	0.418545	0.497423	0.513994
385	0.646154	0.426667	0.404494	0.26087	0.541176	0.466667	0.330258	0.455872	0.454689
390	0.622222	0.433735	0.528736	0.5	0.635294	0.538889	0.422986	0.543997	0.545863
395	0.509091	0.324324	0.347826	0.481013	0.481928	0.427778	0.294753	0.428836	0.422242
400	0.558824	0.366197	0.555556	0.40625	0.477612	0.477778	0.349497	0.472888	0.478728
405	0.523077	0.333333	0.551724	0.369231	0.47191	0.461111	0.324327	0.449855	0.458475
410	0.566667	0.333333	0.6	0.47619	0.5	0.511111	0.394514	0.495238	0.502328
415	0.62963	0.357143	0.638298	0.493151	0.578313	0.55	0.435001	0.539307	0.547502
420	0.666667	0.375	0.475	0.487805	0.597403	0.516667	0.402686	0.520375	0.517561
425	0.631579	0.3125	0.5	0.433333	0.447761	0.466667	0.327111	0.465035	0.463814
430	0.545455	0.349206	0.55914	0.339623	0.5	0.472222	0.332433	0.458685	0.46839
435	0.521739	0.394366	0.5	0.506329	0.527778	0.488889	0.362531	0.490042	0.491518
440	0.490566	0.38806	0.575	0.447368	0.595238	0.505556	0.384763	0.499246	0.510462
445	0.539683	0.410959	0.567901	0.457143	0.520548	0.5	0.379639	0.499247	0.505336
450	0.612903	0.405405	0.5	0.491803	0.582278	0.516667	0.395959	0.518478	0.518223
455	0.40678	0.338983	0.487179	0.320988	0.481928	0.411111	0.268984	0.407172	0.418162
460	0.514286	0.34375	0.554217	0.438356	0.542857	0.483333	0.360609	0.478693	0.4873
465	0.517241	0.326531	0.594059	0.444444	0.264151	0.455556	0.337631	0.429285	0.432555
470	0.523077	0.230769	0.54	0.405405	0.463768	0.45	0.312427	0.432604	0.440785
475	0.576271	0.311111	0.583333	0.424242	0.393443	0.472222	0.35766	0.45768	0.46252
480	0.508475	0.38806	0.592593	0.433735	0.485714	0.483333	0.362804	0.481715	0.490722
485	0.518519	0.387097	0.595238	0.380952	0.552632	0.488889	0.366473	0.486887	0.499299
490	0.542373	0.25974	0.516854	0.327869	0.405405	0.411111	0.262143	0.410448	0.416945
495	0.47619	0.309859	0.547619	0.438356	0.376812	0.433333	0.296166	0.429767	0.435405
500	0.440678	0.273973	0.459459	0.170213	0.485981	0.388889	0.23609	0.366061	0.380261
505	0.421053	0.228571	0.382353	0.26087	0.453782	0.366667	0.211096	0.349326	0.356417
510	0.431818	0.166667	0.511628	0.2	0.568182	0.416667	0.276081	0.375659	0.396471
515	0.527778	0.225806	0.555556	0.227273	0.5	0.438889	0.294993	0.407283	0.423258
520	0.506667	0.212766	0.541667	0.255319	0.463158	0.433333	0.28783	0.395915	0.410122
525	0.53012	0.054054	0.510638	0.272727	0.509804	0.438889	0.301922	0.375469	0.390228
530	0.538462	0.05	0.510638	0.272727	0.5	0.433333	0.291642	0.374365	0.388596
535	0.412698	0.162162	0.466667	0.34375	0.45283	0.4	0.247173	0.367621	0.378508
540	0.478261	0	0.582524	0.230769	0.43038	0.416667	0.277192	0.344387	0.365649
545	0.507042	0.172414	0.45977	0.24	0.574468	0.422222	0.27453	0.390739	0.404201
550	0.52459	0.227273	0.393939	0.195122	0.538462	0.394444	0.251513	0.375877	0.384216
555	0.459459	0.16	0.5	0.338983	0.514851	0.422222	0.282152	0.394659	0.407682
560	0.384615	0.156863	0.404255	0.378378	0.47191	0.377778	0.215934	0.359204	0.366833
565	0.354839	0.258065	0.404255	0.272727	0.44898	0.366667	0.198064	0.347773	0.357758
570	0.538462	0.293333	0.493506	0.338462	0.483516	0.427778	0.285253	0.429456	0.435935
575	0.464286	0.30137	0.431818	0.350877	0.488372	0.411111	0.258594	0.407345	0.412525
580	0.513514	0.338983	0.506329	0.28	0.510204	0.45	0.314624	0.429806	0.439968
585	0.493827	0.307692	0.564103	0.177778	0.549451	0.45	0.318152	0.41857	0.438047
590	0.457143	0.130435	0.527473	0.356164	0.45	0.411111	0.264914	0.384243	0.397154
595	0.453333	0.27451	0.47619	0.34375	0.511628	0.427778	0.28687	0.411882	0.421532
600	0.518519	0	0.509804	0.226415	0.511628	0.416667	0.269646	0.353273	0.370928
605	0.512195	0.05	0.530612	0.254545	0.517647	0.427778	0.285394	0.373	0.390568
610	0.539683	0.375	0.510204	0.157895	0.493827	0.444444	0.300782	0.415322	0.427717
615	0.493827	0.214286	0.571429	0.333333	0.421053	0.438889	0.296695	0.406785	0.419515
620	0.481013	0.20339	0.512821	0.307692	0.5	0.422222	0.281739	0.400983	0.413859
625	0.452381	0.25	0.527778	0.301887	0.484211	0.422222	0.287306	0.403251	0.417132
630	0.4	0.225806	0.48	0.301887	0.457143	0.388889	0.236269	0.372967	0.385617
635	0.465753	0.125	0.511628	0.354839	0.395604	0.394444	0.242414	0.370565	0.380796
640	0.388889	0.170213	0.551724	0.272727	0.5	0.405556	0.256989	0.376711	0.397265
645	0.428571	0.133333	0.517647	0.227273	0.568182	0.422222	0.290155	0.375001	0.395953
650	0.5	0.258824	0.405405	0.326531	0.55	0.411111	0.271791	0.408152	0.413562
655	0.47619	0.289474	0.506329	0.195122	0.6	0.438889	0.307638	0.413423	0.431185
660	0.416667	0.193548	0.512195	0.307692	0.481013	0.394444	0.245573	0.382223	0.397199
665	0.435897	0.196721	0.518519	0.262295	0.43038	0.383333	0.233335	0.368762	0.383431
670	0.423077	0.088889	0.481013	0.102564	0.451613	0.366667	0.223183	0.309431	0.330018
675	0.43299	0.088889	0.481013	0.227273	0.484211	0.388889	0.248089	0.342875	0.359825
680	0.423529	0.156863	0.470588	0.26087	0.430108	0.377778	0.224051	0.348391	0.361316
685	0.262295	0.305085	0.528736	0.371429	0.457831	0.4	0.247861	0.385075	0.402438
690	0.24	0.28125	0.464646	0.376812	0.461538	0.383333	0.221482	0.364849	0.379484
695	0.46729	0.321429	0.52381	0.2	0.383562	0.411111	0.28408	0.379218	0.391687
700	0.457831	0	0.436364	0.166667	0.317073	0.333333	0.159592	0.275587	0.287701
705	0.369565	0.055556	0.49505	0.166667	0.337349	0.338889	0.17347	0.284837	0.303608
710	0.424242	0.163934	0.329114	0.3125	0.377778	0.327778	0.159311	0.321514	0.322473
715	0.304348	0.140351	0.368421	0.292683	0.327869	0.3	0.117197	0.286734	0.294425
720	0.304348	0.142857	0.376068	0.307692	0.349206	0.311111	0.129022	0.296034	0.304243
725	0.350877	0	0.473684	0.296296	0.441558	0.338889	0.191757	0.312483	0.330174
730	0.327869	0	0.506329	0.283019	0.4	0.333333	0.183472	0.303443	0.323312
735	0.326531	0.227273	0.472222	0.315789	0.444444	0.366667	0.232547	0.357252	0.371443
740	0	0.173913	0.422535	0.31405	0.4	0.311111	0.159336	0.2621	0.285665
745	0.170213	0.097561	0.444444	0.308943	0.363636	0.305556	0.156528	0.27696	0.295678
750	0.385965	0.04878	0.487179	0.311927	0.506667	0.372222	0.236137	0.348104	0.365729
755	0.363636	0.333333	0.547945	0.365591	0.298507	0.383333	0.245314	0.381803	0.391697
760	0.232558	0.384615	0.454545	0.371134	0.375	0.377778	0.227712	0.363571	0.37394
765	0.244898	0.184615	0.387097	0.307692	0.225806	0.283333	0.106853	0.270022	0.277093
770	0.230769	0.088889	0.416667	0.291262	0.25	0.283333	0.10921	0.255517	0.26776
775	0.459459	0.090909	0.588235	0.35443	0.538462	0.438889	0.306767	0.406299	0.426007
780	0.170213	0.190476	0.505263	0.321839	0.352941	0.333333	0.166707	0.308146	0.328306
785	0.2	0.185185	0.534884	0.321839	0.356164	0.338889	0.178178	0.319614	0.340603
790	0.188679	0.210526	0.578313	0.314607	0.435897	0.366667	0.2132	0.345605	0.371721
795	0.470588	0.253521	0.533333	0.196078	0.45	0.4	0.24657	0.380704	0.396735
800	0.422535	0.076923	0.55914	0.307692	0.405063	0.383333	0.226892	0.354271	0.371722
805	0.394366	0.107143	0.557692	0.163265	0.45	0.377778	0.213816	0.334493	0.35851
810	0.428571	0.16	0.545455	0.277778	0.405797	0.388889	0.235884	0.36352	0.379533
815	0.285714	0.142857	0.610526	0.396226	0.360656	0.4	0.267804	0.359196	0.379825
820	0.285714	0.264706	0.431818	0.305882	0.441558	0.355556	0.194753	0.345936	0.358871
825	0.292683	0.238806	0.431818	0.337079	0.453333	0.361111	0.20371	0.350744	0.363127
830	0.478873	0.225806	0.489362	0.186047	0.422222	0.388889	0.229505	0.360462	0.373508
835	0.346154	0.228571	0.413793	0.423529	0.333333	0.355556	0.199371	0.349076	0.352234
840	0.292683	0.115385	0.489796	0.208333	0.4	0.333333	0.162518	0.301239	0.322033
845	0.338983	0.375	0.578947	0.365591	0.309524	0.394444	0.254511	0.393609	0.405968
850	0.390805	0.311111	0.512195	0.241379	0.340909	0.372222	0.221278	0.35928	0.371621
855	0.361702	0.297872	0.589744	0.25	0.376471	0.388889	0.248134	0.375158	0.394291
860	0.377778	0.342857	0.547619	0.153846	0.375	0.377778	0.233507	0.35942	0.377768
865	0.344828	0.367347	0.607595	0.344086	0.37037	0.411111	0.274589	0.406845	0.423262
870	0.310345	0.271186	0.426667	0.324324	0.245614	0.322222	0.177452	0.315627	0.321124
875	0.27451	0.266667	0.425	0.350877	0.254545	0.327778	0.183555	0.31432	0.320547
880	0.285714	0.262295	0.394737	0.350877	0.3	0.327778	0.183436	0.318725	0.324002
885	0.295082	0.301887	0.545455	0.307692	0.241379	0.366667	0.207436	0.338299	0.351574
890	0.366667	0.24	0.475	0.336449	0.349206	0.361111	0.222253	0.353464	0.362718
895	0.27451	0.16129	0.454545	0.289474	0.409639	0.333333	0.163145	0.317892	0.334036
900	0.195122	0.153846	0.391304	0.289474	0.395349	0.305556	0.124393	0.285019	0.300113
905	0.30303	0.126984	0.431373	0.290909	0.351351	0.316667	0.137416	0.300729	0.313253
910	0.328358	0.131148	0.431373	0.290909	0.346667	0.322222	0.144382	0.305691	0.31703
915	0.230769	0.26087	0.384615	0.285714	0.426667	0.322222	0.1567	0.317727	0.330237
920	0.170213	0.231884	0.478873	0.403846	0.434783	0.361111	0.221561	0.34392	0.361316
925	0.28169	0.235294	0.488372	0.246575	0.322581	0.322222	0.159244	0.314902	0.330613
930	0.26087	0.238806	0.522727	0.246575	0.285714	0.322222	0.157435	0.310938	0.328475
935	0.263158	0.137931	0.510204	0.225806	0.333333	0.316667	0.144721	0.294087	0.314465
940	0.32	0.08	0.479167	0.184615	0.444444	0.338889	0.162026	0.301645	0.323342
945	0.32	0.08	0.479167	0.184615	0.444444	0.338889	0.162026	0.301645	0.323342
950	0.294118	0.08	0.533333	0.293333	0.441558	0.355556	0.194954	0.328469	0.350778
955	0.298507	0.08	0.539326	0.30137	0.493827	0.372222	0.214849	0.342606	0.366295
960	0.222222	0.2	0.5	0.253968	0.32	0.327778	0.147883	0.299238	0.318242
965	0.208333	0.15625	0.28	0.216216	0.351351	0.25	0.053493	0.24243	0.251388
970	0.430769	0.169492	0.423529	0.293333	0.315789	0.333333	0.16832	0.326583	0.331882
975	0.344828	0.188679	0.469136	0.380952	0.404762	0.372222	0.219106	0.357671	0.368331
980	0.441558	0.054054	0.461538	0.238095	0.394366	0.35	0.19596	0.317922	0.331073
985	0.408163	0.230769	0.28125	0.330097	0.363636	0.316667	0.169362	0.322783	0.319349
990	0.408163	0.235294	0.271186	0.346154	0.31746	0.311111	0.167921	0.315652	0.309709
995	0.408163	0.235294	0.271186	0.346154	0.31746	0.311111	0.167921	0.315652	0.309709
1000	0.448276	0.24	0.285714	0.28866	0.41791	0.327778	0.182465	0.336112	0.334126
1005	0.349206	0.212121	0.31746	0.271845	0.4	0.305556	0.157074	0.310127	0.314461
1010	0.484848	0.170213	0.447761	0.304348	0.5	0.394444	0.260485	0.381434	0.390849
1015	0.25	0.206897	0.326087	0.285714	0.369231	0.294444	0.124225	0.287586	0.295075
1020	0.366667	0.185185	0.339286	0.193548	0.416667	0.311111	0.126912	0.300271	0.308781
1025	0.304348	0.196078	0.4	0.333333	0.415584	0.344444	0.184037	0.329869	0.339642
1030	0.340426	0.264151	0.404494	0.344086	0.410256	0.361111	0.204491	0.352683	0.359687
1035	0.25641	0.288462	0.303797	0.236842	0.322581	0.283333	0.113631	0.281618	0.28647
1040	0.297872	0.244444	0.3125	0.285714	0.394366	0.305556	0.126041	0.306979	0.311849
1045	0.297872	0.224719	0.309278	0.285714	0.394366	0.3	0.118328	0.30239	0.307392
1050	0.372881	0.235294	0.408163	0.259259	0.4375	0.344444	0.177834	0.34262	0.352651
1055	0.266667	0.243243	0.451613	0.338028	0.493506	0.372222	0.210582	0.358611	0.374227
1060	0.190476	0.169492	0.455696	0.34	0.375	0.327778	0.168069	0.306133	0.322832
1065	0.173913	0.222222	0.469136	0.320755	0.4375	0.338889	0.189341	0.324705	0.344369
1070	0.173913	0.212121	0.43038	0.336449	0.419355	0.327778	0.177123	0.314443	0.33088
1075	0.111111	0.21978	0.272727	0.246154	0.45098	0.288889	0.113505	0.260151	0.273155
1080	0.255319	0.253968	0.328767	0.276923	0.410714	0.322222	0.150121	0.305138	0.313246
1085	0.255319	0.253968	0.328767	0.276923	0.410714	0.322222	0.150121	0.305138	0.313246
1090	0.255319	0.140351	0.324324	0.276923	0.393162	0.3	0.120252	0.278016	0.287258
1095	0.255319	0.245614	0.435897	0.276923	0.424779	0.35	0.183466	0.327706	0.342891
1100	0.37037	0.210526	0.410959	0.102564	0.417582	0.327778	0.165187	0.3024	0.317783
1105	0.323529	0.263158	0.493506	0.214286	0.433735	0.355556	0.196924	0.345643	0.363739
1110	0.405405	0.25974	0.493506	0.166667	0.428571	0.366667	0.21197	0.350778	0.367191
1115	0.405405	0.25974	0.493506	0.166667	0.428571	0.366667	0.21197	0.350778	0.367191
1120	0.4	0.263158	0.473684	0.166667	0.422222	0.361111	0.203207	0.345146	0.360325
1125	0.328358	0.263158	0.473684	0.210526	0.428571	0.35	0.190118	0.34086	0.357539
1130	0.37931	0.28	0.384615	0.139535	0.37037	0.322222	0.156034	0.310766	0.32049
1135	0.311111	0.229508	0.473118	0.272727	0.442105	0.366667	0.198628	0.345714	0.361893
1140	0.311111	0.229508	0.473118	0.272727	0.442105	0.366667	0.198628	0.345714	0.361893
1145	0.433333	0.238095	0.414634	0.271186	0.4	0.35	0.18906	0.35145	0.35804
1150	0.290909	0.277228	0.380952	0.285714	0.366197	0.316667	0.16318	0.3202	0.328195
1155	0.230769	0.266667	0.356164	0.276923	0.276923	0.283333	0.115544	0.281489	0.288298
1160	0.27451	0.098361	0.4	0.253968	0.422222	0.311111	0.127919	0.289812	0.305205
1165	0.244898	0.153846	0.314607	0.275	0.363636	0.277778	0.09449	0.270397	0.27847
1170	0.285714	0.2	0.314607	0.289474	0.35443	0.294444	0.11517	0.288845	0.293823
1175	0.315789	0.081633	0.432432	0.336842	0.4	0.333333	0.177001	0.313339	0.326008
1180	0.269231	0.282609	0.438356	0.277778	0.309859	0.316667	0.155108	0.315567	0.326523
1185	0.27451	0.225	0.536585	0.266667	0.333333	0.333333	0.169807	0.327219	0.345955
1190	0.28	0.261905	0.506329	0.266667	0.333333	0.333333	0.171792	0.329647	0.345706
1195	0.244898	0.265306	0.473684	0.238806	0.342857	0.316667	0.153706	0.31311	0.329676
1200	0.333333	0.122449	0.511111	0.278481	0.431818	0.361111	0.198241	0.335439	0.354382
1205	0.365854	0.218182	0.52	0.178571	0.41791	0.366667	0.20861	0.340103	0.359673
1210	0.356164	0.246575	0.435644	0.217391	0.328358	0.333333	0.162551	0.316827	0.327363
1215	0.305556	0.344828	0.4	0.245614	0.328767	0.333333	0.161237	0.324953	0.332713
1220	0.290909	0.342857	0.375	0.266667	0.35443	0.333333	0.158472	0.325973	0.332818
1225	0.412698	0.181818	0.37037	0.329114	0.218182	0.316667	0.14517	0.302437	0.301081
1230	0.153846	0.252874	0.433735	0.337662	0.297297	0.311111	0.140818	0.295083	0.308394
1235	0.153846	0.282609	0.494118	0.337662	0.328358	0.338889	0.178683	0.319319	0.336687
1240	0.255319	0.25	0.5	0.295082	0.3125	0.338889	0.169723	0.32258	0.337885
1245	0.285714	0.219512	0.475248	0.3125	0.3125	0.333333	0.1619	0.321095	0.333632
1250	0.285714	0.225	0.504854	0.3125	0.3125	0.344444	0.175101	0.328114	0.342369
1255	0.266667	0.246914	0.428571	0.31746	0.328767	0.327778	0.152471	0.317676	0.327931
1260	0.205128	0.340909	0.512195	0.328767	0.410256	0.377778	0.225048	0.359451	0.37753
1265	0.395604	0.266667	0.426667	0.102564	0.4	0.338889	0.191102	0.3183	0.332238
1270	0.404255	0.245614	0.455446	0.266667	0.253968	0.35	0.192364	0.32519	0.331374
1275	0.359551	0.225806	0.442105	0.266667	0.347826	0.344444	0.183204	0.328391	0.338436
1280	0.425	0.255814	0.536585	0.1	0.416667	0.372222	0.22297	0.346813	0.367054
1285	0.2	0.2	0.466667	0.246914	0.379747	0.316667	0.143135	0.298665	0.318391
1290	0.16	0.289855	0.477273	0.243243	0.379747	0.327778	0.156702	0.310024	0.330578
1295	0.371429	0.184615	0.463768	0.357143	0.5	0.377778	0.237979	0.375391	0.388195
1300	0.272727	0.169492	0.531915	0.365591	0.371429	0.366667	0.211344	0.342231	0.359437
1305	0.313725	0.212121	0.494382	0.314607	0.369231	0.35	0.192772	0.340813	0.355059
1310	0.225806	0.209302	0.388889	0.309859	0.376812	0.3	0.135483	0.302134	0.313768
1315	0.346667	0.216216	0.425	0.268657	0.4375	0.338889	0.182821	0.338808	0.350893
1320	0.384615	0.140351	0.391753	0.325581	0.441176	0.344444	0.180379	0.336695	0.344742
1325	0.208333	0.241379	0.459459	0.36	0.425	0.355556	0.207356	0.338834	0.354593
1330	0.340426	0.142857	0.35	0.32381	0.444444	0.327778	0.172338	0.320307	0.327629
1335	0.32	0.145455	0.342105	0.285714	0.432432	0.311111	0.152475	0.305141	0.313667
1340	0.28169	0.181818	0.5	0.229508	0.439024	0.338889	0.175199	0.326408	0.347524
1345	0.28169	0.181818	0.5	0.229508	0.439024	0.338889	0.175199	0.326408	0.347524
1350	0.121212	0.2	0.574713	0.373832	0.410959	0.377778	0.235293	0.336143	0.362172
1355	0.388889	0.175439	0.438356	0.354167	0.354839	0.35	0.208818	0.342338	0.34913
1360	0.318841	0.186047	0.452381	0.266667	0.297297	0.316667	0.15416	0.304246	0.315761
1365	0.377778	0.190476	0.452381	0.225	0.21875	0.311111	0.153716	0.292877	0.301233
1370	0.328767	0.196078	0.395062	0.252874	0.264706	0.294444	0.128449	0.287497	0.29451
1375	0.342857	0.170213	0.404762	0.255814	0.273973	0.3	0.131756	0.289524	0.297172
1380	0.315789	0.046512	0.53012	0.285714	0.378378	0.338889	0.183187	0.311303	0.33163
1385	0.137931	0.107143	0.48	0.387097	0.307692	0.305556	0.141433	0.283973	0.3018
1390	0.228571	0.088889	0.48	0.382979	0.315789	0.322222	0.166908	0.299246	0.314215
1395	0.241379	0.16	0.47619	0.419048	0.380952	0.361111	0.218748	0.335514	0.349175
1400	0.259259	0.063492	0.428571	0.395062	0.410256	0.327778	0.160849	0.311328	0.324605
1405	0.231884	0.153846	0.453333	0.318182	0.349206	0.305556	0.146632	0.30129	0.316506
1410	0.235294	0.15625	0.493506	0.314607	0.322581	0.311111	0.153035	0.304448	0.321326
1415	0.212121	0.179104	0.512821	0.32967	0.241379	0.305556	0.147139	0.295019	0.31084
1420	0.212121	0.179104	0.512821	0.32967	0.241379	0.305556	0.147139	0.295019	0.31084
1425	0.292683	0.109091	0.516854	0.383562	0.327869	0.344444	0.189598	0.326012	0.340719
1430	0.285714	0.15625	0.512195	0.309859	0.271186	0.316667	0.15843	0.307041	0.321831
1435	0.440678	0	0.457831	0.35514	0.394366	0.361111	0.219288	0.329603	0.339561
1440	0.156863	0	0.464	0.285714	0.3125	0.305556	0.122392	0.243815	0.265227
1445	0.393443	0	0.438095	0.378947	0.4	0.366667	0.215411	0.322097	0.332049
1450	0.393443	0	0.433962	0.387097	0.393939	0.366667	0.21385	0.321688	0.330947
1455	0.298507	0.055556	0.438095	0.296296	0.422535	0.338889	0.17263	0.302198	0.318296
1460	0.290323	0.16	0.457143	0.243243	0.376812	0.327778	0.154428	0.305504	0.321842
1465	0.4	0	0.429907	0.391304	0.41791	0.372222	0.219938	0.327824	0.337106
1470	0.264706	0.153846	0.425532	0.289855	0.34375	0.305556	0.132265	0.295538	0.308571
1475	0.26087	0.153846	0.434783	0.289855	0.369231	0.311111	0.140063	0.301717	0.316172
1480	0.301887	0.175439	0.430108	0.309278	0.333333	0.322222	0.160224	0.310009	0.320579
1485	0.24	0.238806	0.55	0.297297	0.3125	0.333333	0.176767	0.327721	0.346789
1490	0.3	0.179487	0.494845	0.230769	0.226415	0.305556	0.136499	0.286303	0.300483
1495	0.4	0.176471	0.404255	0.193548	0.366197	0.316667	0.142418	0.308094	0.318023
1500	0.4	0.176471	0.404255	0.193548	0.366197	0.316667	0.142418	0.308094	0.318023
1505	0.328358	0.25	0.442105	0.233333	0.324324	0.327778	0.155152	0.315624	0.326937
1510	0.328358	0.257143	0.417582	0.206897	0.324324	0.316667	0.142874	0.306861	0.317437
1515	0.356164	0.253521	0.387755	0.12	0.294118	0.3	0.121094	0.282312	0.292102
1520	0.28	0.262295	0.465753	0.263158	0.44	0.355556	0.196378	0.342241	0.358894
1525	0.393443	0.202899	0.521739	0.325	0.310345	0.361111	0.206971	0.350685	0.361674
1530	0.414634	0.055556	0.528736	0.255814	0.405797	0.366667	0.222706	0.332107	0.350113
1535	0.4	0.057143	0.468085	0.205128	0.275862	0.322222	0.16841	0.281244	0.294166
1540	0.212121	0.098361	0.371429	0.226804	0.30303	0.244444	0.071888	0.242349	0.256016
1545	0.292683	0.096774	0.41791	0.2	0.289855	0.261111	0.093729	0.259445	0.273373
1550	0.292683	0.096774	0.41791	0.2	0.289855	0.261111	0.093729	0.259445	0.273373
1555	0.275862	0.197183	0.333333	0.25	0.303797	0.272222	0.097295	0.272035	0.278497
1560	0.4	0.140351	0.52381	0.25	0.314286	0.344444	0.188076	0.325689	0.340202
1565	0.441176	0.145455	0.468085	0.289157	0.366667	0.355556	0.200625	0.342108	0.351679
1570	0.4	0.15625	0.494845	0.355556	0.338983	0.361111	0.206203	0.349127	0.358772
1575	0.4	0.15625	0.494845	0.355556	0.338983	0.361111	0.206203	0.349127	0.358772
1580	0.307692	0.125	0.421053	0.212121	0.196078	0.277778	0.091911	0.252389	0.262447
1585	0.307692	0.125	0.421053	0.212121	0.196078	0.277778	0.091911	0.252389	0.262447
1590	0.324324	0.129032	0.477064	0.205882	0.12766	0.288889	0.112215	0.252793	0.263867
1595	0.333333	0.129032	0.477064	0.208955	0.2	0.3	0.12472	0.269677	0.282308
1600	0.329114	0.042553	0.350877	0.222222	0.245614	0.266667	0.078074	0.238076	0.245426
1605	0.329114	0.042553	0.336134	0.206897	0.245614	0.261111	0.067928	0.232062	0.239022
1610	0.293333	0	0.43038	0.314607	0.315789	0.3	0.136096	0.270822	0.284
1615	0.311688	0	0.43038	0.318182	0.311688	0.305556	0.143488	0.274388	0.286619
1620	0.253521	0.045455	0.340909	0.294118	0.290909	0.266667	0.097711	0.244982	0.253476
1625	0.258065	0.083333	0.376238	0.282353	0.25	0.272222	0.088973	0.249998	0.259098
1630	0.423529	0.217391	0.554217	0.315789	0.235294	0.372222	0.242544	0.349244	0.359029
1635	0.292135	0.16	0.481928	0.233766	0.360656	0.316667	0.160598	0.305697	0.323347
1640	0.292135	0.16	0.481928	0.233766	0.360656	0.316667	0.160598	0.305697	0.323347
1645	0.150943	0.133333	0.419048	0.212766	0.381818	0.305556	0.112219	0.259582	0.280612
1650	0.197183	0.109091	0.439024	0.2	0.392857	0.3	0.118148	0.267631	0.28922
1655	0.197183	0.109091	0.439024	0.2	0.392857	0.3	0.118148	0.267631	0.28922
1660	0.315789	0.105263	0.49505	0.307692	0.328767	0.344444	0.181649	0.310512	0.325606
1665	0.405063	0.233766	0.47619	0.225806	0.344828	0.344444	0.190815	0.337131	0.348634
1670	0.109091	0.181818	0.428571	0.282051	0.351351	0.294444	0.112717	0.270577	0.289852
1675	0.109091	0.169492	0.40708	0.206897	0.346667	0.277778	0.081391	0.247845	0.268388
1680	0.2	0.107143	0.435644	0.216867	0.314286	0.277778	0.091615	0.254788	0.273348
1685	0.272727	0.135593	0.376238	0.1875	0.342857	0.277778	0.090843	0.262983	0.276383
1690	0.272727	0.135593	0.376238	0.1875	0.342857	0.277778	0.090843	0.262983	0.276383
1695	0.295082	0.135593	0.461538	0.228571	0.363636	0.316667	0.140264	0.296884	0.313836
1700	0.196078	0.105263	0.404255	0.227848	0.329114	0.272222	0.08449	0.252512	0.269384
1705	0.276923	0.145455	0.446281	0.193548	0.280702	0.3	0.115369	0.268582	0.284007
1710	0.276923	0.145455	0.446281	0.193548	0.280702	0.3	0.115369	0.268582	0.284007
1715	0.259259	0.096774	0.348485	0.229508	0.196078	0.25	0.044907	0.226021	0.233418
1720	0.259259	0.096774	0.348485	0.229508	0.196078	0.25	0.044907	0.226021	0.233418
1725	0.136364	0.083333	0.363636	0.278481	0.264706	0.261111	0.060243	0.225304	0.238905
1730	0.136364	0.145455	0.313433	0.228571	0.210526	0.233333	0.018986	0.20687	0.216526
1735	0.356164	0.045455	0.385965	0.205882	0.262295	0.283333	0.097942	0.251152	0.260554
1740	0.356164	0.045455	0.363636	0.225352	0.258065	0.277778	0.092524	0.249734	0.257005
1745	0.366197	0.044444	0.333333	0.219178	0.253968	0.266667	0.078519	0.243424	0.248562
1750	0.346667	0.078431	0.396552	0.20339	0.271186	0.288889	0.103891	0.259245	0.269444
1755	0.351351	0.078431	0.396396	0.242424	0.275862	0.294444	0.114165	0.268893	0.277728
1760	0.351351	0.078431	0.396396	0.242424	0.275862	0.294444	0.114165	0.268893	0.277728
1765	0.185185	0.177778	0.388889	0.309278	0.142857	0.272222	0.090427	0.240797	0.248057
1770	0.185185	0.177778	0.388889	0.309278	0.142857	0.272222	0.090427	0.240797	0.248057
1775	0.230769	0.041667	0.423529	0.330275	0.272727	0.288889	0.123244	0.259794	0.272574
1780	0.230769	0.041667	0.436782	0.333333	0.276923	0.294444	0.129518	0.263895	0.277499
1785	0.229508	0.04	0.417582	0.354167	0.290323	0.294444	0.125639	0.266316	0.278502
1790	0.204082	0.039216	0.380952	0.339286	0.28125	0.277778	0.110309	0.248957	0.26015
1795	0.31746	0	0.444444	0.330275	0.285714	0.305556	0.150672	0.275579	0.287321
1800	0.31746	0	0.444444	0.330275	0.285714	0.305556	0.150672	0.275579	0.287321
1805	0.394366	0	0.431818	0.319149	0.290323	0.316667	0.157728	0.287131	0.29561
1810	0.162162	0.093023	0.335664	0.268293	0.290909	0.266667	0.062999	0.23001	0.241804
1815	0.066667	0.05	0.375	0.352941	0.2	0.277778	0.087454	0.208922	0.222203
1820	0.2	0.044444	0.396226	0.3125	0.222222	0.272222	0.087938	0.235079	0.24653
1825	0.293333	0.095238	0.389831	0.058824	0.417582	0.311111	0.121997	0.250962	0.271429
1830	0.293333	0.095238	0.389831	0.058824	0.417582	0.311111	0.121997	0.250962	0.271429
1835	0.24	0.074074	0.35	0.36	0.44186	0.316667	0.12476	0.293187	0.304282
1840	0.185185	0.088235	0.36036	0.349206	0.34375	0.277778	0.086282	0.265347	0.276606
1845	0.185185	0.088235	0.36036	0.349206	0.34375	0.277778	0.086282	0.265347	0.276606
1850	0.25974	0.098361	0.333333	0.372881	0.41791	0.3	0.12394	0.296445	0.304254
1855	0.25974	0.098361	0.350515	0.37931	0.41791	0.305556	0.130431	0.301167	0.309812
1860	0.170213	0.107143	0.367347	0.268293	0.311688	0.266667	0.076095	0.244937	0.258696
1865	0.148148	0.117647	0.387755	0.268293	0.346667	0.277778	0.091976	0.253702	0.270363
1870	0.078431	0.086957	0.382979	0.322581	0.421053	0.294444	0.117546	0.2584	0.278248
1875	0.08	0.086957	0.4	0.322581	0.421053	0.3	0.124157	0.262118	0.282945
1880	0.078431	0.086957	0.382979	0.322581	0.421053	0.294444	0.117546	0.2584	0.278248
1885	0.078431	0.086957	0.382979	0.322581	0.421053	0.294444	0.117546	0.2584	0.278248
1890	0.078431	0.086957	0.382979	0.322581	0.421053	0.294444	0.117546	0.2584	0.278248
1895	0.078431	0.086957	0.382979	0.322581	0.421053	0.294444	0.117546	0.2584	0.278248
1900	0.27907	0.040816	0.442308	0.32381	0.338983	0.316667	0.151382	0.284997	0.299117
1905	0.27907	0.040816	0.438095	0.321839	0.394737	0.327778	0.15332	0.294911	0.310388
1910	0.27907	0.040816	0.438095	0.289157	0.375	0.316667	0.136676	0.284428	0.300445
1915	0	0	0.438596	0.318182	0.293333	0.277778	0.084032	0.210022	0.234368
1920	0	0	0.45	0.301075	0.246154	0.272222	0.078394	0.199446	0.223748
1925	0.055556	0	0.45	0.307692	0.246154	0.277778	0.085575	0.21188	0.233801
1930	0	0	0.439024	0.333333	0.298507	0.288889	0.098577	0.214173	0.238183
1935	0	0	0.439024	0.333333	0.298507	0.288889	0.098577	0.214173	0.238183
1940	0.04	0	0.367816	0.352941	0.276923	0.244444	0.061459	0.207536	0.224386
1945	0.045455	0	0.421053	0.349515	0.309859	0.277778	0.098909	0.225176	0.246096
1950	0	0	0.390625	0.3	0.214286	0.255556	0.057371	0.180982	0.200806
1955	0	0	0.390625	0.3	0.214286	0.255556	0.057371	0.180982	0.200806
1960	0	0	0.390625	0.3	0.214286	0.255556	0.057371	0.180982	0.200806
1965	0.232558	0.196721	0.47619	0.313253	0.323529	0.333333	0.161285	0.30845	0.323774
1970	0.232558	0.196721	0.513761	0.333333	0.285714	0.344444	0.176348	0.312418	0.328317
1975	0	0.169492	0.484848	0.326923	0.323529	0.316667	0.148815	0.260958	0.285853
1980	0.212121	0.1875	0.525253	0.30303	0.276923	0.322222	0.149921	0.300965	0.319281
1985	0.352941	0.184615	0.549451	0.204082	0.371429	0.355556	0.197445	0.332503	0.352793
1990	0.395604	0.15625	0.466667	0.204082	0.333333	0.333333	0.173026	0.311187	0.324173
1995	0.395604	0.181818	0.5	0.204082	0.333333	0.344444	0.188262	0.322968	0.337565
2000	0.35	0.181818	0.483516	0.204082	0.324324	0.327778	0.159246	0.308748	0.323861

## Sheet: DT
Number of features	Pre-vaccination	ChAdOx1-Onset	MenACWY-Onset	ChAdOx1-7D	MenACWY-7D	ACC	MCC	Macro F1	Weighted F1
5	0.434783	0.307692	0.536585	0.41791	0.467532	0.438889	0.30148	0.432901	0.442712
10	0.618182	0.378378	0.55814	0.344828	0.344828	0.444444	0.301509	0.448871	0.450717
15	0.62069	0.412698	0.688172	0.470588	0.512821	0.55	0.434546	0.540994	0.550591
20	0.52459	0.470588	0.604651	0.548387	0.60241	0.555556	0.442609	0.550125	0.557286
25	0.701754	0.539683	0.629213	0.542857	0.518519	0.583333	0.47768	0.586405	0.58488
30	0.612903	0.484848	0.615385	0.4	0.469136	0.522222	0.398944	0.516454	0.521844
35	0.557377	0.405797	0.531915	0.428571	0.525	0.494444	0.362815	0.489732	0.494097
40	0.580645	0.369231	0.651685	0.42623	0.53012	0.522222	0.399434	0.511582	0.523191
45	0.633333	0.453333	0.595238	0.491228	0.547619	0.544444	0.429622	0.54415	0.547178
50	0.535714	0.358209	0.560976	0.473684	0.43038	0.472222	0.342813	0.471793	0.475436
55	0.5	0.383562	0.522727	0.492754	0.435897	0.466667	0.331608	0.466988	0.468778
60	0.566038	0.373333	0.494845	0.436364	0.55	0.483333	0.34756	0.484116	0.486854
65	0.71875	0.351351	0.522727	0.30303	0.411765	0.461111	0.328671	0.461525	0.460999
70	0.645161	0.424242	0.643678	0.478873	0.540541	0.55	0.438992	0.546499	0.552727
75	0.555556	0.432432	0.618557	0.360656	0.486486	0.5	0.370492	0.490737	0.501218
80	0.566667	0.30137	0.488372	0.3125	0.441558	0.422222	0.276726	0.422093	0.426727
85	0.533333	0.545455	0.645161	0.419355	0.506329	0.538889	0.419547	0.529927	0.539608
90	0.603175	0.376812	0.5	0.339623	0.556962	0.483333	0.348656	0.475314	0.480283
95	0.677966	0.5	0.617021	0.412698	0.444444	0.533333	0.414514	0.530426	0.532023
100	0.642857	0.422535	0.577778	0.307692	0.571429	0.516667	0.390498	0.504458	0.513341
105	0.571429	0.416667	0.629213	0.392857	0.525	0.516667	0.39322	0.507033	0.517807
110	0.655738	0.4	0.525	0.542373	0.575	0.533333	0.419527	0.539622	0.537431
115	0.654545	0.376812	0.6	0.412698	0.53012	0.516667	0.391589	0.514835	0.520736
120	0.5625	0.376812	0.551724	0.380952	0.545455	0.488889	0.360301	0.483489	0.491503
125	0.677419	0.451613	0.632653	0.321429	0.463415	0.522222	0.39647	0.509306	0.516255
130	0.555556	0.378378	0.494382	0.393939	0.467532	0.455556	0.317088	0.457958	0.460114
135	0.571429	0.4	0.518519	0.428571	0.53012	0.488889	0.362054	0.489728	0.492966
140	0.666667	0.426667	0.543478	0.492308	0.513514	0.522222	0.400802	0.528527	0.526556
145	0.561404	0.333333	0.561798	0.451613	0.525	0.488889	0.357829	0.486629	0.493103
150	0.523077	0.394366	0.615385	0.566667	0.493151	0.522222	0.401788	0.518529	0.524031
155	0.610169	0.441176	0.645833	0.545455	0.609756	0.577778	0.46679	0.570478	0.57762
160	0.52459	0.333333	0.577778	0.485714	0.410959	0.472222	0.339847	0.466475	0.471052
165	0.5	0.285714	0.630435	0.349206	0.511628	0.472222	0.334308	0.455397	0.472289
170	0.610169	0.307692	0.659574	0.42623	0.518519	0.516667	0.390573	0.504437	0.516083
175	0.677419	0.444444	0.623656	0.477612	0.506667	0.55	0.435647	0.54596	0.548474
180	0.590164	0.411765	0.588235	0.350877	0.516854	0.5	0.372045	0.491579	0.500374
185	0.523077	0.492754	0.571429	0.448276	0.363636	0.483333	0.351415	0.479834	0.481359
190	0.62069	0.405063	0.585366	0.411765	0.575342	0.516667	0.399923	0.519645	0.526785
195	0.603175	0.264706	0.545455	0.557377	0.55	0.505556	0.379659	0.504142	0.506306
200	0.666667	0.411765	0.55814	0.507463	0.405063	0.505556	0.381112	0.509819	0.505476
205	0.655172	0.242424	0.442105	0.413793	0.481928	0.444444	0.298335	0.447085	0.444177
210	0.518519	0.421053	0.555556	0.46875	0.473684	0.488889	0.358922	0.487512	0.491814
215	0.566038	0.338462	0.537634	0.46875	0.541176	0.494444	0.362069	0.490412	0.495022
220	0.491803	0.323529	0.602151	0.40678	0.582278	0.494444	0.363485	0.481308	0.496204
225	0.459016	0.294118	0.565217	0.25	0.457831	0.422222	0.271775	0.405237	0.421409
230	0.610169	0.507463	0.567901	0.4375	0.58427	0.544444	0.430361	0.541461	0.545626
235	0.571429	0.432432	0.611765	0.42623	0.493506	0.511111	0.389161	0.507072	0.514529
240	0.612903	0.5	0.613636	0.515152	0.552632	0.561111	0.450938	0.558865	0.562375
245	0.491803	0.4	0.571429	0.514286	0.465753	0.494444	0.367424	0.488654	0.493577
250	0.557377	0.467532	0.506024	0.350877	0.634146	0.511111	0.388883	0.503191	0.510566
255	0.508475	0.375	0.586957	0.461538	0.5	0.494444	0.36398	0.486394	0.494744
260	0.666667	0.410256	0.571429	0.305085	0.414634	0.472222	0.339159	0.473614	0.477119
265	0.586207	0.369231	0.547368	0.454545	0.473684	0.488889	0.356957	0.486207	0.488713
270	0.597015	0.405797	0.482759	0.433333	0.519481	0.488889	0.360626	0.487677	0.487184
275	0.724138	0.4	0.528736	0.518519	0.604651	0.55	0.434841	0.555209	0.552205
280	0.625	0.4	0.618557	0.4375	0.485714	0.522222	0.400904	0.513354	0.519091
285	0.542373	0.444444	0.590909	0.516129	0.481013	0.516667	0.393634	0.514974	0.518742
290	0.622951	0.411765	0.608696	0.447761	0.472222	0.516667	0.394787	0.512679	0.51698
295	0.633333	0.347826	0.610526	0.4	0.526316	0.511111	0.384559	0.5036	0.51177
300	0.508475	0.376812	0.505747	0.34375	0.54321	0.461111	0.323787	0.455599	0.464082
305	0.677966	0.43038	0.517647	0.4	0.5	0.5	0.377377	0.505199	0.50385
310	0.677419	0.411765	0.5	0.523077	0.519481	0.522222	0.40164	0.526348	0.520691
315	0.516129	0.322581	0.555556	0.454545	0.525	0.483333	0.351411	0.474762	0.482697
320	0.590164	0.4	0.505747	0.413793	0.582278	0.5	0.373388	0.498397	0.502067
325	0.62069	0.371429	0.506024	0.412698	0.534884	0.488889	0.359542	0.489145	0.490841
330	0.581818	0.298507	0.521739	0.516129	0.547619	0.494444	0.362454	0.493163	0.495453
335	0.567164	0.405797	0.547619	0.433333	0.475	0.488889	0.361283	0.485783	0.489179
340	0.508475	0.465753	0.62069	0.41791	0.513514	0.511111	0.389234	0.505268	0.515997
345	0.580645	0.328767	0.580645	0.357143	0.552632	0.488889	0.357613	0.479966	0.490836
350	0.689655	0.311688	0.475	0.539683	0.560976	0.505556	0.383524	0.5154	0.510007
355	0.741935	0.521739	0.590909	0.5	0.571429	0.583333	0.47834	0.585202	0.582971
360	0.466667	0.4	0.551724	0.366667	0.554217	0.477778	0.344095	0.467855	0.479929
365	0.575758	0.358209	0.5	0.266667	0.506329	0.45	0.3105	0.441392	0.448763
370	0.622951	0.4	0.547619	0.463768	0.507042	0.505556	0.385501	0.508276	0.509475
375	0.612903	0.328767	0.527473	0.557377	0.465753	0.494444	0.366544	0.498455	0.495733
380	0.548387	0.428571	0.619048	0.393443	0.481928	0.5	0.373818	0.494275	0.503909
385	0.428571	0.328767	0.527473	0.428571	0.380952	0.422222	0.271632	0.418867	0.425252
390	0.5	0.34375	0.474227	0.419355	0.444444	0.438889	0.291188	0.436355	0.438529
395	0.7	0.4	0.5	0.413793	0.518519	0.505556	0.375833	0.506462	0.503739
400	0.555556	0.394737	0.541176	0.451613	0.578313	0.505556	0.38027	0.504279	0.510178
405	0.586207	0.483871	0.608696	0.515152	0.609756	0.566667	0.454744	0.560736	0.566839
410	0.415094	0.421053	0.565217	0.4375	0.533333	0.483333	0.351378	0.47444	0.486052
415	0.492754	0.298507	0.454545	0.413793	0.435897	0.422222	0.276326	0.419099	0.421055
420	0.655738	0.388889	0.636364	0.491803	0.435897	0.522222	0.401019	0.521738	0.52436
425	0.607143	0.394366	0.522727	0.433333	0.541176	0.5	0.370967	0.499749	0.502098
430	0.517241	0.257143	0.461538	0.4375	0.415584	0.416667	0.267046	0.417801	0.418567
435	0.518519	0.450704	0.517647	0.40625	0.465116	0.472222	0.337446	0.471647	0.474983
440	0.507937	0.492754	0.528736	0.444444	0.435897	0.483333	0.352883	0.481954	0.483593
445	0.631579	0.444444	0.484211	0.4	0.478873	0.483333	0.351537	0.487821	0.485412
450	0.516129	0.4	0.511628	0.344828	0.481013	0.455556	0.31804	0.450719	0.457114
455	0.491228	0.384615	0.568182	0.42623	0.342105	0.444444	0.303906	0.442472	0.446976
460	0.655738	0.338462	0.516854	0.41791	0.512821	0.488889	0.35921	0.488357	0.489115
465	0.6	0.411765	0.494382	0.42623	0.439024	0.472222	0.336429	0.47428	0.472284
470	0.610169	0.426667	0.527473	0.333333	0.54321	0.494444	0.363948	0.48817	0.493543
475	0.586207	0.485714	0.547619	0.315789	0.593407	0.516667	0.393159	0.505747	0.514278
480	0.625	0.361111	0.527473	0.366667	0.410959	0.461111	0.324747	0.458242	0.459346
485	0.576271	0.41791	0.516854	0.507042	0.567568	0.516667	0.395845	0.517129	0.518203
490	0.595745	0.363636	0.52381	0.338028	0.54321	0.466667	0.333674	0.472886	0.479489
495	0.566667	0.32	0.493827	0.461538	0.481013	0.461111	0.327927	0.464609	0.465394
500	0.576271	0.435897	0.487179	0.371429	0.48	0.466667	0.338816	0.470155	0.471204
505	0.6	0.27027	0.534884	0.285714	0.47619	0.438889	0.295455	0.433412	0.441965
510	0.701754	0.4	0.517647	0.470588	0.5	0.511111	0.388293	0.517998	0.513877
515	0.576271	0.225352	0.505495	0.483871	0.38961	0.433333	0.287957	0.43612	0.435538
520	0.62069	0.411765	0.55914	0.433333	0.518519	0.511111	0.38375	0.508689	0.511817
525	0.607143	0.447761	0.564706	0.454545	0.418605	0.494444	0.365701	0.498552	0.498464
530	0.654545	0.338462	0.494382	0.366667	0.505495	0.472222	0.334506	0.47191	0.472846
535	0.5	0.305556	0.44186	0.485714	0.605263	0.466667	0.333386	0.467679	0.470767
540	0.644068	0.4375	0.581395	0.521739	0.536585	0.544444	0.429666	0.544258	0.544962
545	0.444444	0.382353	0.517647	0.483871	0.505495	0.472222	0.336468	0.466762	0.472652
550	0.558824	0.360656	0.556701	0.428571	0.487179	0.488889	0.356745	0.478386	0.483911
555	0.47619	0.382353	0.482759	0.363636	0.505747	0.45	0.30854	0.442137	0.448675
560	0.606061	0.222222	0.47619	0.461538	0.463415	0.45	0.312288	0.445885	0.445201
565	0.472727	0.472222	0.586957	0.53125	0.441558	0.505556	0.378477	0.500943	0.505115
570	0.5	0.352941	0.577778	0.440678	0.481928	0.477778	0.342652	0.470665	0.479344
575	0.62963	0.410959	0.644444	0.466667	0.578313	0.55	0.433641	0.546003	0.554559
580	0.714286	0.405797	0.610526	0.47619	0.493506	0.538889	0.419227	0.540061	0.540666
585	0.523077	0.337662	0.549451	0.264151	0.405405	0.427778	0.282801	0.415949	0.426013
590	0.566667	0.382353	0.560976	0.411765	0.390244	0.461111	0.326713	0.462401	0.465388
595	0.491228	0.375	0.602151	0.42623	0.517647	0.494444	0.361989	0.482451	0.494067
600	0.62069	0.441176	0.525253	0.375	0.478873	0.488889	0.357046	0.488198	0.489608
605	0.596491	0.421053	0.611765	0.405797	0.438356	0.494444	0.37005	0.494692	0.500514
610	0.523077	0.42623	0.551724	0.491228	0.555556	0.516667	0.39294	0.509563	0.514891
615	0.459016	0.322581	0.488889	0.38806	0.375	0.411111	0.26051	0.406709	0.41084
620	0.392857	0.388889	0.543478	0.276923	0.48	0.427778	0.281231	0.416429	0.431985
625	0.59375	0.451613	0.606742	0.523077	0.5	0.538889	0.421911	0.535036	0.537951
630	0.509091	0.388889	0.510638	0.466667	0.43038	0.461111	0.320748	0.461133	0.462459
635	0.596491	0.432432	0.55814	0.5	0.506329	0.516667	0.394766	0.518678	0.519781
640	0.48	0.354839	0.610526	0.470588	0.541176	0.505556	0.376183	0.491426	0.503502
645	0.618182	0.358974	0.62069	0.392857	0.428571	0.483333	0.351115	0.483855	0.490572
650	0.634921	0.461538	0.552632	0.542373	0.595238	0.555556	0.449034	0.55734	0.557184
655	0.654545	0.411765	0.526316	0.296296	0.5	0.483333	0.346374	0.477784	0.481643
660	0.580645	0.328767	0.637363	0.387097	0.416667	0.477778	0.345989	0.470108	0.479668
665	0.508475	0.444444	0.554217	0.492754	0.467532	0.494444	0.369575	0.493484	0.496734
670	0.481481	0.307692	0.431818	0.363636	0.482759	0.416667	0.265924	0.413477	0.417303
675	0.607143	0.338462	0.55914	0.46875	0.439024	0.483333	0.348737	0.482504	0.483991
680	0.646154	0.322581	0.55914	0.4	0.5	0.494444	0.364082	0.485575	0.489796
685	0.580645	0.276923	0.531915	0.363636	0.520548	0.461111	0.32373	0.454733	0.462382
690	0.642857	0.342857	0.577778	0.491803	0.506024	0.511111	0.384493	0.512264	0.514521
695	0.618182	0.384615	0.531646	0.328358	0.444444	0.455556	0.321761	0.461449	0.464888
700	0.677966	0.361111	0.528736	0.42623	0.54321	0.505556	0.37955	0.50745	0.50826
705	0.610169	0.394366	0.505747	0.42623	0.463415	0.477778	0.344313	0.479985	0.479256
710	0.730159	0.382353	0.505495	0.448276	0.525	0.516667	0.392243	0.518256	0.514021
715	0.555556	0.383562	0.597701	0.434783	0.415584	0.477778	0.346398	0.477437	0.483017
720	0.65625	0.463768	0.567901	0.53125	0.463415	0.533333	0.418031	0.536517	0.533136
725	0.491228	0.351351	0.53012	0.457143	0.526316	0.472222	0.342099	0.471232	0.478051
730	0.608696	0.354839	0.645161	0.338983	0.467532	0.5	0.37267	0.483042	0.494571
735	0.736842	0.410256	0.5	0.393939	0.450704	0.488889	0.362144	0.498348	0.4928
740	0.52459	0.405405	0.554217	0.380952	0.556962	0.488889	0.361582	0.484425	0.493909
745	0.508475	0.4	0.593407	0.37931	0.463415	0.477778	0.342346	0.468921	0.478973
750	0.698413	0.262295	0.618557	0.40678	0.5	0.511111	0.38344	0.497209	0.503807
755	0.557377	0.328767	0.658537	0.419355	0.512195	0.5	0.375191	0.495246	0.508584
760	0.52459	0.394366	0.62069	0.41791	0.513514	0.5	0.375337	0.494214	0.505505
765	0.655172	0.380952	0.533333	0.507463	0.463415	0.505556	0.378577	0.508067	0.504789
770	0.677419	0.405797	0.571429	0.5625	0.641975	0.572222	0.465236	0.571824	0.57272
775	0.612903	0.358209	0.55914	0.459016	0.493506	0.5	0.371265	0.496555	0.499327
780	0.580645	0.470588	0.625	0.328767	0.415584	0.483333	0.358265	0.484117	0.492473
785	0.466667	0.3125	0.590909	0.277778	0.447368	0.427778	0.284184	0.419044	0.434967
790	0.566038	0.40678	0.568421	0.438356	0.5	0.5	0.37147	0.495919	0.501141
795	0.581818	0.41791	0.631579	0.477612	0.473684	0.522222	0.398948	0.516521	0.522763
800	0.474576	0.314286	0.52381	0.342857	0.467532	0.427778	0.285339	0.424612	0.434487
805	0.645161	0.338462	0.533333	0.430769	0.461538	0.483333	0.351644	0.481853	0.482176
810	0.392857	0.441176	0.541667	0.245614	0.481928	0.438889	0.290718	0.420648	0.436319
815	0.655172	0.5	0.606742	0.474576	0.536585	0.555556	0.441243	0.554615	0.556967
820	0.566038	0.342105	0.595238	0.46875	0.578313	0.511111	0.387961	0.510089	0.519189
825	0.62963	0.387097	0.583333	0.542857	0.435897	0.516667	0.391774	0.515763	0.514487
830	0.580645	0.369231	0.568182	0.38806	0.410256	0.466667	0.331848	0.463275	0.467723
835	0.566667	0.450704	0.577778	0.431373	0.522727	0.516667	0.391162	0.50985	0.515751
840	0.656716	0.4	0.659091	0.508475	0.444444	0.538889	0.422025	0.533745	0.537214
845	0.647059	0.447761	0.575	0.413793	0.597701	0.544444	0.432178	0.536263	0.541585
850	0.677966	0.264706	0.58427	0.433333	0.595238	0.516667	0.39182	0.511103	0.518121
855	0.482759	0.4	0.505495	0.346667	0.394366	0.427778	0.284885	0.425857	0.430707
860	0.566667	0.457143	0.595745	0.459016	0.48	0.516667	0.392307	0.511714	0.516497
865	0.584615	0.492754	0.650602	0.369231	0.538462	0.533333	0.418199	0.527133	0.538594
870	0.464286	0.432432	0.551724	0.310345	0.470588	0.455556	0.315482	0.445875	0.457056
875	0.47619	0.338028	0.516854	0.407407	0.385542	0.427778	0.280442	0.424804	0.429367
880	0.69697	0.372881	0.58427	0.509804	0.547368	0.55	0.434907	0.542259	0.542856
885	0.561404	0.440678	0.612245	0.413793	0.431818	0.5	0.367115	0.491988	0.498427
890	0.518519	0.358974	0.505747	0.415094	0.568182	0.477778	0.343424	0.473303	0.480009
895	0.516129	0.268657	0.488372	0.47619	0.487805	0.45	0.3103	0.447431	0.450403
900	0.576271	0.5	0.609756	0.344828	0.606742	0.538889	0.422623	0.527519	0.539398
905	0.612245	0.338462	0.477273	0.387097	0.520833	0.466667	0.327625	0.467182	0.468462
910	0.535714	0.444444	0.571429	0.520548	0.533333	0.522222	0.405279	0.521094	0.525237
915	0.571429	0.3125	0.533333	0.246154	0.517647	0.444444	0.300467	0.436213	0.447549
920	0.571429	0.412698	0.623656	0.484848	0.560976	0.538889	0.419175	0.530721	0.539154
925	0.644068	0.361111	0.561798	0.385965	0.481928	0.488889	0.357068	0.486974	0.490762
930	0.707692	0.388889	0.60241	0.310345	0.439024	0.494444	0.367987	0.489672	0.494333
935	0.62069	0.430769	0.516854	0.382353	0.6	0.511111	0.386514	0.510133	0.514323
940	0.517241	0.441176	0.488889	0.433333	0.428571	0.461111	0.321301	0.461842	0.461711
945	0.474576	0.363636	0.565217	0.40678	0.452381	0.461111	0.3205	0.452518	0.46155
950	0.606061	0.393443	0.580645	0.290909	0.470588	0.483333	0.349152	0.468329	0.477062
955	0.644068	0.351351	0.545455	0.515152	0.410959	0.488889	0.361103	0.493397	0.490071
960	0.586207	0.276923	0.55	0.4	0.413043	0.444444	0.304523	0.445235	0.449574
965	0.588235	0.422535	0.615385	0.507937	0.65	0.561111	0.455885	0.556818	0.565631
970	0.612903	0.338028	0.577778	0.271186	0.512821	0.472222	0.337206	0.462543	0.473588
975	0.561404	0.412698	0.623656	0.338028	0.421053	0.477778	0.344571	0.471368	0.481198
980	0.575758	0.375	0.577778	0.357143	0.47619	0.483333	0.350358	0.472374	0.480365
985	0.6	0.298507	0.5	0.349206	0.394737	0.433333	0.293447	0.42849	0.430062
990	0.610169	0.354839	0.618557	0.424242	0.473684	0.505556	0.377567	0.496298	0.503473
995	0.575758	0.356164	0.511628	0.393443	0.513514	0.472222	0.341135	0.470101	0.47419
1000	0.59375	0.470588	0.602151	0.25	0.506329	0.5	0.37086	0.484564	0.49616
1005	0.612903	0.373333	0.488372	0.42623	0.421053	0.461111	0.32605	0.464378	0.461654
1010	0.491228	0.4	0.506024	0.5	0.55814	0.494444	0.36657	0.491078	0.495069
1015	0.59375	0.485714	0.539326	0.45614	0.475	0.511111	0.386269	0.509986	0.509749
1020	0.62069	0.416667	0.613636	0.52459	0.493827	0.533333	0.41398	0.533882	0.536531
1025	0.491803	0.25	0.551724	0.38806	0.469136	0.438889	0.296512	0.430145	0.440665
1030	0.597015	0.430769	0.555556	0.507937	0.426667	0.505556	0.381111	0.503589	0.502063
1035	0.615385	0.346667	0.575	0.492308	0.48	0.5	0.379246	0.501872	0.504224
1040	0.622951	0.450704	0.536585	0.3125	0.536585	0.494444	0.368266	0.491865	0.497407
1045	0.586207	0.324324	0.574713	0.333333	0.518519	0.472222	0.337596	0.467419	0.47763
1050	0.466667	0.434783	0.581395	0.375	0.518519	0.483333	0.352309	0.475273	0.487311
1055	0.507937	0.363636	0.541667	0.372881	0.394737	0.444444	0.300459	0.436172	0.441995
1060	0.59375	0.472222	0.636364	0.5	0.444444	0.533333	0.417575	0.529356	0.532963
1065	0.440678	0.324324	0.528736	0.349206	0.363636	0.405556	0.255116	0.401316	0.409546
1070	0.655738	0.305556	0.483516	0.385965	0.405063	0.444444	0.301365	0.447168	0.444509
1075	0.5	0.327869	0.549451	0.31746	0.444444	0.438889	0.294795	0.427845	0.438277
1080	0.459016	0.347826	0.551724	0.393443	0.463415	0.45	0.309524	0.443085	0.452911
1085	0.634921	0.329114	0.5	0.392857	0.513514	0.472222	0.340174	0.474081	0.475629
1090	0.633333	0.4	0.590909	0.37037	0.545455	0.516667	0.39178	0.508013	0.515634
1095	0.654545	0.298507	0.561798	0.363636	0.481928	0.472222	0.336341	0.472083	0.477251
1100	0.472727	0.422535	0.634146	0.444444	0.494382	0.5	0.373534	0.493647	0.505892
1105	0.6	0.432432	0.517647	0.338983	0.414634	0.461111	0.324488	0.460739	0.462051
1110	0.47619	0.333333	0.578313	0.375	0.571429	0.477778	0.346569	0.466853	0.481493
1115	0.553846	0.352941	0.511628	0.521739	0.444444	0.477778	0.349409	0.47692	0.475719
1120	0.5	0.388889	0.597938	0.424242	0.405797	0.472222	0.33764	0.463373	0.471119
1125	0.622951	0.32	0.5	0.4	0.35443	0.433333	0.293672	0.439476	0.436985
1130	0.677966	0.38806	0.632653	0.448276	0.435897	0.522222	0.39688	0.51657	0.519565
1135	0.645161	0.47619	0.526316	0.483871	0.512821	0.527778	0.405495	0.528872	0.526125
1140	0.47619	0.523077	0.590909	0.444444	0.444444	0.5	0.372639	0.495813	0.502219
1145	0.434783	0.394366	0.506329	0.280702	0.547619	0.444444	0.30754	0.43276	0.446076
1150	0.633333	0.422535	0.551724	0.350877	0.517647	0.5	0.37164	0.495223	0.499951
1155	0.490566	0.393939	0.5625	0.558824	0.545455	0.516667	0.391466	0.510257	0.515513
1160	0.586207	0.537313	0.555556	0.484848	0.405063	0.511111	0.385988	0.513798	0.511086
1165	0.42623	0.388889	0.581395	0.430769	0.447368	0.461111	0.326083	0.45493	0.465471
1170	0.575758	0.457143	0.637363	0.380952	0.457143	0.511111	0.38927	0.501672	0.510612
1175	0.566667	0.477612	0.613636	0.344828	0.436782	0.494444	0.363785	0.487905	0.496046
1180	0.610169	0.411765	0.586957	0.561404	0.5	0.533333	0.411552	0.534059	0.534512
1185	0.542373	0.38806	0.568421	0.393443	0.461538	0.477778	0.341895	0.470767	0.47765
1190	0.698413	0.515152	0.545455	0.566667	0.457831	0.55	0.434882	0.556703	0.548119
1195	0.539683	0.4	0.55814	0.350877	0.379747	0.45	0.311158	0.445689	0.450996
1200	0.6	0.369231	0.590909	0.4	0.463415	0.488889	0.358276	0.484711	0.490874
1205	0.548387	0.405797	0.539326	0.46875	0.473684	0.488889	0.359498	0.487189	0.489591
1210	0.6	0.305085	0.494624	0.40678	0.47191	0.461111	0.319763	0.45568	0.457038
1215	0.571429	0.392857	0.645161	0.349206	0.517647	0.511111	0.384712	0.49526	0.508656
1220	0.5	0.434783	0.627907	0.363636	0.531646	0.5	0.373999	0.491594	0.505922
1225	0.571429	0.333333	0.543478	0.433333	0.459459	0.466667	0.330683	0.468207	0.47196
1230	0.482759	0.394366	0.613636	0.366667	0.626506	0.511111	0.385462	0.496787	0.514121
1235	0.566667	0.366667	0.5625	0.450704	0.493151	0.494444	0.366001	0.487938	0.49284
1240	0.6	0.428571	0.482759	0.344828	0.470588	0.466667	0.329613	0.465349	0.465953
1245	0.542373	0.289855	0.541176	0.394366	0.552632	0.466667	0.334189	0.46408	0.473434
1250	0.557377	0.463768	0.643678	0.387097	0.469136	0.511111	0.386683	0.504211	0.51427
1255	0.459016	0.266667	0.58427	0.393443	0.449438	0.444444	0.300558	0.430567	0.443347
1260	0.590164	0.441558	0.564706	0.3125	0.410959	0.466667	0.334862	0.463977	0.469176
1265	0.474576	0.314286	0.487805	0.369231	0.404762	0.411111	0.262891	0.410132	0.415184
1270	0.413793	0.454545	0.510204	0.412698	0.426667	0.45	0.30676	0.443582	0.449188
1275	0.466667	0.293333	0.461538	0.264706	0.424242	0.383333	0.229873	0.382097	0.390226
1280	0.553846	0.333333	0.644444	0.25	0.415584	0.455556	0.31694	0.439442	0.454941
1285	0.575758	0.523077	0.597701	0.459016	0.493827	0.533333	0.415365	0.529876	0.53371
1290	0.533333	0.416667	0.536585	0.459016	0.494118	0.488889	0.360363	0.487944	0.491475
1295	0.677966	0.307692	0.55914	0.45614	0.465116	0.494444	0.361776	0.493211	0.493602
1300	0.567164	0.342857	0.451613	0.474576	0.338028	0.433333	0.290022	0.434848	0.428246
1305	0.596491	0.368421	0.516854	0.275862	0.45	0.444444	0.301919	0.441526	0.447079
1310	0.59375	0.30137	0.551724	0.333333	0.526316	0.466667	0.332624	0.461299	0.470411
1315	0.516129	0.405797	0.5	0.369231	0.416667	0.444444	0.303746	0.441565	0.444552
1320	0.566667	0.277778	0.439024	0.333333	0.5	0.422222	0.278146	0.42336	0.426301
1325	0.603175	0.307692	0.52381	0.40625	0.47619	0.466667	0.332106	0.463423	0.466535
1330	0.65625	0.314286	0.613636	0.385965	0.592593	0.522222	0.400459	0.512546	0.522882
1335	0.575758	0.358209	0.517647	0.412698	0.405063	0.455556	0.31917	0.453875	0.454643
1340	0.539683	0.318841	0.577778	0.372881	0.481013	0.466667	0.33002	0.458039	0.467978
1345	0.566667	0.419355	0.571429	0.369231	0.463415	0.483333	0.350144	0.478019	0.484478
1350	0.576271	0.434783	0.571429	0.360656	0.425	0.477778	0.342946	0.473628	0.478675
1355	0.622951	0.4	0.588235	0.434783	0.5	0.511111	0.38882	0.509194	0.513645
1360	0.625	0.430769	0.666667	0.42623	0.441558	0.527778	0.406585	0.518045	0.525358
1365	0.537313	0.412698	0.666667	0.360656	0.536585	0.516667	0.394494	0.502784	0.518634
1370	0.7	0.393443	0.473118	0.349206	0.385542	0.455556	0.313943	0.460262	0.454464
1375	0.548387	0.383562	0.54321	0.349206	0.54321	0.477778	0.348235	0.473515	0.482441
1380	0.533333	0.440678	0.527473	0.451613	0.386364	0.466667	0.327964	0.467892	0.46772
1385	0.518519	0.382353	0.571429	0.323529	0.43038	0.45	0.30868	0.445242	0.454796
1390	0.537313	0.459016	0.571429	0.440678	0.463415	0.5	0.371833	0.49437	0.498928
1395	0.575758	0.483871	0.597701	0.557377	0.452381	0.533333	0.414964	0.533418	0.533476
1400	0.596491	0.328358	0.58427	0.47619	0.5	0.5	0.370894	0.497062	0.502114
1405	0.590164	0.363636	0.574713	0.349206	0.385542	0.455556	0.316459	0.452652	0.457831
1410	0.567164	0.354839	0.518519	0.349206	0.413793	0.444444	0.305907	0.440704	0.444275
1415	0.603175	0.411765	0.528736	0.363636	0.482759	0.483333	0.350598	0.478014	0.481295
1420	0.566667	0.347826	0.581395	0.349206	0.487805	0.472222	0.338005	0.46658	0.476185
1425	0.5	0.432432	0.545455	0.285714	0.512195	0.466667	0.329961	0.455159	0.466545
1430	0.610169	0.363636	0.631579	0.461538	0.56	0.533333	0.41322	0.525385	0.534363
1435	0.586207	0.394366	0.615385	0.30303	0.513514	0.488889	0.359173	0.4825	0.494901
1440	0.65625	0.333333	0.611765	0.515152	0.506329	0.527778	0.409914	0.524566	0.527768
1445	0.745763	0.514286	0.619048	0.354839	0.517647	0.55	0.436115	0.550316	0.553125
1450	0.634921	0.430769	0.589474	0.517241	0.481013	0.533333	0.412085	0.530684	0.530956
1455	0.69697	0.382353	0.613636	0.484848	0.527778	0.544444	0.431989	0.541117	0.543639
1460	0.633333	0.428571	0.413793	0.262295	0.439024	0.433333	0.288461	0.435403	0.43237
1465	0.45614	0.382353	0.595238	0.328358	0.428571	0.444444	0.303823	0.438132	0.451356
1470	0.59375	0.4	0.568182	0.4	0.361446	0.466667	0.330188	0.464676	0.466348
1475	0.571429	0.323529	0.5	0.393939	0.512195	0.461111	0.323075	0.460218	0.464256
1480	0.490566	0.388889	0.586957	0.459016	0.487805	0.488889	0.355874	0.482647	0.491207
1485	0.5	0.379747	0.560976	0.307692	0.461538	0.444444	0.306792	0.441991	0.453063
1490	0.590164	0.305556	0.593407	0.339623	0.53012	0.483333	0.349472	0.471774	0.483399
1495	0.561404	0.41791	0.6	0.450704	0.48	0.505556	0.380962	0.502004	0.508183
1500	0.548387	0.3125	0.597701	0.412698	0.5	0.483333	0.351396	0.474257	0.484381
1505	0.45614	0.477612	0.511111	0.393939	0.475	0.466667	0.329721	0.462761	0.468359
1510	0.707692	0.369231	0.627907	0.444444	0.469136	0.527778	0.40881	0.523682	0.526596
1515	0.52459	0.422535	0.642857	0.46875	0.5	0.516667	0.395613	0.511747	0.521853
1520	0.645161	0.567164	0.606742	0.529412	0.459459	0.561111	0.451475	0.561588	0.55924
1525	0.491803	0.4375	0.591837	0.47619	0.567568	0.522222	0.398667	0.51298	0.522623
1530	0.596491	0.225352	0.45977	0.40625	0.469136	0.427778	0.281732	0.4314	0.432034
1535	0.482759	0.301887	0.593407	0.32	0.481928	0.45	0.310643	0.435996	0.451175
1540	0.542373	0.31746	0.645161	0.52459	0.52381	0.522222	0.397437	0.510679	0.520786
1545	0.507937	0.432432	0.589744	0.333333	0.455696	0.466667	0.337048	0.463828	0.474455
1550	0.571429	0.405797	0.494118	0.38806	0.481928	0.466667	0.331443	0.468266	0.469928
1555	0.517241	0.294118	0.466667	0.483871	0.560976	0.466667	0.328877	0.464574	0.46753
1560	0.48	0.333333	0.553191	0.419355	0.414634	0.444444	0.298962	0.440103	0.447226
1565	0.633333	0.352941	0.565217	0.47619	0.493506	0.505556	0.378565	0.504238	0.506102
1570	0.5625	0.4	0.568421	0.448276	0.438356	0.488889	0.358002	0.483511	0.48694
1575	0.53125	0.376812	0.597938	0.5	0.454545	0.5	0.374508	0.492109	0.497669
1580	0.483871	0.369231	0.645833	0.380952	0.540541	0.5	0.371332	0.484086	0.500899
1585	0.586207	0.428571	0.6	0.47619	0.455696	0.511111	0.385683	0.509333	0.512845
1590	0.451613	0.369231	0.6	0.433333	0.457831	0.472222	0.33599	0.462402	0.473625
1595	0.535211	0.4	0.6	0.321429	0.384615	0.455556	0.323156	0.448251	0.457407
1600	0.655738	0.394366	0.568182	0.338983	0.419753	0.477778	0.344184	0.475404	0.478413
1605	0.740741	0.435897	0.516854	0.40678	0.4	0.488889	0.35814	0.500054	0.49312
1610	0.412698	0.461538	0.47191	0.447761	0.315789	0.422222	0.276242	0.42194	0.420883
1615	0.557377	0.394366	0.522727	0.459016	0.455696	0.477778	0.344799	0.477837	0.47889
1620	0.566667	0.492308	0.58427	0.466667	0.55814	0.538889	0.41964	0.53361	0.539022
1625	0.633333	0.378378	0.539326	0.380952	0.432432	0.472222	0.339095	0.472884	0.474221
1630	0.655172	0.493506	0.539326	0.430769	0.394366	0.5	0.375501	0.502628	0.498478
1635	0.622951	0.262295	0.565657	0.380952	0.473684	0.472222	0.334765	0.461108	0.467538
1640	0.615385	0.347826	0.571429	0.295082	0.378378	0.45	0.310552	0.44162	0.447486
1645	0.529412	0.424242	0.539326	0.338983	0.435897	0.461111	0.324648	0.453572	0.459681
1650	0.615385	0.30303	0.581395	0.382353	0.373333	0.455556	0.320319	0.451099	0.455272
1655	0.584615	0.430769	0.533333	0.372881	0.37037	0.461111	0.322868	0.458394	0.458931
1660	0.529412	0.410959	0.609756	0.436364	0.463415	0.494444	0.369177	0.489981	0.498134
1665	0.551724	0.366197	0.581395	0.459016	0.428571	0.477778	0.34428	0.477381	0.481956
1670	0.557377	0.328358	0.549451	0.380952	0.564103	0.483333	0.350834	0.476048	0.485448
1675	0.535714	0.493151	0.494382	0.4375	0.435897	0.477778	0.344566	0.479329	0.478014
1680	0.561404	0.38806	0.568421	0.47619	0.358974	0.472222	0.33489	0.47061	0.471145
1685	0.528302	0.338462	0.421053	0.4	0.414634	0.416667	0.263741	0.42049	0.418219
1690	0.526316	0.453333	0.561798	0.4375	0.48	0.494444	0.366683	0.491789	0.496848
1695	0.655738	0.382353	0.589474	0.37037	0.439024	0.494444	0.362006	0.487392	0.491391
1700	0.576271	0.229508	0.537634	0.41791	0.45	0.45	0.308037	0.442265	0.447454
1705	0.553846	0.394737	0.541176	0.350877	0.467532	0.466667	0.333619	0.461634	0.467879
1710	0.533333	0.324324	0.551724	0.491803	0.461538	0.472222	0.338628	0.472545	0.476542
1715	0.666667	0.328358	0.465116	0.358209	0.457831	0.45	0.310027	0.455236	0.453039
1720	0.625	0.388889	0.581395	0.385965	0.469136	0.494444	0.366523	0.490077	0.494986
1725	0.644068	0.258065	0.533333	0.382353	0.37037	0.438889	0.295145	0.437638	0.438425
1730	0.566667	0.25	0.578313	0.4	0.525	0.466667	0.333349	0.463996	0.474384
1735	0.516129	0.333333	0.597938	0.4	0.4	0.461111	0.321349	0.44948	0.458171
1740	0.526316	0.358209	0.482759	0.447761	0.512195	0.466667	0.330745	0.465448	0.467814
1745	0.655172	0.421053	0.488372	0.490566	0.574713	0.522222	0.400243	0.525975	0.522936
1750	0.557377	0.42623	0.577778	0.333333	0.487805	0.483333	0.350893	0.476505	0.485473
1755	0.508475	0.323529	0.545455	0.424242	0.35443	0.433333	0.289131	0.431226	0.435097
1760	0.508475	0.262295	0.52	0.419355	0.487179	0.45	0.305428	0.439461	0.446647
1765	0.615385	0.428571	0.612245	0.483871	0.487179	0.527778	0.403925	0.52545	0.529194
1770	0.515152	0.38806	0.539326	0.393443	0.467532	0.466667	0.331628	0.460702	0.467032
1775	0.636364	0.47619	0.551724	0.4	0.52381	0.522222	0.40084	0.517618	0.519867
1780	0.53125	0.419355	0.533333	0.375	0.5	0.477778	0.34447	0.471788	0.47812
1785	0.612903	0.289855	0.488372	0.387097	0.493827	0.455556	0.317442	0.454411	0.456404
1790	0.566667	0.352941	0.571429	0.380952	0.487179	0.477778	0.343729	0.471834	0.479669
1795	0.557377	0.327869	0.57732	0.523077	0.447368	0.494444	0.363704	0.486602	0.489734
1800	0.59375	0.419355	0.539326	0.566667	0.517647	0.527778	0.406504	0.527349	0.525718
1805	0.610169	0.4375	0.545455	0.459016	0.431818	0.494444	0.363767	0.496792	0.495799
1810	0.548387	0.491803	0.583333	0.47619	0.435897	0.511111	0.384397	0.507122	0.509483
1815	0.542373	0.352941	0.593407	0.26087	0.410959	0.438889	0.297044	0.43211	0.444119
1820	0.561404	0.454545	0.533333	0.38806	0.475	0.483333	0.35086	0.482468	0.485912
1825	0.580645	0.349206	0.580645	0.38806	0.346667	0.455556	0.316696	0.449045	0.452822
1830	0.566667	0.363636	0.541667	0.40625	0.405405	0.461111	0.322124	0.456725	0.459449
1835	0.566667	0.4	0.545455	0.4	0.493506	0.483333	0.352567	0.481126	0.48613
1840	0.542857	0.233333	0.473118	0.433333	0.441558	0.433333	0.28903	0.42484	0.426574
1845	0.444444	0.318841	0.531915	0.405797	0.351351	0.416667	0.267043	0.41047	0.416611
1850	0.584615	0.451613	0.55814	0.555556	0.533333	0.538889	0.426082	0.536651	0.536794
1855	0.603175	0.37931	0.629213	0.416667	0.461538	0.505556	0.382009	0.497981	0.505586
1860	0.545455	0.37931	0.555556	0.421053	0.404494	0.466667	0.328999	0.461173	0.464791
1865	0.407407	0.294118	0.526316	0.483871	0.37037	0.422222	0.270711	0.416416	0.421994
1870	0.533333	0.361111	0.47619	0.262295	0.433735	0.416667	0.268835	0.413333	0.418979
1875	0.482759	0.438356	0.53012	0.411765	0.461538	0.466667	0.334176	0.464908	0.470319
1880	0.59375	0.273973	0.511111	0.539683	0.371429	0.455556	0.319567	0.457989	0.453895
1885	0.558824	0.416667	0.463415	0.363636	0.433735	0.45	0.312889	0.447255	0.446826
1890	0.5	0.298507	0.55914	0.444444	0.547945	0.477778	0.345017	0.470007	0.480163
1895	0.533333	0.338462	0.456522	0.491803	0.414634	0.444444	0.300187	0.446951	0.443592
1900	0.580645	0.410959	0.527473	0.419355	0.416667	0.472222	0.338994	0.47102	0.47142
1905	0.433333	0.411765	0.516129	0.38806	0.388889	0.433333	0.289341	0.427635	0.433329
1910	0.444444	0.413793	0.568421	0.394366	0.414634	0.455556	0.314403	0.447132	0.45606
1915	0.596491	0.358209	0.488889	0.347826	0.311688	0.416667	0.268058	0.420621	0.418394
1920	0.576271	0.430769	0.543478	0.571429	0.469136	0.516667	0.391471	0.518217	0.515823
1925	0.517241	0.338028	0.422222	0.413793	0.433735	0.422222	0.272462	0.425004	0.423313
1930	0.440678	0.289855	0.57732	0.262295	0.405405	0.411111	0.258269	0.395111	0.410941
1935	0.47619	0.571429	0.578313	0.428571	0.395062	0.488889	0.362213	0.489913	0.4939
1940	0.542373	0.342857	0.588235	0.366667	0.395349	0.45	0.309397	0.447096	0.454997
1945	0.590164	0.285714	0.494118	0.393939	0.333333	0.416667	0.270195	0.419454	0.418065
1950	0.42623	0.492754	0.525	0.441176	0.414634	0.461111	0.327942	0.459959	0.464066
1955	0.625	0.393939	0.543478	0.412698	0.346667	0.466667	0.330784	0.464357	0.462571
1960	0.491803	0.378378	0.561798	0.285714	0.356164	0.422222	0.276633	0.414772	0.424041
1965	0.551724	0.432432	0.564103	0.342857	0.375	0.45	0.315876	0.453223	0.458021
1970	0.586207	0.38961	0.560976	0.470588	0.4	0.477778	0.349976	0.481476	0.481892
1975	0.551724	0.363636	0.516854	0.360656	0.55814	0.477778	0.342451	0.470202	0.477753
1980	0.571429	0.430769	0.565217	0.307692	0.454545	0.477778	0.341372	0.465931	0.47344
1985	0.576271	0.338028	0.451613	0.375	0.356164	0.416667	0.267574	0.419415	0.416363
1990	0.52459	0.264706	0.52381	0.40625	0.457831	0.438889	0.29708	0.435437	0.441811
1995	0.603175	0.42623	0.597938	0.266667	0.481013	0.488889	0.355662	0.475004	0.485457
2000	0.603175	0.280702	0.531915	0.387097	0.52381	0.477778	0.342138	0.46534	0.471357

## Sheet: SVM
Number of features	Pre-vaccination	ChAdOx1-Onset	MenACWY-Onset	ChAdOx1-7D	MenACWY-7D	ACC	MCC	Macro F1	Weighted F1
5	0.54321	0.434783	0.607595	0.37931	0.356164	0.472222	0.349205	0.464212	0.470222
10	0.538462	0.361111	0.473684	0.327869	0.60274	0.466667	0.343139	0.460773	0.468576
15	0.648649	0.463768	0.626506	0.385965	0.597403	0.555556	0.448268	0.544458	0.553519
20	0.65625	0.507463	0.564103	0.4375	0.62069	0.561111	0.453893	0.557201	0.560353
25	0.617647	0.478873	0.578313	0.580645	0.578947	0.566667	0.461047	0.566885	0.566953
30	0.71875	0.506667	0.517647	0.584615	0.619718	0.583333	0.482631	0.589479	0.582445
35	0.666667	0.531646	0.487805	0.584615	0.619718	0.572222	0.470715	0.57809	0.570841
40	0.666667	0.527778	0.528736	0.545455	0.521739	0.555556	0.44776	0.558075	0.551975
45	0.656716	0.514286	0.494382	0.523077	0.521739	0.538889	0.425876	0.54204	0.535199
50	0.645161	0.506667	0.55	0.584615	0.615385	0.577778	0.475674	0.580366	0.578049
55	0.688525	0.493506	0.493827	0.558824	0.575342	0.555556	0.449357	0.562005	0.554536
60	0.7	0.461538	0.5	0.57971	0.60274	0.561111	0.457171	0.568798	0.561858
65	0.666667	0.473684	0.475	0.591549	0.60274	0.555556	0.450269	0.561928	0.55416
70	0.676923	0.525	0.507042	0.606061	0.641026	0.588889	0.497136	0.59121	0.584726
75	0.626866	0.536585	0.485714	0.603175	0.615385	0.572222	0.477405	0.573545	0.566894
80	0.637681	0.512195	0.555556	0.548387	0.613333	0.572222	0.477202	0.57343	0.572803
85	0.647059	0.518519	0.567568	0.571429	0.594595	0.577778	0.482706	0.579834	0.578182
90	0.647059	0.54321	0.567568	0.59375	0.60274	0.588889	0.497176	0.590865	0.588284
95	0.666667	0.533333	0.533333	0.5	0.597403	0.566667	0.466279	0.566147	0.563853
100	0.676471	0.506329	0.478873	0.53125	0.615385	0.561111	0.462234	0.561662	0.555566
105	0.686567	0.506329	0.520548	0.523077	0.578947	0.561111	0.46126	0.563094	0.558412
110	0.685714	0.467532	0.552632	0.545455	0.647887	0.577778	0.48248	0.579844	0.578972
115	0.69697	0.439024	0.552632	0.603175	0.657534	0.583333	0.488551	0.589867	0.587376
120	0.676923	0.457831	0.520548	0.617647	0.704225	0.588889	0.499143	0.595435	0.592264
125	0.676923	0.469136	0.533333	0.626866	0.694444	0.594444	0.503641	0.60014	0.596984
130	0.6875	0.452381	0.493151	0.584615	0.675676	0.572222	0.476632	0.578665	0.573807
135	0.676923	0.457831	0.493151	0.626866	0.666667	0.577778	0.484536	0.584287	0.578092
140	0.676923	0.487179	0.56	0.636364	0.684211	0.605556	0.515413	0.608935	0.606507
145	0.676923	0.487179	0.56	0.636364	0.684211	0.605556	0.515413	0.608935	0.606507
150	0.6875	0.493827	0.578947	0.615385	0.675676	0.605556	0.515799	0.610267	0.608936
155	0.676923	0.493827	0.571429	0.603175	0.675676	0.6	0.508113	0.604206	0.603234
160	0.647059	0.493827	0.547945	0.557377	0.675325	0.583333	0.489342	0.584307	0.584578
165	0.637681	0.481013	0.547945	0.548387	0.701299	0.583333	0.489176	0.583265	0.585136
170	0.637681	0.481013	0.547945	0.548387	0.701299	0.583333	0.489176	0.583265	0.585136
175	0.637681	0.481013	0.540541	0.548387	0.684211	0.577778	0.481766	0.578366	0.57931
180	0.597015	0.463415	0.485714	0.516129	0.658228	0.544444	0.441939	0.5441	0.543922
185	0.615385	0.506024	0.507042	0.557377	0.65	0.566667	0.468865	0.567166	0.565262
190	0.646154	0.512195	0.485714	0.539683	0.65	0.566667	0.469481	0.566749	0.562833
195	0.625	0.518519	0.520548	0.491803	0.617284	0.555556	0.452469	0.554631	0.554248
200	0.625	0.518519	0.520548	0.516129	0.625	0.561111	0.45977	0.561039	0.56006
205	0.625	0.518519	0.520548	0.516129	0.625	0.561111	0.45977	0.561039	0.56006
210	0.634921	0.518519	0.513514	0.5625	0.641026	0.572222	0.473621	0.574096	0.5712
215	0.615385	0.518519	0.533333	0.548387	0.623377	0.566667	0.466366	0.5678	0.566855
220	0.625	0.493827	0.513514	0.53125	0.623377	0.555556	0.453027	0.557393	0.555847
225	0.625	0.512195	0.493151	0.553846	0.631579	0.561111	0.461386	0.563154	0.559531
230	0.625	0.512195	0.493151	0.553846	0.631579	0.561111	0.461386	0.563154	0.559531
235	0.615385	0.512821	0.533333	0.567164	0.666667	0.577778	0.480895	0.579074	0.578801
240	0.615385	0.512821	0.533333	0.567164	0.666667	0.577778	0.480895	0.579074	0.578801
245	0.615385	0.512821	0.533333	0.567164	0.666667	0.577778	0.480895	0.579074	0.578801
250	0.615385	0.512821	0.533333	0.567164	0.666667	0.577778	0.480895	0.579074	0.578801
255	0.634921	0.506329	0.506667	0.558824	0.666667	0.572222	0.473942	0.574681	0.572405
260	0.634921	0.506329	0.506667	0.558824	0.666667	0.572222	0.473942	0.574681	0.572405
265	0.645161	0.556962	0.513514	0.6	0.666667	0.594444	0.502899	0.596461	0.591988
270	0.65625	0.582278	0.5	0.571429	0.613333	0.583333	0.490595	0.584658	0.577978
275	0.65625	0.582278	0.5	0.571429	0.613333	0.583333	0.490595	0.584658	0.577978
280	0.65625	0.582278	0.5	0.571429	0.613333	0.583333	0.490595	0.584658	0.577978
285	0.766667	0.547945	0.6	0.567164	0.6	0.611111	0.516922	0.616355	0.611836
290	0.766667	0.533333	0.6	0.567164	0.589744	0.605556	0.510677	0.611382	0.606821
295	0.754098	0.526316	0.582278	0.567164	0.597403	0.6	0.504797	0.605452	0.600627
300	0.754098	0.526316	0.56	0.638889	0.605263	0.611111	0.52269	0.616913	0.608554
305	0.730159	0.493506	0.533333	0.6	0.613333	0.588889	0.494947	0.594066	0.587076
310	0.730159	0.493506	0.533333	0.6	0.613333	0.588889	0.494947	0.594066	0.587076
315	0.761905	0.519481	0.533333	0.57971	0.578947	0.588889	0.494424	0.594675	0.585738
320	0.761905	0.519481	0.533333	0.57971	0.578947	0.588889	0.494424	0.594675	0.585738
325	0.761905	0.519481	0.533333	0.57971	0.578947	0.588889	0.494424	0.594675	0.585738
330	0.761905	0.519481	0.533333	0.57971	0.578947	0.588889	0.494424	0.594675	0.585738
335	0.769231	0.547945	0.607595	0.617647	0.56	0.616667	0.526691	0.620484	0.613535
340	0.75	0.526316	0.615385	0.558824	0.567568	0.6	0.506913	0.603618	0.600425
345	0.746269	0.533333	0.571429	0.575758	0.586667	0.6	0.507301	0.602691	0.596806
350	0.787879	0.467532	0.506329	0.617647	0.571429	0.583333	0.487391	0.590163	0.577958
355	0.787879	0.467532	0.506329	0.617647	0.571429	0.583333	0.487391	0.590163	0.577958
360	0.787879	0.461538	0.512821	0.588235	0.571429	0.577778	0.481183	0.58438	0.573652
365	0.738462	0.473684	0.538462	0.608696	0.611111	0.588889	0.49402	0.594083	0.587062
370	0.757576	0.473684	0.538462	0.617647	0.611111	0.594444	0.501012	0.599696	0.591633
375	0.75	0.473684	0.538462	0.628571	0.611111	0.594444	0.50105	0.600366	0.592233
380	0.75	0.473684	0.538462	0.628571	0.611111	0.594444	0.50105	0.600366	0.592233
385	0.75	0.473684	0.531646	0.637681	0.611111	0.594444	0.500235	0.600824	0.591972
390	0.75	0.48	0.545455	0.628571	0.621622	0.6	0.507788	0.60513	0.597611
395	0.738462	0.486486	0.545455	0.628571	0.621622	0.6	0.507825	0.604119	0.596941
400	0.606061	0.506667	0.533333	0.542857	0.594595	0.555556	0.453512	0.556702	0.555703
405	0.606061	0.5	0.513514	0.542857	0.594595	0.55	0.447322	0.551405	0.549305
410	0.606061	0.506667	0.486486	0.550725	0.578947	0.544444	0.439347	0.545777	0.541218
415	0.606061	0.513514	0.493151	0.542857	0.597403	0.55	0.446812	0.550597	0.547106
420	0.606061	0.513514	0.493151	0.542857	0.597403	0.55	0.446812	0.550597	0.547106
425	0.634921	0.526316	0.545455	0.550725	0.613333	0.572222	0.472292	0.57415	0.572699
430	0.634921	0.540541	0.545455	0.527778	0.621622	0.572222	0.473025	0.574063	0.573371
435	0.634921	0.540541	0.545455	0.527778	0.621622	0.572222	0.473025	0.574063	0.573371
440	0.634921	0.540541	0.545455	0.527778	0.621622	0.572222	0.473025	0.574063	0.573371
445	0.676923	0.5	0.526316	0.567164	0.631579	0.577778	0.479575	0.580396	0.57654
450	0.6875	0.5	0.545455	0.567164	0.631579	0.583333	0.485753	0.58634	0.583242
455	0.71875	0.512821	0.567901	0.52459	0.578947	0.577778	0.476112	0.580602	0.577404
460	0.707692	0.519481	0.567901	0.52459	0.578947	0.577778	0.476102	0.579722	0.576844
465	0.707692	0.512821	0.55	0.516129	0.56	0.566667	0.463237	0.569328	0.565222
470	0.707692	0.512821	0.55	0.516129	0.56	0.566667	0.463237	0.569328	0.565222
475	0.707692	0.512821	0.55	0.516129	0.56	0.566667	0.463237	0.569328	0.565222
480	0.707692	0.512821	0.55	0.516129	0.56	0.566667	0.463237	0.569328	0.565222
485	0.707692	0.512821	0.55	0.516129	0.56	0.566667	0.463237	0.569328	0.565222
490	0.686567	0.550725	0.488372	0.508475	0.531646	0.55	0.437345	0.553157	0.544942
495	0.686567	0.550725	0.488372	0.508475	0.531646	0.55	0.437345	0.553157	0.544942
500	0.716418	0.441176	0.55814	0.526316	0.585366	0.566667	0.457616	0.565483	0.563094
505	0.716418	0.441176	0.55814	0.526316	0.585366	0.566667	0.457616	0.565483	0.563094
510	0.716418	0.441176	0.55814	0.517241	0.567901	0.561111	0.450823	0.560175	0.557604
515	0.705882	0.463768	0.564706	0.5	0.585366	0.566667	0.458359	0.563944	0.562867
520	0.705882	0.470588	0.581395	0.5	0.585366	0.572222	0.464864	0.568646	0.568475
525	0.705882	0.470588	0.581395	0.491228	0.567901	0.566667	0.458047	0.563399	0.563035
530	0.705882	0.470588	0.581395	0.491228	0.567901	0.566667	0.458047	0.563399	0.563035
535	0.705882	0.470588	0.581395	0.491228	0.567901	0.566667	0.458047	0.563399	0.563035
540	0.705882	0.470588	0.581395	0.491228	0.567901	0.566667	0.458047	0.563399	0.563035
545	0.716418	0.492754	0.581395	0.576271	0.582278	0.588889	0.486245	0.589823	0.586245
550	0.716418	0.492754	0.581395	0.576271	0.582278	0.588889	0.486245	0.589823	0.586245
555	0.716418	0.492754	0.581395	0.576271	0.582278	0.588889	0.486245	0.589823	0.586245
560	0.716418	0.492754	0.581395	0.576271	0.582278	0.588889	0.486245	0.589823	0.586245
565	0.735294	0.492754	0.581395	0.576271	0.589744	0.594444	0.493715	0.595092	0.590987
570	0.735294	0.492754	0.581395	0.576271	0.589744	0.594444	0.493715	0.595092	0.590987
575	0.735294	0.492754	0.581395	0.576271	0.589744	0.594444	0.493715	0.595092	0.590987
580	0.735294	0.492754	0.581395	0.576271	0.589744	0.594444	0.493715	0.595092	0.590987
585	0.735294	0.492754	0.581395	0.576271	0.589744	0.594444	0.493715	0.595092	0.590987
590	0.735294	0.492754	0.581395	0.576271	0.589744	0.594444	0.493715	0.595092	0.590987
595	0.735294	0.492754	0.581395	0.576271	0.589744	0.594444	0.493715	0.595092	0.590987
600	0.735294	0.492754	0.581395	0.576271	0.589744	0.594444	0.493715	0.595092	0.590987
605	0.735294	0.492754	0.581395	0.576271	0.589744	0.594444	0.493715	0.595092	0.590987
610	0.735294	0.492754	0.581395	0.576271	0.589744	0.594444	0.493715	0.595092	0.590987
615	0.746269	0.492754	0.581395	0.6	0.589744	0.6	0.500488	0.602032	0.59671
620	0.746269	0.492754	0.581395	0.6	0.589744	0.6	0.500488	0.602032	0.59671
625	0.746269	0.492754	0.581395	0.6	0.589744	0.6	0.500488	0.602032	0.59671
630	0.735294	0.492754	0.581395	0.576271	0.589744	0.594444	0.493715	0.595092	0.590987
635	0.746269	0.492754	0.581395	0.566667	0.589744	0.594444	0.493505	0.595366	0.591154
640	0.757576	0.492754	0.581395	0.590164	0.589744	0.6	0.500314	0.602326	0.596892
645	0.757576	0.492754	0.581395	0.590164	0.589744	0.6	0.500314	0.602326	0.596892
650	0.757576	0.492754	0.581395	0.590164	0.589744	0.6	0.500314	0.602326	0.596892
655	0.757576	0.492754	0.581395	0.590164	0.589744	0.6	0.500314	0.602326	0.596892
660	0.757576	0.492754	0.581395	0.590164	0.589744	0.6	0.500314	0.602326	0.596892
665	0.757576	0.492754	0.581395	0.590164	0.589744	0.6	0.500314	0.602326	0.596892
670	0.666667	0.526316	0.574713	0.507937	0.470588	0.55	0.441296	0.549244	0.545808
675	0.666667	0.526316	0.574713	0.507937	0.470588	0.55	0.441296	0.549244	0.545808
680	0.666667	0.526316	0.574713	0.507937	0.470588	0.55	0.441296	0.549244	0.545808
685	0.666667	0.526316	0.574713	0.507937	0.470588	0.55	0.441296	0.549244	0.545808
690	0.666667	0.526316	0.574713	0.507937	0.470588	0.55	0.441296	0.549244	0.545808
695	0.666667	0.526316	0.574713	0.507937	0.470588	0.55	0.441296	0.549244	0.545808
700	0.666667	0.526316	0.574713	0.507937	0.470588	0.55	0.441296	0.549244	0.545808
705	0.666667	0.526316	0.574713	0.507937	0.470588	0.55	0.441296	0.549244	0.545808
710	0.676923	0.512821	0.574713	0.507937	0.477612	0.55	0.44188	0.550001	0.546586
715	0.638889	0.441176	0.487805	0.516129	0.473684	0.511111	0.39269	0.511537	0.505102
720	0.638889	0.441176	0.487805	0.516129	0.473684	0.511111	0.39269	0.511537	0.505102
725	0.619718	0.441176	0.487805	0.507937	0.473684	0.505556	0.385516	0.506064	0.500648
730	0.619718	0.441176	0.487805	0.507937	0.473684	0.505556	0.385516	0.506064	0.500648
735	0.638889	0.441176	0.487805	0.516129	0.473684	0.511111	0.39269	0.511537	0.505102
740	0.638889	0.441176	0.487805	0.516129	0.473684	0.511111	0.39269	0.511537	0.505102
745	0.638889	0.441176	0.487805	0.516129	0.473684	0.511111	0.39269	0.511537	0.505102
750	0.638889	0.441176	0.487805	0.516129	0.473684	0.511111	0.39269	0.511537	0.505102
755	0.647887	0.441176	0.493827	0.5	0.473684	0.511111	0.393144	0.511315	0.505436
760	0.647887	0.463768	0.493827	0.5	0.48	0.516667	0.400453	0.517097	0.511016
765	0.591549	0.454545	0.5	0.537313	0.361111	0.488889	0.365357	0.488904	0.480999
770	0.591549	0.454545	0.5	0.537313	0.361111	0.488889	0.365357	0.488904	0.480999
775	0.666667	0.463768	0.511628	0.576271	0.519481	0.544444	0.431357	0.547563	0.540395
780	0.666667	0.463768	0.511628	0.576271	0.519481	0.544444	0.431357	0.547563	0.540395
785	0.666667	0.463768	0.511628	0.576271	0.519481	0.544444	0.431357	0.547563	0.540395
790	0.666667	0.463768	0.511628	0.576271	0.519481	0.544444	0.431357	0.547563	0.540395
795	0.666667	0.463768	0.511628	0.576271	0.519481	0.544444	0.431357	0.547563	0.540395
800	0.666667	0.463768	0.511628	0.576271	0.519481	0.544444	0.431357	0.547563	0.540395
805	0.666667	0.463768	0.511628	0.576271	0.519481	0.544444	0.431357	0.547563	0.540395
810	0.666667	0.463768	0.511628	0.576271	0.519481	0.544444	0.431357	0.547563	0.540395
815	0.666667	0.463768	0.511628	0.576271	0.519481	0.544444	0.431357	0.547563	0.540395
820	0.666667	0.463768	0.511628	0.576271	0.519481	0.544444	0.431357	0.547563	0.540395
825	0.676471	0.457143	0.511628	0.576271	0.519481	0.544444	0.431152	0.548199	0.540759
830	0.647059	0.5	0.45977	0.633333	0.467532	0.533333	0.416705	0.541539	0.528015
835	0.647059	0.5	0.45977	0.633333	0.467532	0.533333	0.416705	0.541539	0.528015
840	0.647059	0.542857	0.44186	0.644068	0.441558	0.533333	0.41718	0.543481	0.527069
845	0.647059	0.521739	0.436782	0.644068	0.441558	0.527778	0.409698	0.538241	0.521871
850	0.647059	0.521739	0.436782	0.644068	0.441558	0.527778	0.409698	0.538241	0.521871
855	0.647059	0.521739	0.436782	0.644068	0.441558	0.527778	0.409698	0.538241	0.521871
860	0.647059	0.521739	0.436782	0.644068	0.441558	0.527778	0.409698	0.538241	0.521871
865	0.647059	0.542857	0.44186	0.644068	0.441558	0.533333	0.41718	0.543481	0.527069
870	0.647059	0.542857	0.44186	0.644068	0.441558	0.533333	0.41718	0.543481	0.527069
875	0.647059	0.542857	0.44186	0.644068	0.441558	0.533333	0.41718	0.543481	0.527069
880	0.647059	0.542857	0.44186	0.644068	0.441558	0.533333	0.41718	0.543481	0.527069
885	0.647059	0.56338	0.447059	0.644068	0.441558	0.538889	0.424693	0.548625	0.532189
890	0.647059	0.542857	0.44186	0.644068	0.441558	0.533333	0.41718	0.543481	0.527069
895	0.657143	0.507042	0.465116	0.615385	0.382353	0.522222	0.407421	0.525408	0.509933
900	0.657143	0.507042	0.465116	0.615385	0.382353	0.522222	0.407421	0.525408	0.509933
905	0.666667	0.545455	0.534884	0.542857	0.5	0.555556	0.447577	0.557972	0.551437
910	0.666667	0.545455	0.534884	0.542857	0.5	0.555556	0.447577	0.557972	0.551437
915	0.666667	0.545455	0.534884	0.542857	0.5	0.555556	0.447577	0.557972	0.551437
920	0.666667	0.545455	0.534884	0.542857	0.5	0.555556	0.447577	0.557972	0.551437
925	0.656716	0.545455	0.534884	0.550725	0.5	0.555556	0.447582	0.557556	0.551145
930	0.656716	0.545455	0.534884	0.550725	0.5	0.555556	0.447582	0.557556	0.551145
935	0.656716	0.545455	0.534884	0.550725	0.5	0.555556	0.447582	0.557556	0.551145
940	0.656716	0.545455	0.534884	0.550725	0.5	0.555556	0.447582	0.557556	0.551145
945	0.656716	0.545455	0.534884	0.550725	0.5	0.555556	0.447582	0.557556	0.551145
950	0.656716	0.545455	0.534884	0.550725	0.5	0.555556	0.447582	0.557556	0.551145
955	0.656716	0.545455	0.534884	0.550725	0.5	0.555556	0.447582	0.557556	0.551145
960	0.656716	0.545455	0.534884	0.529412	0.493151	0.55	0.440051	0.551923	0.546032
965	0.656716	0.567164	0.541176	0.529412	0.493151	0.555556	0.44749	0.557524	0.551656
970	0.626866	0.477612	0.487805	0.542857	0.513514	0.527778	0.414152	0.529731	0.523372
975	0.626866	0.477612	0.487805	0.542857	0.513514	0.527778	0.414152	0.529731	0.523372
980	0.626866	0.477612	0.487805	0.542857	0.513514	0.527778	0.414152	0.529731	0.523372
985	0.626866	0.477612	0.487805	0.542857	0.513514	0.527778	0.414152	0.529731	0.523372
990	0.626866	0.477612	0.487805	0.542857	0.513514	0.527778	0.414152	0.529731	0.523372
995	0.626866	0.477612	0.487805	0.542857	0.513514	0.527778	0.414152	0.529731	0.523372
1000	0.626866	0.477612	0.487805	0.542857	0.513514	0.527778	0.414152	0.529731	0.523372
1005	0.626866	0.477612	0.487805	0.542857	0.513514	0.527778	0.414152	0.529731	0.523372
1010	0.626866	0.477612	0.487805	0.542857	0.513514	0.527778	0.414152	0.529731	0.523372
1015	0.626866	0.477612	0.487805	0.542857	0.513514	0.527778	0.414152	0.529731	0.523372
1020	0.626866	0.477612	0.487805	0.542857	0.513514	0.527778	0.414152	0.529731	0.523372
1025	0.626866	0.484848	0.52381	0.542857	0.520548	0.538889	0.427438	0.539786	0.535702
1030	0.626866	0.484848	0.52381	0.542857	0.520548	0.538889	0.427438	0.539786	0.535702
1035	0.636364	0.5	0.52381	0.542857	0.5	0.538889	0.427577	0.540606	0.535329
1040	0.636364	0.5	0.52381	0.542857	0.5	0.538889	0.427577	0.540606	0.535329
1045	0.636364	0.5	0.52381	0.542857	0.5	0.538889	0.427577	0.540606	0.535329
1050	0.636364	0.5	0.52381	0.542857	0.5	0.538889	0.427577	0.540606	0.535329
1055	0.646154	0.507463	0.517647	0.542857	0.520548	0.544444	0.433518	0.546934	0.541346
1060	0.646154	0.5	0.517647	0.550725	0.520548	0.544444	0.433318	0.547015	0.541289
1065	0.646154	0.5	0.517647	0.529412	0.513514	0.538889	0.425811	0.541345	0.536135
1070	0.646154	0.5	0.517647	0.529412	0.513514	0.538889	0.425811	0.541345	0.536135
1075	0.698413	0.5	0.511628	0.571429	0.520548	0.555556	0.44668	0.560403	0.551588
1080	0.698413	0.5	0.511628	0.571429	0.520548	0.555556	0.44668	0.560403	0.551588
1085	0.698413	0.5	0.511628	0.571429	0.520548	0.555556	0.44668	0.560403	0.551588
1090	0.698413	0.5	0.511628	0.571429	0.520548	0.555556	0.44668	0.560403	0.551588
1095	0.698413	0.5	0.511628	0.571429	0.520548	0.555556	0.44668	0.560403	0.551588
1100	0.6875	0.5	0.494118	0.550725	0.486486	0.538889	0.425822	0.543766	0.534048
1105	0.6875	0.5	0.494118	0.550725	0.486486	0.538889	0.425822	0.543766	0.534048
1110	0.6875	0.5	0.494118	0.550725	0.486486	0.538889	0.425822	0.543766	0.534048
1115	0.6875	0.5	0.494118	0.550725	0.486486	0.538889	0.425822	0.543766	0.534048
1120	0.6875	0.5	0.494118	0.550725	0.486486	0.538889	0.425822	0.543766	0.534048
1125	0.6875	0.5	0.494118	0.550725	0.486486	0.538889	0.425822	0.543766	0.534048
1130	0.6875	0.5	0.494118	0.550725	0.486486	0.538889	0.425822	0.543766	0.534048
1135	0.6875	0.5	0.494118	0.550725	0.486486	0.538889	0.425822	0.543766	0.534048
1140	0.6875	0.5	0.494118	0.550725	0.486486	0.538889	0.425822	0.543766	0.534048
1145	0.6875	0.5	0.494118	0.550725	0.486486	0.538889	0.425822	0.543766	0.534048
1150	0.707692	0.492754	0.511628	0.515152	0.486486	0.538889	0.425036	0.542742	0.534616
1155	0.707692	0.492754	0.511628	0.515152	0.486486	0.538889	0.425036	0.542742	0.534616
1160	0.707692	0.484848	0.517647	0.529412	0.5	0.544444	0.43217	0.54792	0.540194
1165	0.707692	0.484848	0.517647	0.529412	0.5	0.544444	0.43217	0.54792	0.540194
1170	0.707692	0.484848	0.517647	0.529412	0.5	0.544444	0.43217	0.54792	0.540194
1175	0.707692	0.484848	0.517647	0.529412	0.5	0.544444	0.43217	0.54792	0.540194
1180	0.707692	0.484848	0.52381	0.529412	0.519481	0.55	0.439348	0.553049	0.54624
1185	0.707692	0.484848	0.52381	0.529412	0.519481	0.55	0.439348	0.553049	0.54624
1190	0.707692	0.484848	0.52381	0.529412	0.519481	0.55	0.439348	0.553049	0.54624
1195	0.707692	0.484848	0.52381	0.529412	0.519481	0.55	0.439348	0.553049	0.54624
1200	0.707692	0.507463	0.541176	0.537313	0.526316	0.561111	0.452922	0.563992	0.557794
1205	0.707692	0.507463	0.541176	0.537313	0.526316	0.561111	0.452922	0.563992	0.557794
1210	0.707692	0.507463	0.541176	0.537313	0.526316	0.561111	0.452922	0.563992	0.557794
1215	0.707692	0.507463	0.541176	0.537313	0.526316	0.561111	0.452922	0.563992	0.557794
1220	0.707692	0.507463	0.541176	0.537313	0.526316	0.561111	0.452922	0.563992	0.557794
1225	0.707692	0.507463	0.541176	0.537313	0.526316	0.561111	0.452922	0.563992	0.557794
1230	0.707692	0.507463	0.541176	0.537313	0.526316	0.561111	0.452922	0.563992	0.557794
1235	0.707692	0.507463	0.541176	0.537313	0.526316	0.561111	0.452922	0.563992	0.557794
1240	0.707692	0.507463	0.541176	0.537313	0.526316	0.561111	0.452922	0.563992	0.557794
1245	0.707692	0.507463	0.541176	0.537313	0.526316	0.561111	0.452922	0.563992	0.557794
1250	0.707692	0.507463	0.541176	0.537313	0.526316	0.561111	0.452922	0.563992	0.557794
1255	0.707692	0.507463	0.541176	0.537313	0.526316	0.561111	0.452922	0.563992	0.557794
1260	0.707692	0.507463	0.541176	0.537313	0.526316	0.561111	0.452922	0.563992	0.557794
1265	0.707692	0.507463	0.551724	0.537313	0.540541	0.566667	0.459612	0.568947	0.563789
1270	0.707692	0.507463	0.551724	0.537313	0.540541	0.566667	0.459612	0.568947	0.563789
1275	0.707692	0.507463	0.551724	0.537313	0.540541	0.566667	0.459612	0.568947	0.563789
1280	0.707692	0.507463	0.551724	0.537313	0.540541	0.566667	0.459612	0.568947	0.563789
1285	0.634921	0.535211	0.512195	0.567164	0.519481	0.55	0.439973	0.553794	0.547008
1290	0.634921	0.535211	0.512195	0.567164	0.519481	0.55	0.439973	0.553794	0.547008
1295	0.634921	0.542857	0.512195	0.567164	0.512821	0.55	0.439646	0.553992	0.546893
1300	0.634921	0.542857	0.512195	0.567164	0.512821	0.55	0.439646	0.553992	0.546893
1305	0.634921	0.542857	0.512195	0.567164	0.512821	0.55	0.439646	0.553992	0.546893
1310	0.634921	0.535211	0.512195	0.567164	0.519481	0.55	0.439973	0.553794	0.547008
1315	0.634921	0.535211	0.512195	0.567164	0.519481	0.55	0.439973	0.553794	0.547008
1320	0.634921	0.535211	0.512195	0.567164	0.519481	0.55	0.439973	0.553794	0.547008
1325	0.645161	0.535211	0.512195	0.567164	0.512821	0.55	0.439559	0.55451	0.547141
1330	0.634921	0.535211	0.512195	0.567164	0.519481	0.55	0.439973	0.553794	0.547008
1335	0.634921	0.535211	0.512195	0.567164	0.519481	0.55	0.439973	0.553794	0.547008
1340	0.634921	0.535211	0.512195	0.567164	0.519481	0.55	0.439973	0.553794	0.547008
1345	0.634921	0.535211	0.512195	0.567164	0.519481	0.55	0.439973	0.553794	0.547008
1350	0.584615	0.453333	0.43038	0.53125	0.493506	0.494444	0.372112	0.498617	0.490628
1355	0.575758	0.507042	0.5	0.461538	0.487179	0.505556	0.385201	0.506304	0.504166
1360	0.575758	0.507042	0.5	0.461538	0.487179	0.505556	0.385201	0.506304	0.504166
1365	0.575758	0.507042	0.5	0.461538	0.487179	0.505556	0.385201	0.506304	0.504166
1370	0.575758	0.507042	0.5	0.461538	0.487179	0.505556	0.385201	0.506304	0.504166
1375	0.575758	0.507042	0.5	0.461538	0.487179	0.505556	0.385201	0.506304	0.504166
1380	0.575758	0.507042	0.5	0.461538	0.487179	0.505556	0.385201	0.506304	0.504166
1385	0.575758	0.507042	0.5	0.484848	0.493506	0.511111	0.392591	0.512231	0.509492
1390	0.575758	0.507042	0.5	0.484848	0.493506	0.511111	0.392591	0.512231	0.509492
1395	0.575758	0.507042	0.5	0.484848	0.493506	0.511111	0.392591	0.512231	0.509492
1400	0.575758	0.507042	0.5	0.484848	0.493506	0.511111	0.392591	0.512231	0.509492
1405	0.646154	0.438356	0.5	0.553846	0.519481	0.527778	0.413351	0.531567	0.525657
1410	0.646154	0.438356	0.5	0.553846	0.519481	0.527778	0.413351	0.531567	0.525657
1415	0.646154	0.438356	0.5	0.553846	0.519481	0.527778	0.413351	0.531567	0.525657
1420	0.646154	0.438356	0.5	0.553846	0.519481	0.527778	0.413351	0.531567	0.525657
1425	0.646154	0.438356	0.5	0.553846	0.519481	0.527778	0.413351	0.531567	0.525657
1430	0.646154	0.438356	0.5	0.553846	0.519481	0.527778	0.413351	0.531567	0.525657
1435	0.65625	0.438356	0.5	0.553846	0.538462	0.533333	0.419883	0.537383	0.531607
1440	0.65625	0.438356	0.5	0.553846	0.538462	0.533333	0.419883	0.537383	0.531607
1445	0.65625	0.438356	0.5	0.553846	0.538462	0.533333	0.419883	0.537383	0.531607
1450	0.65625	0.438356	0.5	0.553846	0.538462	0.533333	0.419883	0.537383	0.531607
1455	0.65625	0.438356	0.5	0.553846	0.538462	0.533333	0.419883	0.537383	0.531607
1460	0.65625	0.438356	0.5	0.553846	0.538462	0.533333	0.419883	0.537383	0.531607
1465	0.65625	0.438356	0.5	0.553846	0.538462	0.533333	0.419883	0.537383	0.531607
1470	0.65625	0.438356	0.5	0.553846	0.538462	0.533333	0.419883	0.537383	0.531607
1475	0.65625	0.438356	0.5	0.553846	0.538462	0.533333	0.419883	0.537383	0.531607
1480	0.65625	0.438356	0.5	0.553846	0.538462	0.533333	0.419883	0.537383	0.531607
1485	0.646154	0.444444	0.5	0.553846	0.538462	0.533333	0.419973	0.536581	0.531097
1490	0.646154	0.444444	0.5	0.553846	0.538462	0.533333	0.419973	0.536581	0.531097
1495	0.688525	0.513514	0.465116	0.478873	0.441176	0.511111	0.39301	0.517441	0.506823
1500	0.688525	0.513514	0.465116	0.478873	0.441176	0.511111	0.39301	0.517441	0.506823
1505	0.688525	0.520548	0.465116	0.472222	0.441176	0.511111	0.393142	0.517518	0.507004
1510	0.688525	0.520548	0.465116	0.472222	0.441176	0.511111	0.393142	0.517518	0.507004
1515	0.688525	0.520548	0.465116	0.472222	0.441176	0.511111	0.393142	0.517518	0.507004
1520	0.677419	0.5	0.465116	0.515152	0.428571	0.511111	0.391657	0.517252	0.505731
1525	0.677419	0.506667	0.465116	0.507463	0.428571	0.511111	0.391682	0.517047	0.505672
1530	0.677419	0.506667	0.465116	0.507463	0.428571	0.511111	0.391682	0.517047	0.505672
1535	0.677419	0.506667	0.465116	0.507463	0.428571	0.511111	0.391682	0.517047	0.505672
1540	0.677419	0.506667	0.447059	0.507463	0.422535	0.505556	0.38479	0.512229	0.499582
1545	0.677419	0.506667	0.447059	0.507463	0.422535	0.505556	0.38479	0.512229	0.499582
1550	0.677419	0.506667	0.447059	0.507463	0.422535	0.505556	0.38479	0.512229	0.499582
1555	0.677419	0.506667	0.447059	0.507463	0.422535	0.505556	0.38479	0.512229	0.499582
1560	0.666667	0.48	0.47619	0.5	0.428571	0.505556	0.385976	0.510286	0.500698
1565	0.666667	0.48	0.47619	0.5	0.428571	0.505556	0.385976	0.510286	0.500698
1570	0.666667	0.48	0.47619	0.5	0.428571	0.505556	0.385976	0.510286	0.500698
1575	0.666667	0.48	0.47619	0.5	0.428571	0.505556	0.385976	0.510286	0.500698
1580	0.65625	0.473684	0.47619	0.5	0.441176	0.505556	0.387067	0.50946	0.500733
1585	0.65625	0.473684	0.47619	0.5	0.441176	0.505556	0.387067	0.50946	0.500733
1590	0.65625	0.473684	0.47619	0.5	0.441176	0.505556	0.387067	0.50946	0.500733
1595	0.65625	0.473684	0.47619	0.5	0.441176	0.505556	0.387067	0.50946	0.500733
1600	0.666667	0.48	0.47619	0.492754	0.434783	0.505556	0.386553	0.510079	0.500905
1605	0.666667	0.48	0.47619	0.492754	0.434783	0.505556	0.386553	0.510079	0.500905
1610	0.666667	0.48	0.470588	0.514286	0.447761	0.511111	0.394091	0.51586	0.505988
1615	0.666667	0.48	0.470588	0.514286	0.447761	0.511111	0.394091	0.51586	0.505988
1620	0.666667	0.48	0.470588	0.514286	0.447761	0.511111	0.394091	0.51586	0.505988
1625	0.666667	0.48	0.470588	0.514286	0.447761	0.511111	0.394091	0.51586	0.505988
1630	0.666667	0.48	0.470588	0.521739	0.441176	0.511111	0.393464	0.516034	0.50573
1635	0.666667	0.48	0.470588	0.521739	0.441176	0.511111	0.393464	0.516034	0.50573
1640	0.666667	0.48	0.470588	0.521739	0.441176	0.511111	0.393464	0.516034	0.50573
1645	0.688525	0.48	0.452381	0.542857	0.428571	0.511111	0.393071	0.518467	0.505146
1650	0.688525	0.48	0.452381	0.542857	0.428571	0.511111	0.393071	0.518467	0.505146
1655	0.688525	0.48	0.452381	0.542857	0.428571	0.511111	0.393071	0.518467	0.505146
1660	0.571429	0.512821	0.511111	0.557377	0.5	0.527778	0.411643	0.530547	0.526322
1665	0.539683	0.512821	0.494382	0.557377	0.492754	0.516667	0.397626	0.519403	0.515189
1670	0.566667	0.478873	0.413043	0.612903	0.453333	0.494444	0.365184	0.504964	0.49235
1675	0.566667	0.478873	0.413043	0.612903	0.453333	0.494444	0.365184	0.504964	0.49235
1680	0.75	0.507042	0.483516	0.523077	0.434783	0.533333	0.417558	0.539684	0.526256
1685	0.75	0.507042	0.483516	0.523077	0.434783	0.533333	0.417558	0.539684	0.526256
1690	0.75	0.507042	0.483516	0.523077	0.434783	0.533333	0.417558	0.539684	0.526256
1695	0.75	0.507042	0.483516	0.523077	0.434783	0.533333	0.417558	0.539684	0.526256
1700	0.75	0.507042	0.483516	0.523077	0.434783	0.533333	0.417558	0.539684	0.526256
1705	0.688525	0.5	0.488889	0.529412	0.434783	0.522222	0.404058	0.528322	0.517519
1710	0.688525	0.5	0.488889	0.529412	0.434783	0.522222	0.404058	0.528322	0.517519
1715	0.688525	0.5	0.488889	0.529412	0.434783	0.522222	0.404058	0.528322	0.517519
1720	0.688525	0.5	0.488889	0.529412	0.434783	0.522222	0.404058	0.528322	0.517519
1725	0.688525	0.5	0.488889	0.529412	0.434783	0.522222	0.404058	0.528322	0.517519
1730	0.688525	0.5	0.488889	0.529412	0.434783	0.522222	0.404058	0.528322	0.517519
1735	0.688525	0.5	0.488889	0.529412	0.434783	0.522222	0.404058	0.528322	0.517519
1740	0.688525	0.5	0.488889	0.529412	0.434783	0.522222	0.404058	0.528322	0.517519
1745	0.688525	0.5	0.488889	0.529412	0.434783	0.522222	0.404058	0.528322	0.517519
1750	0.688525	0.5	0.488889	0.529412	0.434783	0.522222	0.404058	0.528322	0.517519
1755	0.688525	0.5	0.488889	0.529412	0.434783	0.522222	0.404058	0.528322	0.517519
1760	0.688525	0.5	0.488889	0.529412	0.434783	0.522222	0.404058	0.528322	0.517519
1765	0.688525	0.5	0.483516	0.529412	0.411765	0.516667	0.397076	0.522644	0.510873
1770	0.688525	0.5	0.483516	0.529412	0.411765	0.516667	0.397076	0.522644	0.510873
1775	0.688525	0.5	0.483516	0.529412	0.411765	0.516667	0.397076	0.522644	0.510873
1780	0.688525	0.5	0.483516	0.529412	0.411765	0.516667	0.397076	0.522644	0.510873
1785	0.688525	0.5	0.483516	0.529412	0.411765	0.516667	0.397076	0.522644	0.510873
1790	0.688525	0.5	0.483516	0.529412	0.411765	0.516667	0.397076	0.522644	0.510873
1795	0.688525	0.5	0.483516	0.529412	0.411765	0.516667	0.397076	0.522644	0.510873
1800	0.688525	0.5	0.483516	0.529412	0.411765	0.516667	0.397076	0.522644	0.510873
1805	0.688525	0.5	0.483516	0.529412	0.411765	0.516667	0.397076	0.522644	0.510873
1810	0.688525	0.478873	0.483516	0.529412	0.405797	0.511111	0.389598	0.517225	0.505641
1815	0.688525	0.478873	0.483516	0.529412	0.405797	0.511111	0.389598	0.517225	0.505641
1820	0.688525	0.478873	0.483516	0.529412	0.405797	0.511111	0.389598	0.517225	0.505641
1825	0.655738	0.478873	0.47191	0.529412	0.450704	0.511111	0.389641	0.517327	0.507557
1830	0.655738	0.478873	0.47191	0.529412	0.450704	0.511111	0.389641	0.517327	0.507557
1835	0.655738	0.478873	0.47191	0.529412	0.450704	0.511111	0.389641	0.517327	0.507557
1840	0.655738	0.478873	0.47191	0.529412	0.450704	0.511111	0.389641	0.517327	0.507557
1845	0.655738	0.478873	0.47191	0.529412	0.450704	0.511111	0.389641	0.517327	0.507557
1850	0.655738	0.478873	0.47191	0.529412	0.450704	0.511111	0.389641	0.517327	0.507557
1855	0.655738	0.478873	0.47191	0.529412	0.450704	0.511111	0.389641	0.517327	0.507557
1860	0.655738	0.478873	0.47191	0.529412	0.450704	0.511111	0.389641	0.517327	0.507557
1865	0.655738	0.478873	0.47191	0.529412	0.450704	0.511111	0.389641	0.517327	0.507557
1870	0.655738	0.478873	0.47191	0.529412	0.450704	0.511111	0.389641	0.517327	0.507557
1875	0.655738	0.478873	0.47191	0.529412	0.450704	0.511111	0.389641	0.517327	0.507557
1880	0.655738	0.478873	0.47191	0.529412	0.450704	0.511111	0.389641	0.517327	0.507557
1885	0.655738	0.478873	0.47191	0.529412	0.450704	0.511111	0.389641	0.517327	0.507557
1890	0.655738	0.478873	0.47191	0.529412	0.450704	0.511111	0.389641	0.517327	0.507557
1895	0.655738	0.478873	0.47191	0.529412	0.450704	0.511111	0.389641	0.517327	0.507557
1900	0.625	0.465753	0.454545	0.484848	0.434783	0.488889	0.36315	0.492986	0.484611
1905	0.625	0.465753	0.454545	0.484848	0.434783	0.488889	0.36315	0.492986	0.484611
1910	0.625	0.465753	0.454545	0.484848	0.434783	0.488889	0.36315	0.492986	0.484611
1915	0.625	0.465753	0.454545	0.484848	0.434783	0.488889	0.36315	0.492986	0.484611
1920	0.625	0.465753	0.454545	0.484848	0.434783	0.488889	0.36315	0.492986	0.484611
1925	0.625	0.465753	0.454545	0.484848	0.434783	0.488889	0.36315	0.492986	0.484611
1930	0.625	0.465753	0.454545	0.484848	0.434783	0.488889	0.36315	0.492986	0.484611
1935	0.625	0.465753	0.454545	0.484848	0.434783	0.488889	0.36315	0.492986	0.484611
1940	0.625	0.465753	0.454545	0.484848	0.434783	0.488889	0.36315	0.492986	0.484611
1945	0.625	0.465753	0.454545	0.484848	0.434783	0.488889	0.36315	0.492986	0.484611
1950	0.625	0.465753	0.454545	0.484848	0.434783	0.488889	0.36315	0.492986	0.484611
1955	0.625	0.465753	0.454545	0.484848	0.434783	0.488889	0.36315	0.492986	0.484611
1960	0.625	0.465753	0.454545	0.484848	0.434783	0.488889	0.36315	0.492986	0.484611
1965	0.625	0.465753	0.454545	0.484848	0.434783	0.488889	0.36315	0.492986	0.484611
1970	0.625	0.465753	0.454545	0.484848	0.434783	0.488889	0.36315	0.492986	0.484611
1975	0.625	0.465753	0.454545	0.484848	0.434783	0.488889	0.36315	0.492986	0.484611
1980	0.625	0.465753	0.454545	0.484848	0.434783	0.488889	0.36315	0.492986	0.484611
1985	0.625	0.465753	0.454545	0.484848	0.434783	0.488889	0.36315	0.492986	0.484611
1990	0.625	0.465753	0.454545	0.484848	0.434783	0.488889	0.36315	0.492986	0.484611
1995	0.625	0.465753	0.454545	0.484848	0.434783	0.488889	0.36315	0.492986	0.484611
2000	0.625	0.465753	0.454545	0.484848	0.434783	0.488889	0.36315	0.492986	0.484611

## Sheet: Bayes
Number of features	Pre-vaccination	ChAdOx1-Onset	MenACWY-Onset	ChAdOx1-7D	MenACWY-7D	ACC	MCC	Macro F1	Weighted F1
5	0.5	0.290909	0.589744	0.31746	0.25	0.411111	0.286047	0.389623	0.397732
10	0.6	0.360656	0.571429	0.380952	0.310345	0.455556	0.341214	0.444676	0.446175
15	0.609756	0.366667	0.571429	0.4	0.327869	0.466667	0.353264	0.455144	0.456015
20	0.641975	0.392857	0.609756	0.425	0.393443	0.505556	0.400174	0.492606	0.495118
25	0.62069	0.366667	0.545455	0.394366	0.4	0.477778	0.365277	0.465435	0.466485
30	0.627907	0.385965	0.609756	0.434783	0.454545	0.516667	0.410953	0.502591	0.507136
35	0.611765	0.385965	0.575	0.405405	0.40625	0.488889	0.378264	0.476877	0.479564
40	0.619048	0.372881	0.575	0.416667	0.4	0.488889	0.376538	0.476719	0.478791
45	0.597701	0.37931	0.592593	0.376812	0.4	0.483333	0.369861	0.469283	0.474482
50	0.597701	0.392857	0.609756	0.38806	0.470588	0.505556	0.396252	0.491792	0.4994
55	0.597701	0.392857	0.609756	0.376812	0.454545	0.5	0.390411	0.486334	0.493871
60	0.590909	0.385965	0.592593	0.4	0.4375	0.494444	0.385381	0.481393	0.487014
65	0.597701	0.385965	0.592593	0.394366	0.4375	0.494444	0.385065	0.481625	0.48717
70	0.597701	0.385965	0.592593	0.394366	0.40625	0.488889	0.377975	0.475375	0.480051
75	0.565217	0.385965	0.617284	0.333333	0.40625	0.477778	0.365596	0.46161	0.471093
80	0.571429	0.385965	0.617284	0.363636	0.430769	0.488889	0.378772	0.473817	0.482729
85	0.571429	0.357143	0.609756	0.333333	0.430769	0.477778	0.364158	0.460486	0.470429
90	0.590909	0.421053	0.641975	0.382353	0.454545	0.511111	0.405316	0.498167	0.507283
95	0.604651	0.407407	0.642857	0.454545	0.485714	0.533333	0.429466	0.519035	0.526357
100	0.619048	0.428571	0.650602	0.507463	0.514286	0.555556	0.45689	0.543994	0.549906
105	0.619048	0.421053	0.650602	0.5	0.5	0.55	0.450667	0.538141	0.54403
110	0.619048	0.385965	0.626506	0.485714	0.484848	0.533333	0.4308	0.520416	0.525473
115	0.611765	0.407407	0.651163	0.492754	0.484848	0.544444	0.444394	0.529587	0.535843
120	0.604651	0.4	0.635294	0.470588	0.484848	0.533333	0.430837	0.519076	0.525501
125	0.611765	0.407407	0.651163	0.492754	0.484848	0.544444	0.444394	0.529587	0.535843
130	0.626506	0.384615	0.651163	0.472222	0.477612	0.538889	0.436984	0.522424	0.528969
135	0.626506	0.407407	0.666667	0.478873	0.5	0.55	0.450902	0.535891	0.543404
140	0.626506	0.384615	0.651163	0.485714	0.521739	0.55	0.449781	0.533948	0.541269
145	0.626506	0.4	0.666667	0.478873	0.537313	0.555556	0.458193	0.541872	0.550545
150	0.626506	0.407407	0.666667	0.477612	0.555556	0.561111	0.462577	0.54675	0.555848
155	0.626506	0.37037	0.642857	0.5	0.56338	0.555556	0.456078	0.540623	0.548354
160	0.634146	0.4	0.642857	0.537313	0.583333	0.572222	0.475931	0.55953	0.565781
165	0.634146	0.37037	0.642857	0.492754	0.535211	0.55	0.448716	0.535068	0.541961
170	0.634146	0.392857	0.626506	0.5	0.535211	0.55	0.448599	0.537744	0.543022
175	0.634146	0.392857	0.626506	0.492754	0.542857	0.55	0.449188	0.537824	0.543556
180	0.625	0.37037	0.635294	0.507042	0.514286	0.544444	0.441071	0.530398	0.536128
185	0.625	0.407407	0.611765	0.542857	0.535211	0.555556	0.454541	0.544448	0.54751
190	0.634146	0.415094	0.627907	0.523077	0.567568	0.566667	0.467405	0.553558	0.558681
195	0.617284	0.384615	0.627907	0.529412	0.575342	0.561111	0.460951	0.546912	0.553203
200	0.625	0.444444	0.635294	0.558824	0.575342	0.577778	0.48156	0.567781	0.572246
205	0.617284	0.444444	0.635294	0.545455	0.594595	0.577778	0.481358	0.567414	0.57316
210	0.617284	0.436364	0.642857	0.545455	0.594595	0.577778	0.481603	0.567311	0.573653
215	0.617284	0.444444	0.635294	0.571429	0.623377	0.588889	0.494156	0.578366	0.584045
220	0.617284	0.444444	0.635294	0.548387	0.615385	0.583333	0.486757	0.572159	0.578384
225	0.617284	0.444444	0.635294	0.548387	0.615385	0.583333	0.486757	0.572159	0.578384
230	0.617284	0.45283	0.651163	0.533333	0.625	0.588889	0.493015	0.575922	0.583746
235	0.617284	0.45283	0.651163	0.5	0.619048	0.583333	0.485232	0.568065	0.576835
240	0.617284	0.481481	0.658824	0.508475	0.641975	0.594444	0.500029	0.581608	0.590723
245	0.617284	0.481481	0.658824	0.508475	0.641975	0.594444	0.500029	0.581608	0.590723
250	0.617284	0.481481	0.658824	0.508475	0.641975	0.594444	0.500029	0.581608	0.590723
255	0.617284	0.481481	0.658824	0.508475	0.641975	0.594444	0.500029	0.581608	0.590723
260	0.625	0.472727	0.666667	0.533333	0.641975	0.6	0.506832	0.587941	0.596552
265	0.649351	0.472727	0.666667	0.571429	0.641975	0.611111	0.519696	0.60043	0.606824
270	0.658228	0.481481	0.658824	0.533333	0.634146	0.605556	0.512977	0.593203	0.599679
275	0.675325	0.481481	0.658824	0.566667	0.642857	0.616667	0.525835	0.605031	0.609973
280	0.675325	0.472727	0.666667	0.566667	0.642857	0.616667	0.526052	0.604848	0.610416
285	0.649351	0.481481	0.658824	0.580645	0.658537	0.616667	0.526241	0.605767	0.61169
290	0.649351	0.481481	0.658824	0.580645	0.658537	0.616667	0.526241	0.605767	0.61169
295	0.658228	0.481481	0.658824	0.566667	0.682927	0.622222	0.534106	0.609625	0.616346
300	0.666667	0.472727	0.642857	0.548387	0.666667	0.611111	0.518289	0.599461	0.605181
305	0.684211	0.472727	0.658824	0.52459	0.674699	0.616667	0.525325	0.60301	0.61004
310	0.684211	0.481481	0.658824	0.52459	0.666667	0.616667	0.525445	0.603154	0.609815
315	0.684211	0.481481	0.658824	0.52459	0.666667	0.616667	0.525445	0.603154	0.609815
320	0.684211	0.472727	0.666667	0.516129	0.650602	0.611111	0.518838	0.598067	0.605189
325	0.684211	0.464286	0.650602	0.516129	0.650602	0.605556	0.512077	0.593166	0.599447
330	0.684211	0.464286	0.650602	0.516129	0.650602	0.605556	0.512077	0.593166	0.599447
335	0.684211	0.436364	0.650602	0.507937	0.650602	0.6	0.505369	0.585943	0.592962
340	0.666667	0.472727	0.658537	0.53125	0.642857	0.605556	0.512469	0.594408	0.600996
345	0.666667	0.472727	0.674699	0.507937	0.642857	0.605556	0.511846	0.592977	0.60133
350	0.666667	0.472727	0.674699	0.466667	0.62069	0.594444	0.497267	0.58029	0.589403
355	0.675676	0.472727	0.674699	0.466667	0.613636	0.594444	0.496818	0.580681	0.589247
360	0.675676	0.45283	0.666667	0.516129	0.62069	0.6	0.504052	0.586398	0.593353
365	0.675676	0.45283	0.666667	0.508475	0.622222	0.6	0.503771	0.585174	0.592426
370	0.675676	0.45283	0.666667	0.508475	0.622222	0.6	0.503771	0.585174	0.592426
375	0.675676	0.481481	0.674699	0.482759	0.615385	0.6	0.503988	0.586	0.593933
380	0.675676	0.481481	0.674699	0.482759	0.615385	0.6	0.503988	0.586	0.593933
385	0.675676	0.481481	0.674699	0.508475	0.622222	0.605556	0.51105	0.592511	0.599776
390	0.675676	0.481481	0.674699	0.508475	0.622222	0.605556	0.51105	0.592511	0.599776
395	0.675676	0.481481	0.674699	0.508475	0.622222	0.605556	0.51105	0.592511	0.599776
400	0.675325	0.481481	0.666667	0.533333	0.635294	0.611111	0.519153	0.59842	0.604743
405	0.684211	0.45283	0.666667	0.542373	0.636364	0.611111	0.518735	0.596489	0.602672
410	0.675325	0.509091	0.674699	0.508475	0.627907	0.611111	0.51927	0.599099	0.606076
415	0.666667	0.509091	0.674699	0.474576	0.636364	0.605556	0.51125	0.592279	0.600958
420	0.657895	0.481481	0.674699	0.482759	0.629213	0.6	0.504809	0.585209	0.594218
425	0.675325	0.509091	0.674699	0.464286	0.629213	0.605556	0.512086	0.590523	0.599009
430	0.675325	0.481481	0.674699	0.472727	0.615385	0.6	0.505303	0.583923	0.592204
435	0.675325	0.481481	0.674699	0.481481	0.608696	0.6	0.505392	0.584336	0.59214
440	0.684211	0.481481	0.674699	0.481481	0.602151	0.6	0.505	0.584805	0.59208
445	0.684211	0.481481	0.674699	0.481481	0.602151	0.6	0.505	0.584805	0.59208
450	0.693333	0.464286	0.641975	0.464286	0.608696	0.588889	0.490895	0.574515	0.580478
455	0.666667	0.464286	0.666667	0.444444	0.595745	0.583333	0.484007	0.567562	0.576372
460	0.666667	0.464286	0.666667	0.444444	0.595745	0.583333	0.484007	0.567562	0.576372
465	0.666667	0.464286	0.666667	0.444444	0.595745	0.583333	0.484007	0.567562	0.576372
470	0.666667	0.491228	0.666667	0.472727	0.608696	0.594444	0.497797	0.581197	0.588975
475	0.666667	0.464286	0.666667	0.464286	0.608696	0.588889	0.490895	0.57412	0.582629
480	0.666667	0.464286	0.666667	0.464286	0.608696	0.588889	0.490895	0.57412	0.582629
485	0.666667	0.436364	0.658537	0.464286	0.608696	0.583333	0.483516	0.56691	0.575387
490	0.701299	0.464286	0.666667	0.472727	0.615385	0.6	0.505882	0.584073	0.591139
495	0.701299	0.464286	0.666667	0.472727	0.615385	0.6	0.505882	0.584073	0.591139
500	0.72	0.491228	0.650602	0.517241	0.643678	0.616667	0.524929	0.60455	0.60876
505	0.72	0.508475	0.666667	0.517241	0.643678	0.622222	0.532638	0.611212	0.616117
510	0.72	0.508475	0.666667	0.517241	0.643678	0.622222	0.532638	0.611212	0.616117
515	0.72	0.517241	0.658537	0.517241	0.643678	0.622222	0.532278	0.61134	0.615601
520	0.72	0.491228	0.650602	0.517241	0.643678	0.616667	0.524929	0.60455	0.60876
525	0.72	0.491228	0.650602	0.517241	0.643678	0.616667	0.524929	0.60455	0.60876
530	0.72	0.482759	0.658537	0.517241	0.643678	0.616667	0.525249	0.604443	0.609279
535	0.72	0.482759	0.658537	0.517241	0.643678	0.616667	0.525249	0.604443	0.609279
540	0.72	0.482759	0.658537	0.517241	0.643678	0.616667	0.525249	0.604443	0.609279
545	0.72	0.508475	0.666667	0.517241	0.643678	0.622222	0.532638	0.611212	0.616117
550	0.72	0.482759	0.658537	0.517241	0.643678	0.616667	0.525249	0.604443	0.609279
555	0.72	0.508475	0.666667	0.517241	0.643678	0.622222	0.532638	0.611212	0.616117
560	0.72	0.482759	0.658537	0.526316	0.636364	0.616667	0.525211	0.604795	0.609126
565	0.72	0.482759	0.658537	0.526316	0.636364	0.616667	0.525211	0.604795	0.609126
570	0.72	0.508475	0.666667	0.517241	0.643678	0.622222	0.532638	0.611212	0.616117
575	0.72	0.517241	0.682927	0.517241	0.643678	0.627778	0.539308	0.616218	0.62197
580	0.72	0.482759	0.658537	0.517241	0.643678	0.616667	0.525249	0.604443	0.609279
585	0.72	0.5	0.674699	0.491228	0.629213	0.616667	0.525072	0.603028	0.60903
590	0.72	0.5	0.674699	0.517241	0.636364	0.622222	0.532128	0.609661	0.614994
595	0.72	0.5	0.674699	0.491228	0.629213	0.616667	0.525072	0.603028	0.60903
600	0.72	0.481481	0.666667	0.491228	0.622222	0.611111	0.518003	0.59632	0.601945
605	0.72	0.472727	0.674699	0.491228	0.622222	0.611111	0.518245	0.596175	0.602438
610	0.72	0.481481	0.666667	0.491228	0.622222	0.611111	0.518003	0.59632	0.601945
615	0.72	0.481481	0.666667	0.491228	0.622222	0.611111	0.518003	0.59632	0.601945
620	0.72	0.481481	0.666667	0.491228	0.622222	0.611111	0.518003	0.59632	0.601945
625	0.72	0.472727	0.674699	0.517241	0.629213	0.616667	0.525293	0.602776	0.608366
630	0.72	0.472727	0.674699	0.517241	0.629213	0.616667	0.525293	0.602776	0.608366
635	0.72	0.472727	0.674699	0.517241	0.629213	0.616667	0.525293	0.602776	0.608366
640	0.72	0.5	0.682927	0.491228	0.622222	0.616667	0.525576	0.603275	0.609586
645	0.72	0.5	0.682927	0.491228	0.622222	0.616667	0.525576	0.603275	0.609586
650	0.72	0.5	0.682927	0.491228	0.622222	0.616667	0.525576	0.603275	0.609586
655	0.72	0.509091	0.674699	0.491228	0.622222	0.616667	0.525296	0.603448	0.609104
660	0.72	0.509091	0.674699	0.464286	0.615385	0.611111	0.518284	0.596692	0.603057
665	0.72	0.481481	0.666667	0.464286	0.615385	0.605556	0.51098	0.589564	0.595898
670	0.684932	0.428571	0.658537	0.482759	0.615385	0.588889	0.489577	0.574037	0.581503
675	0.684932	0.428571	0.658537	0.482759	0.615385	0.588889	0.489577	0.574037	0.581503
680	0.684932	0.428571	0.658537	0.45614	0.608696	0.583333	0.482539	0.567375	0.575543
685	0.684932	0.428571	0.658537	0.482759	0.615385	0.588889	0.489577	0.574037	0.581503
690	0.684932	0.464286	0.674699	0.482759	0.622222	0.6	0.503154	0.585779	0.593829
695	0.684932	0.464286	0.658537	0.482759	0.615385	0.594444	0.496621	0.581179	0.588051
700	0.684932	0.464286	0.658537	0.482759	0.615385	0.594444	0.496621	0.581179	0.588051
705	0.684932	0.464286	0.658537	0.482759	0.615385	0.594444	0.496621	0.581179	0.588051
710	0.684932	0.508475	0.666667	0.482759	0.629213	0.605556	0.5107	0.594409	0.601425
715	0.702703	0.5	0.641975	0.448276	0.615385	0.594444	0.497521	0.581668	0.58739
720	0.702703	0.5	0.641975	0.448276	0.615385	0.594444	0.497521	0.581668	0.58739
725	0.702703	0.5	0.641975	0.448276	0.615385	0.594444	0.497521	0.581668	0.58739
730	0.702703	0.5	0.641975	0.448276	0.615385	0.594444	0.497521	0.581668	0.58739
735	0.702703	0.5	0.641975	0.448276	0.615385	0.594444	0.497521	0.581668	0.58739
740	0.702703	0.5	0.641975	0.448276	0.615385	0.594444	0.497521	0.581668	0.58739
745	0.702703	0.491228	0.625	0.448276	0.615385	0.588889	0.490829	0.576518	0.58135
750	0.702703	0.491228	0.625	0.448276	0.615385	0.588889	0.490829	0.576518	0.58135
755	0.702703	0.491228	0.607595	0.448276	0.608696	0.583333	0.484363	0.571699	0.575281
760	0.702703	0.491228	0.607595	0.448276	0.608696	0.583333	0.484363	0.571699	0.575281
765	0.702703	0.491228	0.625	0.421053	0.608696	0.583333	0.483792	0.569736	0.575289
770	0.702703	0.491228	0.607595	0.448276	0.608696	0.583333	0.484363	0.571699	0.575281
775	0.702703	0.526316	0.634146	0.428571	0.615385	0.594444	0.496816	0.581424	0.586887
780	0.702703	0.526316	0.634146	0.428571	0.615385	0.594444	0.496816	0.581424	0.586887
785	0.702703	0.526316	0.634146	0.428571	0.615385	0.594444	0.496816	0.581424	0.586887
790	0.702703	0.526316	0.634146	0.428571	0.615385	0.594444	0.496816	0.581424	0.586887
795	0.702703	0.526316	0.634146	0.428571	0.615385	0.594444	0.496816	0.581424	0.586887
800	0.702703	0.526316	0.634146	0.428571	0.615385	0.594444	0.496816	0.581424	0.586887
805	0.702703	0.517241	0.641975	0.428571	0.615385	0.594444	0.497169	0.581175	0.587267
810	0.702703	0.517241	0.641975	0.428571	0.615385	0.594444	0.497169	0.581175	0.587267
815	0.702703	0.517241	0.641975	0.428571	0.615385	0.594444	0.497169	0.581175	0.587267
820	0.702703	0.517241	0.625	0.428571	0.608696	0.588889	0.490687	0.576442	0.581311
825	0.702703	0.517241	0.641975	0.428571	0.615385	0.594444	0.497169	0.581175	0.587267
830	0.684932	0.526316	0.607595	0.428571	0.589474	0.577778	0.477092	0.567377	0.571189
835	0.684932	0.526316	0.625	0.428571	0.595745	0.583333	0.48352	0.572113	0.577162
840	0.684932	0.5	0.617284	0.428571	0.595745	0.577778	0.476099	0.565306	0.570322
845	0.684932	0.5	0.617284	0.428571	0.595745	0.577778	0.476099	0.565306	0.570322
850	0.684932	0.526316	0.625	0.45614	0.602151	0.588889	0.490508	0.578908	0.583216
855	0.684932	0.526316	0.625	0.45614	0.602151	0.588889	0.490508	0.578908	0.583216
860	0.684932	0.526316	0.625	0.45614	0.602151	0.588889	0.490508	0.578908	0.583216
865	0.684932	0.526316	0.641975	0.428571	0.602151	0.588889	0.489977	0.576789	0.583053
870	0.684932	0.526316	0.641975	0.428571	0.602151	0.588889	0.489977	0.576789	0.583053
875	0.684932	0.526316	0.641975	0.428571	0.602151	0.588889	0.489977	0.576789	0.583053
880	0.684932	0.526316	0.641975	0.428571	0.602151	0.588889	0.489977	0.576789	0.583053
885	0.684932	0.526316	0.641975	0.428571	0.602151	0.588889	0.489977	0.576789	0.583053
890	0.684932	0.526316	0.641975	0.428571	0.602151	0.588889	0.489977	0.576789	0.583053
895	0.702703	0.517241	0.625	0.428571	0.608696	0.588889	0.490687	0.576442	0.581311
900	0.702703	0.526316	0.617284	0.428571	0.608696	0.588889	0.490312	0.576714	0.58096
905	0.702703	0.526316	0.641975	0.4	0.602151	0.588889	0.490384	0.574629	0.581155
910	0.702703	0.526316	0.658537	0.4	0.608696	0.594444	0.496875	0.57925	0.58697
915	0.702703	0.526316	0.658537	0.4	0.608696	0.594444	0.496875	0.57925	0.58697
920	0.702703	0.526316	0.658537	0.4	0.608696	0.594444	0.496875	0.57925	0.58697
925	0.702703	0.526316	0.658537	0.4	0.608696	0.594444	0.496875	0.57925	0.58697
930	0.702703	0.526316	0.658537	0.4	0.608696	0.594444	0.496875	0.57925	0.58697
935	0.702703	0.5	0.650602	0.4	0.608696	0.588889	0.489503	0.5724	0.580073
940	0.702703	0.5	0.650602	0.4	0.608696	0.588889	0.489503	0.5724	0.580073
945	0.702703	0.5	0.650602	0.4	0.608696	0.588889	0.489503	0.5724	0.580073
950	0.702703	0.5	0.650602	0.4	0.608696	0.588889	0.489503	0.5724	0.580073
955	0.702703	0.5	0.650602	0.4	0.608696	0.588889	0.489503	0.5724	0.580073
960	0.702703	0.5	0.650602	0.4	0.608696	0.588889	0.489503	0.5724	0.580073
965	0.702703	0.509091	0.650602	0.4	0.602151	0.588889	0.48975	0.572909	0.580249
970	0.702703	0.509091	0.650602	0.4	0.602151	0.588889	0.48975	0.572909	0.580249
975	0.702703	0.509091	0.650602	0.4	0.602151	0.588889	0.48975	0.572909	0.580249
980	0.702703	0.535714	0.658537	0.4	0.602151	0.594444	0.497111	0.579821	0.587202
985	0.702703	0.535714	0.658537	0.4	0.602151	0.594444	0.497111	0.579821	0.587202
990	0.702703	0.535714	0.674699	0.4	0.608696	0.6	0.50362	0.584362	0.592913
995	0.702703	0.526316	0.658537	0.4	0.608696	0.594444	0.496875	0.57925	0.58697
1000	0.702703	0.526316	0.641975	0.4	0.602151	0.588889	0.490384	0.574629	0.581155
1005	0.702703	0.535714	0.658537	0.4	0.602151	0.594444	0.497111	0.579821	0.587202
1010	0.702703	0.526316	0.641975	0.4	0.602151	0.588889	0.490384	0.574629	0.581155
1015	0.702703	0.526316	0.641975	0.4	0.602151	0.588889	0.490384	0.574629	0.581155
1020	0.702703	0.526316	0.641975	0.4	0.602151	0.588889	0.490384	0.574629	0.581155
1025	0.702703	0.526316	0.641975	0.4	0.602151	0.588889	0.490384	0.574629	0.581155
1030	0.702703	0.526316	0.641975	0.4	0.602151	0.588889	0.490384	0.574629	0.581155
1035	0.702703	0.526316	0.641975	0.4	0.602151	0.588889	0.490384	0.574629	0.581155
1040	0.702703	0.526316	0.641975	0.4	0.602151	0.588889	0.490384	0.574629	0.581155
1045	0.702703	0.526316	0.641975	0.4	0.602151	0.588889	0.490384	0.574629	0.581155
1050	0.702703	0.535714	0.658537	0.4	0.602151	0.594444	0.497111	0.579821	0.587202
1055	0.702703	0.526316	0.641975	0.4	0.602151	0.588889	0.490384	0.574629	0.581155
1060	0.702703	0.526316	0.641975	0.4	0.602151	0.588889	0.490384	0.574629	0.581155
1065	0.702703	0.526316	0.641975	0.4	0.602151	0.588889	0.490384	0.574629	0.581155
1070	0.702703	0.472727	0.626506	0.4	0.602151	0.577778	0.475617	0.560817	0.567291
1075	0.702703	0.472727	0.626506	0.4	0.602151	0.577778	0.475617	0.560817	0.567291
1080	0.702703	0.509091	0.650602	0.4	0.602151	0.588889	0.48975	0.572909	0.580249
1085	0.702703	0.481481	0.642857	0.4	0.602151	0.583333	0.482421	0.565838	0.573165
1090	0.702703	0.509091	0.650602	0.4	0.602151	0.588889	0.48975	0.572909	0.580249
1095	0.702703	0.518519	0.642857	0.4	0.602151	0.588889	0.489491	0.573246	0.579955
1100	0.702703	0.490566	0.619048	0.4	0.595745	0.577778	0.475639	0.561612	0.567155
1105	0.702703	0.490566	0.611765	0.407407	0.595745	0.577778	0.475216	0.561637	0.566488
1110	0.702703	0.490566	0.611765	0.407407	0.595745	0.577778	0.475216	0.561637	0.566488
1115	0.702703	0.490566	0.611765	0.407407	0.595745	0.577778	0.475216	0.561637	0.566488
1120	0.702703	0.490566	0.611765	0.407407	0.595745	0.577778	0.475216	0.561637	0.566488
1125	0.712329	0.490566	0.611765	0.4	0.595745	0.577778	0.474799	0.562081	0.566804
1130	0.712329	0.490566	0.611765	0.4	0.595745	0.577778	0.474799	0.562081	0.566804
1135	0.712329	0.490566	0.611765	0.4	0.595745	0.577778	0.474799	0.562081	0.566804
1140	0.712329	0.490566	0.611765	0.4	0.595745	0.577778	0.474799	0.562081	0.566804
1145	0.712329	0.518519	0.619048	0.4	0.595745	0.583333	0.482102	0.569128	0.57383
1150	0.702703	0.490566	0.611765	0.436364	0.602151	0.583333	0.482196	0.56871	0.572773
1155	0.712329	0.490566	0.611765	0.428571	0.602151	0.583333	0.481793	0.569076	0.573025
1160	0.712329	0.490566	0.611765	0.428571	0.602151	0.583333	0.481793	0.569076	0.573025
1165	0.712329	0.490566	0.611765	0.428571	0.602151	0.583333	0.481793	0.569076	0.573025
1170	0.712329	0.481481	0.595238	0.428571	0.602151	0.577778	0.474953	0.563954	0.567044
1175	0.712329	0.481481	0.595238	0.45614	0.608696	0.583333	0.481974	0.570777	0.57313
1180	0.712329	0.481481	0.595238	0.45614	0.608696	0.583333	0.481974	0.570777	0.57313
1185	0.712329	0.490566	0.611765	0.45614	0.608696	0.588889	0.488812	0.575899	0.57911
1190	0.712329	0.481481	0.595238	0.45614	0.608696	0.583333	0.481974	0.570777	0.57313
1195	0.712329	0.490566	0.611765	0.45614	0.608696	0.588889	0.488812	0.575899	0.57911
1200	0.712329	0.490566	0.611765	0.45614	0.608696	0.588889	0.488812	0.575899	0.57911
1205	0.712329	0.490566	0.611765	0.45614	0.608696	0.588889	0.488812	0.575899	0.57911
1210	0.712329	0.490566	0.604651	0.464286	0.608696	0.588889	0.488376	0.576105	0.578611
1215	0.712329	0.490566	0.611765	0.45614	0.608696	0.588889	0.488812	0.575899	0.57911
1220	0.694444	0.490566	0.611765	0.421053	0.602151	0.577778	0.474364	0.563996	0.56889
1225	0.694444	0.481481	0.595238	0.448276	0.608696	0.577778	0.474577	0.565627	0.568938
1230	0.694444	0.481481	0.588235	0.45614	0.608696	0.577778	0.474097	0.565799	0.56842
1235	0.694444	0.518519	0.611765	0.45614	0.608696	0.588889	0.488211	0.577913	0.581354
1240	0.694444	0.490566	0.611765	0.45614	0.602151	0.583333	0.48143	0.571013	0.574738
1245	0.694444	0.481481	0.595238	0.45614	0.602151	0.577778	0.474595	0.565891	0.568758
1250	0.694444	0.481481	0.595238	0.45614	0.602151	0.577778	0.474595	0.565891	0.568758
1255	0.694444	0.509091	0.60241	0.45614	0.602151	0.583333	0.481919	0.572847	0.575692
1260	0.694444	0.509091	0.60241	0.45614	0.602151	0.583333	0.481919	0.572847	0.575692
1265	0.694444	0.509091	0.60241	0.45614	0.602151	0.583333	0.481919	0.572847	0.575692
1270	0.694444	0.5	0.585366	0.45614	0.602151	0.577778	0.475168	0.56762	0.569575
1275	0.694444	0.526316	0.592593	0.45614	0.602151	0.583333	0.48256	0.574329	0.576286
1280	0.694444	0.526316	0.592593	0.45614	0.602151	0.583333	0.48256	0.574329	0.576286
1285	0.694444	0.509091	0.60241	0.45614	0.602151	0.583333	0.481919	0.572847	0.575692
1290	0.694444	0.535714	0.609756	0.45614	0.602151	0.588889	0.489274	0.579641	0.582491
1295	0.694444	0.509091	0.60241	0.45614	0.602151	0.583333	0.481919	0.572847	0.575692
1300	0.694444	0.509091	0.60241	0.45614	0.602151	0.583333	0.481919	0.572847	0.575692
1305	0.694444	0.509091	0.60241	0.45614	0.602151	0.583333	0.481919	0.572847	0.575692
1310	0.694444	0.481481	0.595238	0.45614	0.602151	0.577778	0.474595	0.565891	0.568758
1315	0.694444	0.481481	0.588235	0.45614	0.586957	0.572222	0.467041	0.561452	0.563468
1320	0.694444	0.481481	0.588235	0.45614	0.586957	0.572222	0.467041	0.561452	0.563468
1325	0.704225	0.481481	0.588235	0.45614	0.580645	0.572222	0.466736	0.562146	0.563606
1330	0.704225	0.481481	0.588235	0.45614	0.580645	0.572222	0.466736	0.562146	0.563606
1335	0.704225	0.490566	0.604651	0.45614	0.580645	0.577778	0.473583	0.567246	0.569558
1340	0.704225	0.490566	0.611765	0.45614	0.595745	0.583333	0.481149	0.571688	0.574855
1345	0.704225	0.518519	0.619048	0.45614	0.595745	0.588889	0.488439	0.578735	0.581881
1350	0.704225	0.490566	0.604651	0.45614	0.602151	0.583333	0.480647	0.571547	0.574457
1355	0.72973	0.45283	0.564706	0.5	0.608696	0.583333	0.482131	0.571192	0.570018
1360	0.72973	0.45283	0.564706	0.5	0.608696	0.583333	0.482131	0.571192	0.570018
1365	0.72973	0.45283	0.564706	0.5	0.608696	0.583333	0.482131	0.571192	0.570018
1370	0.739726	0.45283	0.564706	0.5	0.602151	0.583333	0.481793	0.571883	0.570138
1375	0.739726	0.45283	0.564706	0.5	0.602151	0.583333	0.481793	0.571883	0.570138
1380	0.739726	0.45283	0.564706	0.526316	0.608696	0.588889	0.488812	0.578455	0.576015
1385	0.739726	0.45283	0.564706	0.526316	0.608696	0.588889	0.488812	0.578455	0.576015
1390	0.75	0.444444	0.547619	0.517241	0.608696	0.583333	0.481631	0.5736	0.570158
1395	0.739726	0.444444	0.547619	0.526316	0.608696	0.583333	0.481974	0.57336	0.570016
1400	0.739726	0.444444	0.547619	0.526316	0.608696	0.583333	0.481974	0.57336	0.570016
1405	0.75	0.444444	0.547619	0.508475	0.593407	0.577778	0.474596	0.568789	0.565215
1410	0.75	0.444444	0.547619	0.517241	0.608696	0.583333	0.481631	0.5736	0.570158
1415	0.75	0.444444	0.547619	0.517241	0.608696	0.583333	0.481631	0.5736	0.570158
1420	0.75	0.444444	0.547619	0.508475	0.593407	0.577778	0.474596	0.568789	0.565215
1425	0.75	0.444444	0.547619	0.508475	0.593407	0.577778	0.474596	0.568789	0.565215
1430	0.75	0.444444	0.547619	0.508475	0.593407	0.577778	0.474596	0.568789	0.565215
1435	0.75	0.444444	0.547619	0.508475	0.593407	0.577778	0.474596	0.568789	0.565215
1440	0.75	0.444444	0.547619	0.508475	0.593407	0.577778	0.474596	0.568789	0.565215
1445	0.732394	0.444444	0.547619	0.5	0.593407	0.572222	0.46727	0.563573	0.560966
1450	0.732394	0.472727	0.554217	0.5	0.593407	0.577778	0.474582	0.570549	0.567874
1455	0.732394	0.472727	0.554217	0.5	0.593407	0.577778	0.474582	0.570549	0.567874
1460	0.75	0.472727	0.547619	0.508475	0.577778	0.577778	0.474387	0.57132	0.56684
1465	0.75	0.472727	0.547619	0.508475	0.577778	0.577778	0.474387	0.57132	0.56684
1470	0.75	0.444444	0.541176	0.508475	0.577778	0.572222	0.467093	0.564375	0.559973
1475	0.75	0.444444	0.541176	0.517241	0.593407	0.577778	0.474098	0.569254	0.564994
1480	0.75	0.415094	0.541176	0.5	0.577778	0.566667	0.460328	0.55681	0.553179
1485	0.75	0.415094	0.541176	0.508475	0.593407	0.572222	0.467313	0.56163	0.558152
1490	0.75	0.415094	0.541176	0.5	0.577778	0.566667	0.460328	0.55681	0.553179
1495	0.685714	0.459016	0.578313	0.444444	0.586957	0.561111	0.452235	0.550889	0.553403
1500	0.685714	0.459016	0.578313	0.444444	0.586957	0.561111	0.452235	0.550889	0.553403
1505	0.685714	0.459016	0.578313	0.444444	0.586957	0.561111	0.452235	0.550889	0.553403
1510	0.685714	0.459016	0.578313	0.444444	0.586957	0.561111	0.452235	0.550889	0.553403
1515	0.685714	0.459016	0.578313	0.444444	0.586957	0.561111	0.452235	0.550889	0.553403
1520	0.685714	0.451613	0.585366	0.444444	0.586957	0.561111	0.452658	0.550819	0.553887
1525	0.685714	0.451613	0.585366	0.444444	0.586957	0.561111	0.452658	0.550819	0.553887
1530	0.685714	0.459016	0.578313	0.444444	0.586957	0.561111	0.452235	0.550889	0.553403
1535	0.685714	0.433333	0.571429	0.444444	0.586957	0.555556	0.444806	0.544375	0.546897
1540	0.685714	0.433333	0.571429	0.444444	0.586957	0.555556	0.444806	0.544375	0.546897
1545	0.685714	0.433333	0.571429	0.444444	0.586957	0.555556	0.444806	0.544375	0.546897
1550	0.685714	0.433333	0.571429	0.444444	0.586957	0.555556	0.444806	0.544375	0.546897
1555	0.685714	0.42623	0.578313	0.444444	0.586957	0.555556	0.445196	0.544332	0.547392
1560	0.685714	0.42623	0.578313	0.444444	0.586957	0.555556	0.445196	0.544332	0.547392
1565	0.685714	0.433333	0.571429	0.444444	0.586957	0.555556	0.444806	0.544375	0.546897
1570	0.685714	0.433333	0.571429	0.444444	0.586957	0.555556	0.444806	0.544375	0.546897
1575	0.685714	0.433333	0.571429	0.444444	0.586957	0.555556	0.444806	0.544375	0.546897
1580	0.685714	0.433333	0.571429	0.444444	0.586957	0.555556	0.444806	0.544375	0.546897
1585	0.685714	0.433333	0.571429	0.444444	0.586957	0.555556	0.444806	0.544375	0.546897
1590	0.685714	0.433333	0.571429	0.444444	0.586957	0.555556	0.444806	0.544375	0.546897
1595	0.685714	0.433333	0.571429	0.444444	0.586957	0.555556	0.444806	0.544375	0.546897
1600	0.685714	0.433333	0.571429	0.444444	0.586957	0.555556	0.444806	0.544375	0.546897
1605	0.685714	0.433333	0.571429	0.444444	0.586957	0.555556	0.444806	0.544375	0.546897
1610	0.685714	0.440678	0.571429	0.444444	0.580645	0.555556	0.44493	0.544582	0.546806
1615	0.685714	0.440678	0.571429	0.444444	0.580645	0.555556	0.44493	0.544582	0.546806
1620	0.685714	0.440678	0.571429	0.444444	0.580645	0.555556	0.44493	0.544582	0.546806
1625	0.685714	0.448276	0.588235	0.444444	0.580645	0.561111	0.451644	0.549463	0.552587
1630	0.685714	0.448276	0.588235	0.444444	0.580645	0.561111	0.451644	0.549463	0.552587
1635	0.685714	0.448276	0.588235	0.444444	0.580645	0.561111	0.451644	0.549463	0.552587
1640	0.685714	0.448276	0.588235	0.444444	0.580645	0.561111	0.451644	0.549463	0.552587
1645	0.685714	0.440678	0.588235	0.415094	0.580645	0.555556	0.444509	0.542073	0.546302
1650	0.685714	0.440678	0.588235	0.415094	0.580645	0.555556	0.444509	0.542073	0.546302
1655	0.685714	0.433333	0.571429	0.415094	0.580645	0.55	0.437816	0.537243	0.540567
1660	0.685714	0.5	0.578313	0.45614	0.595745	0.572222	0.467013	0.563183	0.564868
1665	0.685714	0.472727	0.571429	0.45614	0.595745	0.566667	0.459664	0.556351	0.55807
1670	0.704225	0.508475	0.536585	0.444444	0.574468	0.561111	0.453311	0.55364	0.551712
1675	0.704225	0.508475	0.536585	0.444444	0.574468	0.561111	0.453311	0.55364	0.551712
1680	0.722222	0.508475	0.55	0.509091	0.574468	0.577778	0.475829	0.572851	0.568889
1685	0.722222	0.508475	0.55	0.509091	0.574468	0.577778	0.475829	0.572851	0.568889
1690	0.722222	0.508475	0.55	0.509091	0.574468	0.577778	0.475829	0.572851	0.568889
1695	0.722222	0.508475	0.55	0.509091	0.574468	0.577778	0.475829	0.572851	0.568889
1700	0.722222	0.508475	0.55	0.509091	0.574468	0.577778	0.475829	0.572851	0.568889
1705	0.722222	0.508475	0.55	0.509091	0.574468	0.577778	0.475829	0.572851	0.568889
1710	0.722222	0.508475	0.55	0.509091	0.574468	0.577778	0.475829	0.572851	0.568889
1715	0.722222	0.508475	0.55	0.509091	0.574468	0.577778	0.475829	0.572851	0.568889
1720	0.722222	0.508475	0.55	0.509091	0.574468	0.577778	0.475829	0.572851	0.568889
1725	0.722222	0.508475	0.55	0.509091	0.574468	0.577778	0.475829	0.572851	0.568889
1730	0.722222	0.517241	0.54321	0.509091	0.574468	0.577778	0.47543	0.573246	0.568723
1735	0.722222	0.508475	0.55	0.509091	0.574468	0.577778	0.475829	0.572851	0.568889
1740	0.722222	0.508475	0.55	0.509091	0.574468	0.577778	0.475829	0.572851	0.568889
1745	0.722222	0.508475	0.55	0.509091	0.574468	0.577778	0.475829	0.572851	0.568889
1750	0.722222	0.508475	0.55	0.509091	0.574468	0.577778	0.475829	0.572851	0.568889
1755	0.722222	0.508475	0.55	0.509091	0.574468	0.577778	0.475829	0.572851	0.568889
1760	0.722222	0.508475	0.55	0.509091	0.574468	0.577778	0.475829	0.572851	0.568889
1765	0.722222	0.508475	0.55	0.509091	0.574468	0.577778	0.475829	0.572851	0.568889
1770	0.722222	0.508475	0.55	0.509091	0.574468	0.577778	0.475829	0.572851	0.568889
1775	0.722222	0.508475	0.55	0.509091	0.574468	0.577778	0.475829	0.572851	0.568889
1780	0.722222	0.508475	0.55	0.509091	0.574468	0.577778	0.475829	0.572851	0.568889
1785	0.722222	0.508475	0.55	0.509091	0.574468	0.577778	0.475829	0.572851	0.568889
1790	0.722222	0.508475	0.55	0.509091	0.574468	0.577778	0.475829	0.572851	0.568889
1795	0.722222	0.508475	0.55	0.509091	0.574468	0.577778	0.475829	0.572851	0.568889
1800	0.722222	0.508475	0.55	0.509091	0.574468	0.577778	0.475829	0.572851	0.568889
1805	0.722222	0.508475	0.55	0.509091	0.574468	0.577778	0.475829	0.572851	0.568889
1810	0.722222	0.508475	0.55	0.509091	0.574468	0.577778	0.475829	0.572851	0.568889
1815	0.722222	0.508475	0.55	0.509091	0.574468	0.577778	0.475829	0.572851	0.568889
1820	0.722222	0.508475	0.55	0.509091	0.574468	0.577778	0.475829	0.572851	0.568889
1825	0.722222	0.508475	0.55	0.509091	0.574468	0.577778	0.475829	0.572851	0.568889
1830	0.722222	0.508475	0.55	0.509091	0.574468	0.577778	0.475829	0.572851	0.568889
1835	0.722222	0.508475	0.55	0.509091	0.574468	0.577778	0.475829	0.572851	0.568889
1840	0.722222	0.508475	0.55	0.509091	0.574468	0.577778	0.475829	0.572851	0.568889
1845	0.722222	0.517241	0.54321	0.509091	0.574468	0.577778	0.47543	0.573246	0.568723
1850	0.722222	0.508475	0.55	0.509091	0.574468	0.577778	0.475829	0.572851	0.568889
1855	0.722222	0.508475	0.55	0.509091	0.574468	0.577778	0.475829	0.572851	0.568889
1860	0.722222	0.508475	0.55	0.509091	0.574468	0.577778	0.475829	0.572851	0.568889
1865	0.722222	0.517241	0.54321	0.509091	0.574468	0.577778	0.47543	0.573246	0.568723
1870	0.722222	0.517241	0.54321	0.509091	0.574468	0.577778	0.47543	0.573246	0.568723
1875	0.722222	0.517241	0.54321	0.509091	0.574468	0.577778	0.47543	0.573246	0.568723
1880	0.722222	0.517241	0.54321	0.509091	0.574468	0.577778	0.47543	0.573246	0.568723
1885	0.722222	0.517241	0.54321	0.509091	0.574468	0.577778	0.47543	0.573246	0.568723
1890	0.722222	0.517241	0.54321	0.509091	0.574468	0.577778	0.47543	0.573246	0.568723
1895	0.722222	0.517241	0.54321	0.509091	0.574468	0.577778	0.47543	0.573246	0.568723
1900	0.722222	0.517241	0.54321	0.509091	0.574468	0.577778	0.47543	0.573246	0.568723
1905	0.722222	0.517241	0.54321	0.509091	0.574468	0.577778	0.47543	0.573246	0.568723
1910	0.722222	0.517241	0.54321	0.509091	0.574468	0.577778	0.47543	0.573246	0.568723
1915	0.722222	0.517241	0.54321	0.509091	0.574468	0.577778	0.47543	0.573246	0.568723
1920	0.722222	0.508475	0.55	0.509091	0.574468	0.577778	0.475829	0.572851	0.568889
1925	0.722222	0.508475	0.55	0.509091	0.574468	0.577778	0.475829	0.572851	0.568889
1930	0.722222	0.508475	0.55	0.509091	0.574468	0.577778	0.475829	0.572851	0.568889
1935	0.722222	0.508475	0.55	0.509091	0.574468	0.577778	0.475829	0.572851	0.568889
1940	0.722222	0.508475	0.55	0.509091	0.574468	0.577778	0.475829	0.572851	0.568889
1945	0.722222	0.508475	0.55	0.509091	0.574468	0.577778	0.475829	0.572851	0.568889
1950	0.722222	0.508475	0.55	0.509091	0.574468	0.577778	0.475829	0.572851	0.568889
1955	0.722222	0.508475	0.55	0.509091	0.574468	0.577778	0.475829	0.572851	0.568889
1960	0.722222	0.508475	0.55	0.509091	0.574468	0.577778	0.475829	0.572851	0.568889
1965	0.722222	0.508475	0.55	0.509091	0.574468	0.577778	0.475829	0.572851	0.568889
1970	0.722222	0.508475	0.55	0.509091	0.574468	0.577778	0.475829	0.572851	0.568889
1975	0.722222	0.508475	0.55	0.509091	0.574468	0.577778	0.475829	0.572851	0.568889
1980	0.722222	0.508475	0.55	0.509091	0.574468	0.577778	0.475829	0.572851	0.568889
1985	0.722222	0.508475	0.55	0.509091	0.574468	0.577778	0.475829	0.572851	0.568889
1990	0.722222	0.508475	0.55	0.509091	0.574468	0.577778	0.475829	0.572851	0.568889
1995	0.722222	0.508475	0.55	0.509091	0.574468	0.577778	0.475829	0.572851	0.568889
2000	0.722222	0.508475	0.55	0.509091	0.574468	0.577778	0.475829	0.572851	0.568889

## Sheet: Ridge
Number of features	Pre-vaccination	ChAdOx1-Onset	MenACWY-Onset	ChAdOx1-7D	MenACWY-7D	ACC	MCC	Macro F1	Weighted F1
5	0.40708	0.28	0.680851	0.327273	0.125	0.411111	0.296585	0.364041	0.377714
10	0.568627	0.133333	0.631579	0.192308	0.424242	0.45	0.330686	0.390018	0.409653
15	0.552632	0.255319	0.622222	0.280702	0.577778	0.494444	0.369094	0.45773	0.476701
20	0.594595	0.4	0.666667	0.444444	0.634146	0.561111	0.455837	0.54797	0.561722
25	0.564103	0.448276	0.666667	0.433333	0.698795	0.577778	0.478356	0.562235	0.578533
30	0.630137	0.440678	0.707317	0.40678	0.712644	0.6	0.503257	0.579511	0.597122
35	0.631579	0.483871	0.675	0.45614	0.729412	0.611111	0.519347	0.5952	0.608881
40	0.637681	0.492754	0.607595	0.428571	0.781609	0.605556	0.510123	0.589642	0.601187
45	0.648649	0.478873	0.611111	0.472727	0.75	0.605556	0.516465	0.592272	0.601487
50	0.57971	0.493506	0.586667	0.466667	0.683544	0.566667	0.46577	0.562019	0.570533
55	0.704225	0.444444	0.623377	0.482759	0.707317	0.6	0.505698	0.592424	0.599281
60	0.657143	0.394366	0.578947	0.508475	0.666667	0.566667	0.463636	0.56112	0.565941
65	0.695652	0.459459	0.5	0.535714	0.651685	0.572222	0.47287	0.568502	0.564592
70	0.626866	0.542857	0.533333	0.516129	0.651163	0.577778	0.47735	0.57407	0.57412
75	0.707692	0.513514	0.5	0.507937	0.651163	0.577778	0.479441	0.576061	0.571693
80	0.655172	0.416667	0.493151	0.507042	0.627907	0.538889	0.429913	0.539988	0.538242
85	0.642857	0.478873	0.459459	0.583333	0.574713	0.544444	0.436197	0.547847	0.539464
90	0.709677	0.461538	0.457143	0.575758	0.619048	0.561111	0.460657	0.564633	0.555282
95	0.685714	0.472222	0.428571	0.492308	0.626506	0.544444	0.44046	0.541064	0.53371
100	0.645161	0.485714	0.432432	0.542857	0.547619	0.527778	0.415598	0.530757	0.521115
105	0.59375	0.477612	0.438356	0.567164	0.561798	0.527778	0.415307	0.527736	0.520174
110	0.5625	0.486486	0.410959	0.588235	0.518519	0.511111	0.396083	0.51334	0.503266
115	0.545455	0.48	0.373333	0.597015	0.493506	0.494444	0.375123	0.497862	0.485273
120	0.588235	0.444444	0.368421	0.612903	0.536585	0.505556	0.38678	0.510118	0.496824
125	0.571429	0.405405	0.35	0.580645	0.469136	0.466667	0.334952	0.475323	0.46141
130	0.539683	0.450704	0.361446	0.7	0.481928	0.494444	0.367471	0.506752	0.490395
135	0.516129	0.487179	0.333333	0.634921	0.43038	0.472222	0.343994	0.480388	0.463358
140	0.507463	0.444444	0.366197	0.617647	0.439024	0.472222	0.348621	0.474955	0.461799
145	0.507042	0.507463	0.351351	0.583333	0.473684	0.483333	0.36375	0.484575	0.471584
150	0.467532	0.521739	0.388889	0.588235	0.486486	0.488889	0.373797	0.490576	0.48137
155	0.478873	0.521739	0.394737	0.575758	0.512821	0.494444	0.374812	0.496785	0.488643
160	0.513514	0.515152	0.30137	0.617647	0.43038	0.472222	0.349636	0.475612	0.45684
165	0.486486	0.529412	0.298507	0.56338	0.45	0.466667	0.347116	0.465557	0.449778
170	0.477612	0.486486	0.338028	0.567164	0.444444	0.461111	0.334838	0.462747	0.450163
175	0.677419	0.455696	0.293333	0.645161	0.487805	0.5	0.380181	0.511883	0.487915
180	0.655738	0.513514	0.243243	0.59375	0.505747	0.494444	0.372328	0.502398	0.477461
185	0.634921	0.586667	0.27027	0.553846	0.554217	0.516667	0.401501	0.519984	0.498965
190	0.584615	0.545455	0.1875	0.550725	0.541176	0.488889	0.374589	0.481894	0.458202
195	0.588235	0.540541	0.333333	0.588235	0.641026	0.538889	0.433282	0.538274	0.524958
200	0.588235	0.552632	0.342857	0.558824	0.589744	0.527778	0.420962	0.526458	0.513079
205	0.6	0.567568	0.289855	0.550725	0.615385	0.527778	0.422133	0.524706	0.508363
210	0.56	0.526316	0.324324	0.545455	0.550725	0.5	0.387869	0.501364	0.48775
215	0.545455	0.56	0.225352	0.5	0.493151	0.466667	0.346575	0.464791	0.445049
220	0.545455	0.685714	0.264706	0.545455	0.506329	0.511111	0.403	0.509532	0.48895
225	0.533333	0.628571	0.323529	0.535211	0.552632	0.516667	0.411061	0.514655	0.50072
230	0.555556	0.628571	0.405405	0.597015	0.597403	0.555556	0.453759	0.55679	0.546178
235	0.533333	0.666667	0.373333	0.57971	0.506667	0.527778	0.420003	0.531942	0.517655
240	0.56	0.676471	0.342105	0.597015	0.567568	0.544444	0.440319	0.548632	0.532351
245	0.547945	0.685714	0.356164	0.57971	0.586667	0.55	0.448719	0.55124	0.537241
250	0.567568	0.636364	0.315789	0.676471	0.552632	0.544444	0.439522	0.549765	0.529187
255	0.591549	0.637681	0.346667	0.666667	0.556962	0.555556	0.452076	0.559905	0.540707
260	0.575342	0.647059	0.324324	0.606061	0.531646	0.533333	0.425346	0.536886	0.518113
265	0.540541	0.637681	0.342857	0.57971	0.538462	0.527778	0.422244	0.52785	0.512787
270	0.493506	0.637681	0.26087	0.5625	0.518519	0.494444	0.380407	0.494615	0.476391
275	0.526316	0.647059	0.309859	0.59375	0.518519	0.516667	0.406673	0.5191	0.501396
280	0.533333	0.57971	0.309859	0.548387	0.53012	0.5	0.384688	0.500282	0.485261
285	0.513514	0.550725	0.311688	0.6	0.55	0.5	0.380964	0.505185	0.490362
290	0.608696	0.540541	0.373333	0.590164	0.567901	0.533333	0.422942	0.536127	0.522364
295	0.666667	0.526316	0.346667	0.617647	0.564103	0.538889	0.430554	0.54428	0.525848
300	0.688525	0.506667	0.390244	0.597015	0.586667	0.544444	0.433707	0.553823	0.538847
305	0.6875	0.506667	0.363636	0.591549	0.60274	0.544444	0.438451	0.550418	0.534485
310	0.636364	0.535211	0.32	0.630137	0.586667	0.538889	0.432535	0.541676	0.522855
315	0.676923	0.571429	0.368421	0.630137	0.605263	0.566667	0.466293	0.570435	0.552909
320	0.656716	0.542857	0.342105	0.630137	0.567568	0.544444	0.439366	0.547877	0.528958
325	0.636364	0.597403	0.337662	0.626866	0.575342	0.55	0.445322	0.554727	0.535744
330	0.646154	0.578947	0.35443	0.617647	0.555556	0.544444	0.43731	0.550547	0.532273
335	0.636364	0.594595	0.324324	0.567568	0.555556	0.533333	0.427749	0.535681	0.517357
340	0.626866	0.594595	0.4	0.597015	0.555556	0.55	0.443692	0.554806	0.540494
345	0.625	0.567568	0.365854	0.588235	0.555556	0.533333	0.421235	0.540442	0.524859
350	0.634921	0.608696	0.439024	0.583333	0.567568	0.561111	0.455794	0.566708	0.555023
355	0.666667	0.588235	0.481928	0.56	0.567568	0.566667	0.462708	0.572879	0.5637
360	0.606061	0.637681	0.487179	0.555556	0.56	0.566667	0.465249	0.569295	0.561907
365	0.606061	0.59375	0.439024	0.571429	0.564103	0.55	0.440767	0.554873	0.54486
370	0.59375	0.626866	0.428571	0.57971	0.552632	0.55	0.439637	0.556306	0.544985
375	0.666667	0.646154	0.452381	0.597015	0.538462	0.572222	0.467046	0.580136	0.566143
380	0.608696	0.636364	0.463415	0.606061	0.545455	0.566667	0.461865	0.571998	0.56099
385	0.666667	0.646154	0.428571	0.597015	0.538462	0.566667	0.460066	0.575374	0.559926
390	0.636364	0.634921	0.470588	0.597015	0.556962	0.572222	0.466427	0.57917	0.568169
395	0.59375	0.634921	0.452381	0.57971	0.55	0.555556	0.445719	0.562152	0.55208
400	0.65625	0.625	0.415584	0.594595	0.518519	0.555556	0.450543	0.56199	0.546032
405	0.666667	0.622951	0.425	0.594595	0.536585	0.561111	0.455652	0.569159	0.553909
410	0.655738	0.615385	0.43038	0.586667	0.525	0.555556	0.449381	0.562634	0.548205
415	0.666667	0.615385	0.425	0.611111	0.475	0.55	0.441255	0.558632	0.541246
420	0.71875	0.615385	0.43038	0.60274	0.481013	0.561111	0.45646	0.569653	0.551017
425	0.603175	0.634921	0.4	0.583333	0.487805	0.533333	0.419966	0.541847	0.526358
430	0.622951	0.615385	0.405063	0.60274	0.487805	0.538889	0.427407	0.546789	0.530519
435	0.612903	0.636364	0.405063	0.611111	0.493827	0.544444	0.434447	0.551854	0.535513
440	0.603175	0.656716	0.447368	0.60274	0.518519	0.561111	0.457634	0.565704	0.552953
445	0.622951	0.626866	0.453333	0.56	0.512195	0.55	0.444388	0.555069	0.54366
450	0.666667	0.6	0.426667	0.552632	0.512195	0.544444	0.437425	0.551632	0.537587
455	0.666667	0.657143	0.405797	0.5	0.560976	0.555556	0.456294	0.558116	0.544953
460	0.676923	0.666667	0.405797	0.506667	0.560976	0.561111	0.463293	0.563406	0.549462
465	0.646154	0.657143	0.441176	0.540541	0.60241	0.577778	0.484691	0.577485	0.56708
470	0.646154	0.619718	0.41791	0.540541	0.60241	0.566667	0.471508	0.565347	0.554144
475	0.646154	0.628571	0.41791	0.533333	0.60241	0.566667	0.471754	0.565676	0.554566
480	0.646154	0.619718	0.41791	0.533333	0.585366	0.561111	0.464966	0.560496	0.549061
485	0.646154	0.637681	0.441176	0.526316	0.585366	0.566667	0.471416	0.567339	0.557259
490	0.69697	0.657143	0.434783	0.567568	0.592593	0.588889	0.4985	0.589811	0.575866
495	0.69697	0.637681	0.434783	0.567568	0.585366	0.583333	0.49125	0.584473	0.570652
500	0.636364	0.676923	0.457143	0.666667	0.571429	0.6	0.511544	0.601705	0.587263
505	0.646154	0.676923	0.463768	0.641026	0.554217	0.594444	0.506329	0.596418	0.582376
510	0.646154	0.65625	0.441176	0.632911	0.571429	0.588889	0.500396	0.589584	0.575255
515	0.636364	0.707692	0.470588	0.64	0.581395	0.605556	0.519926	0.607208	0.59424
520	0.65625	0.707692	0.470588	0.657895	0.574713	0.611111	0.526843	0.613428	0.598904
525	0.626866	0.6875	0.463768	0.666667	0.588235	0.605556	0.519502	0.606607	0.59323
530	0.626866	0.6875	0.441176	0.666667	0.581395	0.6	0.513171	0.600721	0.585773
535	0.676923	0.686567	0.444444	0.666667	0.571429	0.605556	0.515898	0.609206	0.59225
540	0.69697	0.686567	0.478873	0.676056	0.564706	0.616667	0.53047	0.620634	0.604503
545	0.69697	0.676471	0.5	0.666667	0.560976	0.616667	0.530419	0.620217	0.605754
550	0.707692	0.666667	0.506667	0.676056	0.53012	0.611111	0.520694	0.61744	0.601961
555	0.707692	0.656716	0.486486	0.666667	0.560976	0.611111	0.521787	0.615707	0.600331
560	0.707692	0.656716	0.486486	0.666667	0.560976	0.611111	0.521787	0.615707	0.600331
565	0.69697	0.666667	0.472222	0.657534	0.554217	0.605556	0.516542	0.609522	0.593642
570	0.727273	0.628571	0.5	0.657534	0.556962	0.611111	0.524386	0.614068	0.599418
575	0.727273	0.666667	0.5	0.657534	0.578313	0.622222	0.53756	0.625957	0.611265
580	0.738462	0.676471	0.507042	0.648649	0.585366	0.627778	0.545575	0.631198	0.61683
585	0.738462	0.656716	0.5	0.648649	0.585366	0.622222	0.537812	0.625838	0.611369
590	0.716418	0.656716	0.5	0.676056	0.626506	0.633333	0.551216	0.635139	0.621757
595	0.716418	0.656716	0.5	0.676056	0.626506	0.633333	0.551216	0.635139	0.621757
600	0.727273	0.637681	0.5	0.666667	0.592593	0.622222	0.537627	0.624843	0.610726
605	0.727273	0.637681	0.5	0.666667	0.592593	0.622222	0.537627	0.624843	0.610726
610	0.707692	0.647059	0.459459	0.666667	0.567901	0.605556	0.514982	0.609756	0.593081
615	0.69697	0.666667	0.444444	0.666667	0.567901	0.605556	0.516626	0.60853	0.591028
620	0.676923	0.685714	0.416667	0.666667	0.592593	0.605556	0.516471	0.607713	0.589661
625	0.666667	0.695652	0.416667	0.666667	0.567901	0.6	0.509626	0.602711	0.584206
630	0.666667	0.705882	0.459459	0.685714	0.585366	0.616667	0.528481	0.620618	0.604408
635	0.656716	0.705882	0.459459	0.695652	0.585366	0.616667	0.528479	0.620615	0.604461
640	0.656716	0.695652	0.465753	0.695652	0.585366	0.616667	0.529207	0.619828	0.604229
645	0.656716	0.686567	0.465753	0.676056	0.585366	0.611111	0.522648	0.614092	0.599298
650	0.647059	0.686567	0.486486	0.657143	0.567901	0.605556	0.515135	0.609031	0.596025
655	0.647059	0.6875	0.486486	0.666667	0.506329	0.594444	0.503074	0.598808	0.583759
660	0.647059	0.69697	0.486486	0.657895	0.5	0.594444	0.504125	0.597682	0.582591
665	0.647059	0.686567	0.486486	0.657895	0.506667	0.594444	0.504416	0.596935	0.582203
670	0.732394	0.646154	0.371429	0.64	0.506329	0.577778	0.48571	0.579261	0.55544
675	0.732394	0.636364	0.371429	0.621622	0.506329	0.572222	0.478351	0.573627	0.550582
680	0.732394	0.646154	0.347826	0.631579	0.506329	0.572222	0.479786	0.572856	0.547873
685	0.714286	0.636364	0.342857	0.621622	0.525	0.566667	0.470813	0.568026	0.544457
690	0.714286	0.656716	0.388889	0.657143	0.54321	0.588889	0.496091	0.592049	0.570276
695	0.724638	0.656716	0.378378	0.647887	0.506329	0.577778	0.481097	0.58279	0.559256
700	0.724638	0.656716	0.373333	0.657143	0.506329	0.577778	0.480194	0.583632	0.559481
705	0.724638	0.656716	0.373333	0.657143	0.506329	0.577778	0.480194	0.583632	0.559481
710	0.694444	0.656716	0.388889	0.657143	0.582278	0.594444	0.504144	0.595894	0.575978
715	0.676056	0.647887	0.438356	0.636364	0.607595	0.6	0.509485	0.601252	0.586616
720	0.704225	0.657143	0.438356	0.617647	0.615385	0.605556	0.517005	0.606551	0.591507
725	0.704225	0.666667	0.438356	0.617647	0.607595	0.605556	0.516714	0.606898	0.591478
730	0.704225	0.637681	0.444444	0.608696	0.607595	0.6	0.510636	0.600528	0.586262
735	0.685714	0.630137	0.388889	0.588235	0.571429	0.572222	0.47595	0.572881	0.555742
740	0.685714	0.630137	0.383562	0.597015	0.571429	0.572222	0.475068	0.573571	0.555815
745	0.666667	0.638889	0.383562	0.606061	0.571429	0.572222	0.47541	0.573321	0.555858
750	0.676056	0.638889	0.383562	0.606061	0.564103	0.572222	0.474833	0.573734	0.555702
755	0.648649	0.6	0.416667	0.597015	0.571429	0.566667	0.469803	0.566752	0.552962
760	0.684211	0.6	0.465753	0.606061	0.586667	0.588889	0.498307	0.588538	0.576487
765	0.712329	0.647059	0.5	0.617647	0.607595	0.616667	0.532078	0.616926	0.605285
770	0.712329	0.647059	0.5	0.617647	0.607595	0.616667	0.532078	0.616926	0.605285
775	0.705882	0.60274	0.472222	0.611111	0.56	0.588889	0.497919	0.590391	0.576938
780	0.716418	0.594595	0.457143	0.611111	0.545455	0.583333	0.491687	0.584944	0.569891
785	0.707692	0.594595	0.472222	0.611111	0.545455	0.583333	0.48979	0.586215	0.572423
790	0.705882	0.594595	0.457143	0.619718	0.545455	0.583333	0.491669	0.584559	0.569628
795	0.707692	0.60274	0.465753	0.611111	0.571429	0.588889	0.495958	0.591745	0.578143
800	0.686567	0.611111	0.465753	0.619718	0.571429	0.588889	0.496017	0.590916	0.577709
805	0.686567	0.611111	0.465753	0.619718	0.571429	0.588889	0.496017	0.590916	0.577709
810	0.71875	0.60274	0.493151	0.630137	0.571429	0.6	0.510052	0.603241	0.59025
815	0.69697	0.60274	0.472222	0.647887	0.564103	0.594444	0.503345	0.596784	0.582566
820	0.69697	0.628571	0.486486	0.647887	0.582278	0.605556	0.515423	0.608439	0.595166
825	0.686567	0.628571	0.486486	0.647887	0.564103	0.6	0.508897	0.602723	0.58935
830	0.676471	0.647887	0.526316	0.656716	0.564103	0.611111	0.520998	0.614299	0.603136
835	0.707692	0.630137	0.526316	0.636364	0.6	0.616667	0.526882	0.620102	0.609696
840	0.69697	0.630137	0.533333	0.626866	0.582278	0.611111	0.521142	0.613917	0.604182
845	0.647887	0.605263	0.513514	0.666667	0.520548	0.588889	0.49718	0.590776	0.579111
850	0.647887	0.631579	0.513514	0.646154	0.540541	0.594444	0.503695	0.595935	0.585071
855	0.647887	0.631579	0.513514	0.666667	0.547945	0.6	0.511183	0.601518	0.590176
860	0.676056	0.648649	0.526316	0.646154	0.540541	0.605556	0.516046	0.607543	0.596081
865	0.676056	0.657534	0.526316	0.646154	0.533333	0.605556	0.515596	0.607879	0.596069
870	0.685714	0.611111	0.473684	0.647059	0.513514	0.583333	0.488042	0.586216	0.571008
875	0.705882	0.611111	0.48	0.647059	0.519481	0.588889	0.494237	0.592707	0.577265
880	0.716418	0.611111	0.5	0.647059	0.519481	0.594444	0.500333	0.598814	0.584185
885	0.695652	0.619718	0.473684	0.656716	0.519481	0.588889	0.493579	0.59305	0.577155
890	0.694444	0.628571	0.465753	0.676923	0.525	0.594444	0.502372	0.598138	0.581138
895	0.705882	0.637681	0.459459	0.647059	0.54321	0.594444	0.500759	0.598658	0.582178
900	0.685714	0.647059	0.459459	0.656716	0.54321	0.594444	0.501089	0.598432	0.582257
905	0.657143	0.65625	0.426667	0.704225	0.5	0.583333	0.487562	0.588857	0.568853
910	0.657143	0.646154	0.426667	0.704225	0.506329	0.583333	0.487741	0.588104	0.568443
915	0.666667	0.666667	0.447368	0.704225	0.564103	0.605556	0.514992	0.609806	0.592303
920	0.666667	0.676923	0.447368	0.704225	0.582278	0.611111	0.521773	0.615492	0.598324
925	0.685714	0.656716	0.426667	0.684932	0.506667	0.588889	0.496328	0.592139	0.571844
930	0.685714	0.656716	0.426667	0.684932	0.506667	0.588889	0.496328	0.592139	0.571844
935	0.685714	0.656716	0.426667	0.684932	0.506667	0.588889	0.496328	0.592139	0.571844
940	0.685714	0.656716	0.432432	0.675676	0.506667	0.588889	0.497297	0.591441	0.571807
945	0.685714	0.656716	0.438356	0.666667	0.506667	0.588889	0.498307	0.590824	0.571852
950	0.685714	0.666667	0.426667	0.684932	0.5	0.588889	0.496036	0.592796	0.57215
955	0.685714	0.666667	0.432432	0.675676	0.5	0.588889	0.497005	0.592098	0.572113
960	0.685714	0.666667	0.453333	0.693333	0.513514	0.6	0.511282	0.602512	0.583591
965	0.704225	0.666667	0.453333	0.702703	0.519481	0.605556	0.51751	0.609282	0.589494
970	0.695652	0.677419	0.473684	0.712329	0.55	0.616667	0.529323	0.621817	0.603954
975	0.705882	0.6875	0.459459	0.712329	0.567901	0.622222	0.537029	0.626614	0.607814
980	0.716418	0.677419	0.493506	0.684211	0.538462	0.616667	0.529625	0.622003	0.605161
985	0.686567	0.688525	0.487179	0.72	0.582278	0.627778	0.542531	0.63291	0.616681
990	0.695652	0.677419	0.467532	0.72973	0.564103	0.622222	0.536455	0.626887	0.60846
995	0.695652	0.677419	0.467532	0.72973	0.564103	0.622222	0.536455	0.626887	0.60846
1000	0.705882	0.677419	0.493506	0.72	0.564103	0.627778	0.543521	0.632182	0.615269
1005	0.716418	0.666667	0.493506	0.72973	0.556962	0.627778	0.5426	0.632657	0.61499
1010	0.695652	0.65625	0.486486	0.712329	0.55	0.616667	0.530494	0.620143	0.603416
1015	0.685714	0.646154	0.450704	0.712329	0.54321	0.605556	0.518676	0.607622	0.589074
1020	0.685714	0.615385	0.472222	0.675676	0.556962	0.6	0.511661	0.601192	0.586075
1025	0.685714	0.646154	0.459459	0.704225	0.55	0.605556	0.516174	0.609111	0.591556
1030	0.685714	0.636364	0.459459	0.714286	0.525	0.6	0.508901	0.604165	0.585744
1035	0.676056	0.636364	0.472222	0.704225	0.575	0.611111	0.524864	0.612774	0.597232
1040	0.685714	0.646154	0.48	0.732394	0.582278	0.622222	0.536705	0.625308	0.608967
1045	0.685714	0.646154	0.48	0.722222	0.589744	0.622222	0.537216	0.624767	0.608972
1050	0.695652	0.646154	0.459459	0.704225	0.567901	0.611111	0.522685	0.614678	0.597235
1055	0.695652	0.65625	0.453333	0.704225	0.567901	0.611111	0.522059	0.615472	0.597486
1060	0.695652	0.646154	0.459459	0.732394	0.567901	0.616667	0.529682	0.620312	0.60193
1065	0.685714	0.636364	0.459459	0.732394	0.556962	0.611111	0.523361	0.614179	0.596042
1070	0.676056	0.626866	0.465753	0.712329	0.526316	0.6	0.511691	0.601464	0.584063
1075	0.676056	0.65625	0.5	0.702703	0.586667	0.622222	0.538369	0.624335	0.610535
1080	0.666667	0.625	0.5	0.702703	0.594595	0.616667	0.532021	0.617793	0.605099
1085	0.666667	0.625	0.5	0.702703	0.594595	0.616667	0.532021	0.617793	0.605099
1090	0.685714	0.65625	0.48	0.712329	0.589744	0.622222	0.537562	0.624807	0.609174
1095	0.676056	0.646154	0.48	0.722222	0.597403	0.622222	0.537787	0.624367	0.60916
1100	0.676056	0.636364	0.459459	0.712329	0.552632	0.605556	0.518008	0.607368	0.590155
1105	0.676056	0.636364	0.459459	0.712329	0.552632	0.605556	0.518008	0.607368	0.590155
1110	0.676056	0.646154	0.459459	0.712329	0.571429	0.611111	0.524758	0.613085	0.596232
1115	0.676056	0.636364	0.459459	0.712329	0.552632	0.605556	0.518008	0.607368	0.590155
1120	0.676056	0.646154	0.459459	0.712329	0.571429	0.611111	0.524758	0.613085	0.596232
1125	0.685714	0.636364	0.459459	0.722222	0.538462	0.605556	0.516872	0.608444	0.590133
1130	0.676056	0.646154	0.465753	0.712329	0.538462	0.605556	0.518192	0.607751	0.590366
1135	0.666667	0.636364	0.465753	0.684932	0.526316	0.594444	0.50502	0.596006	0.579726
1140	0.657534	0.636364	0.472222	0.684932	0.526316	0.594444	0.506075	0.595473	0.579944
1145	0.657534	0.636364	0.472222	0.684932	0.526316	0.594444	0.506075	0.595473	0.579944
1150	0.613333	0.646154	0.493151	0.675676	0.520548	0.588889	0.50039	0.589772	0.577225
1155	0.613333	0.646154	0.493151	0.675676	0.520548	0.588889	0.50039	0.589772	0.577225
1160	0.623377	0.646154	0.493151	0.685714	0.533333	0.594444	0.506469	0.596346	0.583429
1165	0.623377	0.646154	0.5	0.676056	0.533333	0.594444	0.507429	0.595784	0.583608
1170	0.623377	0.646154	0.5	0.676056	0.533333	0.594444	0.507429	0.595784	0.583608
1175	0.641026	0.646154	0.5	0.714286	0.533333	0.605556	0.521669	0.60696	0.592823
1180	0.623377	0.646154	0.5	0.714286	0.552632	0.605556	0.520916	0.60729	0.594375
1185	0.623377	0.646154	0.5	0.714286	0.552632	0.605556	0.520916	0.60729	0.594375
1190	0.623377	0.646154	0.5	0.714286	0.552632	0.605556	0.520916	0.60729	0.594375
1195	0.623377	0.646154	0.5	0.714286	0.552632	0.605556	0.520916	0.60729	0.594375
1200	0.641026	0.646154	0.513514	0.746269	0.552632	0.616667	0.533352	0.619919	0.606077
1205	0.649351	0.646154	0.513514	0.746269	0.571429	0.622222	0.539624	0.625343	0.6117
1210	0.631579	0.646154	0.506667	0.727273	0.564103	0.611111	0.524067	0.615155	0.602214
1215	0.64	0.636364	0.506667	0.727273	0.564103	0.611111	0.523627	0.614881	0.601776
1220	0.631579	0.636364	0.513514	0.727273	0.564103	0.611111	0.524714	0.614566	0.602207
1225	0.631579	0.636364	0.513514	0.727273	0.564103	0.611111	0.524714	0.614566	0.602207
1230	0.631579	0.626866	0.513514	0.727273	0.545455	0.605556	0.517959	0.608937	0.596218
1235	0.631579	0.626866	0.513514	0.727273	0.545455	0.605556	0.517959	0.608937	0.596218
1240	0.623377	0.636364	0.520548	0.716418	0.545455	0.605556	0.519262	0.608432	0.596666
1245	0.623377	0.636364	0.520548	0.716418	0.545455	0.605556	0.519262	0.608432	0.596666
1250	0.623377	0.646154	0.520548	0.735294	0.545455	0.611111	0.526492	0.614165	0.601607
1255	0.623377	0.646154	0.520548	0.735294	0.545455	0.611111	0.526492	0.614165	0.601607
1260	0.615385	0.646154	0.520548	0.716418	0.545455	0.605556	0.519741	0.608792	0.597173
1265	0.64	0.646154	0.493151	0.735294	0.556962	0.611111	0.525148	0.614312	0.599752
1270	0.631579	0.666667	0.472222	0.716418	0.531646	0.6	0.512036	0.603706	0.587779
1275	0.631579	0.666667	0.472222	0.716418	0.531646	0.6	0.512036	0.603706	0.587779
1280	0.631579	0.676923	0.472222	0.746269	0.525	0.605556	0.518858	0.610399	0.593121
1285	0.60274	0.6875	0.453333	0.666667	0.512195	0.577778	0.480106	0.584487	0.569298
1290	0.594595	0.6875	0.453333	0.676923	0.512195	0.577778	0.480313	0.584909	0.569695
1295	0.60274	0.698413	0.447368	0.676923	0.506024	0.577778	0.479208	0.586294	0.570045
1300	0.60274	0.698413	0.441558	0.6875	0.506024	0.577778	0.478454	0.587247	0.570291
1305	0.60274	0.698413	0.441558	0.6875	0.506024	0.577778	0.478454	0.587247	0.570291
1310	0.611111	0.676923	0.467532	0.666667	0.5	0.577778	0.478852	0.584447	0.569637
1315	0.60274	0.6875	0.447368	0.666667	0.493827	0.572222	0.472652	0.57962	0.563557
1320	0.619718	0.6875	0.447368	0.647059	0.493827	0.572222	0.472354	0.579095	0.563024
1325	0.611111	0.6875	0.426667	0.647059	0.493827	0.566667	0.466312	0.573233	0.556232
1330	0.594595	0.65625	0.435897	0.666667	0.487179	0.561111	0.458461	0.568118	0.552006
1335	0.594595	0.65625	0.435897	0.666667	0.487179	0.561111	0.458461	0.568118	0.552006
1340	0.619718	0.666667	0.463415	0.676923	0.481013	0.572222	0.468889	0.581547	0.565453
1345	0.619718	0.666667	0.463415	0.676923	0.481013	0.572222	0.468889	0.581547	0.565453
1350	0.631579	0.625	0.5	0.686567	0.571429	0.6	0.509883	0.602915	0.59148
1355	0.666667	0.634921	0.5	0.724638	0.493506	0.6	0.509941	0.603946	0.587548
1360	0.702703	0.625	0.512821	0.735294	0.473684	0.605556	0.515313	0.6099	0.592143
1365	0.702703	0.634921	0.531646	0.735294	0.473684	0.611111	0.521784	0.615649	0.598878
1370	0.702703	0.634921	0.531646	0.716418	0.467532	0.605556	0.514321	0.610644	0.59433
1375	0.693333	0.625	0.545455	0.746269	0.467532	0.611111	0.522844	0.615518	0.599583
1380	0.704225	0.636364	0.506329	0.685714	0.459459	0.594444	0.500682	0.598418	0.581274
1385	0.704225	0.636364	0.473684	0.704225	0.526316	0.605556	0.516124	0.608963	0.591063
1390	0.704225	0.636364	0.473684	0.704225	0.526316	0.605556	0.516124	0.608963	0.591063
1395	0.704225	0.615385	0.453333	0.704225	0.512821	0.594444	0.502275	0.597998	0.578829
1400	0.695652	0.637681	0.48	0.724638	0.512821	0.605556	0.515203	0.610158	0.591901
1405	0.704225	0.628571	0.533333	0.705882	0.526316	0.616667	0.530161	0.619666	0.605486
1410	0.714286	0.628571	0.526316	0.705882	0.526316	0.616667	0.529195	0.620274	0.605274
1415	0.714286	0.628571	0.526316	0.705882	0.526316	0.616667	0.529195	0.620274	0.605274
1420	0.714286	0.628571	0.526316	0.705882	0.526316	0.616667	0.529195	0.620274	0.605274
1425	0.714286	0.628571	0.526316	0.705882	0.526316	0.616667	0.529195	0.620274	0.605274
1430	0.714286	0.628571	0.545455	0.705882	0.533333	0.622222	0.535846	0.625505	0.61187
1435	0.735294	0.591549	0.432432	0.676056	0.526316	0.588889	0.495767	0.59233	0.572387
1440	0.735294	0.619718	0.48	0.694444	0.513514	0.605556	0.51696	0.608594	0.59012
1445	0.735294	0.591549	0.453333	0.704225	0.533333	0.6	0.509381	0.603547	0.584138
1450	0.735294	0.591549	0.453333	0.704225	0.533333	0.6	0.509381	0.603547	0.584138
1455	0.735294	0.6	0.453333	0.704225	0.526316	0.6	0.509012	0.603834	0.584088
1460	0.735294	0.6	0.453333	0.704225	0.526316	0.6	0.509012	0.603834	0.584088
1465	0.735294	0.6	0.453333	0.704225	0.526316	0.6	0.509012	0.603834	0.584088
1470	0.724638	0.6	0.486486	0.714286	0.545455	0.611111	0.523406	0.614173	0.597064
1475	0.742857	0.6	0.486486	0.714286	0.552632	0.616667	0.530967	0.619252	0.601634
1480	0.742857	0.591549	0.48	0.695652	0.533333	0.605556	0.51645	0.608678	0.59089
1485	0.764706	0.676923	0.536585	0.694444	0.520548	0.633333	0.547963	0.638641	0.621724
1490	0.742857	0.666667	0.5	0.704225	0.520548	0.622222	0.535331	0.626859	0.6084
1495	0.6875	0.716418	0.506024	0.666667	0.5	0.605556	0.50836	0.615322	0.599236
1500	0.6875	0.716418	0.506024	0.666667	0.5	0.605556	0.50836	0.615322	0.599236
1505	0.69697	0.69697	0.463415	0.6875	0.512195	0.6	0.501633	0.61141	0.59232
1510	0.69697	0.69697	0.463415	0.6875	0.512195	0.6	0.501633	0.61141	0.59232
1515	0.69697	0.69697	0.463415	0.6875	0.512195	0.6	0.501633	0.61141	0.59232
1520	0.698413	0.716418	0.428571	0.666667	0.525	0.594444	0.493743	0.607014	0.586465
1525	0.6875	0.686567	0.452381	0.676923	0.5	0.588889	0.486783	0.600674	0.581466
1530	0.6875	0.676471	0.457831	0.6875	0.518519	0.594444	0.493936	0.605564	0.587019
1535	0.6875	0.676471	0.452381	0.6875	0.5	0.588889	0.486667	0.60077	0.581377
1540	0.686567	0.705882	0.45	0.676923	0.5	0.594444	0.496476	0.603875	0.584235
1545	0.676923	0.716418	0.463415	0.676923	0.493827	0.594444	0.49475	0.605501	0.586709
1550	0.676923	0.716418	0.463415	0.676923	0.493827	0.594444	0.49475	0.605501	0.586709
1555	0.676923	0.716418	0.463415	0.676923	0.493827	0.594444	0.49475	0.605501	0.586709
1560	0.646154	0.676471	0.463415	0.666667	0.506329	0.583333	0.481379	0.591807	0.575567
1565	0.666667	0.666667	0.488372	0.676923	0.519481	0.594444	0.493433	0.603622	0.588296
1570	0.666667	0.666667	0.488372	0.676923	0.519481	0.594444	0.493433	0.603622	0.588296
1575	0.666667	0.666667	0.488372	0.676923	0.519481	0.594444	0.493433	0.603622	0.588296
1580	0.6875	0.666667	0.457831	0.676923	0.506329	0.588889	0.487542	0.59905	0.580682
1585	0.6875	0.666667	0.457831	0.676923	0.506329	0.588889	0.487542	0.59905	0.580682
1590	0.698413	0.666667	0.433735	0.676923	0.5	0.583333	0.480174	0.595147	0.574707
1595	0.698413	0.666667	0.433735	0.676923	0.5	0.583333	0.480174	0.595147	0.574707
1600	0.6875	0.676471	0.488372	0.676923	0.519481	0.6	0.500548	0.609749	0.59345
1605	0.6875	0.676471	0.488372	0.676923	0.519481	0.6	0.500548	0.609749	0.59345
1610	0.666667	0.666667	0.433735	0.676923	0.519481	0.583333	0.481458	0.592694	0.574029
1615	0.656716	0.666667	0.433735	0.6875	0.519481	0.583333	0.481552	0.59282	0.574189
1620	0.666667	0.657143	0.433735	0.698413	0.512821	0.583333	0.481008	0.593756	0.574348
1625	0.666667	0.657143	0.428571	0.676923	0.512821	0.577778	0.473218	0.588425	0.569418
1630	0.677419	0.666667	0.433735	0.666667	0.525	0.583333	0.480172	0.593898	0.575309
1635	0.666667	0.657143	0.433735	0.666667	0.512821	0.577778	0.473858	0.587406	0.569057
1640	0.677419	0.657143	0.433735	0.666667	0.506329	0.577778	0.473466	0.588259	0.569311
1645	0.666667	0.647887	0.425	0.666667	0.5	0.572222	0.468069	0.581244	0.562159
1650	0.666667	0.657143	0.419753	0.666667	0.5	0.572222	0.467454	0.582046	0.562486
1655	0.666667	0.657143	0.419753	0.666667	0.5	0.572222	0.467454	0.582046	0.562486
1660	0.686567	0.628571	0.447368	0.676471	0.531646	0.588889	0.492688	0.594125	0.576507
1665	0.716418	0.628571	0.481013	0.666667	0.48	0.588889	0.49215	0.594534	0.576703
1670	0.685714	0.647887	0.519481	0.608696	0.493151	0.588889	0.494857	0.590986	0.578676
1675	0.685714	0.647887	0.519481	0.608696	0.493151	0.588889	0.494857	0.590986	0.578676
1680	0.666667	0.617647	0.538462	0.647059	0.513514	0.594444	0.501167	0.59667	0.586051
1685	0.666667	0.617647	0.538462	0.647059	0.513514	0.594444	0.501167	0.59667	0.586051
1690	0.666667	0.636364	0.531646	0.637681	0.513514	0.594444	0.500779	0.597174	0.58614
1695	0.666667	0.636364	0.531646	0.637681	0.513514	0.594444	0.500779	0.597174	0.58614
1700	0.676056	0.617647	0.538462	0.647059	0.506667	0.594444	0.500527	0.597178	0.586004
1705	0.685714	0.608696	0.533333	0.619718	0.506667	0.588889	0.495825	0.590826	0.580023
1710	0.685714	0.608696	0.533333	0.619718	0.506667	0.588889	0.495825	0.590826	0.580023
1715	0.685714	0.60274	0.520548	0.628571	0.486486	0.583333	0.490571	0.584812	0.572472
1720	0.685714	0.60274	0.520548	0.628571	0.486486	0.583333	0.490571	0.584812	0.572472
1725	0.676056	0.60274	0.520548	0.628571	0.465753	0.577778	0.484208	0.578734	0.566194
1730	0.676056	0.60274	0.520548	0.628571	0.465753	0.577778	0.484208	0.578734	0.566194
1735	0.685714	0.583333	0.520548	0.619718	0.486486	0.577778	0.483707	0.57916	0.567439
1740	0.685714	0.583333	0.513514	0.619718	0.493151	0.577778	0.483361	0.579086	0.56712
1745	0.685714	0.60274	0.513514	0.628571	0.493151	0.583333	0.490223	0.584738	0.572153
1750	0.685714	0.60274	0.513514	0.628571	0.493151	0.583333	0.490223	0.584738	0.572153
1755	0.676056	0.583333	0.493151	0.611111	0.5	0.572222	0.477955	0.57273	0.560372
1760	0.676056	0.583333	0.493151	0.611111	0.472222	0.566667	0.47095	0.567175	0.554045
1765	0.685714	0.611111	0.520548	0.611111	0.493151	0.583333	0.491306	0.584327	0.572615
1770	0.685714	0.611111	0.520548	0.611111	0.493151	0.583333	0.491306	0.584327	0.572615
1775	0.695652	0.611111	0.540541	0.594595	0.507042	0.588889	0.498658	0.589788	0.579848
1780	0.695652	0.611111	0.540541	0.594595	0.507042	0.588889	0.498658	0.589788	0.579848
1785	0.705882	0.619718	0.56	0.621622	0.5	0.6	0.511258	0.601444	0.591055
1790	0.705882	0.619718	0.56	0.621622	0.5	0.6	0.511258	0.601444	0.591055
1795	0.705882	0.619718	0.56	0.621622	0.5	0.6	0.511258	0.601444	0.591055
1800	0.705882	0.619718	0.56	0.621622	0.5	0.6	0.511258	0.601444	0.591055
1805	0.686567	0.611111	0.552632	0.60274	0.5	0.588889	0.496154	0.59061	0.581294
1810	0.686567	0.611111	0.552632	0.60274	0.5	0.588889	0.496154	0.59061	0.581294
1815	0.69697	0.591549	0.552632	0.60274	0.513514	0.588889	0.495146	0.591481	0.582462
1820	0.707692	0.591549	0.540541	0.60274	0.545455	0.594444	0.502352	0.597595	0.588308
1825	0.666667	0.6	0.578947	0.630137	0.56	0.605556	0.515731	0.60715	0.601155
1830	0.666667	0.6	0.578947	0.630137	0.56	0.605556	0.515731	0.60715	0.601155
1835	0.666667	0.583333	0.56	0.630137	0.567568	0.6	0.509871	0.601541	0.594876
1840	0.656716	0.591549	0.56	0.630137	0.540541	0.594444	0.503013	0.595789	0.588623
1845	0.666667	0.591549	0.56	0.630137	0.56	0.6	0.509462	0.601671	0.594659
1850	0.647059	0.591549	0.56	0.630137	0.547945	0.594444	0.503596	0.595338	0.588754
1855	0.656716	0.591549	0.56	0.630137	0.540541	0.594444	0.503013	0.595789	0.588623
1860	0.647059	0.583333	0.540541	0.630137	0.547945	0.588889	0.497356	0.589803	0.582167
1865	0.656716	0.571429	0.56	0.621622	0.567568	0.594444	0.503246	0.595467	0.589671
1870	0.666667	0.571429	0.56	0.621622	0.56	0.594444	0.502702	0.595943	0.589551
1875	0.666667	0.571429	0.56	0.621622	0.56	0.594444	0.502702	0.595943	0.589551
1880	0.636364	0.56338	0.56	0.613333	0.575342	0.588889	0.496754	0.589684	0.585306
1885	0.636364	0.56338	0.56	0.613333	0.575342	0.588889	0.496754	0.589684	0.585306
1890	0.636364	0.56338	0.56	0.613333	0.575342	0.588889	0.496754	0.589684	0.585306
1895	0.636364	0.56338	0.56	0.613333	0.575342	0.588889	0.496754	0.589684	0.585306
1900	0.676471	0.575342	0.56	0.637681	0.506667	0.588889	0.495128	0.591232	0.582376
1905	0.686567	0.575342	0.56	0.637681	0.526316	0.594444	0.501575	0.597181	0.588479
1910	0.686567	0.575342	0.56	0.637681	0.526316	0.594444	0.501575	0.597181	0.588479
1915	0.705882	0.575342	0.578947	0.647059	0.533333	0.605556	0.51524	0.608113	0.599699
1920	0.686567	0.567568	0.56	0.637681	0.533333	0.594444	0.502002	0.59703	0.588652
1925	0.69697	0.575342	0.578947	0.628571	0.533333	0.6	0.508214	0.602633	0.595182
1930	0.676923	0.575342	0.586667	0.594595	0.547945	0.594444	0.503422	0.596294	0.591633
1935	0.676923	0.575342	0.586667	0.594595	0.547945	0.594444	0.503422	0.596294	0.591633
1940	0.676923	0.575342	0.586667	0.594595	0.547945	0.594444	0.503422	0.596294	0.591633
1945	0.676923	0.575342	0.586667	0.594595	0.547945	0.594444	0.503422	0.596294	0.591633
1950	0.676923	0.586667	0.547945	0.586667	0.555556	0.588889	0.498734	0.590751	0.584011
1955	0.676923	0.578947	0.540541	0.60274	0.555556	0.588889	0.497587	0.590941	0.583341
1960	0.676923	0.586667	0.540541	0.594595	0.555556	0.588889	0.497724	0.590856	0.583399
1965	0.676923	0.567568	0.567568	0.60274	0.540541	0.588889	0.496579	0.591068	0.584892
1970	0.676923	0.567568	0.567568	0.60274	0.540541	0.588889	0.496579	0.591068	0.584892
1975	0.676923	0.567568	0.567568	0.60274	0.540541	0.588889	0.496579	0.591068	0.584892
1980	0.676923	0.567568	0.56	0.611111	0.540541	0.588889	0.495629	0.591228	0.584311
1985	0.676923	0.575342	0.56	0.594595	0.547945	0.588889	0.496424	0.590961	0.58467
1990	0.676923	0.575342	0.56	0.594595	0.547945	0.588889	0.496424	0.590961	0.58467
1995	0.676923	0.575342	0.56	0.594595	0.547945	0.588889	0.496424	0.590961	0.58467
2000	0.676923	0.575342	0.56	0.594595	0.547945	0.588889	0.496424	0.590961	0.58467

## Sheet: AdaBoost
Number of features	Pre-vaccination	ChAdOx1-Onset	MenACWY-Onset	ChAdOx1-7D	MenACWY-7D	ACC	MCC	Macro F1	Weighted F1
5	0.491228	0.32381	0.068966	0.363636	0.15873	0.288889	0.135743	0.281274	0.253276
10	0.413793	0.272727	0.405063	0.327869	0.351351	0.35	0.191515	0.354161	0.357108
15	0.5	0.349206	0.484211	0.25	0.351351	0.394444	0.239116	0.386954	0.392706
20	0.466667	0.384615	0.435897	0.258065	0.463415	0.405556	0.258925	0.401732	0.408082
25	0.545455	0.351351	0.574468	0.463768	0.441176	0.477778	0.346716	0.475244	0.480078
30	0.65625	0.215385	0.395349	0.438356	0.5	0.438889	0.301166	0.441068	0.435395
35	0.52459	0.290323	0.527473	0.298507	0.455696	0.427778	0.281313	0.419318	0.429021
40	0.603774	0.345679	0.461538	0.34375	0.47619	0.438889	0.300583	0.446186	0.446919
45	0.518519	0.266667	0.505747	0.356164	0.534884	0.444444	0.303169	0.436396	0.44568
50	0.509804	0.45	0.338028	0.394366	0.45977	0.427778	0.291182	0.430394	0.423351
55	0.62069	0.369231	0.465753	0.285714	0.388889	0.422222	0.279325	0.426055	0.425505
60	0.52	0.272727	0.366197	0.245614	0.382979	0.35	0.190325	0.357503	0.357566
65	0.489796	0.25974	0.383562	0.276923	0.375	0.35	0.188172	0.357004	0.358253
70	0.586207	0.285714	0.358974	0.372881	0.378947	0.388889	0.23448	0.396545	0.38902
75	0.56	0.32	0.533333	0.356164	0.416667	0.433333	0.291434	0.437233	0.442416
80	0.641509	0.166667	0.494118	0.310345	0.423077	0.411111	0.258009	0.407143	0.411021
85	0.489796	0.231884	0.537634	0.301887	0.416667	0.405556	0.247092	0.395574	0.407028
90	0.5	0.144928	0.484211	0.245614	0.351648	0.35	0.17627	0.34528	0.354592
95	0.545455	0.337662	0.475	0.24	0.438356	0.4	0.254861	0.407295	0.413659
100	0.551724	0.315789	0.47619	0.382353	0.486486	0.438889	0.300187	0.442509	0.445659
105	0.535714	0.266667	0.555556	0.322581	0.467532	0.433333	0.288382	0.42961	0.440517
110	0.588235	0.253968	0.45	0.405405	0.456522	0.427778	0.284712	0.430826	0.430385
115	0.530612	0.230769	0.470588	0.3	0.411765	0.377778	0.226831	0.388747	0.394462
120	0.654545	0.238806	0.541176	0.459459	0.405063	0.455556	0.319695	0.45981	0.459384
125	0.5	0.28169	0.47619	0.328767	0.409091	0.394444	0.24067	0.399148	0.404514
130	0.608696	0.30137	0.444444	0.416667	0.371134	0.411111	0.267502	0.428462	0.423349
135	0.692308	0.258065	0.447368	0.368421	0.340426	0.405556	0.259117	0.421317	0.414608
140	0.627451	0.185185	0.472222	0.28125	0.403361	0.394444	0.245946	0.393894	0.397094
145	0.627451	0.196078	0.450704	0.2	0.358974	0.361111	0.203905	0.366642	0.369821
150	0.56	0.192308	0.472222	0.225352	0.4	0.372222	0.217748	0.369976	0.377451
155	0.56	0.192308	0.472222	0.225352	0.4	0.372222	0.217748	0.369976	0.377451
160	0.6	0.242424	0.358974	0.212766	0.458716	0.388889	0.233619	0.374576	0.37479
165	0.6	0.26087	0.32	0.259259	0.431373	0.377778	0.221372	0.3743	0.369515
170	0.561404	0.277778	0.315789	0.290909	0.4	0.366667	0.206551	0.369176	0.363426
175	0.561404	0.277778	0.315789	0.290909	0.4	0.366667	0.206551	0.369176	0.363426
180	0.641509	0.383562	0.5	0.305556	0.418605	0.438889	0.301752	0.449846	0.450504
185	0.618182	0.368421	0.513514	0.351351	0.419753	0.444444	0.311874	0.454244	0.455393
190	0.622951	0.337662	0.520548	0.356164	0.236842	0.405556	0.265252	0.414834	0.411498
195	0.584615	0.342857	0.52381	0.305556	0.289855	0.411111	0.268283	0.409339	0.410766
200	0.575758	0.373333	0.487179	0.318841	0.388889	0.427778	0.291357	0.4288	0.430134
205	0.567164	0.317073	0.438356	0.266667	0.358974	0.388889	0.2434	0.389647	0.390177
210	0.516129	0.307692	0.520548	0.412698	0.47619	0.444444	0.310913	0.446652	0.452734
215	0.576271	0.341463	0.533333	0.30303	0.435897	0.433333	0.297682	0.437999	0.444497
220	0.45614	0.325	0.519481	0.294118	0.435897	0.405556	0.261222	0.406127	0.417022
225	0.533333	0.314286	0.575	0.416667	0.461538	0.461111	0.329609	0.460165	0.468257
230	0.444444	0.27027	0.518519	0.324324	0.441558	0.4	0.25252	0.399823	0.411177
235	0.459016	0.318182	0.41791	0.257143	0.378378	0.361111	0.214526	0.366126	0.37045
240	0.440678	0.289157	0.478873	0.30303	0.444444	0.388889	0.243401	0.391237	0.400789
245	0.413793	0.296296	0.485714	0.289855	0.487805	0.394444	0.25088	0.394693	0.407233
250	0.440678	0.228571	0.55	0.318841	0.487805	0.411111	0.265025	0.405179	0.420765
255	0.523077	0.317073	0.426667	0.368421	0.290323	0.383333	0.24302	0.385112	0.381344
260	0.537313	0.3	0.447368	0.361111	0.338462	0.394444	0.25446	0.396851	0.395659
265	0.53125	0.337349	0.43038	0.361111	0.129032	0.361111	0.211636	0.357825	0.34939
270	0.64	0.44186	0.453333	0.385542	0.363636	0.444444	0.320552	0.456874	0.449575
275	0.653846	0.469136	0.540541	0.361446	0.342857	0.461111	0.339758	0.473565	0.470827
280	0.692308	0.444444	0.578947	0.303797	0.361111	0.461111	0.336383	0.476122	0.477076
285	0.521739	0.380952	0.444444	0.363636	0.361111	0.405556	0.26287	0.414377	0.412808
290	0.481481	0.436782	0.512195	0.30137	0.3125	0.411111	0.272312	0.408866	0.412797
295	0.45283	0.436782	0.512195	0.228571	0.323529	0.394444	0.248859	0.390782	0.39856
300	0.576923	0.372093	0.478873	0.266667	0.368421	0.4	0.260478	0.412595	0.414567
305	0.6	0.380952	0.478873	0.320988	0.351351	0.411111	0.276431	0.426433	0.425075
310	0.6	0.345679	0.457143	0.320988	0.384615	0.405556	0.268289	0.421685	0.420511
315	0.6	0.356164	0.526316	0.341463	0.379747	0.427778	0.291876	0.440738	0.442799
320	0.588235	0.263158	0.457143	0.3	0.433735	0.394444	0.252	0.408454	0.411177
325	0.6	0.25	0.486486	0.303797	0.447059	0.405556	0.262521	0.417469	0.42199
330	0.6	0.26087	0.538462	0.307692	0.423529	0.416667	0.273828	0.426111	0.432844
335	0.52459	0.342105	0.385542	0.307692	0.373333	0.383333	0.23043	0.386653	0.384225
340	0.516129	0.337662	0.345679	0.3125	0.368421	0.372222	0.217323	0.376078	0.371321
345	0.551724	0.35443	0.341463	0.30303	0.373333	0.377778	0.224002	0.384796	0.37857
350	0.566038	0.28125	0.545455	0.333333	0.366197	0.416667	0.274424	0.418455	0.424149
355	0.538462	0.276923	0.516854	0.333333	0.342857	0.4	0.253074	0.401686	0.406128
360	0.538462	0.309859	0.53012	0.390244	0.472222	0.444444	0.311112	0.448181	0.454582
365	0.538462	0.293333	0.43038	0.357143	0.4	0.394444	0.251506	0.403863	0.403542
370	0.538462	0.297297	0.410256	0.352941	0.394366	0.388889	0.244907	0.398665	0.397031
375	0.538462	0.297297	0.410256	0.352941	0.394366	0.388889	0.244907	0.398665	0.397031
380	0.458333	0.378378	0.439024	0.325	0.368421	0.388889	0.239433	0.393831	0.395931
385	0.458333	0.363636	0.439024	0.325	0.383562	0.388889	0.240629	0.393911	0.396677
390	0.510638	0.235294	0.375	0.37037	0.404762	0.372222	0.217255	0.379213	0.377248
395	0.530612	0.257143	0.379747	0.363636	0.378378	0.372222	0.222776	0.381903	0.378579
400	0.54902	0.342105	0.405797	0.275	0.380952	0.377778	0.231222	0.390575	0.389736
405	0.54902	0.328767	0.405797	0.261905	0.337349	0.361111	0.211138	0.376568	0.375177
410	0.44	0.225352	0.328767	0.373626	0.32	0.333333	0.17738	0.337549	0.333208
415	0.390244	0.26087	0.340909	0.375	0.363636	0.344444	0.187834	0.346132	0.345042
420	0.488889	0.289855	0.365854	0.372093	0.333333	0.361111	0.204981	0.370005	0.365375
425	0.5	0.340909	0.15873	0.361446	0.358974	0.338889	0.189261	0.344012	0.326509
430	0.468085	0.333333	0.276923	0.340426	0.34375	0.344444	0.203856	0.352503	0.343869
435	0.47619	0.329412	0.272727	0.395833	0.309859	0.35	0.207593	0.356804	0.344875
440	0.5	0.292683	0.338028	0.408602	0.314286	0.361111	0.217417	0.37072	0.362165
445	0.553191	0.35	0.373333	0.361446	0.24	0.361111	0.209746	0.375594	0.365681
450	0.488889	0.35443	0.383562	0.359551	0.216216	0.35	0.198716	0.36053	0.353071
455	0.52	0.24	0.363636	0.355556	0.235294	0.333333	0.177248	0.342897	0.335581
460	0.52	0.24	0.363636	0.355556	0.235294	0.333333	0.177248	0.342897	0.335581
465	0.444444	0.246575	0.493827	0.333333	0.297297	0.361111	0.2052	0.363096	0.369027
470	0.444444	0.24	0.493827	0.325	0.314286	0.361111	0.207135	0.363511	0.370303
475	0.444444	0.24	0.493827	0.325	0.314286	0.361111	0.207135	0.363511	0.370303
480	0.415094	0.289474	0.5	0.345679	0.314286	0.372222	0.222012	0.372907	0.379703
485	0.407407	0.25974	0.493827	0.345679	0.298507	0.361111	0.208632	0.361032	0.367807
490	0.510638	0.303797	0.375	0.190476	0.395604	0.35	0.18481	0.355103	0.357738
495	0.510638	0.303797	0.375	0.190476	0.395604	0.35	0.18481	0.355103	0.357738
500	0.571429	0.211765	0.422535	0.328767	0.317073	0.35	0.194426	0.370314	0.368232
505	0.571429	0.211765	0.422535	0.328767	0.317073	0.35	0.194426	0.370314	0.368232
510	0.571429	0.211765	0.422535	0.328767	0.317073	0.35	0.194426	0.370314	0.368232
515	0.571429	0.227273	0.4	0.351351	0.35443	0.361111	0.210712	0.380897	0.377465
520	0.571429	0.210526	0.438356	0.337662	0.352941	0.366667	0.213493	0.382183	0.381789
525	0.510638	0.230769	0.438356	0.375	0.292683	0.355556	0.200898	0.369489	0.368204
530	0.510638	0.222222	0.444444	0.375	0.275	0.35	0.195264	0.365461	0.364199
535	0.588235	0.268293	0.438356	0.394737	0.282051	0.377778	0.229891	0.394334	0.388452
540	0.588235	0.268293	0.438356	0.394737	0.282051	0.377778	0.229891	0.394334	0.388452
545	0.588235	0.275	0.438356	0.394737	0.325	0.388889	0.24318	0.404266	0.399465
550	0.588235	0.253165	0.48	0.379747	0.289474	0.383333	0.236659	0.398124	0.395745
555	0.588235	0.253165	0.48	0.379747	0.289474	0.383333	0.236659	0.398124	0.395745
560	0.588235	0.253165	0.48	0.379747	0.289474	0.383333	0.236659	0.398124	0.395745
565	0.588235	0.253165	0.48	0.379747	0.289474	0.383333	0.236659	0.398124	0.395745
570	0.588235	0.253165	0.48	0.379747	0.289474	0.383333	0.236659	0.398124	0.395745
575	0.588235	0.253165	0.48	0.379747	0.289474	0.383333	0.236659	0.398124	0.395745
580	0.588235	0.253165	0.48	0.379747	0.289474	0.383333	0.236659	0.398124	0.395745
585	0.54902	0.25	0.5	0.38961	0.3	0.383333	0.236993	0.397726	0.39811
590	0.576923	0.25641	0.478873	0.394737	0.313253	0.388889	0.243513	0.404039	0.402138
595	0.576923	0.25641	0.478873	0.394737	0.313253	0.388889	0.243513	0.404039	0.402138
600	0.576923	0.25641	0.478873	0.394737	0.313253	0.388889	0.243513	0.404039	0.402138
605	0.576923	0.246914	0.434783	0.38961	0.296296	0.372222	0.22472	0.388905	0.384168
610	0.54902	0.238095	0.328358	0.342105	0.341463	0.344444	0.190492	0.359808	0.352637
615	0.54902	0.238095	0.328358	0.342105	0.341463	0.344444	0.190492	0.359808	0.352637
620	0.54902	0.243902	0.376812	0.356164	0.376471	0.366667	0.21589	0.380474	0.376671
625	0.54902	0.240964	0.352941	0.351351	0.357143	0.355556	0.202958	0.370284	0.364694
630	0.54902	0.235294	0.428571	0.333333	0.390244	0.372222	0.223269	0.387292	0.38794
635	0.54902	0.240964	0.422535	0.338028	0.404762	0.377778	0.228718	0.391062	0.391492
640	0.571429	0.210526	0.459459	0.328767	0.409091	0.383333	0.232549	0.395854	0.398606
645	0.56	0.205128	0.394366	0.324324	0.367816	0.355556	0.199746	0.370327	0.368637
650	0.56	0.205128	0.394366	0.324324	0.367816	0.355556	0.199746	0.370327	0.368637
655	0.56	0.236842	0.366197	0.338028	0.413043	0.372222	0.219241	0.382822	0.379682
660	0.478261	0.225	0.361111	0.263158	0.325581	0.316667	0.150198	0.330622	0.330613
665	0.478261	0.261905	0.363636	0.25974	0.321839	0.322222	0.161397	0.337076	0.336616
670	0.52	0.313253	0.309859	0.390244	0.297297	0.355556	0.205647	0.366131	0.354874
675	0.52	0.317073	0.333333	0.365854	0.297297	0.355556	0.204892	0.366711	0.357638
680	0.52	0.317073	0.333333	0.365854	0.297297	0.355556	0.204892	0.366711	0.357638
685	0.52	0.341463	0.333333	0.361446	0.30137	0.361111	0.212578	0.371522	0.362303
690	0.52	0.341463	0.333333	0.361446	0.30137	0.361111	0.212578	0.371522	0.362303
695	0.52	0.341463	0.333333	0.361446	0.30137	0.361111	0.212578	0.371522	0.362303
700	0.52	0.341463	0.333333	0.361446	0.30137	0.361111	0.212578	0.371522	0.362303
705	0.52	0.333333	0.333333	0.361446	0.309859	0.361111	0.213532	0.371594	0.362746
710	0.490566	0.309524	0.333333	0.365854	0.26087	0.344444	0.192885	0.352029	0.343215
715	0.538462	0.240964	0.48	0.358974	0.472222	0.405556	0.266506	0.418124	0.423653
720	0.528302	0.243902	0.473684	0.358974	0.478873	0.405556	0.266133	0.416747	0.422421
725	0.528302	0.243902	0.473684	0.358974	0.478873	0.405556	0.266133	0.416747	0.422421
730	0.528302	0.243902	0.473684	0.358974	0.478873	0.405556	0.266133	0.416747	0.422421
735	0.538462	0.216867	0.493506	0.358974	0.428571	0.394444	0.251898	0.407276	0.412819
740	0.538462	0.216867	0.493506	0.358974	0.428571	0.394444	0.251898	0.407276	0.412819
745	0.538462	0.216867	0.493506	0.358974	0.428571	0.394444	0.251898	0.407276	0.412819
750	0.538462	0.216867	0.473684	0.358974	0.422535	0.388889	0.245075	0.402105	0.406269
755	0.538462	0.216867	0.473684	0.358974	0.422535	0.388889	0.245075	0.402105	0.406269
760	0.538462	0.216867	0.473684	0.358974	0.422535	0.388889	0.245075	0.402105	0.406269
765	0.409091	0.296296	0.415584	0.345679	0.363636	0.361111	0.207486	0.366057	0.369185
770	0.409091	0.296296	0.415584	0.345679	0.363636	0.361111	0.207486	0.366057	0.369185
775	0.528302	0.276923	0.373333	0.382022	0.410256	0.388889	0.245656	0.394167	0.390484
780	0.555556	0.238806	0.333333	0.358974	0.404494	0.372222	0.220503	0.378233	0.372288
785	0.538462	0.238806	0.333333	0.35	0.404494	0.366667	0.213796	0.373019	0.368038
790	0.576923	0.26087	0.373333	0.423529	0.43038	0.405556	0.265133	0.413007	0.406875
795	0.576923	0.26087	0.373333	0.423529	0.43038	0.405556	0.265133	0.413007	0.406875
800	0.566667	0.268657	0.356164	0.4	0.375	0.388889	0.244139	0.393298	0.385632
805	0.581818	0.294118	0.361111	0.390244	0.361446	0.388889	0.244063	0.397747	0.389319
810	0.581818	0.294118	0.361111	0.390244	0.361446	0.388889	0.244063	0.397747	0.389319
815	0.581818	0.294118	0.361111	0.390244	0.361446	0.388889	0.244063	0.397747	0.389319
820	0.581818	0.289855	0.361111	0.390244	0.365854	0.388889	0.244318	0.397776	0.389542
825	0.592593	0.285714	0.356164	0.390244	0.37037	0.388889	0.243888	0.399017	0.390255
830	0.618182	0.346667	0.393939	0.409639	0.493827	0.444444	0.319928	0.452451	0.446769
835	0.571429	0.368421	0.478873	0.35	0.467532	0.438889	0.309567	0.447251	0.449473
840	0.571429	0.368421	0.478873	0.35	0.467532	0.438889	0.309567	0.447251	0.449473
845	0.596491	0.358974	0.416667	0.4	0.461538	0.438889	0.30754	0.446734	0.442504
850	0.618182	0.337662	0.394366	0.395062	0.421053	0.422222	0.289082	0.433265	0.426224
855	0.655172	0.333333	0.4	0.438356	0.453333	0.444444	0.317435	0.456039	0.44743
860	0.610169	0.32	0.416667	0.506667	0.43038	0.45	0.321149	0.456777	0.448243
865	0.622951	0.324324	0.438356	0.507042	0.444444	0.461111	0.33323	0.467424	0.460025
870	0.551724	0.30137	0.447368	0.513514	0.455696	0.45	0.318099	0.453934	0.450336
875	0.571429	0.289855	0.538462	0.431818	0.368421	0.433333	0.300602	0.439997	0.44169
880	0.571429	0.289855	0.538462	0.431818	0.368421	0.433333	0.300602	0.439997	0.44169
885	0.54902	0.272727	0.538462	0.363636	0.415584	0.422222	0.286142	0.427886	0.434318
890	0.54902	0.246154	0.493506	0.377778	0.415584	0.411111	0.273376	0.416408	0.420065
895	0.592593	0.351351	0.519481	0.426966	0.424242	0.455556	0.333973	0.462927	0.463324
900	0.566038	0.388889	0.531646	0.426966	0.38806	0.455556	0.332172	0.46032	0.460862
905	0.56	0.351648	0.1	0.428571	0.4	0.366667	0.229205	0.368044	0.343342
910	0.56	0.351648	0.1	0.428571	0.4	0.366667	0.229205	0.368044	0.343342
915	0.56	0.351648	0.1	0.428571	0.4	0.366667	0.229205	0.368044	0.343342
920	0.530612	0.314607	0.15873	0.433735	0.394737	0.361111	0.218742	0.366484	0.346813
925	0.530612	0.314607	0.15873	0.433735	0.394737	0.361111	0.218742	0.366484	0.346813
930	0.478261	0.23913	0.212121	0.428571	0.277778	0.316667	0.161261	0.327172	0.310981
935	0.478261	0.23913	0.212121	0.428571	0.277778	0.316667	0.161261	0.327172	0.310981
940	0.458333	0.269663	0.371429	0.409639	0.285714	0.35	0.201647	0.358956	0.353617
945	0.489796	0.244444	0.347826	0.439024	0.285714	0.35	0.202251	0.361361	0.352798
950	0.489796	0.25	0.371429	0.439024	0.309859	0.361111	0.215144	0.372022	0.365479
955	0.489796	0.25	0.371429	0.439024	0.309859	0.361111	0.215144	0.372022	0.365479
960	0.489796	0.25	0.371429	0.439024	0.309859	0.361111	0.215144	0.372022	0.365479
965	0.489796	0.25	0.371429	0.439024	0.309859	0.361111	0.215144	0.372022	0.365479
970	0.5	0.337662	0.432432	0.324324	0.506024	0.416667	0.276249	0.420089	0.424688
975	0.5	0.333333	0.432432	0.324324	0.512195	0.416667	0.276594	0.420457	0.4253
980	0.538462	0.307692	0.432432	0.298507	0.539326	0.422222	0.280928	0.423284	0.428673
985	0.528302	0.307692	0.444444	0.238806	0.577778	0.422222	0.282089	0.419404	0.428981
990	0.528302	0.307692	0.444444	0.238806	0.577778	0.422222	0.282089	0.419404	0.428981
995	0.528302	0.303797	0.422535	0.238806	0.577778	0.416667	0.275817	0.414244	0.422546
1000	0.538462	0.303797	0.465753	0.238806	0.539326	0.416667	0.274639	0.417229	0.426709
1005	0.538462	0.303797	0.444444	0.238806	0.533333	0.411111	0.26807	0.411769	0.41978
1010	0.538462	0.307692	0.444444	0.238806	0.527473	0.411111	0.267798	0.411375	0.419159
1015	0.538462	0.307692	0.444444	0.238806	0.527473	0.411111	0.267798	0.411375	0.419159
1020	0.538462	0.307692	0.444444	0.238806	0.527473	0.411111	0.267798	0.411375	0.419159
1025	0.538462	0.307692	0.444444	0.238806	0.527473	0.411111	0.267798	0.411375	0.419159
1030	0.5	0.311688	0.426667	0.277778	0.5	0.4	0.253896	0.403227	0.409291
1035	0.5	0.311688	0.426667	0.277778	0.5	0.4	0.253896	0.403227	0.409291
1040	0.5	0.311688	0.426667	0.277778	0.5	0.4	0.253896	0.403227	0.409291
1045	0.528302	0.333333	0.405405	0.268657	0.5	0.405556	0.260027	0.407139	0.410747
1050	0.528302	0.342105	0.447368	0.268657	0.5	0.416667	0.272661	0.417286	0.423312
1055	0.490566	0.337662	0.378378	0.27027	0.512195	0.394444	0.24841	0.397814	0.401451
1060	0.470588	0.333333	0.378378	0.266667	0.487805	0.383333	0.234553	0.387354	0.391282
1065	0.470588	0.333333	0.378378	0.266667	0.487805	0.383333	0.234553	0.387354	0.391282
1070	0.48	0.379747	0.388889	0.266667	0.47619	0.394444	0.249496	0.398299	0.401407
1075	0.48	0.384615	0.366197	0.273973	0.477273	0.394444	0.248771	0.396412	0.397839
1080	0.48	0.384615	0.366197	0.273973	0.477273	0.394444	0.248771	0.396412	0.397839
1085	0.48	0.384615	0.366197	0.273973	0.477273	0.394444	0.248771	0.396412	0.397839
1090	0.48	0.384615	0.366197	0.273973	0.477273	0.394444	0.248771	0.396412	0.397839
1095	0.48	0.415584	0.347826	0.293333	0.494382	0.405556	0.264385	0.406225	0.405843
1100	0.48	0.4	0.323529	0.297297	0.477273	0.394444	0.251213	0.39562	0.393405
1105	0.576923	0.35	0.318841	0.297297	0.470588	0.394444	0.251213	0.40273	0.397107
1110	0.5	0.296296	0.285714	0.285714	0.452381	0.355556	0.201908	0.364021	0.360141
1115	0.5	0.315789	0.268657	0.278481	0.444444	0.355556	0.202553	0.361474	0.356248
1120	0.5	0.337662	0.253521	0.307692	0.418605	0.355556	0.200646	0.363496	0.355288
1125	0.5	0.337662	0.253521	0.307692	0.418605	0.355556	0.200646	0.363496	0.355288
1130	0.5	0.333333	0.253521	0.307692	0.4	0.35	0.193884	0.358909	0.350257
1135	0.5	0.333333	0.253521	0.307692	0.4	0.35	0.193884	0.358909	0.350257
1140	0.5	0.333333	0.253521	0.307692	0.4	0.35	0.193884	0.358909	0.350257
1145	0.538462	0.358974	0.30137	0.324324	0.385542	0.372222	0.220686	0.381734	0.373127
1150	0.538462	0.358974	0.30137	0.324324	0.385542	0.372222	0.220686	0.381734	0.373127
1155	0.538462	0.345679	0.257143	0.328767	0.380952	0.361111	0.208354	0.370201	0.358836
1160	0.538462	0.345679	0.257143	0.328767	0.380952	0.361111	0.208354	0.370201	0.358836
1165	0.538462	0.345679	0.257143	0.328767	0.380952	0.361111	0.208354	0.370201	0.358836
1170	0.5	0.405063	0.351351	0.328767	0.414634	0.394444	0.24836	0.399963	0.395798
1175	0.5	0.452381	0.328767	0.342105	0.426667	0.405556	0.266427	0.409984	0.40354
1180	0.5	0.433735	0.328767	0.315789	0.394737	0.388889	0.244783	0.394606	0.388462
1185	0.5	0.433735	0.328767	0.315789	0.394737	0.388889	0.244783	0.394606	0.388462
1190	0.5	0.433735	0.328767	0.315789	0.394737	0.388889	0.244783	0.394606	0.388462
1195	0.5	0.433735	0.328767	0.315789	0.394737	0.388889	0.244783	0.394606	0.388462
1200	0.490566	0.395062	0.32	0.32	0.368421	0.372222	0.221985	0.37881	0.372271
1205	0.571429	0.375	0.297297	0.351351	0.368421	0.383333	0.236557	0.3927	0.380918
1210	0.571429	0.375	0.297297	0.351351	0.368421	0.383333	0.236557	0.3927	0.380918
1215	0.561404	0.375	0.273973	0.356164	0.363636	0.377778	0.229743	0.386035	0.372925
1220	0.561404	0.375	0.273973	0.356164	0.363636	0.377778	0.229743	0.386035	0.372925
1225	0.509091	0.386364	0.253521	0.328767	0.328767	0.355556	0.205034	0.361302	0.348731
1230	0.509091	0.386364	0.253521	0.328767	0.328767	0.355556	0.205034	0.361302	0.348731
1235	0.509091	0.386364	0.253521	0.328767	0.328767	0.355556	0.205034	0.361302	0.348731
1240	0.45283	0.372093	0.285714	0.342105	0.32	0.35	0.198067	0.354549	0.345683
1245	0.45283	0.372093	0.285714	0.342105	0.32	0.35	0.198067	0.354549	0.345683
1250	0.45283	0.380952	0.26087	0.342105	0.307692	0.344444	0.190449	0.34889	0.338016
1255	0.45283	0.372093	0.285714	0.342105	0.32	0.35	0.198067	0.354549	0.345683
1260	0.45283	0.386364	0.309859	0.368421	0.333333	0.366667	0.219978	0.370161	0.362026
1265	0.45283	0.386364	0.309859	0.368421	0.333333	0.366667	0.219978	0.370161	0.362026
1270	0.45283	0.409091	0.314286	0.363636	0.333333	0.372222	0.227939	0.374635	0.366551
1275	0.5	0.436782	0.305556	0.333333	0.366197	0.383333	0.241167	0.388374	0.379383
1280	0.5	0.436782	0.305556	0.333333	0.366197	0.383333	0.241167	0.388374	0.379383
1285	0.416667	0.231884	0.454545	0.315789	0.35443	0.355556	0.1921	0.354663	0.361692
1290	0.425532	0.25	0.488889	0.35443	0.375	0.383333	0.226761	0.37877	0.386534
1295	0.434783	0.25	0.494382	0.35	0.395062	0.388889	0.234281	0.384845	0.39329
1300	0.425532	0.215385	0.449438	0.35443	0.4	0.372222	0.213106	0.368957	0.375581
1305	0.434783	0.215385	0.449438	0.35	0.4	0.372222	0.213336	0.369921	0.376333
1310	0.425532	0.212121	0.431818	0.329114	0.375	0.355556	0.192428	0.354717	0.360468
1315	0.425532	0.212121	0.431818	0.329114	0.375	0.355556	0.192428	0.354717	0.360468
1320	0.434783	0.212121	0.431818	0.325	0.375	0.355556	0.192632	0.355744	0.361273
1325	0.425532	0.212121	0.385542	0.333333	0.372093	0.344444	0.17915	0.345724	0.348426
1330	0.418605	0.25974	0.357143	0.35	0.368421	0.344444	0.18202	0.350782	0.350566
1335	0.409091	0.25974	0.357143	0.35443	0.368421	0.344444	0.181807	0.349765	0.349772
1340	0.297872	0.243243	0.363636	0.368421	0.32	0.322222	0.151169	0.318635	0.321827
1345	0.297872	0.243243	0.363636	0.368421	0.32	0.322222	0.151169	0.318635	0.321827
1350	0.567164	0.378378	0.333333	0.324324	0.493151	0.416667	0.281799	0.41927	0.414166
1355	0.530612	0.212121	0.356164	0.385542	0.314607	0.35	0.192563	0.359809	0.353292
1360	0.509804	0.190476	0.351351	0.395349	0.348837	0.355556	0.200697	0.359164	0.354146
1365	0.509804	0.193548	0.351351	0.367816	0.348837	0.35	0.193937	0.354271	0.350121
1370	0.530612	0.215385	0.356164	0.357143	0.314607	0.344444	0.18575	0.354782	0.349157
1375	0.538462	0.190476	0.346667	0.404762	0.348837	0.361111	0.20666	0.365841	0.359109
1380	0.530612	0.212121	0.356164	0.385542	0.314607	0.35	0.192563	0.359809	0.353292
1385	0.509804	0.193548	0.346667	0.357143	0.340909	0.344444	0.18496	0.349614	0.345313
1390	0.5	0.215385	0.356164	0.337349	0.307692	0.333333	0.170828	0.343318	0.339352
1395	0.509804	0.190476	0.356164	0.385542	0.311111	0.344444	0.185447	0.35062	0.345175
1400	0.530612	0.295455	0.366197	0.410959	0.202532	0.344444	0.188607	0.361151	0.349898
1405	0.333333	0.222222	0.506024	0.368421	0.354167	0.366667	0.20511	0.356833	0.368648
1410	0.333333	0.222222	0.506024	0.368421	0.354167	0.366667	0.20511	0.356833	0.368648
1415	0.333333	0.25	0.512195	0.314286	0.372549	0.366667	0.203751	0.356473	0.370516
1420	0.285714	0.2	0.505747	0.346667	0.375	0.361111	0.195823	0.342626	0.357949
1425	0.285714	0.2	0.505747	0.346667	0.375	0.361111	0.195823	0.342626	0.357949
1430	0.27907	0.163934	0.505747	0.378378	0.378947	0.361111	0.195723	0.341215	0.356451
1435	0.318182	0.246154	0.469136	0.337662	0.365591	0.355556	0.192638	0.347345	0.358438
1440	0.346154	0.253521	0.358974	0.390805	0.222222	0.316667	0.153178	0.314335	0.311732
1445	0.346154	0.253521	0.358974	0.390805	0.222222	0.316667	0.153178	0.314335	0.311732
1450	0.346154	0.253521	0.358974	0.390805	0.222222	0.316667	0.153178	0.314335	0.311732
1455	0.346154	0.253521	0.358974	0.390805	0.222222	0.316667	0.153178	0.314335	0.311732
1460	0.346154	0.253521	0.358974	0.390805	0.222222	0.316667	0.153178	0.314335	0.311732
1465	0.346154	0.253521	0.358974	0.390805	0.222222	0.316667	0.153178	0.314335	0.311732
1470	0.472727	0.183908	0.257143	0.25	0.357143	0.294444	0.123252	0.304184	0.300037
1475	0.472727	0.183908	0.257143	0.25	0.357143	0.294444	0.123252	0.304184	0.300037
1480	0.472727	0.183908	0.257143	0.25	0.357143	0.294444	0.123252	0.304184	0.300037
1485	0.474576	0.195122	0.253521	0.242424	0.341463	0.294444	0.123531	0.301421	0.296611
1490	0.474576	0.192771	0.253521	0.238806	0.35	0.294444	0.124302	0.301935	0.297521
1495	0.566038	0.289157	0.309859	0.307692	0.293333	0.338889	0.183336	0.353216	0.343212
1500	0.566038	0.282353	0.314286	0.315789	0.315789	0.344444	0.190543	0.358851	0.349585
1505	0.566038	0.289157	0.314286	0.303797	0.293333	0.338889	0.184185	0.353322	0.343718
1510	0.545455	0.296296	0.328767	0.289474	0.293333	0.338889	0.181656	0.350665	0.343105
1515	0.555556	0.285714	0.318841	0.303797	0.297297	0.338889	0.185346	0.352241	0.343491
1520	0.555556	0.282353	0.338028	0.315789	0.297297	0.344444	0.190628	0.357805	0.349883
1525	0.555556	0.289157	0.351351	0.285714	0.277778	0.338889	0.182352	0.351911	0.345151
1530	0.555556	0.285714	0.318841	0.303797	0.297297	0.338889	0.185346	0.352241	0.343491
1535	0.555556	0.282353	0.338028	0.315789	0.297297	0.344444	0.190628	0.357805	0.349883
1540	0.555556	0.282353	0.338028	0.315789	0.297297	0.344444	0.190628	0.357805	0.349883
1545	0.555556	0.282353	0.338028	0.315789	0.297297	0.344444	0.190628	0.357805	0.349883
1550	0.545455	0.271605	0.333333	0.282051	0.243243	0.322222	0.16186	0.335137	0.327124
1555	0.545455	0.271605	0.333333	0.282051	0.243243	0.322222	0.16186	0.335137	0.327124
1560	0.555556	0.285714	0.318841	0.303797	0.297297	0.338889	0.185346	0.352241	0.343491
1565	0.555556	0.289157	0.333333	0.307692	0.273973	0.338889	0.183448	0.351942	0.343242
1570	0.555556	0.289157	0.333333	0.307692	0.273973	0.338889	0.183448	0.351942	0.343242
1575	0.528302	0.243902	0.309859	0.3	0.297297	0.322222	0.162792	0.335872	0.328456
1580	0.545455	0.271605	0.333333	0.289474	0.263158	0.327778	0.167874	0.340605	0.332897
1585	0.545455	0.268293	0.318841	0.285714	0.285714	0.327778	0.169722	0.340803	0.333017
1590	0.545455	0.275	0.328767	0.285714	0.266667	0.327778	0.167691	0.340321	0.3325
1595	0.545455	0.268293	0.318841	0.285714	0.285714	0.327778	0.169722	0.340803	0.333017
1600	0.542373	0.238095	0.342857	0.273973	0.243243	0.316667	0.155856	0.328108	0.321624
1605	0.551724	0.238095	0.318841	0.27027	0.266667	0.316667	0.156205	0.329119	0.321578
1610	0.551724	0.240964	0.314286	0.266667	0.27027	0.316667	0.155983	0.328782	0.321135
1615	0.551724	0.238095	0.318841	0.27027	0.266667	0.316667	0.156205	0.329119	0.321578
1620	0.551724	0.238095	0.318841	0.27027	0.266667	0.316667	0.156205	0.329119	0.321578
1625	0.576923	0.195122	0.314286	0.275	0.342105	0.322222	0.162691	0.340687	0.334542
1630	0.576923	0.192771	0.318841	0.278481	0.337662	0.322222	0.162893	0.340936	0.334868
1635	0.576923	0.197531	0.338028	0.275	0.342105	0.327778	0.169047	0.345917	0.341183
1640	0.576923	0.197531	0.338028	0.275	0.342105	0.327778	0.169047	0.345917	0.341183
1645	0.54902	0.197531	0.324324	0.278481	0.346667	0.322222	0.160181	0.339204	0.334728
1650	0.54902	0.197531	0.324324	0.275	0.324324	0.316667	0.153651	0.33404	0.329059
1655	0.54902	0.197531	0.324324	0.278481	0.346667	0.322222	0.160181	0.339204	0.334728
1660	0.5	0.243243	0.26087	0.337349	0.212121	0.311111	0.154911	0.310717	0.297807
1665	0.507463	0.266667	0.351351	0.35443	0.307692	0.355556	0.207522	0.357521	0.351546
1670	0.415094	0.263158	0.228571	0.340909	0.219178	0.288889	0.122679	0.293382	0.281547
1675	0.444444	0.263158	0.253521	0.344828	0.222222	0.3	0.13645	0.305635	0.294136
1680	0.644068	0.111111	0.373333	0.342105	0.333333	0.361111	0.204129	0.36079	0.354562
1685	0.644068	0.111111	0.373333	0.342105	0.333333	0.361111	0.204129	0.36079	0.354562
1690	0.644068	0.111111	0.373333	0.342105	0.333333	0.361111	0.204129	0.36079	0.354562
1695	0.644068	0.111111	0.373333	0.342105	0.333333	0.361111	0.204129	0.36079	0.354562
1700	0.644068	0.111111	0.373333	0.342105	0.333333	0.361111	0.204129	0.36079	0.354562
1705	0.644068	0.109091	0.351351	0.363636	0.336842	0.361111	0.204999	0.360998	0.352839
1710	0.644068	0.109091	0.351351	0.363636	0.336842	0.361111	0.204999	0.360998	0.352839
1715	0.644068	0.111111	0.394737	0.363636	0.340426	0.372222	0.218209	0.370796	0.365354
1720	0.644068	0.111111	0.394737	0.363636	0.340426	0.372222	0.218209	0.370796	0.365354
1725	0.644068	0.111111	0.394737	0.363636	0.340426	0.372222	0.218209	0.370796	0.365354
1730	0.644068	0.111111	0.394737	0.363636	0.340426	0.372222	0.218209	0.370796	0.365354
1735	0.644068	0.111111	0.394737	0.363636	0.340426	0.372222	0.218209	0.370796	0.365354
1740	0.644068	0.111111	0.394737	0.363636	0.340426	0.372222	0.218209	0.370796	0.365354
1745	0.644068	0.111111	0.394737	0.363636	0.340426	0.372222	0.218209	0.370796	0.365354
1750	0.644068	0.111111	0.394737	0.363636	0.340426	0.372222	0.218209	0.370796	0.365354
1755	0.644068	0.111111	0.394737	0.363636	0.340426	0.372222	0.218209	0.370796	0.365354
1760	0.644068	0.111111	0.394737	0.363636	0.340426	0.372222	0.218209	0.370796	0.365354
1765	0.644068	0.111111	0.394737	0.363636	0.340426	0.372222	0.218209	0.370796	0.365354
1770	0.644068	0.111111	0.394737	0.363636	0.340426	0.372222	0.218209	0.370796	0.365354
1775	0.644068	0.111111	0.394737	0.363636	0.340426	0.372222	0.218209	0.370796	0.365354
1780	0.644068	0.111111	0.394737	0.363636	0.340426	0.372222	0.218209	0.370796	0.365354
1785	0.644068	0.111111	0.394737	0.363636	0.340426	0.372222	0.218209	0.370796	0.365354
1790	0.644068	0.111111	0.394737	0.363636	0.340426	0.372222	0.218209	0.370796	0.365354
1795	0.644068	0.111111	0.394737	0.363636	0.340426	0.372222	0.218209	0.370796	0.365354
1800	0.644068	0.111111	0.394737	0.363636	0.340426	0.372222	0.218209	0.370796	0.365354
1805	0.644068	0.111111	0.394737	0.363636	0.340426	0.372222	0.218209	0.370796	0.365354
1810	0.644068	0.111111	0.394737	0.363636	0.340426	0.372222	0.218209	0.370796	0.365354
1815	0.644068	0.111111	0.394737	0.363636	0.340426	0.372222	0.218209	0.370796	0.365354
1820	0.644068	0.111111	0.394737	0.363636	0.340426	0.372222	0.218209	0.370796	0.365354
1825	0.644068	0.111111	0.4	0.384615	0.340426	0.377778	0.226124	0.376044	0.370225
1830	0.644068	0.111111	0.394737	0.363636	0.340426	0.372222	0.218209	0.370796	0.365354
1835	0.644068	0.111111	0.394737	0.363636	0.340426	0.372222	0.218209	0.370796	0.365354
1840	0.644068	0.111111	0.394737	0.363636	0.340426	0.372222	0.218209	0.370796	0.365354
1845	0.596491	0.113208	0.4	0.375	0.336842	0.366667	0.212185	0.364308	0.360526
1850	0.596491	0.113208	0.394737	0.35443	0.336842	0.361111	0.204241	0.359142	0.355723
1855	0.596491	0.113208	0.394737	0.35443	0.336842	0.361111	0.204241	0.359142	0.355723
1860	0.596491	0.113208	0.394737	0.35443	0.336842	0.361111	0.204241	0.359142	0.355723
1865	0.596491	0.113208	0.394737	0.35443	0.336842	0.361111	0.204241	0.359142	0.355723
1870	0.596491	0.113208	0.4	0.375	0.336842	0.366667	0.212185	0.364308	0.360526
1875	0.596491	0.113208	0.394737	0.35443	0.336842	0.361111	0.204241	0.359142	0.355723
1880	0.596491	0.113208	0.394737	0.35443	0.336842	0.361111	0.204241	0.359142	0.355723
1885	0.596491	0.113208	0.394737	0.35443	0.336842	0.361111	0.204241	0.359142	0.355723
1890	0.62069	0.113208	0.394737	0.358974	0.336842	0.366667	0.211208	0.36489	0.360379
1895	0.62069	0.113208	0.394737	0.358974	0.336842	0.366667	0.211208	0.36489	0.360379
1900	0.571429	0.105263	0.415584	0.329114	0.32967	0.35	0.18971	0.350212	0.349819
1905	0.571429	0.105263	0.415584	0.329114	0.32967	0.35	0.18971	0.350212	0.349819
1910	0.571429	0.107143	0.410256	0.329114	0.32967	0.35	0.189213	0.349522	0.348773
1915	0.571429	0.107143	0.410256	0.329114	0.32967	0.35	0.189213	0.349522	0.348773
1920	0.571429	0.107143	0.410256	0.329114	0.32967	0.35	0.189213	0.349522	0.348773
1925	0.571429	0.107143	0.415584	0.35	0.32967	0.355556	0.197093	0.354765	0.353645
1930	0.571429	0.107143	0.410256	0.329114	0.32967	0.35	0.189213	0.349522	0.348773
1935	0.571429	0.107143	0.415584	0.35	0.32967	0.355556	0.197093	0.354765	0.353645
1940	0.571429	0.107143	0.415584	0.35	0.32967	0.355556	0.197093	0.354765	0.353645
1945	0.571429	0.107143	0.410256	0.329114	0.32967	0.35	0.189213	0.349522	0.348773
1950	0.571429	0.107143	0.415584	0.35	0.32967	0.355556	0.197093	0.354765	0.353645
1955	0.571429	0.107143	0.410256	0.329114	0.32967	0.35	0.189213	0.349522	0.348773
1960	0.571429	0.107143	0.410256	0.329114	0.32967	0.35	0.189213	0.349522	0.348773
1965	0.571429	0.105263	0.415584	0.329114	0.32967	0.35	0.18971	0.350212	0.349819
1970	0.571429	0.105263	0.415584	0.329114	0.32967	0.35	0.18971	0.350212	0.349819
1975	0.571429	0.105263	0.415584	0.329114	0.32967	0.35	0.18971	0.350212	0.349819
1980	0.571429	0.105263	0.415584	0.329114	0.32967	0.35	0.18971	0.350212	0.349819
1985	0.571429	0.105263	0.415584	0.329114	0.32967	0.35	0.18971	0.350212	0.349819
1990	0.571429	0.105263	0.415584	0.329114	0.32967	0.35	0.18971	0.350212	0.349819
1995	0.571429	0.105263	0.415584	0.329114	0.32967	0.35	0.18971	0.350212	0.349819
2000	0.571429	0.105263	0.415584	0.329114	0.32967	0.35	0.18971	0.350212	0.349819

## Sheet: ExtraTrees
Number of features	Pre-vaccination	ChAdOx1-Onset	MenACWY-Onset	ChAdOx1-7D	MenACWY-7D	ACC	MCC	Macro F1	Weighted F1
5	0.553846	0.393939	0.697674	0.461538	0.384615	0.505556	0.381818	0.498323	0.508153
10	0.656716	0.539683	0.712644	0.5	0.506329	0.588889	0.486265	0.583074	0.589489
15	0.724638	0.631579	0.725275	0.53125	0.607595	0.65	0.563074	0.644067	0.648852
20	0.685714	0.631579	0.727273	0.571429	0.658537	0.661111	0.577786	0.654906	0.661403
25	0.686567	0.603175	0.682353	0.666667	0.682927	0.666667	0.584258	0.664338	0.666032
30	0.753623	0.688525	0.681818	0.701754	0.682353	0.7	0.625316	0.701615	0.698061
35	0.753623	0.677419	0.689655	0.633333	0.707317	0.694444	0.618836	0.69227	0.692354
40	0.69697	0.612903	0.689655	0.709677	0.698795	0.683333	0.604019	0.6816	0.682181
45	0.69697	0.580645	0.688889	0.633333	0.658537	0.655556	0.567963	0.651675	0.654173
50	0.746269	0.580645	0.681818	0.677419	0.641975	0.666667	0.583183	0.665625	0.663845
55	0.716418	0.633333	0.711111	0.666667	0.650602	0.677778	0.596334	0.675626	0.676517
60	0.738462	0.655738	0.689655	0.59375	0.650602	0.666667	0.583141	0.665641	0.666421
65	0.705882	0.612903	0.689655	0.655738	0.658537	0.666667	0.583613	0.664543	0.665457
70	0.782609	0.709677	0.725275	0.7	0.74359	0.733333	0.667186	0.73223	0.731612
75	0.75	0.633333	0.717391	0.707692	0.708861	0.705556	0.631164	0.703456	0.703675
80	0.686567	0.59375	0.682353	0.65625	0.65	0.655556	0.570668	0.653784	0.655068
85	0.738462	0.666667	0.704545	0.656716	0.675	0.688889	0.611803	0.688278	0.688364
90	0.707692	0.655738	0.704545	0.636364	0.675	0.677778	0.597494	0.675868	0.678011
95	0.746269	0.666667	0.666667	0.686567	0.657895	0.683333	0.605512	0.684813	0.68081
100	0.753623	0.633333	0.688889	0.645161	0.632911	0.672222	0.59066	0.670784	0.669095
105	0.757576	0.644068	0.704545	0.647059	0.632911	0.677778	0.59861	0.677232	0.676104
110	0.727273	0.535714	0.681319	0.676923	0.682927	0.666667	0.583132	0.660831	0.661662
115	0.724638	0.666667	0.719101	0.6875	0.641026	0.688889	0.612414	0.687786	0.687329
120	0.716418	0.646154	0.698795	0.59375	0.617284	0.655556	0.571377	0.65448	0.65591
125	0.757576	0.644068	0.704545	0.625	0.650602	0.677778	0.597271	0.676358	0.676457
130	0.776119	0.677419	0.741573	0.571429	0.683544	0.694444	0.61824	0.690017	0.693802
135	0.738462	0.645161	0.696629	0.677419	0.658537	0.683333	0.60318	0.683242	0.682055
140	0.735294	0.636364	0.689655	0.633333	0.658228	0.672222	0.59085	0.670575	0.670693
145	0.764706	0.71875	0.714286	0.709677	0.682927	0.716667	0.647701	0.718069	0.715317
150	0.738462	0.576271	0.697674	0.571429	0.6	0.638889	0.550501	0.636767	0.638699
155	0.724638	0.586207	0.703297	0.603175	0.632911	0.655556	0.569766	0.650045	0.652549
160	0.716418	0.646154	0.72093	0.622951	0.666667	0.677778	0.597675	0.674624	0.677804
165	0.757576	0.644068	0.696629	0.606061	0.65	0.672222	0.590664	0.670867	0.671096
170	0.746269	0.644068	0.681319	0.646154	0.615385	0.666667	0.583512	0.666639	0.664074
175	0.757576	0.625	0.712644	0.615385	0.666667	0.677778	0.598072	0.675454	0.677132
180	0.757576	0.655738	0.688889	0.597015	0.631579	0.666667	0.584144	0.666159	0.665511
185	0.707692	0.71875	0.719101	0.603175	0.632911	0.677778	0.596634	0.676326	0.678245
190	0.698413	0.610169	0.688889	0.575758	0.658537	0.65	0.561394	0.646353	0.650223
195	0.705882	0.65625	0.681818	0.622951	0.632911	0.661111	0.576606	0.659963	0.660057
200	0.764706	0.646154	0.705882	0.645161	0.7	0.694444	0.619567	0.692381	0.692949
205	0.71875	0.666667	0.719101	0.655738	0.65	0.683333	0.602992	0.682051	0.683131
210	0.716418	0.688525	0.688889	0.688525	0.666667	0.688889	0.610514	0.689805	0.688135
215	0.787879	0.677419	0.704545	0.676923	0.632911	0.694444	0.618598	0.695936	0.692078
220	0.6875	0.676923	0.697674	0.603175	0.634146	0.661111	0.576061	0.659884	0.662011
225	0.738462	0.645161	0.674157	0.612903	0.658537	0.666667	0.582198	0.665844	0.665434
230	0.727273	0.615385	0.688889	0.610169	0.65	0.661111	0.575066	0.658343	0.659619
235	0.6875	0.677419	0.711111	0.584615	0.658228	0.666667	0.582533	0.663775	0.668002
240	0.738462	0.622951	0.711111	0.615385	0.607595	0.661111	0.575853	0.659101	0.659822
245	0.741935	0.655738	0.688172	0.584615	0.632911	0.661111	0.574424	0.660674	0.661041
250	0.738462	0.707692	0.704545	0.645161	0.675	0.694444	0.617615	0.694172	0.693959
255	0.69697	0.625	0.688889	0.644068	0.592593	0.65	0.560942	0.649504	0.649073
260	0.746269	0.634921	0.696629	0.622951	0.625	0.666667	0.582833	0.665154	0.664718
265	0.69697	0.586207	0.695652	0.634921	0.641975	0.655556	0.568286	0.651145	0.653451
270	0.776119	0.666667	0.696629	0.576271	0.632911	0.672222	0.589811	0.66972	0.66937
275	0.676923	0.698413	0.719101	0.634921	0.625	0.672222	0.589519	0.670872	0.673049
280	0.686567	0.677966	0.681319	0.612903	0.617284	0.655556	0.56856	0.655208	0.655561
285	0.730159	0.677419	0.703297	0.676923	0.658228	0.688889	0.61001	0.689205	0.688219
290	0.75	0.655172	0.681319	0.6875	0.650602	0.683333	0.603029	0.684919	0.681624
295	0.730159	0.666667	0.695652	0.685714	0.666667	0.688889	0.612052	0.688972	0.687639
300	0.8	0.655738	0.703297	0.65625	0.632911	0.688889	0.61037	0.689639	0.686284
305	0.78125	0.6	0.688889	0.626866	0.632911	0.666667	0.583127	0.665983	0.664385
310	0.709677	0.666667	0.725275	0.647059	0.632911	0.677778	0.59668	0.676318	0.677943
315	0.754098	0.69697	0.704545	0.645161	0.626506	0.683333	0.602511	0.685456	0.683467
320	0.733333	0.71875	0.719101	0.686567	0.625	0.694444	0.617236	0.69655	0.694473
325	0.738462	0.65625	0.712644	0.634921	0.666667	0.683333	0.603993	0.681789	0.683038
330	0.71875	0.610169	0.673913	0.606061	0.607595	0.644444	0.55448	0.643298	0.643036
335	0.757576	0.666667	0.696629	0.666667	0.632911	0.683333	0.603916	0.68409	0.681448
340	0.730159	0.666667	0.704545	0.666667	0.623377	0.677778	0.598187	0.678283	0.676926
345	0.727273	0.625	0.704545	0.656716	0.64	0.672222	0.591848	0.670707	0.67095
350	0.75	0.622951	0.703297	0.716418	0.675325	0.694444	0.618109	0.693598	0.691907
355	0.698413	0.677419	0.696629	0.647059	0.615385	0.666667	0.583468	0.666981	0.666627
360	0.730159	0.62069	0.695652	0.65625	0.674699	0.677778	0.595552	0.67549	0.676129
365	0.738462	0.6875	0.711111	0.677419	0.632911	0.688889	0.610184	0.689481	0.687761
370	0.746269	0.646154	0.696629	0.571429	0.626506	0.661111	0.575241	0.657397	0.658534
375	0.75	0.741935	0.696629	0.676923	0.675	0.705556	0.631604	0.708098	0.705323
380	0.730159	0.603175	0.696629	0.688525	0.619048	0.666667	0.58142	0.667507	0.665876
385	0.738462	0.6875	0.696629	0.701754	0.658824	0.694444	0.616609	0.696634	0.693938
390	0.757576	0.634921	0.688889	0.622951	0.625	0.666667	0.582247	0.665867	0.664519
395	0.738462	0.711864	0.725275	0.646154	0.675	0.7	0.624626	0.699351	0.700302
400	0.75	0.705882	0.697674	0.677419	0.6	0.683333	0.604225	0.686195	0.681986
405	0.757576	0.644068	0.709677	0.655172	0.642857	0.683333	0.60227	0.68187	0.681062
410	0.769231	0.59375	0.666667	0.634921	0.666667	0.666667	0.583036	0.666247	0.664532
415	0.757576	0.645161	0.673913	0.666667	0.675	0.683333	0.602676	0.683663	0.681161
420	0.764706	0.688525	0.723404	0.678571	0.666667	0.705556	0.630767	0.704375	0.703268
425	0.75	0.71875	0.711111	0.612903	0.65	0.688889	0.609789	0.688553	0.688489
430	0.774194	0.6875	0.681818	0.676923	0.691358	0.7	0.624295	0.702359	0.6991
435	0.761905	0.65625	0.704545	0.625	0.641975	0.677778	0.596362	0.677935	0.677423
440	0.769231	0.711864	0.719101	0.698413	0.666667	0.711111	0.638486	0.713055	0.710459
445	0.78125	0.714286	0.705882	0.634921	0.641026	0.694444	0.619229	0.695473	0.692966
450	0.71875	0.677419	0.696629	0.646154	0.625	0.672222	0.589665	0.67279	0.671943
455	0.714286	0.645161	0.688889	0.633333	0.641026	0.666667	0.583827	0.664539	0.664802
460	0.757576	0.59375	0.695652	0.610169	0.658228	0.666667	0.581688	0.663075	0.664175
465	0.686567	0.557377	0.666667	0.596491	0.609756	0.627778	0.532323	0.623372	0.625178
470	0.716418	0.65625	0.674157	0.62069	0.634146	0.661111	0.575361	0.660332	0.659658
475	0.724638	0.571429	0.666667	0.586207	0.675	0.65	0.561973	0.644788	0.647034
480	0.724638	0.571429	0.673913	0.631579	0.582278	0.638889	0.547546	0.636767	0.635369
485	0.776119	0.606061	0.659341	0.576271	0.649351	0.655556	0.568638	0.653429	0.652267
490	0.724638	0.634921	0.681818	0.603175	0.623377	0.655556	0.570605	0.653586	0.6537
495	0.742857	0.580645	0.688889	0.642857	0.682927	0.672222	0.590123	0.667635	0.668709
500	0.705882	0.622951	0.725275	0.793103	0.682927	0.705556	0.631292	0.706028	0.70505
505	0.705882	0.666667	0.697674	0.727273	0.658824	0.688889	0.611544	0.691264	0.689396
510	0.695652	0.634921	0.696629	0.689655	0.691358	0.683333	0.604138	0.681643	0.682796
515	0.724638	0.603175	0.688889	0.727273	0.650602	0.677778	0.596666	0.678915	0.676611
520	0.714286	0.666667	0.727273	0.7	0.684211	0.7	0.62675	0.698487	0.699715
525	0.724638	0.576271	0.695652	0.779661	0.641975	0.683333	0.603724	0.683639	0.680211
530	0.716418	0.612903	0.696629	0.714286	0.674419	0.683333	0.603234	0.682931	0.682351
535	0.724638	0.571429	0.681319	0.666667	0.649351	0.661111	0.57635	0.65868	0.658428
540	0.724638	0.571429	0.681818	0.733333	0.725	0.688889	0.61168	0.687244	0.686901
545	0.735294	0.633333	0.711111	0.677966	0.626506	0.677778	0.596582	0.676842	0.675953
550	0.714286	0.566667	0.688889	0.766667	0.675	0.683333	0.604669	0.682302	0.680373
555	0.712329	0.666667	0.733333	0.741935	0.64	0.7	0.628109	0.698853	0.697901
560	0.742857	0.6	0.731183	0.745763	0.666667	0.7	0.625234	0.697294	0.696748
565	0.742857	0.655172	0.725275	0.688525	0.675	0.7	0.625789	0.697366	0.697679
570	0.676056	0.62069	0.717391	0.758621	0.641975	0.683333	0.604579	0.682947	0.682697
575	0.724638	0.566667	0.673913	0.698413	0.657895	0.666667	0.583872	0.664305	0.662858
580	0.735294	0.610169	0.703297	0.677419	0.7	0.688889	0.611027	0.685236	0.686315
585	0.753623	0.655738	0.695652	0.724138	0.625	0.688889	0.610598	0.69083	0.686329
590	0.724638	0.625	0.733333	0.758621	0.708861	0.711111	0.639089	0.71009	0.710712
595	0.704225	0.566667	0.673913	0.655172	0.658228	0.655556	0.569525	0.651641	0.652439
600	0.676056	0.566667	0.702128	0.631579	0.692308	0.661111	0.576249	0.653747	0.659098
605	0.714286	0.6	0.703297	0.689655	0.641975	0.672222	0.590146	0.669843	0.669888
610	0.727273	0.633333	0.688172	0.666667	0.716049	0.688889	0.609508	0.686299	0.687183
615	0.764706	0.724138	0.717391	0.721311	0.666667	0.716667	0.645751	0.718843	0.715351
620	0.705882	0.526316	0.673684	0.7	0.7	0.666667	0.582232	0.661176	0.662234
625	0.714286	0.580645	0.681319	0.736842	0.65	0.672222	0.590088	0.672618	0.670293
630	0.722222	0.645161	0.711111	0.701754	0.683544	0.694444	0.619335	0.692759	0.692972
635	0.695652	0.5625	0.696629	0.701754	0.666667	0.666667	0.583091	0.66464	0.665911
640	0.685714	0.633333	0.703297	0.688525	0.666667	0.677778	0.597814	0.675507	0.676832
645	0.757576	0.566667	0.680851	0.724138	0.707317	0.688889	0.609106	0.68731	0.685521
650	0.732394	0.677966	0.73913	0.678571	0.682927	0.705556	0.63241	0.702198	0.703937
655	0.724638	0.610169	0.696629	0.655738	0.634146	0.666667	0.583564	0.664264	0.664243
660	0.676471	0.603175	0.696629	0.7	0.675	0.672222	0.590047	0.670255	0.671883
665	0.724638	0.526316	0.680851	0.689655	0.682927	0.666667	0.582395	0.660877	0.661514
670	0.705882	0.597015	0.681818	0.666667	0.625	0.655556	0.569282	0.655276	0.654681
675	0.742857	0.625	0.704545	0.655738	0.675325	0.683333	0.605633	0.680693	0.681344
680	0.757576	0.622951	0.702128	0.634921	0.657895	0.677778	0.596413	0.675094	0.675269
685	0.757576	0.603175	0.711111	0.666667	0.692308	0.688889	0.61079	0.686167	0.687118
690	0.742857	0.666667	0.681319	0.754098	0.666667	0.7	0.62625	0.702322	0.69734
695	0.735294	0.626866	0.674157	0.701754	0.658228	0.677778	0.597094	0.67926	0.676308
700	0.724638	0.612903	0.703297	0.711864	0.683544	0.688889	0.610954	0.687249	0.687092
705	0.716418	0.646154	0.688889	0.62069	0.65	0.666667	0.582301	0.66443	0.665265
710	0.764706	0.5	0.622222	0.6	0.641026	0.627778	0.534112	0.625591	0.62335
715	0.742857	0.645161	0.688889	0.678571	0.634146	0.677778	0.597134	0.677925	0.675378
720	0.746667	0.688525	0.689655	0.526316	0.625	0.661111	0.579505	0.655232	0.656683
725	0.788732	0.677419	0.704545	0.631579	0.634146	0.688889	0.612136	0.687284	0.684939
730	0.771429	0.612903	0.733333	0.633333	0.692308	0.694444	0.618819	0.688661	0.691381
735	0.777778	0.622951	0.704545	0.631579	0.658537	0.683333	0.605616	0.679078	0.678744
740	0.760563	0.688525	0.727273	0.677419	0.589744	0.688889	0.613084	0.688705	0.685897
745	0.811594	0.656716	0.697674	0.641509	0.658824	0.694444	0.619074	0.693264	0.690309
750	0.823529	0.626866	0.689655	0.592593	0.666667	0.683333	0.604305	0.679862	0.678299
755	0.811594	0.606061	0.689655	0.571429	0.609756	0.661111	0.576662	0.657699	0.656072
760	0.777778	0.655738	0.719101	0.631579	0.641975	0.688889	0.612416	0.685234	0.684783
765	0.788732	0.645161	0.735632	0.561404	0.674699	0.688889	0.612394	0.681126	0.684684
770	0.739726	0.7	0.704545	0.678571	0.650602	0.694444	0.620112	0.694689	0.692764
775	0.75	0.707692	0.714286	0.542373	0.625	0.672222	0.593249	0.66787	0.669841
780	0.811594	0.677419	0.712644	0.625	0.692308	0.705556	0.63385	0.703793	0.702889
785	0.764706	0.655172	0.696629	0.625	0.691358	0.688889	0.611896	0.686573	0.686858
790	0.760563	0.646154	0.72093	0.655738	0.597403	0.677778	0.599723	0.676158	0.674604
795	0.767123	0.655738	0.681818	0.75	0.682927	0.705556	0.634114	0.707521	0.702397
800	0.8	0.71875	0.72093	0.655172	0.658537	0.711111	0.640365	0.710678	0.708098
805	0.767123	0.711864	0.705882	0.62069	0.682353	0.7	0.628255	0.697583	0.697287
810	0.788732	0.655738	0.689655	0.688525	0.65	0.694444	0.619982	0.69453	0.690178
815	0.777778	0.6875	0.697674	0.633333	0.641026	0.688889	0.613832	0.687462	0.685088
820	0.756757	0.655738	0.698795	0.677419	0.65	0.688889	0.615983	0.687742	0.685562
825	0.767123	0.709677	0.714286	0.711864	0.634146	0.705556	0.635533	0.707419	0.703296
830	0.794118	0.654545	0.736842	0.603175	0.683544	0.7	0.62528	0.694445	0.696564
835	0.764706	0.7	0.72093	0.590164	0.658824	0.688889	0.611959	0.686925	0.688205
840	0.771429	0.698413	0.705882	0.633333	0.658537	0.694444	0.619887	0.693519	0.692197
845	0.788732	0.631579	0.673913	0.655172	0.658537	0.683333	0.604645	0.681587	0.678025
850	0.8	0.711864	0.733333	0.655738	0.675	0.716667	0.64691	0.715187	0.713918
855	0.764706	0.698413	0.729412	0.622951	0.698795	0.705556	0.633174	0.702855	0.704698
860	0.742857	0.634921	0.658824	0.590164	0.666667	0.661111	0.578128	0.658686	0.658323
865	0.777778	0.666667	0.712644	0.655172	0.650602	0.694444	0.62001	0.692573	0.690998
870	0.771429	0.677419	0.72093	0.586207	0.619048	0.677778	0.598319	0.675007	0.675429
875	0.760563	0.741935	0.72093	0.7	0.691358	0.722222	0.655033	0.722957	0.720942
880	0.767123	0.596491	0.688889	0.590164	0.632911	0.661111	0.578517	0.655116	0.655349
885	0.8	0.645161	0.696629	0.631579	0.682927	0.694444	0.618442	0.691259	0.689885
890	0.760563	0.730159	0.72093	0.631579	0.698795	0.711111	0.640715	0.708405	0.709074
895	0.788732	0.666667	0.681818	0.677419	0.632911	0.688889	0.613011	0.68951	0.684392
900	0.811594	0.645161	0.698795	0.688525	0.682353	0.705556	0.634336	0.705286	0.701679
905	0.760563	0.62069	0.717391	0.655172	0.641975	0.683333	0.604579	0.679158	0.67907
910	0.764706	0.59375	0.704545	0.655172	0.634146	0.672222	0.589988	0.670464	0.669661
915	0.764706	0.634921	0.681818	0.62069	0.626506	0.666667	0.582929	0.665728	0.663787
920	0.782609	0.615385	0.712644	0.610169	0.65	0.677778	0.597936	0.674161	0.674737
925	0.794118	0.645161	0.72093	0.612903	0.682927	0.694444	0.61905	0.691208	0.69217
930	0.746269	0.666667	0.72093	0.62069	0.627907	0.677778	0.597207	0.676492	0.677169
935	0.75	0.698413	0.712644	0.642857	0.658537	0.694444	0.619847	0.69249	0.692098
940	0.8	0.59375	0.659091	0.612903	0.641975	0.661111	0.575569	0.661544	0.658217
945	0.764706	0.612903	0.659341	0.7	0.632911	0.672222	0.589681	0.673972	0.668559
950	0.735294	0.603175	0.711111	0.633333	0.632911	0.666667	0.58291	0.663165	0.664444
955	0.80597	0.65625	0.696629	0.596491	0.650602	0.683333	0.603252	0.681189	0.679669
960	0.760563	0.580645	0.704545	0.622951	0.615385	0.661111	0.57792	0.656818	0.656948
965	0.8	0.677419	0.666667	0.677419	0.641975	0.688889	0.609988	0.692696	0.686287
970	0.782609	0.716418	0.697674	0.596491	0.666667	0.694444	0.619149	0.691972	0.690868
975	0.742857	0.634921	0.682353	0.62069	0.642857	0.666667	0.584653	0.664736	0.664131
980	0.760563	0.645161	0.696629	0.677966	0.632911	0.683333	0.605259	0.682646	0.67987
985	0.771429	0.65625	0.689655	0.62069	0.666667	0.683333	0.605124	0.680938	0.679975
990	0.760563	0.646154	0.681818	0.622951	0.64	0.672222	0.592498	0.670297	0.66863
995	0.80597	0.666667	0.735632	0.707692	0.690476	0.722222	0.654381	0.721287	0.719379
1000	0.732394	0.655738	0.697674	0.655738	0.666667	0.683333	0.606221	0.681642	0.681527
1005	0.769231	0.645161	0.719101	0.590164	0.650602	0.677778	0.59599	0.674852	0.67653
1010	0.764706	0.637681	0.697674	0.555556	0.674699	0.672222	0.590872	0.666063	0.668555
1015	0.753623	0.607143	0.673913	0.622951	0.609756	0.655556	0.569184	0.653477	0.651407
1020	0.75	0.631579	0.711111	0.576271	0.609756	0.661111	0.57753	0.655743	0.657236
1025	0.771429	0.666667	0.727273	0.62069	0.617284	0.683333	0.604815	0.680668	0.680459
1030	0.760563	0.711864	0.666667	0.654545	0.635294	0.683333	0.604687	0.685787	0.680915
1035	0.794118	0.676923	0.681818	0.62069	0.617284	0.677778	0.597087	0.678167	0.674126
1040	0.776119	0.677419	0.711111	0.642857	0.658824	0.694444	0.616979	0.693266	0.692122
1045	0.760563	0.622951	0.681319	0.631579	0.625	0.666667	0.583531	0.664282	0.662267
1050	0.746269	0.625	0.688889	0.644068	0.625	0.666667	0.58235	0.665845	0.664398
1055	0.764706	0.625	0.704545	0.581818	0.635294	0.666667	0.582795	0.662273	0.663426
1060	0.75	0.6875	0.704545	0.641509	0.626506	0.683333	0.605545	0.682012	0.680462
1065	0.742857	0.580645	0.696629	0.62963	0.682353	0.672222	0.590305	0.666423	0.668395
1070	0.771429	0.633333	0.719101	0.677966	0.707317	0.705556	0.632687	0.701829	0.702268
1075	0.8	0.676923	0.712644	0.625	0.658228	0.694444	0.618391	0.694559	0.693167
1080	0.787879	0.645161	0.719101	0.62069	0.635294	0.683333	0.602966	0.681625	0.681135
1085	0.776119	0.622951	0.681319	0.655738	0.65	0.677778	0.596377	0.677225	0.674494
1090	0.753623	0.622951	0.666667	0.7	0.65	0.677778	0.597208	0.678648	0.674421
1095	0.760563	0.666667	0.719101	0.603774	0.643678	0.683333	0.60499	0.678757	0.679767
1100	0.787879	0.676923	0.72093	0.622951	0.658537	0.694444	0.618239	0.693444	0.693107
1105	0.776119	0.622951	0.703297	0.607143	0.658824	0.677778	0.595743	0.673667	0.674144
1110	0.732394	0.6875	0.681818	0.607143	0.592593	0.661111	0.577143	0.66029	0.658239
1115	0.823529	0.622951	0.711111	0.590164	0.675	0.688889	0.610956	0.684551	0.684677
1120	0.771429	0.625	0.695652	0.566038	0.641975	0.666667	0.582755	0.660019	0.661079
1125	0.764706	0.62069	0.688889	0.622951	0.60241	0.661111	0.575974	0.659929	0.657913
1130	0.771429	0.689655	0.695652	0.631579	0.650602	0.688889	0.611013	0.687783	0.685821
1135	0.8	0.656716	0.666667	0.596491	0.666667	0.677778	0.596347	0.677308	0.674628
1140	0.776119	0.634921	0.666667	0.533333	0.626506	0.65	0.562093	0.647509	0.647111
1145	0.80597	0.666667	0.696629	0.596491	0.690476	0.694444	0.617232	0.691247	0.690661
1150	0.787879	0.646154	0.666667	0.571429	0.697674	0.677778	0.596505	0.67396	0.673624
1155	0.764706	0.645161	0.688889	0.592593	0.651163	0.672222	0.589296	0.668502	0.668445
1160	0.760563	0.646154	0.711111	0.603774	0.617284	0.672222	0.590677	0.667777	0.667908
1165	0.794118	0.6875	0.727273	0.571429	0.642857	0.688889	0.610834	0.684635	0.685548
1170	0.75	0.655172	0.731183	0.701754	0.65	0.7	0.625958	0.697622	0.696883
1175	0.753623	0.6	0.703297	0.610169	0.666667	0.672222	0.589831	0.666751	0.668602
1180	0.787879	0.6	0.688889	0.634921	0.617284	0.666667	0.582576	0.665794	0.663236
1185	0.787879	0.736842	0.727273	0.698413	0.674419	0.722222	0.653409	0.724965	0.721942
1190	0.776119	0.666667	0.711111	0.612903	0.617284	0.677778	0.596727	0.676817	0.675697
1195	0.782609	0.666667	0.727273	0.571429	0.666667	0.688889	0.611413	0.682929	0.685298
1200	0.714286	0.625	0.697674	0.736842	0.626506	0.677778	0.598281	0.680062	0.677344
1205	0.782609	0.634921	0.704545	0.581818	0.635294	0.672222	0.590167	0.667837	0.668129
1210	0.742857	0.65625	0.689655	0.666667	0.658824	0.683333	0.604918	0.682851	0.681248
1215	0.794118	0.688525	0.696629	0.631579	0.658824	0.694444	0.617653	0.693935	0.691397
1220	0.771429	0.634921	0.697674	0.576271	0.682927	0.677778	0.598454	0.672644	0.674459
1225	0.782609	0.689655	0.695652	0.689655	0.626506	0.694444	0.617683	0.696815	0.691813
1230	0.746269	0.655738	0.711111	0.576271	0.626506	0.666667	0.582163	0.663179	0.664879
1235	0.787879	0.676923	0.696629	0.666667	0.626506	0.688889	0.609956	0.690921	0.686751
1240	0.753623	0.721311	0.712644	0.666667	0.626506	0.694444	0.618837	0.69615	0.693552
1245	0.746269	0.612903	0.681319	0.655172	0.609756	0.661111	0.574853	0.661084	0.658582
1250	0.776119	0.7	0.73913	0.666667	0.690476	0.716667	0.644745	0.714479	0.714756
1255	0.771429	0.634921	0.682353	0.644068	0.626506	0.672222	0.59176	0.671855	0.668907
1260	0.757576	0.65625	0.704545	0.542373	0.650602	0.666667	0.58235	0.662269	0.664919
1265	0.724638	0.645161	0.711111	0.542373	0.6	0.65	0.562068	0.644657	0.647768
1270	0.776119	0.666667	0.709677	0.62069	0.682353	0.694444	0.616901	0.691101	0.691441
1275	0.760563	0.655738	0.696629	0.655172	0.617284	0.677778	0.598007	0.677077	0.67445
1280	0.753623	0.666667	0.72093	0.644068	0.675	0.694444	0.619285	0.692058	0.692977
1285	0.716418	0.622951	0.727273	0.596491	0.597701	0.655556	0.568562	0.652167	0.655088
1290	0.760563	0.666667	0.712644	0.464286	0.60241	0.65	0.563298	0.641314	0.645433
1295	0.742857	0.615385	0.666667	0.571429	0.609756	0.644444	0.555992	0.641219	0.640704
1300	0.771429	0.622951	0.696629	0.62069	0.634146	0.672222	0.590511	0.669169	0.668284
1305	0.753623	0.634921	0.689655	0.6	0.592593	0.655556	0.569932	0.654158	0.652875
1310	0.753623	0.612903	0.719101	0.566667	0.65	0.666667	0.583435	0.660459	0.664048
1315	0.714286	0.576271	0.666667	0.566667	0.617284	0.633333	0.541597	0.628235	0.629851
1320	0.724638	0.610169	0.696629	0.580645	0.617284	0.65	0.562782	0.645873	0.647887
1325	0.771429	0.588235	0.697674	0.607143	0.625	0.661111	0.577737	0.657896	0.657851
1330	0.753623	0.622951	0.659091	0.576271	0.60241	0.644444	0.555417	0.642869	0.640981
1335	0.732394	0.586207	0.688172	0.62963	0.642857	0.661111	0.576036	0.655852	0.656524
1340	0.72973	0.645161	0.666667	0.642857	0.538462	0.644444	0.557288	0.644575	0.639714
1345	0.694444	0.642857	0.715789	0.518519	0.60241	0.644444	0.5553	0.634804	0.640276
1350	0.746269	0.65625	0.681319	0.528302	0.611765	0.65	0.560636	0.644781	0.645841
1355	0.735294	0.586207	0.673913	0.644068	0.650602	0.661111	0.575277	0.658017	0.657439
1360	0.705882	0.557377	0.702128	0.610169	0.615385	0.644444	0.554132	0.638188	0.64111
1365	0.724638	0.617647	0.704545	0.607143	0.582278	0.65	0.562834	0.64725	0.647768
1370	0.714286	0.561404	0.659574	0.677966	0.625	0.65	0.56197	0.647646	0.645581
1375	0.764706	0.618182	0.6875	0.633333	0.666667	0.677778	0.596401	0.674078	0.673457
1380	0.738462	0.645161	0.681319	0.548387	0.6	0.644444	0.553886	0.642666	0.643218
1385	0.676923	0.576271	0.688889	0.597015	0.658228	0.644444	0.555496	0.639465	0.644018
1390	0.787879	0.610169	0.695652	0.612903	0.641975	0.672222	0.589032	0.669716	0.668821
1395	0.769231	0.6	0.704545	0.625	0.650602	0.672222	0.589887	0.669876	0.670256
1400	0.764706	0.634921	0.719101	0.62069	0.634146	0.677778	0.596695	0.674713	0.675263
1405	0.716418	0.580645	0.659341	0.576271	0.567901	0.622222	0.526003	0.620115	0.619436
1410	0.727273	0.655738	0.688889	0.551724	0.611765	0.65	0.560692	0.647078	0.648567
1415	0.71875	0.571429	0.674157	0.551724	0.604651	0.627778	0.532327	0.624142	0.626271
1420	0.738462	0.603175	0.723404	0.622951	0.623377	0.666667	0.581548	0.662274	0.664262
1425	0.735294	0.677419	0.727273	0.576271	0.626506	0.672222	0.590022	0.668553	0.671306
1430	0.727273	0.654545	0.688889	0.59375	0.635294	0.661111	0.57622	0.65995	0.660712
1435	0.757576	0.580645	0.688889	0.7	0.682927	0.683333	0.602956	0.682007	0.680604
1440	0.746269	0.612903	0.719101	0.576271	0.650602	0.666667	0.582391	0.661029	0.664601
1445	0.724638	0.655172	0.688889	0.571429	0.62069	0.655556	0.568909	0.652163	0.653356
1450	0.71875	0.610169	0.651685	0.625	0.619048	0.644444	0.554367	0.644931	0.642997
1455	0.686567	0.610169	0.695652	0.633333	0.585366	0.644444	0.553959	0.642218	0.643009
1460	0.707692	0.666667	0.719101	0.5625	0.658537	0.666667	0.582657	0.662899	0.667755
1465	0.727273	0.586207	0.688889	0.634921	0.626506	0.655556	0.568621	0.652759	0.653044
1470	0.757576	0.7	0.727273	0.645161	0.666667	0.7	0.624796	0.699335	0.699665
1475	0.757576	0.655738	0.712644	0.677966	0.643678	0.688889	0.610746	0.68952	0.687962
1480	0.735294	0.62069	0.703297	0.634921	0.65	0.672222	0.590294	0.66884	0.669771
1485	0.769231	0.655738	0.688889	0.551724	0.651163	0.666667	0.581434	0.663349	0.664301
1490	0.776119	0.625	0.689655	0.645161	0.7	0.688889	0.611531	0.687187	0.686673
1495	0.724638	0.615385	0.711111	0.678571	0.7	0.688889	0.610932	0.685941	0.687786
1500	0.69697	0.608696	0.696629	0.54902	0.658824	0.65	0.561338	0.642028	0.64735
1505	0.676923	0.637681	0.696629	0.622951	0.631579	0.655556	0.569253	0.653153	0.65555
1510	0.676471	0.666667	0.703297	0.610169	0.607595	0.655556	0.568569	0.65284	0.654939
1515	0.707692	0.615385	0.704545	0.622951	0.666667	0.666667	0.58244	0.663448	0.666479
1520	0.71875	0.656716	0.697674	0.655738	0.658537	0.677778	0.596829	0.677483	0.677657
1525	0.727273	0.625	0.629213	0.698413	0.641026	0.661111	0.576117	0.664185	0.658463
1530	0.707692	0.636364	0.733333	0.590164	0.666667	0.672222	0.589295	0.666844	0.672378
1535	0.705882	0.6	0.666667	0.633333	0.585366	0.638889	0.547704	0.63825	0.636688
1540	0.707692	0.625	0.637363	0.644068	0.641975	0.65	0.560394	0.65122	0.648595
1545	0.666667	0.584615	0.681818	0.526316	0.617284	0.622222	0.527428	0.61534	0.62094
1550	0.705882	0.603175	0.674157	0.6	0.65	0.65	0.562072	0.646643	0.648393
1555	0.705882	0.557377	0.645161	0.586207	0.65	0.633333	0.539938	0.628926	0.630127
1560	0.69697	0.666667	0.735632	0.576271	0.658537	0.672222	0.589789	0.666815	0.672639
1565	0.738462	0.612903	0.674157	0.548387	0.609756	0.638889	0.547229	0.636733	0.637657
1570	0.685714	0.754098	0.717391	0.622951	0.631579	0.683333	0.604895	0.682347	0.683731
1575	0.716418	0.709677	0.741573	0.6	0.682927	0.694444	0.617533	0.690119	0.694719
1580	0.742857	0.71875	0.735632	0.610169	0.65	0.694444	0.61928	0.691482	0.693286
1585	0.776119	0.6875	0.674157	0.6	0.625	0.672222	0.589709	0.672555	0.669474
1590	0.707692	0.688525	0.703297	0.590164	0.682927	0.677778	0.595582	0.674521	0.677801
1595	0.705882	0.647059	0.689655	0.561404	0.65	0.655556	0.569693	0.6508	0.654052
1600	0.724638	0.647059	0.689655	0.622951	0.64	0.666667	0.585242	0.66486	0.665054
1605	0.647059	0.666667	0.695652	0.666667	0.626506	0.661111	0.574953	0.66051	0.661928
1610	0.666667	0.634921	0.681818	0.666667	0.649351	0.661111	0.577593	0.659885	0.660859
1615	0.732394	0.584615	0.659091	0.551724	0.615385	0.633333	0.542657	0.628642	0.629397
1620	0.676056	0.656716	0.735632	0.592593	0.666667	0.672222	0.591624	0.665533	0.672017
1625	0.714286	0.646154	0.636364	0.631579	0.625	0.65	0.562904	0.650676	0.647327
1630	0.714286	0.647059	0.659091	0.666667	0.675	0.672222	0.591097	0.67242	0.670664
1635	0.705882	0.584615	0.688889	0.610169	0.641026	0.65	0.562011	0.646116	0.648488
1640	0.676471	0.584615	0.681818	0.603175	0.631579	0.638889	0.549518	0.635532	0.638585
1645	0.695652	0.62069	0.695652	0.612903	0.632911	0.655556	0.56937	0.651562	0.653827
1650	0.71875	0.646154	0.711111	0.603175	0.615385	0.661111	0.575308	0.658915	0.660639
1655	0.705882	0.666667	0.666667	0.6	0.658824	0.661111	0.576488	0.659608	0.660087
1660	0.686567	0.626866	0.688889	0.631579	0.632911	0.655556	0.568503	0.653362	0.654842
1665	0.75	0.603175	0.666667	0.557377	0.634146	0.644444	0.553514	0.642273	0.64283
1670	0.707692	0.567164	0.696629	0.612903	0.675325	0.655556	0.568993	0.651943	0.655869
1675	0.705882	0.617647	0.719101	0.612903	0.630137	0.661111	0.577931	0.657134	0.660408
1680	0.769231	0.634921	0.703297	0.612903	0.658228	0.677778	0.595961	0.675716	0.676053
1685	0.730159	0.516129	0.638298	0.597015	0.594595	0.616667	0.519877	0.615239	0.613865
1690	0.666667	0.622951	0.680851	0.646154	0.675325	0.661111	0.574791	0.658389	0.660909
1695	0.727273	0.586207	0.694737	0.645161	0.607595	0.655556	0.567798	0.652195	0.65197
1700	0.676923	0.603175	0.711111	0.6	0.609756	0.644444	0.553661	0.640193	0.64421
1705	0.6875	0.603175	0.673913	0.62069	0.650602	0.65	0.559651	0.647176	0.648953
1710	0.716418	0.615385	0.643678	0.655738	0.625	0.65	0.56251	0.651244	0.647966
1715	0.709677	0.645161	0.717391	0.65625	0.65	0.677778	0.595243	0.675696	0.677366
1720	0.735294	0.625	0.681818	0.666667	0.675	0.677778	0.59733	0.676756	0.675939
1725	0.757576	0.580645	0.673913	0.688525	0.607595	0.661111	0.574923	0.661651	0.657622
1730	0.724638	0.571429	0.644444	0.551724	0.65	0.633333	0.540972	0.628447	0.62979
1735	0.695652	0.557377	0.6875	0.62963	0.625	0.644444	0.553696	0.639032	0.641076
1740	0.69697	0.553846	0.674157	0.571429	0.619048	0.627778	0.532861	0.62309	0.626101
1745	0.69697	0.571429	0.703297	0.610169	0.641975	0.65	0.56068	0.644768	0.648613
1750	0.716418	0.636364	0.719101	0.622951	0.649351	0.672222	0.590346	0.668837	0.671588
1755	0.695652	0.59375	0.681818	0.678571	0.698795	0.672222	0.590218	0.669717	0.671227
1760	0.714286	0.557377	0.652174	0.633333	0.597403	0.633333	0.541542	0.630915	0.629186
1765	0.753623	0.6	0.673913	0.633333	0.632911	0.661111	0.575922	0.658756	0.657102
1770	0.666667	0.607143	0.694737	0.566667	0.6	0.633333	0.540587	0.627043	0.631232
1775	0.716418	0.641509	0.693878	0.7	0.682927	0.688889	0.610345	0.686946	0.686434
1780	0.705882	0.576271	0.659574	0.655172	0.666667	0.655556	0.567831	0.652713	0.652645
1785	0.735294	0.615385	0.719101	0.62963	0.666667	0.677778	0.59658	0.673215	0.67584
1790	0.730159	0.590164	0.659341	0.59375	0.617284	0.638889	0.54665	0.638139	0.637556
1795	0.71875	0.516129	0.644444	0.612903	0.609756	0.622222	0.525691	0.620397	0.619733
1800	0.647059	0.645161	0.709677	0.666667	0.623377	0.661111	0.575575	0.658388	0.660935
1805	0.65625	0.571429	0.644444	0.580645	0.567901	0.605556	0.504799	0.604134	0.604892
1810	0.75	0.53125	0.652632	0.62069	0.658228	0.644444	0.552471	0.64256	0.642016
1815	0.677419	0.52459	0.652632	0.571429	0.658228	0.622222	0.524625	0.61686	0.620892
1820	0.677419	0.491803	0.652174	0.622951	0.666667	0.627778	0.531457	0.622203	0.625271
1825	0.735294	0.548387	0.681319	0.596491	0.585366	0.633333	0.5401	0.629371	0.62965
1830	0.707692	0.483871	0.652632	0.590164	0.675325	0.627778	0.532365	0.621937	0.625321
1835	0.695652	0.567164	0.688889	0.633333	0.621622	0.644444	0.556425	0.641332	0.643081
1840	0.716418	0.59375	0.703297	0.666667	0.666667	0.672222	0.588874	0.66936	0.670879
1845	0.677419	0.646154	0.712644	0.633333	0.651163	0.666667	0.581704	0.664143	0.667556
1850	0.735294	0.603175	0.673913	0.7	0.597403	0.661111	0.575762	0.661957	0.657754
1855	0.705882	0.561404	0.680851	0.645161	0.607595	0.644444	0.554711	0.640179	0.640351
1860	0.71875	0.516129	0.688172	0.666667	0.615385	0.644444	0.553617	0.64102	0.641394
1865	0.738462	0.59375	0.644444	0.580645	0.607595	0.633333	0.540289	0.632979	0.631271
1870	0.6875	0.646154	0.719101	0.580645	0.65	0.661111	0.575136	0.65668	0.66182
1875	0.666667	0.597015	0.666667	0.590164	0.607595	0.627778	0.534514	0.625621	0.627691
1880	0.69697	0.612903	0.696629	0.610169	0.571429	0.638889	0.547028	0.63762	0.638406
1885	0.716418	0.566667	0.659341	0.6	0.658537	0.644444	0.554116	0.640192	0.641473
1890	0.716418	0.53125	0.652174	0.654545	0.634146	0.638889	0.546471	0.637707	0.636644
1895	0.69697	0.571429	0.666667	0.655172	0.625	0.644444	0.553259	0.643047	0.642682
1900	0.75	0.625	0.711111	0.6	0.634146	0.666667	0.581378	0.664051	0.66554
1905	0.705882	0.603175	0.674157	0.622951	0.632911	0.65	0.562325	0.647815	0.648326
1910	0.727273	0.588235	0.651685	0.618182	0.658537	0.65	0.561188	0.648782	0.648207
1915	0.688525	0.545455	0.659574	0.588235	0.609756	0.622222	0.526017	0.618309	0.620079
1920	0.645161	0.571429	0.666667	0.575758	0.631579	0.622222	0.526141	0.618119	0.622598
1925	0.753623	0.610169	0.688172	0.612903	0.623377	0.661111	0.57639	0.657649	0.657113
1930	0.730159	0.539683	0.659091	0.59375	0.634146	0.633333	0.540366	0.631366	0.632077
1935	0.676923	0.625	0.674157	0.612903	0.6	0.638889	0.547426	0.637797	0.63849
1940	0.698413	0.622951	0.695652	0.551724	0.674419	0.655556	0.566406	0.648632	0.653944
1945	0.676471	0.6	0.694737	0.576271	0.564103	0.627778	0.532972	0.622316	0.624926
1950	0.65625	0.539683	0.680851	0.590164	0.615385	0.622222	0.52509	0.616466	0.62098
1955	0.6875	0.622951	0.681319	0.62069	0.651163	0.655556	0.566886	0.652724	0.65464
1960	0.69697	0.548387	0.644444	0.517241	0.547619	0.594444	0.49062	0.590932	0.592041
1965	0.686567	0.566667	0.688172	0.533333	0.6	0.622222	0.525832	0.614948	0.619747
1970	0.666667	0.646154	0.689655	0.677966	0.650602	0.666667	0.582691	0.666209	0.667133
1975	0.75	0.6	0.703297	0.584615	0.6	0.65	0.561271	0.647582	0.648574
1980	0.75	0.542373	0.652632	0.633333	0.634146	0.644444	0.552502	0.642497	0.640678
1985	0.677419	0.633333	0.708333	0.622951	0.641975	0.661111	0.573061	0.656802	0.660257
1990	0.724638	0.53125	0.681319	0.566667	0.631579	0.633333	0.541569	0.62709	0.630347
1995	0.646154	0.508475	0.666667	0.566667	0.65	0.616667	0.517725	0.607592	0.613897
2000	0.666667	0.6	0.666667	0.597015	0.6	0.627778	0.533777	0.62607	0.627651

## Sheet: LightGBM
Number of features	Pre-vaccination	ChAdOx1-Onset	MenACWY-Onset	ChAdOx1-7D	MenACWY-7D	ACC	MCC	Macro F1	Weighted F1
5	0.53125	0.387097	0.588235	0.41791	0.390244	0.466667	0.332727	0.462947	0.468693
10	0.685714	0.5	0.62069	0.392857	0.578313	0.566667	0.457839	0.555515	0.561415
15	0.730159	0.523077	0.674157	0.40625	0.658228	0.605556	0.505514	0.598374	0.607202
20	0.709677	0.516129	0.688172	0.52459	0.682927	0.633333	0.538333	0.624299	0.631637
25	0.709677	0.523077	0.666667	0.508475	0.712644	0.633333	0.539623	0.624108	0.631379
30	0.730159	0.603175	0.680851	0.576271	0.691358	0.661111	0.573247	0.656363	0.659518
35	0.686567	0.52459	0.629213	0.542373	0.690476	0.622222	0.526363	0.614644	0.618754
40	0.709677	0.557377	0.608696	0.576271	0.72093	0.638889	0.54521	0.63459	0.635717
45	0.721311	0.507937	0.717391	0.542373	0.682353	0.644444	0.551973	0.634273	0.642472
50	0.666667	0.515152	0.651163	0.580645	0.698795	0.627778	0.533714	0.622484	0.627822
55	0.727273	0.533333	0.673684	0.571429	0.631579	0.633333	0.540262	0.62746	0.629954
60	0.721311	0.448276	0.708333	0.553846	0.7	0.638889	0.545785	0.626353	0.635101
65	0.806452	0.5625	0.723404	0.612903	0.74359	0.694444	0.615774	0.68977	0.693466
70	0.754098	0.507937	0.695652	0.545455	0.666667	0.638889	0.54677	0.633962	0.639019
75	0.806452	0.521739	0.733333	0.528302	0.72093	0.672222	0.587967	0.662151	0.669324
80	0.786885	0.523077	0.701031	0.52459	0.631579	0.638889	0.545359	0.633432	0.637012
85	0.758621	0.492308	0.702128	0.52459	0.658537	0.633333	0.537458	0.627237	0.633244
90	0.761905	0.521739	0.73913	0.571429	0.725	0.672222	0.587947	0.663841	0.671776
95	0.787879	0.466667	0.731183	0.576271	0.707317	0.666667	0.581295	0.653863	0.660568
100	0.774194	0.553846	0.738095	0.584615	0.666667	0.666667	0.583614	0.663483	0.668282
105	0.741935	0.485714	0.697674	0.491803	0.691358	0.627778	0.533919	0.621697	0.630195
110	0.83871	0.516129	0.777778	0.59375	0.731707	0.7	0.623505	0.691615	0.698461
115	0.8125	0.588235	0.781609	0.548387	0.708861	0.694444	0.617979	0.687918	0.695693
120	0.774194	0.441176	0.735632	0.46875	0.708861	0.633333	0.541059	0.625723	0.637283
125	0.774194	0.539683	0.76087	0.580645	0.691358	0.677778	0.594768	0.66935	0.676595
130	0.741935	0.575758	0.747253	0.507937	0.74359	0.672222	0.58861	0.663294	0.674235
135	0.75	0.553846	0.744681	0.581818	0.707317	0.677778	0.594318	0.667532	0.674897
140	0.721311	0.539683	0.76087	0.548387	0.731707	0.672222	0.587485	0.660392	0.671889
145	0.71875	0.603175	0.733333	0.622951	0.658537	0.672222	0.58849	0.667349	0.671687
150	0.698413	0.53125	0.755556	0.46875	0.658228	0.633333	0.540127	0.622439	0.635257
155	0.754098	0.575758	0.727273	0.53125	0.691358	0.661111	0.575047	0.655947	0.662966
160	0.806452	0.597015	0.764045	0.5	0.74359	0.688889	0.610333	0.68222	0.691588
165	0.727273	0.508475	0.725275	0.548387	0.731707	0.661111	0.575165	0.648223	0.657834
170	0.78125	0.537313	0.704545	0.571429	0.717949	0.666667	0.582976	0.662497	0.667111
175	0.764706	0.557377	0.735632	0.59375	0.675	0.672222	0.591326	0.665293	0.670178
180	0.774194	0.53125	0.725275	0.581818	0.795455	0.694444	0.615491	0.681598	0.689661
185	0.741935	0.515152	0.719101	0.576271	0.690476	0.655556	0.567059	0.648587	0.655064
190	0.8125	0.537313	0.744186	0.633333	0.722892	0.694444	0.617621	0.690045	0.69394
195	0.761905	0.590164	0.727273	0.571429	0.682353	0.672222	0.589066	0.666625	0.67151
200	0.78125	0.590164	0.731183	0.603175	0.683544	0.683333	0.602505	0.677863	0.68121
205	0.757576	0.548387	0.705882	0.542373	0.659091	0.65	0.562403	0.642662	0.647427
210	0.727273	0.508475	0.717391	0.580645	0.691358	0.655556	0.568015	0.645028	0.651961
215	0.730159	0.566667	0.72093	0.655738	0.733333	0.688889	0.610813	0.681365	0.686095
220	0.75	0.47619	0.741573	0.533333	0.761905	0.666667	0.581549	0.6526	0.664202
225	0.776119	0.633333	0.758621	0.612903	0.714286	0.705556	0.632423	0.699052	0.704086
230	0.707692	0.576271	0.765957	0.474576	0.650602	0.65	0.559793	0.63502	0.646956
235	0.769231	0.52459	0.709677	0.607143	0.705882	0.672222	0.58769	0.663305	0.667386
240	0.71875	0.603175	0.725275	0.6	0.634146	0.661111	0.574129	0.656269	0.660202
245	0.776119	0.654545	0.73913	0.626866	0.632911	0.688889	0.61227	0.685914	0.686677
250	0.71875	0.576271	0.717391	0.571429	0.651685	0.655556	0.566854	0.647105	0.652445
255	0.754098	0.557377	0.709677	0.606061	0.683544	0.666667	0.581454	0.662152	0.66569
260	0.793651	0.52459	0.688172	0.557377	0.682927	0.655556	0.566619	0.649343	0.652182
265	0.774194	0.533333	0.666667	0.646154	0.65	0.655556	0.567354	0.654069	0.652331
270	0.758621	0.5625	0.688889	0.612903	0.697674	0.666667	0.580382	0.664117	0.666289
275	0.8	0.612903	0.704545	0.637681	0.657895	0.683333	0.605912	0.682605	0.681353
280	0.716418	0.523077	0.727273	0.592593	0.697674	0.661111	0.575492	0.651407	0.658899
285	0.761905	0.580645	0.681818	0.688525	0.674419	0.677778	0.595729	0.677462	0.675605
290	0.769231	0.508475	0.666667	0.526316	0.651163	0.633333	0.538703	0.62437	0.627266
295	0.741935	0.516129	0.719101	0.625	0.698795	0.666667	0.581745	0.660192	0.66526
300	0.727273	0.561404	0.733333	0.634921	0.642857	0.666667	0.58273	0.659957	0.663826
305	0.761905	0.586207	0.736842	0.571429	0.666667	0.672222	0.587963	0.66461	0.66971
310	0.774194	0.571429	0.702128	0.533333	0.691358	0.661111	0.573119	0.654488	0.659191
315	0.757576	0.645161	0.703297	0.676923	0.684211	0.694444	0.61833	0.693433	0.69264
320	0.776119	0.636364	0.709677	0.596491	0.675325	0.683333	0.603082	0.678795	0.680252
325	0.721311	0.5625	0.717391	0.551724	0.682353	0.655556	0.56592	0.647056	0.654034
330	0.787879	0.576271	0.680851	0.610169	0.634146	0.661111	0.574186	0.657863	0.656503
335	0.741935	0.581818	0.708333	0.59375	0.60241	0.65	0.56	0.645649	0.647328
340	0.793651	0.526316	0.723404	0.707692	0.716049	0.7	0.623729	0.693423	0.694295
345	0.78125	0.584615	0.693878	0.689655	0.693333	0.688889	0.609008	0.688546	0.687095
350	0.738462	0.508475	0.715789	0.610169	0.658537	0.655556	0.56671	0.646286	0.65079
355	0.782609	0.590164	0.709677	0.526316	0.625	0.655556	0.568284	0.646753	0.649669
360	0.738462	0.666667	0.711111	0.6	0.683544	0.683333	0.603008	0.679957	0.682572
365	0.78125	0.644068	0.755556	0.636364	0.666667	0.7	0.624724	0.696781	0.699144
370	0.738462	0.542373	0.688172	0.711864	0.690476	0.677778	0.595026	0.674269	0.674018
375	0.75	0.625	0.719101	0.610169	0.642857	0.672222	0.588453	0.669426	0.671305
380	0.8	0.551724	0.747253	0.677419	0.666667	0.694444	0.616943	0.688613	0.689909
385	0.769231	0.576271	0.715789	0.533333	0.592593	0.644444	0.552862	0.637443	0.64035
390	0.677419	0.566667	0.701031	0.557377	0.65	0.638889	0.544969	0.630499	0.637027
395	0.75	0.580645	0.723404	0.581818	0.635294	0.661111	0.573142	0.654232	0.657849
400	0.825397	0.634921	0.708333	0.644068	0.658228	0.694444	0.615256	0.694189	0.691611
405	0.753623	0.561404	0.703297	0.654545	0.681818	0.677778	0.596986	0.670937	0.672374
410	0.757576	0.634921	0.703297	0.561404	0.650602	0.666667	0.58141	0.66156	0.663855
415	0.787879	0.440678	0.717391	0.606061	0.701299	0.661111	0.576374	0.650661	0.655796
420	0.761905	0.52459	0.725275	0.6	0.682353	0.666667	0.580829	0.658825	0.663728
425	0.730159	0.526316	0.708333	0.571429	0.666667	0.65	0.559875	0.640581	0.646172
430	0.761905	0.474576	0.659574	0.516129	0.609756	0.611111	0.510617	0.604388	0.60689
435	0.793651	0.539683	0.755556	0.551724	0.627907	0.661111	0.573843	0.653704	0.659069
440	0.774194	0.548387	0.736842	0.551724	0.60241	0.65	0.558619	0.642711	0.646836
445	0.754098	0.566667	0.723404	0.633333	0.682353	0.677778	0.593893	0.671971	0.675252
450	0.754098	0.607143	0.712871	0.645161	0.675	0.683333	0.601428	0.678855	0.680219
455	0.8125	0.561404	0.752688	0.645161	0.619048	0.683333	0.602379	0.67816	0.678894
460	0.761905	0.4375	0.673913	0.642857	0.729412	0.655556	0.566263	0.649117	0.652212
465	0.818182	0.491803	0.6875	0.576271	0.615385	0.644444	0.553161	0.637828	0.637712
470	0.761905	0.461538	0.686869	0.633333	0.651163	0.65	0.559881	0.638962	0.640592
475	0.776119	0.440678	0.708333	0.542373	0.658228	0.638889	0.546438	0.625146	0.631111
480	0.75	0.557377	0.725275	0.6	0.666667	0.666667	0.581092	0.659864	0.664248
485	0.794118	0.509091	0.680412	0.733333	0.65	0.677778	0.5964	0.673391	0.669216
490	0.745763	0.584615	0.702128	0.542373	0.650602	0.65	0.558334	0.645096	0.649252
495	0.764706	0.474576	0.659574	0.677419	0.675325	0.655556	0.568836	0.65032	0.649158
500	0.71875	0.52459	0.673684	0.561404	0.626506	0.627778	0.530991	0.620987	0.624151
505	0.787879	0.542373	0.659794	0.642857	0.634146	0.655556	0.566575	0.65341	0.650238
510	0.769231	0.415094	0.652632	0.59375	0.626506	0.622222	0.526118	0.611443	0.612104
515	0.8	0.433333	0.6875	0.491228	0.609756	0.616667	0.517174	0.604364	0.608607
520	0.761905	0.490566	0.708333	0.666667	0.658824	0.666667	0.581518	0.657259	0.658819
525	0.776119	0.5	0.731183	0.459016	0.658228	0.638889	0.547114	0.624909	0.63406
530	0.8	0.62069	0.688172	0.542373	0.611765	0.655556	0.567043	0.6526	0.652113
535	0.786885	0.610169	0.702128	0.45614	0.606742	0.638889	0.544688	0.632413	0.636199
540	0.825397	0.428571	0.673469	0.590164	0.658537	0.644444	0.552358	0.635228	0.635763
545	0.787879	0.561404	0.708333	0.548387	0.607595	0.65	0.560762	0.64272	0.644608
550	0.794118	0.474576	0.673469	0.461538	0.626506	0.622222	0.524837	0.606042	0.610424
555	0.776119	0.516129	0.666667	0.607143	0.609756	0.638889	0.546277	0.635163	0.633819
560	0.794118	0.551724	0.694737	0.557377	0.589744	0.644444	0.554425	0.63754	0.637721
565	0.818182	0.542373	0.694737	0.6	0.675	0.672222	0.588346	0.666058	0.666407
570	0.80597	0.545455	0.701031	0.596491	0.714286	0.683333	0.602625	0.672647	0.675011
575	0.769231	0.518519	0.673469	0.634921	0.575	0.638889	0.546708	0.634228	0.631636
580	0.75	0.508475	0.701031	0.622951	0.632911	0.65	0.5597	0.643074	0.645089
585	0.793651	0.535714	0.707071	0.557377	0.641975	0.655556	0.566444	0.647158	0.649828
590	0.811594	0.45614	0.694737	0.561404	0.634146	0.644444	0.554057	0.631604	0.633798
595	0.761905	0.421053	0.6875	0.571429	0.617284	0.622222	0.524758	0.611834	0.6153
600	0.741935	0.566667	0.708333	0.576271	0.650602	0.655556	0.565672	0.648762	0.652615
605	0.806452	0.551724	0.721649	0.644068	0.690476	0.688889	0.607906	0.682874	0.684128
610	0.787879	0.561404	0.68	0.586207	0.683544	0.666667	0.581087	0.659807	0.660813
615	0.806452	0.5	0.7	0.590164	0.641975	0.655556	0.566163	0.647718	0.648961
620	0.793651	0.535714	0.693069	0.517241	0.609756	0.638889	0.544804	0.629886	0.632144
625	0.735294	0.533333	0.680412	0.491228	0.641026	0.627778	0.53252	0.616259	0.621788
630	0.8	0.517241	0.723404	0.483871	0.605263	0.638889	0.548835	0.625956	0.631116
635	0.716418	0.555556	0.6875	0.580645	0.592593	0.633333	0.540242	0.626542	0.628542
640	0.769231	0.548387	0.721649	0.509091	0.592593	0.638889	0.545084	0.62819	0.632728
645	0.71875	0.448276	0.686275	0.508475	0.571429	0.6	0.49617	0.586641	0.592081
650	0.787879	0.45614	0.653061	0.526316	0.609756	0.616667	0.517453	0.60663	0.607691
655	0.8	0.516129	0.666667	0.596491	0.625	0.644444	0.552406	0.640857	0.639363
660	0.818182	0.551724	0.688172	0.646154	0.666667	0.677778	0.596894	0.67418	0.672201
665	0.818182	0.421053	0.666667	0.586207	0.626506	0.633333	0.538822	0.623723	0.623491
670	0.753623	0.607143	0.702128	0.566667	0.592593	0.65	0.561728	0.644431	0.645484
675	0.738462	0.571429	0.715789	0.701754	0.666667	0.683333	0.602089	0.67882	0.679448
680	0.818182	0.517241	0.659794	0.622951	0.589744	0.644444	0.553497	0.641582	0.637081
685	0.78125	0.533333	0.701031	0.557377	0.615385	0.644444	0.552753	0.637675	0.63976
690	0.764706	0.508475	0.680851	0.526316	0.658537	0.638889	0.546622	0.627777	0.63192
695	0.738462	0.535714	0.68	0.590164	0.589744	0.633333	0.539133	0.626817	0.627435
700	0.80597	0.45614	0.673684	0.580645	0.607595	0.633333	0.540166	0.624807	0.624554
705	0.848485	0.526316	0.680851	0.584615	0.641026	0.661111	0.57582	0.656259	0.654417
710	0.774194	0.551724	0.75	0.545455	0.564103	0.644444	0.553529	0.637095	0.641113
715	0.754098	0.491803	0.694737	0.526316	0.604651	0.622222	0.523179	0.614321	0.618506
720	0.816901	0.491228	0.673684	0.612903	0.613333	0.65	0.563447	0.64161	0.639431
725	0.764706	0.5	0.680851	0.517241	0.619048	0.627778	0.532862	0.616369	0.619859
730	0.787879	0.464286	0.6875	0.548387	0.65	0.638889	0.546727	0.62761	0.631022
735	0.811594	0.472727	0.7	0.561404	0.607595	0.644444	0.554174	0.630664	0.632165
740	0.782609	0.561404	0.703297	0.622951	0.609756	0.661111	0.576277	0.656003	0.655364
745	0.793651	0.421053	0.673684	0.539683	0.609756	0.616667	0.517807	0.607565	0.609801
750	0.8	0.517241	0.6875	0.566667	0.641975	0.65	0.559836	0.642677	0.643903
755	0.71875	0.490566	0.729167	0.483871	0.588235	0.616667	0.518189	0.602118	0.610761
760	0.825397	0.537313	0.681319	0.491803	0.615385	0.633333	0.53967	0.630243	0.631526
765	0.741935	0.474576	0.72	0.533333	0.582278	0.622222	0.523674	0.610425	0.616059
770	0.782609	0.5	0.723404	0.421053	0.619048	0.627778	0.533152	0.609223	0.617823
775	0.78125	0.53125	0.695652	0.508475	0.617284	0.633333	0.53889	0.626782	0.630256
780	0.818182	0.580645	0.702128	0.596491	0.617284	0.666667	0.580963	0.662946	0.661622
785	0.769231	0.592593	0.694737	0.571429	0.578313	0.644444	0.553866	0.64126	0.640942
790	0.764706	0.566667	0.701031	0.631579	0.641026	0.666667	0.581709	0.661002	0.661413
795	0.75	0.557377	0.703297	0.557377	0.626506	0.644444	0.553239	0.638911	0.642258
800	0.823529	0.622951	0.755556	0.561404	0.666667	0.694444	0.617395	0.686021	0.68959
805	0.794118	0.491228	0.68	0.464286	0.582278	0.616667	0.518206	0.602382	0.605566
810	0.794118	0.474576	0.694737	0.526316	0.567901	0.622222	0.525465	0.61153	0.613425
815	0.806452	0.419355	0.666667	0.542373	0.617284	0.616667	0.516606	0.610426	0.611883
820	0.776119	0.461538	0.694737	0.676471	0.615385	0.655556	0.570707	0.64485	0.643976
825	0.688525	0.509091	0.701031	0.5	0.643678	0.622222	0.523748	0.608465	0.617258
830	0.80597	0.548387	0.688172	0.561404	0.641975	0.655556	0.567439	0.649182	0.649873
835	0.764706	0.557377	0.666667	0.533333	0.567901	0.622222	0.526738	0.617997	0.617707
840	0.709677	0.407407	0.625	0.5625	0.619048	0.594444	0.489759	0.584726	0.586978
845	0.811594	0.518519	0.694737	0.459016	0.592593	0.627778	0.533907	0.615292	0.618704
850	0.738462	0.508475	0.695652	0.516129	0.585366	0.616667	0.518588	0.608817	0.613192
855	0.771429	0.482759	0.666667	0.535714	0.626506	0.627778	0.533486	0.616615	0.618855
860	0.830769	0.6	0.6875	0.571429	0.60241	0.661111	0.573283	0.658421	0.655814
865	0.8	0.490566	0.709677	0.567164	0.634146	0.65	0.562422	0.640311	0.643102
870	0.776119	0.508475	0.6875	0.610169	0.582278	0.638889	0.546438	0.632908	0.632101
875	0.757576	0.45614	0.701031	0.548387	0.589744	0.622222	0.525664	0.610576	0.614455
880	0.764706	0.472727	0.694737	0.5	0.564103	0.611111	0.513212	0.599255	0.603096
885	0.830769	0.436364	0.659794	0.566667	0.578313	0.622222	0.524802	0.614381	0.612297
890	0.776119	0.533333	0.666667	0.472727	0.609756	0.622222	0.524729	0.611721	0.61457
895	0.787879	0.45283	0.666667	0.580645	0.627907	0.633333	0.540418	0.623186	0.623826
900	0.787879	0.566667	0.673913	0.610169	0.650602	0.661111	0.574427	0.657846	0.656679
905	0.8	0.472727	0.693878	0.548387	0.625	0.638889	0.546355	0.627998	0.630494
910	0.757576	0.431373	0.666667	0.521739	0.615385	0.611111	0.51445	0.598548	0.60234
915	0.787879	0.561404	0.666667	0.603175	0.615385	0.65	0.561082	0.646902	0.644634
920	0.757576	0.461538	0.6875	0.40625	0.560976	0.588889	0.484276	0.574768	0.581669
925	0.727273	0.444444	0.709677	0.483871	0.588235	0.605556	0.505062	0.5907	0.59859
930	0.848485	0.576271	0.695652	0.539683	0.6	0.655556	0.568288	0.652018	0.650606
935	0.746269	0.52459	0.666667	0.517241	0.567901	0.611111	0.51145	0.604534	0.606043
940	0.735294	0.528302	0.666667	0.645161	0.617284	0.644444	0.554861	0.638542	0.637524
945	0.766667	0.474576	0.723404	0.548387	0.564706	0.622222	0.523853	0.615548	0.619438
950	0.811594	0.596491	0.674157	0.615385	0.6	0.661111	0.577694	0.659525	0.655374
955	0.733333	0.533333	0.666667	0.47619	0.52381	0.588889	0.482118	0.586667	0.588677
960	0.71875	0.4	0.632653	0.539683	0.55	0.577778	0.468846	0.568217	0.56955
965	0.716418	0.444444	0.673684	0.5	0.642857	0.611111	0.511756	0.595481	0.602573
970	0.716418	0.433333	0.673684	0.551724	0.6	0.605556	0.504192	0.595032	0.599394
975	0.716418	0.5	0.6875	0.603175	0.634146	0.638889	0.547792	0.628248	0.631577
980	0.771429	0.45614	0.638298	0.472727	0.595238	0.6	0.498127	0.586766	0.588948
985	0.753623	0.518519	0.708333	0.610169	0.634146	0.655556	0.568635	0.644958	0.647572
990	0.84375	0.45614	0.666667	0.548387	0.642857	0.638889	0.546228	0.63156	0.631464
995	0.78125	0.586207	0.688172	0.516129	0.60241	0.638889	0.546156	0.634834	0.636266
1000	0.78125	0.571429	0.674157	0.584615	0.607595	0.644444	0.554834	0.643809	0.642492
1005	0.769231	0.655738	0.744681	0.5	0.65	0.672222	0.588048	0.66393	0.669984
1010	0.757576	0.444444	0.721649	0.433333	0.578313	0.605556	0.504135	0.587063	0.595915
1015	0.738462	0.509804	0.75	0.448276	0.644444	0.638889	0.546866	0.618197	0.629775
1020	0.835821	0.491228	0.7	0.561404	0.556962	0.638889	0.546114	0.629083	0.627927
1025	0.727273	0.555556	0.7	0.610169	0.641975	0.655556	0.567359	0.646995	0.649724
1030	0.727273	0.542373	0.715789	0.5	0.55	0.616667	0.518184	0.607087	0.612118
1035	0.730159	0.517241	0.694737	0.448276	0.581395	0.605556	0.502797	0.594362	0.601009
1040	0.78125	0.533333	0.703297	0.533333	0.635294	0.644444	0.553102	0.637301	0.640879
1045	0.811594	0.384615	0.673684	0.539683	0.641975	0.627778	0.534646	0.61031	0.613351
1050	0.764706	0.444444	0.639175	0.421053	0.547619	0.577778	0.469171	0.563399	0.566491
1055	0.6875	0.45283	0.666667	0.433333	0.571429	0.577778	0.46815	0.562352	0.570238
1060	0.735294	0.45283	0.707071	0.508475	0.567901	0.611111	0.511832	0.594314	0.600208
1065	0.80597	0.482759	0.715789	0.47619	0.545455	0.616667	0.519504	0.605233	0.608865
1070	0.753623	0.489796	0.673469	0.590164	0.626506	0.638889	0.548689	0.626712	0.628128
1075	0.764706	0.415094	0.7	0.507937	0.578947	0.611111	0.513099	0.593337	0.598608
1080	0.75	0.421053	0.693878	0.52459	0.575	0.605556	0.50344	0.592904	0.597609
1085	0.69697	0.470588	0.693878	0.539683	0.609756	0.616667	0.519261	0.602175	0.608579
1090	0.730159	0.407407	0.666667	0.5	0.615385	0.6	0.496308	0.583923	0.589906
1095	0.776119	0.516129	0.7	0.576271	0.583333	0.638889	0.547401	0.630371	0.631358
1100	0.753623	0.45283	0.7	0.610169	0.632911	0.644444	0.554716	0.629907	0.633072
1105	0.818182	0.428571	0.702128	0.551724	0.604651	0.633333	0.539211	0.621051	0.623403
1110	0.727273	0.508475	0.717391	0.53125	0.582278	0.622222	0.52659	0.613333	0.618883
1115	0.6875	0.470588	0.701031	0.515152	0.585366	0.605556	0.505356	0.591927	0.599277
1120	0.78125	0.472727	0.694737	0.516129	0.595238	0.622222	0.525064	0.612016	0.615542
1125	0.80597	0.472727	0.693878	0.545455	0.594595	0.633333	0.541848	0.622525	0.624041
1130	0.730159	0.384615	0.66	0.526316	0.613636	0.6	0.495896	0.582945	0.587975
1135	0.794118	0.566667	0.702128	0.533333	0.589744	0.644444	0.554292	0.637198	0.638383
1140	0.727273	0.464286	0.694737	0.46875	0.582278	0.6	0.498226	0.587465	0.594449
1145	0.738462	0.526316	0.702128	0.557377	0.60241	0.633333	0.539182	0.625338	0.628911
1150	0.819672	0.655738	0.695652	0.688525	0.635294	0.694444	0.615346	0.698976	0.693379
1155	0.738462	0.5	0.708333	0.483871	0.567901	0.611111	0.511186	0.599713	0.605595
1160	0.776119	0.509091	0.666667	0.5	0.586667	0.616667	0.519952	0.607709	0.609412
1165	0.738462	0.45614	0.659574	0.507937	0.54321	0.588889	0.483532	0.581065	0.58321
1170	0.764706	0.448276	0.66	0.586207	0.552632	0.611111	0.511705	0.602364	0.601298
1175	0.776119	0.526316	0.715789	0.508475	0.560976	0.627778	0.532421	0.617535	0.620957
1180	0.788732	0.509804	0.686869	0.517241	0.567901	0.627778	0.534518	0.61411	0.615449
1185	0.769231	0.581818	0.75	0.42623	0.53012	0.622222	0.525075	0.61148	0.61822
1190	0.707692	0.448276	0.695652	0.5	0.567901	0.594444	0.491105	0.583904	0.590532
1195	0.776119	0.545455	0.673469	0.533333	0.625	0.638889	0.54669	0.630675	0.632142
1200	0.738462	0.444444	0.659574	0.539683	0.619048	0.611111	0.5118	0.600242	0.60363
1205	0.777778	0.596491	0.723404	0.631579	0.7	0.694444	0.618919	0.68585	0.688262
1210	0.78125	0.538462	0.708333	0.492308	0.554217	0.622222	0.52611	0.614914	0.617829
1215	0.818182	0.528302	0.638298	0.537313	0.625	0.633333	0.541633	0.629419	0.627254
1220	0.830769	0.5	0.666667	0.4	0.571429	0.605556	0.502895	0.593773	0.596412
1225	0.776119	0.444444	0.701031	0.507937	0.607595	0.622222	0.526449	0.607425	0.612623
1230	0.774194	0.482759	0.653061	0.59375	0.641026	0.633333	0.538799	0.628958	0.628728
1235	0.774194	0.566038	0.708333	0.461538	0.595238	0.627778	0.532403	0.621068	0.625964
1240	0.735294	0.551724	0.652632	0.539683	0.605263	0.622222	0.527048	0.616919	0.617835
1245	0.78125	0.481481	0.701031	0.548387	0.578313	0.627778	0.532025	0.618093	0.620311
1250	0.788732	0.592593	0.6875	0.542373	0.625	0.655556	0.569619	0.64724	0.647986
1255	0.776119	0.566667	0.6875	0.557377	0.631579	0.65	0.561146	0.643848	0.6452
1260	0.75	0.423077	0.681319	0.539683	0.6	0.611111	0.512697	0.598816	0.602911
1265	0.716418	0.518519	0.688889	0.474576	0.622222	0.616667	0.519927	0.604125	0.611186
1270	0.771429	0.408163	0.659574	0.584615	0.634146	0.627778	0.536305	0.611586	0.613218
1275	0.753623	0.482759	0.659341	0.491803	0.617284	0.611111	0.513143	0.600962	0.604655
1280	0.771429	0.557377	0.666667	0.509091	0.567901	0.622222	0.526388	0.614493	0.614749
1285	0.735294	0.5	0.673469	0.5	0.585366	0.611111	0.512165	0.598826	0.602648
1290	0.794118	0.535714	0.709677	0.580645	0.592593	0.65	0.561825	0.642549	0.643214
1295	0.794118	0.545455	0.721649	0.523077	0.613333	0.65	0.56292	0.639526	0.643255
1300	0.794118	0.5	0.736842	0.539683	0.634146	0.655556	0.569406	0.640958	0.646397
1305	0.761905	0.581818	0.693878	0.586207	0.674419	0.666667	0.580298	0.659645	0.661916
1310	0.735294	0.472727	0.651685	0.507463	0.592593	0.6	0.500915	0.591952	0.59485
1315	0.707692	0.518519	0.703297	0.597015	0.626506	0.638889	0.548544	0.630606	0.634924
1320	0.78125	0.518519	0.708333	0.634921	0.650602	0.666667	0.581592	0.658725	0.659896
1325	0.716418	0.472727	0.694737	0.539683	0.6	0.616667	0.519421	0.604713	0.610107
1330	0.794118	0.423077	0.673469	0.5625	0.615385	0.627778	0.53447	0.61371	0.615277
1335	0.738462	0.461538	0.653061	0.523077	0.625	0.611111	0.512303	0.600228	0.603652
1340	0.698413	0.45614	0.659794	0.533333	0.626506	0.605556	0.502895	0.594837	0.60002
1345	0.757576	0.571429	0.673684	0.526316	0.627907	0.638889	0.546012	0.631382	0.633465
1350	0.788732	0.618182	0.709677	0.622951	0.65	0.683333	0.605264	0.677908	0.677592
1355	0.721311	0.539683	0.689655	0.523077	0.642857	0.627778	0.533353	0.623317	0.628838
1360	0.788732	0.528302	0.708333	0.539683	0.623377	0.65	0.563784	0.637685	0.640821
1365	0.721311	0.526316	0.6875	0.47619	0.578313	0.605556	0.503067	0.597926	0.603308
1370	0.823529	0.533333	0.652632	0.6	0.623377	0.65	0.561309	0.646574	0.642858
1375	0.730159	0.542373	0.673469	0.490566	0.689655	0.638889	0.544423	0.625244	0.631771
1380	0.757576	0.45283	0.659794	0.5	0.6	0.605556	0.505266	0.59404	0.597352
1385	0.818182	0.571429	0.702128	0.606061	0.666667	0.677778	0.597256	0.672893	0.672775
1390	0.741935	0.539683	0.715789	0.548387	0.641026	0.644444	0.552594	0.637364	0.642786
1395	0.818182	0.444444	0.646465	0.59375	0.649351	0.638889	0.547567	0.630438	0.628965
1400	0.753623	0.4	0.673469	0.557377	0.658537	0.627778	0.534327	0.608601	0.613497
1405	0.757576	0.490566	0.680412	0.557377	0.650602	0.638889	0.546733	0.627307	0.630743
1410	0.705882	0.545455	0.681319	0.584615	0.567901	0.622222	0.527926	0.617034	0.618417
1415	0.769231	0.464286	0.666667	0.508475	0.642857	0.622222	0.524631	0.610303	0.614299
1420	0.721311	0.509091	0.652632	0.545455	0.60241	0.611111	0.511172	0.60618	0.608079
1425	0.722222	0.5	0.701031	0.571429	0.631579	0.638889	0.550425	0.625252	0.630169
1430	0.8125	0.436364	0.66	0.433333	0.641975	0.611111	0.51029	0.596834	0.601686
1435	0.727273	0.576271	0.688889	0.557377	0.666667	0.65	0.561157	0.643295	0.647446
1440	0.757576	0.5	0.652632	0.59375	0.708861	0.65	0.561411	0.642564	0.644551
1445	0.80597	0.461538	0.693878	0.59375	0.708861	0.666667	0.58332	0.652799	0.656066
1450	0.794118	0.526316	0.695652	0.666667	0.722892	0.688889	0.610598	0.681129	0.681845
1455	0.75	0.423077	0.666667	0.508475	0.60241	0.605556	0.503366	0.590126	0.594433
1460	0.787879	0.535714	0.673469	0.644068	0.716049	0.677778	0.595273	0.671436	0.671445
1465	0.818182	0.5	0.681319	0.542373	0.681818	0.655556	0.568133	0.644738	0.647083
1470	0.738462	0.533333	0.681818	0.571429	0.690476	0.65	0.561669	0.643104	0.647296
1475	0.8	0.592593	0.702128	0.533333	0.643678	0.661111	0.574677	0.654346	0.656369
1480	0.787879	0.610169	0.688889	0.59375	0.666667	0.672222	0.589851	0.669471	0.669487
1485	0.735294	0.509091	0.708333	0.52459	0.65	0.638889	0.547393	0.625462	0.632238
1490	0.761905	0.542373	0.688889	0.65625	0.666667	0.666667	0.581858	0.663217	0.66329
1495	0.757576	0.538462	0.693878	0.622951	0.650602	0.661111	0.575075	0.652694	0.653969
1500	0.776119	0.555556	0.693878	0.622951	0.65	0.666667	0.582218	0.659701	0.659953
1505	0.716418	0.596491	0.715789	0.622951	0.675	0.672222	0.589032	0.66533	0.669255
1510	0.738462	0.518519	0.688172	0.567164	0.666667	0.644444	0.555271	0.635797	0.640105
1515	0.793651	0.470588	0.686869	0.634921	0.714286	0.672222	0.588856	0.660063	0.662008
1520	0.727273	0.516129	0.680412	0.586207	0.649351	0.638889	0.546072	0.631874	0.635067
1525	0.698413	0.466667	0.680412	0.533333	0.65	0.616667	0.516988	0.605765	0.612685
1530	0.776119	0.526316	0.717391	0.622951	0.698795	0.677778	0.596336	0.668314	0.671847
1535	0.776119	0.421053	0.693878	0.610169	0.683544	0.65	0.560484	0.636953	0.640805
1540	0.730159	0.571429	0.712644	0.508475	0.659091	0.644444	0.55386	0.636359	0.64335
1545	0.753623	0.45614	0.6875	0.482759	0.65	0.622222	0.526039	0.606004	0.613072
1550	0.757576	0.596491	0.701031	0.596491	0.650602	0.666667	0.580859	0.660438	0.662066
1555	0.71875	0.491228	0.707071	0.535714	0.666667	0.638889	0.544809	0.623886	0.631619
1560	0.666667	0.45283	0.701031	0.533333	0.619048	0.611111	0.511309	0.594582	0.603367
1565	0.666667	0.509091	0.673684	0.548387	0.658824	0.622222	0.524781	0.61133	0.61811
1570	0.65625	0.535714	0.680412	0.561404	0.651163	0.627778	0.531063	0.616989	0.623494
1575	0.727273	0.464286	0.680412	0.557377	0.625	0.622222	0.525354	0.61087	0.615211
1580	0.727273	0.535714	0.680851	0.542373	0.611765	0.627778	0.532271	0.619595	0.622906
1585	0.741935	0.436364	0.693878	0.615385	0.625	0.633333	0.539136	0.622512	0.625638
1590	0.727273	0.538462	0.6875	0.566667	0.627907	0.638889	0.546892	0.629562	0.632871
1595	0.75	0.509091	0.680412	0.6	0.642857	0.644444	0.552645	0.636472	0.638258
1600	0.738462	0.586207	0.709677	0.6	0.619048	0.655556	0.567162	0.650679	0.652756
1605	0.80597	0.586207	0.719101	0.590164	0.658824	0.677778	0.596884	0.672053	0.673513
1610	0.6875	0.596491	0.723404	0.646154	0.7	0.677778	0.596018	0.67071	0.676146
1615	0.709677	0.4	0.708333	0.52459	0.651163	0.616667	0.517181	0.598753	0.608376
1620	0.774194	0.65625	0.741573	0.634921	0.707317	0.705556	0.630537	0.702851	0.705608
1625	0.754098	0.45283	0.673684	0.603175	0.659091	0.638889	0.546059	0.628576	0.631074
1630	0.793651	0.561404	0.673913	0.628571	0.615385	0.655556	0.569771	0.654585	0.651689
1635	0.707692	0.5	0.723404	0.59375	0.666667	0.65	0.561046	0.638303	0.645383
1640	0.757576	0.545455	0.723404	0.553846	0.65	0.655556	0.568849	0.646056	0.651306
1645	0.6875	0.545455	0.666667	0.603175	0.613636	0.627778	0.533385	0.623286	0.62514
1650	0.787879	0.561404	0.717391	0.557377	0.666667	0.666667	0.58195	0.658143	0.661927
1655	0.716418	0.607143	0.702128	0.539683	0.625	0.644444	0.554555	0.638074	0.642374
1660	0.818182	0.407407	0.66	0.576271	0.641975	0.633333	0.539134	0.620767	0.621116
1665	0.8125	0.52459	0.680851	0.52459	0.625	0.638889	0.545854	0.633506	0.634648
1670	0.787879	0.666667	0.731183	0.633333	0.642857	0.694444	0.616736	0.692384	0.692062
1675	0.80597	0.528302	0.721649	0.557377	0.658537	0.666667	0.582346	0.654367	0.658033
1680	0.676471	0.561404	0.709677	0.53125	0.641026	0.633333	0.541389	0.623965	0.631769
1685	0.75	0.535714	0.744681	0.5625	0.634146	0.655556	0.567707	0.645408	0.651687
1690	0.805556	0.592593	0.723404	0.610169	0.641975	0.683333	0.605442	0.674739	0.675237
1695	0.746269	0.461538	0.680412	0.622951	0.674699	0.65	0.561382	0.637174	0.640017
1700	0.741935	0.631579	0.708333	0.677966	0.651163	0.683333	0.601123	0.682195	0.681592
1705	0.757576	0.526316	0.719101	0.65625	0.642857	0.666667	0.583187	0.66042	0.662114
1710	0.753623	0.491228	0.747253	0.612903	0.666667	0.666667	0.583515	0.654335	0.660594
1715	0.738462	0.62069	0.719101	0.646154	0.746988	0.7	0.625025	0.694279	0.698372
1720	0.786885	0.622951	0.673684	0.548387	0.691358	0.666667	0.580087	0.664653	0.665764
1725	0.818182	0.526316	0.673913	0.65625	0.666667	0.672222	0.589633	0.668265	0.665502
1730	0.776119	0.571429	0.717391	0.644068	0.683544	0.683333	0.603003	0.67851	0.680163
1735	0.78125	0.59375	0.719101	0.645161	0.666667	0.683333	0.602961	0.681186	0.681866
1740	0.6875	0.535714	0.652632	0.545455	0.658228	0.622222	0.526189	0.615906	0.620226
1745	0.764706	0.491228	0.673913	0.557377	0.658537	0.638889	0.547627	0.629152	0.632123
1750	0.761905	0.551724	0.673913	0.59375	0.626506	0.644444	0.553491	0.64156	0.641529
1755	0.754098	0.509091	0.666667	0.539683	0.634146	0.627778	0.531182	0.620737	0.623293
1760	0.764706	0.545455	0.6875	0.516129	0.658228	0.644444	0.554703	0.634403	0.638668
1765	0.78125	0.533333	0.666667	0.625	0.658228	0.655556	0.56775	0.652896	0.651816
1770	0.732394	0.517241	0.673913	0.52459	0.641026	0.627778	0.535102	0.617833	0.622234
1775	0.761905	0.528302	0.709677	0.584615	0.674419	0.661111	0.575359	0.651784	0.655965
1780	0.78125	0.423077	0.673684	0.523077	0.619048	0.616667	0.519178	0.604027	0.607523
1785	0.764706	0.40678	0.659794	0.542373	0.675325	0.622222	0.525896	0.609795	0.614278
1790	0.716418	0.551724	0.702128	0.509091	0.674419	0.644444	0.553219	0.630756	0.638372
1795	0.738462	0.509091	0.709677	0.584615	0.707317	0.661111	0.575569	0.649832	0.656159
1800	0.761905	0.436364	0.659574	0.548387	0.651163	0.622222	0.524953	0.611479	0.614692
1805	0.774194	0.528302	0.701031	0.676923	0.674699	0.677778	0.595718	0.67103	0.671135
1810	0.830769	0.62069	0.673684	0.625	0.641026	0.677778	0.596065	0.678234	0.673724
1815	0.746269	0.571429	0.702128	0.666667	0.674699	0.677778	0.596012	0.672238	0.67312
1820	0.727273	0.481481	0.723404	0.548387	0.690476	0.65	0.56115	0.634204	0.643005
1825	0.776119	0.528302	0.694737	0.6	0.682353	0.666667	0.582363	0.656302	0.658725
1830	0.811594	0.5	0.673684	0.612903	0.666667	0.661111	0.576268	0.65297	0.652332
1835	0.75	0.596491	0.673913	0.606061	0.592593	0.644444	0.554461	0.643811	0.642146
1840	0.746269	0.490566	0.708333	0.606061	0.666667	0.655556	0.569791	0.643579	0.647985
1845	0.727273	0.526316	0.688172	0.576271	0.658824	0.644444	0.553415	0.635371	0.639463
1850	0.771429	0.423077	0.645833	0.645161	0.7	0.65	0.562992	0.6371	0.637455
1855	0.732394	0.6	0.727273	0.571429	0.692308	0.672222	0.592327	0.664681	0.670826
1860	0.757576	0.535714	0.695652	0.586207	0.636364	0.65	0.560789	0.642303	0.644561
1865	0.8	0.421053	0.659574	0.526316	0.634146	0.622222	0.526485	0.608218	0.610468
1870	0.80597	0.526316	0.6875	0.533333	0.65	0.65	0.560679	0.640624	0.6428
1875	0.776119	0.436364	0.659794	0.557377	0.65	0.627778	0.532855	0.615931	0.618273
1880	0.75	0.533333	0.707071	0.542373	0.615385	0.638889	0.545304	0.629632	0.633802
1885	0.676923	0.566038	0.701031	0.622951	0.666667	0.655556	0.567538	0.646722	0.651557
1890	0.80597	0.596491	0.719101	0.52459	0.627907	0.661111	0.575989	0.654812	0.657428
1895	0.714286	0.545455	0.723404	0.539683	0.666667	0.65	0.563106	0.637899	0.645767
1900	0.738462	0.489796	0.686869	0.548387	0.658824	0.638889	0.547368	0.624467	0.629583
1905	0.738462	0.47619	0.651685	0.557377	0.707317	0.633333	0.540077	0.626206	0.630446
1910	0.794118	0.461538	0.680412	0.580645	0.666667	0.65	0.562017	0.636676	0.638846
1915	0.787879	0.538462	0.695652	0.656716	0.626506	0.666667	0.584196	0.661043	0.659453
1920	0.75	0.545455	0.701031	0.645161	0.658537	0.666667	0.581171	0.660037	0.661407
1925	0.761905	0.606061	0.696629	0.644068	0.674699	0.677778	0.595307	0.676672	0.676786
1930	0.776119	0.517241	0.688172	0.590164	0.691358	0.661111	0.575097	0.652611	0.655395
1935	0.753623	0.631579	0.695652	0.535714	0.651163	0.661111	0.575563	0.653546	0.656455
1940	0.727273	0.586207	0.693878	0.645161	0.657895	0.666667	0.582014	0.662083	0.663203
1945	0.8	0.45614	0.659574	0.508475	0.635294	0.622222	0.524815	0.611897	0.614188
1950	0.6875	0.557377	0.694737	0.576271	0.666667	0.644444	0.552352	0.63651	0.64225
1955	0.753623	0.551724	0.717391	0.557377	0.675	0.661111	0.576108	0.651023	0.656532
1960	0.78125	0.533333	0.702128	0.633333	0.682927	0.672222	0.587658	0.666594	0.66809
1965	0.776119	0.542373	0.681319	0.516129	0.617284	0.633333	0.540545	0.626645	0.629001
1970	0.787879	0.517241	0.673913	0.5625	0.65	0.644444	0.55457	0.638307	0.639535
1975	0.794118	0.5	0.625	0.561404	0.650602	0.633333	0.539547	0.626225	0.624562
1980	0.746269	0.517241	0.659341	0.474576	0.658824	0.622222	0.525986	0.61125	0.616382
1985	0.6875	0.444444	0.652174	0.515152	0.619048	0.594444	0.491532	0.583663	0.589399
1990	0.724638	0.37037	0.666667	0.526316	0.617284	0.6	0.497718	0.581055	0.587045
1995	0.787879	0.535714	0.686869	0.566038	0.72093	0.672222	0.587917	0.659486	0.663051
2000	0.771429	0.440678	0.631579	0.561404	0.632911	0.616667	0.519417	0.6076	0.607719

[truncated: 2 more sheets: KNN, RF]
