# Supplementary material for: Transcriptomic and miRNA Signatures of ChAdOx1 nCoV-19 Vaccine Response Using Machine Learning
Source: Life (Basel). 2025 Jun 18;15(6):981. doi: 10.3390/life15060981 (PMC12193736; doi:10.3390/life15060981)
Supplement: Supplementary file 1 [file life-15-00981-s001.zip › Table S10.xlsx]

## Sheet: Ncentroid
Number of features	Pre-vaccination	ChAdOx1-Onset	MenACWY-Onset	ChAdOx1-7D	MenACWY-7D	ACC	MCC	Macro F1	Weighted F1
5	0.227848	0.070175	0.360656	0.142857	0.166667	0.227778	0.019422	0.193641	0.205518
10	0.25974	0.105263	0.369231	0.15	0.142857	0.244444	0.03844	0.205418	0.215095
15	0.296296	0.051282	0.427586	0.105263	0.210526	0.288889	0.095591	0.218191	0.234283
20	0.271605	0	0.4	0.05	0.105263	0.244444	0.031906	0.165374	0.180513
25	0.282051	0	0.42953	0.052632	0.145455	0.266667	0.06201	0.181934	0.1995
30	0.30137	0.044444	0.439024	0.196078	0.294118	0.3	0.111796	0.255007	0.27101
35	0.285714	0	0.459016	0.12	0.277778	0.288889	0.097526	0.228502	0.249158
40	0.366667	0.052632	0.402985	0.170213	0.419753	0.333333	0.147272	0.28245	0.297926
45	0.413793	0.04878	0.431655	0.090909	0.410256	0.338889	0.153927	0.279079	0.296918
50	0.37931	0.04878	0.428571	0.088889	0.394737	0.327778	0.139034	0.268058	0.286686
55	0.366667	0.051282	0.434783	0.090909	0.405063	0.333333	0.146802	0.269741	0.289418
60	0.366667	0.051282	0.426471	0.088889	0.425	0.333333	0.146915	0.271662	0.291452
65	0.412698	0.086957	0.415385	0.173913	0.426667	0.344444	0.164162	0.303124	0.317065
70	0.419355	0.086957	0.4	0.130435	0.421053	0.333333	0.148786	0.29156	0.305595
75	0.376812	0.088889	0.380952	0.136364	0.473684	0.333333	0.151276	0.29134	0.307098
80	0.376812	0.088889	0.384	0.133333	0.473684	0.333333	0.151555	0.291344	0.307388
85	0.342857	0.088889	0.384	0.170213	0.465753	0.327778	0.145387	0.290342	0.306258
90	0.363636	0.16	0.387097	0.163265	0.422535	0.327778	0.145041	0.299307	0.312449
95	0.363636	0.16	0.387097	0.163265	0.422535	0.327778	0.145041	0.299307	0.312449
100	0.358209	0.085106	0.387097	0.204082	0.410959	0.322222	0.137544	0.289091	0.30201
105	0.363636	0.083333	0.383333	0.192308	0.432432	0.322222	0.138359	0.291009	0.304506
110	0.352941	0.083333	0.396825	0.255319	0.422535	0.333333	0.152368	0.302191	0.314553
115	0.342857	0.08	0.387097	0.255319	0.405797	0.322222	0.139146	0.294214	0.305965
120	0.314286	0.08	0.384	0.173913	0.405797	0.305556	0.116742	0.271599	0.286985
125	0.309859	0.078431	0.393443	0.170213	0.405797	0.305556	0.117968	0.271549	0.287833
130	0.309859	0.078431	0.380165	0.166667	0.405797	0.3	0.111081	0.268184	0.283776
135	0.309859	0.078431	0.380165	0.166667	0.405797	0.3	0.111081	0.268184	0.283776
140	0.309859	0.078431	0.380165	0.166667	0.405797	0.3	0.111081	0.268184	0.283776
145	0.314286	0.078431	0.380165	0.204082	0.405797	0.305556	0.118218	0.276552	0.290725
150	0.337662	0.040816	0.396552	0.117647	0.298507	0.277778	0.086309	0.238237	0.253029
155	0.337662	0.041667	0.4	0.115385	0.323529	0.283333	0.093788	0.243649	0.259408
160	0.337662	0.041667	0.4	0.115385	0.323529	0.283333	0.093788	0.243649	0.259408
165	0.358209	0	0.4	0.12	0.333333	0.288889	0.09377	0.242308	0.258082
170	0.352941	0	0.40678	0.16	0.345679	0.3	0.108627	0.25308	0.268482
175	0.273973	0.040816	0.420168	0.081633	0.314286	0.272222	0.075727	0.226175	0.246526
180	0.27027	0.04	0.420168	0.083333	0.318841	0.272222	0.076136	0.226522	0.247101
185	0.273973	0.04	0.420168	0.081633	0.318841	0.272222	0.076012	0.226923	0.247414
190	0.273973	0.04	0.420168	0.081633	0.318841	0.272222	0.076012	0.226923	0.247414
195	0.30137	0.037736	0.444444	0.085106	0.314286	0.283333	0.090769	0.236588	0.257293
200	0.30137	0.038462	0.444444	0.125	0.314286	0.288889	0.098127	0.244712	0.264075
205	0.30137	0.038462	0.444444	0.125	0.314286	0.288889	0.098127	0.244712	0.264075
210	0.30137	0.038462	0.42735	0.125	0.314286	0.283333	0.090882	0.241294	0.259612
215	0.277778	0	0.386555	0.042553	0.333333	0.255556	0.052837	0.208044	0.228705
220	0.277778	0	0.386555	0.042553	0.333333	0.255556	0.052837	0.208044	0.228705
225	0.28169	0.074074	0.37931	0.040816	0.314286	0.255556	0.054799	0.218035	0.236396
230	0.28169	0.037037	0.389381	0.040816	0.383562	0.266667	0.069634	0.226497	0.248015
235	0.28169	0.037037	0.392857	0.04	0.383562	0.266667	0.070181	0.227029	0.248786
240	0.28169	0.037037	0.396396	0.078431	0.383562	0.272222	0.077888	0.235423	0.256116
245	0.28169	0.037037	0.396396	0.078431	0.383562	0.272222	0.077888	0.235423	0.256116
250	0.27027	0.035714	0.381818	0.150943	0.268657	0.25	0.052402	0.221481	0.236139
255	0.27027	0.035088	0.385321	0.150943	0.268657	0.25	0.052874	0.222056	0.236939
260	0.27027	0.035088	0.385321	0.150943	0.268657	0.25	0.052874	0.222056	0.236939
265	0.27027	0.035088	0.385321	0.150943	0.268657	0.25	0.052874	0.222056	0.236939
270	0.27027	0.035088	0.385321	0.150943	0.268657	0.25	0.052874	0.222056	0.236939
275	0.273973	0.035088	0.385321	0.148148	0.268657	0.25	0.05279	0.222237	0.23707
280	0.273973	0.035088	0.385321	0.148148	0.268657	0.25	0.05279	0.222237	0.23707
285	0.273973	0.035088	0.385321	0.148148	0.268657	0.25	0.05279	0.222237	0.23707
290	0.273973	0.035088	0.385321	0.148148	0.268657	0.25	0.05279	0.222237	0.23707
295	0.273973	0.067797	0.392523	0.148148	0.268657	0.255556	0.060857	0.230219	0.244947
300	0.273973	0.067797	0.392523	0.148148	0.268657	0.255556	0.060857	0.230219	0.244947
305	0.273973	0.067797	0.392523	0.148148	0.268657	0.255556	0.060857	0.230219	0.244947
310	0.273973	0.067797	0.392523	0.148148	0.268657	0.255556	0.060857	0.230219	0.244947
315	0.273973	0.067797	0.392523	0.148148	0.268657	0.255556	0.060857	0.230219	0.244947
320	0.285714	0.067797	0.396226	0.130435	0.329114	0.272222	0.077649	0.241857	0.258624
325	0.233333	0.060606	0.343434	0.088889	0.4	0.255556	0.054798	0.225253	0.244304
330	0.237288	0.060606	0.343434	0.130435	0.4	0.261111	0.061822	0.234353	0.251866
335	0.237288	0.060606	0.343434	0.130435	0.4	0.261111	0.061822	0.234353	0.251866
340	0.237288	0.060606	0.343434	0.130435	0.4	0.261111	0.061822	0.234353	0.251866
345	0.266667	0.060606	0.343434	0.12766	0.386364	0.261111	0.062607	0.236946	0.25303
350	0.266667	0.060606	0.343434	0.12766	0.386364	0.261111	0.062607	0.236946	0.25303
355	0.262295	0.059701	0.343434	0.133333	0.386364	0.261111	0.06261	0.237026	0.253106
360	0.262295	0.059701	0.343434	0.133333	0.386364	0.261111	0.06261	0.237026	0.253106
365	0.262295	0.059701	0.343434	0.133333	0.386364	0.261111	0.06261	0.237026	0.253106
370	0.262295	0.059701	0.343434	0.133333	0.386364	0.261111	0.06261	0.237026	0.253106
375	0.266667	0.086957	0.343434	0.177778	0.390805	0.272222	0.076928	0.253128	0.267226
380	0.262295	0.115942	0.343434	0.186047	0.409091	0.283333	0.090896	0.263362	0.277379
385	0.262295	0.115942	0.343434	0.227273	0.413793	0.288889	0.098305	0.272547	0.285321
390	0.262295	0.115942	0.343434	0.227273	0.413793	0.288889	0.098305	0.272547	0.285321
395	0.262295	0.115942	0.343434	0.227273	0.413793	0.288889	0.098305	0.272547	0.285321
400	0.262295	0.115942	0.343434	0.186047	0.409091	0.283333	0.090896	0.263362	0.277379
405	0.262295	0.115942	0.343434	0.186047	0.409091	0.283333	0.090896	0.263362	0.277379
410	0.262295	0.115942	0.343434	0.186047	0.409091	0.283333	0.090896	0.263362	0.277379
415	0.262295	0.111111	0.354167	0.186047	0.409091	0.283333	0.092409	0.264542	0.279295
420	0.262295	0.111111	0.354167	0.186047	0.409091	0.283333	0.092409	0.264542	0.279295
425	0.262295	0.205128	0.317757	0.153846	0.346667	0.272222	0.076643	0.257139	0.267439
430	0.266667	0.205128	0.317757	0.15	0.346667	0.272222	0.076535	0.257244	0.267503
435	0.266667	0.205128	0.317757	0.15	0.346667	0.272222	0.076535	0.257244	0.267503
440	0.295082	0.179487	0.336449	0.153846	0.346667	0.277778	0.083817	0.262306	0.272901
445	0.295082	0.179487	0.336449	0.153846	0.346667	0.277778	0.083817	0.262306	0.272901
450	0.266667	0.179487	0.333333	0.2	0.351351	0.277778	0.083556	0.266168	0.276269
455	0.280702	0.2	0.333333	0.162162	0.358974	0.283333	0.089048	0.267034	0.277721
460	0.280702	0.2	0.333333	0.162162	0.358974	0.283333	0.089048	0.267034	0.277721
465	0.280702	0.2	0.333333	0.162162	0.358974	0.283333	0.089048	0.267034	0.277721
470	0.280702	0.2	0.333333	0.162162	0.358974	0.283333	0.089048	0.267034	0.277721
475	0.280702	0.2	0.333333	0.162162	0.358974	0.283333	0.089048	0.267034	0.277721
480	0.280702	0.2	0.333333	0.162162	0.358974	0.283333	0.089048	0.267034	0.277721
485	0.310345	0.207792	0.348624	0.15	0.368421	0.294444	0.103673	0.277036	0.288043
490	0.310345	0.207792	0.348624	0.15	0.368421	0.294444	0.103673	0.277036	0.288043
495	0.271186	0.164384	0.330275	0.186047	0.368421	0.277778	0.082294	0.264063	0.274993
500	0.271186	0.164384	0.330275	0.186047	0.368421	0.277778	0.082294	0.264063	0.274993
505	0.271186	0.164384	0.330275	0.186047	0.368421	0.277778	0.082294	0.264063	0.274993
510	0.266667	0.162162	0.327273	0.2	0.342105	0.272222	0.074687	0.259641	0.269405
515	0.266667	0.162162	0.327273	0.2	0.342105	0.272222	0.074687	0.259641	0.269405
520	0.266667	0.162162	0.327273	0.2	0.342105	0.272222	0.074687	0.259641	0.269405
525	0.266667	0.164384	0.327273	0.2	0.337662	0.272222	0.074353	0.259197	0.2688
530	0.266667	0.164384	0.327273	0.2	0.337662	0.272222	0.074353	0.259197	0.2688
535	0.262295	0.166667	0.327273	0.2	0.337662	0.272222	0.074488	0.258779	0.268514
540	0.275862	0.148148	0.244898	0.181818	0.379747	0.25	0.051293	0.246095	0.252351
545	0.271186	0.146341	0.226804	0.227273	0.384615	0.25	0.052297	0.251244	0.255227
550	0.271186	0.146341	0.226804	0.227273	0.384615	0.25	0.052297	0.251244	0.255227
555	0.271186	0.146341	0.226804	0.227273	0.384615	0.25	0.052297	0.251244	0.255227
560	0.264151	0.148148	0.241758	0.290909	0.325	0.25	0.054893	0.253993	0.255357
565	0.259259	0.204545	0.253165	0.25	0.337349	0.261111	0.075111	0.260864	0.263881
570	0.259259	0.204545	0.253165	0.25	0.337349	0.261111	0.075111	0.260864	0.263881
575	0.264151	0.204545	0.253165	0.25	0.333333	0.261111	0.074693	0.261039	0.263754
580	0.264151	0.204545	0.253165	0.25	0.333333	0.261111	0.074693	0.261039	0.263754
585	0.264151	0.204545	0.253165	0.25	0.333333	0.261111	0.074693	0.261039	0.263754
590	0.264151	0.204545	0.253165	0.25	0.333333	0.261111	0.074693	0.261039	0.263754
595	0.264151	0.204545	0.253165	0.25	0.333333	0.261111	0.074693	0.261039	0.263754
600	0.264151	0.204545	0.253165	0.25	0.333333	0.261111	0.074693	0.261039	0.263754
605	0.264151	0.204545	0.253165	0.25	0.333333	0.261111	0.074693	0.261039	0.263754
610	0.264151	0.204545	0.253165	0.25	0.333333	0.261111	0.074693	0.261039	0.263754
615	0.264151	0.204545	0.253165	0.25	0.333333	0.261111	0.074693	0.261039	0.263754
620	0.264151	0.204545	0.253165	0.25	0.333333	0.261111	0.074693	0.261039	0.263754
625	0.305085	0.197531	0.243902	0.3	0.307692	0.266667	0.082675	0.270842	0.269138
630	0.305085	0.197531	0.243902	0.3	0.307692	0.266667	0.082675	0.270842	0.269138
635	0.305085	0.197531	0.26506	0.3	0.311688	0.272222	0.089444	0.275873	0.275572
640	0.271186	0.219512	0.282353	0.275862	0.289474	0.266667	0.081518	0.267677	0.269573
645	0.271186	0.219512	0.282353	0.275862	0.289474	0.266667	0.081518	0.267677	0.269573
650	0.271186	0.219512	0.282353	0.275862	0.289474	0.266667	0.081518	0.267677	0.269573
655	0.271186	0.219512	0.282353	0.275862	0.289474	0.266667	0.081518	0.267677	0.269573
660	0.271186	0.219512	0.282353	0.275862	0.289474	0.266667	0.081518	0.267677	0.269573
665	0.271186	0.219512	0.282353	0.275862	0.289474	0.266667	0.081518	0.267677	0.269573
670	0.271186	0.219512	0.282353	0.275862	0.289474	0.266667	0.081518	0.267677	0.269573
675	0.25	0.219512	0.27907	0.285714	0.35	0.277778	0.093223	0.276859	0.280731
680	0.25	0.219512	0.27907	0.285714	0.35	0.277778	0.093223	0.276859	0.280731
685	0.25	0.219512	0.27907	0.285714	0.35	0.277778	0.093223	0.276859	0.280731
690	0.25	0.219512	0.27907	0.285714	0.35	0.277778	0.093223	0.276859	0.280731
695	0.25	0.219512	0.27907	0.285714	0.35	0.277778	0.093223	0.276859	0.280731
700	0.25	0.219512	0.27907	0.285714	0.35	0.277778	0.093223	0.276859	0.280731
705	0.25	0.219512	0.27907	0.285714	0.35	0.277778	0.093223	0.276859	0.280731
710	0.25	0.219512	0.27907	0.285714	0.35	0.277778	0.093223	0.276859	0.280731
715	0.25	0.219512	0.27907	0.285714	0.35	0.277778	0.093223	0.276859	0.280731
720	0.25	0.219512	0.27907	0.285714	0.35	0.277778	0.093223	0.276859	0.280731
725	0.25	0.219512	0.27907	0.285714	0.35	0.277778	0.093223	0.276859	0.280731
730	0.25	0.219512	0.27907	0.285714	0.35	0.277778	0.093223	0.276859	0.280731
735	0.25	0.219512	0.27907	0.285714	0.35	0.277778	0.093223	0.276859	0.280731
740	0.25	0.219512	0.27907	0.285714	0.35	0.277778	0.093223	0.276859	0.280731
745	0.25	0.219512	0.27907	0.285714	0.35	0.277778	0.093223	0.276859	0.280731
750	0.25	0.219512	0.27907	0.285714	0.35	0.277778	0.093223	0.276859	0.280731
755	0.25	0.219512	0.27907	0.285714	0.35	0.277778	0.093223	0.276859	0.280731
760	0.25	0.214286	0.26506	0.290909	0.341463	0.272222	0.087238	0.272344	0.275036
765	0.25	0.197531	0.216867	0.271186	0.320988	0.25	0.059677	0.251314	0.25143
770	0.25	0.197531	0.216867	0.271186	0.320988	0.25	0.059677	0.251314	0.25143
775	0.25	0.197531	0.216867	0.271186	0.320988	0.25	0.059677	0.251314	0.25143
780	0.25	0.197531	0.216867	0.271186	0.320988	0.25	0.059677	0.251314	0.25143
785	0.25	0.197531	0.216867	0.271186	0.320988	0.25	0.059677	0.251314	0.25143
790	0.25	0.197531	0.216867	0.271186	0.320988	0.25	0.059677	0.251314	0.25143
795	0.25	0.197531	0.216867	0.271186	0.320988	0.25	0.059677	0.251314	0.25143
800	0.25	0.197531	0.216867	0.271186	0.320988	0.25	0.059677	0.251314	0.25143
805	0.25	0.197531	0.216867	0.271186	0.320988	0.25	0.059677	0.251314	0.25143
810	0.25	0.197531	0.216867	0.271186	0.320988	0.25	0.059677	0.251314	0.25143
815	0.25	0.197531	0.216867	0.271186	0.320988	0.25	0.059677	0.251314	0.25143
820	0.25	0.197531	0.216867	0.271186	0.320988	0.25	0.059677	0.251314	0.25143
825	0.25	0.197531	0.216867	0.271186	0.320988	0.25	0.059677	0.251314	0.25143
830	0.25	0.197531	0.216867	0.271186	0.320988	0.25	0.059677	0.251314	0.25143
835	0.25	0.197531	0.216867	0.271186	0.320988	0.25	0.059677	0.251314	0.25143
840	0.25	0.197531	0.216867	0.271186	0.320988	0.25	0.059677	0.251314	0.25143
845	0.25	0.197531	0.216867	0.271186	0.320988	0.25	0.059677	0.251314	0.25143
850	0.25	0.197531	0.216867	0.271186	0.320988	0.25	0.059677	0.251314	0.25143
855	0.25	0.197531	0.216867	0.271186	0.320988	0.25	0.059677	0.251314	0.25143
860	0.25	0.197531	0.216867	0.271186	0.320988	0.25	0.059677	0.251314	0.25143
865	0.25	0.197531	0.216867	0.271186	0.320988	0.25	0.059677	0.251314	0.25143
870	0.25	0.197531	0.216867	0.271186	0.320988	0.25	0.059677	0.251314	0.25143
875	0.25	0.197531	0.216867	0.271186	0.320988	0.25	0.059677	0.251314	0.25143
880	0.25	0.197531	0.216867	0.271186	0.320988	0.25	0.059677	0.251314	0.25143
885	0.25	0.197531	0.216867	0.271186	0.320988	0.25	0.059677	0.251314	0.25143
890	0.25	0.197531	0.216867	0.271186	0.320988	0.25	0.059677	0.251314	0.25143
895	0.25	0.197531	0.216867	0.271186	0.320988	0.25	0.059677	0.251314	0.25143
900	0.25	0.197531	0.216867	0.271186	0.320988	0.25	0.059677	0.251314	0.25143
905	0.25	0.197531	0.216867	0.271186	0.320988	0.25	0.059677	0.251314	0.25143
910	0.25	0.197531	0.216867	0.271186	0.320988	0.25	0.059677	0.251314	0.25143
915	0.25	0.197531	0.216867	0.271186	0.320988	0.25	0.059677	0.251314	0.25143
920	0.25	0.197531	0.216867	0.271186	0.320988	0.25	0.059677	0.251314	0.25143
925	0.25	0.197531	0.216867	0.271186	0.320988	0.25	0.059677	0.251314	0.25143
930	0.25	0.197531	0.216867	0.271186	0.320988	0.25	0.059677	0.251314	0.25143
935	0.25	0.197531	0.216867	0.271186	0.320988	0.25	0.059677	0.251314	0.25143
940	0.25	0.197531	0.216867	0.271186	0.320988	0.25	0.059677	0.251314	0.25143
945	0.25	0.197531	0.216867	0.271186	0.320988	0.25	0.059677	0.251314	0.25143
950	0.25	0.197531	0.216867	0.271186	0.320988	0.25	0.059677	0.251314	0.25143
955	0.25	0.197531	0.216867	0.271186	0.320988	0.25	0.059677	0.251314	0.25143
960	0.25	0.197531	0.216867	0.271186	0.320988	0.25	0.059677	0.251314	0.25143
965	0.25	0.197531	0.216867	0.271186	0.320988	0.25	0.059677	0.251314	0.25143
970	0.25	0.197531	0.216867	0.271186	0.320988	0.25	0.059677	0.251314	0.25143
975	0.25	0.197531	0.216867	0.271186	0.320988	0.25	0.059677	0.251314	0.25143
980	0.25	0.197531	0.216867	0.271186	0.320988	0.25	0.059677	0.251314	0.25143
985	0.25	0.197531	0.216867	0.271186	0.320988	0.25	0.059677	0.251314	0.25143
990	0.25	0.197531	0.216867	0.271186	0.320988	0.25	0.059677	0.251314	0.25143
995	0.25	0.197531	0.216867	0.271186	0.320988	0.25	0.059677	0.251314	0.25143
1000	0.25	0.197531	0.216867	0.271186	0.320988	0.25	0.059677	0.251314	0.25143
1005	0.25	0.197531	0.216867	0.271186	0.320988	0.25	0.059677	0.251314	0.25143
1010	0.25	0.197531	0.216867	0.271186	0.320988	0.25	0.059677	0.251314	0.25143
1015	0.25	0.197531	0.216867	0.271186	0.320988	0.25	0.059677	0.251314	0.25143
1020	0.25	0.197531	0.216867	0.271186	0.320988	0.25	0.059677	0.251314	0.25143
1025	0.25	0.197531	0.216867	0.271186	0.320988	0.25	0.059677	0.251314	0.25143
1030	0.25	0.197531	0.216867	0.271186	0.320988	0.25	0.059677	0.251314	0.25143
1035	0.25	0.197531	0.216867	0.271186	0.320988	0.25	0.059677	0.251314	0.25143
1040	0.25	0.197531	0.216867	0.271186	0.320988	0.25	0.059677	0.251314	0.25143
1045	0.25	0.197531	0.216867	0.271186	0.320988	0.25	0.059677	0.251314	0.25143
1050	0.25	0.197531	0.216867	0.271186	0.320988	0.25	0.059677	0.251314	0.25143
1055	0.25	0.197531	0.216867	0.271186	0.320988	0.25	0.059677	0.251314	0.25143
1060	0.25	0.197531	0.216867	0.271186	0.320988	0.25	0.059677	0.251314	0.25143
1065	0.25	0.197531	0.216867	0.271186	0.320988	0.25	0.059677	0.251314	0.25143
1070	0.25	0.197531	0.216867	0.271186	0.320988	0.25	0.059677	0.251314	0.25143
1075	0.25	0.197531	0.216867	0.271186	0.320988	0.25	0.059677	0.251314	0.25143
1080	0.25	0.197531	0.216867	0.271186	0.320988	0.25	0.059677	0.251314	0.25143
1085	0.25	0.197531	0.216867	0.271186	0.320988	0.25	0.059677	0.251314	0.25143
1090	0.25	0.192771	0.216867	0.280702	0.320988	0.25	0.05954	0.252266	0.252143
1095	0.25	0.192771	0.216867	0.280702	0.320988	0.25	0.05954	0.252266	0.252143
1100	0.25	0.192771	0.216867	0.280702	0.320988	0.25	0.05954	0.252266	0.252143
1105	0.25	0.192771	0.216867	0.280702	0.320988	0.25	0.05954	0.252266	0.252143
1110	0.25	0.192771	0.216867	0.280702	0.320988	0.25	0.05954	0.252266	0.252143
1115	0.25	0.192771	0.216867	0.280702	0.320988	0.25	0.05954	0.252266	0.252143
1120	0.25	0.192771	0.216867	0.280702	0.320988	0.25	0.05954	0.252266	0.252143
1125	0.25	0.192771	0.216867	0.280702	0.320988	0.25	0.05954	0.252266	0.252143
1130	0.25	0.197531	0.216867	0.271186	0.320988	0.25	0.059677	0.251314	0.25143
1135	0.25	0.197531	0.216867	0.271186	0.320988	0.25	0.059677	0.251314	0.25143
1140	0.25	0.197531	0.216867	0.271186	0.320988	0.25	0.059677	0.251314	0.25143
1145	0.25	0.197531	0.216867	0.271186	0.320988	0.25	0.059677	0.251314	0.25143
1150	0.25	0.197531	0.216867	0.271186	0.320988	0.25	0.059677	0.251314	0.25143
1155	0.25	0.197531	0.216867	0.271186	0.320988	0.25	0.059677	0.251314	0.25143
1160	0.25	0.192771	0.216867	0.280702	0.320988	0.25	0.05954	0.252266	0.252143
1165	0.25	0.192771	0.216867	0.280702	0.320988	0.25	0.05954	0.252266	0.252143
1170	0.25	0.192771	0.216867	0.280702	0.320988	0.25	0.05954	0.252266	0.252143
1175	0.25	0.192771	0.216867	0.280702	0.320988	0.25	0.05954	0.252266	0.252143
1180	0.25	0.192771	0.216867	0.280702	0.320988	0.25	0.05954	0.252266	0.252143
1185	0.25	0.192771	0.216867	0.280702	0.320988	0.25	0.05954	0.252266	0.252143
1190	0.25	0.192771	0.216867	0.280702	0.320988	0.25	0.05954	0.252266	0.252143
1195	0.25	0.192771	0.216867	0.280702	0.320988	0.25	0.05954	0.252266	0.252143
1200	0.25	0.192771	0.216867	0.280702	0.320988	0.25	0.05954	0.252266	0.252143
1205	0.25	0.192771	0.216867	0.280702	0.320988	0.25	0.05954	0.252266	0.252143
1210	0.25	0.192771	0.216867	0.280702	0.320988	0.25	0.05954	0.252266	0.252143
1215	0.25	0.192771	0.216867	0.280702	0.320988	0.25	0.05954	0.252266	0.252143
1220	0.25	0.192771	0.216867	0.280702	0.320988	0.25	0.05954	0.252266	0.252143
1225	0.241379	0.190476	0.216867	0.264151	0.317073	0.244444	0.05214	0.245989	0.246683
1230	0.258065	0.123457	0.27907	0.166667	0.26506	0.222222	0.022084	0.218464	0.225232
1235	0.258065	0.123457	0.27907	0.166667	0.26506	0.222222	0.022084	0.218464	0.225232
1240	0.258065	0.123457	0.27907	0.166667	0.26506	0.222222	0.022084	0.218464	0.225232
1245	0.258065	0.123457	0.27907	0.166667	0.26506	0.222222	0.022084	0.218464	0.225232
1250	0.258065	0.123457	0.27907	0.166667	0.26506	0.222222	0.022084	0.218464	0.225232
1255	0.258065	0.123457	0.27907	0.166667	0.26506	0.222222	0.022084	0.218464	0.225232
1260	0.258065	0.123457	0.27907	0.166667	0.26506	0.222222	0.022084	0.218464	0.225232
1265	0.258065	0.123457	0.27907	0.166667	0.26506	0.222222	0.022084	0.218464	0.225232
1270	0.258065	0.123457	0.275862	0.166667	0.243902	0.216667	0.0148	0.21359	0.219575
1275	0.258065	0.123457	0.275862	0.166667	0.243902	0.216667	0.0148	0.21359	0.219575
1280	0.258065	0.123457	0.275862	0.166667	0.243902	0.216667	0.0148	0.21359	0.219575
1285	0.202899	0.205882	0.266667	0.222222	0.246575	0.233333	0.029899	0.228849	0.233265
1290	0.202899	0.205882	0.266667	0.222222	0.246575	0.233333	0.029899	0.228849	0.233265
1295	0.202899	0.205882	0.266667	0.222222	0.246575	0.233333	0.029899	0.228849	0.233265
1300	0.225352	0.173913	0.254545	0.238095	0.235294	0.227778	0.021769	0.22544	0.227933
1305	0.225352	0.173913	0.254545	0.238095	0.235294	0.227778	0.021769	0.22544	0.227933
1310	0.225352	0.173913	0.254545	0.238095	0.235294	0.227778	0.021769	0.22544	0.227933
1315	0.225352	0.173913	0.254545	0.238095	0.235294	0.227778	0.021769	0.22544	0.227933
1320	0.225352	0.173913	0.254545	0.238095	0.235294	0.227778	0.021769	0.22544	0.227933
1325	0.225352	0.173913	0.254545	0.238095	0.235294	0.227778	0.021769	0.22544	0.227933
1330	0.225352	0.173913	0.254545	0.238095	0.235294	0.227778	0.021769	0.22544	0.227933
1335	0.225352	0.173913	0.254545	0.238095	0.235294	0.227778	0.021769	0.22544	0.227933
1340	0.225352	0.173913	0.254545	0.238095	0.235294	0.227778	0.021769	0.22544	0.227933
1345	0.225352	0.173913	0.254545	0.238095	0.235294	0.227778	0.021769	0.22544	0.227933
1350	0.225352	0.173913	0.254545	0.238095	0.235294	0.227778	0.021769	0.22544	0.227933
1355	0.225352	0.173913	0.254545	0.238095	0.235294	0.227778	0.021769	0.22544	0.227933
1360	0.225352	0.173913	0.254545	0.238095	0.235294	0.227778	0.021769	0.22544	0.227933
1365	0.225352	0.173913	0.254545	0.238095	0.235294	0.227778	0.021769	0.22544	0.227933
1370	0.225352	0.173913	0.254545	0.238095	0.235294	0.227778	0.021769	0.22544	0.227933
1375	0.225352	0.173913	0.254545	0.238095	0.235294	0.227778	0.021769	0.22544	0.227933
1380	0.225352	0.173913	0.254545	0.238095	0.235294	0.227778	0.021769	0.22544	0.227933
1385	0.225352	0.173913	0.254545	0.238095	0.235294	0.227778	0.021769	0.22544	0.227933
1390	0.225352	0.173913	0.254545	0.238095	0.235294	0.227778	0.021769	0.22544	0.227933
1395	0.225352	0.173913	0.254545	0.238095	0.235294	0.227778	0.021769	0.22544	0.227933
1400	0.225352	0.173913	0.254545	0.238095	0.235294	0.227778	0.021769	0.22544	0.227933
1405	0.225352	0.173913	0.254545	0.238095	0.235294	0.227778	0.021769	0.22544	0.227933
1410	0.225352	0.173913	0.254545	0.238095	0.235294	0.227778	0.021769	0.22544	0.227933
1415	0.225352	0.173913	0.254545	0.238095	0.235294	0.227778	0.021769	0.22544	0.227933
1420	0.225352	0.173913	0.254545	0.238095	0.235294	0.227778	0.021769	0.22544	0.227933
1425	0.225352	0.173913	0.254545	0.238095	0.235294	0.227778	0.021769	0.22544	0.227933
1430	0.225352	0.173913	0.254545	0.238095	0.235294	0.227778	0.021769	0.22544	0.227933
1435	0.225352	0.173913	0.254545	0.195122	0.231884	0.222222	0.014163	0.216163	0.219994
1440	0.225352	0.173913	0.254545	0.195122	0.231884	0.222222	0.014163	0.216163	0.219994
1445	0.225352	0.173913	0.254545	0.195122	0.231884	0.222222	0.014163	0.216163	0.219994
1450	0.225352	0.173913	0.254545	0.195122	0.231884	0.222222	0.014163	0.216163	0.219994
1455	0.225352	0.173913	0.254545	0.195122	0.231884	0.222222	0.014163	0.216163	0.219994
1460	0.225352	0.173913	0.254545	0.195122	0.231884	0.222222	0.014163	0.216163	0.219994
1465	0.225352	0.173913	0.254545	0.195122	0.231884	0.222222	0.014163	0.216163	0.219994
1470	0.225352	0.173913	0.254545	0.195122	0.231884	0.222222	0.014163	0.216163	0.219994
1475	0.225352	0.173913	0.254545	0.195122	0.231884	0.222222	0.014163	0.216163	0.219994
1480	0.225352	0.173913	0.254545	0.195122	0.231884	0.222222	0.014163	0.216163	0.219994
1485	0.225352	0.173913	0.254545	0.195122	0.231884	0.222222	0.014163	0.216163	0.219994
1490	0.225352	0.173913	0.254545	0.195122	0.231884	0.222222	0.014163	0.216163	0.219994
1495	0.225352	0.173913	0.254545	0.195122	0.231884	0.222222	0.014163	0.216163	0.219994
1500	0.225352	0.173913	0.254545	0.195122	0.231884	0.222222	0.014163	0.216163	0.219994
1505	0.225352	0.173913	0.254545	0.195122	0.231884	0.222222	0.014163	0.216163	0.219994
1510	0.225352	0.173913	0.254545	0.195122	0.231884	0.222222	0.014163	0.216163	0.219994
1515	0.225352	0.173913	0.254545	0.195122	0.231884	0.222222	0.014163	0.216163	0.219994
1520	0.225352	0.173913	0.254545	0.195122	0.231884	0.222222	0.014163	0.216163	0.219994
1525	0.225352	0.173913	0.254545	0.195122	0.231884	0.222222	0.014163	0.216163	0.219994
1530	0.225352	0.173913	0.254545	0.195122	0.231884	0.222222	0.014163	0.216163	0.219994
1535	0.225352	0.173913	0.254545	0.195122	0.231884	0.222222	0.014163	0.216163	0.219994
1540	0.225352	0.173913	0.254545	0.195122	0.231884	0.222222	0.014163	0.216163	0.219994
1545	0.225352	0.173913	0.254545	0.195122	0.231884	0.222222	0.014163	0.216163	0.219994
1550	0.225352	0.173913	0.254545	0.195122	0.231884	0.222222	0.014163	0.216163	0.219994
1555	0.225352	0.173913	0.254545	0.195122	0.231884	0.222222	0.014163	0.216163	0.219994
1560	0.225352	0.173913	0.254545	0.195122	0.231884	0.222222	0.014163	0.216163	0.219994
1565	0.225352	0.173913	0.254545	0.195122	0.231884	0.222222	0.014163	0.216163	0.219994
1570	0.225352	0.173913	0.254545	0.195122	0.231884	0.222222	0.014163	0.216163	0.219994
1575	0.225352	0.173913	0.254545	0.195122	0.231884	0.222222	0.014163	0.216163	0.219994
1580	0.225352	0.173913	0.254545	0.195122	0.231884	0.222222	0.014163	0.216163	0.219994
1585	0.231884	0.060606	0.277778	0.26087	0.225352	0.216667	0.007682	0.211298	0.21581
1590	0.231884	0.060606	0.277778	0.26087	0.225352	0.216667	0.007682	0.211298	0.21581
1595	0.231884	0.060606	0.277778	0.26087	0.225352	0.216667	0.007682	0.211298	0.21581
1600	0.231884	0.060606	0.277778	0.26087	0.225352	0.216667	0.007682	0.211298	0.21581
1605	0.231884	0.060606	0.277778	0.26087	0.225352	0.216667	0.007682	0.211298	0.21581
1610	0.231884	0.060606	0.277778	0.26087	0.225352	0.216667	0.007682	0.211298	0.21581
1615	0.231884	0.060606	0.277778	0.26087	0.225352	0.216667	0.007682	0.211298	0.21581
1620	0.231884	0.060606	0.277778	0.26087	0.225352	0.216667	0.007682	0.211298	0.21581
1625	0.231884	0.060606	0.277778	0.26087	0.225352	0.216667	0.007682	0.211298	0.21581
1630	0.231884	0.060606	0.277778	0.26087	0.225352	0.216667	0.007682	0.211298	0.21581
1635	0.231884	0.060606	0.277778	0.26087	0.225352	0.216667	0.007682	0.211298	0.21581
1640	0.231884	0.060606	0.277778	0.26087	0.225352	0.216667	0.007682	0.211298	0.21581
1645	0.231884	0.060606	0.277778	0.26087	0.225352	0.216667	0.007682	0.211298	0.21581
1650	0.231884	0.060606	0.277778	0.26087	0.225352	0.216667	0.007682	0.211298	0.21581
1655	0.231884	0.060606	0.277778	0.26087	0.225352	0.216667	0.007682	0.211298	0.21581
1660	0.231884	0.060606	0.277778	0.26087	0.225352	0.216667	0.007682	0.211298	0.21581
1665	0.231884	0.060606	0.277778	0.26087	0.225352	0.216667	0.007682	0.211298	0.21581
1670	0.231884	0.060606	0.277778	0.26087	0.225352	0.216667	0.007682	0.211298	0.21581
1675	0.231884	0.060606	0.277778	0.26087	0.225352	0.216667	0.007682	0.211298	0.21581
1680	0.231884	0.060606	0.277778	0.26087	0.225352	0.216667	0.007682	0.211298	0.21581
1685	0.231884	0.060606	0.277778	0.26087	0.225352	0.216667	0.007682	0.211298	0.21581
1690	0.231884	0.060606	0.277778	0.26087	0.225352	0.216667	0.007682	0.211298	0.21581
1695	0.231884	0.060606	0.277778	0.26087	0.225352	0.216667	0.007682	0.211298	0.21581
1700	0.231884	0.060606	0.277778	0.26087	0.225352	0.216667	0.007682	0.211298	0.21581
1705	0.231884	0.060606	0.277778	0.26087	0.225352	0.216667	0.007682	0.211298	0.21581
1710	0.231884	0.060606	0.277778	0.26087	0.225352	0.216667	0.007682	0.211298	0.21581
1715	0.231884	0.060606	0.277778	0.26087	0.225352	0.216667	0.007682	0.211298	0.21581
1720	0.219178	0.059701	0.259259	0.266667	0.208955	0.205556	-0.004806	0.202752	0.205993
1725	0.219178	0.059701	0.259259	0.266667	0.208955	0.205556	-0.004806	0.202752	0.205993
1730	0.219178	0.059701	0.259259	0.266667	0.208955	0.205556	-0.004806	0.202752	0.205993
1735	0.243243	0.090909	0.296296	0.27907	0.231884	0.233333	0.03027	0.22828	0.232552
1740	0.243243	0.090909	0.296296	0.27907	0.231884	0.233333	0.03027	0.22828	0.232552
1745	0.243243	0.090909	0.296296	0.27907	0.231884	0.233333	0.03027	0.22828	0.232552
1750	0.243243	0.090909	0.296296	0.27907	0.231884	0.233333	0.03027	0.22828	0.232552
1755	0.243243	0.090909	0.296296	0.27907	0.231884	0.233333	0.03027	0.22828	0.232552
1760	0.243243	0.090909	0.296296	0.27907	0.231884	0.233333	0.03027	0.22828	0.232552
1765	0.243243	0.090909	0.296296	0.27907	0.231884	0.233333	0.03027	0.22828	0.232552
1770	0.243243	0.090909	0.296296	0.27907	0.231884	0.233333	0.03027	0.22828	0.232552
1775	0.243243	0.090909	0.296296	0.27907	0.231884	0.233333	0.03027	0.22828	0.232552
1780	0.243243	0.090909	0.296296	0.27907	0.231884	0.233333	0.03027	0.22828	0.232552
1785	0.243243	0.090909	0.296296	0.27907	0.231884	0.233333	0.03027	0.22828	0.232552
1790	0.243243	0.090909	0.296296	0.27907	0.231884	0.233333	0.03027	0.22828	0.232552
1795	0.243243	0.090909	0.296296	0.27907	0.231884	0.233333	0.03027	0.22828	0.232552
1800	0.243243	0.090909	0.296296	0.27907	0.231884	0.233333	0.03027	0.22828	0.232552
1805	0.243243	0.090909	0.296296	0.27907	0.231884	0.233333	0.03027	0.22828	0.232552
1810	0.243243	0.090909	0.296296	0.27907	0.231884	0.233333	0.03027	0.22828	0.232552
1815	0.243243	0.090909	0.296296	0.27907	0.231884	0.233333	0.03027	0.22828	0.232552
1820	0.243243	0.090909	0.296296	0.27907	0.231884	0.233333	0.03027	0.22828	0.232552
1825	0.243243	0.090909	0.296296	0.27907	0.231884	0.233333	0.03027	0.22828	0.232552
1830	0.243243	0.090909	0.296296	0.27907	0.231884	0.233333	0.03027	0.22828	0.232552
1835	0.243243	0.090909	0.296296	0.27907	0.231884	0.233333	0.03027	0.22828	0.232552
1840	0.243243	0.090909	0.296296	0.27907	0.231884	0.233333	0.03027	0.22828	0.232552
1845	0.243243	0.090909	0.296296	0.27907	0.231884	0.233333	0.03027	0.22828	0.232552
1850	0.243243	0.090909	0.296296	0.27907	0.231884	0.233333	0.03027	0.22828	0.232552
1855	0.243243	0.090909	0.296296	0.27907	0.231884	0.233333	0.03027	0.22828	0.232552
1860	0.243243	0.090909	0.296296	0.27907	0.231884	0.233333	0.03027	0.22828	0.232552
1865	0.243243	0.090909	0.296296	0.27907	0.231884	0.233333	0.03027	0.22828	0.232552
1870	0.243243	0.090909	0.296296	0.27907	0.231884	0.233333	0.03027	0.22828	0.232552
1875	0.243243	0.090909	0.296296	0.27907	0.231884	0.233333	0.03027	0.22828	0.232552
1880	0.243243	0.090909	0.296296	0.27907	0.231884	0.233333	0.03027	0.22828	0.232552
1885	0.243243	0.090909	0.296296	0.27907	0.231884	0.233333	0.03027	0.22828	0.232552
1890	0.243243	0.090909	0.296296	0.27907	0.231884	0.233333	0.03027	0.22828	0.232552
1895	0.194444	0.117647	0.301887	0.26087	0.205882	0.222222	0.017335	0.216146	0.222095
1900	0.194444	0.117647	0.301887	0.26087	0.205882	0.222222	0.017335	0.216146	0.222095
1905	0.194444	0.117647	0.301887	0.26087	0.205882	0.222222	0.017335	0.216146	0.222095
1910	0.194444	0.117647	0.301887	0.26087	0.205882	0.222222	0.017335	0.216146	0.222095
1915	0.194444	0.117647	0.301887	0.26087	0.205882	0.222222	0.017335	0.216146	0.222095
1920	0.194444	0.117647	0.301887	0.26087	0.205882	0.222222	0.017335	0.216146	0.222095
1925	0.194444	0.117647	0.301887	0.26087	0.205882	0.222222	0.017335	0.216146	0.222095
1930	0.194444	0.117647	0.301887	0.26087	0.205882	0.222222	0.017335	0.216146	0.222095
1935	0.194444	0.117647	0.301887	0.26087	0.205882	0.222222	0.017335	0.216146	0.222095
1940	0.194444	0.117647	0.301887	0.26087	0.205882	0.222222	0.017335	0.216146	0.222095
1945	0.194444	0.117647	0.301887	0.26087	0.205882	0.222222	0.017335	0.216146	0.222095
1950	0.194444	0.117647	0.301887	0.26087	0.205882	0.222222	0.017335	0.216146	0.222095
1955	0.194444	0.117647	0.301887	0.26087	0.205882	0.222222	0.017335	0.216146	0.222095
1960	0.194444	0.117647	0.301887	0.26087	0.205882	0.222222	0.017335	0.216146	0.222095
1965	0.194444	0.117647	0.301887	0.26087	0.205882	0.222222	0.017335	0.216146	0.222095
1970	0.194444	0.117647	0.301887	0.26087	0.205882	0.222222	0.017335	0.216146	0.222095
1975	0.194444	0.117647	0.301887	0.26087	0.205882	0.222222	0.017335	0.216146	0.222095
1980	0.194444	0.117647	0.301887	0.26087	0.205882	0.222222	0.017335	0.216146	0.222095
1985	0.194444	0.117647	0.301887	0.26087	0.205882	0.222222	0.017335	0.216146	0.222095
1990	0.194444	0.117647	0.301887	0.26087	0.205882	0.222222	0.017335	0.216146	0.222095
1995	0.194444	0.117647	0.301887	0.26087	0.205882	0.222222	0.017335	0.216146	0.222095
2000	0.194444	0.117647	0.301887	0.26087	0.205882	0.222222	0.017335	0.216146	0.222095

## Sheet: QDA
Number of features	Pre-vaccination	ChAdOx1-Onset	MenACWY-Onset	ChAdOx1-7D	MenACWY-7D	ACC	MCC	Macro F1	Weighted F1
5	0.422018	0.098361	0.155844	0.246575	0.426667	0.310638	0.147196	0.269893	0.269893
10	0.490196	0.26087	0.183908	0.53012	0.339623	0.361702	0.203007	0.360943	0.360943
15	0.568421	0.435897	0.299065	0.537634	0.350515	0.434043	0.294008	0.438307	0.438307
20	0.710526	0.477273	0.315789	0.574713	0.44186	0.480851	0.359265	0.504032	0.504032
25	0.712329	0.684211	0.36129	0.736842	0.488889	0.553191	0.467777	0.596712	0.596712
30	0.746667	0.676056	0.402597	0.794872	0.391304	0.561702	0.478587	0.602299	0.602299
35	0.763158	0.746667	0.43787	0.779221	0.383562	0.587234	0.527929	0.622095	0.622095
40	0.810127	0.72973	0.488636	0.779221	0.40625	0.617021	0.580363	0.642793	0.642793
45	0.880952	0.779221	0.486486	0.896552	0.432432	0.67234	0.617231	0.695129	0.695129
50	0.880952	0.779221	0.545455	0.896552	0.441176	0.693617	0.652832	0.708671	0.708671
55	0.894118	0.763158	0.535032	0.896552	0.430769	0.689362	0.651762	0.703926	0.703926
60	0.894118	0.779221	0.551282	0.906977	0.424242	0.697872	0.661382	0.711168	0.711168
65	0.894118	0.72973	0.552941	0.839506	0.433333	0.676596	0.654552	0.689926	0.689926
70	0.894118	0.746667	0.557576	0.86747	0.451613	0.689362	0.663493	0.703489	0.703489
75	0.825	0.763158	0.549708	0.86747	0.433333	0.67234	0.649988	0.687734	0.687734
80	0.825	0.746667	0.526316	0.853659	0.419355	0.655319	0.625947	0.674199	0.674199
85	0.880952	0.746667	0.562874	0.86747	0.459016	0.689362	0.666804	0.703396	0.703396
90	0.894118	0.763158	0.559006	0.894118	0.444444	0.697872	0.668897	0.710969	0.710969
95	0.894118	0.763158	0.567901	0.894118	0.451613	0.702128	0.676367	0.714181	0.714181
100	0.880952	0.763158	0.560976	0.894118	0.42623	0.693617	0.668072	0.705087	0.705087
105	0.880952	0.763158	0.552147	0.880952	0.444444	0.689362	0.660144	0.704331	0.704331
110	0.853659	0.763158	0.536585	0.880952	0.4375	0.676596	0.643959	0.694371	0.694371
115	0.853659	0.763158	0.556213	0.880952	0.40678	0.680851	0.658922	0.692152	0.692152
120	0.853659	0.746667	0.544379	0.880952	0.4	0.67234	0.646978	0.685131	0.685131
125	0.853659	0.746667	0.552941	0.880952	0.40678	0.676596	0.654767	0.6882	0.6882
130	0.839506	0.746667	0.544379	0.894118	0.4	0.67234	0.647031	0.684934	0.684934
135	0.810127	0.746667	0.538012	0.894118	0.4	0.66383	0.638504	0.677785	0.677785
140	0.810127	0.746667	0.538012	0.894118	0.4	0.66383	0.638504	0.677785	0.677785
145	0.810127	0.746667	0.538012	0.894118	0.4	0.66383	0.638504	0.677785	0.677785
150	0.853659	0.694444	0.546512	0.894118	0.40678	0.668085	0.646728	0.679102	0.679102
155	0.853659	0.694444	0.529412	0.894118	0.393443	0.659574	0.631106	0.673015	0.673015
160	0.853659	0.694444	0.529412	0.894118	0.393443	0.659574	0.631106	0.673015	0.673015
165	0.825	0.712329	0.538012	0.880952	0.451613	0.66383	0.637962	0.681581	0.681581
170	0.825	0.712329	0.543353	0.86747	0.459016	0.66383	0.64147	0.681434	0.681434
175	0.853659	0.712329	0.538012	0.853659	0.451613	0.66383	0.637892	0.681854	0.681854
180	0.853659	0.712329	0.549708	0.86747	0.459016	0.67234	0.64997	0.688436	0.688436
185	0.853659	0.712329	0.541176	0.86747	0.451613	0.668085	0.642197	0.685249	0.685249
190	0.853659	0.712329	0.538012	0.853659	0.451613	0.66383	0.637892	0.681854	0.681854
195	0.880952	0.712329	0.535714	0.853659	0.444444	0.668085	0.638861	0.68542	0.68542
200	0.880952	0.763158	0.536585	0.853659	0.4375	0.676596	0.643959	0.694371	0.694371
205	0.880952	0.763158	0.527607	0.853659	0.430769	0.67234	0.636545	0.691229	0.691229
210	0.86747	0.779221	0.542169	0.86747	0.393443	0.676596	0.647704	0.689954	0.689954
215	0.839506	0.72973	0.528736	0.839506	0.4	0.651064	0.625602	0.667496	0.667496
220	0.839506	0.746667	0.54023	0.839506	0.40678	0.659574	0.637673	0.674538	0.674538
225	0.906977	0.72973	0.552941	0.839506	0.40678	0.676596	0.655018	0.687187	0.687187
230	0.906977	0.72973	0.552941	0.839506	0.40678	0.676596	0.655018	0.687187	0.687187
235	0.906977	0.746667	0.547619	0.839506	0.4	0.676596	0.651392	0.688154	0.688154
240	0.906977	0.746667	0.547619	0.839506	0.4	0.676596	0.651392	0.688154	0.688154
245	0.906977	0.72973	0.552941	0.839506	0.40678	0.676596	0.655018	0.687187	0.687187
250	0.91954	0.763158	0.552147	0.839506	0.444444	0.689362	0.6603	0.703759	0.703759
255	0.91954	0.763158	0.569697	0.839506	0.459016	0.697872	0.675428	0.710184	0.710184
260	0.91954	0.763158	0.569697	0.839506	0.459016	0.697872	0.675428	0.710184	0.710184
265	0.91954	0.763158	0.569697	0.839506	0.459016	0.697872	0.675428	0.710184	0.710184
270	0.91954	0.763158	0.569697	0.839506	0.459016	0.697872	0.675428	0.710184	0.710184
275	0.91954	0.763158	0.569697	0.839506	0.459016	0.697872	0.675428	0.710184	0.710184
280	0.91954	0.763158	0.552147	0.839506	0.444444	0.689362	0.6603	0.703759	0.703759
285	0.91954	0.763158	0.569697	0.839506	0.459016	0.697872	0.675428	0.710184	0.710184
290	0.91954	0.763158	0.569697	0.839506	0.459016	0.697872	0.675428	0.710184	0.710184
295	0.91954	0.763158	0.560976	0.839506	0.451613	0.693617	0.667824	0.706959	0.706959
300	0.91954	0.763158	0.560976	0.839506	0.451613	0.693617	0.667824	0.706959	0.706959
305	0.91954	0.763158	0.552147	0.839506	0.444444	0.689362	0.6603	0.703759	0.703759
310	0.91954	0.763158	0.573171	0.839506	0.451613	0.697872	0.673581	0.709398	0.709398
315	0.91954	0.763158	0.564417	0.839506	0.47619	0.697872	0.671784	0.712562	0.712562
320	0.91954	0.712329	0.554217	0.86747	0.42623	0.685106	0.659977	0.695957	0.695957
325	0.931818	0.763158	0.580247	0.86747	0.459016	0.710638	0.688374	0.720342	0.720342
330	0.931818	0.763158	0.580247	0.86747	0.459016	0.710638	0.688374	0.720342	0.720342
335	0.931818	0.763158	0.571429	0.86747	0.451613	0.706383	0.680848	0.717097	0.717097
340	0.931818	0.763158	0.5625	0.86747	0.444444	0.702128	0.6734	0.713878	0.713878
345	0.931818	0.763158	0.580247	0.86747	0.459016	0.710638	0.688374	0.720342	0.720342
350	0.931818	0.763158	0.580247	0.86747	0.459016	0.710638	0.688374	0.720342	0.720342
355	0.931818	0.763158	0.569697	0.839506	0.433333	0.697872	0.675915	0.707503	0.707503
360	0.931818	0.763158	0.569697	0.839506	0.433333	0.697872	0.675915	0.707503	0.707503
365	0.931818	0.763158	0.569697	0.839506	0.433333	0.697872	0.675915	0.707503	0.707503
370	0.931818	0.763158	0.569697	0.839506	0.433333	0.697872	0.675915	0.707503	0.707503
375	0.931818	0.763158	0.569697	0.839506	0.433333	0.697872	0.675915	0.707503	0.707503
380	0.931818	0.763158	0.569697	0.839506	0.433333	0.697872	0.675915	0.707503	0.707503
385	0.931818	0.763158	0.569697	0.839506	0.433333	0.697872	0.675915	0.707503	0.707503
390	0.931818	0.763158	0.569697	0.839506	0.433333	0.697872	0.675915	0.707503	0.707503
395	0.931818	0.763158	0.569697	0.839506	0.433333	0.697872	0.675915	0.707503	0.707503
400	0.931818	0.763158	0.560976	0.839506	0.42623	0.693617	0.668284	0.704337	0.704337
405	0.94382	0.763158	0.576687	0.839506	0.459016	0.706383	0.684206	0.716438	0.716438
410	0.94382	0.763158	0.573171	0.839506	0.433333	0.702128	0.680312	0.710598	0.710598
415	0.94382	0.763158	0.564417	0.839506	0.42623	0.697872	0.672707	0.707426	0.707426
420	0.94382	0.763158	0.576687	0.839506	0.42623	0.702128	0.678457	0.70988	0.70988
425	0.86747	0.746667	0.534884	0.825	0.4	0.659574	0.634093	0.674804	0.674804
430	0.880952	0.746667	0.538012	0.825	0.4	0.66383	0.638417	0.678126	0.678126
435	0.880952	0.746667	0.538012	0.825	0.4	0.66383	0.638417	0.678126	0.678126
440	0.86747	0.746667	0.541176	0.853659	0.4	0.668085	0.642653	0.681794	0.681794
445	0.86747	0.746667	0.532544	0.853659	0.393443	0.66383	0.634924	0.678756	0.678756
450	0.86747	0.746667	0.532544	0.853659	0.393443	0.66383	0.634924	0.678756	0.678756
455	0.853659	0.763158	0.541176	0.853659	0.4	0.668085	0.64253	0.68233	0.68233
460	0.853659	0.763158	0.549708	0.853659	0.40678	0.67234	0.650345	0.685392	0.685392
465	0.853659	0.763158	0.549708	0.853659	0.40678	0.67234	0.650345	0.685392	0.685392
470	0.853659	0.763158	0.532544	0.853659	0.393443	0.66383	0.634803	0.679292	0.679292
475	0.853659	0.763158	0.549708	0.853659	0.40678	0.67234	0.650345	0.685392	0.685392
480	0.853659	0.763158	0.541176	0.853659	0.4	0.668085	0.64253	0.68233	0.68233
485	0.86747	0.763158	0.550898	0.853659	0.451613	0.680851	0.654697	0.697359	0.697359
490	0.86747	0.763158	0.559524	0.853659	0.459016	0.685106	0.662379	0.700565	0.700565
495	0.86747	0.746667	0.526946	0.839506	0.4375	0.66383	0.630997	0.683618	0.683618
500	0.86747	0.746667	0.544379	0.839506	0.451613	0.67234	0.646223	0.689927	0.689927
505	0.86747	0.746667	0.544379	0.839506	0.451613	0.67234	0.646223	0.689927	0.689927
510	0.86747	0.779221	0.544379	0.839506	0.4	0.67234	0.646749	0.686115	0.686115
515	0.86747	0.779221	0.547619	0.839506	0.42623	0.676596	0.65067	0.692009	0.692009
520	0.86747	0.779221	0.556213	0.839506	0.4	0.676596	0.652576	0.688482	0.688482
525	0.86747	0.779221	0.544379	0.839506	0.4	0.67234	0.646749	0.686115	0.686115
530	0.86747	0.779221	0.552941	0.839506	0.40678	0.676596	0.654534	0.689184	0.689184
535	0.86747	0.779221	0.535714	0.839506	0.393443	0.668085	0.639051	0.683071	0.683071
540	0.880952	0.763158	0.564417	0.880952	0.47619	0.697872	0.671625	0.713134	0.713134
545	0.894118	0.763158	0.567901	0.880952	0.47619	0.702128	0.675976	0.716464	0.716464
550	0.894118	0.763158	0.573171	0.880952	0.459016	0.702128	0.67959	0.714083	0.714083
555	0.894118	0.763158	0.567901	0.880952	0.47619	0.702128	0.675976	0.716464	0.716464
560	0.86747	0.794872	0.566265	0.853659	0.459016	0.693617	0.670747	0.708256	0.708256
565	0.853659	0.794872	0.550898	0.853659	0.42623	0.680851	0.654873	0.695863	0.695863
570	0.853659	0.794872	0.559524	0.853659	0.433333	0.685106	0.662576	0.699009	0.699009
575	0.853659	0.794872	0.550898	0.853659	0.42623	0.680851	0.654873	0.695863	0.695863
580	0.853659	0.794872	0.559524	0.853659	0.433333	0.685106	0.662576	0.699009	0.699009
585	0.853659	0.794872	0.550898	0.853659	0.42623	0.680851	0.654873	0.695863	0.695863
590	0.853659	0.794872	0.554217	0.853659	0.451613	0.685106	0.658812	0.701604	0.701604
595	0.853659	0.794872	0.554217	0.853659	0.451613	0.685106	0.658812	0.701604	0.701604
600	0.853659	0.794872	0.550898	0.853659	0.42623	0.680851	0.654873	0.695863	0.695863
605	0.853659	0.794872	0.559524	0.853659	0.433333	0.685106	0.662576	0.699009	0.699009
610	0.853659	0.794872	0.542169	0.853659	0.419355	0.676596	0.647254	0.692742	0.692742
615	0.853659	0.794872	0.562874	0.853659	0.459016	0.689362	0.666463	0.704816	0.704816
620	0.853659	0.794872	0.557576	0.853659	0.47619	0.689362	0.66277	0.707191	0.707191
625	0.86747	0.779221	0.566265	0.86747	0.459016	0.693617	0.670836	0.707888	0.707888
630	0.86747	0.779221	0.560976	0.86747	0.47619	0.693617	0.667169	0.710265	0.710265
635	0.86747	0.779221	0.569697	0.86747	0.483871	0.697872	0.674745	0.713546	0.713546
640	0.86747	0.779221	0.573171	0.86747	0.507937	0.702128	0.678672	0.719054	0.719054
645	0.86747	0.779221	0.573171	0.86747	0.507937	0.702128	0.678672	0.719054	0.719054
650	0.86747	0.779221	0.569697	0.86747	0.483871	0.697872	0.674745	0.713546	0.713546
655	0.86747	0.779221	0.569697	0.86747	0.483871	0.697872	0.674745	0.713546	0.713546
660	0.86747	0.779221	0.573171	0.86747	0.507937	0.702128	0.678672	0.719054	0.719054
665	0.86747	0.779221	0.569697	0.86747	0.483871	0.697872	0.674745	0.713546	0.713546
670	0.86747	0.779221	0.566265	0.86747	0.459016	0.693617	0.670836	0.707888	0.707888
675	0.839506	0.779221	0.552941	0.853659	0.433333	0.676596	0.654123	0.691732	0.691732
680	0.853659	0.779221	0.556213	0.853659	0.433333	0.680851	0.658385	0.695217	0.695217
685	0.839506	0.779221	0.552941	0.853659	0.433333	0.676596	0.654123	0.691732	0.691732
690	0.839506	0.779221	0.556213	0.853659	0.459016	0.680851	0.65801	0.697523	0.697523
695	0.839506	0.779221	0.556213	0.853659	0.459016	0.680851	0.65801	0.697523	0.697523
700	0.839506	0.779221	0.552941	0.853659	0.433333	0.676596	0.654123	0.691732	0.691732
705	0.839506	0.779221	0.556213	0.853659	0.459016	0.680851	0.65801	0.697523	0.697523
710	0.839506	0.779221	0.556213	0.853659	0.459016	0.680851	0.65801	0.697523	0.697523
715	0.853659	0.779221	0.562874	0.853659	0.483871	0.689362	0.666177	0.706657	0.706657
720	0.839506	0.779221	0.552941	0.853659	0.433333	0.676596	0.654123	0.691732	0.691732
725	0.839506	0.779221	0.552941	0.853659	0.433333	0.676596	0.654123	0.691732	0.691732
730	0.839506	0.779221	0.556213	0.853659	0.459016	0.680851	0.65801	0.697523	0.697523
735	0.839506	0.779221	0.556213	0.853659	0.459016	0.680851	0.65801	0.697523	0.697523
740	0.839506	0.779221	0.556213	0.853659	0.459016	0.680851	0.65801	0.697523	0.697523
745	0.839506	0.779221	0.556213	0.853659	0.459016	0.680851	0.65801	0.697523	0.697523
750	0.839506	0.779221	0.547619	0.853659	0.451613	0.676596	0.650302	0.694323	0.694323
755	0.839506	0.779221	0.556213	0.853659	0.459016	0.680851	0.65801	0.697523	0.697523
760	0.839506	0.779221	0.559524	0.853659	0.483871	0.685106	0.661914	0.703156	0.703156
765	0.853659	0.779221	0.552941	0.853659	0.40678	0.676596	0.654517	0.689252	0.689252
770	0.853659	0.779221	0.556213	0.853659	0.433333	0.680851	0.658385	0.695217	0.695217
775	0.853659	0.779221	0.556213	0.853659	0.4	0.676596	0.652558	0.68855	0.68855
780	0.853659	0.779221	0.547619	0.853659	0.42623	0.676596	0.650653	0.692077	0.692077
785	0.853659	0.779221	0.535714	0.853659	0.393443	0.668085	0.639034	0.683139	0.683139
790	0.853659	0.779221	0.556213	0.853659	0.433333	0.680851	0.658385	0.695217	0.695217
795	0.853659	0.779221	0.547619	0.853659	0.42623	0.676596	0.650653	0.692077	0.692077
800	0.853659	0.779221	0.552941	0.853659	0.40678	0.676596	0.654517	0.689252	0.689252
805	0.853659	0.779221	0.544379	0.853659	0.4	0.67234	0.646732	0.686183	0.686183
810	0.853659	0.779221	0.552941	0.853659	0.40678	0.676596	0.654517	0.689252	0.689252
815	0.853659	0.779221	0.552941	0.853659	0.40678	0.676596	0.654517	0.689252	0.689252
820	0.853659	0.779221	0.556213	0.853659	0.433333	0.680851	0.658385	0.695217	0.695217
825	0.853659	0.779221	0.552941	0.853659	0.40678	0.676596	0.654517	0.689252	0.689252
830	0.853659	0.779221	0.550898	0.853659	0.451613	0.680851	0.654591	0.69781	0.69781
835	0.853659	0.779221	0.552941	0.853659	0.40678	0.676596	0.654517	0.689252	0.689252
840	0.853659	0.779221	0.556213	0.853659	0.433333	0.680851	0.658385	0.695217	0.695217
845	0.853659	0.779221	0.547619	0.853659	0.42623	0.676596	0.650653	0.692077	0.692077
850	0.853659	0.779221	0.559524	0.853659	0.459016	0.685106	0.662272	0.701016	0.701016
855	0.853659	0.779221	0.544379	0.853659	0.4	0.67234	0.646732	0.686183	0.686183
860	0.853659	0.779221	0.556213	0.853659	0.433333	0.680851	0.658385	0.695217	0.695217
865	0.853659	0.779221	0.559524	0.853659	0.459016	0.685106	0.662272	0.701016	0.701016
870	0.853659	0.779221	0.559524	0.853659	0.459016	0.685106	0.662272	0.701016	0.701016
875	0.853659	0.779221	0.556213	0.853659	0.4	0.676596	0.652558	0.68855	0.68855
880	0.853659	0.779221	0.552941	0.853659	0.40678	0.676596	0.654517	0.689252	0.689252
885	0.853659	0.779221	0.562874	0.853659	0.483871	0.689362	0.666177	0.706657	0.706657
890	0.853659	0.779221	0.556213	0.853659	0.433333	0.680851	0.658385	0.695217	0.695217
895	0.853659	0.779221	0.559524	0.853659	0.459016	0.685106	0.662272	0.701016	0.701016
900	0.853659	0.779221	0.559524	0.853659	0.459016	0.685106	0.662272	0.701016	0.701016
905	0.853659	0.779221	0.552941	0.853659	0.40678	0.676596	0.654517	0.689252	0.689252
910	0.853659	0.779221	0.556213	0.853659	0.433333	0.680851	0.658385	0.695217	0.695217
915	0.853659	0.779221	0.556213	0.853659	0.433333	0.680851	0.658385	0.695217	0.695217
920	0.853659	0.779221	0.559524	0.853659	0.459016	0.685106	0.662272	0.701016	0.701016
925	0.853659	0.779221	0.547619	0.853659	0.42623	0.676596	0.650653	0.692077	0.692077
930	0.853659	0.779221	0.556213	0.853659	0.433333	0.680851	0.658385	0.695217	0.695217
935	0.853659	0.779221	0.556213	0.853659	0.433333	0.680851	0.658385	0.695217	0.695217
940	0.853659	0.779221	0.547619	0.853659	0.42623	0.676596	0.650653	0.692077	0.692077
945	0.853659	0.779221	0.559524	0.853659	0.42623	0.680851	0.656462	0.694458	0.694458
950	0.853659	0.779221	0.552941	0.853659	0.40678	0.676596	0.654517	0.689252	0.689252
955	0.853659	0.779221	0.556213	0.853659	0.433333	0.680851	0.658385	0.695217	0.695217
960	0.853659	0.779221	0.559524	0.853659	0.459016	0.685106	0.662272	0.701016	0.701016
965	0.853659	0.779221	0.550898	0.853659	0.419355	0.676596	0.648799	0.691358	0.691358
970	0.853659	0.779221	0.556213	0.853659	0.433333	0.680851	0.658385	0.695217	0.695217
975	0.86747	0.779221	0.556213	0.853659	0.40678	0.680851	0.658796	0.692668	0.692668
980	0.853659	0.779221	0.552941	0.853659	0.40678	0.676596	0.654517	0.689252	0.689252
985	0.853659	0.779221	0.556213	0.853659	0.433333	0.680851	0.658385	0.695217	0.695217
990	0.853659	0.779221	0.547619	0.853659	0.42623	0.676596	0.650653	0.692077	0.692077
995	0.853659	0.779221	0.552941	0.853659	0.40678	0.676596	0.654517	0.689252	0.689252
1000	0.86747	0.779221	0.556213	0.853659	0.40678	0.680851	0.658796	0.692668	0.692668
1005	0.853659	0.779221	0.552941	0.853659	0.40678	0.676596	0.654517	0.689252	0.689252
1010	0.853659	0.779221	0.559524	0.853659	0.459016	0.685106	0.662272	0.701016	0.701016
1015	0.853659	0.779221	0.556213	0.853659	0.433333	0.680851	0.658385	0.695217	0.695217
1020	0.853659	0.779221	0.550898	0.853659	0.419355	0.676596	0.648799	0.691358	0.691358
1025	0.853659	0.779221	0.547619	0.853659	0.393443	0.67234	0.644843	0.68552	0.68552
1030	0.853659	0.779221	0.556213	0.853659	0.433333	0.680851	0.658385	0.695217	0.695217
1035	0.853659	0.779221	0.547619	0.853659	0.42623	0.676596	0.650653	0.692077	0.692077
1040	0.853659	0.779221	0.556213	0.853659	0.433333	0.680851	0.658385	0.695217	0.695217
1045	0.853659	0.779221	0.552941	0.853659	0.40678	0.676596	0.654517	0.689252	0.689252
1050	0.853659	0.779221	0.550898	0.853659	0.451613	0.680851	0.654591	0.69781	0.69781
1055	0.853659	0.779221	0.547619	0.853659	0.42623	0.676596	0.650653	0.692077	0.692077
1060	0.853659	0.779221	0.533333	0.853659	0.4375	0.67234	0.639479	0.691474	0.691474
1065	0.853659	0.779221	0.556213	0.853659	0.433333	0.680851	0.658385	0.695217	0.695217
1070	0.853659	0.779221	0.547619	0.853659	0.42623	0.676596	0.650653	0.692077	0.692077
1075	0.853659	0.779221	0.542169	0.853659	0.444444	0.676596	0.646995	0.69463	0.69463
1080	0.853659	0.779221	0.547619	0.853659	0.42623	0.676596	0.650653	0.692077	0.692077
1085	0.853659	0.779221	0.566265	0.853659	0.47619	0.689362	0.664325	0.705799	0.705799
1090	0.86747	0.779221	0.562874	0.853659	0.459016	0.689362	0.666553	0.704448	0.704448
1095	0.853659	0.779221	0.554217	0.853659	0.444444	0.680851	0.652771	0.69704	0.69704
1100	0.853659	0.779221	0.556213	0.853659	0.433333	0.680851	0.658385	0.695217	0.695217
1105	0.853659	0.779221	0.552941	0.853659	0.40678	0.676596	0.654517	0.689252	0.689252
1110	0.853659	0.779221	0.550898	0.853659	0.451613	0.680851	0.654591	0.69781	0.69781
1115	0.853659	0.779221	0.559524	0.853659	0.459016	0.685106	0.662272	0.701016	0.701016
1120	0.853659	0.779221	0.559524	0.853659	0.459016	0.685106	0.662272	0.701016	0.701016
1125	0.853659	0.779221	0.556213	0.853659	0.433333	0.680851	0.658385	0.695217	0.695217
1130	0.853659	0.779221	0.550898	0.853659	0.451613	0.680851	0.654591	0.69781	0.69781
1135	0.853659	0.779221	0.547619	0.853659	0.42623	0.676596	0.650653	0.692077	0.692077
1140	0.853659	0.779221	0.547619	0.853659	0.42623	0.676596	0.650653	0.692077	0.692077
1145	0.853659	0.779221	0.559524	0.853659	0.459016	0.685106	0.662272	0.701016	0.701016
1150	0.853659	0.779221	0.556213	0.853659	0.433333	0.680851	0.658385	0.695217	0.695217
1155	0.853659	0.779221	0.547619	0.853659	0.42623	0.676596	0.650653	0.692077	0.692077
1160	0.853659	0.779221	0.559524	0.853659	0.459016	0.685106	0.662272	0.701016	0.701016
1165	0.853659	0.779221	0.559524	0.853659	0.459016	0.685106	0.662272	0.701016	0.701016
1170	0.853659	0.779221	0.556213	0.853659	0.433333	0.680851	0.658385	0.695217	0.695217
1175	0.853659	0.779221	0.550898	0.853659	0.451613	0.680851	0.654591	0.69781	0.69781
1180	0.853659	0.779221	0.545455	0.853659	0.4375	0.676596	0.64524	0.693898	0.693898
1185	0.853659	0.779221	0.559524	0.853659	0.459016	0.685106	0.662272	0.701016	0.701016
1190	0.853659	0.779221	0.545455	0.853659	0.46875	0.680851	0.651001	0.700148	0.700148
1195	0.853659	0.779221	0.559524	0.853659	0.459016	0.685106	0.662272	0.701016	0.701016
1200	0.853659	0.779221	0.559524	0.853659	0.459016	0.685106	0.662272	0.701016	0.701016
1205	0.853659	0.779221	0.544379	0.853659	0.4	0.67234	0.646732	0.686183	0.686183
1210	0.853659	0.779221	0.559524	0.853659	0.42623	0.680851	0.656462	0.694458	0.694458
1215	0.853659	0.779221	0.554217	0.853659	0.47619	0.685106	0.658548	0.703389	0.703389
1220	0.853659	0.779221	0.545455	0.853659	0.46875	0.680851	0.651001	0.700148	0.700148
1225	0.853659	0.779221	0.562874	0.853659	0.483871	0.689362	0.666177	0.706657	0.706657
1230	0.880952	0.810127	0.5625	0.86747	0.4375	0.697872	0.66686	0.71171	0.71171
1235	0.880952	0.810127	0.55	0.86747	0.4375	0.693617	0.66116	0.70921	0.70921
1240	0.880952	0.810127	0.535032	0.86747	0.447761	0.689362	0.650759	0.708268	0.708268
1245	0.880952	0.810127	0.567901	0.86747	0.451613	0.702128	0.676012	0.715613	0.715613
1250	0.880952	0.810127	0.55	0.86747	0.4375	0.693617	0.66116	0.70921	0.70921
1255	0.880952	0.810127	0.5625	0.86747	0.4375	0.697872	0.66686	0.71171	0.71171
1260	0.880952	0.810127	0.5625	0.86747	0.46875	0.702128	0.67256	0.71796	0.71796
1265	0.880952	0.810127	0.553459	0.86747	0.461538	0.697872	0.66522	0.714709	0.714709
1270	0.880952	0.810127	0.580247	0.86747	0.483871	0.710638	0.68747	0.724533	0.724533
1275	0.880952	0.810127	0.567901	0.86747	0.451613	0.702128	0.676012	0.715613	0.715613
1280	0.880952	0.810127	0.567901	0.86747	0.451613	0.702128	0.676012	0.715613	0.715613
1285	0.894118	0.839506	0.559006	0.839506	0.419355	0.697872	0.668862	0.710298	0.710298
1290	0.894118	0.839506	0.567901	0.839506	0.42623	0.702128	0.676349	0.713452	0.713452
1295	0.894118	0.839506	0.531646	0.839506	0.4	0.685106	0.646859	0.700955	0.700955
1300	0.880952	0.810127	0.576687	0.853659	0.483871	0.706383	0.683177	0.721059	0.721059
1305	0.880952	0.810127	0.55	0.853659	0.461538	0.693617	0.660851	0.711255	0.711255
1310	0.880952	0.810127	0.559006	0.853659	0.46875	0.697872	0.668216	0.714499	0.714499
1315	0.880952	0.810127	0.576687	0.853659	0.483871	0.706383	0.683177	0.721059	0.721059
1320	0.880952	0.810127	0.559006	0.853659	0.46875	0.697872	0.668216	0.714499	0.714499
1325	0.880952	0.810127	0.540881	0.853659	0.454545	0.689362	0.653561	0.708033	0.708033
1330	0.880952	0.810127	0.580247	0.853659	0.47619	0.706383	0.681383	0.720235	0.720235
1335	0.880952	0.810127	0.531646	0.853659	0.447761	0.685106	0.646343	0.704829	0.704829
1340	0.880952	0.810127	0.559006	0.853659	0.46875	0.697872	0.668216	0.714499	0.714499
1345	0.880952	0.810127	0.576687	0.853659	0.483871	0.706383	0.683177	0.721059	0.721059
1350	0.880952	0.810127	0.567901	0.853659	0.47619	0.702128	0.675657	0.717766	0.717766
1355	0.880952	0.810127	0.571429	0.853659	0.46875	0.702128	0.673927	0.716983	0.716983
1360	0.880952	0.810127	0.5625	0.853659	0.492308	0.702128	0.672245	0.719909	0.719909
1365	0.880952	0.810127	0.580247	0.853659	0.47619	0.706383	0.681383	0.720235	0.720235
1370	0.880952	0.810127	0.553459	0.853659	0.484848	0.697872	0.664927	0.716609	0.716609
1375	0.880952	0.810127	0.559006	0.853659	0.46875	0.697872	0.668216	0.714499	0.714499
1380	0.880952	0.810127	0.559006	0.853659	0.46875	0.697872	0.668216	0.714499	0.714499
1385	0.880952	0.810127	0.559006	0.853659	0.46875	0.697872	0.668216	0.714499	0.714499
1390	0.880952	0.810127	0.553459	0.853659	0.454545	0.693617	0.659244	0.710548	0.710548
1395	0.880952	0.810127	0.559006	0.853659	0.46875	0.697872	0.668216	0.714499	0.714499
1400	0.880952	0.810127	0.559006	0.853659	0.46875	0.697872	0.668216	0.714499	0.714499
1405	0.880952	0.810127	0.55	0.853659	0.461538	0.693617	0.660851	0.711255	0.711255
1410	0.880952	0.810127	0.55	0.853659	0.461538	0.693617	0.660851	0.711255	0.711255
1415	0.880952	0.810127	0.567901	0.853659	0.47619	0.702128	0.675657	0.717766	0.717766
1420	0.880952	0.810127	0.559006	0.853659	0.46875	0.697872	0.668216	0.714499	0.714499
1425	0.880952	0.810127	0.55	0.853659	0.461538	0.693617	0.660851	0.711255	0.711255
1430	0.880952	0.810127	0.567901	0.853659	0.47619	0.702128	0.675657	0.717766	0.717766
1435	0.880952	0.810127	0.5625	0.853659	0.461538	0.697872	0.666548	0.713755	0.713755
1440	0.880952	0.810127	0.576687	0.853659	0.483871	0.706383	0.683177	0.721059	0.721059
1445	0.880952	0.810127	0.559006	0.853659	0.46875	0.697872	0.668216	0.714499	0.714499
1450	0.880952	0.810127	0.571429	0.853659	0.46875	0.702128	0.673927	0.716983	0.716983
1455	0.880952	0.810127	0.547771	0.853659	0.441176	0.689362	0.650509	0.706737	0.706737
1460	0.880952	0.810127	0.547771	0.853659	0.470588	0.693617	0.656166	0.712619	0.712619
1465	0.880952	0.810127	0.576687	0.853659	0.483871	0.706383	0.683177	0.721059	0.721059
1470	0.880952	0.810127	0.571429	0.853659	0.5	0.706383	0.679638	0.723233	0.723233
1475	0.880952	0.810127	0.575	0.853659	0.492308	0.706383	0.677942	0.722409	0.722409
1480	0.880952	0.810127	0.544304	0.853659	0.447761	0.689362	0.652013	0.70736	0.70736
1485	0.880952	0.810127	0.559006	0.853659	0.46875	0.697872	0.668216	0.714499	0.714499
1490	0.880952	0.810127	0.55	0.853659	0.461538	0.693617	0.660851	0.711255	0.711255
1495	0.880952	0.810127	0.567901	0.853659	0.47619	0.702128	0.675657	0.717766	0.717766
1500	0.880952	0.810127	0.553459	0.853659	0.454545	0.693617	0.659244	0.710548	0.710548
1505	0.880952	0.810127	0.571429	0.853659	0.46875	0.702128	0.673927	0.716983	0.716983
1510	0.880952	0.810127	0.556962	0.853659	0.477612	0.697872	0.663352	0.715862	0.715862
1515	0.880952	0.810127	0.567901	0.853659	0.47619	0.702128	0.675657	0.717766	0.717766
1520	0.880952	0.810127	0.55	0.853659	0.461538	0.693617	0.660851	0.711255	0.711255
1525	0.880952	0.810127	0.5625	0.853659	0.492308	0.702128	0.672245	0.719909	0.719909
1530	0.880952	0.810127	0.567901	0.853659	0.47619	0.702128	0.675657	0.717766	0.717766
1535	0.880952	0.810127	0.559006	0.853659	0.46875	0.697872	0.668216	0.714499	0.714499
1540	0.880952	0.810127	0.556962	0.853659	0.507463	0.702128	0.669022	0.721832	0.721832
1545	0.880952	0.810127	0.5625	0.853659	0.461538	0.697872	0.666548	0.713755	0.713755
1550	0.880952	0.810127	0.566038	0.853659	0.484848	0.702128	0.67061	0.719125	0.719125
1555	0.880952	0.810127	0.559006	0.853659	0.46875	0.697872	0.668216	0.714499	0.714499
1560	0.880952	0.810127	0.544304	0.853659	0.477612	0.693617	0.657683	0.713331	0.713331
1565	0.880952	0.810127	0.571429	0.853659	0.46875	0.702128	0.673927	0.716983	0.716983
1570	0.880952	0.810127	0.580247	0.853659	0.47619	0.706383	0.681383	0.720235	0.720235
1575	0.880952	0.810127	0.578616	0.853659	0.484848	0.706383	0.676294	0.72164	0.72164
1580	0.880952	0.810127	0.571429	0.853659	0.46875	0.702128	0.673927	0.716983	0.716983
1585	0.906977	0.810127	0.567742	0.86747	0.477612	0.710638	0.676596	0.725985	0.725985
1590	0.906977	0.810127	0.573248	0.86747	0.492308	0.714894	0.685379	0.730026	0.730026
1595	0.906977	0.810127	0.567742	0.86747	0.477612	0.710638	0.676596	0.725985	0.725985
1600	0.906977	0.810127	0.578616	0.86747	0.47619	0.714894	0.688711	0.727876	0.727876
1605	0.906977	0.810127	0.564103	0.86747	0.454545	0.706383	0.672482	0.720644	0.720644
1610	0.906977	0.810127	0.564103	0.86747	0.484848	0.710638	0.678133	0.726705	0.726705
1615	0.906977	0.810127	0.56051	0.86747	0.461538	0.706383	0.674051	0.721324	0.721324
1620	0.906977	0.810127	0.56962	0.86747	0.46875	0.710638	0.681343	0.724589	0.724589
1625	0.906977	0.810127	0.573248	0.86747	0.461538	0.710638	0.679715	0.723872	0.723872
1630	0.906977	0.810127	0.578616	0.86747	0.47619	0.714894	0.688711	0.727876	0.727876
1635	0.906977	0.810127	0.582278	0.86747	0.5	0.719149	0.692699	0.73337	0.73337
1640	0.906977	0.810127	0.573248	0.86747	0.492308	0.714894	0.685379	0.730026	0.730026
1645	0.906977	0.810127	0.576923	0.86747	0.454545	0.710638	0.678133	0.723208	0.723208
1650	0.906977	0.810127	0.578616	0.86747	0.47619	0.714894	0.688711	0.727876	0.727876
1655	0.906977	0.810127	0.564103	0.86747	0.484848	0.710638	0.678133	0.726705	0.726705
1660	0.906977	0.810127	0.56051	0.86747	0.461538	0.706383	0.674051	0.721324	0.721324
1665	0.906977	0.810127	0.56051	0.86747	0.461538	0.706383	0.674051	0.721324	0.721324
1670	0.906977	0.810127	0.56051	0.86747	0.461538	0.706383	0.674051	0.721324	0.721324
1675	0.906977	0.810127	0.541935	0.86747	0.447761	0.697872	0.659681	0.714854	0.714854
1680	0.906977	0.810127	0.5875	0.86747	0.483871	0.719149	0.696155	0.731189	0.731189
1685	0.906977	0.810127	0.580645	0.86747	0.537313	0.723404	0.693511	0.740506	0.740506
1690	0.906977	0.810127	0.551282	0.86747	0.454545	0.702128	0.666831	0.71808	0.71808
1695	0.906977	0.810127	0.578616	0.86747	0.47619	0.714894	0.688711	0.727876	0.727876
1700	0.906977	0.810127	0.576923	0.86747	0.484848	0.714894	0.683784	0.729269	0.729269
1705	0.906977	0.810127	0.582278	0.86747	0.5	0.719149	0.692699	0.73337	0.73337
1710	0.906977	0.810127	0.541935	0.86747	0.447761	0.697872	0.659681	0.714854	0.714854
1715	0.906977	0.810127	0.576923	0.86747	0.484848	0.714894	0.683784	0.729269	0.729269
1720	0.906977	0.810127	0.583851	0.86747	0.459016	0.714894	0.692236	0.725488	0.725488
1725	0.906977	0.810127	0.538462	0.86747	0.424242	0.693617	0.655528	0.709455	0.709455
1730	0.906977	0.810127	0.56962	0.86747	0.4375	0.706383	0.675665	0.718339	0.718339
1735	0.853659	0.810127	0.560976	0.839506	0.46875	0.689362	0.660946	0.706603	0.706603
1740	0.853659	0.810127	0.536585	0.839506	0.4375	0.676596	0.643704	0.695475	0.695475
1745	0.853659	0.810127	0.534161	0.839506	0.447761	0.676596	0.63881	0.697043	0.697043
1750	0.853659	0.810127	0.534161	0.839506	0.477612	0.680851	0.644514	0.703013	0.703013
1755	0.853659	0.810127	0.552147	0.839506	0.430769	0.680851	0.647759	0.697242	0.697242
1760	0.853659	0.810127	0.54878	0.839506	0.4375	0.680851	0.649451	0.697914	0.697914
1765	0.853659	0.810127	0.552147	0.839506	0.492308	0.689362	0.659223	0.709549	0.709549
1770	0.853659	0.810127	0.545455	0.839506	0.444444	0.680851	0.651191	0.698638	0.698638
1775	0.853659	0.810127	0.569697	0.839506	0.507937	0.697872	0.674242	0.716185	0.716185
1780	0.853659	0.810127	0.5375	0.839506	0.470588	0.680851	0.642959	0.702276	0.702276
1785	0.853659	0.810127	0.552147	0.839506	0.461538	0.685106	0.653491	0.703395	0.703395
1790	0.853659	0.810127	0.545455	0.839506	0.444444	0.680851	0.651191	0.698638	0.698638
1795	0.853659	0.810127	0.539877	0.839506	0.461538	0.680851	0.647759	0.700941	0.700941
1800	0.853659	0.810127	0.557576	0.839506	0.47619	0.689362	0.662717	0.707412	0.707412
1805	0.853659	0.810127	0.562874	0.839506	0.459016	0.689362	0.66641	0.705036	0.705036
1810	0.853659	0.810127	0.534161	0.839506	0.447761	0.676596	0.63881	0.697043	0.697043
1815	0.853659	0.810127	0.554217	0.839506	0.451613	0.685106	0.658759	0.701824	0.701824
1820	0.853659	0.810127	0.527607	0.839506	0.430769	0.67234	0.636294	0.692334	0.692334
1825	0.853659	0.810127	0.54878	0.839506	0.46875	0.685106	0.655198	0.704164	0.704164
1830	0.853659	0.810127	0.539877	0.839506	0.461538	0.680851	0.647759	0.700941	0.700941
1835	0.853659	0.810127	0.539877	0.839506	0.461538	0.680851	0.647759	0.700941	0.700941
1840	0.853659	0.810127	0.530864	0.839506	0.454545	0.676596	0.640395	0.69774	0.69774
1845	0.853659	0.810127	0.55	0.839506	0.441176	0.680851	0.642959	0.698894	0.698894
1850	0.853659	0.810127	0.539877	0.839506	0.430769	0.676596	0.642026	0.694788	0.694788
1855	0.853659	0.810127	0.557576	0.839506	0.444444	0.685106	0.656954	0.701062	0.701062
1860	0.853659	0.810127	0.539877	0.839506	0.430769	0.676596	0.642026	0.694788	0.694788
1865	0.853659	0.810127	0.539877	0.839506	0.461538	0.680851	0.647759	0.700941	0.700941
1870	0.853659	0.810127	0.552147	0.839506	0.492308	0.689362	0.659223	0.709549	0.709549
1875	0.853659	0.810127	0.539877	0.839506	0.461538	0.680851	0.647759	0.700941	0.700941
1880	0.853659	0.810127	0.539877	0.839506	0.461538	0.680851	0.647759	0.700941	0.700941
1885	0.853659	0.810127	0.539877	0.839506	0.461538	0.680851	0.647759	0.700941	0.700941
1890	0.853659	0.810127	0.554217	0.839506	0.451613	0.685106	0.658759	0.701824	0.701824
1895	0.853659	0.810127	0.539877	0.853659	0.4375	0.680851	0.648048	0.698964	0.698964
1900	0.853659	0.810127	0.560976	0.853659	0.47619	0.693617	0.66701	0.710922	0.710922
1905	0.853659	0.810127	0.5375	0.853659	0.41791	0.676596	0.637501	0.694571	0.694571
1910	0.853659	0.810127	0.546584	0.853659	0.484848	0.689362	0.656177	0.709775	0.709775
1915	0.853659	0.810127	0.560976	0.853659	0.444444	0.689362	0.66126	0.704573	0.704573
1920	0.853659	0.810127	0.546584	0.853659	0.484848	0.689362	0.656177	0.709775	0.709775
1925	0.853659	0.810127	0.560976	0.853659	0.47619	0.693617	0.66701	0.710922	0.710922
1930	0.853659	0.810127	0.539877	0.853659	0.4375	0.680851	0.648048	0.698964	0.698964
1935	0.853659	0.810127	0.552147	0.853659	0.4375	0.685106	0.653783	0.701418	0.701418
1940	0.853659	0.810127	0.5375	0.853659	0.477612	0.685106	0.648885	0.706511	0.706511
1945	0.853659	0.810127	0.560976	0.853659	0.47619	0.693617	0.66701	0.710922	0.710922
1950	0.853659	0.810127	0.559006	0.853659	0.484848	0.693617	0.661883	0.71226	0.71226
1955	0.853659	0.810127	0.555556	0.853659	0.461538	0.689362	0.657824	0.706908	0.706908
1960	0.853659	0.810127	0.54878	0.853659	0.444444	0.685106	0.65551	0.702134	0.702134
1965	0.853659	0.810127	0.525	0.853659	0.447761	0.676596	0.637501	0.698041	0.698041
1970	0.853659	0.810127	0.531646	0.853659	0.463768	0.680851	0.64018	0.702571	0.702571
1975	0.853659	0.810127	0.552147	0.853659	0.46875	0.689362	0.659518	0.707668	0.707668
1980	0.853659	0.810127	0.54321	0.853659	0.461538	0.685106	0.652104	0.704438	0.704438
1985	0.853659	0.810127	0.525	0.853659	0.447761	0.676596	0.637501	0.698041	0.698041
1990	0.853659	0.810127	0.530864	0.853659	0.430769	0.676596	0.640663	0.695815	0.695815
1995	0.853659	0.810127	0.539877	0.853659	0.4375	0.680851	0.648048	0.698964	0.698964
2000	0.853659	0.810127	0.576687	0.853659	0.46875	0.697872	0.670988	0.712576	0.712576

## Sheet: SGD
Number of features	Pre-vaccination	ChAdOx1-Onset	MenACWY-Onset	ChAdOx1-7D	MenACWY-7D	ACC	MCC	Macro F1	Weighted F1
5	0.289157	0.135593	0.254902	0.090909	0.305556	0.233333	0.034198	0.215223	0.222753
10	0.225352	0.117647	0.365217	0.352941	0.305556	0.288889	0.098145	0.273343	0.28166
15	0.426966	0.052632	0.444444	0.37037	0.35	0.366667	0.210057	0.328883	0.335938
20	0.373333	0.271186	0.345679	0.290323	0.457831	0.355556	0.196634	0.347671	0.352797
25	0.477612	0.113208	0.168675	0.360656	0.375	0.305556	0.128002	0.29903	0.287272
30	0.488889	0.095238	0.413793	0.369231	0.447368	0.394444	0.252871	0.362904	0.367711
35	0.415584	0.185185	0.461538	0.349206	0.373333	0.372222	0.215938	0.35697	0.364657
40	0.411765	0.12766	0.478261	0.349206	0.355556	0.366667	0.203479	0.344489	0.353812
45	0.566667	0.222222	0.466667	0.271186	0.409091	0.394444	0.236672	0.387167	0.392268
50	0.52459	0.222222	0.515464	0.433735	0.338462	0.422222	0.281315	0.406895	0.409235
55	0.507937	0.275	0.518519	0.349206	0.438356	0.416667	0.27458	0.417804	0.425691
60	0.566667	0.436782	0.435897	0.360656	0.432432	0.444444	0.31173	0.446487	0.443798
65	0.47619	0.233333	0.482759	0.463415	0.5	0.438889	0.30476	0.431139	0.436676
70	0.542373	0.278481	0.422222	0.4	0.447761	0.411111	0.26484	0.418167	0.417341
75	0.528302	0.25	0.431818	0.297297	0.356164	0.366667	0.207939	0.372716	0.374377
80	0.444444	0.188679	0.368421	0.306122	0.379747	0.338889	0.184875	0.337483	0.339913
85	0.472727	0.28169	0.409091	0.264151	0.387097	0.366667	0.200725	0.362951	0.36682
90	0.523077	0.289855	0.511628	0.272727	0.405405	0.405556	0.257534	0.400539	0.408802
95	0.529412	0.28169	0.382022	0.262295	0.338028	0.361111	0.201244	0.35869	0.357399
100	0.483871	0.257143	0.463415	0.363636	0.434783	0.4	0.255972	0.400569	0.405742
105	0.507463	0.318841	0.45	0.242424	0.512821	0.411111	0.266819	0.40631	0.414925
110	0.459459	0.231884	0.325581	0.186047	0.454545	0.35	0.184712	0.331503	0.336092
115	0.448276	0.337662	0.487179	0.285714	0.43956	0.405556	0.256422	0.399678	0.409076
120	0.4	0.171429	0.340909	0.372093	0.25	0.311111	0.147445	0.306886	0.303848
125	0.441176	0.175439	0.425	0.348837	0.405797	0.366667	0.218863	0.35925	0.364785
130	0.47619	0.225806	0.483516	0.416667	0.388889	0.405556	0.256622	0.398214	0.402394
135	0.5	0.233766	0.375	0.276923	0.30303	0.338889	0.181284	0.337744	0.336507
140	0.580645	0.285714	0.555556	0.354839	0.506024	0.466667	0.329227	0.456556	0.465392
145	0.363636	0.219178	0.534884	0.363636	0.405797	0.383333	0.232209	0.377426	0.39147
150	0.529412	0.136364	0.517647	0.382353	0.484211	0.438889	0.299671	0.409997	0.419475
155	0.566667	0.32	0.382353	0.272727	0.527473	0.416667	0.277714	0.413844	0.415401
160	0.588235	0.225806	0.435897	0.305556	0.45	0.405556	0.261735	0.401099	0.403413
165	0.47619	0.352941	0.475	0.338028	0.42623	0.411111	0.274912	0.413678	0.418877
170	0.59375	0.351351	0.388889	0.27027	0.368421	0.388889	0.245271	0.394536	0.390581
175	0.6	0.253968	0.409639	0.333333	0.4	0.411111	0.267262	0.399388	0.396855
180	0.392857	0.246154	0.455696	0.292135	0.478873	0.372222	0.224548	0.373143	0.385175
185	0.586667	0.215385	0.405063	0.363636	0.34375	0.388889	0.248272	0.3829	0.378677
190	0.537313	0.172414	0.481928	0.319149	0.275862	0.366667	0.224327	0.357333	0.36004
195	0.447761	0.282051	0.347826	0.314286	0.421053	0.361111	0.212234	0.362595	0.362957
200	0.611111	0.181818	0.405405	0.410959	0.506667	0.427778	0.294546	0.423192	0.421547
205	0.509091	0.137931	0.376471	0.472727	0.46729	0.4	0.243882	0.392702	0.390834
210	0.57971	0.35	0.410256	0.271186	0.351351	0.394444	0.248696	0.392501	0.389915
215	0.363636	0.238806	0.376471	0.222222	0.285714	0.3	0.127753	0.29737	0.302784
220	0.45283	0.277778	0.431818	0.311688	0.371429	0.366667	0.209592	0.369109	0.373186
225	0.533333	0.262295	0.425	0.337079	0.514286	0.411111	0.274419	0.414399	0.418308
230	0.5625	0.289855	0.489362	0.285714	0.371429	0.405556	0.254726	0.399772	0.403765
235	0.338983	0.195122	0.426667	0.282051	0.272727	0.3	0.1352	0.30311	0.310923
240	0.380952	0.347826	0.487805	0.395349	0.413793	0.405556	0.273099	0.405145	0.412659
245	0.44898	0.219178	0.348837	0.333333	0.469388	0.366667	0.20067	0.363943	0.366075
250	0.458333	0.333333	0.517647	0.347826	0.511628	0.438889	0.296088	0.433754	0.444626
255	0.478261	0.12	0.533333	0.314607	0.517647	0.411111	0.265653	0.39277	0.408655
260	0.47619	0.193548	0.373626	0.210526	0.436782	0.35	0.180617	0.338135	0.344338
265	0.5	0.111111	0.472727	0.338028	0.410959	0.383333	0.220395	0.366565	0.374306
270	0.5	0.228571	0.485437	0.4	0.405405	0.405556	0.248851	0.403883	0.408222
275	0.610169	0.307692	0.454545	0.3125	0.404762	0.416667	0.266719	0.417934	0.417681
280	0.527778	0.28125	0.455696	0.26087	0.421053	0.394444	0.248583	0.389329	0.394965
285	0.481481	0.28169	0.43956	0.333333	0.433333	0.388889	0.242308	0.39388	0.398249
290	0.536585	0.24	0.451613	0.282051	0.438356	0.377778	0.220487	0.389721	0.395227
295	0.521739	0.266667	0.54717	0.368421	0.416667	0.433333	0.286434	0.424133	0.43213
300	0.458333	0.169492	0.373626	0.276596	0.382353	0.327778	0.163754	0.33208	0.335665
305	0.523077	0.30303	0.289474	0.237288	0.446809	0.366667	0.208617	0.359936	0.356735
310	0.538462	0.212121	0.488372	0.329412	0.422535	0.394444	0.247418	0.39818	0.404306
315	0.538462	0.3125	0.444444	0.424242	0.356164	0.411111	0.281983	0.415163	0.411927
320	0.526316	0.236842	0.475	0.333333	0.453333	0.4	0.253665	0.404965	0.411059
325	0.5	0.170213	0.438596	0.230769	0.482759	0.394444	0.22983	0.364467	0.374707
330	0.519481	0.272727	0.5	0.233333	0.405797	0.4	0.253459	0.386268	0.39557
335	0.464286	0.238806	0.350515	0.172414	0.487805	0.35	0.178177	0.342765	0.349953
340	0.657534	0.235294	0.438095	0.3	0.422535	0.427778	0.281692	0.410692	0.409709
345	0.612245	0.236842	0.444444	0.282051	0.37931	0.377778	0.224038	0.390979	0.391517
350	0.444444	0.12766	0.521739	0.357895	0.469136	0.405556	0.261653	0.384175	0.397749
355	0.557377	0.25	0.423529	0.368421	0.432432	0.405556	0.259301	0.406352	0.406123
360	0.428571	0.044444	0.5	0.292135	0.463415	0.372222	0.218572	0.345713	0.361996
365	0.40678	0	0.489362	0.266667	0.371429	0.333333	0.169702	0.306847	0.322362
370	0.491228	0.122449	0.526316	0.280702	0.481928	0.416667	0.258947	0.380524	0.395574
375	0.482759	0.222222	0.536082	0.405063	0.444444	0.427778	0.286817	0.418114	0.427241
380	0.48	0.25	0.43038	0.361702	0.438356	0.388889	0.246679	0.392088	0.395675
385	0.62069	0.347826	0.444444	0.262295	0.410959	0.416667	0.26476	0.417243	0.417141
390	0.509804	0.20339	0.455446	0.293333	0.432432	0.383333	0.223354	0.378881	0.385732
395	0.372093	0.188679	0.438596	0.289855	0.444444	0.366667	0.194777	0.346734	0.358606
400	0.421053	0.130435	0.5	0.253521	0.422222	0.372222	0.208417	0.345446	0.360731
405	0.545455	0.192308	0.531915	0.360656	0.428571	0.427778	0.276696	0.411781	0.419752
410	0.515152	0.170213	0.55814	0.258065	0.525253	0.438889	0.296994	0.405364	0.42259
415	0.363636	0.285714	0.45	0.2	0.54902	0.394444	0.240272	0.369674	0.386855
420	0.391304	0.229508	0.463415	0.313253	0.5	0.388889	0.237232	0.379496	0.39222
425	0.472727	0.315789	0.568627	0.315789	0.457143	0.438889	0.29581	0.426015	0.43929
430	0.493151	0.045455	0.495575	0.298507	0.380952	0.383333	0.227636	0.342728	0.353709
435	0.654545	0.327869	0.463415	0.214286	0.528302	0.45	0.309468	0.437683	0.442616
440	0.560976	0.222222	0.512195	0.305085	0.405405	0.416667	0.277453	0.401177	0.40805
445	0.575342	0.289474	0.372093	0.145455	0.428571	0.372222	0.218017	0.362187	0.364783
450	0.35	0.225806	0.490196	0.356436	0.363636	0.372222	0.225243	0.357215	0.368017
455	0.434783	0.153846	0.454545	0.263158	0.48	0.372222	0.217802	0.357266	0.370133
460	0.615385	0.133333	0.452381	0.338028	0.425	0.4	0.250836	0.392825	0.394855
465	0.588235	0.136364	0.390805	0.38961	0.452381	0.411111	0.266776	0.391479	0.389792
470	0.555556	0.257143	0.531646	0.190476	0.531915	0.422222	0.276251	0.413347	0.428372
475	0.419355	0.268657	0.315789	0.20339	0.467532	0.338889	0.167296	0.334945	0.339664
480	0.45614	0.232558	0.455696	0.264706	0.485714	0.372222	0.221425	0.378963	0.389865
485	0.576271	0.210526	0.511111	0.317073	0.388889	0.405556	0.259389	0.400774	0.406323
490	0.444444	0.305556	0.442308	0.3	0.428571	0.388889	0.228494	0.384176	0.390734
495	0.458333	0.298507	0.489362	0.368421	0.453333	0.416667	0.267965	0.413591	0.42101
500	0.585366	0.140351	0.515464	0.290323	0.290323	0.394444	0.247604	0.364365	0.369149
505	0.517241	0.268293	0.453608	0.327869	0.322581	0.377778	0.221501	0.377918	0.379084
510	0.584615	0.169492	0.475248	0.150943	0.439024	0.388889	0.227106	0.363864	0.374511
515	0.619718	0.08	0.43038	0.310345	0.411765	0.394444	0.243847	0.370442	0.372402
520	0.526316	0.148148	0.395062	0.358974	0.355556	0.361111	0.201911	0.356811	0.355928
525	0.538462	0.126984	0.470588	0.329114	0.375	0.372222	0.21325	0.36803	0.373177
530	0.518519	0.169492	0.524272	0.269231	0.369231	0.4	0.250234	0.370149	0.38048
535	0.56	0.322581	0.545455	0.25	0.597701	0.483333	0.353563	0.455147	0.469596
540	0.539683	0.296296	0.405797	0.32	0.472222	0.4	0.263345	0.4068	0.408123
545	0.566038	0.365591	0.534884	0.245614	0.422535	0.427778	0.288116	0.426932	0.435064
550	0.553846	0.30137	0.517647	0.323529	0.463768	0.433333	0.295156	0.432032	0.439203
555	0.423077	0.212766	0.5	0.190476	0.156863	0.311111	0.140899	0.296636	0.305201
560	0.509091	0.081633	0.525253	0.313253	0.378378	0.383333	0.227585	0.361521	0.37253
565	0.492754	0.215385	0.523364	0.237288	0.366667	0.388889	0.233568	0.367092	0.378598
570	0.297872	0.228571	0.412371	0.243243	0.388889	0.322222	0.147327	0.314189	0.326691
575	0.478873	0.277778	0.3125	0.258065	0.461538	0.366667	0.218358	0.357751	0.357814
580	0.537313	0.271186	0.510204	0.213333	0.360656	0.388889	0.238474	0.378539	0.38721
585	0.507463	0.185185	0.457143	0.228571	0.464646	0.383333	0.235356	0.368602	0.379005
590	0.522727	0.188679	0.368421	0.181818	0.409091	0.361111	0.209395	0.334147	0.338492
595	0.415584	0.305085	0.457143	0.337349	0.366197	0.377778	0.239444	0.376272	0.381889
600	0.47619	0.25	0.433735	0.305085	0.342857	0.372222	0.222673	0.361573	0.364749
605	0.519481	0.246154	0.428571	0.366667	0.432432	0.405556	0.260731	0.398661	0.400337
610	0.41791	0.2	0.526316	0.271186	0.424242	0.4	0.244619	0.367931	0.383254
615	0.423077	0.34375	0.556962	0.297297	0.483516	0.427778	0.285393	0.420921	0.436296
620	0.627451	0.206897	0.581395	0.338028	0.446809	0.444444	0.302246	0.440116	0.44894
625	0.545455	0.241379	0.473684	0.333333	0.382979	0.4	0.252095	0.395366	0.398605
630	0.519481	0.322581	0.580645	0.216216	0.222222	0.394444	0.253047	0.372229	0.3811
635	0.438356	0.230769	0.453608	0.294118	0.4	0.377778	0.221897	0.36337	0.371505
640	0.5625	0.222222	0.470588	0.285714	0.28125	0.366667	0.216429	0.364455	0.365923
645	0.384615	0.254545	0.484211	0.35	0.333333	0.372222	0.211979	0.361341	0.369324
650	0.447368	0.153846	0.527273	0.266667	0.354839	0.383333	0.227471	0.349999	0.363227
655	0.533333	0.125	0.520833	0.230769	0.47191	0.416667	0.266701	0.376369	0.39079
660	0.6	0.196078	0.439024	0.333333	0.356164	0.394444	0.25222	0.38492	0.38393
665	0.52	0.214286	0.461538	0.285714	0.363636	0.366667	0.202217	0.369035	0.374024
670	0.611111	0.237288	0.423529	0.4	0.289855	0.4	0.25617	0.392357	0.385237
675	0.4	0.226415	0.490909	0.365854	0.333333	0.383333	0.228465	0.363302	0.371037
680	0.465116	0.262295	0.461538	0.231884	0.342857	0.361111	0.189542	0.352738	0.360278
685	0.171429	0.1875	0.528302	0.333333	0.264151	0.338889	0.180923	0.296943	0.315663
690	0.509804	0.081633	0.482759	0.366667	0.404762	0.394444	0.229207	0.369125	0.376462
695	0.285714	0.172414	0.518519	0.333333	0.413043	0.377778	0.207004	0.344605	0.36267
700	0.545455	0.225806	0.527273	0.212121	0.38806	0.394444	0.235575	0.379743	0.390698
705	0.367347	0.16	0.514851	0.238095	0.421053	0.361111	0.197363	0.340269	0.358539
710	0.468085	0.333333	0.405063	0.25	0.341463	0.35	0.189931	0.359589	0.361736
715	0.425532	0.237288	0.460177	0.390244	0.305085	0.377778	0.219859	0.363665	0.36675
720	0.408163	0.315789	0.454545	0.361702	0.472222	0.405556	0.264118	0.402485	0.410187
725	0.444444	0.117647	0.522523	0.26506	0.327869	0.361111	0.199308	0.335509	0.348468
730	0.5	0.290323	0.47191	0.278481	0.485714	0.405556	0.25944	0.405286	0.414051
735	0.44	0.275	0.436782	0.227848	0.34375	0.338889	0.177885	0.344676	0.351627
740	0.517241	0.253968	0.439024	0.253968	0.382979	0.372222	0.211692	0.369436	0.37409
745	0.428571	0.25	0.455696	0.330097	0.28125	0.344444	0.196429	0.349123	0.352947
750	0.325581	0.324324	0.55	0.301075	0.428571	0.388889	0.246993	0.38591	0.403324
755	0.409091	0.226415	0.518519	0.306122	0.452381	0.388889	0.245129	0.382506	0.396872
760	0.318182	0.181818	0.54	0.361446	0.358974	0.377778	0.21761	0.352084	0.367603
765	0.521739	0.169492	0.436782	0.336634	0.38806	0.366667	0.219113	0.370541	0.373677
770	0.48	0.296296	0.505263	0.266667	0.395349	0.394444	0.23709	0.388715	0.39808
775	0.547945	0.156863	0.422222	0.293333	0.394366	0.377778	0.226036	0.362946	0.366002
780	0.531646	0.212121	0.416667	0.305882	0.275862	0.355556	0.216003	0.348436	0.347155
785	0.547945	0.235294	0.537634	0.294118	0.426667	0.427778	0.285461	0.408332	0.418004
790	0.586207	0.12766	0.522727	0.34	0.41791	0.411111	0.27829	0.398901	0.406196
795	0.521739	0.245614	0.511628	0.285714	0.394366	0.4	0.254905	0.391812	0.400126
800	0.4	0.246575	0.410256	0.297297	0.426667	0.355556	0.199355	0.356159	0.363507
805	0.491228	0.295082	0.418605	0.275	0.447368	0.383333	0.230797	0.385457	0.390277
810	0.533333	0.222222	0.385542	0.170213	0.426966	0.355556	0.191147	0.347655	0.352958
815	0.470588	0.148148	0.466667	0.252874	0.384615	0.35	0.187872	0.344578	0.354582
820	0.5625	0.215385	0.45977	0.309524	0.266667	0.366667	0.217065	0.362769	0.362491
825	0.489796	0.107143	0.452174	0.25641	0.290323	0.333333	0.159334	0.319169	0.325486
830	0.481481	0.226415	0.505747	0.314607	0.337662	0.377778	0.226115	0.373183	0.380484
835	0.566667	0.246575	0.527473	0.26087	0.511111	0.438889	0.292356	0.422539	0.434129
840	0.444444	0	0.566038	0.372093	0.277778	0.377778	0.220769	0.332071	0.344691
845	0.382979	0.046512	0.495238	0.367816	0.410256	0.377778	0.218953	0.34056	0.354291
850	0.413793	0.088889	0.554622	0.278481	0.271186	0.366667	0.205585	0.321394	0.335965
855	0.477612	0.150943	0.531915	0.2	0.395349	0.377778	0.216198	0.351164	0.366895
860	0.478873	0.290909	0.454545	0.323529	0.384615	0.394444	0.243562	0.386495	0.3907
865	0.48	0.276923	0.422535	0.262295	0.454545	0.388889	0.243194	0.37926	0.385682
870	0.433333	0.204082	0.560976	0.210526	0.451613	0.388889	0.23678	0.372106	0.391662
875	0.494118	0.28	0.426667	0.237288	0.461538	0.4	0.258851	0.379922	0.387025
880	0.545455	0.314286	0.444444	0.28125	0.411765	0.405556	0.264844	0.39944	0.402213
885	0.463768	0.214286	0.479167	0.233333	0.303797	0.355556	0.189041	0.33887	0.347207
890	0.333333	0.272727	0.475	0.235294	0.451613	0.366667	0.206176	0.353594	0.369815
895	0.419355	0.237288	0.477273	0.197183	0.375	0.35	0.185449	0.34122	0.353967
900	0.414634	0.114286	0.380952	0.181818	0.35	0.305556	0.133194	0.288338	0.297251
905	0.472222	0.194444	0.409639	0.20339	0.27027	0.316667	0.148046	0.309993	0.314149
910	0.297872	0.194444	0.455446	0.27027	0.333333	0.322222	0.147692	0.310273	0.323532
915	0.54902	0.169492	0.58	0.355556	0.366667	0.416667	0.276611	0.404147	0.413749
920	0.45283	0.150943	0.516854	0.325581	0.43038	0.388889	0.237684	0.375318	0.38788
925	0.333333	0.135593	0.390244	0.285714	0.426966	0.327778	0.157852	0.31437	0.325332
930	0.405405	0.088889	0.43038	0.240964	0.405063	0.333333	0.175671	0.31414	0.326414
935	0.461538	0.266667	0.451613	0.290323	0.41791	0.388889	0.238591	0.37761	0.384747
940	0.493151	0.289855	0.449438	0.30303	0.349206	0.383333	0.2339	0.376936	0.379992
945	0.360656	0.113208	0.455696	0.242424	0.352941	0.311111	0.152053	0.304985	0.318644
950	0.382979	0.225806	0.469388	0.337349	0.428571	0.377778	0.220493	0.368819	0.379506
955	0.418605	0.277778	0.489796	0.325	0.328358	0.372222	0.213681	0.367907	0.375218
960	0.431373	0.35443	0.43038	0.25641	0.410959	0.372222	0.220938	0.37671	0.383197
965	0.586207	0.225352	0.494845	0.289855	0.430769	0.405556	0.255519	0.405406	0.411397
970	0.553846	0.150943	0.511111	0.27027	0.333333	0.377778	0.221668	0.363901	0.371331
975	0.533333	0.2	0.363636	0.25	0.511628	0.377778	0.216789	0.37172	0.375746
980	0.517241	0.16129	0.422222	0.245614	0.473118	0.377778	0.214378	0.363897	0.371852
985	0.550725	0.153846	0.478261	0.338462	0.487805	0.422222	0.27534	0.40182	0.409334
990	0.537313	0.225	0.421053	0.280702	0.425	0.377778	0.226547	0.377814	0.381348
995	0.566667	0.20339	0.473118	0.327273	0.430108	0.411111	0.255664	0.400111	0.404635
1000	0.435897	0.156863	0.577778	0.227848	0.354839	0.372222	0.224757	0.350645	0.368649
1005	0.512195	0.214286	0.555556	0.257143	0.419355	0.411111	0.273041	0.391707	0.405245
1010	0.358209	0.309859	0.512195	0.24	0.338462	0.355556	0.201885	0.351745	0.365353
1015	0.575342	0.148148	0.455696	0.3125	0.488889	0.416667	0.273779	0.396115	0.402283
1020	0.520548	0.172414	0.4	0.285714	0.333333	0.35	0.198996	0.342402	0.343465
1025	0.535211	0.175439	0.487805	0.293333	0.506667	0.411111	0.269646	0.399691	0.41006
1030	0.571429	0.105263	0.425	0.246575	0.525	0.388889	0.240597	0.374653	0.383013
1035	0.45614	0.225806	0.419753	0.315789	0.47619	0.383333	0.230257	0.378736	0.385587
1040	0.466667	0.215385	0.479167	0.268657	0.444444	0.383333	0.225099	0.374864	0.385799
1045	0.490566	0.135593	0.474227	0.253968	0.431818	0.372222	0.205334	0.357234	0.368407
1050	0.459016	0.208955	0.479167	0.229508	0.453333	0.377778	0.216535	0.365996	0.378887
1055	0.566038	0.342105	0.473684	0.275	0.426667	0.405556	0.264594	0.416699	0.420617
1060	0.425532	0.25	0.482759	0.289157	0.35443	0.361111	0.201295	0.360376	0.369369
1065	0.324324	0.115385	0.42735	0.227848	0.4	0.322222	0.139449	0.298981	0.314078
1070	0.425532	0.149254	0.461538	0.207792	0.430769	0.338889	0.168632	0.334977	0.349186
1075	0.333333	0.076923	0.466019	0.227273	0.434783	0.327778	0.1567	0.307666	0.326402
1080	0.489796	0.190476	0.428571	0.31746	0.49505	0.394444	0.237431	0.384271	0.391408
1085	0.6	0.142857	0.422222	0.277778	0.5	0.394444	0.237357	0.388571	0.393289
1090	0.5	0.266667	0.5	0.193548	0.436782	0.383333	0.225516	0.379399	0.391747
1095	0.461538	0.27027	0.481928	0.25	0.30303	0.355556	0.200163	0.353353	0.360435
1100	0.444444	0.32	0.410959	0.171429	0.379747	0.344444	0.186936	0.345316	0.352647
1105	0.571429	0.314286	0.45977	0.181818	0.432432	0.394444	0.242779	0.391947	0.398535
1110	0.507937	0.289855	0.375	0.181818	0.390244	0.35	0.18828	0.348971	0.352083
1115	0.55	0.133333	0.488889	0.081633	0.37037	0.361111	0.200203	0.324845	0.338677
1120	0.553846	0.307692	0.459459	0.24	0.411765	0.388889	0.247485	0.394553	0.399402
1125	0.606061	0.285714	0.444444	0.149254	0.405797	0.377778	0.227685	0.378254	0.383381
1130	0.54902	0.181818	0.504505	0.276923	0.384615	0.394444	0.231725	0.379376	0.387279
1135	0.59375	0.117647	0.58	0.4	0.342857	0.433333	0.291071	0.406851	0.413435
1140	0.644068	0.236842	0.505263	0.271186	0.338028	0.4	0.246266	0.399078	0.40131
1145	0.576271	0.35	0.5	0.295082	0.352941	0.416667	0.270291	0.414859	0.417138
1150	0.477612	0.156863	0.574257	0.333333	0.493827	0.438889	0.292609	0.407179	0.42369
1155	0.526316	0.148148	0.488889	0.271186	0.395062	0.388889	0.235161	0.36592	0.374794
1160	0.481481	0.163265	0.556701	0.328767	0.413793	0.411111	0.257874	0.388802	0.401912
1165	0.481481	0.156863	0.545455	0.324324	0.390244	0.4	0.243903	0.379673	0.391697
1170	0.413793	0.205882	0.408602	0.380952	0.210526	0.333333	0.172154	0.323951	0.322548
1175	0.509091	0.188679	0.479167	0.275	0.421053	0.383333	0.226749	0.374598	0.383467
1180	0.474576	0.212766	0.55102	0.352941	0.386364	0.416667	0.264322	0.395533	0.406173
1185	0.486486	0.222222	0.512821	0.315789	0.564103	0.433333	0.300502	0.420284	0.434144
1190	0.535714	0.202899	0.45098	0.204082	0.452381	0.383333	0.217682	0.369211	0.37832
1195	0.588235	0.163934	0.403509	0.259259	0.45	0.377778	0.207515	0.372988	0.375896
1200	0.519481	0.113208	0.430108	0.175439	0.4	0.355556	0.192006	0.327647	0.337106
1205	0.4	0.30137	0.457143	0.243243	0.382353	0.361111	0.195074	0.356822	0.366693
1210	0.45614	0.285714	0.415842	0.206897	0.432432	0.366667	0.200088	0.359405	0.367432
1215	0.490566	0.413793	0.578313	0.303797	0.528736	0.466667	0.334905	0.463041	0.476969
1220	0.547945	0.246154	0.38961	0.25	0.328767	0.355556	0.202442	0.352495	0.351692
1225	0.509091	0.130435	0.457831	0.373333	0.455446	0.405556	0.256644	0.385227	0.391441
1230	0.465116	0.129032	0.531915	0.268293	0.405063	0.366667	0.204808	0.359884	0.37446
1235	0.485714	0.178571	0.54902	0.225806	0.4	0.394444	0.239238	0.367822	0.383093
1240	0.47619	0.196721	0.543689	0.285714	0.4	0.4	0.244316	0.380463	0.393479
1245	0.488889	0.305882	0.560748	0.338462	0.310345	0.411111	0.262985	0.400865	0.408361
1250	0.47619	0.245614	0.55102	0.28125	0.461538	0.422222	0.272072	0.403123	0.41763
1255	0.646154	0.305556	0.53012	0.242424	0.432432	0.433333	0.294059	0.431337	0.437444
1260	0.59375	0.16129	0.479167	0.254545	0.433735	0.4	0.242582	0.384497	0.391565
1265	0.551724	0.083333	0.431373	0.342857	0.365854	0.372222	0.207401	0.355028	0.357279
1270	0.372093	0.272727	0.511628	0.38961	0.386364	0.394444	0.240495	0.386484	0.39648
1275	0.4	0.16129	0.473684	0.321839	0.350877	0.355556	0.192733	0.341538	0.35126
1280	0.487805	0.246154	0.482143	0.329412	0.350877	0.383333	0.229099	0.379278	0.384436
1285	0.255319	0.192771	0.289855	0.342857	0.373626	0.294444	0.121735	0.290886	0.294407
1290	0.37037	0.26506	0.4	0.3	0.352941	0.333333	0.176756	0.337674	0.343102
1295	0.412698	0.194444	0.328358	0.372093	0.305556	0.322222	0.168003	0.32263	0.319491
1300	0.373333	0.169492	0.412371	0.262295	0.323529	0.322222	0.151123	0.308204	0.316305
1305	0.305556	0.184615	0.48	0.214286	0.298507	0.316667	0.141836	0.296593	0.312116
1310	0.297297	0.181818	0.446809	0.214286	0.285714	0.3	0.122873	0.285185	0.298692
1315	0.297297	0.179104	0.446809	0.210526	0.264706	0.294444	0.116607	0.279688	0.292782
1320	0.507937	0.172414	0.446809	0.351351	0.394366	0.383333	0.228275	0.374575	0.378496
1325	0.461538	0.258065	0.4	0.323529	0.373333	0.366667	0.206782	0.363293	0.365074
1330	0.523077	0.295082	0.404255	0.310345	0.341463	0.377778	0.215953	0.374844	0.373429
1335	0.333333	0.212121	0.528736	0.328767	0.294118	0.35	0.190538	0.339415	0.352439
1340	0.323529	0.140351	0.517647	0.344086	0.245614	0.333333	0.180704	0.314245	0.326312
1345	0.366197	0.179104	0.511628	0.314286	0.363636	0.355556	0.199245	0.34697	0.360635
1350	0.375	0.264706	0.481928	0.325	0.369231	0.366667	0.215928	0.363173	0.373052
1355	0.416667	0.148148	0.413043	0.254545	0.344828	0.333333	0.161065	0.315446	0.323109
1360	0.4	0.145455	0.416667	0.317073	0.258065	0.322222	0.155506	0.307452	0.311534
1365	0.438356	0.148148	0.505263	0.333333	0.266667	0.361111	0.207214	0.338353	0.346011
1370	0.434783	0.192308	0.510204	0.307692	0.356164	0.372222	0.215748	0.36023	0.370933
1375	0.444444	0.192308	0.5	0.307692	0.342105	0.366667	0.208421	0.35731	0.366623
1380	0.465116	0.172414	0.545455	0.273973	0.44898	0.394444	0.237556	0.381187	0.396899
1385	0.465116	0.175439	0.458333	0.272727	0.387755	0.361111	0.189942	0.351874	0.360552
1390	0.358974	0.184615	0.505051	0.314607	0.323529	0.35	0.186828	0.337355	0.349682
1395	0.409091	0.181818	0.431373	0.311688	0.309859	0.333333	0.160034	0.328766	0.334406
1400	0.425532	0.277778	0.515464	0.28169	0.30137	0.366667	0.202983	0.360367	0.369671
1405	0.425532	0.277778	0.515464	0.28169	0.30137	0.366667	0.202983	0.360367	0.369671
1410	0.418605	0.210526	0.530612	0.305882	0.311688	0.366667	0.204817	0.355463	0.366563
1415	0.42623	0.243243	0.464646	0.272727	0.266667	0.344444	0.179406	0.334703	0.340785
1420	0.481481	0.205882	0.484848	0.309859	0.352941	0.372222	0.211247	0.367003	0.373952
1425	0.482759	0.166667	0.509434	0.338028	0.338462	0.383333	0.224588	0.36707	0.374784
1430	0.491228	0.163934	0.54717	0.28169	0.369231	0.388889	0.231512	0.370651	0.38312
1435	0.423077	0.231884	0.54902	0.285714	0.366667	0.383333	0.228644	0.371272	0.385167
1440	0.392157	0.210526	0.530612	0.289474	0.372881	0.366667	0.209381	0.35913	0.373506
1445	0.327273	0.222222	0.456522	0.297297	0.310345	0.327778	0.163233	0.322732	0.33291
1450	0.255319	0.15873	0.525253	0.344086	0.206897	0.327778	0.163497	0.298057	0.311859
1455	0.339623	0.275	0.469388	0.257143	0.338983	0.344444	0.180355	0.336027	0.347766
1460	0.448276	0.245614	0.49505	0.25974	0.38806	0.377778	0.219939	0.367348	0.378196
1465	0.321429	0.222222	0.47619	0.28169	0.214286	0.322222	0.150296	0.303163	0.312623
1470	0.321429	0.076923	0.472727	0.268293	0.2	0.3	0.120554	0.267874	0.279594
1475	0.357143	0.15873	0.469565	0.230769	0.324324	0.333333	0.151985	0.308106	0.321584
1480	0.357143	0.076923	0.440678	0.242424	0.264706	0.305556	0.11887	0.276375	0.287406
1485	0.357143	0.075472	0.42735	0.242424	0.264706	0.3	0.111982	0.273419	0.28366
1490	0.338983	0.151515	0.424242	0.253521	0.246154	0.294444	0.114337	0.282883	0.291488
1495	0.357143	0.184615	0.395833	0.285714	0.272727	0.305556	0.130081	0.299207	0.304483
1500	0.377358	0.205882	0.408163	0.285714	0.25	0.311111	0.136597	0.305424	0.309681
1505	0.40625	0.269663	0.361702	0.177778	0.323529	0.316667	0.143661	0.307784	0.312656
1510	0.37931	0.23913	0.363636	0.166667	0.285714	0.294444	0.114107	0.286892	0.292758
1515	0.4	0.151899	0.468085	0.245614	0.276923	0.316667	0.144467	0.308504	0.318527
1520	0.430769	0.1875	0.5	0.196721	0.30303	0.344444	0.174909	0.323604	0.336143
1525	0.451613	0.179104	0.404255	0.246154	0.333333	0.327778	0.155949	0.322892	0.328103
1530	0.419355	0.273973	0.417582	0.190476	0.338028	0.333333	0.164575	0.327883	0.335568
1535	0.238095	0.175439	0.411765	0.337079	0.342857	0.322222	0.149172	0.301047	0.312315
1540	0.416667	0.047619	0.422018	0.303797	0.390244	0.344444	0.170958	0.316069	0.325575
1545	0.425532	0	0.40367	0.285714	0.35443	0.322222	0.144057	0.293869	0.302311
1550	0.421053	0.045455	0.404255	0.072727	0.417582	0.316667	0.139861	0.272214	0.288962
1555	0.344828	0.208955	0.43956	0.25	0.4	0.338889	0.168254	0.328669	0.341416
1560	0.294118	0.044444	0.4	0.246154	0.413793	0.311111	0.13241	0.279702	0.295257
1565	0.37037	0.263158	0.461538	0.28	0.421053	0.372222	0.205093	0.359224	0.371002
1570	0.380952	0.293333	0.47191	0.212766	0.44186	0.377778	0.21687	0.360164	0.374481
1575	0.327869	0.293333	0.454545	0.210526	0.379747	0.344444	0.176951	0.333204	0.346874
1580	0.352941	0.263158	0.404255	0.237288	0.325	0.322222	0.144795	0.316529	0.32424
1585	0.42623	0.156863	0.458333	0.345679	0.394366	0.372222	0.215436	0.356294	0.364545
1590	0.5	0.208333	0.510204	0.376812	0.441558	0.427778	0.282476	0.407381	0.415349
1595	0.477612	0.166667	0.359551	0.323529	0.409091	0.361111	0.198538	0.34729	0.34849
1600	0.36	0.153846	0.43299	0.328358	0.404255	0.355556	0.183855	0.33589	0.34607
1605	0.392157	0.170213	0.40404	0.366197	0.369565	0.355556	0.184703	0.340434	0.345098
1610	0.428571	0.212766	0.382979	0.346667	0.386364	0.361111	0.195985	0.351469	0.353838
1615	0.4	0.196078	0.425532	0.342105	0.404762	0.366667	0.20352	0.353696	0.360717
1620	0.385965	0.095238	0.4375	0.325	0.4	0.355556	0.190754	0.328741	0.339157
1625	0.385965	0.133333	0.391304	0.325	0.395349	0.344444	0.177562	0.32619	0.33302
1630	0.45283	0.145455	0.490566	0.405797	0.363636	0.388889	0.227099	0.371657	0.378176
1635	0.37037	0.142857	0.442478	0.310345	0.35443	0.344444	0.165939	0.324096	0.333853
1640	0.4375	0.083333	0.434783	0.310345	0.346667	0.35	0.175827	0.322525	0.329978
1645	0.444444	0.105263	0.413223	0.204082	0.4	0.338889	0.159746	0.313402	0.323925
1650	0.451613	0.133333	0.420168	0.204082	0.4	0.344444	0.167249	0.321839	0.33204
1655	0.4375	0.130435	0.461538	0.35443	0.358209	0.372222	0.214538	0.348423	0.355576
1660	0.416667	0.12766	0.469388	0.326087	0.4	0.366667	0.209053	0.34796	0.358555
1665	0.464286	0.196078	0.5	0.297297	0.373626	0.377778	0.218669	0.366258	0.375958
1670	0.4	0.196721	0.555556	0.307692	0.395062	0.383333	0.226452	0.371006	0.38684
1675	0.4	0.16129	0.533333	0.314286	0.409091	0.377778	0.216115	0.3636	0.378836
1680	0.384615	0.181818	0.52381	0.296296	0.38961	0.361111	0.203103	0.35523	0.370199
1685	0.367347	0.210526	0.43299	0.324324	0.409639	0.361111	0.193941	0.348965	0.358199
1690	0.367347	0.214286	0.446809	0.328767	0.454545	0.377778	0.215205	0.362351	0.373466
1695	0.367347	0.153846	0.458333	0.324324	0.449438	0.372222	0.207683	0.350658	0.363491
1700	0.47619	0.169014	0.534884	0.280702	0.433735	0.388889	0.23297	0.378905	0.392948
1705	0.4	0.142857	0.470588	0.342857	0.414634	0.372222	0.205744	0.354187	0.365098
1710	0.333333	0.191781	0.426966	0.333333	0.410256	0.344444	0.17719	0.339134	0.349352
1715	0.440678	0.163934	0.490196	0.315789	0.345679	0.366667	0.197919	0.351255	0.360418
1720	0.323529	0.042553	0.465116	0.333333	0.37037	0.333333	0.168603	0.306981	0.32129
1725	0.411765	0.040816	0.475	0.317073	0.345679	0.338889	0.17954	0.318067	0.329434
1730	0.419355	0.083333	0.454545	0.359551	0.383562	0.361111	0.207182	0.340069	0.348819
1735	0.392857	0.101695	0.505263	0.275862	0.222222	0.316667	0.148165	0.29958	0.310462
1740	0.459016	0.103448	0.510638	0.285714	0.222222	0.333333	0.169857	0.316208	0.324488
1745	0.4375	0.1875	0.452381	0.285714	0.25	0.327778	0.167583	0.322619	0.327546
1750	0.416667	0.166667	0.426966	0.263736	0.277778	0.311111	0.141004	0.310363	0.316398
1755	0.47619	0.206897	0.469388	0.344828	0.148148	0.35	0.194516	0.32909	0.328429
1760	0.461538	0.125	0.484848	0.395349	0.258065	0.372222	0.220267	0.34496	0.348548
1765	0.461538	0.125	0.48	0.373626	0.214286	0.361111	0.209925	0.33089	0.33369
1770	0.44	0.244898	0.504854	0.365385	0.185185	0.372222	0.22826	0.348064	0.350688
1775	0.40678	0.204082	0.413043	0.342857	0.290909	0.344444	0.196757	0.331534	0.334207
1780	0.424242	0.212766	0.469136	0.371134	0.347826	0.377778	0.237628	0.365021	0.370937
1785	0.379747	0.227273	0.418605	0.387755	0.188679	0.344444	0.202845	0.320412	0.319753
1790	0.358209	0.2	0.390244	0.326923	0.208955	0.311111	0.155239	0.296866	0.298358
1795	0.358209	0.2	0.390244	0.326923	0.208955	0.311111	0.155239	0.296866	0.298358
1800	0.344828	0.245614	0.441558	0.313725	0.212121	0.316667	0.161492	0.311569	0.316485
1805	0.369231	0.090909	0.425	0.32967	0.3	0.322222	0.161084	0.302962	0.310404
1810	0.461538	0.04878	0.516854	0.361702	0.309859	0.372222	0.225389	0.339747	0.349121
1815	0.42623	0.229508	0.511628	0.317073	0.314286	0.366667	0.21271	0.359745	0.368771
1820	0.459016	0.2	0.505747	0.303797	0.328767	0.366667	0.210479	0.359466	0.368194
1825	0.4375	0.25974	0.405405	0.352941	0.2	0.333333	0.182477	0.331117	0.32834
1830	0.535714	0.205882	0.528736	0.35443	0.342857	0.394444	0.245808	0.393524	0.39928
1835	0.535714	0.205882	0.528736	0.35443	0.342857	0.394444	0.245808	0.393524	0.39928
1840	0.483871	0.184615	0.394737	0.322581	0.21875	0.322222	0.167158	0.320911	0.318463
1845	0.491803	0.131148	0.35443	0.297872	0.246154	0.305556	0.143959	0.304281	0.301538
1850	0.46875	0.137931	0.385542	0.309278	0.137931	0.3	0.138847	0.287887	0.284442
1855	0.46875	0.131148	0.35443	0.309278	0.169492	0.294444	0.133369	0.28662	0.282263
1860	0.47619	0.126984	0.384615	0.292135	0.328358	0.322222	0.163877	0.321657	0.323909
1865	0.507463	0.140351	0.410256	0.311111	0.323529	0.344444	0.193119	0.338542	0.340156
1870	0.515152	0.140351	0.410256	0.311111	0.347826	0.35	0.199658	0.344939	0.346929
1875	0.5	0.175439	0.452381	0.292135	0.317073	0.344444	0.182862	0.347406	0.351752
1880	0.383562	0.219178	0.518519	0.328358	0.333333	0.361111	0.209013	0.35659	0.368022
1885	0.48	0.243243	0.516129	0.328358	0.342105	0.383333	0.224439	0.381967	0.389345
1890	0.47619	0.193548	0.483516	0.338462	0.35443	0.377778	0.218385	0.369229	0.375597
1895	0.4	0.225352	0.413223	0.269231	0.28169	0.327778	0.142829	0.317899	0.322691
1900	0.3	0.072727	0.420168	0.32	0.354167	0.322222	0.129338	0.293412	0.305382
1905	0.444444	0.072727	0.42735	0.326531	0.319149	0.333333	0.145331	0.31804	0.323641
1910	0.444444	0.258065	0.488372	0.177778	0.273684	0.344444	0.175814	0.328469	0.338405
1915	0.42623	0.225806	0.482759	0.181818	0.301887	0.338889	0.164606	0.3237	0.335188
1920	0.357143	0.294118	0.494624	0.166667	0.273684	0.333333	0.155457	0.317247	0.33073
1925	0.339623	0.253968	0.45283	0.181818	0.276596	0.322222	0.135242	0.300967	0.312822
1930	0.506329	0.151515	0.419753	0.258065	0.25	0.327778	0.165609	0.317132	0.31891
1935	0.470588	0.24	0.421053	0.210526	0.253968	0.316667	0.14523	0.319227	0.322695
1940	0.44	0.24	0.421053	0.207792	0.253968	0.311111	0.138258	0.312563	0.317311
1945	0.44898	0.25	0.453608	0.2	0.258065	0.322222	0.152305	0.32213	0.328726
1950	0.459459	0.268657	0.417582	0.285714	0.172414	0.333333	0.172615	0.320765	0.319204
1955	0.486486	0.257143	0.455696	0.285714	0.268657	0.355556	0.203324	0.350739	0.353322
1960	0.486486	0.257143	0.455696	0.285714	0.268657	0.355556	0.203324	0.350739	0.353322
1965	0.405797	0.142857	0.5	0.25	0.262295	0.322222	0.158078	0.31219	0.323536
1970	0.436364	0.164384	0.531915	0.25	0.333333	0.35	0.186385	0.343199	0.356921
1975	0.448276	0.149254	0.58427	0.344086	0.150943	0.355556	0.207241	0.335366	0.343874
1980	0.352941	0.171429	0.52381	0.302326	0.202899	0.316667	0.150541	0.310681	0.321667
1985	0.360656	0.126984	0.470588	0.303797	0.145455	0.305556	0.13272	0.281496	0.288026
1990	0.360656	0.126984	0.470588	0.325	0.148148	0.311111	0.140484	0.286275	0.292173
1995	0.393443	0.105263	0.4	0.325581	0.196721	0.3	0.128133	0.284202	0.286203
2000	0.393443	0.105263	0.4	0.325581	0.196721	0.3	0.128133	0.284202	0.286203

## Sheet: DT
Number of features	Pre-vaccination	ChAdOx1-Onset	MenACWY-Onset	ChAdOx1-7D	MenACWY-7D	ACC	MCC	Macro F1	Weighted F1
5	0.483871	0.376812	0.297872	0.254545	0.475	0.377778	0.215699	0.37762	0.375436
10	0.448276	0.243243	0.325	0.289855	0.379747	0.333333	0.168026	0.337224	0.336485
15	0.430769	0.212121	0.309524	0.394366	0.351351	0.338889	0.175539	0.339626	0.334868
20	0.514286	0.405797	0.311111	0.357143	0.506667	0.416667	0.269457	0.419001	0.413419
25	0.53125	0.222222	0.395349	0.40625	0.405405	0.388889	0.236272	0.392095	0.389612
30	0.45614	0.461538	0.419753	0.294118	0.449438	0.416667	0.269662	0.416198	0.419099
35	0.40678	0.323529	0.337349	0.366197	0.379747	0.361111	0.201616	0.36272	0.360467
40	0.483871	0.421053	0.363636	0.37931	0.447368	0.416667	0.269067	0.419048	0.415218
45	0.548387	0.405405	0.409639	0.349206	0.487179	0.438889	0.299133	0.439963	0.438806
50	0.633333	0.363636	0.404762	0.373333	0.4	0.427778	0.287064	0.435013	0.427725
55	0.707692	0.328358	0.413793	0.354839	0.43038	0.444444	0.303959	0.447012	0.439433
60	0.482759	0.4375	0.47619	0.314286	0.428571	0.427778	0.283483	0.427861	0.432325
65	0.5	0.425	0.425	0.372881	0.415584	0.427778	0.287709	0.427693	0.426252
70	0.592593	0.342857	0.404762	0.492308	0.413793	0.438889	0.295819	0.449262	0.440322
75	0.622951	0.414634	0.4	0.474576	0.435897	0.461111	0.329348	0.469612	0.459209
80	0.6	0.485714	0.4	0.329114	0.394366	0.433333	0.298637	0.441839	0.434839
85	0.603175	0.30303	0.452381	0.4	0.45977	0.444444	0.303207	0.443671	0.442247
90	0.451613	0.415584	0.452381	0.440678	0.435897	0.438889	0.298587	0.439231	0.439806
95	0.642857	0.28169	0.35	0.349206	0.377778	0.388889	0.234297	0.400306	0.390854
100	0.535714	0.512195	0.418605	0.4	0.368421	0.444444	0.305318	0.446987	0.440099
105	0.545455	0.393939	0.580645	0.4	0.567901	0.505556	0.377039	0.497588	0.507736
110	0.436364	0.360656	0.494624	0.447761	0.547619	0.466667	0.327848	0.457405	0.464937
115	0.551724	0.5	0.511111	0.451613	0.418605	0.483333	0.349163	0.486611	0.48463
120	0.533333	0.34375	0.477273	0.318841	0.379747	0.411111	0.261804	0.410589	0.413206
125	0.584615	0.382353	0.528736	0.440678	0.37037	0.461111	0.324199	0.46135	0.460153
130	0.6	0.457143	0.494382	0.466667	0.444444	0.488889	0.357613	0.492527	0.488577
135	0.571429	0.513514	0.545455	0.440678	0.506024	0.516667	0.392535	0.51542	0.517339
140	0.474576	0.338028	0.477273	0.459459	0.264706	0.405556	0.259272	0.402809	0.399923
145	0.483871	0.356164	0.52381	0.440678	0.414634	0.444444	0.304195	0.443831	0.447917
150	0.571429	0.5	0.62069	0.360656	0.545455	0.527778	0.408997	0.519646	0.530151
155	0.482759	0.380952	0.567901	0.583333	0.488372	0.505556	0.383158	0.500664	0.504367
160	0.607143	0.338028	0.481928	0.521739	0.493827	0.483333	0.354284	0.488533	0.485065
165	0.631579	0.4	0.539326	0.382353	0.465116	0.483333	0.350567	0.483675	0.48558
170	0.588235	0.545455	0.62069	0.40678	0.525	0.544444	0.429877	0.537232	0.54422
175	0.644068	0.405797	0.482759	0.5625	0.493827	0.511111	0.386666	0.51779	0.510449
180	0.566667	0.410256	0.47619	0.521739	0.289855	0.45	0.31657	0.452942	0.443828
185	0.516129	0.4	0.527473	0.372881	0.384615	0.444444	0.301772	0.44022	0.44397
190	0.655172	0.438356	0.574713	0.419355	0.425	0.5	0.37286	0.502519	0.502683
195	0.645161	0.405063	0.564706	0.392857	0.461538	0.494444	0.368272	0.493865	0.49626
200	0.584615	0.298507	0.55814	0.333333	0.439024	0.45	0.310524	0.442724	0.450206
205	0.646154	0.371429	0.470588	0.31746	0.415584	0.444444	0.305628	0.444243	0.442645
210	0.625	0.42623	0.586957	0.375	0.405063	0.488889	0.357968	0.48365	0.486862
215	0.612903	0.441558	0.481928	0.419355	0.526316	0.494444	0.369794	0.496412	0.49531
220	0.615385	0.349206	0.588235	0.444444	0.47619	0.5	0.373851	0.494692	0.499301
225	0.561404	0.328767	0.571429	0.305085	0.4	0.438889	0.293825	0.433337	0.441887
230	0.596491	0.444444	0.510204	0.444444	0.455696	0.488889	0.354766	0.490256	0.488674
235	0.646154	0.338028	0.526316	0.482759	0.394366	0.477778	0.344914	0.477525	0.473789
240	0.666667	0.376812	0.47619	0.507937	0.54321	0.511111	0.388485	0.514163	0.509215
245	0.698413	0.37037	0.469136	0.433333	0.373333	0.461111	0.329832	0.468917	0.460179
250	0.677966	0.358974	0.539326	0.477612	0.41791	0.488889	0.363612	0.494358	0.490657
255	0.677966	0.438356	0.418605	0.551724	0.5	0.505556	0.379342	0.51733	0.504738
260	0.421053	0.411765	0.586957	0.40625	0.556962	0.488889	0.35688	0.476597	0.491159
265	0.542373	0.375	0.43956	0.485714	0.368421	0.438889	0.29632	0.442214	0.435777
270	0.483871	0.412698	0.610526	0.387097	0.358974	0.461111	0.321438	0.450633	0.459316
275	0.542373	0.382353	0.517647	0.440678	0.449438	0.466667	0.329829	0.466498	0.468462
280	0.580645	0.347826	0.5	0.47619	0.435897	0.466667	0.331331	0.468112	0.466525
285	0.610169	0.380952	0.5	0.444444	0.385542	0.461111	0.321116	0.464222	0.460594
290	0.590164	0.477612	0.581395	0.413793	0.590909	0.538889	0.420737	0.530775	0.538014
295	0.545455	0.352941	0.5	0.387097	0.475	0.455556	0.319323	0.452098	0.455851
300	0.588235	0.405405	0.644444	0.411765	0.493506	0.511111	0.387016	0.508671	0.518404
305	0.690909	0.459459	0.533333	0.5	0.518519	0.533333	0.413127	0.540444	0.536247
310	0.590164	0.470588	0.522727	0.545455	0.441558	0.511111	0.387683	0.514098	0.509333
315	0.590164	0.448276	0.593407	0.5	0.487805	0.527778	0.407164	0.52393	0.526655
320	0.586207	0.32	0.454545	0.360656	0.410256	0.422222	0.275105	0.426333	0.425355
325	0.575758	0.478873	0.574713	0.338983	0.363636	0.472222	0.339493	0.466393	0.469944
330	0.52	0.314286	0.58427	0.366197	0.45	0.45	0.309801	0.446951	0.457489
335	0.558824	0.38806	0.551724	0.459016	0.545455	0.505556	0.381836	0.500616	0.505983
340	0.6	0.4	0.481928	0.4	0.311688	0.433333	0.292485	0.438723	0.433499
345	0.5625	0.388889	0.533333	0.393443	0.410959	0.461111	0.325244	0.457825	0.460362
350	0.482759	0.426667	0.55102	0.517241	0.422535	0.483333	0.350305	0.480044	0.482329
355	0.62069	0.547945	0.666667	0.4	0.567568	0.566667	0.457496	0.560574	0.570477
360	0.607143	0.338462	0.494382	0.394366	0.481013	0.461111	0.324235	0.463073	0.464249
365	0.433333	0.383562	0.551724	0.419355	0.589744	0.483333	0.352601	0.475544	0.488419
370	0.529412	0.347826	0.564706	0.385965	0.419753	0.455556	0.318704	0.449532	0.456451
375	0.472727	0.405797	0.609756	0.356164	0.567901	0.488889	0.362523	0.482469	0.498488
380	0.596491	0.411765	0.608696	0.433333	0.457831	0.505556	0.37663	0.501623	0.507035
385	0.5	0.42623	0.652632	0.371429	0.432432	0.488889	0.358693	0.476544	0.48951
390	0.571429	0.333333	0.522727	0.393939	0.333333	0.427778	0.279838	0.430952	0.431247
395	0.472727	0.453333	0.580645	0.447761	0.428571	0.483333	0.353081	0.476608	0.483132
400	0.557377	0.342857	0.617021	0.392857	0.405063	0.472222	0.33506	0.463035	0.471508
405	0.528302	0.38806	0.586957	0.34375	0.5	0.477778	0.341557	0.469414	0.480701
410	0.6	0.28169	0.574713	0.354839	0.35	0.433333	0.289076	0.432248	0.437236
415	0.52459	0.371429	0.674157	0.492754	0.422535	0.505556	0.382783	0.497093	0.507012
420	0.545455	0.430769	0.622222	0.4	0.455696	0.5	0.37255	0.490828	0.499786
425	0.62069	0.435897	0.6	0.266667	0.432432	0.477778	0.345687	0.471137	0.479524
430	0.65625	0.43038	0.675	0.4	0.444444	0.522222	0.408636	0.521215	0.528783
435	0.52459	0.375	0.593407	0.454545	0.564103	0.511111	0.386221	0.502329	0.51246
440	0.5	0.513514	0.630435	0.369231	0.438356	0.5	0.373064	0.490307	0.500699
445	0.459016	0.245614	0.638298	0.393939	0.487805	0.466667	0.328694	0.444935	0.462416
450	0.516129	0.42623	0.659794	0.275862	0.512195	0.5	0.368761	0.478042	0.496219
455	0.596491	0.383562	0.539326	0.430769	0.5	0.488889	0.359311	0.49003	0.492929
460	0.5	0.405797	0.555556	0.474576	0.487805	0.488889	0.356877	0.484747	0.490221
465	0.482759	0.432432	0.60241	0.491803	0.5	0.505556	0.380977	0.501881	0.510209
470	0.481481	0.405063	0.588235	0.380952	0.481013	0.472222	0.339667	0.467349	0.478484
475	0.545455	0.358209	0.617021	0.539683	0.542857	0.527778	0.409095	0.520645	0.528259
480	0.558824	0.366197	0.561798	0.357143	0.5	0.477778	0.346201	0.468792	0.477273
485	0.553846	0.447761	0.613636	0.440678	0.395062	0.494444	0.365668	0.490197	0.49498
490	0.47619	0.337662	0.528736	0.372881	0.486486	0.444444	0.305454	0.440391	0.449641
495	0.507937	0.412698	0.666667	0.333333	0.547619	0.511111	0.38502	0.493651	0.511861
500	0.59375	0.382353	0.611765	0.6	0.481928	0.533333	0.415436	0.533959	0.535269
505	0.592593	0.376812	0.629213	0.338462	0.433735	0.477778	0.34319	0.474163	0.484055
510	0.548387	0.380952	0.522727	0.4	0.439024	0.461111	0.323665	0.458218	0.461349
515	0.484848	0.40625	0.623656	0.444444	0.338462	0.472222	0.343042	0.459532	0.466605
520	0.610169	0.474576	0.680851	0.4375	0.619048	0.577778	0.467928	0.564429	0.57701
525	0.590164	0.441176	0.682353	0.484848	0.525	0.55	0.437157	0.544708	0.554526
530	0.566667	0.430769	0.646465	0.447761	0.376812	0.505556	0.379524	0.493695	0.499526
535	0.545455	0.41791	0.637363	0.444444	0.439024	0.505556	0.378334	0.496839	0.504992
540	0.62963	0.422535	0.629213	0.491803	0.494118	0.533333	0.41258	0.53346	0.537716
545	0.558824	0.375	0.53012	0.375	0.395062	0.45	0.313276	0.446801	0.449689
550	0.517241	0.35443	0.47619	0.385965	0.414634	0.427778	0.283227	0.429692	0.431423
555	0.580645	0.328358	0.543478	0.366667	0.455696	0.461111	0.322077	0.454969	0.460564
560	0.636364	0.371429	0.586957	0.315789	0.453333	0.483333	0.351805	0.472774	0.479772
565	0.677419	0.349206	0.695652	0.419355	0.518519	0.544444	0.426811	0.53203	0.542803
570	0.5	0.329114	0.545455	0.459016	0.382353	0.444444	0.307701	0.443188	0.446912
575	0.444444	0.478873	0.674419	0.393939	0.578313	0.527778	0.407778	0.513998	0.53288
580	0.515152	0.46875	0.545455	0.59375	0.38806	0.505556	0.380913	0.502233	0.498708
585	0.576271	0.375	0.652174	0.4375	0.518519	0.522222	0.398616	0.511893	0.522907
590	0.6	0.4	0.5	0.464286	0.395349	0.466667	0.328921	0.471927	0.467988
595	0.551724	0.470588	0.617021	0.38806	0.465753	0.505556	0.379406	0.498629	0.507039
600	0.634921	0.5	0.636364	0.42623	0.552632	0.555556	0.44377	0.550029	0.557036
605	0.666667	0.483871	0.637363	0.466667	0.444444	0.544444	0.427811	0.539802	0.541552
610	0.580645	0.41791	0.589474	0.42623	0.533333	0.516667	0.39215	0.509518	0.516603
615	0.557377	0.41791	0.606742	0.436364	0.522727	0.516667	0.391369	0.508224	0.516636
620	0.656716	0.430769	0.623656	0.433333	0.48	0.533333	0.414697	0.524895	0.529178
625	0.610169	0.457143	0.578313	0.342857	0.589744	0.516667	0.397318	0.515645	0.524592
630	0.59375	0.272727	0.638298	0.354839	0.405405	0.466667	0.330224	0.453004	0.463809
635	0.459016	0.450704	0.549451	0.385965	0.475	0.472222	0.336056	0.464027	0.472571
640	0.596491	0.438356	0.674157	0.412698	0.461538	0.522222	0.400475	0.516648	0.526408
645	0.581818	0.4	0.55102	0.4	0.441558	0.477778	0.340842	0.474879	0.478192
650	0.581818	0.529412	0.554217	0.422535	0.578313	0.533333	0.417085	0.533259	0.537658
655	0.515152	0.428571	0.6	0.454545	0.487805	0.505556	0.380326	0.497215	0.505103
660	0.59375	0.521739	0.452381	0.295082	0.414634	0.455556	0.318424	0.455517	0.453058
665	0.548387	0.428571	0.537634	0.41791	0.382353	0.466667	0.333139	0.462971	0.464048
670	0.553846	0.424242	0.47619	0.459016	0.52381	0.488889	0.360084	0.487421	0.487162
675	0.545455	0.419355	0.456522	0.459016	0.455696	0.466667	0.329977	0.467209	0.464264
680	0.642857	0.424242	0.57732	0.366667	0.493827	0.505556	0.375249	0.500983	0.505688
685	0.62069	0.298507	0.571429	0.298507	0.38961	0.438889	0.295366	0.435749	0.442429
690	0.580645	0.28125	0.627907	0.419355	0.465116	0.483333	0.351419	0.474855	0.4849
695	0.7	0.421053	0.575	0.328358	0.519481	0.505556	0.385319	0.508778	0.513162
700	0.346154	0.246575	0.571429	0.507463	0.47619	0.438889	0.296745	0.429562	0.443224
705	0.526316	0.380952	0.505747	0.434783	0.333333	0.433333	0.288765	0.436226	0.435082
710	0.62069	0.470588	0.55814	0.363636	0.487805	0.5	0.37309	0.500172	0.503728
715	0.575758	0.461538	0.615385	0.407407	0.452381	0.511111	0.38499	0.502494	0.509004
720	0.466667	0.385965	0.425	0.459459	0.47191	0.444444	0.307339	0.4418	0.440985
725	0.597015	0.323529	0.62069	0.412698	0.533333	0.505556	0.382387	0.497453	0.507833
730	0.474576	0.394366	0.54321	0.333333	0.38961	0.427778	0.287346	0.427019	0.434898
735	0.606061	0.46875	0.58	0.491228	0.438356	0.522222	0.398963	0.516879	0.516744
740	0.516129	0.492308	0.696629	0.448276	0.55814	0.555556	0.44083	0.542296	0.557153
745	0.535714	0.393939	0.556701	0.477612	0.405405	0.477778	0.342858	0.473874	0.475837
750	0.5	0.222222	0.549451	0.366667	0.511628	0.444444	0.299778	0.429993	0.442413
755	0.539683	0.416667	0.536585	0.484848	0.441558	0.483333	0.356147	0.483868	0.484831
760	0.622951	0.322581	0.45977	0.360656	0.404494	0.433333	0.287322	0.43409	0.431799
765	0.57971	0.31746	0.522727	0.37037	0.44186	0.455556	0.316504	0.446426	0.450463
770	0.451613	0.363636	0.55914	0.45614	0.512195	0.477778	0.341833	0.468545	0.478114
775	0.454545	0.382353	0.593407	0.346154	0.481928	0.466667	0.32911	0.451677	0.46574
780	0.526316	0.371429	0.53012	0.34375	0.511628	0.461111	0.324587	0.456649	0.46514
785	0.596491	0.535211	0.617021	0.472727	0.53012	0.555556	0.439108	0.550314	0.554872
790	0.615385	0.419355	0.494382	0.358209	0.415584	0.461111	0.325311	0.460583	0.459478
795	0.509091	0.373333	0.45977	0.393443	0.463415	0.438889	0.295303	0.43981	0.441645
800	0.612903	0.338028	0.553191	0.344828	0.426667	0.461111	0.322425	0.455123	0.459818
805	0.421053	0.457143	0.553191	0.344828	0.444444	0.455556	0.313165	0.444132	0.454796
810	0.491228	0.361111	0.506024	0.322581	0.395349	0.416667	0.268482	0.415259	0.42129
815	0.576271	0.351351	0.470588	0.328358	0.426667	0.427778	0.285156	0.430647	0.432045
820	0.646154	0.371429	0.597701	0.310345	0.6	0.516667	0.394333	0.505126	0.516655
825	0.518519	0.360656	0.565657	0.40625	0.463415	0.472222	0.332724	0.462899	0.470622
830	0.545455	0.53125	0.539326	0.466667	0.419753	0.5	0.37253	0.50049	0.499487
835	0.615385	0.333333	0.456522	0.5	0.487805	0.472222	0.335516	0.478609	0.473904
840	0.65625	0.315789	0.452381	0.535714	0.425	0.466667	0.333126	0.477027	0.467837
845	0.52459	0.363636	0.516854	0.483871	0.536585	0.488889	0.357607	0.485107	0.489008
850	0.567164	0.327869	0.719101	0.354839	0.469136	0.505556	0.380072	0.487622	0.50525
855	0.483871	0.285714	0.589474	0.430769	0.439024	0.461111	0.321432	0.445771	0.456051
860	0.419355	0.30303	0.516854	0.366667	0.433735	0.416667	0.266465	0.407928	0.417981
865	0.586207	0.5	0.630435	0.514286	0.388889	0.527778	0.409038	0.523963	0.525019
870	0.576271	0.383562	0.512195	0.393443	0.423529	0.455556	0.318357	0.4578	0.458948
875	0.483871	0.322581	0.512195	0.393939	0.454545	0.438889	0.297705	0.433426	0.440029
880	0.517241	0.376812	0.527473	0.349206	0.35443	0.427778	0.280336	0.425032	0.429077
885	0.542373	0.405797	0.581395	0.478873	0.533333	0.511111	0.389902	0.508354	0.514881
890	0.586207	0.41791	0.533333	0.393443	0.452381	0.477778	0.34237	0.476655	0.478937
895	0.575758	0.352941	0.528736	0.4	0.481013	0.472222	0.33891	0.467689	0.471756
900	0.588235	0.4	0.568182	0.42623	0.481928	0.5	0.373328	0.492915	0.497274
905	0.603175	0.484848	0.444444	0.430769	0.423529	0.472222	0.340582	0.477353	0.470382
910	0.636364	0.385965	0.55814	0.388889	0.43038	0.483333	0.355756	0.479947	0.481868
915	0.571429	0.430769	0.517647	0.419355	0.5	0.488889	0.357564	0.48784	0.489983
920	0.47619	0.4	0.6	0.447761	0.470588	0.483333	0.355416	0.478908	0.488536
925	0.548387	0.376812	0.475	0.441176	0.345679	0.433333	0.293397	0.437411	0.433729
930	0.557377	0.38806	0.5	0.387097	0.463415	0.461111	0.323098	0.45919	0.461571
935	0.581818	0.30137	0.597701	0.428571	0.404494	0.461111	0.321647	0.462791	0.468618
940	0.622951	0.34375	0.466667	0.454545	0.379747	0.45	0.30948	0.453532	0.447492
945	0.5	0.352941	0.551724	0.463768	0.447368	0.466667	0.332935	0.46316	0.468518
950	0.474576	0.450704	0.447059	0.4	0.35	0.422222	0.276299	0.424468	0.42221
955	0.492308	0.34375	0.428571	0.3125	0.506024	0.422222	0.27679	0.416631	0.421586
960	0.571429	0.470588	0.597701	0.41791	0.341463	0.477778	0.344666	0.479818	0.481834
965	0.529412	0.433333	0.511628	0.441176	0.461538	0.477778	0.3483	0.475418	0.476988
970	0.590164	0.384615	0.531646	0.537313	0.48	0.5	0.379901	0.504748	0.503299
975	0.517241	0.337349	0.564706	0.258065	0.444444	0.427778	0.286572	0.424361	0.436877
980	0.553846	0.405063	0.45	0.350877	0.506329	0.455556	0.322103	0.453223	0.454802
985	0.580645	0.32	0.531646	0.434783	0.56	0.483333	0.359005	0.485415	0.491053
990	0.655738	0.441176	0.52381	0.285714	0.47619	0.477778	0.345666	0.476526	0.479386
995	0.75	0.347826	0.611765	0.42623	0.592593	0.55	0.436865	0.545683	0.550358
1000	0.53125	0.34375	0.482759	0.349206	0.414634	0.427778	0.282239	0.42432	0.42731
1005	0.5625	0.285714	0.545455	0.53125	0.486486	0.483333	0.35392	0.482281	0.484783
1010	0.539683	0.3125	0.545455	0.327869	0.428571	0.438889	0.294957	0.430815	0.438929
1015	0.625	0.328767	0.5	0.40625	0.422535	0.455556	0.3202	0.45651	0.455476
1020	0.793103	0.441176	0.617021	0.41791	0.383562	0.527778	0.407415	0.530555	0.52679
1025	0.69697	0.387097	0.592593	0.338462	0.44186	0.494444	0.369074	0.491396	0.495046
1030	0.555556	0.371429	0.597701	0.493151	0.5	0.505556	0.382362	0.503567	0.509748
1035	0.548387	0.422535	0.62069	0.31746	0.467532	0.483333	0.353092	0.475321	0.487289
1040	0.608696	0.454545	0.595745	0.431373	0.425	0.511111	0.385515	0.503072	0.505658
1045	0.62069	0.351351	0.597701	0.482759	0.578313	0.527778	0.407081	0.526163	0.532668
1050	0.655738	0.307692	0.511628	0.34375	0.380952	0.438889	0.295889	0.439952	0.439713
1055	0.566667	0.422535	0.517647	0.447761	0.493506	0.488889	0.361287	0.489623	0.490961
1060	0.676923	0.338983	0.431818	0.5	0.333333	0.45	0.309906	0.456212	0.443219
1065	0.646154	0.405797	0.6	0.363636	0.518519	0.516667	0.392773	0.506821	0.513878
1070	0.576271	0.371429	0.533333	0.387097	0.455696	0.466667	0.329748	0.464765	0.468512
1075	0.580645	0.405797	0.541176	0.451613	0.512195	0.5	0.373572	0.498285	0.501187
1080	0.633333	0.438356	0.45977	0.333333	0.35	0.438889	0.296013	0.442959	0.437731
1085	0.575758	0.30303	0.511111	0.262295	0.441558	0.427778	0.282283	0.418751	0.426066
1090	0.655738	0.405797	0.404762	0.412698	0.385542	0.444444	0.303972	0.452907	0.442332
1095	0.666667	0.293333	0.488372	0.338983	0.38961	0.433333	0.290825	0.435393	0.433946
1100	0.576271	0.447368	0.55	0.523077	0.425	0.5	0.377157	0.504343	0.502457
1105	0.655738	0.454545	0.581395	0.419355	0.447059	0.511111	0.386359	0.511618	0.512511
1110	0.6	0.450704	0.481928	0.474576	0.45977	0.488889	0.359341	0.493396	0.488954
1115	0.575758	0.347826	0.530612	0.421053	0.457143	0.472222	0.337328	0.466478	0.46938
1120	0.610169	0.454545	0.54321	0.393939	0.409091	0.477778	0.346724	0.482191	0.482315
1125	0.576271	0.461538	0.554455	0.37037	0.444444	0.488889	0.353131	0.481416	0.485197
1130	0.707692	0.262295	0.539326	0.433333	0.517647	0.5	0.371751	0.492059	0.493059
1135	0.548387	0.369231	0.454545	0.5	0.517647	0.477778	0.34348	0.477962	0.475972
1140	0.646154	0.375	0.631579	0.4375	0.5	0.527778	0.408	0.518047	0.52457
1145	0.65625	0.305556	0.547619	0.360656	0.481013	0.472222	0.340228	0.470219	0.47441
1150	0.666667	0.338462	0.588235	0.383562	0.493506	0.494444	0.369395	0.494086	0.49939
1155	0.566667	0.3	0.5	0.46875	0.404762	0.45	0.307321	0.448036	0.447173
1160	0.571429	0.412698	0.666667	0.305085	0.405063	0.488889	0.355799	0.472188	0.484911
1165	0.516129	0.34375	0.571429	0.491803	0.414634	0.472222	0.335886	0.467549	0.471793
1170	0.451613	0.360656	0.488889	0.31746	0.380952	0.405556	0.252237	0.399914	0.406217
1175	0.676923	0.393443	0.554217	0.454545	0.541176	0.527778	0.410166	0.524061	0.524929
1180	0.586207	0.356164	0.590909	0.433333	0.567901	0.511111	0.386024	0.506903	0.515612
1185	0.610169	0.38806	0.414634	0.276923	0.505747	0.438889	0.297214	0.439107	0.439067
1190	0.655738	0.4	0.447059	0.290323	0.439024	0.444444	0.303622	0.446429	0.444099
1195	0.646154	0.485714	0.577778	0.4	0.5	0.527778	0.40704	0.521929	0.52457
1200	0.436364	0.5	0.505495	0.47619	0.433735	0.472222	0.335124	0.470357	0.47212
1205	0.461538	0.426667	0.517647	0.31746	0.376471	0.422222	0.274641	0.419957	0.426406
1210	0.633333	0.361111	0.454545	0.344828	0.439024	0.444444	0.301874	0.446568	0.444399
1215	0.566667	0.352941	0.55914	0.25	0.453333	0.444444	0.301948	0.436416	0.446926
1220	0.515152	0.41791	0.560976	0.369231	0.425	0.461111	0.327663	0.457654	0.464435
1225	0.689655	0.345679	0.475	0.405797	0.416667	0.455556	0.324858	0.46656	0.461054
1230	0.535714	0.34375	0.549451	0.454545	0.457831	0.472222	0.335603	0.468258	0.472839
1235	0.677966	0.412698	0.5	0.457143	0.47619	0.5	0.374568	0.5048	0.500101
1240	0.571429	0.473684	0.578313	0.53125	0.459459	0.522222	0.40556	0.522827	0.523106
1245	0.539683	0.338028	0.539326	0.363636	0.422535	0.444444	0.305747	0.440642	0.446595
1250	0.688525	0.345679	0.54321	0.412698	0.513514	0.494444	0.372127	0.500725	0.501892
1255	0.666667	0.461538	0.55914	0.405797	0.383562	0.494444	0.366334	0.495341	0.49302
1260	0.545455	0.37931	0.511111	0.428571	0.447368	0.466667	0.33323	0.462363	0.464205
1265	0.553846	0.523077	0.659574	0.253968	0.438356	0.5	0.372838	0.485764	0.499526
1270	0.553846	0.470588	0.575	0.333333	0.528736	0.5	0.375637	0.492301	0.501634
1275	0.646154	0.405797	0.518519	0.387097	0.506024	0.494444	0.36893	0.492718	0.493667
1280	0.539683	0.315789	0.494382	0.47619	0.522727	0.477778	0.343603	0.469754	0.472363
1285	0.575758	0.382353	0.541176	0.385965	0.52381	0.488889	0.359592	0.481812	0.487806
1290	0.633333	0.450704	0.488372	0.392857	0.45977	0.483333	0.350765	0.485007	0.482387
1295	0.631579	0.4	0.581395	0.454545	0.534884	0.522222	0.400311	0.520481	0.524489
1300	0.57971	0.411765	0.597701	0.357143	0.425	0.483333	0.353143	0.474264	0.481284
1305	0.678571	0.38806	0.554217	0.550725	0.470588	0.522222	0.402357	0.528432	0.524159
1310	0.59375	0.352941	0.534884	0.424242	0.447368	0.472222	0.34047	0.470637	0.472637
1315	0.622951	0.369231	0.533333	0.441176	0.368421	0.466667	0.331562	0.467022	0.464763
1320	0.571429	0.4	0.494118	0.40625	0.282051	0.427778	0.284188	0.43077	0.42637
1325	0.474576	0.493506	0.568182	0.222222	0.390244	0.444444	0.302109	0.429746	0.44122
1330	0.535714	0.322581	0.560976	0.526316	0.47619	0.488889	0.3629	0.484355	0.488111
1335	0.518519	0.447761	0.539326	0.305556	0.461538	0.455556	0.317575	0.45454	0.462507
1340	0.533333	0.411765	0.630435	0.305085	0.419753	0.472222	0.335265	0.460074	0.472488
1345	0.646154	0.428571	0.527473	0.466667	0.432432	0.5	0.373433	0.500259	0.496679
1350	0.678571	0.329114	0.517647	0.40678	0.395062	0.455556	0.317936	0.465435	0.462609
1355	0.474576	0.366667	0.555556	0.405797	0.365854	0.438889	0.295214	0.43369	0.43971
1360	0.590164	0.28125	0.590909	0.545455	0.419753	0.488889	0.358789	0.485506	0.487457
1365	0.428571	0.459459	0.522727	0.419355	0.45	0.461111	0.323381	0.456023	0.462164
1370	0.508475	0.4	0.45977	0.393443	0.461538	0.444444	0.303656	0.444645	0.446007
1375	0.45283	0.347826	0.444444	0.356164	0.428571	0.405556	0.257234	0.405967	0.409753
1380	0.677419	0.394366	0.58427	0.354839	0.447368	0.494444	0.366362	0.491652	0.49504
1385	0.415094	0.388889	0.516854	0.447761	0.405063	0.438889	0.295491	0.434732	0.44002
1390	0.5625	0.424242	0.52381	0.454545	0.425	0.477778	0.347347	0.478019	0.477738
1395	0.567568	0.376812	0.413793	0.296296	0.368421	0.411111	0.264496	0.404578	0.40187
1400	0.566667	0.328767	0.517647	0.327869	0.345679	0.416667	0.26886	0.417326	0.420116
1405	0.580645	0.411765	0.602151	0.37931	0.481013	0.5	0.370581	0.490977	0.499049
1410	0.590164	0.376812	0.423529	0.40678	0.395349	0.433333	0.288552	0.438527	0.432601
1415	0.561404	0.459016	0.549451	0.484848	0.470588	0.505556	0.377532	0.505061	0.506067
1420	0.677419	0.372881	0.568182	0.428571	0.469136	0.505556	0.380994	0.503238	0.504147
1425	0.666667	0.289855	0.522727	0.34375	0.447368	0.455556	0.318197	0.454073	0.45623
1430	0.5625	0.369231	0.551724	0.366667	0.404762	0.455556	0.316461	0.450977	0.455685
1435	0.483871	0.363636	0.505747	0.285714	0.422535	0.416667	0.271675	0.412301	0.420543
1440	0.515152	0.328358	0.447059	0.315789	0.447059	0.416667	0.268437	0.410683	0.414389
1445	0.645161	0.478873	0.564706	0.321429	0.534884	0.516667	0.393681	0.509011	0.514593
1450	0.62069	0.4375	0.52381	0.507463	0.45977	0.505556	0.380406	0.509846	0.506283
1455	0.53125	0.426667	0.488372	0.421053	0.487179	0.472222	0.339564	0.470904	0.472476
1460	0.626866	0.527778	0.493827	0.290909	0.423529	0.477778	0.347835	0.472582	0.471653
1465	0.721311	0.422535	0.506024	0.412698	0.365854	0.477778	0.346683	0.485685	0.477921
1470	0.555556	0.28169	0.482759	0.428571	0.435897	0.433333	0.290191	0.436895	0.437919
1475	0.526316	0.3125	0.629213	0.358209	0.409639	0.455556	0.315681	0.447175	0.45939
1480	0.575758	0.426667	0.512195	0.37037	0.481928	0.477778	0.347748	0.473383	0.476224
1485	0.466667	0.289855	0.444444	0.424242	0.426667	0.411111	0.261559	0.410375	0.412267
1490	0.542373	0.48	0.48	0.405797	0.512195	0.483333	0.359207	0.484073	0.485015
1495	0.576923	0.455696	0.4	0.454545	0.457831	0.461111	0.327653	0.468999	0.460979
1500	0.6875	0.4	0.461538	0.363636	0.597701	0.505556	0.384236	0.502075	0.501359
1505	0.551724	0.383562	0.439024	0.516129	0.470588	0.466667	0.332336	0.472205	0.467054
1510	0.557377	0.424242	0.567901	0.387097	0.4	0.466667	0.332231	0.467323	0.47149
1515	0.566667	0.379747	0.305556	0.419355	0.390805	0.405556	0.261603	0.412426	0.39961
1520	0.606061	0.323529	0.539326	0.393443	0.5	0.477778	0.345896	0.472472	0.477243
1525	0.392157	0.4	0.483516	0.38806	0.395062	0.416667	0.26589	0.411759	0.417429
1530	0.561404	0.369231	0.47191	0.338462	0.428571	0.433333	0.287164	0.433915	0.435391
1535	0.472727	0.461538	0.593407	0.41791	0.341463	0.461111	0.321866	0.457409	0.463152
1540	0.580645	0.333333	0.372093	0.40678	0.395062	0.411111	0.261436	0.417583	0.4096
1545	0.610169	0.412698	0.530612	0.412698	0.311688	0.455556	0.31337	0.455573	0.452294
1550	0.716418	0.4	0.44186	0.507937	0.405405	0.488889	0.362282	0.494324	0.481129
1555	0.576271	0.394737	0.488372	0.393939	0.383562	0.444444	0.306313	0.447376	0.445755
1560	0.603774	0.553846	0.571429	0.555556	0.506329	0.555556	0.442652	0.558187	0.555943
1565	0.492308	0.328358	0.5	0.290323	0.465116	0.422222	0.278035	0.415221	0.424401
1570	0.474576	0.393939	0.613636	0.366197	0.368421	0.45	0.311783	0.443354	0.45386
1575	0.542373	0.411765	0.549451	0.315789	0.423529	0.455556	0.313627	0.448581	0.455442
1580	0.575758	0.535211	0.541176	0.375	0.513514	0.511111	0.390635	0.508132	0.511657
1585	0.610169	0.333333	0.428571	0.315789	0.386364	0.411111	0.260438	0.414845	0.411958
1590	0.566667	0.428571	0.447368	0.5	0.45	0.472222	0.34556	0.478521	0.472514
1595	0.507937	0.376812	0.5	0.333333	0.5	0.444444	0.308769	0.443616	0.450916
1600	0.551724	0.347826	0.512195	0.441176	0.457831	0.461111	0.326307	0.462151	0.46421
1605	0.612903	0.318841	0.505263	0.484848	0.470588	0.477778	0.346221	0.478489	0.477127
1610	0.666667	0.268657	0.447059	0.323529	0.457831	0.427778	0.282708	0.432749	0.431599
1615	0.698413	0.384615	0.428571	0.327869	0.405405	0.444444	0.307188	0.448975	0.441927
1620	0.655738	0.447368	0.470588	0.294118	0.457143	0.461111	0.329384	0.464991	0.463687
1625	0.508475	0.363636	0.539326	0.352941	0.358974	0.427778	0.282255	0.42467	0.430001
1630	0.545455	0.305556	0.60241	0.31746	0.394737	0.438889	0.300235	0.433123	0.444015
1635	0.645161	0.266667	0.428571	0.463768	0.4	0.438889	0.297807	0.440834	0.433142
1640	0.551724	0.323529	0.47191	0.310345	0.367816	0.405556	0.250983	0.405065	0.406928
1645	0.576271	0.309859	0.5	0.328358	0.481928	0.438889	0.299454	0.439283	0.444706
1650	0.557377	0.465753	0.457831	0.358209	0.368421	0.438889	0.300006	0.441518	0.438352
1655	0.615385	0.366197	0.517647	0.413793	0.444444	0.472222	0.339185	0.471493	0.471645
1660	0.622951	0.358209	0.428571	0.454545	0.414634	0.45	0.31152	0.455782	0.448143
1665	0.5625	0.363636	0.549451	0.483871	0.467532	0.488889	0.358456	0.485398	0.487898
1670	0.5625	0.360656	0.554217	0.378378	0.333333	0.438889	0.301225	0.437817	0.440446
1675	0.709677	0.515152	0.487179	0.430769	0.47191	0.516667	0.397534	0.522938	0.515275
1680	0.5	0.393939	0.5	0.454545	0.473684	0.466667	0.33256	0.464434	0.466986
1685	0.576271	0.273973	0.431818	0.419355	0.461538	0.427778	0.282143	0.432591	0.430845
1690	0.575758	0.459459	0.531646	0.451613	0.531646	0.511111	0.392412	0.510024	0.51218
1695	0.528302	0.4	0.622222	0.48	0.363636	0.483333	0.353187	0.478832	0.483746
1700	0.575758	0.338028	0.511628	0.385965	0.425	0.45	0.311132	0.447276	0.449458
1705	0.526316	0.40625	0.568182	0.448276	0.387097	0.466667	0.327798	0.467224	0.470518
1710	0.622951	0.434783	0.527473	0.280702	0.439024	0.466667	0.32851	0.460986	0.464587
1715	0.631579	0.492754	0.4	0.328358	0.463415	0.455556	0.317751	0.463221	0.456819
1720	0.678571	0.352941	0.494382	0.467532	0.371429	0.466667	0.335555	0.472971	0.465645
1725	0.59375	0.40678	0.44186	0.529412	0.481928	0.488889	0.360428	0.490746	0.483618
1730	0.631579	0.388889	0.506024	0.428571	0.410256	0.466667	0.334383	0.473064	0.470055
1735	0.553846	0.276923	0.534884	0.276923	0.35443	0.405556	0.255926	0.399401	0.406549
1740	0.677419	0.356164	0.465116	0.214286	0.457831	0.438889	0.295859	0.434163	0.435882
1745	0.539683	0.393939	0.527473	0.444444	0.382353	0.461111	0.327977	0.457578	0.458066
1750	0.472727	0.307692	0.457831	0.393443	0.53012	0.433333	0.290393	0.432363	0.43844
1755	0.5	0.307692	0.487805	0.4	0.431818	0.427778	0.283187	0.425463	0.429362
1760	0.612903	0.38806	0.478261	0.40678	0.475	0.472222	0.335757	0.472201	0.47076
1765	0.561404	0.314286	0.578313	0.441176	0.414634	0.461111	0.325944	0.461963	0.467045
1770	0.580645	0.276923	0.528736	0.4	0.55814	0.477778	0.343766	0.468889	0.476175
1775	0.483871	0.394366	0.439024	0.440678	0.372093	0.422222	0.276314	0.426007	0.423092
1780	0.557377	0.366197	0.482759	0.516129	0.405063	0.461111	0.324385	0.465505	0.461275
1785	0.653846	0.383562	0.505747	0.38806	0.419753	0.461111	0.323966	0.470194	0.468005
1790	0.483871	0.253968	0.444444	0.34375	0.419753	0.394444	0.238978	0.389157	0.393469
1795	0.607143	0.342105	0.567901	0.454545	0.518519	0.494444	0.369291	0.498043	0.502687
1800	0.56	0.461538	0.516854	0.450704	0.494118	0.494444	0.364876	0.496643	0.49746
1805	0.59375	0.356164	0.505747	0.4	0.469136	0.466667	0.33113	0.464959	0.466538
1810	0.551724	0.405405	0.463415	0.447761	0.455696	0.461111	0.32737	0.4648	0.46264
1815	0.413793	0.354839	0.454545	0.444444	0.494382	0.438889	0.293703	0.432401	0.437091
1820	0.615385	0.290909	0.593407	0.451613	0.482759	0.5	0.371546	0.486814	0.492654
1825	0.584615	0.298507	0.518519	0.411765	0.35443	0.433333	0.293815	0.433567	0.433664
1830	0.516129	0.405797	0.597701	0.322581	0.475	0.472222	0.338159	0.463442	0.475575
1835	0.567164	0.358209	0.487805	0.338462	0.405063	0.433333	0.293222	0.431341	0.433094
1840	0.57971	0.325	0.475	0.37931	0.410959	0.433333	0.296882	0.433996	0.433835
1845	0.542373	0.416667	0.511628	0.393939	0.38961	0.45	0.311724	0.450843	0.451764
1850	0.59375	0.412698	0.457831	0.472222	0.435897	0.472222	0.342586	0.47448	0.468857
1855	0.666667	0.376812	0.528736	0.46875	0.378378	0.483333	0.354705	0.483868	0.478859
1860	0.507937	0.405405	0.538462	0.380952	0.536585	0.477778	0.349939	0.473868	0.482471
1865	0.655738	0.272727	0.44186	0.4375	0.457831	0.45	0.310059	0.453131	0.448222
1870	0.612903	0.347826	0.539326	0.321429	0.52381	0.477778	0.343073	0.469059	0.476221
1875	0.6	0.328767	0.477273	0.483871	0.545455	0.483333	0.352422	0.487073	0.486449
1880	0.615385	0.395062	0.55	0.483871	0.416667	0.488889	0.366883	0.492197	0.490737
1885	0.516129	0.375	0.505747	0.4	0.487805	0.461111	0.324084	0.456936	0.461738
1890	0.535714	0.415584	0.478261	0.472727	0.425	0.461111	0.321638	0.465457	0.462973
1895	0.580645	0.430769	0.512821	0.411765	0.436782	0.472222	0.342262	0.474556	0.474542
1900	0.571429	0.351351	0.5	0.47619	0.531646	0.483333	0.351719	0.486123	0.487496
1905	0.676923	0.376812	0.452381	0.360656	0.54321	0.483333	0.35374	0.481996	0.480104
1910	0.566667	0.435897	0.463415	0.385965	0.433735	0.455556	0.319176	0.457136	0.455336
1915	0.567164	0.289855	0.541176	0.275862	0.54321	0.455556	0.318529	0.443454	0.455532
1920	0.631579	0.421053	0.409639	0.444444	0.444444	0.461111	0.32595	0.470232	0.461217
1925	0.523077	0.444444	0.482759	0.290909	0.345679	0.422222	0.275244	0.417374	0.419031
1930	0.607143	0.345679	0.421053	0.328358	0.45	0.422222	0.282212	0.430447	0.42836
1935	0.491803	0.405405	0.385542	0.4	0.536585	0.444444	0.304712	0.443867	0.443118
1940	0.607143	0.388889	0.581395	0.507463	0.481013	0.511111	0.387954	0.51318	0.515064
1945	0.533333	0.450704	0.547945	0.4	0.483516	0.483333	0.358272	0.4831	0.488431
1950	0.590164	0.328358	0.568421	0.350877	0.45	0.466667	0.327387	0.457564	0.464682
1955	0.655172	0.428571	0.452381	0.433333	0.459459	0.477778	0.34961	0.485784	0.479126
1960	0.5	0.30303	0.409091	0.482759	0.431818	0.422222	0.272529	0.42534	0.421748
1965	0.603175	0.447368	0.564706	0.369231	0.422535	0.483333	0.356814	0.481403	0.484429
1970	0.6875	0.438356	0.493827	0.413793	0.452381	0.494444	0.368555	0.497171	0.492081
1975	0.576271	0.430769	0.635294	0.472222	0.481013	0.522222	0.403465	0.519114	0.525968
1980	0.557377	0.440678	0.545455	0.478873	0.395062	0.483333	0.353067	0.483489	0.482813
1985	0.586207	0.337662	0.493506	0.447761	0.493827	0.466667	0.337015	0.471793	0.472319
1990	0.688525	0.444444	0.55	0.430769	0.512195	0.522222	0.404465	0.525187	0.524483
1995	0.508475	0.485714	0.589474	0.327273	0.567901	0.511111	0.383098	0.495767	0.508787
2000	0.440678	0.432432	0.597701	0.347826	0.478873	0.466667	0.334785	0.459502	0.473392

## Sheet: SVM
Number of features	Pre-vaccination	ChAdOx1-Onset	MenACWY-Onset	ChAdOx1-7D	MenACWY-7D	ACC	MCC	Macro F1	Weighted F1
5	0.483871	0.296296	0.202532	0.344828	0.35	0.327778	0.161065	0.335505	0.322355
10	0.477612	0.461538	0.318182	0.5625	0.447368	0.444444	0.304949	0.45344	0.440295
15	0.529412	0.415584	0.189189	0.537313	0.405405	0.411111	0.272378	0.415381	0.392779
20	0.558824	0.37037	0.246575	0.542857	0.382353	0.416667	0.283162	0.420196	0.399885
25	0.617647	0.405063	0.3	0.545455	0.38806	0.444444	0.313495	0.451245	0.431405
30	0.606061	0.404762	0.243243	0.59375	0.444444	0.45	0.32241	0.458452	0.435556
35	0.56338	0.361111	0.298851	0.5625	0.363636	0.422222	0.282025	0.429896	0.411582
40	0.645161	0.421053	0.365854	0.567568	0.484848	0.488889	0.368954	0.496897	0.481696
45	0.666667	0.461538	0.361446	0.555556	0.514286	0.5	0.380066	0.511898	0.496136
50	0.644068	0.455696	0.35443	0.540541	0.521739	0.494444	0.376462	0.503295	0.488787
55	0.688525	0.48	0.345679	0.545455	0.454545	0.494444	0.377101	0.502841	0.483634
60	0.655738	0.5	0.384615	0.545455	0.5	0.511111	0.399119	0.517162	0.502539
65	0.733333	0.419753	0.375	0.550725	0.514286	0.505556	0.388872	0.518619	0.50195
70	0.7	0.425	0.45	0.527778	0.5	0.511111	0.397132	0.520556	0.510046
75	0.666667	0.475	0.469136	0.477612	0.492754	0.511111	0.395557	0.516234	0.508828
80	0.666667	0.475	0.455696	0.477612	0.507042	0.511111	0.395901	0.516403	0.508573
85	0.655738	0.481928	0.419753	0.507463	0.470588	0.5	0.382325	0.507094	0.495369
90	0.676923	0.5	0.4	0.507463	0.470588	0.505556	0.389858	0.510995	0.496938
95	0.676923	0.5	0.405063	0.507463	0.492754	0.511111	0.397019	0.516441	0.503308
100	0.625	0.493827	0.43038	0.507463	0.521739	0.511111	0.397049	0.515682	0.507024
105	0.634921	0.469136	0.425	0.515152	0.542857	0.511111	0.395766	0.517413	0.508783
110	0.677419	0.487179	0.405063	0.521739	0.5	0.511111	0.395376	0.51828	0.505068
115	0.666667	0.481013	0.379747	0.514286	0.472222	0.494444	0.374499	0.502787	0.488025
120	0.711864	0.461538	0.395062	0.535211	0.478873	0.505556	0.387685	0.51651	0.500738
125	0.724138	0.475	0.375	0.535211	0.478873	0.505556	0.388512	0.517644	0.499945
130	0.736842	0.444444	0.325	0.521739	0.465753	0.483333	0.359477	0.498756	0.478101
135	0.736842	0.439024	0.325	0.521739	0.472222	0.483333	0.360027	0.498966	0.478581
140	0.724138	0.444444	0.325	0.521739	0.472222	0.483333	0.359902	0.497509	0.477528
145	0.724138	0.444444	0.325	0.521739	0.472222	0.483333	0.359902	0.497509	0.477528
150	0.745763	0.433735	0.35	0.5	0.485714	0.488889	0.367988	0.503042	0.485026
155	0.758621	0.469136	0.35	0.5	0.465753	0.494444	0.373389	0.508702	0.489041
160	0.758621	0.463415	0.35	0.507463	0.465753	0.494444	0.373433	0.50905	0.489236
165	0.736842	0.481928	0.345679	0.550725	0.457143	0.5	0.38149	0.514463	0.493242
170	0.714286	0.470588	0.325	0.571429	0.463768	0.494444	0.376053	0.509014	0.487089
175	0.7	0.5	0.419753	0.506667	0.5	0.516667	0.403699	0.525284	0.51238
180	0.711864	0.519481	0.419753	0.48	0.5	0.516667	0.403748	0.52622	0.513418
185	0.711864	0.519481	0.395062	0.48	0.5	0.511111	0.396735	0.521281	0.506971
190	0.711864	0.5	0.395062	0.48	0.492754	0.505556	0.389168	0.515936	0.501749
195	0.754098	0.48	0.38961	0.506667	0.5	0.516667	0.404428	0.526075	0.509559
200	0.745763	0.473684	0.368421	0.526316	0.465753	0.505556	0.390886	0.515987	0.496999
205	0.745763	0.467532	0.38961	0.533333	0.472222	0.511111	0.397484	0.521692	0.504047
210	0.709677	0.450704	0.390244	0.533333	0.428571	0.494444	0.374107	0.502506	0.485371
215	0.738462	0.465753	0.363636	0.542857	0.506667	0.516667	0.402579	0.523475	0.505196
220	0.738462	0.465753	0.363636	0.542857	0.506667	0.516667	0.402579	0.523475	0.505196
225	0.75	0.472222	0.405063	0.547945	0.5	0.527778	0.416817	0.535046	0.518387
230	0.75	0.472222	0.419753	0.555556	0.507042	0.533333	0.4228	0.540915	0.525095
235	0.75	0.472222	0.38961	0.545455	0.485714	0.522222	0.41293	0.5286	0.510683
240	0.75	0.472222	0.405063	0.56	0.514286	0.533333	0.425123	0.540314	0.52365
245	0.75	0.493151	0.410256	0.552632	0.492754	0.533333	0.426509	0.539758	0.52271
250	0.707692	0.485714	0.426667	0.461538	0.5	0.511111	0.399798	0.516322	0.505284
255	0.69697	0.492754	0.426667	0.461538	0.5	0.511111	0.399953	0.515586	0.504847
260	0.707692	0.485714	0.421053	0.441558	0.5	0.505556	0.391837	0.511204	0.500488
265	0.707692	0.485714	0.421053	0.441558	0.5	0.505556	0.391837	0.511204	0.500488
270	0.707692	0.485714	0.421053	0.441558	0.5	0.505556	0.391837	0.511204	0.500488
275	0.716418	0.514286	0.441558	0.388889	0.486486	0.505556	0.389566	0.509527	0.50063
280	0.716418	0.514286	0.441558	0.388889	0.486486	0.505556	0.389566	0.509527	0.50063
285	0.716418	0.514286	0.441558	0.388889	0.486486	0.505556	0.389566	0.509527	0.50063
290	0.716418	0.514286	0.441558	0.388889	0.486486	0.505556	0.389566	0.509527	0.50063
295	0.716418	0.514286	0.435897	0.394366	0.486486	0.505556	0.38874	0.509491	0.500065
300	0.716418	0.514286	0.435897	0.394366	0.486486	0.505556	0.38874	0.509491	0.500065
305	0.716418	0.514286	0.435897	0.394366	0.486486	0.505556	0.38874	0.509491	0.500065
310	0.705882	0.527778	0.441558	0.422535	0.5	0.516667	0.404343	0.519551	0.510092
315	0.705882	0.527778	0.441558	0.422535	0.5	0.516667	0.404343	0.519551	0.510092
320	0.727273	0.513514	0.433735	0.484848	0.478873	0.522222	0.407158	0.527649	0.514454
325	0.71875	0.518519	0.363636	0.424242	0.5	0.5	0.382924	0.505029	0.490406
330	0.71875	0.525	0.35443	0.424242	0.478873	0.494444	0.374908	0.500259	0.484378
335	0.709677	0.564103	0.43038	0.447761	0.513514	0.527778	0.415315	0.533087	0.521726
340	0.709677	0.538462	0.425	0.41791	0.493151	0.511111	0.394104	0.51684	0.506008
345	0.698413	0.56	0.425	0.434783	0.493151	0.516667	0.401159	0.522269	0.510953
350	0.698413	0.56	0.425	0.434783	0.493151	0.516667	0.401159	0.522269	0.510953
355	0.6875	0.506667	0.385542	0.454545	0.5	0.5	0.378597	0.506851	0.493969
360	0.676923	0.506667	0.404762	0.454545	0.514286	0.505556	0.385994	0.511437	0.500537
365	0.65625	0.506667	0.404762	0.447761	0.514286	0.5	0.378981	0.505945	0.496076
370	0.65625	0.506667	0.404762	0.447761	0.514286	0.5	0.378981	0.505945	0.496076
375	0.65625	0.545455	0.405063	0.470588	0.472222	0.505556	0.388348	0.509916	0.497489
380	0.646154	0.457143	0.414634	0.472222	0.478873	0.488889	0.366419	0.493805	0.483958
385	0.646154	0.457143	0.414634	0.472222	0.478873	0.488889	0.366419	0.493805	0.483958
390	0.646154	0.457143	0.414634	0.472222	0.478873	0.488889	0.366419	0.493805	0.483958
395	0.646154	0.457143	0.414634	0.472222	0.478873	0.488889	0.366419	0.493805	0.483958
400	0.646154	0.457143	0.414634	0.472222	0.478873	0.488889	0.366419	0.493805	0.483958
405	0.646154	0.465753	0.409639	0.485714	0.492754	0.494444	0.373409	0.500003	0.489643
410	0.646154	0.465753	0.409639	0.485714	0.492754	0.494444	0.373409	0.500003	0.489643
415	0.646154	0.472222	0.439024	0.485714	0.478873	0.5	0.380071	0.504398	0.49534
420	0.646154	0.472222	0.439024	0.485714	0.478873	0.5	0.380071	0.504398	0.49534
425	0.69697	0.457143	0.428571	0.520548	0.477612	0.511111	0.39539	0.516169	0.503551
430	0.69697	0.459459	0.390244	0.527778	0.484848	0.505556	0.389918	0.51186	0.496821
435	0.69697	0.459459	0.390244	0.527778	0.484848	0.505556	0.389918	0.51186	0.496821
440	0.705882	0.486486	0.395062	0.535211	0.424242	0.505556	0.390657	0.509377	0.491905
445	0.705882	0.486486	0.395062	0.535211	0.424242	0.505556	0.390657	0.509377	0.491905
450	0.727273	0.486486	0.409639	0.558824	0.492754	0.527778	0.415254	0.534995	0.518698
455	0.738462	0.48	0.409639	0.550725	0.470588	0.522222	0.40879	0.529883	0.512913
460	0.738462	0.48	0.409639	0.542857	0.477612	0.522222	0.409424	0.529714	0.513201
465	0.727273	0.486486	0.409639	0.542857	0.477612	0.522222	0.4095	0.528773	0.512588
470	0.716418	0.486486	0.409639	0.521739	0.477612	0.516667	0.402511	0.522379	0.507319
475	0.738462	0.48	0.409639	0.542857	0.477612	0.522222	0.409424	0.529714	0.513201
480	0.738462	0.48	0.409639	0.542857	0.477612	0.522222	0.409424	0.529714	0.513201
485	0.716418	0.467532	0.375	0.550725	0.477612	0.511111	0.397518	0.517457	0.499631
490	0.716418	0.467532	0.375	0.550725	0.477612	0.511111	0.397518	0.517457	0.499631
495	0.716418	0.48	0.4	0.478873	0.477612	0.505556	0.390659	0.510581	0.496469
500	0.716418	0.48	0.4	0.478873	0.477612	0.505556	0.390659	0.510581	0.496469
505	0.716418	0.493506	0.4	0.463768	0.477612	0.505556	0.390516	0.510261	0.496428
510	0.724638	0.533333	0.439024	0.477612	0.537313	0.538889	0.431249	0.542384	0.531149
515	0.714286	0.547945	0.457831	0.484848	0.558824	0.55	0.444152	0.552747	0.543176
520	0.714286	0.547945	0.457831	0.484848	0.558824	0.55	0.444152	0.552747	0.543176
525	0.724638	0.5	0.4	0.484848	0.57971	0.533333	0.424469	0.537839	0.525711
530	0.724638	0.5	0.4	0.484848	0.57971	0.533333	0.424469	0.537839	0.525711
535	0.724638	0.506667	0.4	0.477612	0.57971	0.533333	0.424487	0.537725	0.525728
540	0.716418	0.5	0.483516	0.430769	0.492308	0.522222	0.405971	0.524602	0.517273
545	0.705882	0.486486	0.47191	0.412698	0.515152	0.516667	0.399494	0.518426	0.512259
550	0.705882	0.486486	0.47191	0.412698	0.515152	0.516667	0.399494	0.518426	0.512259
555	0.705882	0.486486	0.47191	0.412698	0.515152	0.516667	0.399494	0.518426	0.512259
560	0.647059	0.512821	0.487805	0.5	0.558824	0.538889	0.430616	0.541302	0.536258
565	0.686567	0.506667	0.455696	0.5	0.56338	0.538889	0.430959	0.542462	0.534149
570	0.686567	0.506667	0.455696	0.5	0.56338	0.538889	0.430959	0.542462	0.534149
575	0.686567	0.513514	0.45	0.5	0.56338	0.538889	0.430265	0.542692	0.533917
580	0.69697	0.506667	0.475	0.5	0.56338	0.544444	0.437165	0.548403	0.540865
585	0.69697	0.506667	0.475	0.5	0.56338	0.544444	0.437165	0.548403	0.540865
590	0.69697	0.506667	0.475	0.5	0.56338	0.544444	0.437165	0.548403	0.540865
595	0.69697	0.506667	0.475	0.5	0.56338	0.544444	0.437165	0.548403	0.540865
600	0.69697	0.506667	0.475	0.5	0.56338	0.544444	0.437165	0.548403	0.540865
605	0.69697	0.506667	0.475	0.5	0.56338	0.544444	0.437165	0.548403	0.540865
610	0.69697	0.506667	0.475	0.5	0.56338	0.544444	0.437165	0.548403	0.540865
615	0.686567	0.486486	0.455696	0.492754	0.56338	0.533333	0.424036	0.536977	0.529241
620	0.686567	0.486486	0.455696	0.492754	0.56338	0.533333	0.424036	0.536977	0.529241
625	0.695652	0.527778	0.447059	0.492308	0.521739	0.533333	0.421273	0.536907	0.52646
630	0.695652	0.527778	0.447059	0.492308	0.521739	0.533333	0.421273	0.536907	0.52646
635	0.695652	0.527778	0.447059	0.484848	0.5	0.527778	0.414839	0.531067	0.520266
640	0.716418	0.5	0.494118	0.470588	0.558824	0.544444	0.435669	0.547989	0.541828
645	0.716418	0.478873	0.494118	0.463768	0.558824	0.538889	0.428795	0.5424	0.536818
650	0.716418	0.5	0.470588	0.470588	0.529412	0.533333	0.421688	0.537401	0.528985
655	0.716418	0.5	0.470588	0.470588	0.529412	0.533333	0.421688	0.537401	0.528985
660	0.716418	0.5	0.505747	0.477612	0.537313	0.544444	0.435012	0.547418	0.541136
665	0.716418	0.5	0.505747	0.477612	0.537313	0.544444	0.435012	0.547418	0.541136
670	0.716418	0.5	0.505747	0.477612	0.537313	0.544444	0.435012	0.547418	0.541136
675	0.707692	0.506667	0.465116	0.454545	0.529412	0.527778	0.413802	0.532686	0.524699
680	0.727273	0.513514	0.465116	0.454545	0.529412	0.533333	0.42087	0.537972	0.529109
685	0.716418	0.520548	0.465116	0.454545	0.529412	0.533333	0.420976	0.537208	0.52865
690	0.727273	0.513514	0.465116	0.454545	0.529412	0.533333	0.42087	0.537972	0.529109
695	0.727273	0.513514	0.465116	0.454545	0.529412	0.533333	0.42087	0.537972	0.529109
700	0.727273	0.513514	0.447059	0.454545	0.521739	0.527778	0.413934	0.532826	0.522646
705	0.727273	0.513514	0.447059	0.454545	0.521739	0.527778	0.413934	0.532826	0.522646
710	0.727273	0.513514	0.447059	0.454545	0.521739	0.527778	0.413934	0.532826	0.522646
715	0.727273	0.513514	0.447059	0.454545	0.521739	0.527778	0.413934	0.532826	0.522646
720	0.727273	0.513514	0.447059	0.454545	0.521739	0.527778	0.413934	0.532826	0.522646
725	0.727273	0.513514	0.447059	0.454545	0.521739	0.527778	0.413934	0.532826	0.522646
730	0.727273	0.513514	0.447059	0.454545	0.521739	0.527778	0.413934	0.532826	0.522646
735	0.727273	0.513514	0.447059	0.454545	0.521739	0.527778	0.413934	0.532826	0.522646
740	0.727273	0.513514	0.447059	0.454545	0.521739	0.527778	0.413934	0.532826	0.522646
745	0.727273	0.513514	0.447059	0.454545	0.521739	0.527778	0.413934	0.532826	0.522646
750	0.727273	0.513514	0.465116	0.454545	0.529412	0.533333	0.42087	0.537972	0.529109
755	0.727273	0.513514	0.465116	0.454545	0.529412	0.533333	0.42087	0.537972	0.529109
760	0.727273	0.493151	0.447059	0.441176	0.5	0.516667	0.400592	0.521732	0.511733
765	0.746269	0.506667	0.505747	0.444444	0.529412	0.544444	0.434369	0.546508	0.53984
770	0.746269	0.506667	0.505747	0.444444	0.529412	0.544444	0.434369	0.546508	0.53984
775	0.746269	0.506667	0.505747	0.444444	0.529412	0.544444	0.434369	0.546508	0.53984
780	0.746269	0.506667	0.505747	0.444444	0.529412	0.544444	0.434369	0.546508	0.53984
785	0.746269	0.5	0.511111	0.451613	0.523077	0.544444	0.434532	0.546414	0.53977
790	0.746269	0.5	0.511111	0.451613	0.523077	0.544444	0.434532	0.546414	0.53977
795	0.746269	0.5	0.511111	0.451613	0.523077	0.544444	0.434532	0.546414	0.53977
800	0.746269	0.5	0.511111	0.451613	0.523077	0.544444	0.434532	0.546414	0.53977
805	0.746269	0.5	0.511111	0.451613	0.523077	0.544444	0.434532	0.546414	0.53977
810	0.746269	0.5	0.511111	0.451613	0.523077	0.544444	0.434532	0.546414	0.53977
815	0.746269	0.5	0.511111	0.451613	0.523077	0.544444	0.434532	0.546414	0.53977
820	0.746269	0.5	0.511111	0.451613	0.523077	0.544444	0.434532	0.546414	0.53977
825	0.746269	0.5	0.511111	0.451613	0.523077	0.544444	0.434532	0.546414	0.53977
830	0.746269	0.5	0.511111	0.451613	0.523077	0.544444	0.434532	0.546414	0.53977
835	0.746269	0.5	0.511111	0.451613	0.523077	0.544444	0.434532	0.546414	0.53977
840	0.746269	0.5	0.511111	0.451613	0.523077	0.544444	0.434532	0.546414	0.53977
845	0.746269	0.5	0.511111	0.451613	0.523077	0.544444	0.434532	0.546414	0.53977
850	0.746269	0.5	0.511111	0.451613	0.523077	0.544444	0.434532	0.546414	0.53977
855	0.746269	0.5	0.511111	0.451613	0.523077	0.544444	0.434532	0.546414	0.53977
860	0.746269	0.5	0.511111	0.451613	0.523077	0.544444	0.434532	0.546414	0.53977
865	0.746269	0.5	0.511111	0.451613	0.523077	0.544444	0.434532	0.546414	0.53977
870	0.746269	0.5	0.511111	0.451613	0.523077	0.544444	0.434532	0.546414	0.53977
875	0.746269	0.5	0.511111	0.451613	0.523077	0.544444	0.434532	0.546414	0.53977
880	0.746269	0.5	0.511111	0.451613	0.523077	0.544444	0.434532	0.546414	0.53977
885	0.746269	0.5	0.516854	0.444444	0.523077	0.544444	0.435025	0.546129	0.540075
890	0.746269	0.5	0.516854	0.444444	0.523077	0.544444	0.435025	0.546129	0.540075
895	0.746269	0.5	0.516854	0.444444	0.523077	0.544444	0.435025	0.546129	0.540075
900	0.746269	0.5	0.516854	0.444444	0.523077	0.544444	0.435025	0.546129	0.540075
905	0.746269	0.5	0.516854	0.444444	0.523077	0.544444	0.435025	0.546129	0.540075
910	0.746269	0.5	0.516854	0.444444	0.523077	0.544444	0.435025	0.546129	0.540075
915	0.746269	0.5	0.516854	0.444444	0.523077	0.544444	0.435025	0.546129	0.540075
920	0.746269	0.5	0.516854	0.444444	0.523077	0.544444	0.435025	0.546129	0.540075
925	0.746269	0.5	0.511111	0.451613	0.523077	0.544444	0.434532	0.546414	0.53977
930	0.746269	0.5	0.516854	0.444444	0.523077	0.544444	0.435025	0.546129	0.540075
935	0.746269	0.5	0.516854	0.444444	0.523077	0.544444	0.435025	0.546129	0.540075
940	0.746269	0.5	0.516854	0.444444	0.523077	0.544444	0.435025	0.546129	0.540075
945	0.746269	0.5	0.516854	0.444444	0.523077	0.544444	0.435025	0.546129	0.540075
950	0.746269	0.5	0.516854	0.444444	0.523077	0.544444	0.435025	0.546129	0.540075
955	0.746269	0.5	0.516854	0.444444	0.523077	0.544444	0.435025	0.546129	0.540075
960	0.746269	0.5	0.516854	0.444444	0.523077	0.544444	0.435025	0.546129	0.540075
965	0.746269	0.506667	0.516854	0.444444	0.515152	0.544444	0.434409	0.545877	0.539492
970	0.746269	0.506667	0.516854	0.444444	0.515152	0.544444	0.434409	0.545877	0.539492
975	0.746269	0.506667	0.516854	0.444444	0.515152	0.544444	0.434409	0.545877	0.539492
980	0.746269	0.506667	0.516854	0.444444	0.515152	0.544444	0.434409	0.545877	0.539492
985	0.746269	0.506667	0.516854	0.444444	0.515152	0.544444	0.434409	0.545877	0.539492
990	0.746269	0.506667	0.516854	0.444444	0.515152	0.544444	0.434409	0.545877	0.539492
995	0.746269	0.506667	0.516854	0.444444	0.515152	0.544444	0.434409	0.545877	0.539492
1000	0.746269	0.506667	0.511111	0.444444	0.492308	0.538889	0.42747	0.54016	0.532789
1005	0.746269	0.506667	0.511111	0.444444	0.492308	0.538889	0.42747	0.54016	0.532789
1010	0.746269	0.506667	0.505495	0.451613	0.492308	0.538889	0.426991	0.54047	0.532517
1015	0.746269	0.506667	0.505495	0.451613	0.492308	0.538889	0.426991	0.54047	0.532517
1020	0.746269	0.506667	0.505495	0.451613	0.492308	0.538889	0.426991	0.54047	0.532517
1025	0.746269	0.506667	0.505495	0.451613	0.492308	0.538889	0.426991	0.54047	0.532517
1030	0.746269	0.506667	0.505495	0.451613	0.492308	0.538889	0.426991	0.54047	0.532517
1035	0.746269	0.506667	0.505495	0.451613	0.492308	0.538889	0.426991	0.54047	0.532517
1040	0.746269	0.506667	0.505495	0.451613	0.492308	0.538889	0.426991	0.54047	0.532517
1045	0.746269	0.506667	0.505495	0.451613	0.492308	0.538889	0.426991	0.54047	0.532517
1050	0.746269	0.506667	0.505495	0.451613	0.492308	0.538889	0.426991	0.54047	0.532517
1055	0.746269	0.506667	0.505495	0.451613	0.492308	0.538889	0.426991	0.54047	0.532517
1060	0.746269	0.506667	0.505495	0.451613	0.492308	0.538889	0.426991	0.54047	0.532517
1065	0.746269	0.506667	0.505495	0.451613	0.492308	0.538889	0.426991	0.54047	0.532517
1070	0.746269	0.506667	0.505495	0.451613	0.492308	0.538889	0.426991	0.54047	0.532517
1075	0.746269	0.506667	0.505495	0.451613	0.492308	0.538889	0.426991	0.54047	0.532517
1080	0.746269	0.506667	0.505495	0.451613	0.492308	0.538889	0.426991	0.54047	0.532517
1085	0.746269	0.506667	0.505495	0.451613	0.492308	0.538889	0.426991	0.54047	0.532517
1090	0.746269	0.506667	0.505495	0.451613	0.492308	0.538889	0.426991	0.54047	0.532517
1095	0.746269	0.506667	0.505495	0.451613	0.492308	0.538889	0.426991	0.54047	0.532517
1100	0.746269	0.506667	0.505495	0.451613	0.492308	0.538889	0.426991	0.54047	0.532517
1105	0.746269	0.506667	0.505495	0.451613	0.492308	0.538889	0.426991	0.54047	0.532517
1110	0.746269	0.506667	0.505495	0.451613	0.492308	0.538889	0.426991	0.54047	0.532517
1115	0.746269	0.506667	0.505495	0.451613	0.492308	0.538889	0.426991	0.54047	0.532517
1120	0.746269	0.506667	0.505495	0.451613	0.492308	0.538889	0.426991	0.54047	0.532517
1125	0.746269	0.506667	0.505495	0.451613	0.492308	0.538889	0.426991	0.54047	0.532517
1130	0.746269	0.506667	0.511111	0.444444	0.492308	0.538889	0.42747	0.54016	0.532789
1135	0.746269	0.506667	0.511111	0.444444	0.492308	0.538889	0.42747	0.54016	0.532789
1140	0.746269	0.506667	0.511111	0.444444	0.492308	0.538889	0.42747	0.54016	0.532789
1145	0.746269	0.506667	0.511111	0.444444	0.492308	0.538889	0.42747	0.54016	0.532789
1150	0.746269	0.506667	0.511111	0.444444	0.492308	0.538889	0.42747	0.54016	0.532789
1155	0.746269	0.506667	0.511111	0.444444	0.492308	0.538889	0.42747	0.54016	0.532789
1160	0.746269	0.506667	0.511111	0.444444	0.492308	0.538889	0.42747	0.54016	0.532789
1165	0.746269	0.506667	0.511111	0.444444	0.492308	0.538889	0.42747	0.54016	0.532789
1170	0.746269	0.506667	0.511111	0.444444	0.492308	0.538889	0.42747	0.54016	0.532789
1175	0.746269	0.506667	0.511111	0.444444	0.492308	0.538889	0.42747	0.54016	0.532789
1180	0.746269	0.506667	0.511111	0.444444	0.492308	0.538889	0.42747	0.54016	0.532789
1185	0.746269	0.506667	0.511111	0.444444	0.492308	0.538889	0.42747	0.54016	0.532789
1190	0.746269	0.506667	0.505495	0.451613	0.492308	0.538889	0.426991	0.54047	0.532517
1195	0.746269	0.506667	0.505495	0.451613	0.492308	0.538889	0.426991	0.54047	0.532517
1200	0.746269	0.506667	0.511111	0.444444	0.492308	0.538889	0.42747	0.54016	0.532789
1205	0.727273	0.5	0.511111	0.444444	0.492308	0.533333	0.420386	0.535027	0.528506
1210	0.727273	0.5	0.511111	0.444444	0.492308	0.533333	0.420386	0.535027	0.528506
1215	0.727273	0.5	0.527473	0.451613	0.492308	0.538889	0.426918	0.539733	0.533973
1220	0.727273	0.5	0.527473	0.451613	0.492308	0.538889	0.426918	0.539733	0.533973
1225	0.746269	0.5	0.537634	0.459016	0.47619	0.544444	0.434351	0.543822	0.537249
1230	0.709677	0.512195	0.470588	0.4375	0.477612	0.516667	0.401216	0.521515	0.512821
1235	0.709677	0.512195	0.470588	0.4375	0.477612	0.516667	0.401216	0.521515	0.512821
1240	0.709677	0.512195	0.470588	0.4375	0.477612	0.516667	0.401216	0.521515	0.512821
1245	0.709677	0.512195	0.470588	0.4375	0.477612	0.516667	0.401216	0.521515	0.512821
1250	0.709677	0.512195	0.470588	0.4375	0.477612	0.516667	0.401216	0.521515	0.512821
1255	0.709677	0.512195	0.470588	0.4375	0.477612	0.516667	0.401216	0.521515	0.512821
1260	0.709677	0.512195	0.470588	0.4375	0.477612	0.516667	0.401216	0.521515	0.512821
1265	0.709677	0.512195	0.470588	0.4375	0.477612	0.516667	0.401216	0.521515	0.512821
1270	0.709677	0.512195	0.452381	0.4375	0.529412	0.522222	0.408291	0.528233	0.519866
1275	0.709677	0.512195	0.452381	0.4375	0.529412	0.522222	0.408291	0.528233	0.519866
1280	0.709677	0.512195	0.452381	0.4375	0.529412	0.522222	0.408291	0.528233	0.519866
1285	0.603175	0.461538	0.390244	0.34375	0.520548	0.461111	0.329826	0.463851	0.459551
1290	0.603175	0.461538	0.390244	0.34375	0.520548	0.461111	0.329826	0.463851	0.459551
1295	0.603175	0.461538	0.390244	0.34375	0.520548	0.461111	0.329826	0.463851	0.459551
1300	0.6	0.453333	0.43038	0.465753	0.547945	0.494444	0.374248	0.499482	0.49459
1305	0.6	0.453333	0.43038	0.465753	0.547945	0.494444	0.374248	0.499482	0.49459
1310	0.6	0.453333	0.43038	0.465753	0.547945	0.494444	0.374248	0.499482	0.49459
1315	0.6	0.453333	0.43038	0.465753	0.547945	0.494444	0.374248	0.499482	0.49459
1320	0.6	0.453333	0.43038	0.465753	0.547945	0.494444	0.374248	0.499482	0.49459
1325	0.6	0.453333	0.43038	0.465753	0.547945	0.494444	0.374248	0.499482	0.49459
1330	0.6	0.453333	0.43038	0.465753	0.547945	0.494444	0.374248	0.499482	0.49459
1335	0.590164	0.453333	0.43038	0.444444	0.547945	0.488889	0.367134	0.493253	0.489454
1340	0.590164	0.453333	0.43038	0.444444	0.547945	0.488889	0.367134	0.493253	0.489454
1345	0.590164	0.453333	0.43038	0.444444	0.547945	0.488889	0.367134	0.493253	0.489454
1350	0.590164	0.453333	0.43038	0.444444	0.547945	0.488889	0.367134	0.493253	0.489454
1355	0.590164	0.453333	0.43038	0.444444	0.547945	0.488889	0.367134	0.493253	0.489454
1360	0.590164	0.453333	0.43038	0.444444	0.547945	0.488889	0.367134	0.493253	0.489454
1365	0.590164	0.453333	0.43038	0.444444	0.547945	0.488889	0.367134	0.493253	0.489454
1370	0.590164	0.453333	0.43038	0.444444	0.547945	0.488889	0.367134	0.493253	0.489454
1375	0.590164	0.453333	0.43038	0.444444	0.547945	0.488889	0.367134	0.493253	0.489454
1380	0.590164	0.453333	0.43038	0.444444	0.547945	0.488889	0.367134	0.493253	0.489454
1385	0.590164	0.453333	0.43038	0.444444	0.547945	0.488889	0.367134	0.493253	0.489454
1390	0.590164	0.453333	0.43038	0.444444	0.547945	0.488889	0.367134	0.493253	0.489454
1395	0.590164	0.453333	0.43038	0.444444	0.547945	0.488889	0.367134	0.493253	0.489454
1400	0.590164	0.453333	0.43038	0.444444	0.547945	0.488889	0.367134	0.493253	0.489454
1405	0.590164	0.453333	0.43038	0.444444	0.547945	0.488889	0.367134	0.493253	0.489454
1410	0.590164	0.453333	0.43038	0.444444	0.547945	0.488889	0.367134	0.493253	0.489454
1415	0.590164	0.453333	0.43038	0.444444	0.547945	0.488889	0.367134	0.493253	0.489454
1420	0.590164	0.453333	0.43038	0.444444	0.547945	0.488889	0.367134	0.493253	0.489454
1425	0.590164	0.453333	0.43038	0.444444	0.547945	0.488889	0.367134	0.493253	0.489454
1430	0.590164	0.453333	0.43038	0.444444	0.547945	0.488889	0.367134	0.493253	0.489454
1435	0.590164	0.48	0.43038	0.450704	0.540541	0.494444	0.373569	0.498358	0.493699
1440	0.590164	0.48	0.43038	0.450704	0.540541	0.494444	0.373569	0.498358	0.493699
1445	0.590164	0.48	0.43038	0.450704	0.540541	0.494444	0.373569	0.498358	0.493699
1450	0.590164	0.48	0.43038	0.450704	0.540541	0.494444	0.373569	0.498358	0.493699
1455	0.590164	0.48	0.43038	0.450704	0.540541	0.494444	0.373569	0.498358	0.493699
1460	0.590164	0.48	0.43038	0.450704	0.540541	0.494444	0.373569	0.498358	0.493699
1465	0.590164	0.48	0.43038	0.450704	0.540541	0.494444	0.373569	0.498358	0.493699
1470	0.590164	0.48	0.43038	0.450704	0.540541	0.494444	0.373569	0.498358	0.493699
1475	0.590164	0.48	0.43038	0.450704	0.540541	0.494444	0.373569	0.498358	0.493699
1480	0.590164	0.48	0.43038	0.450704	0.540541	0.494444	0.373569	0.498358	0.493699
1485	0.590164	0.48	0.43038	0.450704	0.540541	0.494444	0.373569	0.498358	0.493699
1490	0.590164	0.48	0.43038	0.450704	0.540541	0.494444	0.373569	0.498358	0.493699
1495	0.590164	0.48	0.43038	0.450704	0.540541	0.494444	0.373569	0.498358	0.493699
1500	0.590164	0.48	0.43038	0.450704	0.540541	0.494444	0.373569	0.498358	0.493699
1505	0.590164	0.48	0.43038	0.450704	0.540541	0.494444	0.373569	0.498358	0.493699
1510	0.590164	0.48	0.43038	0.450704	0.540541	0.494444	0.373569	0.498358	0.493699
1515	0.590164	0.48	0.43038	0.450704	0.540541	0.494444	0.373569	0.498358	0.493699
1520	0.590164	0.486486	0.425	0.450704	0.540541	0.494444	0.372896	0.498579	0.493484
1525	0.590164	0.486486	0.425	0.450704	0.540541	0.494444	0.372896	0.498579	0.493484
1530	0.590164	0.48	0.43038	0.450704	0.540541	0.494444	0.373569	0.498358	0.493699
1535	0.590164	0.473684	0.43038	0.457143	0.540541	0.494444	0.373482	0.498382	0.493615
1540	0.590164	0.473684	0.43038	0.457143	0.540541	0.494444	0.373482	0.498382	0.493615
1545	0.590164	0.473684	0.43038	0.457143	0.540541	0.494444	0.373482	0.498382	0.493615
1550	0.590164	0.473684	0.43038	0.457143	0.540541	0.494444	0.373482	0.498382	0.493615
1555	0.590164	0.473684	0.43038	0.457143	0.540541	0.494444	0.373482	0.498382	0.493615
1560	0.590164	0.473684	0.43038	0.457143	0.540541	0.494444	0.373482	0.498382	0.493615
1565	0.590164	0.473684	0.43038	0.457143	0.540541	0.494444	0.373482	0.498382	0.493615
1570	0.590164	0.473684	0.43038	0.457143	0.540541	0.494444	0.373482	0.498382	0.493615
1575	0.590164	0.473684	0.43038	0.457143	0.540541	0.494444	0.373482	0.498382	0.493615
1580	0.590164	0.473684	0.43038	0.457143	0.540541	0.494444	0.373482	0.498382	0.493615
1585	0.645161	0.419753	0.405063	0.382353	0.542857	0.472222	0.347464	0.479038	0.47404
1590	0.645161	0.419753	0.405063	0.382353	0.542857	0.472222	0.347464	0.479038	0.47404
1595	0.645161	0.425	0.405063	0.376812	0.542857	0.472222	0.347459	0.478979	0.474079
1600	0.645161	0.425	0.405063	0.376812	0.542857	0.472222	0.347459	0.478979	0.474079
1605	0.645161	0.425	0.405063	0.376812	0.542857	0.472222	0.347459	0.478979	0.474079
1610	0.645161	0.425	0.405063	0.376812	0.542857	0.472222	0.347459	0.478979	0.474079
1615	0.645161	0.425	0.405063	0.376812	0.542857	0.472222	0.347459	0.478979	0.474079
1620	0.645161	0.425	0.405063	0.376812	0.542857	0.472222	0.347459	0.478979	0.474079
1625	0.645161	0.425	0.405063	0.376812	0.542857	0.472222	0.347459	0.478979	0.474079
1630	0.645161	0.425	0.405063	0.376812	0.542857	0.472222	0.347459	0.478979	0.474079
1635	0.645161	0.425	0.405063	0.376812	0.542857	0.472222	0.347459	0.478979	0.474079
1640	0.645161	0.425	0.405063	0.376812	0.542857	0.472222	0.347459	0.478979	0.474079
1645	0.645161	0.425	0.405063	0.376812	0.542857	0.472222	0.347459	0.478979	0.474079
1650	0.645161	0.425	0.405063	0.376812	0.542857	0.472222	0.347459	0.478979	0.474079
1655	0.645161	0.425	0.405063	0.376812	0.542857	0.472222	0.347459	0.478979	0.474079
1660	0.645161	0.425	0.405063	0.376812	0.542857	0.472222	0.347459	0.478979	0.474079
1665	0.645161	0.419753	0.38961	0.376812	0.56338	0.472222	0.348441	0.478943	0.473756
1670	0.645161	0.419753	0.38961	0.376812	0.56338	0.472222	0.348441	0.478943	0.473756
1675	0.645161	0.419753	0.38961	0.376812	0.56338	0.472222	0.348441	0.478943	0.473756
1680	0.645161	0.419753	0.38961	0.376812	0.56338	0.472222	0.348441	0.478943	0.473756
1685	0.645161	0.419753	0.38961	0.376812	0.56338	0.472222	0.348441	0.478943	0.473756
1690	0.645161	0.419753	0.38961	0.376812	0.56338	0.472222	0.348441	0.478943	0.473756
1695	0.645161	0.419753	0.38961	0.376812	0.56338	0.472222	0.348441	0.478943	0.473756
1700	0.645161	0.419753	0.38961	0.376812	0.56338	0.472222	0.348441	0.478943	0.473756
1705	0.645161	0.419753	0.38961	0.376812	0.56338	0.472222	0.348441	0.478943	0.473756
1710	0.645161	0.419753	0.38961	0.376812	0.56338	0.472222	0.348441	0.478943	0.473756
1715	0.645161	0.419753	0.38961	0.376812	0.56338	0.472222	0.348441	0.478943	0.473756
1720	0.633333	0.473684	0.425	0.450704	0.575342	0.505556	0.387327	0.511613	0.506019
1725	0.633333	0.473684	0.425	0.450704	0.575342	0.505556	0.387327	0.511613	0.506019
1730	0.633333	0.473684	0.425	0.450704	0.575342	0.505556	0.387327	0.511613	0.506019
1735	0.557377	0.447368	0.487805	0.444444	0.550725	0.494444	0.374072	0.497544	0.498705
1740	0.557377	0.447368	0.487805	0.444444	0.550725	0.494444	0.374072	0.497544	0.498705
1745	0.557377	0.447368	0.487805	0.444444	0.550725	0.494444	0.374072	0.497544	0.498705
1750	0.557377	0.447368	0.487805	0.444444	0.550725	0.494444	0.374072	0.497544	0.498705
1755	0.557377	0.447368	0.487805	0.444444	0.550725	0.494444	0.374072	0.497544	0.498705
1760	0.557377	0.447368	0.487805	0.444444	0.550725	0.494444	0.374072	0.497544	0.498705
1765	0.557377	0.447368	0.487805	0.444444	0.550725	0.494444	0.374072	0.497544	0.498705
1770	0.557377	0.447368	0.487805	0.444444	0.550725	0.494444	0.374072	0.497544	0.498705
1775	0.557377	0.447368	0.487805	0.444444	0.550725	0.494444	0.374072	0.497544	0.498705
1780	0.557377	0.447368	0.487805	0.444444	0.550725	0.494444	0.374072	0.497544	0.498705
1785	0.557377	0.447368	0.487805	0.444444	0.550725	0.494444	0.374072	0.497544	0.498705
1790	0.557377	0.447368	0.487805	0.444444	0.550725	0.494444	0.374072	0.497544	0.498705
1795	0.557377	0.447368	0.487805	0.444444	0.550725	0.494444	0.374072	0.497544	0.498705
1800	0.557377	0.447368	0.487805	0.444444	0.550725	0.494444	0.374072	0.497544	0.498705
1805	0.557377	0.447368	0.487805	0.444444	0.550725	0.494444	0.374072	0.497544	0.498705
1810	0.557377	0.447368	0.487805	0.444444	0.550725	0.494444	0.374072	0.497544	0.498705
1815	0.557377	0.447368	0.487805	0.444444	0.550725	0.494444	0.374072	0.497544	0.498705
1820	0.557377	0.447368	0.487805	0.444444	0.550725	0.494444	0.374072	0.497544	0.498705
1825	0.557377	0.447368	0.487805	0.444444	0.550725	0.494444	0.374072	0.497544	0.498705
1830	0.557377	0.447368	0.487805	0.444444	0.550725	0.494444	0.374072	0.497544	0.498705
1835	0.557377	0.447368	0.487805	0.444444	0.550725	0.494444	0.374072	0.497544	0.498705
1840	0.557377	0.447368	0.487805	0.444444	0.550725	0.494444	0.374072	0.497544	0.498705
1845	0.557377	0.447368	0.487805	0.444444	0.550725	0.494444	0.374072	0.497544	0.498705
1850	0.557377	0.447368	0.487805	0.444444	0.550725	0.494444	0.374072	0.497544	0.498705
1855	0.557377	0.447368	0.487805	0.444444	0.550725	0.494444	0.374072	0.497544	0.498705
1860	0.557377	0.447368	0.487805	0.444444	0.550725	0.494444	0.374072	0.497544	0.498705
1865	0.557377	0.447368	0.487805	0.444444	0.550725	0.494444	0.374072	0.497544	0.498705
1870	0.557377	0.447368	0.487805	0.444444	0.550725	0.494444	0.374072	0.497544	0.498705
1875	0.557377	0.447368	0.487805	0.444444	0.550725	0.494444	0.374072	0.497544	0.498705
1880	0.557377	0.447368	0.487805	0.444444	0.550725	0.494444	0.374072	0.497544	0.498705
1885	0.557377	0.447368	0.487805	0.444444	0.550725	0.494444	0.374072	0.497544	0.498705
1890	0.557377	0.447368	0.487805	0.444444	0.550725	0.494444	0.374072	0.497544	0.498705
1895	0.548387	0.473684	0.463415	0.444444	0.529412	0.488889	0.367611	0.491868	0.490858
1900	0.548387	0.473684	0.463415	0.444444	0.529412	0.488889	0.367611	0.491868	0.490858
1905	0.548387	0.473684	0.463415	0.444444	0.529412	0.488889	0.367611	0.491868	0.490858
1910	0.548387	0.473684	0.463415	0.444444	0.529412	0.488889	0.367611	0.491868	0.490858
1915	0.548387	0.473684	0.463415	0.444444	0.529412	0.488889	0.367611	0.491868	0.490858
1920	0.548387	0.473684	0.463415	0.444444	0.529412	0.488889	0.367611	0.491868	0.490858
1925	0.548387	0.473684	0.463415	0.444444	0.529412	0.488889	0.367611	0.491868	0.490858
1930	0.548387	0.473684	0.463415	0.444444	0.529412	0.488889	0.367611	0.491868	0.490858
1935	0.548387	0.473684	0.463415	0.444444	0.529412	0.488889	0.367611	0.491868	0.490858
1940	0.548387	0.473684	0.463415	0.444444	0.529412	0.488889	0.367611	0.491868	0.490858
1945	0.548387	0.473684	0.463415	0.444444	0.529412	0.488889	0.367611	0.491868	0.490858
1950	0.548387	0.473684	0.463415	0.444444	0.529412	0.488889	0.367611	0.491868	0.490858
1955	0.548387	0.473684	0.463415	0.444444	0.529412	0.488889	0.367611	0.491868	0.490858
1960	0.548387	0.473684	0.463415	0.444444	0.529412	0.488889	0.367611	0.491868	0.490858
1965	0.548387	0.473684	0.444444	0.444444	0.521739	0.483333	0.360745	0.48654	0.484157
1970	0.548387	0.473684	0.444444	0.444444	0.521739	0.483333	0.360745	0.48654	0.484157
1975	0.548387	0.473684	0.444444	0.444444	0.521739	0.483333	0.360745	0.48654	0.484157
1980	0.548387	0.473684	0.444444	0.444444	0.521739	0.483333	0.360745	0.48654	0.484157
1985	0.548387	0.473684	0.444444	0.444444	0.521739	0.483333	0.360745	0.48654	0.484157
1990	0.548387	0.473684	0.444444	0.444444	0.521739	0.483333	0.360745	0.48654	0.484157
1995	0.548387	0.473684	0.444444	0.444444	0.521739	0.483333	0.360745	0.48654	0.484157
2000	0.548387	0.473684	0.444444	0.444444	0.521739	0.483333	0.360745	0.48654	0.484157

## Sheet: Bayes
Number of features	Pre-vaccination	ChAdOx1-Onset	MenACWY-Onset	ChAdOx1-7D	MenACWY-7D	ACC	MCC	Macro F1	Weighted F1
5	0.268657	0.133333	0.191781	0.28	0.432	0.294444	0.115027	0.261154	0.262871
10	0.347826	0.125	0.297872	0.346154	0.371134	0.311111	0.129321	0.297597	0.298961
15	0.346667	0.156863	0.275862	0.296296	0.408602	0.311111	0.134761	0.296858	0.299094
20	0.375	0.137931	0.244444	0.230769	0.395833	0.288889	0.101593	0.276796	0.278155
25	0.412698	0.101695	0.258065	0.264151	0.413043	0.3	0.115018	0.28993	0.290625
30	0.40678	0.121212	0.255814	0.218182	0.468085	0.305556	0.124571	0.294015	0.297538
35	0.423077	0.202899	0.25641	0.285714	0.495238	0.344444	0.175948	0.332668	0.332735
40	0.517241	0.179104	0.25641	0.315789	0.52	0.366667	0.2055	0.357709	0.354197
45	0.482759	0.147059	0.296296	0.264151	0.52	0.355556	0.189476	0.342053	0.344574
50	0.444444	0.231884	0.278481	0.315789	0.514851	0.366667	0.204437	0.35709	0.356735
55	0.421053	0.1875	0.282051	0.322581	0.525253	0.361111	0.198883	0.347687	0.349262
60	0.47619	0.2	0.320988	0.321429	0.52	0.383333	0.225866	0.367721	0.369216
65	0.393443	0.318841	0.328767	0.310345	0.525253	0.388889	0.237326	0.37533	0.379052
70	0.37931	0.294118	0.32	0.295082	0.530612	0.377778	0.221918	0.363824	0.36863
75	0.5	0.298507	0.289474	0.322581	0.526316	0.394444	0.243134	0.387376	0.384513
80	0.516129	0.328358	0.363636	0.366667	0.489362	0.416667	0.270879	0.41283	0.410879
85	0.533333	0.285714	0.333333	0.360656	0.505495	0.405556	0.256507	0.403706	0.400594
90	0.542373	0.309859	0.329114	0.37931	0.494624	0.411111	0.262378	0.411056	0.406008
95	0.548387	0.333333	0.315789	0.37931	0.5	0.416667	0.27172	0.415364	0.409026
100	0.539683	0.264706	0.358974	0.357143	0.505263	0.411111	0.263092	0.405154	0.403822
105	0.5	0.314286	0.38961	0.344828	0.505263	0.416667	0.270423	0.410797	0.412465
110	0.53125	0.323529	0.384615	0.363636	0.505263	0.427778	0.284348	0.421659	0.421025
115	0.483871	0.333333	0.358974	0.385965	0.494845	0.416667	0.269837	0.411398	0.409843
120	0.491803	0.323529	0.342105	0.350877	0.510204	0.411111	0.263748	0.403704	0.402569
125	0.483871	0.38806	0.405063	0.4	0.494845	0.438889	0.2974	0.434368	0.434249
130	0.483871	0.347826	0.379747	0.327273	0.484211	0.411111	0.262354	0.404585	0.405719
135	0.5	0.352941	0.358974	0.4	0.484211	0.422222	0.277307	0.419225	0.415953
140	0.507937	0.328358	0.379747	0.444444	0.494845	0.433333	0.29049	0.431066	0.427978
145	0.507937	0.347826	0.35443	0.444444	0.505263	0.433333	0.290659	0.43198	0.42731
150	0.526316	0.31746	0.404762	0.448276	0.469388	0.433333	0.287178	0.43324	0.430313
155	0.526316	0.31746	0.385542	0.474576	0.469388	0.433333	0.287754	0.434656	0.429678
160	0.482759	0.31746	0.380952	0.45614	0.469388	0.422222	0.273109	0.42134	0.418389
165	0.474576	0.3125	0.341463	0.464286	0.484848	0.416667	0.267073	0.415535	0.41073
170	0.474576	0.31746	0.4	0.436364	0.469388	0.422222	0.272643	0.419558	0.418748
175	0.491803	0.338462	0.409639	0.384615	0.505051	0.433333	0.287939	0.425914	0.427389
180	0.5	0.338462	0.409639	0.415094	0.505051	0.438889	0.294869	0.433649	0.43379
185	0.5	0.327869	0.404762	0.444444	0.514851	0.444444	0.301574	0.438385	0.437698
190	0.5	0.327869	0.409639	0.436364	0.514851	0.444444	0.3021	0.437745	0.437625
195	0.508475	0.363636	0.384615	0.421053	0.5	0.438889	0.297537	0.435556	0.433079
200	0.508475	0.363636	0.358974	0.448276	0.505051	0.438889	0.297603	0.436882	0.432072
205	0.508475	0.338462	0.358974	0.474576	0.505051	0.438889	0.297674	0.437107	0.43184
210	0.482759	0.333333	0.35	0.440678	0.474227	0.416667	0.268307	0.416199	0.411742
215	0.508475	0.225806	0.361446	0.421053	0.505051	0.411111	0.259596	0.404366	0.402911
220	0.491803	0.166667	0.333333	0.428571	0.484848	0.388889	0.231125	0.381045	0.378694
225	0.482759	0.222222	0.352941	0.392857	0.489796	0.394444	0.237245	0.388115	0.387716
230	0.52459	0.237288	0.4	0.392857	0.484848	0.416667	0.266044	0.407917	0.408378
235	0.52459	0.20339	0.372093	0.428571	0.510204	0.416667	0.265608	0.40777	0.406605
240	0.516129	0.210526	0.390805	0.428571	0.489796	0.416667	0.265447	0.407165	0.406787
245	0.516129	0.3	0.4	0.428571	0.494845	0.433333	0.287424	0.427909	0.426742
250	0.52459	0.210526	0.4	0.466667	0.494845	0.427778	0.280713	0.419326	0.418051
255	0.548387	0.214286	0.395349	0.448276	0.489796	0.427778	0.280281	0.419219	0.417144
260	0.539683	0.271186	0.385542	0.45614	0.489796	0.433333	0.288665	0.428469	0.424924
265	0.539683	0.271186	0.404762	0.482759	0.5	0.444444	0.302413	0.439678	0.436703
270	0.548387	0.295082	0.390244	0.474576	0.5	0.444444	0.303196	0.441658	0.437332
275	0.548387	0.295082	0.380952	0.45614	0.5	0.438889	0.295009	0.436112	0.431833
280	0.571429	0.322581	0.385542	0.464286	0.5	0.45	0.309678	0.448767	0.443142
285	0.571429	0.295082	0.380952	0.491228	0.505263	0.45	0.309317	0.448791	0.442592
290	0.548387	0.31746	0.385542	0.428571	0.5	0.438889	0.295381	0.435992	0.432539
295	0.516129	0.295082	0.385542	0.421053	0.494845	0.427778	0.281359	0.42253	0.420812
300	0.5625	0.295082	0.390244	0.45614	0.5	0.444444	0.303418	0.440793	0.436533
305	0.539683	0.295082	0.395062	0.421053	0.510204	0.438889	0.296639	0.432217	0.430591
310	0.539683	0.295082	0.395062	0.421053	0.510204	0.438889	0.296639	0.432217	0.430591
315	0.516129	0.31746	0.405063	0.421053	0.505051	0.438889	0.297454	0.432951	0.432336
320	0.5625	0.322581	0.405063	0.482759	0.515464	0.461111	0.326146	0.457673	0.453402
325	0.533333	0.271186	0.409639	0.440678	0.525253	0.444444	0.302433	0.436018	0.435692
330	0.533333	0.275862	0.428571	0.440678	0.525253	0.45	0.309085	0.440739	0.441493
335	0.52459	0.305085	0.433735	0.421053	0.52	0.45	0.309524	0.440892	0.442322
340	0.52459	0.305085	0.433735	0.421053	0.52	0.45	0.309524	0.440892	0.442322
345	0.539683	0.305085	0.428571	0.436364	0.505051	0.45	0.309268	0.442951	0.442552
350	0.516129	0.305085	0.428571	0.428571	0.505051	0.444444	0.302059	0.436681	0.437459
355	0.507937	0.310345	0.428571	0.428571	0.505051	0.444444	0.302312	0.436095	0.437103
360	0.507937	0.315789	0.447059	0.428571	0.505051	0.45	0.308996	0.440881	0.442929
365	0.516129	0.285714	0.44186	0.392857	0.5	0.438889	0.294285	0.427312	0.430275
370	0.539683	0.280702	0.423529	0.4	0.5	0.438889	0.294793	0.428783	0.429555
375	0.539683	0.25	0.418605	0.4	0.5	0.433333	0.287327	0.421657	0.42264
380	0.53125	0.310345	0.447059	0.436364	0.510204	0.455556	0.316126	0.447044	0.448159
385	0.53125	0.321429	0.465116	0.436364	0.505051	0.461111	0.322948	0.451842	0.453732
390	0.53125	0.321429	0.465116	0.436364	0.505051	0.461111	0.322948	0.451842	0.453732
395	0.53125	0.321429	0.482759	0.464286	0.515464	0.472222	0.336659	0.463037	0.465365
400	0.507937	0.315789	0.465116	0.464286	0.510204	0.461111	0.322672	0.452666	0.45477
405	0.53125	0.321429	0.470588	0.436364	0.5	0.461111	0.323442	0.451926	0.454011
410	0.53125	0.290909	0.488372	0.4	0.5	0.455556	0.316002	0.442106	0.446999
415	0.53125	0.285714	0.470588	0.428571	0.505051	0.455556	0.316369	0.444235	0.447315
420	0.53125	0.285714	0.452381	0.428571	0.5	0.45	0.309783	0.439583	0.44141
425	0.53125	0.290909	0.470588	0.45614	0.505051	0.461111	0.32362	0.450788	0.452862
430	0.53125	0.285714	0.470588	0.45614	0.510204	0.461111	0.323485	0.450779	0.453084
435	0.553846	0.285714	0.470588	0.464286	0.510204	0.466667	0.330714	0.456928	0.458082
440	0.53125	0.290909	0.482759	0.45614	0.515464	0.466667	0.329758	0.455304	0.458412
445	0.53125	0.290909	0.482759	0.45614	0.515464	0.466667	0.329758	0.455304	0.458412
450	0.507937	0.290909	0.482759	0.474576	0.520833	0.466667	0.329707	0.455403	0.458951
455	0.483871	0.285714	0.465116	0.421053	0.505051	0.444444	0.301423	0.432161	0.437
460	0.507937	0.290909	0.482759	0.448276	0.515464	0.461111	0.322557	0.449069	0.453345
465	0.483871	0.290909	0.482759	0.448276	0.510204	0.455556	0.315303	0.443204	0.44827
470	0.483871	0.290909	0.482759	0.421053	0.505051	0.45	0.308161	0.436728	0.442559
475	0.483871	0.290909	0.482759	0.421053	0.505051	0.45	0.308161	0.436728	0.442559
480	0.483871	0.290909	0.482759	0.448276	0.510204	0.455556	0.315303	0.443204	0.44827
485	0.507937	0.25	0.465116	0.392857	0.505051	0.438889	0.294464	0.424192	0.42963
490	0.507937	0.25	0.447059	0.421053	0.505051	0.438889	0.294993	0.42622	0.429614
495	0.53125	0.245614	0.465116	0.4	0.510204	0.444444	0.301601	0.430437	0.434946
500	0.53125	0.25	0.465116	0.392857	0.510204	0.444444	0.301743	0.429886	0.43456
505	0.545455	0.259259	0.447059	0.4	0.5	0.444444	0.302824	0.430355	0.432697
510	0.507937	0.285714	0.447059	0.4	0.49505	0.438889	0.294901	0.427152	0.430375
515	0.5	0.280702	0.428571	0.4	0.5	0.433333	0.28838	0.421855	0.424478
520	0.5	0.310345	0.433735	0.4	0.5	0.438889	0.295877	0.428816	0.431261
525	0.507937	0.275862	0.428571	0.4	0.5	0.433333	0.288108	0.422474	0.424869
530	0.507937	0.305085	0.433735	0.4	0.5	0.438889	0.295614	0.429351	0.431575
535	0.523077	0.310345	0.433735	0.407407	0.5	0.444444	0.303132	0.434913	0.436213
540	0.523077	0.285714	0.428571	0.45614	0.510204	0.45	0.310022	0.440741	0.440796
545	0.545455	0.280702	0.447059	0.45614	0.526316	0.461111	0.323832	0.451134	0.451979
550	0.545455	0.315789	0.452381	0.45614	0.520833	0.466667	0.331342	0.45812	0.458553
555	0.545455	0.344828	0.452381	0.472727	0.515464	0.472222	0.338224	0.466171	0.465418
560	0.5	0.275862	0.465116	0.377358	0.505051	0.438889	0.294373	0.424677	0.43051
565	0.523077	0.310345	0.47619	0.407407	0.505051	0.455556	0.316791	0.444414	0.448449
570	0.523077	0.280702	0.470588	0.407407	0.505051	0.45	0.30932	0.437365	0.441552
575	0.545455	0.280702	0.470588	0.407407	0.510204	0.455556	0.316611	0.442871	0.446331
580	0.545455	0.305085	0.47619	0.407407	0.515464	0.461111	0.323989	0.44992	0.453462
585	0.545455	0.3	0.47619	0.407407	0.520833	0.461111	0.323931	0.449977	0.453753
590	0.545455	0.310345	0.47619	0.407407	0.510204	0.461111	0.324072	0.44992	0.453228
595	0.545455	0.305085	0.47619	0.4	0.5	0.455556	0.316967	0.445346	0.448705
600	0.545455	0.275862	0.494118	0.392857	0.505263	0.455556	0.316637	0.442711	0.448037
605	0.545455	0.305085	0.5	0.392857	0.505263	0.461111	0.324084	0.449732	0.45493
610	0.553846	0.305085	0.494118	0.392857	0.484211	0.455556	0.316343	0.446023	0.449951
615	0.553846	0.333333	0.494118	0.4	0.484211	0.461111	0.323287	0.453102	0.456321
620	0.553846	0.333333	0.494118	0.4	0.484211	0.461111	0.323287	0.453102	0.456321
625	0.553846	0.344828	0.511628	0.428571	0.484211	0.472222	0.337114	0.464617	0.467762
630	0.553846	0.344828	0.511628	0.428571	0.484211	0.472222	0.337114	0.464617	0.467762
635	0.553846	0.344828	0.511628	0.428571	0.484211	0.472222	0.337114	0.464617	0.467762
640	0.575758	0.338983	0.494118	0.444444	0.5	0.477778	0.344704	0.470661	0.47189
645	0.553846	0.338983	0.47619	0.472727	0.494845	0.472222	0.33792	0.467318	0.467219
650	0.553846	0.338983	0.47619	0.472727	0.494845	0.472222	0.33792	0.467318	0.467219
655	0.553846	0.310345	0.494118	0.436364	0.494845	0.466667	0.330465	0.457904	0.460589
660	0.553846	0.315789	0.494118	0.428571	0.494845	0.466667	0.330596	0.457434	0.460288
665	0.553846	0.315789	0.494118	0.428571	0.494845	0.466667	0.330596	0.457434	0.460288
670	0.553846	0.315789	0.494118	0.428571	0.494845	0.466667	0.330596	0.457434	0.460288
675	0.553846	0.350877	0.488372	0.444444	0.489796	0.472222	0.337164	0.465467	0.466716
680	0.553846	0.350877	0.505747	0.444444	0.494845	0.477778	0.343774	0.469952	0.472403
685	0.553846	0.350877	0.488372	0.444444	0.489796	0.472222	0.337164	0.465467	0.466716
690	0.553846	0.350877	0.488372	0.444444	0.489796	0.472222	0.337164	0.465467	0.466716
695	0.553846	0.350877	0.488372	0.444444	0.489796	0.472222	0.337164	0.465467	0.466716
700	0.553846	0.321429	0.488372	0.436364	0.489796	0.466667	0.330217	0.457961	0.459971
705	0.553846	0.321429	0.488372	0.428571	0.494845	0.466667	0.330243	0.457413	0.459822
710	0.553846	0.321429	0.488372	0.428571	0.494845	0.466667	0.330243	0.457413	0.459822
715	0.553846	0.321429	0.488372	0.428571	0.494845	0.466667	0.330243	0.457413	0.459822
720	0.553846	0.327273	0.505747	0.428571	0.494845	0.472222	0.33699	0.462057	0.46543
725	0.553846	0.327273	0.505747	0.428571	0.494845	0.472222	0.33699	0.462057	0.46543
730	0.575758	0.327273	0.488372	0.428571	0.494845	0.472222	0.337657	0.462964	0.464424
735	0.575758	0.321429	0.494118	0.428571	0.494845	0.472222	0.337993	0.462944	0.464852
740	0.553846	0.315789	0.494118	0.428571	0.494845	0.466667	0.330596	0.457434	0.460288
745	0.553846	0.315789	0.494118	0.428571	0.494845	0.466667	0.330596	0.457434	0.460288
750	0.575758	0.333333	0.505747	0.428571	0.494845	0.477778	0.344427	0.467651	0.470072
755	0.553846	0.327273	0.505747	0.428571	0.494845	0.472222	0.33699	0.462057	0.46543
760	0.553846	0.321429	0.494118	0.421053	0.494845	0.466667	0.330753	0.457058	0.460069
765	0.597015	0.321429	0.5	0.4	0.489796	0.472222	0.338684	0.461648	0.463901
770	0.597015	0.321429	0.5	0.4	0.489796	0.472222	0.338684	0.461648	0.463901
775	0.597015	0.321429	0.5	0.4	0.489796	0.472222	0.338684	0.461648	0.463901
780	0.597015	0.321429	0.5	0.4	0.489796	0.472222	0.338684	0.461648	0.463901
785	0.597015	0.321429	0.5	0.4	0.489796	0.472222	0.338684	0.461648	0.463901
790	0.597015	0.321429	0.517647	0.4	0.494845	0.477778	0.345266	0.466187	0.469659
795	0.597015	0.315789	0.5	0.37037	0.489796	0.466667	0.331475	0.454594	0.457929
800	0.597015	0.321429	0.5	0.4	0.489796	0.472222	0.338684	0.461648	0.463901
805	0.575758	0.315789	0.517647	0.4	0.494845	0.472222	0.337848	0.460808	0.465201
810	0.597015	0.321429	0.517647	0.4	0.494845	0.477778	0.345266	0.466187	0.469659
815	0.575758	0.315789	0.517647	0.4	0.494845	0.472222	0.337848	0.460808	0.465201
820	0.575758	0.315789	0.517647	0.4	0.494845	0.472222	0.337848	0.460808	0.465201
825	0.584615	0.315789	0.517647	0.4	0.489796	0.472222	0.337645	0.46157	0.465477
830	0.584615	0.315789	0.517647	0.4	0.489796	0.472222	0.337645	0.46157	0.465477
835	0.584615	0.285714	0.511628	0.4	0.489796	0.466667	0.330217	0.454351	0.458392
840	0.606061	0.321429	0.517647	0.4	0.489796	0.477778	0.345054	0.466986	0.469966
845	0.606061	0.321429	0.517647	0.4	0.489796	0.477778	0.345054	0.466986	0.469966
850	0.606061	0.321429	0.517647	0.4	0.489796	0.477778	0.345054	0.466986	0.469966
855	0.606061	0.321429	0.517647	0.4	0.489796	0.477778	0.345054	0.466986	0.469966
860	0.606061	0.321429	0.517647	0.4	0.489796	0.477778	0.345054	0.466986	0.469966
865	0.606061	0.321429	0.517647	0.4	0.489796	0.477778	0.345054	0.466986	0.469966
870	0.606061	0.321429	0.517647	0.4	0.489796	0.477778	0.345054	0.466986	0.469966
875	0.606061	0.321429	0.517647	0.4	0.489796	0.477778	0.345054	0.466986	0.469966
880	0.584615	0.315789	0.517647	0.4	0.489796	0.472222	0.337645	0.46157	0.465477
885	0.584615	0.285714	0.511628	0.4	0.489796	0.466667	0.330217	0.454351	0.458392
890	0.584615	0.280702	0.511628	0.37037	0.489796	0.461111	0.323007	0.447422	0.452535
895	0.584615	0.280702	0.511628	0.37037	0.489796	0.461111	0.323007	0.447422	0.452535
900	0.584615	0.280702	0.511628	0.37037	0.489796	0.461111	0.323007	0.447422	0.452535
905	0.584615	0.280702	0.511628	0.37037	0.489796	0.461111	0.323007	0.447422	0.452535
910	0.584615	0.280702	0.511628	0.37037	0.489796	0.461111	0.323007	0.447422	0.452535
915	0.584615	0.280702	0.511628	0.37037	0.489796	0.461111	0.323007	0.447422	0.452535
920	0.584615	0.280702	0.511628	0.37037	0.489796	0.461111	0.323007	0.447422	0.452535
925	0.584615	0.285714	0.528736	0.37037	0.489796	0.466667	0.329744	0.451846	0.457921
930	0.584615	0.285714	0.528736	0.37037	0.489796	0.466667	0.329744	0.451846	0.457921
935	0.584615	0.315789	0.534884	0.37037	0.489796	0.472222	0.337164	0.459091	0.46504
940	0.584615	0.315789	0.534884	0.37037	0.489796	0.472222	0.337164	0.459091	0.46504
945	0.584615	0.315789	0.534884	0.37037	0.489796	0.472222	0.337164	0.459091	0.46504
950	0.575758	0.310345	0.517647	0.37037	0.494845	0.466667	0.330662	0.453793	0.459264
955	0.575758	0.310345	0.517647	0.37037	0.494845	0.466667	0.330662	0.453793	0.459264
960	0.575758	0.310345	0.517647	0.37037	0.494845	0.466667	0.330662	0.453793	0.459264
965	0.575758	0.310345	0.517647	0.37037	0.494845	0.466667	0.330662	0.453793	0.459264
970	0.575758	0.315789	0.534884	0.37037	0.494845	0.472222	0.337368	0.458329	0.464763
975	0.575758	0.310345	0.517647	0.37037	0.494845	0.466667	0.330662	0.453793	0.459264
980	0.575758	0.280702	0.511628	0.37037	0.494845	0.461111	0.323222	0.446661	0.452258
985	0.575758	0.285714	0.528736	0.37037	0.494845	0.466667	0.329954	0.451085	0.457644
990	0.575758	0.285714	0.528736	0.37037	0.494845	0.466667	0.329954	0.451085	0.457644
995	0.584615	0.280702	0.511628	0.37037	0.489796	0.461111	0.323007	0.447422	0.452535
1000	0.584615	0.280702	0.511628	0.37037	0.489796	0.461111	0.323007	0.447422	0.452535
1005	0.584615	0.280702	0.511628	0.37037	0.489796	0.461111	0.323007	0.447422	0.452535
1010	0.584615	0.280702	0.511628	0.37037	0.489796	0.461111	0.323007	0.447422	0.452535
1015	0.584615	0.280702	0.511628	0.37037	0.489796	0.461111	0.323007	0.447422	0.452535
1020	0.584615	0.280702	0.511628	0.37037	0.489796	0.461111	0.323007	0.447422	0.452535
1025	0.584615	0.280702	0.511628	0.37037	0.489796	0.461111	0.323007	0.447422	0.452535
1030	0.584615	0.310345	0.517647	0.37037	0.489796	0.466667	0.330452	0.454555	0.459541
1035	0.584615	0.310345	0.517647	0.37037	0.489796	0.466667	0.330452	0.454555	0.459541
1040	0.584615	0.280702	0.511628	0.37037	0.489796	0.461111	0.323007	0.447422	0.452535
1045	0.584615	0.280702	0.511628	0.37037	0.489796	0.461111	0.323007	0.447422	0.452535
1050	0.606061	0.338983	0.517647	0.37037	0.5	0.477778	0.344704	0.466612	0.470571
1055	0.584615	0.338983	0.517647	0.37037	0.494845	0.472222	0.337426	0.461292	0.465941
1060	0.584615	0.338983	0.517647	0.37037	0.494845	0.472222	0.337426	0.461292	0.465941
1065	0.584615	0.344828	0.517647	0.4	0.494845	0.477778	0.344596	0.468387	0.471951
1070	0.584615	0.344828	0.517647	0.4	0.494845	0.477778	0.344596	0.468387	0.471951
1075	0.584615	0.344828	0.517647	0.4	0.494845	0.477778	0.344596	0.468387	0.471951
1080	0.584615	0.344828	0.5	0.4	0.489796	0.472222	0.338021	0.463848	0.466193
1085	0.584615	0.344828	0.5	0.4	0.489796	0.472222	0.338021	0.463848	0.466193
1090	0.584615	0.372881	0.5	0.4	0.494845	0.477778	0.344982	0.470468	0.472487
1095	0.584615	0.372881	0.5	0.4	0.494845	0.477778	0.344982	0.470468	0.472487
1100	0.584615	0.372881	0.5	0.4	0.494845	0.477778	0.344982	0.470468	0.472487
1105	0.584615	0.372881	0.5	0.4	0.494845	0.477778	0.344982	0.470468	0.472487
1110	0.584615	0.372881	0.5	0.4	0.494845	0.477778	0.344982	0.470468	0.472487
1115	0.584615	0.372881	0.5	0.4	0.494845	0.477778	0.344982	0.470468	0.472487
1120	0.584615	0.372881	0.5	0.4	0.494845	0.477778	0.344982	0.470468	0.472487
1125	0.584615	0.372881	0.5	0.4	0.494845	0.477778	0.344982	0.470468	0.472487
1130	0.584615	0.344828	0.5	0.4	0.489796	0.472222	0.338021	0.463848	0.466193
1135	0.584615	0.344828	0.5	0.4	0.489796	0.472222	0.338021	0.463848	0.466193
1140	0.584615	0.344828	0.5	0.4	0.489796	0.472222	0.338021	0.463848	0.466193
1145	0.584615	0.372881	0.5	0.4	0.494845	0.477778	0.344982	0.470468	0.472487
1150	0.584615	0.372881	0.5	0.4	0.494845	0.477778	0.344982	0.470468	0.472487
1155	0.584615	0.372881	0.5	0.4	0.494845	0.477778	0.344982	0.470468	0.472487
1160	0.584615	0.372881	0.5	0.4	0.494845	0.477778	0.344982	0.470468	0.472487
1165	0.584615	0.372881	0.481928	0.4	0.489796	0.472222	0.338423	0.465844	0.466618
1170	0.584615	0.372881	0.481928	0.4	0.489796	0.472222	0.338423	0.465844	0.466618
1175	0.584615	0.372881	0.481928	0.4	0.489796	0.472222	0.338423	0.465844	0.466618
1180	0.584615	0.372881	0.481928	0.4	0.489796	0.472222	0.338423	0.465844	0.466618
1185	0.584615	0.372881	0.481928	0.4	0.489796	0.472222	0.338423	0.465844	0.466618
1190	0.584615	0.372881	0.481928	0.4	0.489796	0.472222	0.338423	0.465844	0.466618
1195	0.584615	0.372881	0.481928	0.4	0.489796	0.472222	0.338423	0.465844	0.466618
1200	0.584615	0.372881	0.481928	0.4	0.489796	0.472222	0.338423	0.465844	0.466618
1205	0.584615	0.372881	0.481928	0.4	0.489796	0.472222	0.338423	0.465844	0.466618
1210	0.584615	0.372881	0.481928	0.4	0.489796	0.472222	0.338423	0.465844	0.466618
1215	0.584615	0.372881	0.481928	0.4	0.489796	0.472222	0.338423	0.465844	0.466618
1220	0.584615	0.372881	0.481928	0.4	0.489796	0.472222	0.338423	0.465844	0.466618
1225	0.584615	0.372881	0.481928	0.37037	0.505051	0.472222	0.338434	0.462969	0.465154
1230	0.539683	0.385965	0.47619	0.40678	0.474227	0.461111	0.323799	0.456569	0.457863
1235	0.539683	0.385965	0.47619	0.40678	0.474227	0.461111	0.323799	0.456569	0.457863
1240	0.548387	0.385965	0.47619	0.40678	0.489796	0.466667	0.330688	0.461424	0.462811
1245	0.539683	0.392857	0.481928	0.42623	0.474227	0.466667	0.331642	0.462985	0.463866
1250	0.539683	0.392857	0.47619	0.433333	0.474227	0.466667	0.331054	0.463258	0.463552
1255	0.539683	0.392857	0.47619	0.433333	0.474227	0.466667	0.331054	0.463258	0.463552
1260	0.539683	0.392857	0.47619	0.433333	0.474227	0.466667	0.331054	0.463258	0.463552
1265	0.539683	0.4	0.494118	0.433333	0.474227	0.472222	0.337766	0.468272	0.469542
1270	0.539683	0.4	0.494118	0.433333	0.474227	0.472222	0.337766	0.468272	0.469542
1275	0.539683	0.4	0.494118	0.433333	0.474227	0.472222	0.337766	0.468272	0.469542
1280	0.539683	0.392857	0.47619	0.433333	0.474227	0.466667	0.331054	0.463258	0.463552
1285	0.571429	0.372881	0.488372	0.377358	0.484848	0.466667	0.329522	0.458978	0.461275
1290	0.571429	0.372881	0.488372	0.377358	0.484848	0.466667	0.329522	0.458978	0.461275
1295	0.571429	0.344828	0.5	0.377358	0.489796	0.466667	0.328695	0.456682	0.460295
1300	0.52459	0.4	0.465116	0.363636	0.489796	0.455556	0.31498	0.448628	0.451468
1305	0.52459	0.4	0.482759	0.392857	0.5	0.466667	0.328702	0.460041	0.463269
1310	0.52459	0.372881	0.45977	0.392857	0.494845	0.455556	0.314638	0.448989	0.451121
1315	0.52459	0.372881	0.477273	0.363636	0.494845	0.455556	0.314157	0.446645	0.450821
1320	0.548387	0.372881	0.477273	0.363636	0.5	0.461111	0.321404	0.452436	0.455829
1325	0.548387	0.372881	0.482759	0.363636	0.494845	0.461111	0.32183	0.452502	0.456087
1330	0.548387	0.372881	0.465116	0.363636	0.489796	0.455556	0.315212	0.447963	0.450331
1335	0.548387	0.372881	0.465116	0.363636	0.489796	0.455556	0.315212	0.447963	0.450331
1340	0.548387	0.4	0.465116	0.363636	0.494845	0.461111	0.322214	0.454397	0.456452
1345	0.548387	0.372881	0.45977	0.363636	0.494845	0.455556	0.314764	0.447904	0.450085
1350	0.548387	0.4	0.465116	0.363636	0.494845	0.461111	0.322214	0.454397	0.456452
1355	0.571429	0.4	0.465116	0.37037	0.494845	0.466667	0.329432	0.460352	0.461287
1360	0.571429	0.4	0.465116	0.37037	0.494845	0.466667	0.329432	0.460352	0.461287
1365	0.571429	0.4	0.465116	0.37037	0.494845	0.466667	0.329432	0.460352	0.461287
1370	0.571429	0.4	0.465116	0.37037	0.494845	0.466667	0.329432	0.460352	0.461287
1375	0.571429	0.40678	0.465116	0.4	0.494845	0.472222	0.336587	0.467634	0.467468
1380	0.571429	0.4	0.465116	0.37037	0.494845	0.466667	0.329432	0.460352	0.461287
1385	0.571429	0.413793	0.488372	0.392857	0.494845	0.477778	0.343769	0.472259	0.473636
1390	0.571429	0.413793	0.488372	0.392857	0.494845	0.477778	0.343769	0.472259	0.473636
1395	0.571429	0.440678	0.494118	0.392857	0.494845	0.483333	0.351201	0.478785	0.480065
1400	0.571429	0.440678	0.494118	0.392857	0.494845	0.483333	0.351201	0.478785	0.480065
1405	0.571429	0.440678	0.494118	0.392857	0.494845	0.483333	0.351201	0.478785	0.480065
1410	0.571429	0.440678	0.494118	0.392857	0.494845	0.483333	0.351201	0.478785	0.480065
1415	0.571429	0.440678	0.494118	0.392857	0.494845	0.483333	0.351201	0.478785	0.480065
1420	0.571429	0.440678	0.494118	0.392857	0.494845	0.483333	0.351201	0.478785	0.480065
1425	0.571429	0.440678	0.494118	0.392857	0.494845	0.483333	0.351201	0.478785	0.480065
1430	0.571429	0.433333	0.494118	0.428571	0.5	0.488889	0.358165	0.48549	0.485845
1435	0.571429	0.433333	0.494118	0.428571	0.5	0.488889	0.358165	0.48549	0.485845
1440	0.59375	0.433333	0.494118	0.436364	0.5	0.494444	0.365386	0.491513	0.49074
1445	0.59375	0.433333	0.494118	0.4	0.5	0.488889	0.358332	0.48424	0.484679
1450	0.571429	0.433333	0.494118	0.363636	0.494845	0.477778	0.344037	0.471472	0.473848
1455	0.59375	0.433333	0.494118	0.407407	0.494845	0.488889	0.358339	0.484691	0.48474
1460	0.59375	0.42623	0.494118	0.377358	0.494845	0.483333	0.351214	0.47726	0.478429
1465	0.59375	0.448276	0.494118	0.421053	0.5	0.494444	0.365621	0.491439	0.490928
1470	0.571429	0.440678	0.494118	0.392857	0.494845	0.483333	0.351201	0.478785	0.480065
1475	0.571429	0.440678	0.494118	0.392857	0.494845	0.483333	0.351201	0.478785	0.480065
1480	0.571429	0.448276	0.494118	0.413793	0.5	0.488889	0.358429	0.485523	0.486121
1485	0.571429	0.448276	0.494118	0.385965	0.494845	0.483333	0.351333	0.478926	0.480309
1490	0.571429	0.448276	0.494118	0.385965	0.494845	0.483333	0.351333	0.478926	0.480309
1495	0.571429	0.448276	0.494118	0.385965	0.494845	0.483333	0.351333	0.478926	0.480309
1500	0.59375	0.440678	0.494118	0.428571	0.5	0.494444	0.365489	0.491423	0.490788
1505	0.59375	0.440678	0.494118	0.4	0.494845	0.488889	0.358428	0.484678	0.484852
1510	0.59375	0.440678	0.494118	0.4	0.494845	0.488889	0.358428	0.484678	0.484852
1515	0.59375	0.440678	0.494118	0.4	0.494845	0.488889	0.358428	0.484678	0.484852
1520	0.59375	0.440678	0.5	0.4	0.510204	0.494444	0.366001	0.488926	0.489886
1525	0.59375	0.448276	0.517647	0.392857	0.515464	0.5	0.372671	0.493599	0.495894
1530	0.59375	0.448276	0.517647	0.421053	0.520833	0.505556	0.37973	0.500312	0.501817
1535	0.59375	0.448276	0.517647	0.392857	0.515464	0.5	0.372671	0.493599	0.495894
1540	0.59375	0.448276	0.5	0.421053	0.515464	0.5	0.373176	0.495708	0.495986
1545	0.59375	0.448276	0.5	0.421053	0.515464	0.5	0.373176	0.495708	0.495986
1550	0.59375	0.448276	0.5	0.421053	0.515464	0.5	0.373176	0.495708	0.495986
1555	0.59375	0.448276	0.517647	0.392857	0.515464	0.5	0.372671	0.493599	0.495894
1560	0.59375	0.448276	0.5	0.392857	0.510204	0.494444	0.366119	0.489017	0.490089
1565	0.59375	0.448276	0.5	0.392857	0.510204	0.494444	0.366119	0.489017	0.490089
1570	0.59375	0.448276	0.517647	0.392857	0.515464	0.5	0.372671	0.493599	0.495894
1575	0.59375	0.448276	0.5	0.392857	0.510204	0.494444	0.366119	0.489017	0.490089
1580	0.59375	0.448276	0.5	0.392857	0.510204	0.494444	0.366119	0.489017	0.490089
1585	0.571429	0.474576	0.506024	0.436364	0.5	0.5	0.3735	0.497679	0.497814
1590	0.571429	0.474576	0.506024	0.436364	0.5	0.5	0.3735	0.497679	0.497814
1595	0.59375	0.474576	0.506024	0.436364	0.505051	0.505556	0.38069	0.503153	0.50256
1600	0.59375	0.474576	0.506024	0.436364	0.505051	0.505556	0.38069	0.503153	0.50256
1605	0.571429	0.474576	0.506024	0.436364	0.5	0.5	0.3735	0.497679	0.497814
1610	0.59375	0.474576	0.512195	0.428571	0.505051	0.505556	0.381206	0.502829	0.502873
1615	0.59375	0.474576	0.512195	0.428571	0.505051	0.505556	0.381206	0.502829	0.502873
1620	0.59375	0.474576	0.512195	0.428571	0.505051	0.505556	0.381206	0.502829	0.502873
1625	0.59375	0.466667	0.512195	0.4	0.505051	0.5	0.374032	0.495532	0.496661
1630	0.59375	0.466667	0.506024	0.407407	0.505051	0.5	0.373527	0.49578	0.496284
1635	0.59375	0.466667	0.506024	0.407407	0.505051	0.5	0.373527	0.49578	0.496284
1640	0.59375	0.466667	0.506024	0.407407	0.505051	0.5	0.373527	0.49578	0.496284
1645	0.59375	0.466667	0.506024	0.407407	0.505051	0.5	0.373527	0.49578	0.496284
1650	0.59375	0.466667	0.506024	0.407407	0.505051	0.5	0.373527	0.49578	0.496284
1655	0.59375	0.466667	0.506024	0.407407	0.505051	0.5	0.373527	0.49578	0.496284
1660	0.59375	0.466667	0.506024	0.407407	0.505051	0.5	0.373527	0.49578	0.496284
1665	0.59375	0.466667	0.506024	0.407407	0.505051	0.5	0.373527	0.49578	0.496284
1670	0.59375	0.466667	0.506024	0.407407	0.505051	0.5	0.373527	0.49578	0.496284
1675	0.615385	0.466667	0.506024	0.407407	0.510204	0.505556	0.380741	0.501137	0.500944
1680	0.615385	0.474576	0.506024	0.436364	0.510204	0.511111	0.387897	0.508511	0.50722
1685	0.59375	0.474576	0.5	0.407407	0.505051	0.5	0.373125	0.496157	0.496161
1690	0.606061	0.474576	0.5	0.377358	0.510204	0.5	0.373503	0.49364	0.494311
1695	0.606061	0.482759	0.5	0.407407	0.510204	0.505556	0.380665	0.501286	0.500819
1700	0.584615	0.482759	0.5	0.407407	0.505051	0.5	0.373431	0.495966	0.49619
1705	0.606061	0.482759	0.5	0.407407	0.510204	0.505556	0.380665	0.501286	0.500819
1710	0.606061	0.508475	0.506024	0.407407	0.510204	0.511111	0.38812	0.507634	0.507106
1715	0.606061	0.508475	0.506024	0.407407	0.510204	0.511111	0.38812	0.507634	0.507106
1720	0.606061	0.508475	0.506024	0.407407	0.510204	0.511111	0.38812	0.507634	0.507106
1725	0.606061	0.508475	0.506024	0.407407	0.510204	0.511111	0.38812	0.507634	0.507106
1730	0.584615	0.5	0.506024	0.407407	0.510204	0.505556	0.380741	0.50165	0.502098
1735	0.606061	0.45614	0.494118	0.415094	0.505051	0.5	0.373305	0.495293	0.49451
1740	0.584615	0.45614	0.494118	0.415094	0.5	0.494444	0.366066	0.489994	0.489905
1745	0.606061	0.45614	0.494118	0.415094	0.505051	0.5	0.373305	0.495293	0.49451
1750	0.584615	0.45614	0.494118	0.415094	0.5	0.494444	0.366066	0.489994	0.489905
1755	0.584615	0.464286	0.494118	0.407407	0.5	0.494444	0.366184	0.490085	0.490117
1760	0.584615	0.464286	0.494118	0.407407	0.5	0.494444	0.366184	0.490085	0.490117
1765	0.584615	0.464286	0.5	0.4	0.5	0.494444	0.366664	0.48978	0.490418
1770	0.584615	0.464286	0.494118	0.407407	0.5	0.494444	0.366184	0.490085	0.490117
1775	0.606061	0.464286	0.494118	0.436364	0.510204	0.505556	0.380444	0.502206	0.500722
1780	0.606061	0.464286	0.494118	0.407407	0.505051	0.5	0.373423	0.495384	0.494722
1785	0.606061	0.464286	0.494118	0.407407	0.505051	0.5	0.373423	0.495384	0.494722
1790	0.606061	0.464286	0.494118	0.407407	0.505051	0.5	0.373423	0.495384	0.494722
1795	0.606061	0.464286	0.494118	0.407407	0.505051	0.5	0.373423	0.495384	0.494722
1800	0.606061	0.464286	0.494118	0.436364	0.510204	0.505556	0.380444	0.502206	0.500722
1805	0.606061	0.464286	0.494118	0.436364	0.510204	0.505556	0.380444	0.502206	0.500722
1810	0.606061	0.464286	0.494118	0.436364	0.510204	0.505556	0.380444	0.502206	0.500722
1815	0.606061	0.464286	0.494118	0.407407	0.505051	0.5	0.373423	0.495384	0.494722
1820	0.606061	0.464286	0.494118	0.436364	0.510204	0.505556	0.380444	0.502206	0.500722
1825	0.606061	0.464286	0.494118	0.436364	0.510204	0.505556	0.380444	0.502206	0.500722
1830	0.606061	0.464286	0.494118	0.436364	0.510204	0.505556	0.380444	0.502206	0.500722
1835	0.597015	0.464286	0.494118	0.407407	0.510204	0.5	0.373599	0.494606	0.494439
1840	0.597015	0.464286	0.494118	0.407407	0.510204	0.5	0.373599	0.494606	0.494439
1845	0.597015	0.464286	0.494118	0.377358	0.505051	0.494444	0.36658	0.487565	0.488257
1850	0.597015	0.464286	0.494118	0.377358	0.505051	0.494444	0.36658	0.487565	0.488257
1855	0.597015	0.464286	0.494118	0.377358	0.505051	0.494444	0.36658	0.487565	0.488257
1860	0.597015	0.464286	0.494118	0.377358	0.505051	0.494444	0.36658	0.487565	0.488257
1865	0.597015	0.464286	0.494118	0.377358	0.505051	0.494444	0.36658	0.487565	0.488257
1870	0.597015	0.464286	0.494118	0.377358	0.505051	0.494444	0.36658	0.487565	0.488257
1875	0.597015	0.464286	0.494118	0.377358	0.505051	0.494444	0.36658	0.487565	0.488257
1880	0.597015	0.464286	0.494118	0.377358	0.505051	0.494444	0.36658	0.487565	0.488257
1885	0.597015	0.464286	0.494118	0.377358	0.505051	0.494444	0.36658	0.487565	0.488257
1890	0.597015	0.464286	0.494118	0.377358	0.505051	0.494444	0.36658	0.487565	0.488257
1895	0.597015	0.464286	0.494118	0.377358	0.505051	0.494444	0.36658	0.487565	0.488257
1900	0.597015	0.464286	0.494118	0.377358	0.505051	0.494444	0.36658	0.487565	0.488257
1905	0.597015	0.464286	0.494118	0.377358	0.505051	0.494444	0.36658	0.487565	0.488257
1910	0.597015	0.464286	0.494118	0.377358	0.505051	0.494444	0.36658	0.487565	0.488257
1915	0.597015	0.464286	0.494118	0.377358	0.505051	0.494444	0.36658	0.487565	0.488257
1920	0.597015	0.464286	0.494118	0.407407	0.510204	0.5	0.373599	0.494606	0.494439
1925	0.597015	0.464286	0.494118	0.377358	0.505051	0.494444	0.36658	0.487565	0.488257
1930	0.597015	0.464286	0.494118	0.407407	0.510204	0.5	0.373599	0.494606	0.494439
1935	0.597015	0.464286	0.494118	0.407407	0.510204	0.5	0.373599	0.494606	0.494439
1940	0.597015	0.464286	0.494118	0.4	0.515464	0.5	0.373556	0.494176	0.494402
1945	0.597015	0.464286	0.494118	0.407407	0.510204	0.5	0.373599	0.494606	0.494439
1950	0.597015	0.464286	0.494118	0.407407	0.510204	0.5	0.373599	0.494606	0.494439
1955	0.597015	0.464286	0.494118	0.407407	0.510204	0.5	0.373599	0.494606	0.494439
1960	0.597015	0.464286	0.494118	0.407407	0.510204	0.5	0.373599	0.494606	0.494439
1965	0.597015	0.464286	0.5	0.4	0.510204	0.5	0.374074	0.494301	0.49474
1970	0.597015	0.464286	0.5	0.4	0.510204	0.5	0.374074	0.494301	0.49474
1975	0.606061	0.464286	0.5	0.4	0.505051	0.5	0.373899	0.495079	0.495024
1980	0.606061	0.464286	0.5	0.4	0.505051	0.5	0.373899	0.495079	0.495024
1985	0.606061	0.464286	0.5	0.4	0.505051	0.5	0.373899	0.495079	0.495024
1990	0.606061	0.464286	0.494118	0.407407	0.505051	0.5	0.373423	0.495384	0.494722
1995	0.606061	0.464286	0.494118	0.407407	0.505051	0.5	0.373423	0.495384	0.494722
2000	0.606061	0.464286	0.494118	0.407407	0.505051	0.5	0.373423	0.495384	0.494722

## Sheet: Ridge
Number of features	Pre-vaccination	ChAdOx1-Onset	MenACWY-Onset	ChAdOx1-7D	MenACWY-7D	ACC	MCC	Macro F1	Weighted F1
5	0.315789	0.045455	0.244444	0.280702	0.451613	0.294444	0.113	0.267601	0.272689
10	0.361111	0.103448	0.222222	0.491803	0.35443	0.305556	0.129265	0.306603	0.297868
15	0.411765	0.241379	0.382022	0.441176	0.38961	0.377778	0.221427	0.373191	0.372617
20	0.422535	0.225806	0.395062	0.376812	0.441558	0.377778	0.22605	0.372355	0.376007
25	0.558824	0.258065	0.342105	0.507463	0.551724	0.45	0.316508	0.443636	0.43692
30	0.527778	0.241379	0.404762	0.492308	0.518519	0.444444	0.307283	0.436949	0.43513
35	0.597015	0.450704	0.493827	0.46875	0.493506	0.5	0.378028	0.500761	0.498293
40	0.586667	0.5	0.5	0.474576	0.512821	0.516667	0.400972	0.514813	0.512646
45	0.555556	0.376812	0.469136	0.507937	0.506667	0.483333	0.358717	0.483221	0.481148
50	0.666667	0.363636	0.405063	0.484848	0.525	0.488889	0.365007	0.489043	0.480232
55	0.647887	0.3125	0.4	0.454545	0.619048	0.494444	0.37413	0.486796	0.482881
60	0.647887	0.358209	0.415584	0.491803	0.595238	0.505556	0.386279	0.501744	0.496116
65	0.583333	0.366197	0.361111	0.46875	0.54321	0.466667	0.34175	0.46452	0.457264
70	0.647059	0.338028	0.405405	0.507463	0.55	0.488889	0.368069	0.489591	0.481931
75	0.645161	0.347826	0.333333	0.484848	0.505495	0.461111	0.331162	0.463333	0.450696
80	0.666667	0.307692	0.455696	0.454545	0.528736	0.483333	0.355511	0.482667	0.478997
85	0.622951	0.314286	0.453333	0.424242	0.522727	0.466667	0.336511	0.467508	0.466126
90	0.633333	0.337662	0.467532	0.430769	0.493827	0.466667	0.336936	0.472625	0.470297
95	0.645161	0.4	0.394737	0.5	0.47619	0.477778	0.350995	0.483218	0.472145
100	0.707692	0.376812	0.342105	0.484848	0.404762	0.455556	0.323173	0.463244	0.445431
105	0.741935	0.366197	0.311688	0.507463	0.457831	0.466667	0.336493	0.477023	0.456916
110	0.626866	0.333333	0.32	0.485714	0.463415	0.444444	0.311255	0.445866	0.43217
115	0.634921	0.419355	0.345679	0.493151	0.419753	0.455556	0.322041	0.462572	0.447237
120	0.655738	0.463768	0.341463	0.527778	0.447368	0.477778	0.350136	0.487223	0.469694
125	0.636364	0.451613	0.278481	0.512821	0.426667	0.455556	0.326626	0.461189	0.440691
130	0.612903	0.434783	0.303797	0.475	0.428571	0.444444	0.314124	0.451011	0.434566
135	0.590164	0.412698	0.361446	0.5	0.469136	0.461111	0.327405	0.466689	0.455313
140	0.557377	0.347826	0.271605	0.467532	0.5	0.422222	0.283276	0.428868	0.416298
145	0.576271	0.369231	0.313253	0.48	0.435897	0.427778	0.286598	0.43493	0.421618
150	0.666667	0.438356	0.337349	0.459459	0.394737	0.444444	0.307716	0.459314	0.442347
155	0.642857	0.421053	0.341463	0.48	0.338028	0.433333	0.296503	0.44468	0.42692
160	0.607143	0.428571	0.213333	0.487179	0.296296	0.394444	0.248762	0.406505	0.380779
165	0.603774	0.539683	0.292683	0.4	0.390244	0.427778	0.287044	0.445277	0.428195
170	0.745098	0.515152	0.328767	0.413043	0.384615	0.455556	0.333277	0.477335	0.45678
175	0.740741	0.470588	0.337662	0.5	0.467532	0.488889	0.369893	0.503305	0.48361
180	0.7	0.597015	0.383562	0.575	0.525	0.55	0.447783	0.556115	0.537799
185	0.677419	0.588235	0.356164	0.56	0.487805	0.527778	0.417834	0.533925	0.514426
190	0.688525	0.529412	0.328767	0.469136	0.441558	0.483333	0.364783	0.49148	0.472599
195	0.724138	0.533333	0.277778	0.487179	0.441558	0.483333	0.364567	0.492797	0.468749
200	0.636364	0.630137	0.28169	0.514286	0.45	0.5	0.384331	0.502495	0.479817
205	0.637681	0.611111	0.314286	0.583333	0.467532	0.522222	0.414873	0.522789	0.500554
210	0.676471	0.608696	0.410256	0.619718	0.459459	0.55	0.444813	0.55492	0.535645
215	0.666667	0.638889	0.333333	0.619718	0.455696	0.538889	0.43301	0.542861	0.518658
220	0.676923	0.6	0.305556	0.60274	0.45	0.522222	0.411941	0.527044	0.5018
225	0.677419	0.619718	0.337662	0.638889	0.435897	0.533333	0.422489	0.541917	0.516691
230	0.676923	0.628571	0.368421	0.628571	0.43038	0.538889	0.42981	0.546573	0.52329
235	0.707692	0.638889	0.373333	0.686567	0.469136	0.566667	0.464494	0.575123	0.549915
240	0.686567	0.647887	0.383562	0.676471	0.444444	0.561111	0.459358	0.567786	0.543525
245	0.676471	0.657143	0.333333	0.707692	0.470588	0.561111	0.45907	0.569045	0.541638
250	0.776119	0.617647	0.32	0.636364	0.380952	0.533333	0.422052	0.546216	0.514665
255	0.764706	0.608696	0.263158	0.636364	0.395062	0.522222	0.408262	0.533597	0.499557
260	0.757576	0.617647	0.266667	0.57971	0.414634	0.516667	0.401749	0.527247	0.495982
265	0.764706	0.608696	0.307692	0.625	0.444444	0.538889	0.427737	0.550108	0.52054
270	0.753623	0.597015	0.337349	0.612903	0.43038	0.533333	0.418467	0.546254	0.519137
275	0.712329	0.597015	0.297297	0.59375	0.487805	0.533333	0.42441	0.537639	0.511914
280	0.714286	0.597015	0.32	0.575758	0.439024	0.522222	0.409154	0.529217	0.504047
285	0.714286	0.608696	0.297297	0.59375	0.433735	0.522222	0.409376	0.529553	0.502055
290	0.704225	0.588235	0.346667	0.584615	0.444444	0.527778	0.416496	0.533637	0.510491
295	0.746269	0.617647	0.384615	0.584615	0.439024	0.544444	0.434389	0.554434	0.531331
300	0.735294	0.606061	0.35443	0.571429	0.452381	0.533333	0.419471	0.543919	0.520401
305	0.764706	0.626866	0.358974	0.553846	0.463415	0.544444	0.434611	0.553561	0.529723
310	0.735294	0.636364	0.325	0.603175	0.409639	0.527778	0.412089	0.541894	0.513827
315	0.746269	0.636364	0.325	0.606061	0.419753	0.533333	0.419615	0.546689	0.51838
320	0.735294	0.625	0.345679	0.608696	0.435897	0.538889	0.427571	0.550113	0.524045
325	0.806452	0.647059	0.373333	0.638889	0.554217	0.594444	0.499476	0.60399	0.578757
330	0.774194	0.6	0.32	0.647887	0.536585	0.566667	0.464489	0.575733	0.54849
335	0.779661	0.575758	0.357143	0.638889	0.506329	0.555556	0.445861	0.571556	0.546234
340	0.779661	0.575758	0.341463	0.621622	0.506329	0.55	0.440432	0.564967	0.539262
345	0.754098	0.625	0.337662	0.60274	0.470588	0.544444	0.43513	0.558018	0.531891
350	0.754098	0.606061	0.337662	0.611111	0.47619	0.544444	0.434952	0.557025	0.53109
355	0.766667	0.571429	0.282051	0.647887	0.469136	0.533333	0.420635	0.547434	0.516767
360	0.779661	0.56338	0.303797	0.694444	0.506329	0.555556	0.448666	0.569522	0.539295
365	0.793103	0.6	0.285714	0.702703	0.493827	0.561111	0.456819	0.57507	0.541981
370	0.779661	0.591549	0.311688	0.608696	0.5	0.544444	0.43419	0.558319	0.530786
375	0.793103	0.626866	0.38961	0.693333	0.506024	0.588889	0.491692	0.601787	0.575251
380	0.813559	0.608696	0.311688	0.64	0.45	0.55	0.443369	0.564789	0.53322
385	0.8	0.608696	0.297297	0.631579	0.444444	0.544444	0.438476	0.556403	0.524608
390	0.8	0.608696	0.293333	0.648649	0.439024	0.544444	0.437012	0.55794	0.525184
395	0.819672	0.608696	0.273973	0.630137	0.47619	0.55	0.444829	0.561734	0.528678
400	0.819672	0.591549	0.32	0.630137	0.5	0.561111	0.458355	0.572272	0.542976
405	0.84375	0.608696	0.342105	0.647887	0.45	0.566667	0.464518	0.578488	0.54734
410	0.830769	0.6	0.384615	0.647059	0.43038	0.566667	0.4631	0.578565	0.550148
415	0.84375	0.583333	0.384615	0.656716	0.43038	0.566667	0.462882	0.579759	0.550793
420	0.825397	0.583333	0.38961	0.647059	0.425	0.561111	0.456287	0.57408	0.546305
425	0.761905	0.608696	0.315789	0.716418	0.447059	0.555556	0.448663	0.569973	0.538035
430	0.757576	0.584615	0.342105	0.676471	0.423529	0.544444	0.435395	0.556859	0.527777
435	0.757576	0.575758	0.32	0.676471	0.423529	0.538889	0.429011	0.550667	0.520381
440	0.774194	0.615385	0.329114	0.647059	0.418605	0.538889	0.425769	0.556871	0.526679
445	0.793651	0.636364	0.375	0.656716	0.428571	0.561111	0.453387	0.57806	0.549521
450	0.806452	0.636364	0.35443	0.695652	0.380952	0.555556	0.447195	0.57477	0.541855
455	0.774194	0.634921	0.358974	0.676056	0.372093	0.544444	0.434078	0.563248	0.532296
460	0.761905	0.634921	0.379747	0.647887	0.357143	0.538889	0.426929	0.55632	0.52764
465	0.774194	0.666667	0.379747	0.676056	0.352941	0.55	0.440623	0.569921	0.539178
470	0.774194	0.65625	0.4	0.647887	0.361446	0.55	0.440308	0.567955	0.539799
475	0.774194	0.666667	0.405063	0.657534	0.361446	0.555556	0.44844	0.572981	0.544638
480	0.774194	0.65625	0.405063	0.666667	0.361446	0.555556	0.448115	0.572724	0.544251
485	0.774194	0.666667	0.447368	0.666667	0.444444	0.588889	0.493079	0.599868	0.576112
490	0.774194	0.6875	0.447368	0.657534	0.423529	0.583333	0.484904	0.598025	0.573645
495	0.774194	0.646154	0.455696	0.676056	0.457831	0.588889	0.489768	0.601986	0.57914
500	0.774194	0.646154	0.435897	0.666667	0.457831	0.583333	0.483625	0.596149	0.572405
505	0.745763	0.615385	0.441558	0.648649	0.447059	0.566667	0.463179	0.579683	0.558205
510	0.766667	0.588235	0.419753	0.666667	0.379747	0.55	0.440522	0.564214	0.538573
515	0.754098	0.597015	0.414634	0.666667	0.410256	0.555556	0.447327	0.568534	0.54377
520	0.730159	0.611111	0.415584	0.657143	0.435897	0.561111	0.457177	0.569979	0.546999
525	0.754098	0.628571	0.410256	0.638889	0.43038	0.561111	0.456386	0.572439	0.548367
530	0.754098	0.628571	0.410256	0.647887	0.425	0.561111	0.455906	0.573163	0.548641
535	0.766667	0.637681	0.410256	0.647887	0.439024	0.566667	0.462332	0.580303	0.55553
540	0.774194	0.625	0.405063	0.666667	0.409639	0.561111	0.455108	0.576112	0.549499
545	0.769231	0.636364	0.384615	0.657143	0.395062	0.555556	0.449027	0.568483	0.540536
550	0.806452	0.634921	0.455696	0.666667	0.404762	0.577778	0.475999	0.593699	0.568625
555	0.806452	0.625	0.45	0.638889	0.390244	0.566667	0.461707	0.582117	0.557382
560	0.766667	0.626866	0.452381	0.656716	0.390244	0.561111	0.451229	0.578575	0.554907
565	0.758621	0.617647	0.439024	0.619718	0.345679	0.538889	0.42514	0.556138	0.532116
570	0.733333	0.637681	0.433735	0.626866	0.345679	0.538889	0.42403	0.555459	0.531525
575	0.745763	0.637681	0.433735	0.626866	0.365854	0.544444	0.430714	0.56198	0.538123
580	0.733333	0.647887	0.457831	0.636364	0.375	0.555556	0.445137	0.570083	0.54795
585	0.733333	0.657143	0.463415	0.626866	0.395062	0.561111	0.452521	0.575164	0.554091
590	0.745763	0.637681	0.457831	0.636364	0.385542	0.555556	0.444343	0.572636	0.550482
595	0.745763	0.637681	0.457831	0.636364	0.385542	0.555556	0.444343	0.572636	0.550482
600	0.745763	0.628571	0.457831	0.636364	0.390244	0.555556	0.444568	0.571755	0.549883
605	0.745763	0.619718	0.439024	0.636364	0.390244	0.55	0.43816	0.566223	0.543349
610	0.733333	0.628571	0.405063	0.626866	0.428571	0.55	0.439662	0.564481	0.541249
615	0.745763	0.628571	0.425	0.626866	0.452381	0.561111	0.452976	0.575716	0.553881
620	0.745763	0.628571	0.425	0.626866	0.452381	0.561111	0.452976	0.575716	0.553881
625	0.786885	0.608696	0.475	0.69697	0.5	0.6	0.501885	0.61351	0.592448
630	0.786885	0.628571	0.481013	0.69697	0.5	0.605556	0.509494	0.618688	0.597662
635	0.786885	0.608696	0.475	0.69697	0.5	0.6	0.501885	0.61351	0.592448
640	0.766667	0.6	0.425	0.69697	0.47619	0.577778	0.473874	0.592965	0.569118
645	0.766667	0.619718	0.43038	0.69697	0.47619	0.583333	0.481499	0.597985	0.574138
650	0.766667	0.57971	0.419753	0.69697	0.47619	0.572222	0.466289	0.587858	0.564028
655	0.766667	0.628571	0.410256	0.686567	0.470588	0.577778	0.475062	0.59253	0.567497
660	0.766667	0.6	0.435897	0.686567	0.447059	0.572222	0.468069	0.587238	0.563594
665	0.766667	0.6	0.435897	0.676471	0.428571	0.566667	0.461397	0.581521	0.5577
670	0.786885	0.608696	0.410256	0.69697	0.44186	0.572222	0.467852	0.588933	0.5623
675	0.733333	0.637681	0.373333	0.657143	0.418605	0.55	0.44237	0.564019	0.53741
680	0.733333	0.637681	0.373333	0.657143	0.418605	0.55	0.44237	0.564019	0.53741
685	0.721311	0.637681	0.4	0.637681	0.418605	0.55	0.442271	0.563056	0.539193
690	0.721311	0.637681	0.4	0.637681	0.418605	0.55	0.442271	0.563056	0.539193
695	0.721311	0.637681	0.4	0.628571	0.4	0.544444	0.435615	0.557513	0.533437
700	0.721311	0.611111	0.421053	0.647059	0.409639	0.55	0.442063	0.562035	0.53934
705	0.721311	0.611111	0.421053	0.647059	0.409639	0.55	0.442063	0.562035	0.53934
710	0.721311	0.611111	0.421053	0.647059	0.409639	0.55	0.442063	0.562035	0.53934
715	0.721311	0.619718	0.421053	0.676471	0.428571	0.561111	0.455808	0.573425	0.550132
720	0.721311	0.611111	0.378378	0.676471	0.423529	0.55	0.443045	0.56216	0.536263
725	0.721311	0.611111	0.356164	0.666667	0.423529	0.544444	0.436909	0.555757	0.528829
730	0.745763	0.611111	0.351351	0.676471	0.45977	0.555556	0.449601	0.568893	0.5414
735	0.733333	0.611111	0.351351	0.676471	0.44186	0.55	0.442802	0.562825	0.535318
740	0.733333	0.611111	0.328767	0.676471	0.436782	0.544444	0.436354	0.557293	0.528264
745	0.733333	0.611111	0.328767	0.676471	0.436782	0.544444	0.436354	0.557293	0.528264
750	0.733333	0.611111	0.328767	0.676471	0.436782	0.544444	0.436354	0.557293	0.528264
755	0.733333	0.611111	0.328767	0.676471	0.436782	0.544444	0.436354	0.557293	0.528264
760	0.721311	0.583333	0.4	0.666667	0.465116	0.555556	0.448921	0.567286	0.544654
765	0.779661	0.621622	0.4	0.6875	0.5	0.583333	0.483505	0.597757	0.572493
770	0.779661	0.621622	0.4	0.6875	0.5	0.583333	0.483505	0.597757	0.572493
775	0.779661	0.613333	0.4	0.6875	0.505747	0.583333	0.483723	0.597248	0.572282
780	0.779661	0.613333	0.4	0.6875	0.505747	0.583333	0.483723	0.597248	0.572282
785	0.766667	0.613333	0.4	0.698413	0.505747	0.583333	0.483705	0.596832	0.572007
790	0.766667	0.605263	0.4	0.698413	0.511628	0.583333	0.48396	0.596394	0.571867
795	0.766667	0.605263	0.4	0.698413	0.511628	0.583333	0.48396	0.596394	0.571867
800	0.766667	0.597403	0.4	0.698413	0.517647	0.583333	0.484253	0.596026	0.571797
805	0.766667	0.597403	0.4	0.698413	0.517647	0.583333	0.484253	0.596026	0.571797
810	0.766667	0.589744	0.4	0.698413	0.52381	0.583333	0.484583	0.595726	0.571797
815	0.766667	0.589744	0.4	0.698413	0.52381	0.583333	0.484583	0.595726	0.571797
820	0.766667	0.589744	0.4	0.698413	0.52381	0.583333	0.484583	0.595726	0.571797
825	0.766667	0.597403	0.4	0.698413	0.517647	0.583333	0.484253	0.596026	0.571797
830	0.766667	0.605263	0.4	0.698413	0.511628	0.583333	0.48396	0.596394	0.571867
835	0.779661	0.613333	0.415584	0.6875	0.494118	0.583333	0.482654	0.598039	0.573703
840	0.779661	0.605263	0.415584	0.6875	0.5	0.583333	0.482947	0.597602	0.573563
845	0.779661	0.605263	0.415584	0.6875	0.5	0.583333	0.482947	0.597602	0.573563
850	0.779661	0.605263	0.435897	0.6875	0.506024	0.588889	0.489486	0.602869	0.580239
855	0.779661	0.605263	0.435897	0.6875	0.506024	0.588889	0.489486	0.602869	0.580239
860	0.779661	0.613333	0.435897	0.6875	0.5	0.588889	0.489175	0.603278	0.580346
865	0.779661	0.605263	0.435897	0.6875	0.506024	0.588889	0.489486	0.602869	0.580239
870	0.779661	0.613333	0.435897	0.676923	0.506024	0.588889	0.48945	0.602368	0.579956
875	0.779661	0.613333	0.435897	0.676923	0.506024	0.588889	0.48945	0.602368	0.579956
880	0.766667	0.630137	0.435897	0.676923	0.5	0.588889	0.489124	0.601925	0.579571
885	0.766667	0.630137	0.441558	0.676923	0.494118	0.588889	0.489604	0.601881	0.579709
890	0.766667	0.630137	0.441558	0.676923	0.494118	0.588889	0.489604	0.601881	0.579709
895	0.766667	0.647887	0.435897	0.676923	0.511628	0.594444	0.495687	0.6078	0.585474
900	0.766667	0.638889	0.435897	0.666667	0.5	0.588889	0.489165	0.601624	0.579466
905	0.766667	0.638889	0.435897	0.666667	0.5	0.588889	0.489165	0.601624	0.579466
910	0.766667	0.638889	0.435897	0.666667	0.5	0.588889	0.489165	0.601624	0.579466
915	0.766667	0.647887	0.435897	0.666667	0.494118	0.588889	0.488949	0.602247	0.579776
920	0.766667	0.657143	0.455696	0.666667	0.494118	0.594444	0.495283	0.608058	0.586642
925	0.766667	0.657143	0.455696	0.666667	0.494118	0.594444	0.495283	0.608058	0.586642
930	0.766667	0.638889	0.435897	0.676923	0.494118	0.588889	0.488889	0.602499	0.579835
935	0.766667	0.638889	0.435897	0.676923	0.494118	0.588889	0.488889	0.602499	0.579835
940	0.766667	0.638889	0.435897	0.676923	0.494118	0.588889	0.488889	0.602499	0.579835
945	0.766667	0.647887	0.435897	0.666667	0.494118	0.588889	0.488949	0.602247	0.579776
950	0.766667	0.647887	0.415584	0.656716	0.494118	0.583333	0.482729	0.596194	0.572813
955	0.766667	0.647887	0.435897	0.666667	0.494118	0.588889	0.488949	0.602247	0.579776
960	0.766667	0.647887	0.435897	0.666667	0.494118	0.588889	0.488949	0.602247	0.579776
965	0.766667	0.657143	0.435897	0.656716	0.494118	0.588889	0.489047	0.602108	0.579814
970	0.766667	0.666667	0.455696	0.656716	0.494118	0.594444	0.495399	0.607973	0.58673
975	0.766667	0.666667	0.461538	0.656716	0.488372	0.594444	0.495882	0.607992	0.586947
980	0.766667	0.666667	0.461538	0.656716	0.488372	0.594444	0.495882	0.607992	0.586947
985	0.766667	0.657143	0.421053	0.647059	0.488372	0.583333	0.48336	0.596059	0.57302
990	0.766667	0.647887	0.4	0.647059	0.488372	0.577778	0.477072	0.589997	0.565826
995	0.766667	0.647887	0.421053	0.656716	0.488372	0.583333	0.483243	0.596139	0.572932
1000	0.766667	0.621622	0.405405	0.676471	0.5	0.583333	0.485297	0.594033	0.569972
1005	0.766667	0.621622	0.405405	0.676471	0.5	0.583333	0.485297	0.594033	0.569972
1010	0.766667	0.630137	0.426667	0.676471	0.52381	0.594444	0.498504	0.60475	0.582508
1015	0.766667	0.621622	0.405405	0.676471	0.52381	0.588889	0.492298	0.598795	0.575396
1020	0.766667	0.630137	0.426667	0.676471	0.52381	0.594444	0.498504	0.60475	0.582508
1025	0.766667	0.630137	0.426667	0.666667	0.506024	0.588889	0.491857	0.599232	0.576823
1030	0.766667	0.630137	0.426667	0.666667	0.506024	0.588889	0.491857	0.599232	0.576823
1035	0.766667	0.630137	0.426667	0.666667	0.506024	0.588889	0.491857	0.599232	0.576823
1040	0.766667	0.630137	0.426667	0.666667	0.506024	0.588889	0.491857	0.599232	0.576823
1045	0.766667	0.630137	0.426667	0.666667	0.506024	0.588889	0.491857	0.599232	0.576823
1050	0.766667	0.630137	0.405405	0.666667	0.5	0.583333	0.485376	0.593775	0.569899
1055	0.766667	0.630137	0.4	0.676471	0.5	0.583333	0.484507	0.594655	0.570122
1060	0.766667	0.630137	0.4	0.676471	0.5	0.583333	0.484507	0.594655	0.570122
1065	0.766667	0.630137	0.4	0.676471	0.5	0.583333	0.484507	0.594655	0.570122
1070	0.766667	0.630137	0.4	0.666667	0.481928	0.577778	0.477863	0.58908	0.564372
1075	0.766667	0.630137	0.4	0.666667	0.481928	0.577778	0.477863	0.58908	0.564372
1080	0.766667	0.630137	0.4	0.666667	0.481928	0.577778	0.477863	0.58908	0.564372
1085	0.766667	0.647887	0.421053	0.666667	0.47619	0.583333	0.483873	0.595693	0.571816
1090	0.766667	0.647887	0.421053	0.666667	0.47619	0.583333	0.483873	0.595693	0.571816
1095	0.766667	0.638889	0.421053	0.676471	0.5	0.588889	0.490752	0.600616	0.577224
1100	0.766667	0.638889	0.421053	0.676471	0.5	0.588889	0.490752	0.600616	0.577224
1105	0.766667	0.638889	0.421053	0.676471	0.5	0.588889	0.490752	0.600616	0.577224
1110	0.766667	0.638889	0.421053	0.676471	0.5	0.588889	0.490752	0.600616	0.577224
1115	0.766667	0.647887	0.421053	0.676471	0.494118	0.588889	0.490536	0.601239	0.577533
1120	0.766667	0.638889	0.421053	0.676471	0.5	0.588889	0.490752	0.600616	0.577224
1125	0.766667	0.630137	0.4	0.676471	0.5	0.583333	0.484507	0.594655	0.570122
1130	0.766667	0.630137	0.405405	0.657143	0.506024	0.583333	0.485747	0.593075	0.569684
1135	0.766667	0.630137	0.405405	0.657143	0.506024	0.583333	0.485747	0.593075	0.569684
1140	0.766667	0.630137	0.405405	0.666667	0.5	0.583333	0.485376	0.593775	0.569899
1145	0.766667	0.630137	0.405405	0.657143	0.506024	0.583333	0.485747	0.593075	0.569684
1150	0.766667	0.621622	0.405405	0.666667	0.506024	0.583333	0.485649	0.593277	0.56971
1155	0.766667	0.621622	0.405405	0.666667	0.506024	0.583333	0.485649	0.593277	0.56971
1160	0.766667	0.613333	0.405405	0.666667	0.512195	0.583333	0.48596	0.592853	0.569597
1165	0.766667	0.613333	0.405405	0.666667	0.512195	0.583333	0.48596	0.592853	0.569597
1170	0.766667	0.613333	0.405405	0.666667	0.512195	0.583333	0.48596	0.592853	0.569597
1175	0.766667	0.613333	0.405405	0.666667	0.512195	0.583333	0.48596	0.592853	0.569597
1180	0.766667	0.630137	0.421053	0.676471	0.506024	0.588889	0.491006	0.60007	0.576991
1185	0.766667	0.638889	0.441558	0.676471	0.506024	0.594444	0.497263	0.605922	0.58395
1190	0.766667	0.630137	0.426667	0.676471	0.5	0.588889	0.491506	0.599988	0.577085
1195	0.766667	0.621622	0.421053	0.707692	0.517647	0.594444	0.497356	0.606936	0.583281
1200	0.766667	0.621622	0.421053	0.707692	0.517647	0.594444	0.497356	0.606936	0.583281
1205	0.766667	0.621622	0.435897	0.71875	0.547619	0.605556	0.510104	0.618111	0.595827
1210	0.766667	0.621622	0.435897	0.707692	0.53012	0.6	0.503381	0.6124	0.589999
1215	0.766667	0.613333	0.435897	0.707692	0.536585	0.6	0.503692	0.612035	0.589952
1220	0.766667	0.613333	0.435897	0.707692	0.536585	0.6	0.503692	0.612035	0.589952
1225	0.779661	0.621622	0.444444	0.71875	0.536585	0.605556	0.508603	0.620212	0.597639
1230	0.787879	0.666667	0.4	0.709677	0.545455	0.611111	0.518223	0.621935	0.596125
1235	0.787879	0.666667	0.4	0.721311	0.564103	0.616667	0.524882	0.627992	0.602311
1240	0.787879	0.666667	0.4	0.721311	0.564103	0.616667	0.524882	0.627992	0.602311
1245	0.787879	0.666667	0.4	0.721311	0.564103	0.616667	0.524882	0.627992	0.602311
1250	0.787879	0.666667	0.4	0.709677	0.545455	0.611111	0.518223	0.621935	0.596125
1255	0.787879	0.666667	0.4	0.709677	0.545455	0.611111	0.518223	0.621935	0.596125
1260	0.787879	0.666667	0.4	0.709677	0.545455	0.611111	0.518223	0.621935	0.596125
1265	0.787879	0.666667	0.4	0.721311	0.564103	0.616667	0.524882	0.627992	0.602311
1270	0.776119	0.675676	0.379747	0.721311	0.556962	0.611111	0.518304	0.621963	0.595154
1275	0.776119	0.675676	0.379747	0.721311	0.556962	0.611111	0.518304	0.621963	0.595154
1280	0.776119	0.675676	0.379747	0.721311	0.556962	0.611111	0.518304	0.621963	0.595154
1285	0.71875	0.72973	0.4	0.646154	0.467532	0.583333	0.483093	0.592433	0.568213
1290	0.71875	0.72973	0.4	0.646154	0.467532	0.583333	0.483093	0.592433	0.568213
1295	0.738462	0.72973	0.4	0.65625	0.467532	0.588889	0.490132	0.598395	0.573071
1300	0.8	0.666667	0.375	0.666667	0.481013	0.583333	0.482322	0.597869	0.569703
1305	0.8	0.666667	0.375	0.666667	0.481013	0.583333	0.482322	0.597869	0.569703
1310	0.8	0.675676	0.395062	0.666667	0.481013	0.588889	0.488614	0.603683	0.576593
1315	0.8	0.675676	0.395062	0.666667	0.481013	0.588889	0.488614	0.603683	0.576593
1320	0.8	0.666667	0.379747	0.666667	0.5	0.588889	0.489655	0.602616	0.575267
1325	0.8	0.666667	0.379747	0.666667	0.5	0.588889	0.489655	0.602616	0.575267
1330	0.8	0.666667	0.379747	0.666667	0.5	0.588889	0.489655	0.602616	0.575267
1335	0.819672	0.675676	0.379747	0.666667	0.5	0.594444	0.496607	0.608352	0.580088
1340	0.819672	0.675676	0.379747	0.666667	0.5	0.594444	0.496607	0.608352	0.580088
1345	0.819672	0.675676	0.379747	0.666667	0.5	0.594444	0.496607	0.608352	0.580088
1350	0.819672	0.675676	0.379747	0.666667	0.5	0.594444	0.496607	0.608352	0.580088
1355	0.819672	0.684932	0.419753	0.666667	0.506329	0.605556	0.509546	0.619471	0.593673
1360	0.819672	0.684932	0.419753	0.666667	0.506329	0.605556	0.509546	0.619471	0.593673
1365	0.819672	0.684932	0.419753	0.666667	0.506329	0.605556	0.509546	0.619471	0.593673
1370	0.819672	0.684932	0.414634	0.666667	0.512821	0.605556	0.509254	0.619745	0.593815
1375	0.819672	0.684932	0.414634	0.666667	0.512821	0.605556	0.509254	0.619745	0.593815
1380	0.819672	0.684932	0.419753	0.666667	0.506329	0.605556	0.509546	0.619471	0.593673
1385	0.819672	0.684932	0.419753	0.666667	0.506329	0.605556	0.509546	0.619471	0.593673
1390	0.819672	0.684932	0.419753	0.666667	0.506329	0.605556	0.509546	0.619471	0.593673
1395	0.819672	0.684932	0.419753	0.666667	0.506329	0.605556	0.509546	0.619471	0.593673
1400	0.819672	0.684932	0.419753	0.666667	0.506329	0.605556	0.509546	0.619471	0.593673
1405	0.819672	0.684932	0.419753	0.666667	0.506329	0.605556	0.509546	0.619471	0.593673
1410	0.819672	0.684932	0.419753	0.666667	0.506329	0.605556	0.509546	0.619471	0.593673
1415	0.819672	0.684932	0.419753	0.666667	0.506329	0.605556	0.509546	0.619471	0.593673
1420	0.819672	0.684932	0.419753	0.666667	0.506329	0.605556	0.509546	0.619471	0.593673
1425	0.819672	0.684932	0.419753	0.666667	0.506329	0.605556	0.509546	0.619471	0.593673
1430	0.819672	0.684932	0.419753	0.666667	0.506329	0.605556	0.509546	0.619471	0.593673
1435	0.8	0.694444	0.419753	0.647059	0.506329	0.6	0.5027	0.613517	0.58898
1440	0.8	0.704225	0.419753	0.647059	0.5	0.6	0.502389	0.614207	0.589331
1445	0.8	0.704225	0.419753	0.647059	0.5	0.6	0.502389	0.614207	0.589331
1450	0.8	0.704225	0.419753	0.647059	0.5	0.6	0.502389	0.614207	0.589331
1455	0.8	0.704225	0.419753	0.647059	0.5	0.6	0.502389	0.614207	0.589331
1460	0.8	0.704225	0.419753	0.647059	0.5	0.6	0.502389	0.614207	0.589331
1465	0.8	0.704225	0.419753	0.647059	0.5	0.6	0.502389	0.614207	0.589331
1470	0.8	0.704225	0.419753	0.647059	0.5	0.6	0.502389	0.614207	0.589331
1475	0.8	0.704225	0.419753	0.647059	0.5	0.6	0.502389	0.614207	0.589331
1480	0.8	0.704225	0.419753	0.647059	0.5	0.6	0.502389	0.614207	0.589331
1485	0.8	0.694444	0.4	0.647059	0.5	0.594444	0.496045	0.608301	0.58238
1490	0.8	0.694444	0.4	0.647059	0.5	0.594444	0.496045	0.608301	0.58238
1495	0.8	0.694444	0.4	0.647059	0.5	0.594444	0.496045	0.608301	0.58238
1500	0.8	0.694444	0.4	0.647059	0.5	0.594444	0.496045	0.608301	0.58238
1505	0.8	0.694444	0.4	0.647059	0.5	0.594444	0.496045	0.608301	0.58238
1510	0.8	0.694444	0.4	0.647059	0.5	0.594444	0.496045	0.608301	0.58238
1515	0.8	0.694444	0.4	0.647059	0.5	0.594444	0.496045	0.608301	0.58238
1520	0.8	0.704225	0.425	0.666667	0.5	0.605556	0.510131	0.619178	0.593969
1525	0.8	0.704225	0.425	0.666667	0.5	0.605556	0.510131	0.619178	0.593969
1530	0.8	0.694444	0.405063	0.666667	0.5	0.6	0.503806	0.613235	0.58697
1535	0.8	0.704225	0.419753	0.626866	0.493827	0.594444	0.495018	0.608934	0.58456
1540	0.8	0.704225	0.419753	0.626866	0.493827	0.594444	0.495018	0.608934	0.58456
1545	0.8	0.704225	0.419753	0.626866	0.493827	0.594444	0.495018	0.608934	0.58456
1550	0.8	0.704225	0.419753	0.626866	0.493827	0.594444	0.495018	0.608934	0.58456
1555	0.8	0.704225	0.419753	0.626866	0.493827	0.594444	0.495018	0.608934	0.58456
1560	0.8	0.704225	0.419753	0.626866	0.493827	0.594444	0.495018	0.608934	0.58456
1565	0.8	0.704225	0.419753	0.626866	0.493827	0.594444	0.495018	0.608934	0.58456
1570	0.8	0.704225	0.419753	0.626866	0.493827	0.594444	0.495018	0.608934	0.58456
1575	0.8	0.704225	0.419753	0.626866	0.493827	0.594444	0.495018	0.608934	0.58456
1580	0.8	0.704225	0.419753	0.626866	0.493827	0.594444	0.495018	0.608934	0.58456
1585	0.741935	0.676056	0.444444	0.666667	0.467532	0.588889	0.489592	0.599327	0.577132
1590	0.741935	0.676056	0.444444	0.666667	0.467532	0.588889	0.489592	0.599327	0.577132
1595	0.741935	0.676056	0.444444	0.666667	0.467532	0.588889	0.489592	0.599327	0.577132
1600	0.741935	0.676056	0.444444	0.666667	0.467532	0.588889	0.489592	0.599327	0.577132
1605	0.741935	0.676056	0.439024	0.666667	0.473684	0.588889	0.48934	0.599473	0.577118
1610	0.741935	0.676056	0.439024	0.666667	0.473684	0.588889	0.48934	0.599473	0.577118
1615	0.741935	0.676056	0.439024	0.666667	0.473684	0.588889	0.48934	0.599473	0.577118
1620	0.741935	0.676056	0.439024	0.666667	0.473684	0.588889	0.48934	0.599473	0.577118
1625	0.741935	0.676056	0.439024	0.666667	0.473684	0.588889	0.48934	0.599473	0.577118
1630	0.741935	0.676056	0.439024	0.666667	0.473684	0.588889	0.48934	0.599473	0.577118
1635	0.741935	0.676056	0.444444	0.666667	0.467532	0.588889	0.489592	0.599327	0.577132
1640	0.741935	0.676056	0.444444	0.666667	0.467532	0.588889	0.489592	0.599327	0.577132
1645	0.741935	0.676056	0.444444	0.666667	0.467532	0.588889	0.489592	0.599327	0.577132
1650	0.741935	0.676056	0.444444	0.666667	0.467532	0.588889	0.489592	0.599327	0.577132
1655	0.741935	0.676056	0.439024	0.686567	0.512821	0.6	0.50237	0.611281	0.589349
1660	0.741935	0.676056	0.439024	0.686567	0.512821	0.6	0.50237	0.611281	0.589349
1665	0.761905	0.666667	0.43038	0.686567	0.506329	0.6	0.504018	0.610369	0.587109
1670	0.761905	0.676056	0.43038	0.686567	0.525	0.605556	0.510689	0.615982	0.593083
1675	0.761905	0.676056	0.43038	0.676471	0.506329	0.6	0.504115	0.610228	0.587148
1680	0.761905	0.676056	0.43038	0.676471	0.506329	0.6	0.504115	0.610228	0.587148
1685	0.761905	0.676056	0.43038	0.676471	0.506329	0.6	0.504115	0.610228	0.587148
1690	0.761905	0.676056	0.43038	0.676471	0.506329	0.6	0.504115	0.610228	0.587148
1695	0.761905	0.676056	0.43038	0.676471	0.506329	0.6	0.504115	0.610228	0.587148
1700	0.761905	0.676056	0.43038	0.676471	0.506329	0.6	0.504115	0.610228	0.587148
1705	0.761905	0.676056	0.43038	0.676471	0.506329	0.6	0.504115	0.610228	0.587148
1710	0.761905	0.676056	0.43038	0.676471	0.506329	0.6	0.504115	0.610228	0.587148
1715	0.761905	0.676056	0.43038	0.676471	0.506329	0.6	0.504115	0.610228	0.587148
1720	0.75	0.666667	0.415584	0.676056	0.5	0.594444	0.500041	0.601661	0.578134
1725	0.75	0.666667	0.415584	0.676056	0.5	0.594444	0.500041	0.601661	0.578134
1730	0.75	0.666667	0.415584	0.676056	0.5	0.594444	0.500041	0.601661	0.578134
1735	0.745763	0.649351	0.415584	0.676471	0.531646	0.594444	0.498679	0.603763	0.581554
1740	0.745763	0.649351	0.415584	0.676471	0.531646	0.594444	0.498679	0.603763	0.581554
1745	0.745763	0.649351	0.415584	0.676471	0.531646	0.594444	0.498679	0.603763	0.581554
1750	0.745763	0.649351	0.415584	0.676471	0.531646	0.594444	0.498679	0.603763	0.581554
1755	0.745763	0.649351	0.415584	0.676471	0.531646	0.594444	0.498679	0.603763	0.581554
1760	0.745763	0.657895	0.415584	0.657143	0.538462	0.594444	0.499165	0.602969	0.581452
1765	0.745763	0.657895	0.415584	0.657143	0.538462	0.594444	0.499165	0.602969	0.581452
1770	0.745763	0.649351	0.415584	0.666667	0.538462	0.594444	0.499126	0.603165	0.581473
1775	0.745763	0.649351	0.415584	0.676471	0.531646	0.594444	0.498679	0.603763	0.581554
1780	0.745763	0.649351	0.415584	0.666667	0.538462	0.594444	0.499126	0.603165	0.581473
1785	0.745763	0.649351	0.415584	0.666667	0.538462	0.594444	0.499126	0.603165	0.581473
1790	0.745763	0.649351	0.415584	0.666667	0.538462	0.594444	0.499126	0.603165	0.581473
1795	0.745763	0.649351	0.415584	0.666667	0.538462	0.594444	0.499126	0.603165	0.581473
1800	0.745763	0.649351	0.415584	0.666667	0.538462	0.594444	0.499126	0.603165	0.581473
1805	0.745763	0.649351	0.415584	0.666667	0.538462	0.594444	0.499126	0.603165	0.581473
1810	0.745763	0.649351	0.415584	0.666667	0.538462	0.594444	0.499126	0.603165	0.581473
1815	0.745763	0.649351	0.415584	0.666667	0.538462	0.594444	0.499126	0.603165	0.581473
1820	0.745763	0.649351	0.410256	0.666667	0.545455	0.594444	0.498777	0.603498	0.581674
1825	0.758621	0.657895	0.425	0.666667	0.545455	0.6	0.504352	0.610727	0.589162
1830	0.758621	0.657895	0.425	0.666667	0.545455	0.6	0.504352	0.610727	0.589162
1835	0.758621	0.657895	0.425	0.666667	0.545455	0.6	0.504352	0.610727	0.589162
1840	0.779661	0.657895	0.43038	0.666667	0.545455	0.605556	0.511985	0.616011	0.593957
1845	0.779661	0.657895	0.43038	0.666667	0.545455	0.605556	0.511985	0.616011	0.593957
1850	0.779661	0.657895	0.43038	0.666667	0.545455	0.605556	0.511985	0.616011	0.593957
1855	0.779661	0.657895	0.43038	0.666667	0.545455	0.605556	0.511985	0.616011	0.593957
1860	0.779661	0.657895	0.425	0.666667	0.552632	0.605556	0.511692	0.616371	0.594187
1865	0.779661	0.657895	0.43038	0.666667	0.545455	0.605556	0.511985	0.616011	0.593957
1870	0.779661	0.657895	0.43038	0.666667	0.545455	0.605556	0.511985	0.616011	0.593957
1875	0.779661	0.657895	0.43038	0.666667	0.545455	0.605556	0.511985	0.616011	0.593957
1880	0.758621	0.657895	0.43038	0.676471	0.531646	0.6	0.504217	0.611002	0.589055
1885	0.758621	0.657895	0.43038	0.676471	0.531646	0.6	0.504217	0.611002	0.589055
1890	0.758621	0.657895	0.43038	0.666667	0.538462	0.6	0.504664	0.610405	0.588974
1895	0.8	0.649351	0.43038	0.707692	0.556962	0.616667	0.525036	0.628877	0.605126
1900	0.8	0.649351	0.43038	0.707692	0.556962	0.616667	0.525036	0.628877	0.605126
1905	0.8	0.649351	0.43038	0.707692	0.556962	0.616667	0.525036	0.628877	0.605126
1910	0.8	0.649351	0.43038	0.707692	0.556962	0.616667	0.525036	0.628877	0.605126
1915	0.8	0.649351	0.43038	0.707692	0.556962	0.616667	0.525036	0.628877	0.605126
1920	0.8	0.649351	0.43038	0.707692	0.556962	0.616667	0.525036	0.628877	0.605126
1925	0.8	0.649351	0.43038	0.707692	0.556962	0.616667	0.525036	0.628877	0.605126
1930	0.8	0.649351	0.43038	0.707692	0.556962	0.616667	0.525036	0.628877	0.605126
1935	0.8	0.649351	0.43038	0.707692	0.556962	0.616667	0.525036	0.628877	0.605126
1940	0.8	0.649351	0.43038	0.707692	0.556962	0.616667	0.525036	0.628877	0.605126
1945	0.8	0.649351	0.43038	0.707692	0.556962	0.616667	0.525036	0.628877	0.605126
1950	0.8	0.649351	0.410256	0.707692	0.55	0.611111	0.518418	0.62346	0.598286
1955	0.8	0.649351	0.410256	0.707692	0.55	0.611111	0.518418	0.62346	0.598286
1960	0.8	0.649351	0.410256	0.707692	0.55	0.611111	0.518418	0.62346	0.598286
1965	0.813559	0.641026	0.410256	0.738462	0.55	0.616667	0.525541	0.630661	0.604072
1970	0.813559	0.641026	0.410256	0.738462	0.55	0.616667	0.525541	0.630661	0.604072
1975	0.813559	0.641026	0.410256	0.738462	0.55	0.616667	0.525541	0.630661	0.604072
1980	0.813559	0.641026	0.410256	0.738462	0.55	0.616667	0.525541	0.630661	0.604072
1985	0.813559	0.641026	0.410256	0.738462	0.55	0.616667	0.525541	0.630661	0.604072
1990	0.813559	0.641026	0.410256	0.738462	0.55	0.616667	0.525541	0.630661	0.604072
1995	0.813559	0.641026	0.410256	0.738462	0.55	0.616667	0.525541	0.630661	0.604072
2000	0.813559	0.641026	0.410256	0.738462	0.55	0.616667	0.525541	0.630661	0.604072

## Sheet: AdaBoost
Number of features	Pre-vaccination	ChAdOx1-Onset	MenACWY-Onset	ChAdOx1-7D	MenACWY-7D	ACC	MCC	Macro F1	Weighted F1
5	0.290909	0.188235	0.25	0.258065	0.358974	0.266667	0.083643	0.269237	0.271433
10	0.338462	0.222222	0.190476	0.38806	0.296296	0.283333	0.103093	0.287103	0.277172
15	0.333333	0.277778	0.258065	0.172414	0.467532	0.305556	0.12591	0.301824	0.307242
20	0.289855	0.337662	0.235294	0.327869	0.323529	0.3	0.127796	0.302842	0.298379
25	0.34375	0.148148	0.35	0.290323	0.465753	0.316667	0.149298	0.319595	0.328407
30	0.423077	0.285714	0.337349	0.3	0.411765	0.344444	0.185636	0.351581	0.35242
35	0.53125	0.264706	0.45977	0.309859	0.4	0.394444	0.24505	0.393117	0.396925
40	0.4375	0.297297	0.345679	0.303797	0.258065	0.327778	0.168947	0.328468	0.324666
45	0.507937	0.378378	0.409639	0.305556	0.411765	0.4	0.255063	0.402655	0.402882
50	0.264151	0.363636	0.379747	0.289157	0.441176	0.35	0.195707	0.347573	0.357063
55	0.466667	0.457831	0.416667	0.351351	0.478873	0.433333	0.303611	0.434278	0.435552
60	0.338983	0.285714	0.428571	0.246575	0.41791	0.344444	0.184732	0.343551	0.355186
65	0.416667	0.342857	0.4	0.310345	0.470588	0.394444	0.247362	0.388091	0.393345
70	0.412698	0.303797	0.373333	0.272727	0.545455	0.383333	0.235029	0.381602	0.389365
75	0.461538	0.238095	0.257143	0.333333	0.457143	0.338889	0.187133	0.349451	0.344835
80	0.354839	0.202532	0.415584	0.163934	0.395062	0.311111	0.141012	0.30639	0.320122
85	0.384615	0.227848	0.409639	0.328767	0.493151	0.366667	0.210705	0.368804	0.377822
90	0.47619	0.289474	0.376812	0.27027	0.384615	0.355556	0.2045	0.359472	0.360831
95	0.478873	0.233766	0.289855	0.394366	0.361111	0.35	0.200375	0.351594	0.343674
100	0.301887	0.25974	0.342105	0.35443	0.293333	0.311111	0.144812	0.310299	0.31147
105	0.25	0.285714	0.328767	0.333333	0.384615	0.322222	0.160491	0.316486	0.321666
110	0.36	0.238095	0.358974	0.373333	0.410959	0.344444	0.186137	0.348272	0.351213
115	0.391304	0.394366	0.323529	0.315789	0.475	0.377778	0.237588	0.379998	0.380647
120	0.431373	0.320988	0.38961	0.363636	0.31746	0.361111	0.214732	0.364613	0.362995
125	0.509091	0.422222	0.463415	0.231884	0.375	0.4	0.258148	0.400322	0.404494
130	0.519481	0.238806	0.419753	0.231884	0.30303	0.35	0.19615	0.342591	0.344748
135	0.416667	0.25974	0.282051	0.275862	0.32	0.311111	0.143597	0.310864	0.307261
140	0.432432	0.25	0.405063	0.272727	0.363636	0.35	0.192393	0.344772	0.349552
145	0.45	0.30303	0.414634	0.193548	0.4	0.361111	0.208109	0.352243	0.35969
150	0.440678	0.358209	0.417582	0.307692	0.25641	0.355556	0.190042	0.356114	0.355392
155	0.392857	0.358209	0.390805	0.30137	0.285714	0.344444	0.179165	0.345791	0.346316
160	0.491228	0.361111	0.422222	0.235294	0.328767	0.366667	0.206305	0.367725	0.369694
165	0.45614	0.26087	0.356164	0.138889	0.314607	0.3	0.127595	0.305334	0.309122
170	0.526316	0.361111	0.436782	0.26087	0.373333	0.388889	0.235233	0.391682	0.393563
175	0.436364	0.373333	0.447368	0.305556	0.341463	0.377778	0.225727	0.380817	0.384264
180	0.542373	0.273973	0.278481	0.351351	0.346667	0.35	0.191668	0.358569	0.347847
185	0.474576	0.311688	0.315789	0.333333	0.414634	0.366667	0.211333	0.370004	0.366059
190	0.490566	0.361446	0.351351	0.30137	0.38961	0.372222	0.222142	0.378869	0.376015
195	0.533333	0.194444	0.435897	0.307692	0.388889	0.366667	0.215137	0.372051	0.375254
200	0.377358	0.177215	0.414634	0.337662	0.318841	0.322222	0.157242	0.325142	0.330454
205	0.37037	0.233766	0.410256	0.25641	0.328767	0.316667	0.15124	0.319914	0.327271
210	0.464286	0.351351	0.43038	0.262295	0.4	0.383333	0.227791	0.381662	0.38642
215	0.340426	0.3	0.307692	0.344828	0.352941	0.327778	0.168885	0.329177	0.328052
220	0.355556	0.296296	0.277778	0.319149	0.352941	0.316667	0.160229	0.320344	0.317719
225	0.436364	0.307692	0.394366	0.363636	0.493506	0.394444	0.252724	0.399113	0.402703
230	0.535714	0.246575	0.337662	0.303797	0.293333	0.333333	0.172457	0.343417	0.33713
235	0.415094	0.289474	0.441558	0.253165	0.32	0.338889	0.179344	0.343858	0.350325
240	0.436364	0.305882	0.383562	0.314286	0.337662	0.35	0.194494	0.355551	0.355827
245	0.436364	0.305882	0.383562	0.314286	0.337662	0.35	0.194494	0.355551	0.355827
250	0.46875	0.363636	0.405405	0.395062	0.3125	0.388889	0.250337	0.389071	0.385068
255	0.5	0.294118	0.487179	0.296296	0.318841	0.377778	0.231456	0.379287	0.383693
260	0.548387	0.278481	0.395062	0.307692	0.356164	0.372222	0.218574	0.377157	0.374969
265	0.566667	0.296296	0.337662	0.349206	0.405063	0.383333	0.232727	0.390979	0.38425
270	0.539683	0.263158	0.38961	0.3125	0.45	0.388889	0.239466	0.39099	0.391509
275	0.553846	0.3	0.378378	0.34375	0.493506	0.411111	0.270849	0.413896	0.412731
280	0.539683	0.309524	0.373333	0.322581	0.421053	0.388889	0.242543	0.393235	0.390846
285	0.515152	0.25	0.447368	0.323529	0.428571	0.388889	0.244628	0.392924	0.397183
290	0.515152	0.275	0.467532	0.323529	0.405797	0.394444	0.251411	0.397402	0.401844
295	0.539683	0.346667	0.37037	0.31746	0.25641	0.361111	0.202655	0.366118	0.358527
300	0.539683	0.346667	0.37037	0.31746	0.25641	0.361111	0.202655	0.366118	0.358527
305	0.539683	0.346667	0.37037	0.31746	0.25641	0.361111	0.202655	0.366118	0.358527
310	0.539683	0.311688	0.415584	0.276923	0.307692	0.366667	0.212258	0.370314	0.368845
315	0.548387	0.311688	0.415584	0.272727	0.307692	0.366667	0.212236	0.371216	0.369548
320	0.56	0.27027	0.415584	0.25	0.45977	0.383333	0.230647	0.391125	0.394678
325	0.5	0.379747	0.539326	0.369231	0.338028	0.427778	0.28454	0.425266	0.429534
330	0.5	0.379747	0.545455	0.369231	0.361111	0.433333	0.29166	0.431109	0.436392
335	0.526316	0.384615	0.52381	0.393939	0.373333	0.438889	0.299709	0.440403	0.442774
340	0.472727	0.328767	0.477273	0.376812	0.4	0.411111	0.262606	0.411116	0.41497
345	0.384615	0.28169	0.456522	0.38806	0.358974	0.377778	0.217241	0.373972	0.379255
350	0.392157	0.27027	0.4	0.363636	0.405063	0.366667	0.203795	0.366225	0.370045
355	0.423077	0.333333	0.368421	0.351351	0.4	0.372222	0.219646	0.375237	0.375142
360	0.415094	0.382022	0.363636	0.296296	0.333333	0.355556	0.208203	0.358077	0.357172
365	0.490566	0.386364	0.384615	0.388889	0.376812	0.4	0.258356	0.405449	0.40094
370	0.444444	0.4	0.425	0.441176	0.382353	0.416667	0.27859	0.418595	0.416531
375	0.535714	0.395062	0.5	0.470588	0.533333	0.483333	0.358581	0.48694	0.489206
380	0.508475	0.347826	0.410959	0.424242	0.371429	0.405556	0.268533	0.412586	0.408305
385	0.508475	0.347826	0.410959	0.424242	0.371429	0.405556	0.268533	0.412586	0.408305
390	0.551724	0.375	0.394366	0.411765	0.38806	0.416667	0.286585	0.424183	0.417631
395	0.5	0.359551	0.438356	0.351351	0.416667	0.405556	0.267981	0.413185	0.414399
400	0.5	0.359551	0.394366	0.346667	0.410959	0.394444	0.254988	0.402308	0.400832
405	0.416667	0.292683	0.384615	0.390244	0.342857	0.361111	0.209648	0.365413	0.364351
410	0.416667	0.292683	0.384615	0.390244	0.342857	0.361111	0.209648	0.365413	0.364351
415	0.52	0.333333	0.426667	0.361111	0.35443	0.388889	0.241904	0.399108	0.397213
420	0.54902	0.361446	0.519481	0.356164	0.368421	0.422222	0.283912	0.430906	0.433639
425	0.363636	0.393939	0.455696	0.269663	0.28169	0.35	0.196158	0.352925	0.358902
430	0.458333	0.38806	0.447368	0.25	0.419753	0.383333	0.23659	0.392703	0.399077
435	0.425532	0.333333	0.467532	0.269663	0.419753	0.377778	0.229235	0.383163	0.392301
440	0.321429	0.352941	0.338028	0.313253	0.365854	0.338889	0.181868	0.338301	0.340297
445	0.321429	0.342857	0.342857	0.313253	0.395062	0.344444	0.18984	0.343092	0.346362
450	0.333333	0.410959	0.441558	0.352941	0.318182	0.372222	0.215898	0.371395	0.37564
455	0.461538	0.293333	0.43038	0.4	0.488372	0.416667	0.27153	0.414725	0.418421
460	0.444444	0.315789	0.467532	0.315789	0.45977	0.405556	0.25829	0.400665	0.408935
465	0.444444	0.311688	0.467532	0.315789	0.465116	0.405556	0.258581	0.400914	0.4094
470	0.4375	0.297297	0.525	0.357143	0.488372	0.427778	0.284758	0.421062	0.432838
475	0.4375	0.297297	0.525	0.357143	0.488372	0.427778	0.284758	0.421062	0.432838
480	0.4375	0.297297	0.525	0.357143	0.488372	0.427778	0.284758	0.421062	0.432838
485	0.425532	0.337349	0.38961	0.27027	0.303797	0.338889	0.177343	0.345312	0.34638
490	0.425532	0.337349	0.38961	0.27027	0.303797	0.338889	0.177343	0.345312	0.34638
495	0.491803	0.273973	0.324324	0.305556	0.375	0.35	0.192994	0.354131	0.350491
500	0.516129	0.27027	0.297297	0.318841	0.395062	0.355556	0.199417	0.35952	0.353458
505	0.482759	0.32	0.410256	0.347826	0.425	0.394444	0.245843	0.397168	0.398344
510	0.42623	0.4	0.405063	0.338028	0.434783	0.4	0.25698	0.400821	0.403142
515	0.482759	0.373333	0.38961	0.394737	0.432432	0.411111	0.270586	0.414574	0.412242
520	0.474576	0.358974	0.346667	0.4	0.438356	0.4	0.258252	0.403715	0.399304
525	0.42623	0.380952	0.366197	0.371429	0.459459	0.4	0.260521	0.400853	0.400689
530	0.42623	0.380952	0.366197	0.371429	0.459459	0.4	0.260521	0.400853	0.400689
535	0.421053	0.263158	0.356164	0.342105	0.410256	0.355556	0.201615	0.358547	0.359545
540	0.472222	0.358974	0.378378	0.37037	0.390244	0.394444	0.249044	0.394038	0.391308
545	0.4	0.307692	0.35443	0.307692	0.410959	0.355556	0.199084	0.356155	0.35829
550	0.4	0.333333	0.395062	0.246154	0.430769	0.361111	0.208528	0.361064	0.367856
555	0.41791	0.341463	0.375	0.2	0.366197	0.344444	0.185409	0.340114	0.344593
560	0.392157	0.318841	0.488889	0.368421	0.432432	0.405556	0.256021	0.400148	0.409191
565	0.238095	0.333333	0.47619	0.436782	0.376812	0.388889	0.243322	0.372242	0.382436
570	0.238095	0.333333	0.47619	0.436782	0.376812	0.388889	0.243322	0.372242	0.382436
575	0.238095	0.317073	0.439024	0.447059	0.405797	0.383333	0.2371	0.36941	0.378065
580	0.238095	0.320988	0.439024	0.447059	0.428571	0.388889	0.243719	0.374748	0.383971
585	0.318182	0.329412	0.439024	0.404762	0.338462	0.372222	0.22449	0.365968	0.370843
590	0.372093	0.363636	0.457831	0.4	0.358209	0.394444	0.252708	0.390354	0.394419
595	0.372093	0.368421	0.457831	0.4	0.382353	0.4	0.25936	0.39614	0.400795
600	0.307692	0.345679	0.475	0.373626	0.289855	0.366667	0.218793	0.358371	0.365269
605	0.307692	0.35	0.475	0.373626	0.314286	0.372222	0.225488	0.364121	0.371625
610	0.307692	0.345679	0.475	0.373626	0.289855	0.366667	0.218793	0.358371	0.365269
615	0.408163	0.320988	0.435897	0.317073	0.314286	0.355556	0.202486	0.359281	0.362858
620	0.408163	0.292683	0.447368	0.25	0.328767	0.338889	0.181018	0.345396	0.352784
625	0.482759	0.289474	0.394737	0.346667	0.373333	0.372222	0.221656	0.377394	0.376733
630	0.482759	0.289474	0.373333	0.346667	0.368421	0.366667	0.214931	0.372131	0.370025
635	0.482759	0.303797	0.347826	0.371429	0.404762	0.377778	0.22989	0.382115	0.378396
640	0.557377	0.292683	0.378378	0.327869	0.341463	0.372222	0.219757	0.379554	0.37468
645	0.557377	0.337079	0.383562	0.354839	0.32	0.383333	0.237667	0.390571	0.383778
650	0.592593	0.382979	0.410959	0.333333	0.30137	0.394444	0.253399	0.404247	0.397193
655	0.592593	0.382979	0.410959	0.333333	0.30137	0.394444	0.253399	0.404247	0.397193
660	0.592593	0.382979	0.410959	0.333333	0.30137	0.394444	0.253399	0.404247	0.397193
665	0.62069	0.395604	0.421053	0.310345	0.285714	0.4	0.256161	0.406681	0.399272
670	0.633333	0.363636	0.421053	0.333333	0.315789	0.405556	0.263185	0.413429	0.406131
675	0.533333	0.358974	0.469136	0.4	0.296296	0.405556	0.25732	0.411548	0.408391
680	0.533333	0.358974	0.469136	0.4	0.296296	0.405556	0.25732	0.411548	0.408391
685	0.533333	0.358974	0.469136	0.4	0.296296	0.405556	0.25732	0.411548	0.408391
690	0.4	0.34375	0.506024	0.310345	0.282353	0.372222	0.214383	0.368494	0.375632
695	0.38806	0.294118	0.469136	0.338983	0.282353	0.355556	0.193909	0.35453	0.35975
700	0.38806	0.285714	0.410256	0.285714	0.269663	0.327778	0.159451	0.327882	0.331066
705	0.44	0.323529	0.536585	0.3	0.4	0.4	0.252191	0.400023	0.411422
710	0.44	0.323529	0.536585	0.3	0.4	0.4	0.252191	0.400023	0.411422
715	0.461538	0.361111	0.53012	0.311688	0.394737	0.411111	0.266238	0.411839	0.420843
720	0.339623	0.361111	0.536585	0.225352	0.414634	0.383333	0.228851	0.375461	0.393032
725	0.339623	0.361111	0.536585	0.225352	0.414634	0.383333	0.228851	0.375461	0.393032
730	0.340426	0.315789	0.459459	0.325581	0.285714	0.344444	0.188955	0.345394	0.352054
735	0.375	0.373333	0.421053	0.413793	0.297297	0.377778	0.231503	0.376095	0.375486
740	0.375	0.373333	0.421053	0.413793	0.297297	0.377778	0.231503	0.376095	0.375486
745	0.416667	0.358974	0.305556	0.409091	0.297297	0.355556	0.206123	0.357517	0.348625
750	0.416667	0.358974	0.305556	0.409091	0.297297	0.355556	0.206123	0.357517	0.348625
755	0.416667	0.373333	0.351351	0.409091	0.293333	0.366667	0.218533	0.368755	0.362312
760	0.5	0.28169	0.395062	0.410256	0.384615	0.388889	0.238855	0.394325	0.391337
765	0.5	0.333333	0.467532	0.394737	0.423529	0.422222	0.281193	0.423826	0.426005
770	0.5	0.333333	0.467532	0.394737	0.423529	0.422222	0.281193	0.423826	0.426005
775	0.45614	0.314286	0.48	0.298507	0.461538	0.405556	0.25865	0.402094	0.411321
780	0.464286	0.314286	0.48	0.298507	0.456522	0.405556	0.258414	0.40272	0.411491
785	0.464286	0.314286	0.48	0.298507	0.456522	0.405556	0.258414	0.40272	0.411491
790	0.448276	0.289855	0.459459	0.333333	0.430108	0.394444	0.244856	0.392206	0.398857
795	0.433333	0.276923	0.453333	0.366197	0.404494	0.388889	0.238904	0.386856	0.392122
800	0.464286	0.276923	0.467532	0.415584	0.4	0.405556	0.260404	0.404865	0.408024
805	0.464286	0.276923	0.467532	0.415584	0.4	0.405556	0.260404	0.404865	0.408024
810	0.464286	0.276923	0.467532	0.415584	0.4	0.405556	0.260404	0.404865	0.408024
815	0.464286	0.276923	0.461538	0.421053	0.4	0.405556	0.259578	0.40476	0.40737
820	0.464286	0.276923	0.467532	0.415584	0.4	0.405556	0.260404	0.404865	0.408024
825	0.464286	0.25	0.461538	0.415584	0.4	0.4	0.252828	0.398282	0.401523
830	0.464286	0.276923	0.467532	0.415584	0.4	0.405556	0.260404	0.404865	0.408024
835	0.472727	0.307692	0.487179	0.435897	0.404762	0.422222	0.281279	0.421652	0.424625
840	0.40678	0.409639	0.463768	0.38806	0.390244	0.411111	0.272751	0.411698	0.415298
845	0.40678	0.419753	0.463768	0.351351	0.337662	0.394444	0.25395	0.395863	0.399057
850	0.40678	0.419753	0.463768	0.351351	0.337662	0.394444	0.25395	0.395863	0.399057
855	0.40625	0.43038	0.457143	0.346667	0.361111	0.4	0.262573	0.40031	0.40375
860	0.464286	0.419753	0.422535	0.352941	0.357143	0.4	0.25644	0.403332	0.402258
865	0.436364	0.409639	0.493151	0.375	0.4	0.422222	0.282778	0.422831	0.427782
870	0.436364	0.409639	0.493151	0.375	0.4	0.422222	0.282778	0.422831	0.427782
875	0.407407	0.390805	0.493151	0.4	0.395062	0.416667	0.277485	0.417285	0.422705
880	0.392857	0.386364	0.493151	0.393939	0.38961	0.411111	0.272009	0.411184	0.417295
885	0.392157	0.423529	0.520548	0.4	0.444444	0.438889	0.30595	0.436136	0.44465
890	0.392157	0.423529	0.520548	0.4	0.444444	0.438889	0.30595	0.436136	0.44465
895	0.530612	0.425	0.552632	0.405797	0.488372	0.477778	0.351231	0.480483	0.486576
900	0.530612	0.425	0.552632	0.405797	0.488372	0.477778	0.351231	0.480483	0.486576
905	0.530612	0.425	0.552632	0.405797	0.488372	0.477778	0.351231	0.480483	0.486576
910	0.509804	0.435897	0.597403	0.371429	0.452381	0.472222	0.34376	0.473383	0.482985
915	0.52	0.435897	0.5	0.435897	0.365854	0.444444	0.314101	0.45153	0.450231
920	0.490566	0.426667	0.5	0.419753	0.35443	0.433333	0.301356	0.438283	0.438504
925	0.490566	0.426667	0.5	0.419753	0.35443	0.433333	0.301356	0.438283	0.438504
930	0.45283	0.438356	0.457143	0.4	0.35443	0.416667	0.282689	0.420552	0.420084
935	0.481481	0.432432	0.450704	0.419753	0.4	0.433333	0.301712	0.436874	0.435605
940	0.538462	0.416667	0.520548	0.425	0.409639	0.455556	0.327348	0.462063	0.463202
945	0.545455	0.358209	0.506667	0.38961	0.418605	0.438889	0.303456	0.443709	0.446131
950	0.535714	0.363636	0.533333	0.394737	0.390805	0.438889	0.303088	0.443645	0.447042
955	0.535714	0.358209	0.513514	0.368421	0.413793	0.433333	0.296679	0.43793	0.441722
960	0.535714	0.375	0.533333	0.358974	0.413793	0.438889	0.303679	0.443363	0.448401
965	0.535714	0.375	0.533333	0.358974	0.413793	0.438889	0.303679	0.443363	0.448401
970	0.491228	0.380952	0.571429	0.337662	0.418605	0.438889	0.302486	0.439975	0.449816
975	0.5	0.380952	0.552632	0.333333	0.413793	0.433333	0.296075	0.436142	0.444504
980	0.447761	0.380952	0.531646	0.338462	0.418605	0.427778	0.286387	0.423485	0.432558
985	0.45283	0.388889	0.535211	0.351351	0.422222	0.427778	0.290586	0.430101	0.438733
990	0.470588	0.358974	0.520548	0.338028	0.45977	0.427778	0.289604	0.429582	0.438613
995	0.470588	0.358974	0.520548	0.338028	0.45977	0.427778	0.289604	0.429582	0.438613
1000	0.48	0.337662	0.513514	0.324324	0.4	0.405556	0.261676	0.4111	0.418487
1005	0.48	0.317073	0.450704	0.328767	0.380952	0.383333	0.235978	0.391499	0.394714
1010	0.470588	0.296296	0.485714	0.361111	0.395349	0.394444	0.250017	0.401812	0.4072
1015	0.470588	0.317073	0.492754	0.361111	0.395349	0.4	0.257894	0.407375	0.412847
1020	0.490566	0.361446	0.485714	0.366197	0.385542	0.411111	0.272042	0.417893	0.420977
1025	0.490566	0.361446	0.485714	0.366197	0.385542	0.411111	0.272042	0.417893	0.420977
1030	0.470588	0.296296	0.485714	0.361111	0.395349	0.394444	0.250017	0.401812	0.4072
1035	0.470588	0.307692	0.514286	0.305556	0.359551	0.383333	0.23495	0.391534	0.399337
1040	0.509091	0.379747	0.507042	0.314286	0.352941	0.405556	0.26325	0.412621	0.416808
1045	0.490566	0.325	0.447761	0.305556	0.340909	0.372222	0.22333	0.381958	0.384112
1050	0.528302	0.418605	0.441176	0.305556	0.320988	0.394444	0.25342	0.402925	0.401095
1055	0.5	0.37037	0.441176	0.368421	0.344828	0.394444	0.25196	0.404959	0.4036
1060	0.52	0.385542	0.470588	0.324324	0.352941	0.4	0.25933	0.410679	0.411783
1065	0.52	0.385542	0.470588	0.324324	0.352941	0.4	0.25933	0.410679	0.411783
1070	0.538462	0.414634	0.477612	0.297297	0.352941	0.405556	0.267004	0.416189	0.41742
1075	0.434783	0.345679	0.405797	0.384615	0.348837	0.377778	0.230672	0.383942	0.382941
1080	0.434783	0.345679	0.405797	0.384615	0.348837	0.377778	0.230672	0.383942	0.382941
1085	0.48	0.35	0.376812	0.351351	0.367816	0.377778	0.229506	0.385196	0.382229
1090	0.508475	0.342105	0.411765	0.264706	0.359551	0.372222	0.221972	0.37732	0.378172
1095	0.508475	0.342105	0.411765	0.264706	0.359551	0.372222	0.221972	0.37732	0.378172
1100	0.508475	0.342105	0.411765	0.264706	0.359551	0.372222	0.221972	0.37732	0.378172
1105	0.481481	0.351351	0.463768	0.338028	0.391304	0.4	0.255927	0.405187	0.40855
1110	0.5	0.346667	0.411765	0.346667	0.333333	0.377778	0.229427	0.387686	0.385331
1115	0.5	0.346667	0.411765	0.346667	0.333333	0.377778	0.229427	0.387686	0.385331
1120	0.5	0.346667	0.411765	0.346667	0.333333	0.377778	0.229427	0.387686	0.385331
1125	0.5	0.346667	0.411765	0.346667	0.333333	0.377778	0.229427	0.387686	0.385331
1130	0.490566	0.314286	0.405797	0.346667	0.322581	0.366667	0.213943	0.375979	0.373867
1135	0.490566	0.314286	0.405797	0.346667	0.322581	0.366667	0.213943	0.375979	0.373867
1140	0.490566	0.314286	0.405797	0.346667	0.322581	0.366667	0.213943	0.375979	0.373867
1145	0.490566	0.314286	0.405797	0.346667	0.322581	0.366667	0.213943	0.375979	0.373867
1150	0.423077	0.328358	0.434783	0.356164	0.343434	0.372222	0.219712	0.377163	0.379475
1155	0.367347	0.358209	0.485714	0.361111	0.352941	0.383333	0.2327	0.385064	0.392258
1160	0.45283	0.28169	0.4	0.298507	0.323232	0.344444	0.182735	0.351252	0.35242
1165	0.45283	0.28169	0.4	0.298507	0.323232	0.344444	0.182735	0.351252	0.35242
1170	0.45283	0.28169	0.4	0.298507	0.323232	0.344444	0.182735	0.351252	0.35242
1175	0.45283	0.28169	0.405797	0.285714	0.309278	0.338889	0.177035	0.347062	0.348623
1180	0.45283	0.28169	0.405797	0.285714	0.309278	0.338889	0.177035	0.347062	0.348623
1185	0.45283	0.28169	0.405797	0.285714	0.309278	0.338889	0.177035	0.347062	0.348623
1190	0.45283	0.28169	0.405797	0.285714	0.309278	0.338889	0.177035	0.347062	0.348623
1195	0.45283	0.28169	0.405797	0.285714	0.309278	0.338889	0.177035	0.347062	0.348623
1200	0.45283	0.28169	0.405797	0.285714	0.309278	0.338889	0.177035	0.347062	0.348623
1205	0.4	0.309859	0.457143	0.289855	0.32	0.35	0.189778	0.355371	0.361815
1210	0.4	0.309859	0.457143	0.289855	0.32	0.35	0.189778	0.355371	0.361815
1215	0.4	0.309859	0.457143	0.289855	0.32	0.35	0.189778	0.355371	0.361815
1220	0.45283	0.285714	0.41791	0.333333	0.306122	0.35	0.192673	0.359182	0.359741
1225	0.472727	0.320988	0.540541	0.264706	0.341463	0.383333	0.233853	0.388085	0.398046
1230	0.571429	0.325	0.410959	0.303797	0.305556	0.372222	0.225543	0.383348	0.379184
1235	0.571429	0.325	0.410959	0.303797	0.305556	0.372222	0.225543	0.383348	0.379184
1240	0.581818	0.285714	0.388889	0.246914	0.293333	0.344444	0.190074	0.359334	0.355629
1245	0.526316	0.297297	0.383562	0.296296	0.32	0.355556	0.203549	0.364694	0.361724
1250	0.509091	0.28169	0.421053	0.337349	0.293333	0.361111	0.208979	0.368503	0.366645
1255	0.509091	0.282051	0.405405	0.345679	0.25	0.35	0.196957	0.358445	0.354143
1260	0.509091	0.27027	0.410256	0.341463	0.225352	0.344444	0.18789	0.351287	0.346933
1265	0.528302	0.27027	0.419753	0.345679	0.253521	0.355556	0.199861	0.363505	0.359627
1270	0.528302	0.27027	0.419753	0.345679	0.253521	0.355556	0.199861	0.363505	0.359627
1275	0.528302	0.27027	0.419753	0.345679	0.253521	0.355556	0.199861	0.363505	0.359627
1280	0.528302	0.27027	0.419753	0.345679	0.253521	0.355556	0.199861	0.363505	0.359627
1285	0.542857	0.38961	0.388889	0.328767	0.294118	0.388889	0.249201	0.388848	0.38222
1290	0.484848	0.410256	0.366197	0.351351	0.309859	0.383333	0.241214	0.384503	0.378084
1295	0.484848	0.410256	0.366197	0.351351	0.309859	0.383333	0.241214	0.384503	0.378084
1300	0.448276	0.424242	0.571429	0.337662	0.373333	0.433333	0.294344	0.430989	0.44052
1305	0.448276	0.424242	0.571429	0.337662	0.373333	0.433333	0.294344	0.430989	0.44052
1310	0.448276	0.411765	0.578313	0.342105	0.346667	0.427778	0.287603	0.425425	0.434697
1315	0.448276	0.411765	0.578313	0.342105	0.346667	0.427778	0.287603	0.425425	0.434697
1320	0.45614	0.405405	0.560976	0.342105	0.366197	0.427778	0.289641	0.426165	0.43472
1325	0.45614	0.405405	0.560976	0.342105	0.366197	0.427778	0.289641	0.426165	0.43472
1330	0.448276	0.376812	0.536585	0.337662	0.351351	0.411111	0.267717	0.410137	0.41772
1335	0.45614	0.434783	0.512195	0.325	0.333333	0.411111	0.269088	0.41229	0.417032
1340	0.45614	0.441176	0.53012	0.345679	0.338028	0.422222	0.283224	0.422229	0.4274
1345	0.45614	0.441176	0.53012	0.345679	0.338028	0.422222	0.283224	0.422229	0.4274
1350	0.45614	0.441176	0.53012	0.345679	0.338028	0.422222	0.283224	0.422229	0.4274
1355	0.4	0.434783	0.547619	0.345679	0.338028	0.416667	0.275538	0.413222	0.421752
1360	0.4	0.434783	0.547619	0.345679	0.338028	0.416667	0.275538	0.413222	0.421752
1365	0.4	0.434783	0.547619	0.345679	0.338028	0.416667	0.275538	0.413222	0.421752
1370	0.4	0.434783	0.547619	0.345679	0.338028	0.416667	0.275538	0.413222	0.421752
1375	0.4	0.434783	0.547619	0.345679	0.338028	0.416667	0.275538	0.413222	0.421752
1380	0.37037	0.441176	0.592593	0.295455	0.318841	0.405556	0.266043	0.403687	0.417153
1385	0.37037	0.441176	0.592593	0.295455	0.318841	0.405556	0.266043	0.403687	0.417153
1390	0.37037	0.441176	0.592593	0.295455	0.318841	0.405556	0.266043	0.403687	0.417153
1395	0.37037	0.441176	0.592593	0.295455	0.318841	0.405556	0.266043	0.403687	0.417153
1400	0.37037	0.441176	0.592593	0.295455	0.318841	0.405556	0.266043	0.403687	0.417153
1405	0.37037	0.441176	0.592593	0.295455	0.318841	0.405556	0.266043	0.403687	0.417153
1410	0.37037	0.441176	0.592593	0.295455	0.318841	0.405556	0.266043	0.403687	0.417153
1415	0.37037	0.441176	0.592593	0.295455	0.318841	0.405556	0.266043	0.403687	0.417153
1420	0.37037	0.441176	0.592593	0.295455	0.318841	0.405556	0.266043	0.403687	0.417153
1425	0.37037	0.441176	0.592593	0.295455	0.318841	0.405556	0.266043	0.403687	0.417153
1430	0.37037	0.441176	0.592593	0.295455	0.318841	0.405556	0.266043	0.403687	0.417153
1435	0.346154	0.388889	0.567901	0.302326	0.289855	0.383333	0.237084	0.379025	0.391761
1440	0.346154	0.383562	0.567901	0.305882	0.289855	0.383333	0.236816	0.378671	0.391377
1445	0.346154	0.383562	0.567901	0.305882	0.289855	0.383333	0.236816	0.378671	0.391377
1450	0.346154	0.383562	0.567901	0.305882	0.289855	0.383333	0.236816	0.378671	0.391377
1455	0.346154	0.342857	0.5	0.337349	0.32	0.372222	0.220508	0.369272	0.378296
1460	0.377358	0.318841	0.481013	0.363636	0.338028	0.377778	0.231038	0.375775	0.38245
1465	0.4	0.352941	0.487179	0.340909	0.309859	0.377778	0.231746	0.378178	0.383756
1470	0.4	0.352941	0.487179	0.340909	0.309859	0.377778	0.231746	0.378178	0.383756
1475	0.4	0.352941	0.487179	0.340909	0.309859	0.377778	0.231746	0.378178	0.383756
1480	0.407407	0.318841	0.481013	0.373626	0.298507	0.377778	0.233649	0.375879	0.379954
1485	0.436364	0.366197	0.487179	0.365591	0.253968	0.383333	0.243889	0.38186	0.383427
1490	0.436364	0.371429	0.506329	0.365591	0.253968	0.388889	0.250397	0.386736	0.389387
1495	0.436364	0.371429	0.506329	0.365591	0.253968	0.388889	0.250397	0.386736	0.389387
1500	0.436364	0.405797	0.567901	0.361702	0.229508	0.405556	0.271964	0.400254	0.405545
1505	0.436364	0.405797	0.567901	0.361702	0.229508	0.405556	0.271964	0.400254	0.405545
1510	0.444444	0.405797	0.567901	0.361702	0.258065	0.411111	0.278568	0.407582	0.413351
1515	0.375	0.416667	0.575	0.347826	0.294118	0.405556	0.268518	0.401722	0.411909
1520	0.375	0.416667	0.575	0.347826	0.294118	0.405556	0.268518	0.401722	0.411909
1525	0.481481	0.340426	0.472222	0.276923	0.4	0.388889	0.246155	0.39421	0.400551
1530	0.481481	0.344086	0.472222	0.318841	0.416667	0.4	0.261665	0.406659	0.412004
1535	0.481481	0.344086	0.472222	0.318841	0.416667	0.4	0.261665	0.406659	0.412004
1540	0.481481	0.344086	0.472222	0.318841	0.416667	0.4	0.261665	0.406659	0.412004
1545	0.481481	0.355556	0.513514	0.318841	0.410959	0.411111	0.273433	0.41607	0.423589
1550	0.509091	0.377778	0.5	0.307692	0.405405	0.416667	0.278399	0.419993	0.425459
1555	0.509091	0.344086	0.493151	0.268657	0.361111	0.388889	0.2466	0.395219	0.400899
1560	0.509091	0.344086	0.493151	0.268657	0.361111	0.388889	0.2466	0.395219	0.400899
1565	0.509091	0.344086	0.493151	0.268657	0.361111	0.388889	0.2466	0.395219	0.400899
1570	0.535714	0.365591	0.48	0.253968	0.356164	0.394444	0.251674	0.398288	0.402122
1575	0.509091	0.344086	0.493151	0.268657	0.361111	0.388889	0.2466	0.395219	0.400899
1580	0.555556	0.340426	0.444444	0.298507	0.356164	0.388889	0.247082	0.399019	0.398844
1585	0.493151	0.342105	0.41791	0.31746	0.395062	0.394444	0.254464	0.393138	0.394189
1590	0.514286	0.368421	0.492754	0.4	0.32	0.416667	0.283142	0.419092	0.41862
1595	0.514286	0.373333	0.514286	0.4	0.32	0.422222	0.289387	0.424381	0.425143
1600	0.514286	0.373333	0.514286	0.4	0.32	0.422222	0.289387	0.424381	0.425143
1605	0.514286	0.373333	0.514286	0.4	0.32	0.422222	0.289387	0.424381	0.425143
1610	0.514286	0.363636	0.470588	0.4	0.32	0.411111	0.276909	0.413702	0.411955
1615	0.478873	0.342857	0.447761	0.346667	0.311688	0.383333	0.242651	0.385569	0.385698
1620	0.478873	0.342857	0.447761	0.346667	0.311688	0.383333	0.242651	0.385569	0.385698
1625	0.478873	0.342857	0.447761	0.346667	0.311688	0.383333	0.242651	0.385569	0.385698
1630	0.478873	0.342857	0.447761	0.346667	0.311688	0.383333	0.242651	0.385569	0.385698
1635	0.478873	0.342857	0.447761	0.346667	0.311688	0.383333	0.242651	0.385569	0.385698
1640	0.478873	0.342857	0.447761	0.346667	0.311688	0.383333	0.242651	0.385569	0.385698
1645	0.478873	0.342857	0.447761	0.346667	0.311688	0.383333	0.242651	0.385569	0.385698
1650	0.478873	0.342857	0.447761	0.346667	0.311688	0.383333	0.242651	0.385569	0.385698
1655	0.478873	0.342857	0.447761	0.346667	0.311688	0.383333	0.242651	0.385569	0.385698
1660	0.465753	0.37037	0.514286	0.3125	0.277778	0.388889	0.24878	0.388137	0.39258
1665	0.472222	0.37037	0.535211	0.3125	0.305556	0.4	0.261936	0.399172	0.405413
1670	0.472222	0.37037	0.535211	0.3125	0.305556	0.4	0.261936	0.399172	0.405413
1675	0.492754	0.384615	0.527778	0.333333	0.32	0.411111	0.273502	0.411696	0.416154
1680	0.492754	0.384615	0.527778	0.333333	0.32	0.411111	0.273502	0.411696	0.416154
1685	0.492754	0.384615	0.527778	0.333333	0.32	0.411111	0.273502	0.411696	0.416154
1690	0.38806	0.351351	0.520548	0.349206	0.409639	0.405556	0.262552	0.403761	0.414364
1695	0.444444	0.35443	0.507042	0.382353	0.43038	0.422222	0.286304	0.42373	0.430735
1700	0.444444	0.35443	0.507042	0.382353	0.43038	0.422222	0.286304	0.42373	0.430735
1705	0.419355	0.342105	0.486486	0.347826	0.379747	0.394444	0.249067	0.395104	0.401778
1710	0.5	0.368421	0.486486	0.298507	0.43038	0.416667	0.277049	0.416759	0.422909
1715	0.492308	0.351351	0.459459	0.309859	0.368421	0.394444	0.250603	0.39628	0.399262
1720	0.327273	0.291667	0.393939	0.263158	0.328358	0.316667	0.16264	0.320879	0.327714
1725	0.357143	0.276596	0.393939	0.27027	0.342857	0.322222	0.168051	0.328161	0.334251
1730	0.333333	0.28866	0.393939	0.282051	0.338462	0.322222	0.171089	0.327289	0.333589
1735	0.538462	0.356164	0.411765	0.307692	0.292135	0.366667	0.216032	0.381244	0.377389
1740	0.538462	0.356164	0.411765	0.307692	0.292135	0.366667	0.216032	0.381244	0.377389
1745	0.518519	0.356164	0.441176	0.324324	0.351648	0.388889	0.243171	0.398366	0.398184
1750	0.490566	0.366197	0.441176	0.315789	0.369565	0.388889	0.243301	0.396659	0.398178
1755	0.490566	0.366197	0.441176	0.315789	0.369565	0.388889	0.243301	0.396659	0.398178
1760	0.48	0.351351	0.461538	0.32	0.375	0.388889	0.244652	0.397578	0.401011
1765	0.472727	0.314286	0.470588	0.324324	0.387097	0.388889	0.242815	0.393804	0.398883
1770	0.472727	0.314286	0.470588	0.324324	0.387097	0.388889	0.242815	0.393804	0.398883
1775	0.472727	0.314286	0.470588	0.324324	0.387097	0.388889	0.242815	0.393804	0.398883
1780	0.466667	0.309859	0.514286	0.264706	0.32967	0.372222	0.220149	0.377038	0.385488
1785	0.466667	0.309859	0.514286	0.264706	0.32967	0.372222	0.220149	0.377038	0.385488
1790	0.466667	0.309859	0.514286	0.264706	0.32967	0.372222	0.220149	0.377038	0.385488
1795	0.466667	0.305556	0.514286	0.264706	0.311111	0.366667	0.213338	0.372465	0.380471
1800	0.466667	0.309859	0.507042	0.264706	0.311111	0.366667	0.212667	0.371877	0.379369
1805	0.466667	0.305556	0.514286	0.264706	0.311111	0.366667	0.213338	0.372465	0.380471
1810	0.474576	0.28169	0.5	0.264706	0.311111	0.361111	0.204892	0.366417	0.37364
1815	0.474576	0.28169	0.5	0.264706	0.311111	0.361111	0.204892	0.366417	0.37364
1820	0.474576	0.28169	0.5	0.264706	0.311111	0.361111	0.204892	0.366417	0.37364
1825	0.392857	0.32	0.520548	0.273973	0.289157	0.355556	0.199501	0.359307	0.369407
1830	0.392857	0.32	0.520548	0.273973	0.289157	0.355556	0.199501	0.359307	0.369407
1835	0.392857	0.32	0.520548	0.273973	0.289157	0.355556	0.199501	0.359307	0.369407
1840	0.392857	0.32	0.520548	0.273973	0.289157	0.355556	0.199501	0.359307	0.369407
1845	0.392857	0.32	0.520548	0.273973	0.289157	0.355556	0.199501	0.359307	0.369407
1850	0.384615	0.358974	0.535211	0.282051	0.271605	0.361111	0.209227	0.366491	0.376402
1855	0.384615	0.358974	0.514286	0.278481	0.271605	0.355556	0.203041	0.361592	0.370343
1860	0.4	0.363636	0.513514	0.282051	0.246914	0.355556	0.200121	0.361223	0.368445
1865	0.4	0.363636	0.513514	0.282051	0.246914	0.355556	0.200121	0.361223	0.368445
1870	0.415094	0.35	0.507042	0.303797	0.233766	0.355556	0.203799	0.36194	0.367317
1875	0.444444	0.333333	0.485714	0.25641	0.275	0.35	0.196181	0.35898	0.364915
1880	0.444444	0.329114	0.485714	0.25641	0.253165	0.344444	0.189498	0.353769	0.359168
1885	0.444444	0.320988	0.485714	0.263158	0.253165	0.344444	0.189263	0.353494	0.358803
1890	0.444444	0.320988	0.485714	0.263158	0.253165	0.344444	0.189263	0.353494	0.358803
1895	0.407407	0.309524	0.441176	0.26087	0.305882	0.338889	0.180985	0.344972	0.350731
1900	0.5	0.326087	0.430769	0.235294	0.26506	0.338889	0.184361	0.351442	0.352407
1905	0.509804	0.326087	0.430769	0.231884	0.26506	0.338889	0.18444	0.352721	0.353418
1910	0.5	0.326087	0.430769	0.235294	0.26506	0.338889	0.184361	0.351442	0.352407
1915	0.472727	0.314607	0.454545	0.238806	0.289157	0.344444	0.190386	0.353968	0.358191
1920	0.472727	0.314607	0.454545	0.238806	0.289157	0.344444	0.190386	0.353968	0.358191
1925	0.472727	0.314607	0.454545	0.238806	0.289157	0.344444	0.190386	0.353968	0.358191
1930	0.481481	0.314607	0.454545	0.235294	0.289157	0.344444	0.190437	0.355017	0.359016
1935	0.472727	0.314607	0.454545	0.238806	0.289157	0.344444	0.190386	0.353968	0.358191
1940	0.481481	0.314607	0.454545	0.235294	0.289157	0.344444	0.190437	0.355017	0.359016
1945	0.472727	0.314607	0.454545	0.238806	0.289157	0.344444	0.190386	0.353968	0.358191
1950	0.481481	0.314607	0.454545	0.235294	0.289157	0.344444	0.190437	0.355017	0.359016
1955	0.481481	0.32967	0.40625	0.235294	0.289157	0.338889	0.185023	0.348371	0.349167
1960	0.472727	0.32967	0.40625	0.238806	0.289157	0.338889	0.184974	0.347322	0.348342
1965	0.472727	0.32967	0.40625	0.238806	0.289157	0.338889	0.184974	0.347322	0.348342
1970	0.481481	0.32967	0.40625	0.235294	0.289157	0.338889	0.185023	0.348371	0.349167
1975	0.472727	0.32967	0.40625	0.238806	0.289157	0.338889	0.184974	0.347322	0.348342
1980	0.472727	0.311111	0.40625	0.238806	0.285714	0.333333	0.177438	0.342922	0.344155
1985	0.481481	0.311111	0.40625	0.235294	0.285714	0.333333	0.177484	0.34397	0.34498
1990	0.481481	0.311111	0.40625	0.235294	0.285714	0.333333	0.177484	0.34397	0.34498
1995	0.481481	0.311111	0.40625	0.235294	0.285714	0.333333	0.177484	0.34397	0.34498
2000	0.472727	0.311111	0.40625	0.238806	0.285714	0.333333	0.177438	0.342922	0.344155

## Sheet: ExtraTrees
Number of features	Pre-vaccination	ChAdOx1-Onset	MenACWY-Onset	ChAdOx1-7D	MenACWY-7D	ACC	MCC	Macro F1	Weighted F1
5	0.507937	0.369231	0.302326	0.491803	0.423529	0.411111	0.260713	0.418965	0.406905
10	0.625	0.3125	0.252874	0.542373	0.418605	0.416667	0.267053	0.43027	0.409759
15	0.655738	0.430769	0.355556	0.533333	0.47619	0.477778	0.342653	0.490317	0.474815
20	0.677966	0.444444	0.375	0.461538	0.519481	0.483333	0.349352	0.495686	0.483875
25	0.7	0.484848	0.361702	0.542373	0.54321	0.511111	0.383534	0.526427	0.510238
30	0.676923	0.484848	0.359551	0.5	0.5	0.494444	0.364549	0.504264	0.489054
35	0.741935	0.492754	0.387097	0.459016	0.426667	0.488889	0.357896	0.501494	0.484635
40	0.7	0.451613	0.537634	0.542373	0.604651	0.566667	0.45333	0.567254	0.564077
45	0.709677	0.5	0.521739	0.5	0.461538	0.533333	0.413274	0.538591	0.530697
50	0.724138	0.477612	0.608696	0.523077	0.666667	0.6	0.497242	0.600038	0.602197
55	0.677966	0.516129	0.568421	0.516129	0.634146	0.583333	0.47442	0.582558	0.582739
60	0.6875	0.477612	0.574468	0.586207	0.675325	0.6	0.497102	0.600222	0.599851
65	0.7	0.517241	0.595745	0.603175	0.611765	0.605556	0.503044	0.605585	0.603036
70	0.711864	0.440678	0.583333	0.571429	0.578947	0.577778	0.470144	0.57725	0.574904
75	0.709677	0.477612	0.537634	0.533333	0.564103	0.561111	0.447892	0.564472	0.55966
80	0.677966	0.393939	0.549451	0.537313	0.597403	0.55	0.435309	0.551214	0.550545
85	0.733333	0.454545	0.615385	0.551724	0.658824	0.605556	0.502978	0.602762	0.604185
90	0.730159	0.553846	0.680851	0.576271	0.556962	0.622222	0.524492	0.619618	0.619862
95	0.709677	0.46875	0.568421	0.557377	0.589744	0.577778	0.468402	0.578794	0.575922
100	0.709677	0.463768	0.659341	0.535714	0.609756	0.6	0.496712	0.595651	0.599697
105	0.677966	0.42623	0.583333	0.597015	0.571429	0.572222	0.461991	0.571194	0.569346
110	0.71875	0.5625	0.630435	0.542373	0.641975	0.622222	0.52489	0.619207	0.62016
115	0.724138	0.470588	0.617021	0.517241	0.536585	0.572222	0.460226	0.573115	0.572481
120	0.709677	0.484848	0.505747	0.52459	0.571429	0.555556	0.442051	0.559258	0.552872
125	0.745763	0.521739	0.630435	0.571429	0.571429	0.605556	0.504372	0.608159	0.605813
130	0.741935	0.507463	0.58427	0.622951	0.592593	0.605556	0.504642	0.609842	0.603933
135	0.7	0.5	0.593407	0.576271	0.560976	0.583333	0.475426	0.586131	0.583212
140	0.709677	0.515152	0.623656	0.53125	0.533333	0.583333	0.477058	0.582614	0.581648
145	0.688525	0.507937	0.652632	0.612903	0.607595	0.616667	0.517204	0.613918	0.615007
150	0.707692	0.483871	0.604167	0.508475	0.589744	0.583333	0.475688	0.57879	0.579558
155	0.754098	0.529412	0.586957	0.557377	0.564103	0.594444	0.490133	0.598389	0.5932
160	0.741935	0.492308	0.630435	0.566667	0.617284	0.611111	0.510556	0.609726	0.609452
165	0.758621	0.523077	0.666667	0.580645	0.658537	0.638889	0.544811	0.637509	0.638968
170	0.705882	0.463768	0.630435	0.517241	0.547945	0.577778	0.471865	0.573054	0.57438
175	0.754098	0.447761	0.622222	0.590164	0.567901	0.594444	0.490155	0.596429	0.593768
180	0.690909	0.5	0.638298	0.521739	0.615385	0.594444	0.490301	0.593266	0.596774
185	0.721311	0.470588	0.644444	0.52459	0.575	0.588889	0.48338	0.587187	0.589161
190	0.689655	0.450704	0.613636	0.46875	0.582278	0.561111	0.449589	0.561005	0.564723
195	0.730159	0.484848	0.6	0.542373	0.536585	0.577778	0.469183	0.578793	0.57581
200	0.730159	0.478873	0.593407	0.482759	0.545455	0.566667	0.456087	0.56613	0.565077
205	0.745763	0.529412	0.55914	0.551724	0.634146	0.6	0.495659	0.604037	0.599606
210	0.71875	0.523077	0.608696	0.6	0.607595	0.611111	0.511291	0.611624	0.60903
215	0.769231	0.459016	0.589474	0.52459	0.538462	0.577778	0.469143	0.576155	0.572084
220	0.741935	0.523077	0.610526	0.6	0.512821	0.594444	0.489318	0.597672	0.591656
225	0.779661	0.523077	0.604167	0.523077	0.56	0.594444	0.490014	0.597996	0.593999
230	0.741935	0.466667	0.602151	0.59375	0.617284	0.605556	0.503989	0.604357	0.60188
235	0.686567	0.548387	0.638298	0.580645	0.613333	0.616667	0.519706	0.613446	0.614296
240	0.677419	0.52459	0.618557	0.523077	0.56	0.583333	0.476367	0.580729	0.581562
245	0.688525	0.375	0.602151	0.548387	0.6	0.566667	0.454486	0.562812	0.564972
250	0.741935	0.4	0.617021	0.5	0.625	0.583333	0.475864	0.576791	0.579673
255	0.71875	0.484848	0.659341	0.533333	0.658228	0.616667	0.518589	0.6109	0.615667
260	0.774194	0.46875	0.646465	0.612903	0.630137	0.627778	0.532159	0.62649	0.62515
265	0.754098	0.491803	0.680412	0.5	0.649351	0.622222	0.52463	0.615133	0.620562
270	0.738462	0.466667	0.617021	0.603175	0.641026	0.616667	0.518759	0.61327	0.612182
275	0.71875	0.46875	0.623656	0.580645	0.649351	0.611111	0.511641	0.60823	0.609261
280	0.707692	0.448276	0.646465	0.5	0.692308	0.611111	0.510689	0.598948	0.606026
285	0.69697	0.448276	0.659574	0.466667	0.634146	0.594444	0.490175	0.581127	0.588918
290	0.686567	0.47619	0.652174	0.548387	0.631579	0.605556	0.505928	0.59898	0.603463
295	0.69697	0.440678	0.631579	0.46875	0.605263	0.577778	0.470419	0.568648	0.573983
300	0.75	0.451613	0.617021	0.533333	0.65	0.605556	0.503659	0.600394	0.601685
305	0.730159	0.474576	0.66	0.5	0.615385	0.605556	0.502954	0.596024	0.60048
310	0.69697	0.42623	0.631579	0.557377	0.597403	0.588889	0.483627	0.581912	0.584315
315	0.647059	0.466667	0.645161	0.516129	0.597403	0.583333	0.477877	0.574484	0.580359
320	0.705882	0.448276	0.604167	0.466667	0.615385	0.577778	0.469882	0.568075	0.571613
325	0.761905	0.553846	0.631579	0.553846	0.555556	0.611111	0.51278	0.611346	0.608053
330	0.75	0.603175	0.688172	0.5	0.65	0.644444	0.552881	0.638269	0.642494
335	0.727273	0.5625	0.659794	0.557377	0.611111	0.627778	0.533549	0.623611	0.62467
340	0.78125	0.483871	0.646465	0.5	0.632911	0.616667	0.516744	0.608899	0.610873
345	0.735294	0.533333	0.693878	0.517241	0.631579	0.633333	0.539869	0.622265	0.627488
350	0.735294	0.576271	0.666667	0.561404	0.597403	0.633333	0.539591	0.627408	0.62783
355	0.71875	0.535714	0.632653	0.558824	0.594595	0.611111	0.513208	0.608107	0.607778
360	0.746269	0.5	0.639175	0.52459	0.613333	0.611111	0.512108	0.604673	0.60593
365	0.757576	0.40625	0.583333	0.551724	0.657895	0.594444	0.4903	0.591356	0.590656
370	0.730159	0.474576	0.666667	0.533333	0.658537	0.622222	0.524013	0.612654	0.617605
375	0.761905	0.5	0.623656	0.545455	0.617284	0.611111	0.510417	0.60966	0.608774
380	0.754098	0.492308	0.659574	0.483871	0.641026	0.611111	0.510597	0.606175	0.610629
385	0.761905	0.483871	0.652632	0.571429	0.649351	0.627778	0.532163	0.623837	0.625016
390	0.769231	0.5	0.645161	0.47619	0.613333	0.605556	0.5055	0.600783	0.603126
395	0.730159	0.491803	0.6875	0.466667	0.675	0.622222	0.524105	0.610226	0.618842
400	0.769231	0.539683	0.6	0.516129	0.6	0.605556	0.505187	0.605008	0.602228
405	0.727273	0.491228	0.666667	0.542373	0.609756	0.616667	0.517889	0.607459	0.610589
410	0.716418	0.433333	0.673684	0.482759	0.625	0.6	0.497174	0.586239	0.593595
415	0.757576	0.539683	0.645833	0.542373	0.631579	0.627778	0.532448	0.623409	0.623885
420	0.727273	0.612903	0.645161	0.533333	0.658228	0.638889	0.546587	0.63538	0.636815
425	0.709677	0.451613	0.617021	0.523077	0.571429	0.577778	0.469506	0.574563	0.575582
430	0.677419	0.507463	0.666667	0.571429	0.64	0.616667	0.518904	0.612595	0.617265
435	0.709677	0.47619	0.632653	0.603175	0.621622	0.611111	0.511109	0.608663	0.608952
440	0.698413	0.407407	0.591837	0.529412	0.571429	0.566667	0.456302	0.559699	0.560143
445	0.698413	0.492754	0.645161	0.576271	0.605263	0.605556	0.504569	0.603572	0.60523
450	0.709677	0.5	0.645161	0.567164	0.564103	0.6	0.498094	0.597221	0.59748
455	0.721311	0.539683	0.645833	0.571429	0.597403	0.616667	0.517539	0.615132	0.6151
460	0.7	0.52459	0.666667	0.5625	0.634146	0.622222	0.524464	0.617581	0.621221
465	0.698413	0.482759	0.632653	0.516129	0.582278	0.588889	0.482297	0.582446	0.584872
470	0.676923	0.47619	0.645161	0.507937	0.657895	0.6	0.498271	0.592821	0.59933
475	0.676923	0.46875	0.6	0.5	0.54321	0.561111	0.448849	0.557777	0.558728
480	0.647059	0.517241	0.666667	0.459016	0.6	0.588889	0.484377	0.577997	0.586319
485	0.634921	0.433333	0.631579	0.567164	0.56	0.572222	0.463458	0.565399	0.568732
490	0.65625	0.474576	0.659574	0.59375	0.632911	0.611111	0.511583	0.603412	0.608079
495	0.733333	0.419355	0.618557	0.508475	0.609756	0.583333	0.473819	0.577895	0.580177
500	0.698413	0.5	0.686869	0.551724	0.675	0.633333	0.53765	0.622401	0.629242
505	0.666667	0.539683	0.659574	0.542373	0.592593	0.605556	0.503173	0.600178	0.603946
510	0.677419	0.491803	0.638298	0.459016	0.634146	0.588889	0.482086	0.580137	0.586918
515	0.721311	0.533333	0.652632	0.483871	0.585366	0.6	0.495889	0.595303	0.598377
520	0.711864	0.539683	0.708333	0.517241	0.666667	0.638889	0.54381	0.628758	0.636644
525	0.676923	0.451613	0.646465	0.509091	0.607595	0.588889	0.481809	0.578337	0.5839
530	0.733333	0.545455	0.694737	0.535714	0.626506	0.633333	0.537145	0.627149	0.631542
535	0.707692	0.5625	0.666667	0.566667	0.586667	0.622222	0.525484	0.618038	0.61929
540	0.724138	0.4375	0.610526	0.5625	0.556962	0.577778	0.468019	0.578325	0.576904
545	0.730159	0.444444	0.623656	0.571429	0.589744	0.594444	0.49038	0.591886	0.59153
550	0.69697	0.466667	0.639175	0.523077	0.527778	0.577778	0.471187	0.570733	0.572136
555	0.730159	0.474576	0.686869	0.557377	0.615385	0.622222	0.524273	0.612873	0.617058
560	0.65625	0.483871	0.638298	0.551724	0.658537	0.605556	0.503233	0.597736	0.60306
565	0.637681	0.553846	0.666667	0.571429	0.571429	0.605556	0.505607	0.60021	0.603747
570	0.709677	0.548387	0.608696	0.590164	0.554217	0.6	0.496459	0.602228	0.598411
575	0.741935	0.478873	0.606742	0.586207	0.6	0.6	0.497923	0.602751	0.600122
580	0.636364	0.46875	0.645161	0.548387	0.586667	0.583333	0.477631	0.577066	0.581949
585	0.666667	0.461538	0.653061	0.561404	0.6	0.594444	0.487824	0.588534	0.592778
590	0.6875	0.584615	0.666667	0.533333	0.615385	0.622222	0.525212	0.6175	0.621077
595	0.721311	0.53125	0.631579	0.571429	0.597403	0.611111	0.510719	0.610594	0.609833
600	0.676923	0.461538	0.610526	0.586207	0.623377	0.594444	0.490034	0.591714	0.592783
605	0.698413	0.550725	0.623656	0.526316	0.615385	0.605556	0.504026	0.602899	0.604222
610	0.666667	0.474576	0.647059	0.586207	0.56	0.594444	0.489924	0.586902	0.588624
615	0.65625	0.529412	0.644444	0.548387	0.631579	0.605556	0.505863	0.602014	0.606317
620	0.666667	0.537313	0.673913	0.561404	0.666667	0.627778	0.531645	0.621193	0.6273
625	0.655738	0.539683	0.666667	0.517241	0.585366	0.6	0.495146	0.592939	0.598203
630	0.666667	0.566667	0.666667	0.47619	0.564103	0.594444	0.491247	0.588059	0.593225
635	0.626866	0.508475	0.610526	0.5	0.556962	0.566667	0.455488	0.560566	0.563827
640	0.707692	0.551724	0.666667	0.553846	0.631579	0.627778	0.533367	0.622302	0.625408
645	0.707692	0.516129	0.638298	0.65625	0.586667	0.622222	0.526468	0.621007	0.618312
650	0.676923	0.580645	0.637363	0.571429	0.607595	0.616667	0.519215	0.614791	0.615569
655	0.730159	0.553846	0.645161	0.52459	0.538462	0.6	0.497105	0.598444	0.597715
660	0.677419	0.517241	0.653465	0.553846	0.594595	0.605556	0.504424	0.599313	0.602338
665	0.656716	0.516129	0.659574	0.566667	0.571429	0.6	0.497996	0.594103	0.597253
670	0.709677	0.580645	0.659574	0.603175	0.658228	0.644444	0.552794	0.64226	0.64347
675	0.698413	0.514286	0.608696	0.52459	0.567568	0.583333	0.477663	0.58271	0.582456
680	0.766667	0.461538	0.645833	0.571429	0.578947	0.605556	0.503581	0.604883	0.603878
685	0.6875	0.492308	0.602151	0.553846	0.547945	0.577778	0.471186	0.57675	0.575366
690	0.646154	0.507937	0.659574	0.557377	0.597403	0.6	0.49753	0.593689	0.598418
695	0.741935	0.539683	0.673684	0.586207	0.658537	0.644444	0.551654	0.640009	0.642083
700	0.655738	0.539683	0.637363	0.59375	0.666667	0.622222	0.525184	0.61864	0.621821
705	0.730159	0.515152	0.666667	0.610169	0.632911	0.633333	0.538749	0.631012	0.632013
710	0.646154	0.483871	0.638298	0.533333	0.556962	0.577778	0.469041	0.571724	0.575231
715	0.65625	0.507463	0.623656	0.508475	0.545455	0.572222	0.462427	0.56826	0.570596
720	0.676923	0.53125	0.659574	0.580645	0.64	0.622222	0.526112	0.617679	0.62123
725	0.698413	0.537313	0.666667	0.542373	0.538462	0.6	0.496988	0.596645	0.598149
730	0.666667	0.603175	0.673684	0.557377	0.589744	0.622222	0.524655	0.618129	0.621123
735	0.71875	0.53125	0.666667	0.548387	0.625	0.622222	0.525905	0.618011	0.621027
740	0.707692	0.533333	0.6875	0.633333	0.607595	0.638889	0.545859	0.633891	0.635261
745	0.677419	0.5	0.652632	0.545455	0.545455	0.588889	0.483588	0.584192	0.586367
750	0.645161	0.533333	0.688172	0.515152	0.607595	0.605556	0.504688	0.597883	0.605665
755	0.741935	0.448276	0.62	0.466667	0.55	0.572222	0.460267	0.565376	0.566662
760	0.727273	0.491803	0.659574	0.516129	0.675325	0.622222	0.526013	0.614021	0.619403
765	0.707692	0.539683	0.659794	0.566667	0.56	0.611111	0.5113	0.606767	0.607238
770	0.709677	0.548387	0.6875	0.516129	0.641026	0.627778	0.531428	0.620544	0.626421
775	0.6875	0.571429	0.673684	0.542373	0.632911	0.627778	0.531519	0.621579	0.625991
780	0.677419	0.47619	0.631579	0.566667	0.6	0.594444	0.488962	0.590371	0.592465
785	0.677419	0.539683	0.680851	0.612903	0.632911	0.633333	0.538608	0.628754	0.632173
790	0.625	0.603175	0.666667	0.571429	0.625	0.622222	0.526062	0.618254	0.62295
795	0.71875	0.507937	0.659794	0.596491	0.607595	0.622222	0.524044	0.618113	0.619012
800	0.676923	0.584615	0.652174	0.557377	0.623377	0.622222	0.526012	0.618893	0.621417
805	0.730159	0.548387	0.659574	0.59375	0.623377	0.633333	0.539536	0.631049	0.631346
810	0.686567	0.523077	0.610526	0.62069	0.586667	0.605556	0.505062	0.605505	0.603004
815	0.711864	0.584615	0.6875	0.539683	0.623377	0.633333	0.538252	0.629408	0.633321
820	0.645161	0.451613	0.645833	0.5	0.605263	0.577778	0.469086	0.569574	0.576571
825	0.6875	0.507463	0.615385	0.576271	0.582278	0.594444	0.49058	0.593779	0.593158
830	0.688525	0.580645	0.708333	0.548387	0.607595	0.633333	0.538075	0.626697	0.632129
835	0.686567	0.539683	0.645161	0.533333	0.623377	0.611111	0.512213	0.605624	0.608894
840	0.65625	0.580645	0.680412	0.644068	0.564103	0.627778	0.531382	0.625096	0.625679
845	0.69697	0.523077	0.659574	0.576271	0.605263	0.616667	0.518829	0.612231	0.61432
850	0.655738	0.550725	0.680851	0.516129	0.594595	0.605556	0.504764	0.599607	0.605848
855	0.666667	0.521739	0.652174	0.508475	0.571429	0.588889	0.483621	0.584097	0.588254
860	0.6875	0.575758	0.637363	0.508475	0.55	0.594444	0.490364	0.591819	0.592765
865	0.733333	0.466667	0.625	0.557377	0.650602	0.611111	0.509325	0.606596	0.607987
870	0.7	0.483871	0.646465	0.580645	0.649351	0.616667	0.5168	0.612066	0.614968
875	0.666667	0.53125	0.6875	0.5	0.623377	0.611111	0.510532	0.601759	0.609642
880	0.677419	0.459016	0.66	0.580645	0.613333	0.605556	0.503497	0.598083	0.602104
885	0.730159	0.492308	0.629213	0.516129	0.617284	0.6	0.497906	0.597019	0.598813
890	0.71875	0.508475	0.66	0.576271	0.589744	0.616667	0.517166	0.610648	0.611728
895	0.707692	0.52459	0.652174	0.571429	0.607595	0.616667	0.518993	0.612696	0.614117
900	0.677419	0.507937	0.610526	0.548387	0.589744	0.588889	0.482547	0.586803	0.587405
905	0.688525	0.557377	0.693878	0.507937	0.597403	0.616667	0.517296	0.609024	0.615025
910	0.71875	0.490566	0.607843	0.571429	0.538462	0.588889	0.483142	0.58541	0.582338
915	0.625	0.514286	0.645161	0.535714	0.623377	0.594444	0.490525	0.588708	0.594716
920	0.676923	0.548387	0.623656	0.580645	0.589744	0.605556	0.504725	0.603871	0.603546
925	0.707692	0.533333	0.666667	0.542373	0.6	0.616667	0.517547	0.610013	0.612931
930	0.655738	0.507937	0.630435	0.5	0.625	0.588889	0.483073	0.583822	0.589076
935	0.698413	0.59375	0.666667	0.5625	0.60274	0.627778	0.533105	0.624814	0.626491
940	0.707692	0.515152	0.631579	0.508475	0.533333	0.583333	0.476593	0.579246	0.579601
945	0.69697	0.542373	0.659794	0.586207	0.6	0.622222	0.524694	0.617069	0.618372
950	0.676471	0.542373	0.66	0.586207	0.586667	0.616667	0.518877	0.610343	0.612086
955	0.666667	0.539683	0.6875	0.542373	0.582278	0.611111	0.510071	0.6037	0.608889
960	0.656716	0.516129	0.618557	0.533333	0.486486	0.566667	0.456009	0.562244	0.56164
965	0.65625	0.580645	0.652632	0.542373	0.575	0.605556	0.50335	0.60138	0.603958
970	0.676923	0.507937	0.639175	0.561404	0.589744	0.6	0.496393	0.595036	0.596975
975	0.676923	0.553846	0.659341	0.557377	0.692308	0.633333	0.540065	0.627959	0.633348
980	0.730159	0.53125	0.680851	0.622951	0.615385	0.638889	0.545854	0.636119	0.636806
985	0.6875	0.537313	0.680851	0.610169	0.631579	0.633333	0.539398	0.629483	0.632604
990	0.6875	0.551724	0.673684	0.603175	0.675	0.644444	0.553239	0.638217	0.642099
995	0.721311	0.483871	0.639175	0.590164	0.632911	0.616667	0.516742	0.613487	0.614341
1000	0.677419	0.584615	0.673684	0.533333	0.615385	0.622222	0.524341	0.616887	0.621286
1005	0.698413	0.484848	0.638298	0.576271	0.666667	0.616667	0.517699	0.612899	0.615975
1010	0.698413	0.484848	0.645833	0.551724	0.597403	0.6	0.496398	0.595644	0.598074
1015	0.65625	0.553846	0.638298	0.466667	0.623377	0.594444	0.49018	0.587687	0.593703
1020	0.666667	0.461538	0.625	0.561404	0.582278	0.583333	0.474886	0.579377	0.581415
1025	0.676923	0.523077	0.673684	0.517241	0.597403	0.605556	0.504049	0.597666	0.603146
1030	0.7	0.42623	0.68	0.523077	0.621622	0.6	0.496878	0.590186	0.597246
1035	0.733333	0.5	0.66	0.542373	0.623377	0.616667	0.516326	0.611817	0.614535
1040	0.709677	0.53125	0.673684	0.542373	0.65	0.627778	0.530917	0.621397	0.62609
1045	0.655738	0.557377	0.630435	0.516129	0.619048	0.6	0.49636	0.595745	0.599473
1050	0.677419	0.477612	0.652632	0.561404	0.582278	0.594444	0.488999	0.590269	0.593309
1055	0.636364	0.6	0.659574	0.53125	0.578947	0.605556	0.505604	0.601227	0.60516
1060	0.676923	0.558824	0.659341	0.610169	0.649351	0.633333	0.540226	0.630921	0.633275
1065	0.666667	0.553846	0.659794	0.526316	0.564103	0.6	0.495926	0.594145	0.597435
1070	0.6875	0.575758	0.673913	0.566667	0.641026	0.633333	0.539479	0.628973	0.632741
1075	0.676923	0.551724	0.639175	0.542373	0.617284	0.611111	0.510408	0.605496	0.608104
1080	0.647059	0.466667	0.693878	0.555556	0.65	0.616667	0.517959	0.602632	0.611631
1085	0.677419	0.537313	0.673684	0.517241	0.615385	0.611111	0.510257	0.604209	0.609932
1090	0.71875	0.516129	0.659574	0.542373	0.617284	0.616667	0.517444	0.610822	0.613644
1095	0.6875	0.424242	0.593407	0.551724	0.666667	0.588889	0.483148	0.584708	0.587293
1100	0.676923	0.558824	0.659574	0.508475	0.621622	0.611111	0.512213	0.605083	0.61007
1105	0.676923	0.53125	0.652632	0.518519	0.585366	0.6	0.496119	0.592938	0.596618
1110	0.666667	0.517241	0.645833	0.580645	0.586667	0.605556	0.506222	0.599411	0.601273
1115	0.656716	0.580645	0.666667	0.526316	0.617284	0.616667	0.518364	0.609526	0.614653
1120	0.71875	0.45614	0.673469	0.533333	0.641975	0.616667	0.517257	0.604734	0.610391
1125	0.676923	0.588235	0.637363	0.526316	0.632911	0.616667	0.518757	0.61235	0.615208
1130	0.698413	0.492308	0.652632	0.508475	0.615385	0.6	0.496439	0.593442	0.598105
1135	0.707692	0.550725	0.659574	0.576271	0.575342	0.616667	0.519586	0.613921	0.614301
1140	0.721311	0.53125	0.623656	0.517241	0.595238	0.6	0.495618	0.597739	0.59824
1145	0.7	0.53125	0.666667	0.548387	0.589744	0.611111	0.510007	0.607209	0.609976
1150	0.677419	0.539683	0.680851	0.548387	0.632911	0.622222	0.524604	0.61585	0.62142
1155	0.707692	0.571429	0.673913	0.517241	0.658537	0.633333	0.538974	0.625762	0.630952
1160	0.7	0.514286	0.637363	0.491803	0.564103	0.583333	0.47646	0.581511	0.583943
1165	0.666667	0.492308	0.623656	0.533333	0.632911	0.594444	0.489814	0.589775	0.593559
1170	0.766667	0.529412	0.623656	0.491228	0.585366	0.6	0.495756	0.599266	0.598626
1175	0.6875	0.584615	0.666667	0.590164	0.597403	0.627778	0.532513	0.62527	0.626453
1180	0.65625	0.523077	0.645161	0.508475	0.582278	0.588889	0.482948	0.583048	0.587461
1185	0.646154	0.516129	0.625	0.5	0.571429	0.577778	0.468975	0.571742	0.575413
1190	0.666667	0.548387	0.659794	0.507937	0.589744	0.6	0.495986	0.594506	0.599211
1195	0.656716	0.482759	0.666667	0.576271	0.623377	0.611111	0.511358	0.601158	0.606421
1200	0.6875	0.53125	0.659341	0.548387	0.632911	0.616667	0.518782	0.611878	0.615882
1205	0.71875	0.539683	0.666667	0.571429	0.649351	0.633333	0.539784	0.629176	0.63196
1210	0.709677	0.483871	0.617021	0.622951	0.666667	0.622222	0.524212	0.620037	0.619835
1215	0.65625	0.47619	0.6875	0.517241	0.582278	0.594444	0.489187	0.583892	0.591382
1220	0.65625	0.551724	0.688172	0.507937	0.585366	0.605556	0.504324	0.59789	0.604557
1225	0.707692	0.558824	0.615385	0.551724	0.564103	0.6	0.498	0.599545	0.597596
1230	0.71875	0.52459	0.666667	0.6	0.658824	0.638889	0.546297	0.633766	0.636113
1235	0.786885	0.597015	0.651685	0.576271	0.619048	0.644444	0.55293	0.646181	0.643441
1240	0.741935	0.545455	0.606742	0.535714	0.643678	0.616667	0.51782	0.614705	0.613862
1245	0.698413	0.603175	0.666667	0.557377	0.627907	0.633333	0.540029	0.630708	0.633098
1250	0.75	0.548387	0.623656	0.62069	0.60241	0.627778	0.531412	0.629028	0.624878
1255	0.71875	0.550725	0.666667	0.571429	0.690476	0.644444	0.554264	0.639609	0.643352
1260	0.793651	0.571429	0.659341	0.6	0.626506	0.65	0.559817	0.650185	0.647493
1265	0.676471	0.625	0.688889	0.528302	0.588235	0.627778	0.533149	0.621379	0.625484
1270	0.730159	0.666667	0.696629	0.482759	0.547619	0.627778	0.532214	0.624766	0.626952
1275	0.724638	0.59375	0.717391	0.581818	0.6	0.65	0.561385	0.643519	0.646557
1280	0.761905	0.610169	0.680851	0.557377	0.60241	0.644444	0.552481	0.642542	0.642505
1285	0.709677	0.59375	0.651685	0.52459	0.642857	0.627778	0.532223	0.624512	0.627214
1290	0.71875	0.584615	0.673913	0.508475	0.6	0.622222	0.525038	0.617151	0.620357
1295	0.721311	0.548387	0.681319	0.557377	0.658824	0.638889	0.545444	0.633444	0.63761
1300	0.738462	0.533333	0.666667	0.551724	0.666667	0.638889	0.545745	0.63137	0.634632
1305	0.677966	0.448276	0.680412	0.491803	0.611765	0.594444	0.487943	0.582044	0.590389
1310	0.721311	0.52459	0.695652	0.5625	0.658537	0.638889	0.545886	0.632518	0.637779
1315	0.741935	0.542373	0.688172	0.483871	0.642857	0.627778	0.531505	0.619842	0.625732
1320	0.71875	0.646154	0.695652	0.464286	0.626506	0.638889	0.545575	0.63027	0.635988
1325	0.698413	0.539683	0.651685	0.551724	0.62069	0.616667	0.518069	0.612439	0.614959
1330	0.721311	0.52459	0.680851	0.52459	0.626506	0.622222	0.523862	0.61557	0.6203
1335	0.754098	0.566667	0.659574	0.542373	0.627907	0.633333	0.537619	0.630124	0.631023
1340	0.721311	0.53125	0.666667	0.571429	0.582278	0.616667	0.517786	0.614587	0.615549
1345	0.774194	0.5625	0.638298	0.566667	0.65	0.638889	0.545214	0.638332	0.637023
1350	0.733333	0.590164	0.694737	0.548387	0.634146	0.644444	0.551767	0.640154	0.643591
1355	0.730159	0.539683	0.652174	0.551724	0.619048	0.622222	0.524316	0.618557	0.619828
1360	0.666667	0.5	0.652632	0.571429	0.643678	0.616667	0.517801	0.606881	0.611337
1365	0.7	0.533333	0.652174	0.483871	0.627907	0.605556	0.503157	0.599457	0.604514
1370	0.738462	0.448276	0.673684	0.557377	0.617284	0.616667	0.517995	0.607017	0.610564
1375	0.709677	0.622951	0.680851	0.539683	0.6	0.633333	0.538686	0.630632	0.632936
1380	0.766667	0.533333	0.666667	0.507937	0.619048	0.622222	0.524194	0.61873	0.621032
1385	0.7	0.633333	0.696629	0.523077	0.604651	0.633333	0.53959	0.631538	0.635692
1390	0.688525	0.526316	0.645833	0.507937	0.578313	0.594444	0.489011	0.589385	0.592437
1395	0.721311	0.46875	0.630435	0.566667	0.60241	0.6	0.496129	0.597915	0.598422
1400	0.71875	0.603175	0.709677	0.516129	0.641026	0.644444	0.553435	0.637751	0.643718
1405	0.709677	0.52459	0.652632	0.5	0.627907	0.611111	0.509279	0.602961	0.607278
1410	0.766667	0.603175	0.717391	0.516129	0.674699	0.661111	0.573241	0.655612	0.661122
1415	0.724138	0.590164	0.681319	0.461538	0.611765	0.616667	0.51766	0.613785	0.619033
1420	0.645161	0.5	0.701031	0.46875	0.567901	0.588889	0.482524	0.576569	0.586137
1425	0.711864	0.508475	0.645833	0.5	0.634146	0.605556	0.50279	0.600064	0.604322
1430	0.745763	0.548387	0.652632	0.47619	0.567901	0.6	0.495735	0.598175	0.599818
1435	0.721311	0.5	0.637363	0.516129	0.651163	0.611111	0.510615	0.605193	0.608642
1440	0.733333	0.553846	0.608696	0.483871	0.567901	0.588889	0.482448	0.589529	0.588624
1445	0.7	0.5	0.659574	0.516129	0.619048	0.605556	0.502768	0.59895	0.603693
1450	0.741935	0.5	0.673684	0.508475	0.642857	0.622222	0.523641	0.61339	0.618281
1455	0.741935	0.607143	0.686869	0.516129	0.592593	0.633333	0.538199	0.628934	0.631194
1460	0.698413	0.584615	0.688172	0.482759	0.617284	0.622222	0.524358	0.614249	0.620454
1465	0.733333	0.590164	0.651685	0.507937	0.62069	0.622222	0.525133	0.620762	0.622543
1470	0.745763	0.507937	0.680851	0.539683	0.567901	0.611111	0.509945	0.608427	0.610353
1475	0.730159	0.590164	0.681319	0.508475	0.604651	0.627778	0.531653	0.622953	0.626205
1480	0.754098	0.561404	0.717391	0.553846	0.682353	0.661111	0.574376	0.653818	0.659469
1485	0.677419	0.533333	0.637363	0.516129	0.541176	0.583333	0.475801	0.581084	0.58263
1490	0.745763	0.539683	0.659574	0.586207	0.651163	0.638889	0.544108	0.636478	0.637336
1495	0.736842	0.523077	0.652174	0.553846	0.617284	0.616667	0.517561	0.616645	0.617812
1500	0.754098	0.542373	0.673684	0.508475	0.627907	0.627778	0.530485	0.621307	0.624604
1505	0.741935	0.545455	0.666667	0.491803	0.567901	0.605556	0.504274	0.602752	0.604931
1510	0.738462	0.557377	0.622222	0.533333	0.619048	0.616667	0.518579	0.614088	0.613523
1515	0.721311	0.5	0.694737	0.539683	0.617284	0.622222	0.524214	0.614603	0.619832
1520	0.707692	0.666667	0.695652	0.52459	0.632911	0.65	0.560618	0.645503	0.649477
1525	0.666667	0.566667	0.637363	0.548387	0.592593	0.605556	0.505154	0.602335	0.604096
1530	0.721311	0.580645	0.666667	0.542373	0.611765	0.627778	0.530728	0.624552	0.626479
1535	0.71875	0.542373	0.688172	0.590164	0.650602	0.644444	0.552924	0.638012	0.641476
1540	0.786885	0.507937	0.694737	0.542373	0.658537	0.644444	0.551529	0.638094	0.641697
1545	0.698413	0.548387	0.638298	0.516129	0.632911	0.611111	0.510836	0.606828	0.609911
1550	0.75	0.634921	0.723404	0.580645	0.675325	0.677778	0.595419	0.672859	0.676722
1555	0.707692	0.566667	0.702128	0.535714	0.635294	0.638889	0.545421	0.629499	0.635231
1560	0.733333	0.603175	0.673913	0.533333	0.658824	0.644444	0.551891	0.640516	0.643651
1565	0.677966	0.440678	0.652174	0.507937	0.62069	0.588889	0.482155	0.579889	0.586344
1570	0.733333	0.580645	0.666667	0.52459	0.619048	0.627778	0.530807	0.624857	0.627111
1575	0.71875	0.580645	0.6875	0.518519	0.666667	0.644444	0.551773	0.634416	0.640036
1580	0.75	0.553846	0.666667	0.5	0.617284	0.622222	0.525544	0.617559	0.620383
1585	0.677419	0.5	0.659794	0.533333	0.617284	0.605556	0.502595	0.597566	0.602578
1590	0.779661	0.466667	0.618557	0.590164	0.60241	0.611111	0.509001	0.611492	0.608256
1595	0.65625	0.517241	0.680851	0.571429	0.641975	0.622222	0.525247	0.613549	0.6198
1600	0.741935	0.518519	0.639175	0.603175	0.619048	0.627778	0.531662	0.62437	0.623026
1605	0.666667	0.517241	0.666667	0.448276	0.636364	0.6	0.494957	0.587043	0.595971
1610	0.709677	0.539683	0.73913	0.548387	0.641975	0.644444	0.552779	0.635771	0.643899
1615	0.741935	0.580645	0.708333	0.557377	0.582278	0.638889	0.545146	0.634114	0.636466
1620	0.7	0.580645	0.666667	0.557377	0.571429	0.616667	0.516786	0.615223	0.616358
1625	0.6875	0.459016	0.602151	0.542373	0.650602	0.594444	0.489464	0.588328	0.590733
1630	0.724138	0.580645	0.674157	0.566667	0.681319	0.65	0.559708	0.645385	0.648782
1635	0.6875	0.62963	0.701031	0.5625	0.567901	0.633333	0.539587	0.629712	0.632348
1640	0.6875	0.561404	0.688172	0.612903	0.619048	0.638889	0.546228	0.633805	0.636533
1645	0.709677	0.551724	0.680851	0.533333	0.604651	0.622222	0.524049	0.616047	0.619879
1650	0.7	0.542373	0.688889	0.539683	0.613636	0.622222	0.524993	0.616916	0.621809
1655	0.666667	0.474576	0.659574	0.492308	0.585366	0.583333	0.475491	0.575698	0.58202
1660	0.645161	0.548387	0.702128	0.52459	0.617284	0.616667	0.517205	0.60751	0.615849
1665	0.733333	0.516129	0.688172	0.52459	0.619048	0.622222	0.523797	0.616254	0.620898
1670	0.655738	0.590164	0.688889	0.571429	0.611765	0.627778	0.532044	0.623597	0.628304
1675	0.733333	0.561404	0.666667	0.557377	0.651163	0.638889	0.544652	0.633989	0.636363
1680	0.6875	0.542373	0.666667	0.52459	0.626506	0.616667	0.517862	0.609527	0.614409
1685	0.714286	0.472727	0.653061	0.53125	0.574713	0.594444	0.488227	0.589207	0.591716
1690	0.709677	0.545455	0.680851	0.550725	0.625	0.627778	0.533753	0.622342	0.626263
1695	0.711864	0.523077	0.666667	0.526316	0.629213	0.616667	0.517027	0.611427	0.615701
1700	0.733333	0.557377	0.652174	0.516129	0.635294	0.622222	0.524167	0.618861	0.621351
1705	0.721311	0.576271	0.723404	0.548387	0.619048	0.644444	0.552147	0.637684	0.643153
1710	0.745763	0.622951	0.688172	0.571429	0.637363	0.655556	0.565677	0.653135	0.654463
1715	0.688525	0.542373	0.645833	0.580645	0.609756	0.616667	0.516832	0.613426	0.614661
1720	0.666667	0.40678	0.673684	0.566667	0.650602	0.605556	0.503043	0.59288	0.600527
1725	0.709677	0.6	0.673684	0.566667	0.578313	0.627778	0.530823	0.625668	0.626415
1730	0.730159	0.610169	0.695652	0.548387	0.666667	0.655556	0.567011	0.650207	0.654393
1735	0.71875	0.646154	0.674157	0.491228	0.588235	0.627778	0.532314	0.623705	0.626148
1740	0.741935	0.537313	0.688172	0.5	0.641026	0.627778	0.531857	0.621689	0.627076
1745	0.6875	0.548387	0.680851	0.464286	0.619048	0.611111	0.509985	0.600014	0.607466
1750	0.646154	0.631579	0.717391	0.533333	0.604651	0.633333	0.53939	0.626622	0.633826
1755	0.741935	0.625	0.702128	0.436364	0.588235	0.627778	0.530512	0.618732	0.624165
1760	0.741935	0.557377	0.695652	0.474576	0.627907	0.627778	0.53118	0.61949	0.625482
1765	0.698413	0.5	0.645161	0.533333	0.619048	0.605556	0.503331	0.599191	0.602542
1770	0.666667	0.507463	0.681319	0.581818	0.689655	0.633333	0.537964	0.625384	0.6324
1775	0.721311	0.533333	0.666667	0.52459	0.635294	0.622222	0.524029	0.616239	0.620201
1780	0.698413	0.474576	0.638298	0.52459	0.60241	0.594444	0.48934	0.587657	0.590842
1785	0.786885	0.557377	0.666667	0.466667	0.659091	0.633333	0.538645	0.627337	0.63094
1790	0.709677	0.545455	0.711111	0.528302	0.651685	0.638889	0.545687	0.629246	0.636506
1795	0.666667	0.539683	0.666667	0.464286	0.588235	0.594444	0.488849	0.585107	0.591791
1800	0.741935	0.507463	0.645161	0.542373	0.607595	0.611111	0.510597	0.608905	0.60982
1805	0.71875	0.5	0.673913	0.507937	0.641975	0.616667	0.518517	0.608515	0.614315
1810	0.709677	0.533333	0.666667	0.542373	0.651685	0.627778	0.531834	0.620747	0.625024
1815	0.677419	0.557377	0.693878	0.542373	0.625	0.627778	0.530522	0.619209	0.625261
1820	0.677419	0.542373	0.673469	0.5	0.588235	0.605556	0.501905	0.596299	0.601745
1825	0.738462	0.566667	0.666667	0.482759	0.571429	0.611111	0.510662	0.605196	0.607556
1830	0.6875	0.533333	0.652632	0.5	0.611765	0.605556	0.502795	0.597046	0.601631
1835	0.698413	0.5625	0.688172	0.45283	0.62069	0.616667	0.516896	0.604521	0.612187
1840	0.721311	0.508475	0.673913	0.482759	0.644444	0.616667	0.517103	0.60618	0.612648
1845	0.698413	0.553846	0.673913	0.472727	0.658824	0.622222	0.524185	0.611545	0.61888
1850	0.707692	0.5	0.680412	0.535714	0.658537	0.627778	0.531039	0.616471	0.622633
1855	0.721311	0.483871	0.646465	0.470588	0.574713	0.588889	0.480252	0.57939	0.583058
1860	0.69697	0.575758	0.674157	0.472727	0.666667	0.627778	0.53289	0.617256	0.624515
1865	0.6875	0.491803	0.639175	0.561404	0.592593	0.6	0.495727	0.594495	0.59637
1870	0.677419	0.523077	0.644444	0.551724	0.588235	0.6	0.496595	0.59698	0.59925
1875	0.645161	0.6	0.688889	0.491803	0.597701	0.611111	0.510948	0.604711	0.611929
1880	0.721311	0.62069	0.680851	0.561404	0.6	0.638889	0.544868	0.636851	0.638016
1885	0.711864	0.492308	0.606742	0.491803	0.581395	0.577778	0.468623	0.576822	0.577769
1890	0.7	0.52459	0.701031	0.440678	0.578313	0.6	0.494829	0.588922	0.597173
1895	0.71875	0.625	0.666667	0.482759	0.567901	0.616667	0.51757	0.612215	0.614271
1900	0.71875	0.5	0.666667	0.508475	0.617284	0.611111	0.51014	0.602235	0.606889
1905	0.677419	0.557377	0.702128	0.508475	0.642857	0.627778	0.530795	0.617651	0.625833
1910	0.709677	0.507937	0.681319	0.535714	0.613636	0.616667	0.517184	0.609657	0.614417
1915	0.65625	0.590164	0.681319	0.508475	0.588235	0.611111	0.510884	0.604888	0.610558
1920	0.6875	0.454545	0.652174	0.440678	0.607595	0.577778	0.469256	0.568498	0.57623
1925	0.698413	0.545455	0.681319	0.526316	0.626506	0.622222	0.524647	0.615602	0.620845
1930	0.71875	0.533333	0.702128	0.542373	0.626506	0.633333	0.538393	0.624618	0.630009
1935	0.676923	0.5625	0.673684	0.440678	0.519481	0.583333	0.476081	0.574653	0.579864
1940	0.645161	0.550725	0.696629	0.533333	0.575	0.605556	0.504836	0.60017	0.606668
1945	0.666667	0.539683	0.681319	0.481481	0.581395	0.6	0.497095	0.590109	0.596925
1950	0.7	0.515152	0.630435	0.5625	0.641026	0.611111	0.511268	0.609822	0.611597
1955	0.730159	0.46875	0.643678	0.533333	0.674419	0.616667	0.518917	0.610068	0.614152
1960	0.6875	0.555556	0.651163	0.472727	0.578313	0.594444	0.492105	0.589052	0.593156
1965	0.698413	0.464286	0.693878	0.551724	0.658824	0.627778	0.530768	0.613425	0.62084
1970	0.7	0.5625	0.673684	0.517241	0.60241	0.616667	0.516119	0.611167	0.615232
1975	0.69697	0.586207	0.680851	0.6	0.634146	0.644444	0.553338	0.639635	0.641983
1980	0.677419	0.53125	0.652174	0.542373	0.60241	0.605556	0.50323	0.601125	0.604436
1985	0.666667	0.515152	0.637363	0.5	0.62069	0.594444	0.488792	0.587974	0.592987
1990	0.6875	0.647059	0.688889	0.535714	0.609756	0.638889	0.54636	0.633784	0.637442
1995	0.733333	0.448276	0.652632	0.516129	0.588235	0.594444	0.488622	0.587721	0.59075
2000	0.666667	0.491228	0.680851	0.515152	0.65	0.611111	0.511827	0.600779	0.609158

## Sheet: LightGBM
Number of features	Pre-vaccination	ChAdOx1-Onset	MenACWY-Onset	ChAdOx1-7D	MenACWY-7D	ACC	MCC	Macro F1	Weighted F1
5	0.508475	0.309859	0.295455	0.387097	0.45	0.383333	0.225588	0.390177	0.382891
10	0.545455	0.338462	0.382022	0.5	0.526316	0.455556	0.318267	0.458451	0.452897
15	0.52459	0.388889	0.4	0.40625	0.512821	0.444444	0.304932	0.44651	0.444775
20	0.517241	0.285714	0.391304	0.470588	0.632911	0.461111	0.322639	0.459552	0.460483
25	0.535714	0.394737	0.344086	0.433333	0.613333	0.455556	0.315683	0.464241	0.460449
30	0.596491	0.352941	0.395604	0.548387	0.682927	0.511111	0.384367	0.51527	0.511057
35	0.677966	0.484848	0.516854	0.466667	0.627907	0.555556	0.440528	0.554848	0.553874
40	0.655172	0.428571	0.494624	0.492308	0.648649	0.538889	0.42119	0.543865	0.543078
45	0.677419	0.412698	0.525253	0.42623	0.56	0.522222	0.398089	0.52032	0.520544
50	0.633333	0.441176	0.581395	0.537313	0.632911	0.566667	0.457917	0.565226	0.568444
55	0.721311	0.4375	0.602151	0.372881	0.674699	0.572222	0.460739	0.561708	0.569476
60	0.655738	0.461538	0.608696	0.466667	0.634146	0.572222	0.461246	0.565357	0.571421
65	0.603175	0.477612	0.539326	0.421053	0.690476	0.555556	0.441217	0.546328	0.553015
70	0.655172	0.491228	0.622222	0.459459	0.54321	0.555556	0.44409	0.554258	0.558391
75	0.727273	0.461538	0.481928	0.470588	0.589744	0.544444	0.432824	0.546214	0.540386
80	0.730159	0.447761	0.518519	0.5	0.592593	0.555556	0.44656	0.557806	0.55343
85	0.666667	0.459016	0.568182	0.461538	0.571429	0.55	0.438227	0.545366	0.547001
90	0.75	0.451613	0.534884	0.405797	0.582278	0.544444	0.431108	0.544914	0.543556
95	0.769231	0.459016	0.539326	0.322581	0.578313	0.538889	0.421241	0.533693	0.534399
100	0.6	0.514286	0.54321	0.461538	0.619048	0.55	0.43824	0.547616	0.550719
105	0.666667	0.461538	0.547619	0.360656	0.595238	0.533333	0.416209	0.526344	0.530704
110	0.666667	0.571429	0.547619	0.466667	0.595238	0.572222	0.465898	0.569524	0.568519
115	0.645161	0.41791	0.52381	0.387097	0.588235	0.516667	0.394441	0.512443	0.515835
120	0.71875	0.588235	0.539326	0.507937	0.526316	0.572222	0.464427	0.576113	0.569005
125	0.761905	0.514286	0.554217	0.412698	0.617284	0.572222	0.465817	0.572078	0.571136
130	0.666667	0.466667	0.533333	0.529412	0.658537	0.572222	0.463202	0.570923	0.570458
135	0.688525	0.46875	0.606742	0.507463	0.556962	0.566667	0.456813	0.565688	0.566734
140	0.655738	0.515152	0.561798	0.5	0.613636	0.572222	0.461515	0.569265	0.569889
145	0.721311	0.515152	0.6	0.483871	0.592593	0.583333	0.476251	0.582585	0.582947
150	0.637681	0.52459	0.629213	0.603175	0.641026	0.611111	0.514241	0.607137	0.609748
155	0.735294	0.491803	0.613636	0.566667	0.626506	0.611111	0.513164	0.606781	0.606004
160	0.65625	0.516129	0.551724	0.491803	0.697674	0.588889	0.484289	0.582716	0.585296
165	0.676923	0.516129	0.555556	0.484848	0.597403	0.566667	0.457537	0.566172	0.565628
170	0.686567	0.392157	0.617021	0.463768	0.582278	0.561111	0.451606	0.548358	0.553545
175	0.588235	0.5	0.574713	0.352941	0.560976	0.527778	0.408878	0.515373	0.523103
180	0.707692	0.393939	0.555556	0.451613	0.649351	0.555556	0.442886	0.55163	0.554478
185	0.64	0.37931	0.577778	0.360656	0.526316	0.511111	0.390418	0.496812	0.503508
190	0.656716	0.40625	0.528736	0.40678	0.626506	0.533333	0.415117	0.524998	0.528843
195	0.730159	0.47619	0.58427	0.482759	0.666667	0.594444	0.490031	0.588009	0.589809
200	0.685714	0.5	0.58427	0.545455	0.607595	0.588889	0.487482	0.584607	0.584008
205	0.688525	0.40678	0.547368	0.580645	0.626506	0.572222	0.460771	0.569965	0.567908
210	0.724638	0.5	0.611765	0.566667	0.682927	0.622222	0.528607	0.617199	0.618152
215	0.705882	0.42623	0.55814	0.507937	0.585366	0.561111	0.451443	0.556711	0.555593
220	0.666667	0.507463	0.568182	0.557377	0.615385	0.583333	0.478468	0.583015	0.581868
225	0.753623	0.4375	0.547619	0.482759	0.588235	0.566667	0.458643	0.561947	0.559062
230	0.730159	0.4	0.55914	0.516129	0.649351	0.572222	0.46246	0.570956	0.570897
235	0.656716	0.433333	0.580645	0.491803	0.607595	0.561111	0.449033	0.554019	0.557225
240	0.724638	0.393443	0.604167	0.482759	0.657895	0.583333	0.477246	0.57258	0.576947
245	0.615385	0.461538	0.586957	0.47619	0.613333	0.555556	0.442845	0.550681	0.55609
250	0.686567	0.412698	0.586957	0.6	0.615385	0.583333	0.477276	0.580321	0.579707
255	0.615385	0.40625	0.615385	0.474576	0.617284	0.555556	0.441434	0.545776	0.554008
260	0.636364	0.4375	0.590909	0.580645	0.7	0.594444	0.492123	0.589084	0.593245
265	0.677419	0.375	0.625	0.566667	0.641026	0.583333	0.475078	0.577022	0.58154
270	0.677419	0.434783	0.606742	0.548387	0.615385	0.577778	0.470491	0.576543	0.578846
275	0.684932	0.451613	0.539326	0.526316	0.683544	0.583333	0.479889	0.577146	0.577385
280	0.657143	0.46875	0.577778	0.645161	0.594595	0.588889	0.486985	0.588685	0.585637
285	0.646154	0.393443	0.637363	0.6	0.674699	0.6	0.497354	0.590332	0.596338
290	0.746269	0.372881	0.580645	0.533333	0.716049	0.6	0.497741	0.589836	0.592196
295	0.7	0.491803	0.585859	0.612903	0.641026	0.605556	0.502597	0.606318	0.604078
300	0.727273	0.280702	0.652174	0.5	0.617284	0.572222	0.46345	0.555486	0.56286
305	0.645161	0.413793	0.62	0.523077	0.586667	0.566667	0.455021	0.55774	0.562503
310	0.686567	0.516129	0.627907	0.537313	0.615385	0.6	0.501439	0.59666	0.598914
315	0.714286	0.466667	0.606742	0.666667	0.641975	0.622222	0.527799	0.619267	0.616401
320	0.686567	0.4375	0.629213	0.590164	0.708861	0.616667	0.520058	0.610461	0.61494
325	0.695652	0.433333	0.629213	0.53125	0.615385	0.588889	0.486496	0.580967	0.584529
330	0.746269	0.466667	0.610526	0.580645	0.657895	0.616667	0.519375	0.6124	0.611831
335	0.704225	0.483871	0.606742	0.576271	0.683544	0.616667	0.521254	0.610931	0.612337
340	0.695652	0.421053	0.666667	0.548387	0.731707	0.627778	0.534606	0.612693	0.621409
345	0.634921	0.433333	0.602151	0.52459	0.626506	0.572222	0.461464	0.5643	0.569101
350	0.647059	0.517241	0.615385	0.576271	0.642857	0.605556	0.505302	0.599763	0.602233
355	0.686567	0.385965	0.645161	0.5625	0.708861	0.611111	0.512854	0.597811	0.605045
360	0.688525	0.515152	0.644444	0.561404	0.651163	0.616667	0.517366	0.612137	0.615533
365	0.714286	0.474576	0.644444	0.561404	0.714286	0.633333	0.541134	0.621799	0.626622
370	0.615385	0.459016	0.688889	0.537313	0.623377	0.594444	0.492757	0.584796	0.594718
375	0.657143	0.444444	0.630435	0.54902	0.666667	0.6	0.498323	0.589542	0.595323
380	0.724638	0.6	0.659574	0.551724	0.658228	0.644444	0.554313	0.638833	0.640853
385	0.761905	0.515152	0.651685	0.533333	0.658537	0.627778	0.532532	0.624122	0.626247
390	0.666667	0.516129	0.637363	0.5	0.619048	0.594444	0.489747	0.587841	0.592792
395	0.698413	0.484848	0.674419	0.612903	0.698795	0.638889	0.547688	0.633876	0.63883
400	0.617647	0.433333	0.651685	0.551724	0.658824	0.594444	0.491567	0.582643	0.591136
405	0.685714	0.516129	0.666667	0.592593	0.716049	0.644444	0.554442	0.63543	0.641039
410	0.637681	0.515152	0.681818	0.461538	0.682353	0.611111	0.513161	0.595708	0.60756
415	0.69697	0.571429	0.688889	0.470588	0.698795	0.638889	0.547224	0.625334	0.634529
420	0.707692	0.539683	0.719101	0.633333	0.746988	0.677778	0.59585	0.669359	0.676427
425	0.707692	0.580645	0.703297	0.655172	0.738095	0.683333	0.602172	0.67698	0.681424
430	0.753623	0.483871	0.645161	0.571429	0.7	0.638889	0.547169	0.630817	0.633268
435	0.666667	0.508475	0.645161	0.586207	0.689655	0.627778	0.531232	0.619233	0.623876
440	0.6875	0.5	0.651685	0.548387	0.658824	0.616667	0.51889	0.609279	0.614056
445	0.676923	0.463768	0.666667	0.551724	0.641975	0.605556	0.505904	0.600211	0.60634
450	0.685714	0.477612	0.659091	0.566038	0.682927	0.622222	0.527769	0.614276	0.62003
455	0.78125	0.372881	0.623656	0.542373	0.658824	0.605556	0.503491	0.595797	0.597534
460	0.69697	0.548387	0.659574	0.576923	0.72093	0.65	0.559748	0.640557	0.645415
465	0.676923	0.566667	0.659574	0.551724	0.746988	0.65	0.559632	0.640375	0.647272
470	0.707692	0.5	0.651685	0.677966	0.674699	0.644444	0.553777	0.642409	0.642522
475	0.655738	0.575758	0.636364	0.571429	0.707317	0.633333	0.539835	0.629321	0.633713
480	0.666667	0.483871	0.666667	0.561404	0.708861	0.627778	0.535236	0.617494	0.625221
485	0.698413	0.52459	0.602151	0.5	0.659341	0.605556	0.503066	0.596899	0.599442
490	0.705882	0.545455	0.651685	0.528302	0.690476	0.633333	0.540563	0.62436	0.629213
495	0.730159	0.548387	0.673913	0.633333	0.698795	0.661111	0.573608	0.656917	0.658866
500	0.727273	0.478873	0.642857	0.571429	0.674699	0.622222	0.528276	0.619026	0.621742
505	0.676923	0.539683	0.666667	0.576271	0.674699	0.633333	0.539491	0.626848	0.631802
510	0.738462	0.553846	0.659574	0.528302	0.698795	0.644444	0.552461	0.635796	0.639955
515	0.666667	0.52459	0.659341	0.62963	0.705882	0.644444	0.554325	0.637222	0.641466
520	0.730159	0.46875	0.659341	0.533333	0.707317	0.627778	0.531898	0.61978	0.625735
525	0.745763	0.516129	0.673913	0.557377	0.674419	0.638889	0.544849	0.63352	0.637254
530	0.764706	0.539683	0.666667	0.581818	0.714286	0.661111	0.57523	0.653432	0.655887
535	0.676923	0.392857	0.610526	0.590164	0.650602	0.594444	0.489948	0.584215	0.587052
540	0.707692	0.523077	0.644444	0.542373	0.691358	0.627778	0.5327	0.621789	0.626058
545	0.647059	0.5	0.637363	0.586207	0.674699	0.616667	0.519145	0.609065	0.61372
550	0.738462	0.463768	0.681818	0.610169	0.708861	0.644444	0.554834	0.640616	0.645186
555	0.707692	0.46875	0.666667	0.561404	0.758621	0.644444	0.554206	0.632627	0.640393
560	0.757576	0.466667	0.695652	0.586207	0.714286	0.655556	0.567298	0.644077	0.649652
565	0.735294	0.474576	0.629213	0.644068	0.729412	0.65	0.56184	0.642513	0.643253
570	0.686567	0.491803	0.629213	0.580645	0.740741	0.633333	0.540962	0.625794	0.630571
575	0.724638	0.548387	0.636364	0.655172	0.722892	0.661111	0.576308	0.65749	0.6573
580	0.646154	0.483871	0.630435	0.482759	0.674699	0.594444	0.489858	0.583583	0.591567
585	0.695652	0.5	0.644444	0.596491	0.738095	0.644444	0.554711	0.634937	0.639552
590	0.714286	0.566667	0.651685	0.586207	0.722892	0.655556	0.569493	0.648347	0.65149
595	0.75	0.526316	0.673684	0.642857	0.65	0.655556	0.569501	0.648571	0.648429
600	0.757576	0.419355	0.688889	0.596491	0.705882	0.644444	0.553587	0.633639	0.639012
605	0.695652	0.5625	0.705882	0.62069	0.690476	0.661111	0.577272	0.65504	0.660239
610	0.746269	0.507937	0.593407	0.6	0.683544	0.627778	0.53335	0.626231	0.623995
615	0.730159	0.516129	0.673913	0.576271	0.738095	0.655556	0.566462	0.646913	0.652393
620	0.764706	0.46875	0.574713	0.5	0.682353	0.605556	0.506052	0.598104	0.597962
625	0.727273	0.46875	0.622222	0.596491	0.698795	0.627778	0.532641	0.622706	0.624164
630	0.656716	0.474576	0.593407	0.622951	0.658537	0.605556	0.505274	0.601237	0.60158
635	0.666667	0.385965	0.589474	0.509091	0.666667	0.577778	0.469394	0.563573	0.568786
640	0.735294	0.575758	0.674157	0.586207	0.708861	0.661111	0.576092	0.656055	0.659213
645	0.707692	0.5	0.608696	0.615385	0.674699	0.622222	0.525056	0.621294	0.620866
650	0.71875	0.478873	0.644444	0.62069	0.727273	0.638889	0.547533	0.638006	0.640968
655	0.714286	0.5	0.681818	0.625	0.756098	0.666667	0.585138	0.65544	0.661165
660	0.733333	0.580645	0.695652	0.625	0.731707	0.677778	0.594679	0.673268	0.677076
665	0.666667	0.516129	0.615385	0.586207	0.698795	0.622222	0.525435	0.616636	0.619586
670	0.65625	0.484848	0.658824	0.533333	0.705882	0.616667	0.519988	0.607828	0.616317
675	0.686567	0.430769	0.643678	0.5	0.729412	0.611111	0.512763	0.598085	0.607137
680	0.695652	0.516129	0.666667	0.633333	0.759494	0.661111	0.576294	0.654255	0.659326
685	0.806452	0.46875	0.651685	0.634921	0.707317	0.655556	0.567619	0.653825	0.652959
690	0.730159	0.5	0.644444	0.533333	0.689655	0.627778	0.532087	0.619518	0.623552
695	0.727273	0.507463	0.666667	0.581818	0.705882	0.644444	0.554578	0.637821	0.642035
700	0.730159	0.483871	0.635294	0.553846	0.658824	0.616667	0.520496	0.612399	0.614602
705	0.6875	0.444444	0.659341	0.566038	0.719101	0.627778	0.53175	0.615285	0.622541
710	0.738462	0.42623	0.645161	0.576271	0.682927	0.622222	0.524863	0.61381	0.617176
715	0.753623	0.484848	0.643678	0.528302	0.705882	0.633333	0.541519	0.623267	0.627212
720	0.757576	0.451613	0.629213	0.631579	0.697674	0.638889	0.546853	0.633531	0.633322
725	0.6875	0.4	0.659341	0.586207	0.658537	0.605556	0.503986	0.598317	0.60396
730	0.766667	0.463768	0.629213	0.542373	0.722892	0.627778	0.53201	0.624983	0.627891
735	0.707692	0.47619	0.644444	0.586207	0.738095	0.638889	0.54636	0.630526	0.635413
740	0.705882	0.539683	0.652174	0.642857	0.666667	0.644444	0.553916	0.641453	0.641952
745	0.730159	0.5	0.659341	0.666667	0.674419	0.65	0.559863	0.646117	0.646193
750	0.75	0.567164	0.704545	0.62069	0.674699	0.666667	0.581855	0.66342	0.665908
755	0.793651	0.454545	0.705882	0.561404	0.719101	0.655556	0.568597	0.646917	0.652876
760	0.746269	0.461538	0.696629	0.610169	0.7	0.65	0.561669	0.642921	0.647885
765	0.705882	0.444444	0.659091	0.610169	0.658537	0.622222	0.527092	0.615625	0.618998
770	0.8	0.4375	0.674419	0.576271	0.767442	0.661111	0.575667	0.651126	0.656047
775	0.774194	0.430769	0.666667	0.508475	0.690476	0.622222	0.524734	0.614116	0.619801
780	0.78125	0.492308	0.659091	0.517241	0.682353	0.633333	0.539686	0.626449	0.629852
785	0.764706	0.5	0.659091	0.586207	0.682927	0.644444	0.555004	0.638586	0.640222
790	0.75	0.5	0.72093	0.542373	0.722892	0.655556	0.568696	0.647239	0.655797
795	0.78125	0.42623	0.622222	0.6	0.682353	0.627778	0.532285	0.622411	0.621904
800	0.741935	0.529412	0.688889	0.6	0.675	0.65	0.560356	0.647047	0.650219
805	0.84375	0.454545	0.642857	0.612903	0.690476	0.65	0.562614	0.648906	0.646554
810	0.757576	0.444444	0.635294	0.5625	0.682927	0.622222	0.528239	0.616548	0.618723
815	0.80597	0.3	0.636364	0.517241	0.689655	0.605556	0.505553	0.589846	0.594307
820	0.757576	0.529412	0.705882	0.655738	0.675	0.666667	0.584062	0.664722	0.666466
825	0.764706	0.47619	0.659574	0.566038	0.682927	0.638889	0.546411	0.629887	0.632622
830	0.760563	0.466667	0.659091	0.542373	0.707317	0.638889	0.549315	0.627202	0.631693
835	0.75	0.477612	0.673913	0.518519	0.722892	0.638889	0.545681	0.628587	0.63544
840	0.78125	0.492308	0.659341	0.551724	0.682927	0.638889	0.545985	0.63351	0.635795
845	0.769231	0.433333	0.651685	0.590164	0.658824	0.627778	0.53302	0.620647	0.621964
850	0.793651	0.393443	0.645161	0.566667	0.698795	0.627778	0.531386	0.619543	0.62207
855	0.8	0.470588	0.613636	0.603175	0.691358	0.633333	0.539906	0.635751	0.633396
860	0.776119	0.463768	0.651685	0.576271	0.684211	0.633333	0.541684	0.630411	0.632121
865	0.793651	0.558824	0.627907	0.666667	0.746988	0.677778	0.596501	0.678807	0.675529
870	0.757576	0.451613	0.636364	0.590164	0.698795	0.633333	0.540612	0.626902	0.628542
875	0.852459	0.507937	0.696629	0.645161	0.729412	0.688889	0.609116	0.68632	0.686031
880	0.757576	0.516129	0.703297	0.548387	0.708861	0.655556	0.568299	0.64685	0.653177
885	0.818182	0.508475	0.688172	0.644068	0.698795	0.677778	0.595354	0.671538	0.671243
890	0.75	0.514286	0.666667	0.509091	0.666667	0.627778	0.53235	0.621342	0.625893
895	0.75	0.459016	0.695652	0.644068	0.714286	0.661111	0.57376	0.652604	0.656672
900	0.8125	0.419355	0.666667	0.433333	0.666667	0.611111	0.510759	0.599704	0.605933
905	0.761905	0.516129	0.731183	0.62069	0.738095	0.683333	0.601239	0.6736	0.679865
910	0.8125	0.4	0.666667	0.586207	0.658537	0.633333	0.538042	0.624782	0.626011
915	0.865672	0.40678	0.652174	0.566667	0.682927	0.644444	0.553959	0.634844	0.634335
920	0.757576	0.508475	0.666667	0.606061	0.657895	0.644444	0.555353	0.639334	0.640212
925	0.741935	0.46875	0.681319	0.533333	0.722892	0.638889	0.545596	0.629646	0.636919
930	0.738462	0.459016	0.711111	0.580645	0.731707	0.655556	0.567975	0.644188	0.652247
935	0.8	0.466667	0.725275	0.622951	0.698795	0.672222	0.58859	0.662737	0.666817
940	0.8	0.507937	0.711111	0.561404	0.682353	0.661111	0.574304	0.652561	0.656682
945	0.769231	0.53125	0.719101	0.618182	0.735632	0.683333	0.602635	0.674679	0.679684
950	0.786885	0.47619	0.694737	0.610169	0.682927	0.655556	0.565556	0.650182	0.652732
955	0.724638	0.52459	0.709677	0.603774	0.690476	0.661111	0.575019	0.650631	0.656131
960	0.80597	0.464286	0.709677	0.610169	0.705882	0.672222	0.589021	0.659197	0.662754
965	0.861538	0.557377	0.709677	0.596491	0.714286	0.694444	0.615796	0.687874	0.688407
970	0.779661	0.483871	0.673913	0.566667	0.666667	0.638889	0.544739	0.634156	0.636584
975	0.8125	0.5	0.709677	0.576271	0.738095	0.677778	0.594661	0.667309	0.672041
980	0.761905	0.545455	0.758621	0.610169	0.705882	0.683333	0.602862	0.676406	0.683315
985	0.761905	0.451613	0.725275	0.482759	0.627907	0.622222	0.524524	0.609892	0.618407
990	0.794118	0.612903	0.717391	0.655172	0.725	0.705556	0.631198	0.700917	0.70196
995	0.786885	0.523077	0.711111	0.533333	0.690476	0.655556	0.56663	0.648977	0.654516
1000	0.769231	0.515152	0.688889	0.464286	0.722892	0.644444	0.553399	0.63209	0.640292
1005	0.793651	0.430769	0.674419	0.545455	0.703297	0.638889	0.547276	0.629518	0.634043
1010	0.83871	0.444444	0.696629	0.6	0.767442	0.677778	0.595074	0.669445	0.673311
1015	0.78125	0.539683	0.76087	0.526316	0.738095	0.683333	0.601612	0.669243	0.679322
1020	0.825397	0.444444	0.708333	0.561404	0.666667	0.65	0.558779	0.641249	0.644835
1025	0.8125	0.454545	0.719101	0.557377	0.7	0.655556	0.568054	0.648705	0.654342
1030	0.786885	0.5	0.704545	0.646154	0.682927	0.666667	0.582087	0.664102	0.665655
1035	0.75	0.53125	0.719101	0.561404	0.767442	0.677778	0.595336	0.665839	0.674368
1040	0.764706	0.46875	0.747253	0.545455	0.707317	0.661111	0.575084	0.646696	0.656276
1045	0.793651	0.4	0.688172	0.561404	0.712644	0.644444	0.552174	0.631174	0.63678
1050	0.8	0.5625	0.681818	0.551724	0.705882	0.666667	0.58193	0.660385	0.662783
1055	0.8125	0.533333	0.744681	0.612903	0.7	0.688889	0.609126	0.680683	0.68472
1060	0.735294	0.47619	0.673913	0.596491	0.675	0.638889	0.547058	0.631378	0.634897
1065	0.78125	0.545455	0.704545	0.586207	0.714286	0.672222	0.588744	0.666349	0.670232
1070	0.78125	0.484848	0.681319	0.464286	0.698795	0.633333	0.53886	0.6221	0.629208
1075	0.819672	0.338983	0.7	0.586207	0.707317	0.644444	0.551097	0.630436	0.635795
1080	0.825397	0.375	0.694737	0.444444	0.714286	0.627778	0.530587	0.610773	0.619907
1085	0.769231	0.419355	0.733333	0.464286	0.689655	0.633333	0.539239	0.615172	0.626764
1090	0.741935	0.419355	0.725275	0.5625	0.716049	0.644444	0.553384	0.633023	0.642643
1095	0.71875	0.557377	0.736842	0.586207	0.731707	0.677778	0.594285	0.666177	0.67475
1100	0.806452	0.440678	0.719101	0.52459	0.674157	0.644444	0.553485	0.632996	0.639474
1105	0.777778	0.491228	0.717391	0.551724	0.691358	0.661111	0.577061	0.645896	0.652116
1110	0.819672	0.507937	0.719101	0.610169	0.75	0.688889	0.608897	0.681376	0.685474
1115	0.746269	0.508475	0.696629	0.631579	0.727273	0.672222	0.589529	0.662045	0.66627
1120	0.830769	0.637681	0.75	0.596491	0.740741	0.716667	0.645365	0.711136	0.714727
1125	0.757576	0.444444	0.752688	0.610169	0.708861	0.666667	0.581482	0.654748	0.663228
1130	0.8	0.507937	0.733333	0.5	0.697674	0.661111	0.574278	0.647789	0.65574
1135	0.806452	0.470588	0.719101	0.625	0.701299	0.666667	0.582662	0.664488	0.667875
1140	0.80597	0.588235	0.747253	0.62963	0.75	0.711111	0.63825	0.704218	0.708581
1145	0.75	0.516129	0.76087	0.52459	0.691358	0.661111	0.574124	0.648589	0.659036
1150	0.786885	0.461538	0.704545	0.557377	0.729412	0.655556	0.567304	0.647952	0.654396
1155	0.757576	0.491803	0.786517	0.5625	0.7	0.672222	0.590065	0.659679	0.670781
1160	0.757576	0.412698	0.702128	0.557377	0.710526	0.638889	0.547028	0.628061	0.635787
1165	0.730159	0.451613	0.725275	0.482759	0.651163	0.622222	0.524524	0.608194	0.61859
1170	0.757576	0.474576	0.73913	0.631579	0.72093	0.677778	0.595405	0.664758	0.67153
1175	0.813559	0.492308	0.708333	0.590164	0.708861	0.666667	0.579669	0.662645	0.666107
1180	0.794118	0.413793	0.736842	0.644068	0.75	0.683333	0.603067	0.667764	0.674379
1185	0.813559	0.466667	0.688889	0.580645	0.696629	0.655556	0.56676	0.649278	0.651956
1190	0.787879	0.433333	0.703297	0.517241	0.658824	0.633333	0.539454	0.620115	0.626291
1195	0.764706	0.472727	0.744681	0.517241	0.705882	0.661111	0.575221	0.641048	0.651305
1200	0.741935	0.393939	0.725275	0.517241	0.698795	0.627778	0.531487	0.615437	0.62651
1205	0.738462	0.47619	0.711111	0.566667	0.682927	0.644444	0.553661	0.635071	0.641955
1210	0.666667	0.454545	0.666667	0.5	0.705882	0.611111	0.509376	0.598752	0.608932
1215	0.75	0.507463	0.741573	0.509091	0.705882	0.655556	0.567408	0.642802	0.653134
1220	0.774194	0.492308	0.733333	0.586207	0.729412	0.672222	0.587649	0.663091	0.670314
1225	0.83871	0.548387	0.709677	0.535714	0.735632	0.683333	0.600993	0.673624	0.677814
1230	0.707692	0.5	0.741573	0.517241	0.714286	0.65	0.560651	0.636158	0.648222
1235	0.825397	0.40678	0.673913	0.466667	0.674419	0.622222	0.524621	0.609435	0.614918
1240	0.80597	0.516129	0.717391	0.538462	0.735632	0.677778	0.595666	0.662717	0.669097
1245	0.774194	0.444444	0.695652	0.533333	0.674699	0.633333	0.538345	0.624464	0.630425
1250	0.757576	0.483871	0.717391	0.551724	0.731707	0.661111	0.574309	0.648454	0.656703
1255	0.709677	0.46875	0.717391	0.491228	0.658824	0.622222	0.523997	0.609174	0.61953
1260	0.698413	0.447761	0.711111	0.566667	0.675	0.627778	0.532527	0.61979	0.628485
1265	0.78125	0.5	0.688172	0.551724	0.666667	0.644444	0.552594	0.637563	0.64103
1270	0.776119	0.350877	0.688172	0.45614	0.674419	0.611111	0.511392	0.589146	0.598699
1275	0.741935	0.433333	0.688889	0.571429	0.635294	0.622222	0.525298	0.614176	0.618799
1280	0.707692	0.483871	0.709677	0.555556	0.744186	0.655556	0.566589	0.640196	0.650133
1285	0.847458	0.387097	0.681319	0.474576	0.651685	0.616667	0.516876	0.608427	0.612938
1290	0.75	0.586207	0.725275	0.590164	0.697674	0.677778	0.595502	0.669864	0.674957
1295	0.78125	0.508475	0.709677	0.561404	0.712644	0.666667	0.580618	0.65469	0.660285
1300	0.78125	0.5	0.694737	0.596491	0.75	0.672222	0.587339	0.664496	0.669187
1305	0.754098	0.52459	0.747253	0.5	0.681319	0.655556	0.566462	0.641452	0.651307
1310	0.786885	0.482759	0.73913	0.65625	0.705882	0.683333	0.602097	0.674181	0.678436
1315	0.774194	0.451613	0.704545	0.590164	0.712644	0.655556	0.56752	0.646632	0.652177
1320	0.786885	0.413793	0.666667	0.545455	0.658537	0.622222	0.525303	0.614267	0.617621
1325	0.78125	0.523077	0.755556	0.551724	0.626506	0.655556	0.567174	0.647623	0.653708
1330	0.776119	0.393443	0.666667	0.545455	0.666667	0.622222	0.525107	0.60967	0.614008
1335	0.825397	0.482759	0.702128	0.631579	0.75	0.688889	0.608505	0.678372	0.680916
1340	0.69697	0.419355	0.694737	0.509091	0.707317	0.622222	0.524504	0.605494	0.616534
1345	0.825397	0.4375	0.659574	0.622951	0.717949	0.655556	0.566856	0.652674	0.652769
1350	0.753623	0.459016	0.673684	0.490566	0.707317	0.633333	0.539607	0.616841	0.624349
1355	0.8125	0.53125	0.741573	0.622951	0.731707	0.694444	0.616728	0.687996	0.692423
1360	0.733333	0.430769	0.725275	0.566667	0.690476	0.638889	0.545186	0.629304	0.638219
1365	0.738462	0.508475	0.703297	0.576271	0.674419	0.65	0.560364	0.640185	0.645496
1370	0.818182	0.430769	0.735632	0.590164	0.716049	0.666667	0.583048	0.658159	0.664335
1375	0.727273	0.533333	0.723404	0.586207	0.682927	0.661111	0.574024	0.650629	0.657095
1380	0.757576	0.459016	0.695652	0.542373	0.634146	0.627778	0.532386	0.617753	0.622689
1385	0.746269	0.507937	0.681319	0.576271	0.7	0.65	0.561103	0.642359	0.646743
1390	0.727273	0.451613	0.703297	0.526316	0.690476	0.633333	0.539333	0.619795	0.6286
1395	0.754098	0.454545	0.666667	0.526316	0.722892	0.633333	0.537755	0.624904	0.631279
1400	0.761905	0.440678	0.702128	0.5	0.642857	0.622222	0.524235	0.609514	0.616638
1405	0.730159	0.5	0.703297	0.472727	0.666667	0.627778	0.531413	0.61457	0.623582
1410	0.769231	0.46875	0.689655	0.6	0.714286	0.655556	0.568444	0.648384	0.652644
1415	0.69697	0.461538	0.712644	0.542373	0.722892	0.638889	0.547727	0.627283	0.638038
1420	0.716418	0.491803	0.696629	0.526316	0.651163	0.627778	0.533175	0.616466	0.623524
1425	0.741935	0.507937	0.688172	0.5	0.658537	0.627778	0.531191	0.619316	0.625678
1430	0.819672	0.537313	0.673913	0.561404	0.698795	0.661111	0.57308	0.658219	0.659269
1435	0.69697	0.440678	0.703297	0.610169	0.658824	0.633333	0.539613	0.621987	0.628479
1440	0.786885	0.571429	0.696629	0.576271	0.727273	0.677778	0.594874	0.671697	0.675137
1445	0.764706	0.515152	0.719101	0.518519	0.698795	0.655556	0.568625	0.643254	0.651002
1450	0.793651	0.515152	0.696629	0.6	0.682927	0.661111	0.574482	0.657672	0.659764
1455	0.793651	0.523077	0.747253	0.5	0.658824	0.655556	0.566521	0.644561	0.652278
1460	0.782609	0.523077	0.744186	0.576271	0.740741	0.683333	0.60516	0.673377	0.681069
1465	0.754098	0.444444	0.719101	0.553846	0.658537	0.633333	0.539838	0.626005	0.633048
1470	0.786885	0.553846	0.709677	0.62069	0.722892	0.683333	0.600841	0.678798	0.681726
1475	0.75	0.46875	0.723404	0.551724	0.675	0.644444	0.552511	0.633776	0.641364
1480	0.78125	0.491228	0.695652	0.59375	0.698795	0.661111	0.574902	0.652135	0.655697
1485	0.78125	0.590164	0.72093	0.721311	0.704545	0.705556	0.631802	0.70364	0.703006
1490	0.819672	0.523077	0.711111	0.580645	0.658537	0.661111	0.573994	0.658608	0.660409
1495	0.78125	0.545455	0.711111	0.610169	0.740741	0.683333	0.602418	0.677745	0.681966
1500	0.757576	0.584615	0.755556	0.542373	0.675	0.672222	0.589053	0.663024	0.670663
1505	0.757576	0.526316	0.752688	0.65625	0.75	0.7	0.624596	0.688566	0.695289
1510	0.78125	0.580645	0.75	0.631579	0.719101	0.7	0.623899	0.692515	0.697211
1515	0.78125	0.461538	0.702128	0.518519	0.722892	0.65	0.559183	0.637265	0.644895
1520	0.766667	0.53125	0.719101	0.580645	0.635294	0.65	0.559941	0.646591	0.65016
1525	0.833333	0.53125	0.733333	0.69697	0.725	0.705556	0.630702	0.703977	0.704437
1530	0.819672	0.53125	0.719101	0.571429	0.722892	0.677778	0.595324	0.672869	0.677116
1535	0.78125	0.508475	0.73913	0.636364	0.708861	0.683333	0.603494	0.674816	0.679607
1540	0.75	0.523077	0.717391	0.481481	0.658824	0.638889	0.545483	0.626155	0.634362
1545	0.793651	0.40625	0.702128	0.610169	0.7	0.65	0.559348	0.64244	0.646818
1550	0.80597	0.5	0.681818	0.596491	0.7	0.661111	0.576031	0.656856	0.658407
1555	0.830769	0.571429	0.703297	0.551724	0.698795	0.677778	0.595175	0.671203	0.673371
1560	0.8125	0.508475	0.731183	0.622951	0.674699	0.677778	0.594998	0.669961	0.67255
1565	0.766667	0.41791	0.697674	0.625	0.674699	0.638889	0.547497	0.63639	0.640154
1570	0.721311	0.580645	0.747253	0.615385	0.691358	0.677778	0.595368	0.67119	0.677819
1575	0.793651	0.507463	0.733333	0.528302	0.689655	0.661111	0.573976	0.650481	0.657521
1580	0.761905	0.539683	0.673684	0.551724	0.716049	0.655556	0.565997	0.648609	0.652654
1585	0.786885	0.5	0.659574	0.580645	0.650602	0.638889	0.5451	0.635541	0.635632
1590	0.786885	0.434783	0.705882	0.533333	0.705882	0.638889	0.547554	0.633353	0.640473
1595	0.769231	0.548387	0.72093	0.551724	0.719101	0.672222	0.589785	0.661875	0.668461
1600	0.757576	0.454545	0.695652	0.545455	0.691358	0.638889	0.546329	0.628917	0.635415
1605	0.819672	0.407407	0.721649	0.571429	0.682353	0.655556	0.566655	0.640502	0.645843
1610	0.741935	0.492754	0.705882	0.590164	0.698795	0.65	0.561933	0.645906	0.651717
1615	0.787879	0.507937	0.725275	0.596491	0.722892	0.677778	0.595423	0.668095	0.673509
1620	0.793651	0.516129	0.681319	0.655172	0.674419	0.666667	0.580623	0.664138	0.663202
1625	0.819672	0.47619	0.688172	0.576271	0.738095	0.666667	0.579825	0.65968	0.663216
1630	0.779661	0.42623	0.688889	0.5625	0.651163	0.627778	0.531869	0.621688	0.625701
1635	0.818182	0.557377	0.688889	0.6	0.698795	0.677778	0.595947	0.672649	0.673051
1640	0.730159	0.485714	0.712644	0.551724	0.707317	0.644444	0.554362	0.637512	0.645829
1645	0.806452	0.492308	0.712644	0.586207	0.75	0.677778	0.595632	0.669522	0.674798
1650	0.825397	0.477612	0.696629	0.596491	0.714286	0.666667	0.581224	0.662083	0.664554
1655	0.8125	0.474576	0.680851	0.561404	0.72093	0.661111	0.573378	0.650052	0.653465
1660	0.709677	0.492754	0.622222	0.535714	0.650602	0.605556	0.50391	0.602194	0.604623
1665	0.741935	0.444444	0.681319	0.603175	0.666667	0.633333	0.539192	0.627508	0.631296
1670	0.78125	0.45614	0.652632	0.645161	0.658537	0.644444	0.552995	0.638744	0.63743
1675	0.819672	0.491803	0.703297	0.517241	0.629213	0.638889	0.545271	0.632245	0.635389
1680	0.724638	0.5	0.696629	0.571429	0.682927	0.644444	0.554963	0.635124	0.641105
1685	0.757576	0.515152	0.681818	0.576923	0.704545	0.655556	0.568375	0.647203	0.651162
1690	0.761905	0.5	0.659341	0.539683	0.650602	0.627778	0.532351	0.622306	0.624719
1695	0.793651	0.366667	0.715789	0.6	0.731707	0.655556	0.566206	0.641563	0.648655
1700	0.825397	0.491803	0.717391	0.666667	0.761905	0.7	0.622669	0.692633	0.695119
1705	0.830769	0.46875	0.659341	0.45614	0.698795	0.633333	0.53909	0.622759	0.627138
1710	0.75	0.461538	0.696629	0.545455	0.666667	0.633333	0.539259	0.624058	0.630107
1715	0.833333	0.5625	0.719101	0.508475	0.659091	0.661111	0.57366	0.6565	0.660022
1720	0.761905	0.584615	0.703297	0.655172	0.698795	0.683333	0.601681	0.680757	0.681935
1725	0.786885	0.571429	0.696629	0.548387	0.705882	0.666667	0.581117	0.661842	0.665618
1730	0.733333	0.484848	0.659341	0.542373	0.642857	0.616667	0.517119	0.612551	0.616022
1735	0.75	0.516129	0.681319	0.533333	0.698795	0.644444	0.553079	0.635915	0.641416
1740	0.741935	0.484848	0.644444	0.576271	0.626506	0.616667	0.517844	0.614801	0.615444
1745	0.819672	0.444444	0.696629	0.610169	0.704545	0.661111	0.573838	0.655092	0.657612
1750	0.774194	0.461538	0.637363	0.576271	0.650602	0.622222	0.524521	0.619994	0.620007
1755	0.8	0.517241	0.695652	0.596491	0.659091	0.661111	0.574227	0.653695	0.6549
1760	0.774194	0.52459	0.688889	0.65625	0.722892	0.677778	0.595514	0.673363	0.674816
1765	0.738462	0.451613	0.703297	0.466667	0.658537	0.616667	0.518415	0.603715	0.613186
1770	0.753623	0.444444	0.704545	0.576271	0.716049	0.65	0.562518	0.638987	0.646009
1775	0.769231	0.491803	0.695652	0.645161	0.7	0.666667	0.581684	0.66037	0.662709
1780	0.721311	0.444444	0.681319	0.46875	0.617284	0.594444	0.490208	0.586622	0.594321
1785	0.738462	0.5	0.711111	0.491228	0.690476	0.638889	0.546307	0.626255	0.635467
1790	0.786885	0.483871	0.659341	0.59375	0.682927	0.644444	0.55309	0.641355	0.642161
1795	0.793651	0.5	0.727273	0.612903	0.746988	0.683333	0.602868	0.676163	0.681729
1800	0.738462	0.4375	0.681818	0.689655	0.729412	0.661111	0.574929	0.655369	0.658299
1805	0.769231	0.474576	0.681319	0.603175	0.707317	0.655556	0.568033	0.647123	0.650477
1810	0.78125	0.575758	0.704545	0.590164	0.716049	0.677778	0.596191	0.673553	0.676849
1815	0.78125	0.5	0.666667	0.586207	0.666667	0.644444	0.553101	0.640158	0.641162
1820	0.8	0.46875	0.629213	0.6	0.707317	0.644444	0.553947	0.641056	0.640232
1825	0.78125	0.484848	0.689655	0.6	0.698795	0.655556	0.568291	0.65091	0.654004
1830	0.80597	0.491803	0.659341	0.596491	0.714286	0.661111	0.57474	0.653578	0.654289
1835	0.754098	0.478873	0.666667	0.528302	0.659091	0.622222	0.525842	0.617406	0.621538
1840	0.769231	0.603175	0.689655	0.539683	0.731707	0.672222	0.589939	0.66669	0.671204
1845	0.741935	0.45614	0.709677	0.553846	0.674699	0.638889	0.546365	0.62726	0.634454
1850	0.75	0.53125	0.666667	0.52459	0.666667	0.633333	0.539626	0.627835	0.631587
1855	0.738462	0.447761	0.712644	0.586207	0.698795	0.644444	0.554469	0.636774	0.644014
1860	0.741935	0.523077	0.711111	0.586207	0.658824	0.65	0.559633	0.644231	0.648877
1865	0.78125	0.521739	0.666667	0.610169	0.761905	0.672222	0.590488	0.668346	0.670834
1870	0.71875	0.545455	0.688889	0.6	0.675	0.65	0.560667	0.645619	0.649425
1875	0.806452	0.533333	0.711111	0.586207	0.711111	0.677778	0.595067	0.669643	0.673062
1880	0.741935	0.470588	0.666667	0.481481	0.697674	0.622222	0.524671	0.611669	0.619044
1885	0.8	0.5	0.702128	0.644068	0.697674	0.677778	0.595275	0.668774	0.670148
1890	0.741935	0.492308	0.681319	0.561404	0.705882	0.644444	0.552311	0.63657	0.642042
1895	0.727273	0.533333	0.709677	0.533333	0.716049	0.655556	0.567457	0.643933	0.652243
1900	0.813559	0.516129	0.666667	0.590164	0.681818	0.655556	0.566446	0.653667	0.653435
1905	0.666667	0.441176	0.695652	0.555556	0.722892	0.627778	0.5315	0.616388	0.627183
1910	0.8125	0.461538	0.689655	0.576271	0.729412	0.661111	0.575078	0.653875	0.657784
1915	0.78125	0.537313	0.696629	0.526316	0.698795	0.655556	0.567514	0.648061	0.653162
1920	0.819672	0.515152	0.659091	0.607143	0.719101	0.666667	0.581141	0.664032	0.663584
1925	0.78125	0.625	0.688889	0.655172	0.738095	0.7	0.623123	0.697681	0.697645
1930	0.761905	0.430769	0.666667	0.561404	0.705882	0.633333	0.538785	0.625325	0.630151
1935	0.71875	0.515152	0.689655	0.533333	0.674699	0.633333	0.540331	0.626318	0.63289
1940	0.745763	0.537313	0.735632	0.557377	0.697674	0.661111	0.574401	0.654752	0.662551
1945	0.761905	0.461538	0.695652	0.518519	0.72093	0.644444	0.552249	0.631709	0.639641
1950	0.793651	0.545455	0.651685	0.517241	0.666667	0.638889	0.546212	0.63494	0.636087
1955	0.833333	0.523077	0.719101	0.533333	0.674419	0.661111	0.573708	0.656653	0.660428
1960	0.705882	0.42623	0.629213	0.551724	0.666667	0.605556	0.505586	0.595943	0.599968
1965	0.75	0.477612	0.681818	0.533333	0.740741	0.644444	0.554217	0.636701	0.644039
1970	0.786885	0.492308	0.674157	0.571429	0.696629	0.65	0.559742	0.644282	0.646977
1975	0.760563	0.45614	0.719101	0.551724	0.682353	0.65	0.563135	0.633976	0.641305
1980	0.793651	0.42623	0.673684	0.6	0.691358	0.644444	0.552205	0.636985	0.63939
1985	0.71875	0.412698	0.695652	0.551724	0.722892	0.633333	0.538632	0.620343	0.629715
1990	0.709677	0.40625	0.696629	0.539683	0.682927	0.616667	0.518683	0.607033	0.616216
1995	0.709677	0.523077	0.681818	0.590164	0.690476	0.644444	0.553541	0.639043	0.6439
2000	0.676923	0.413793	0.681319	0.5	0.682927	0.605556	0.505274	0.590992	0.601711

[truncated: 2 more sheets: KNN, RF]
