# Supplementary material for: Transcriptomic and miRNA Signatures of ChAdOx1 nCoV-19 Vaccine Response Using Machine Learning
Source: Life (Basel). 2025 Jun 18;15(6):981. doi: 10.3390/life15060981 (PMC12193736; doi:10.3390/life15060981)
Supplement: Supplementary file 1 [file life-15-00981-s001.zip › Table S11.xlsx]

## Sheet: Ncentroid
Number of features	Pre-vaccination	ChAdOx1-Onset	MenACWY-Onset	ChAdOx1-7D	MenACWY-7D	ACC	MCC	Macro F1	Weighted F1
5	0.078431	0	0.571429	0.309859	0.119403	0.294444	0.102358	0.215824	0.240683
10	0.037736	0.045455	0.576	0.318841	0.173913	0.305556	0.116763	0.230389	0.257567
15	0.188679	0.046512	0.585366	0.347826	0.194444	0.338889	0.160542	0.272565	0.294032
20	0.285714	0.458333	0.395349	0.285714	0.525	0.411111	0.264787	0.390022	0.400492
25	0.255319	0.444444	0.47191	0.346154	0.560976	0.438889	0.296686	0.415761	0.431307
30	0.433333	0.188679	0.567901	0.348837	0.575	0.438889	0.305831	0.42275	0.441803
35	0.395062	0.122449	0.536585	0.26087	0.506329	0.388889	0.243127	0.364259	0.385015
40	0.4	0.12	0.536585	0.26087	0.506329	0.388889	0.242633	0.364757	0.385362
45	0.395062	0.125	0.53012	0.26087	0.506329	0.388889	0.242769	0.363476	0.383795
50	0.475	0.16	0.536585	0.294118	0.525	0.422222	0.284556	0.398141	0.414572
55	0.5	0.226415	0.53012	0.298507	0.54321	0.438889	0.302896	0.419651	0.433968
60	0.5	0.235294	0.547619	0.318841	0.55	0.45	0.317392	0.430351	0.4451
65	0.5	0.235294	0.547619	0.318841	0.55	0.45	0.317392	0.430351	0.4451
70	0.487179	0.235294	0.554217	0.323529	0.55	0.45	0.318398	0.430044	0.445539
75	0.493506	0.25	0.536585	0.276923	0.525	0.433333	0.29624	0.416403	0.431188
80	0.473684	0.25	0.536585	0.272727	0.525	0.427778	0.289045	0.411599	0.427295
85	0.438356	0.253521	0.5	0.178571	0.55	0.4	0.25285	0.38409	0.402698
90	0.438356	0.253521	0.5	0.178571	0.55	0.4	0.25285	0.38409	0.402698
95	0.438356	0.253521	0.5	0.178571	0.55	0.4	0.25285	0.38409	0.402698
100	0.438356	0.253521	0.5	0.178571	0.55	0.4	0.25285	0.38409	0.402698
105	0.438356	0.253521	0.5	0.178571	0.55	0.4	0.25285	0.38409	0.402698
110	0.459459	0.257143	0.5	0.214286	0.55	0.411111	0.267082	0.396178	0.412715
115	0.246154	0.4	0.483516	0.28	0.405797	0.377778	0.222299	0.363093	0.378341
120	0.21875	0.404762	0.483516	0.269231	0.405797	0.372222	0.214931	0.356411	0.373004
125	0.21875	0.385542	0.483516	0.264151	0.405797	0.366667	0.207767	0.351551	0.368634
130	0.21875	0.385542	0.483516	0.264151	0.405797	0.366667	0.207767	0.351551	0.368634
135	0.21875	0.385542	0.483516	0.264151	0.405797	0.366667	0.207767	0.351551	0.368634
140	0.230769	0.111111	0.111111	0.153846	0.266667	0.177778	-0.012786	0.174701	0.172944
145	0.230769	0.111111	0.111111	0.153846	0.266667	0.177778	-0.012786	0.174701	0.172944
150	0.23301	0.111111	0.111111	0.188679	0.266667	0.183333	-0.005531	0.182116	0.17911
155	0.23301	0.111111	0.111111	0.188679	0.266667	0.183333	-0.005531	0.182116	0.17911
160	0.23301	0.111111	0.111111	0.188679	0.266667	0.183333	-0.005531	0.182116	0.17911
165	0.23301	0.108108	0.112676	0.192308	0.266667	0.183333	-0.005094	0.182554	0.179573
170	0.23301	0.108108	0.112676	0.192308	0.266667	0.183333	-0.005094	0.182554	0.179573
175	0.230769	0.108108	0.112676	0.156863	0.266667	0.177778	-0.012359	0.175017	0.173305
180	0.230769	0.108108	0.112676	0.156863	0.266667	0.177778	-0.012359	0.175017	0.173305
185	0.230769	0.108108	0.112676	0.156863	0.266667	0.177778	-0.012359	0.175017	0.173305
190	0.23301	0.108108	0.112676	0.192308	0.266667	0.183333	-0.005094	0.182554	0.179573
195	0.23301	0.108108	0.112676	0.192308	0.266667	0.183333	-0.005094	0.182554	0.179573
200	0.188679	0.131148	0.224719	0.218182	0.081633	0.177778	-0.018382	0.168872	0.168076
205	0.188679	0.131148	0.224719	0.218182	0.081633	0.177778	-0.018382	0.168872	0.168076
210	0.188679	0.131148	0.224719	0.218182	0.081633	0.177778	-0.018382	0.168872	0.168076
215	0.188679	0.131148	0.224719	0.218182	0.081633	0.177778	-0.018382	0.168872	0.168076
220	0.188679	0.131148	0.224719	0.218182	0.081633	0.177778	-0.018382	0.168872	0.168076
225	0.188679	0.131148	0.224719	0.218182	0.081633	0.177778	-0.018382	0.168872	0.168076
230	0.188679	0.131148	0.224719	0.218182	0.081633	0.177778	-0.018382	0.168872	0.168076
235	0.188679	0.131148	0.224719	0.218182	0.081633	0.177778	-0.018382	0.168872	0.168076
240	0.188679	0.131148	0.224719	0.218182	0.081633	0.177778	-0.018382	0.168872	0.168076
245	0.188679	0.131148	0.224719	0.218182	0.081633	0.177778	-0.018382	0.168872	0.168076
250	0.188679	0.131148	0.224719	0.218182	0.081633	0.177778	-0.018382	0.168872	0.168076
255	0.188679	0.131148	0.224719	0.218182	0.081633	0.177778	-0.018382	0.168872	0.168076
260	0.188679	0.131148	0.224719	0.218182	0.081633	0.177778	-0.018382	0.168872	0.168076
265	0.188679	0.131148	0.224719	0.218182	0.081633	0.177778	-0.018382	0.168872	0.168076
270	0.188679	0.131148	0.224719	0.218182	0.081633	0.177778	-0.018382	0.168872	0.168076
275	0.188679	0.131148	0.224719	0.218182	0.081633	0.177778	-0.018382	0.168872	0.168076
280	0.188679	0.131148	0.224719	0.218182	0.081633	0.177778	-0.018382	0.168872	0.168076
285	0.188679	0.131148	0.224719	0.218182	0.081633	0.177778	-0.018382	0.168872	0.168076
290	0.188679	0.131148	0.224719	0.218182	0.081633	0.177778	-0.018382	0.168872	0.168076
295	0.188679	0.131148	0.224719	0.218182	0.081633	0.177778	-0.018382	0.168872	0.168076
300	0.188679	0.131148	0.224719	0.218182	0.081633	0.177778	-0.018382	0.168872	0.168076
305	0.188679	0.131148	0.224719	0.218182	0.081633	0.177778	-0.018382	0.168872	0.168076
310	0.188679	0.131148	0.224719	0.218182	0.081633	0.177778	-0.018382	0.168872	0.168076
315	0.188679	0.131148	0.224719	0.218182	0.081633	0.177778	-0.018382	0.168872	0.168076
320	0.211538	0.044444	0.365217	0.125	0.041667	0.205556	0.0028	0.157573	0.167916
325	0.211538	0.044444	0.365217	0.125	0.041667	0.205556	0.0028	0.157573	0.167916
330	0.211538	0.044444	0.365217	0.125	0.041667	0.205556	0.0028	0.157573	0.167916
335	0.211538	0.044444	0.365217	0.125	0.041667	0.205556	0.0028	0.157573	0.167916
340	0.211538	0.044444	0.365217	0.125	0.041667	0.205556	0.0028	0.157573	0.167916
345	0.211538	0.044444	0.365217	0.125	0.041667	0.205556	0.0028	0.157573	0.167916
350	0.211538	0.044444	0.365217	0.125	0.041667	0.205556	0.0028	0.157573	0.167916
355	0.211538	0.044444	0.365217	0.125	0.041667	0.205556	0.0028	0.157573	0.167916
360	0.211538	0.044444	0.365217	0.125	0.041667	0.205556	0.0028	0.157573	0.167916
365	0.211538	0.044444	0.365217	0.125	0.041667	0.205556	0.0028	0.157573	0.167916
370	0.213592	0.044444	0.365217	0.125	0.040816	0.205556	0.002284	0.157814	0.168053
375	0.213592	0.044444	0.365217	0.125	0.040816	0.205556	0.002284	0.157814	0.168053
380	0.213592	0.044444	0.365217	0.125	0.040816	0.205556	0.002284	0.157814	0.168053
385	0.213592	0.044444	0.365217	0.125	0.040816	0.205556	0.002284	0.157814	0.168053
390	0.213592	0.044444	0.365217	0.125	0.040816	0.205556	0.002284	0.157814	0.168053
395	0.213592	0.044444	0.365217	0.125	0.040816	0.205556	0.002284	0.157814	0.168053
400	0.213592	0.044444	0.365217	0.125	0.040816	0.205556	0.002284	0.157814	0.168053
405	0.213592	0.044444	0.365217	0.125	0.040816	0.205556	0.002284	0.157814	0.168053
410	0.213592	0.044444	0.365217	0.125	0.040816	0.205556	0.002284	0.157814	0.168053
415	0.213592	0.044444	0.365217	0.125	0.040816	0.205556	0.002284	0.157814	0.168053
420	0.213592	0.044444	0.365217	0.125	0.040816	0.205556	0.002284	0.157814	0.168053
425	0.213592	0.044444	0.365217	0.125	0.040816	0.205556	0.002284	0.157814	0.168053
430	0.213592	0.044444	0.365217	0.125	0.040816	0.205556	0.002284	0.157814	0.168053
435	0.213592	0.044444	0.365217	0.125	0.040816	0.205556	0.002284	0.157814	0.168053
440	0.213592	0.044444	0.365217	0.125	0.040816	0.205556	0.002284	0.157814	0.168053
445	0.213592	0.044444	0.365217	0.125	0.040816	0.205556	0.002284	0.157814	0.168053
450	0.213592	0.044444	0.365217	0.125	0.040816	0.205556	0.002284	0.157814	0.168053
455	0.242424	0.163934	0.282828	0.245614	0.363636	0.266667	0.07473	0.259687	0.266725
460	0.242424	0.163934	0.282828	0.245614	0.363636	0.266667	0.07473	0.259687	0.266725
465	0.242424	0.163934	0.282828	0.245614	0.363636	0.266667	0.07473	0.259687	0.266725
470	0.242424	0.163934	0.282828	0.245614	0.363636	0.266667	0.07473	0.259687	0.266725
475	0.30137	0.092308	0.297872	0.254545	0.328767	0.261111	0.072451	0.254972	0.260565
480	0.30137	0.092308	0.297872	0.254545	0.328767	0.261111	0.072451	0.254972	0.260565
485	0.30137	0.092308	0.297872	0.254545	0.328767	0.261111	0.072451	0.254972	0.260565
490	0.30137	0.092308	0.297872	0.254545	0.328767	0.261111	0.072451	0.254972	0.260565
495	0.30137	0.092308	0.297872	0.254545	0.328767	0.261111	0.072451	0.254972	0.260565
500	0.30137	0.092308	0.297872	0.254545	0.328767	0.261111	0.072451	0.254972	0.260565
505	0.30137	0.092308	0.297872	0.254545	0.328767	0.261111	0.072451	0.254972	0.260565
510	0.30137	0.092308	0.297872	0.254545	0.328767	0.261111	0.072451	0.254972	0.260565
515	0.30137	0.092308	0.297872	0.254545	0.328767	0.261111	0.072451	0.254972	0.260565
520	0.30137	0.09375	0.297872	0.25	0.328767	0.261111	0.072551	0.254352	0.260072
525	0.30137	0.09375	0.297872	0.25	0.328767	0.261111	0.072551	0.254352	0.260072
530	0.30137	0.09375	0.297872	0.25	0.328767	0.261111	0.072551	0.254352	0.260072
535	0.30137	0.09375	0.297872	0.25	0.328767	0.261111	0.072551	0.254352	0.260072
540	0.30137	0.09375	0.297872	0.25	0.328767	0.261111	0.072551	0.254352	0.260072
545	0.30137	0.09375	0.297872	0.25	0.328767	0.261111	0.072551	0.254352	0.260072
550	0.30137	0.09375	0.297872	0.25	0.328767	0.261111	0.072551	0.254352	0.260072
555	0.30137	0.09375	0.297872	0.25	0.328767	0.261111	0.072551	0.254352	0.260072
560	0.30137	0.09375	0.297872	0.25	0.328767	0.261111	0.072551	0.254352	0.260072
565	0.30137	0.09375	0.297872	0.25	0.328767	0.261111	0.072551	0.254352	0.260072
570	0.30137	0.09375	0.297872	0.25	0.328767	0.261111	0.072551	0.254352	0.260072
575	0.30137	0.09375	0.297872	0.25	0.328767	0.261111	0.072551	0.254352	0.260072
580	0.30137	0.09375	0.297872	0.25	0.328767	0.261111	0.072551	0.254352	0.260072
585	0.30137	0.09375	0.297872	0.25	0.328767	0.261111	0.072551	0.254352	0.260072
590	0.30137	0.09375	0.297872	0.25	0.328767	0.261111	0.072551	0.254352	0.260072
595	0.30137	0.09375	0.297872	0.25	0.328767	0.261111	0.072551	0.254352	0.260072
600	0.30137	0.09375	0.297872	0.25	0.328767	0.261111	0.072551	0.254352	0.260072
605	0.30137	0.09375	0.297872	0.25	0.328767	0.261111	0.072551	0.254352	0.260072
610	0.30137	0.09375	0.297872	0.25	0.328767	0.261111	0.072551	0.254352	0.260072
615	0.30137	0.09375	0.297872	0.25	0.328767	0.261111	0.072551	0.254352	0.260072
620	0.30137	0.09375	0.297872	0.25	0.328767	0.261111	0.072551	0.254352	0.260072
625	0.30137	0.09375	0.297872	0.25	0.328767	0.261111	0.072551	0.254352	0.260072
630	0.30137	0.09375	0.297872	0.25	0.328767	0.261111	0.072551	0.254352	0.260072
635	0.30137	0.09375	0.297872	0.25	0.328767	0.261111	0.072551	0.254352	0.260072
640	0.30137	0.09375	0.297872	0.25	0.328767	0.261111	0.072551	0.254352	0.260072
645	0.30137	0.09375	0.297872	0.25	0.328767	0.261111	0.072551	0.254352	0.260072
650	0.30137	0.09375	0.297872	0.25	0.328767	0.261111	0.072551	0.254352	0.260072
655	0.30137	0.09375	0.297872	0.25	0.328767	0.261111	0.072551	0.254352	0.260072
660	0.30137	0.09375	0.297872	0.25	0.328767	0.261111	0.072551	0.254352	0.260072
665	0.30137	0.09375	0.297872	0.25	0.328767	0.261111	0.072551	0.254352	0.260072
670	0.30137	0.09375	0.297872	0.25	0.328767	0.261111	0.072551	0.254352	0.260072
675	0.28169	0.090909	0.301075	0.280702	0.328767	0.261111	0.072783	0.256629	0.262334
680	0.28169	0.090909	0.301075	0.280702	0.328767	0.261111	0.072783	0.256629	0.262334
685	0.28169	0.090909	0.301075	0.280702	0.328767	0.261111	0.072783	0.256629	0.262334
690	0.28169	0.090909	0.301075	0.280702	0.328767	0.261111	0.072783	0.256629	0.262334
695	0.28169	0.090909	0.301075	0.280702	0.328767	0.261111	0.072783	0.256629	0.262334
700	0.28169	0.090909	0.301075	0.280702	0.328767	0.261111	0.072783	0.256629	0.262334
705	0.28169	0.090909	0.301075	0.280702	0.328767	0.261111	0.072783	0.256629	0.262334
710	0.28169	0.090909	0.301075	0.280702	0.328767	0.261111	0.072783	0.256629	0.262334
715	0.28169	0.090909	0.301075	0.280702	0.328767	0.261111	0.072783	0.256629	0.262334
720	0.28169	0.090909	0.301075	0.280702	0.328767	0.261111	0.072783	0.256629	0.262334
725	0.28169	0.092308	0.301075	0.275862	0.328767	0.261111	0.072886	0.25594	0.261783
730	0.28169	0.092308	0.301075	0.275862	0.328767	0.261111	0.072886	0.25594	0.261783
735	0.28169	0.092308	0.301075	0.275862	0.328767	0.261111	0.072886	0.25594	0.261783
740	0.28169	0.092308	0.301075	0.275862	0.328767	0.261111	0.072886	0.25594	0.261783
745	0.28169	0.092308	0.301075	0.275862	0.328767	0.261111	0.072886	0.25594	0.261783
750	0.28169	0.092308	0.301075	0.275862	0.328767	0.261111	0.072886	0.25594	0.261783
755	0.28169	0.092308	0.301075	0.275862	0.328767	0.261111	0.072886	0.25594	0.261783
760	0.28169	0.092308	0.301075	0.275862	0.328767	0.261111	0.072886	0.25594	0.261783
765	0.28169	0.092308	0.301075	0.275862	0.328767	0.261111	0.072886	0.25594	0.261783
770	0.28169	0.092308	0.301075	0.275862	0.328767	0.261111	0.072886	0.25594	0.261783
775	0.28169	0.092308	0.301075	0.275862	0.328767	0.261111	0.072886	0.25594	0.261783
780	0.28169	0.092308	0.301075	0.275862	0.328767	0.261111	0.072886	0.25594	0.261783
785	0.28169	0.092308	0.301075	0.275862	0.328767	0.261111	0.072886	0.25594	0.261783
790	0.28169	0.092308	0.301075	0.275862	0.328767	0.261111	0.072886	0.25594	0.261783
795	0.28169	0.092308	0.301075	0.275862	0.328767	0.261111	0.072886	0.25594	0.261783
800	0.28169	0.092308	0.301075	0.275862	0.328767	0.261111	0.072886	0.25594	0.261783
805	0.28169	0.092308	0.301075	0.275862	0.328767	0.261111	0.072886	0.25594	0.261783
810	0.28169	0.092308	0.301075	0.275862	0.328767	0.261111	0.072886	0.25594	0.261783
815	0.28169	0.090909	0.340426	0.275862	0.309859	0.266667	0.080025	0.259749	0.267495
820	0.28169	0.090909	0.340426	0.275862	0.309859	0.266667	0.080025	0.259749	0.267495
825	0.28169	0.090909	0.340426	0.275862	0.309859	0.266667	0.080025	0.259749	0.267495
830	0.28169	0.090909	0.340426	0.275862	0.309859	0.266667	0.080025	0.259749	0.267495
835	0.28169	0.090909	0.340426	0.275862	0.309859	0.266667	0.080025	0.259749	0.267495
840	0.28169	0.090909	0.340426	0.275862	0.309859	0.266667	0.080025	0.259749	0.267495
845	0.28169	0.090909	0.340426	0.275862	0.309859	0.266667	0.080025	0.259749	0.267495
850	0.28169	0.090909	0.340426	0.275862	0.309859	0.266667	0.080025	0.259749	0.267495
855	0.28169	0.090909	0.340426	0.275862	0.309859	0.266667	0.080025	0.259749	0.267495
860	0.28169	0.090909	0.340426	0.275862	0.309859	0.266667	0.080025	0.259749	0.267495
865	0.28169	0.090909	0.340426	0.275862	0.309859	0.266667	0.080025	0.259749	0.267495
870	0.28169	0.090909	0.340426	0.275862	0.309859	0.266667	0.080025	0.259749	0.267495
875	0.28169	0.090909	0.340426	0.275862	0.309859	0.266667	0.080025	0.259749	0.267495
880	0.28169	0.090909	0.340426	0.275862	0.309859	0.266667	0.080025	0.259749	0.267495
885	0.28169	0.090909	0.340426	0.275862	0.309859	0.266667	0.080025	0.259749	0.267495
890	0.28169	0.090909	0.340426	0.275862	0.309859	0.266667	0.080025	0.259749	0.267495
895	0.28169	0.090909	0.340426	0.275862	0.309859	0.266667	0.080025	0.259749	0.267495
900	0.28169	0.090909	0.340426	0.275862	0.309859	0.266667	0.080025	0.259749	0.267495
905	0.28169	0.090909	0.340426	0.275862	0.309859	0.266667	0.080025	0.259749	0.267495
910	0.28169	0.090909	0.340426	0.275862	0.309859	0.266667	0.080025	0.259749	0.267495
915	0.28169	0.090909	0.340426	0.275862	0.309859	0.266667	0.080025	0.259749	0.267495
920	0.28169	0.090909	0.340426	0.275862	0.309859	0.266667	0.080025	0.259749	0.267495
925	0.28169	0.090909	0.340426	0.275862	0.309859	0.266667	0.080025	0.259749	0.267495
930	0.28169	0.090909	0.340426	0.275862	0.309859	0.266667	0.080025	0.259749	0.267495
935	0.28169	0.090909	0.340426	0.275862	0.309859	0.266667	0.080025	0.259749	0.267495
940	0.28169	0.090909	0.340426	0.275862	0.309859	0.266667	0.080025	0.259749	0.267495
945	0.28169	0.090909	0.340426	0.275862	0.309859	0.266667	0.080025	0.259749	0.267495
950	0.28169	0.090909	0.340426	0.275862	0.309859	0.266667	0.080025	0.259749	0.267495
955	0.28169	0.090909	0.340426	0.275862	0.309859	0.266667	0.080025	0.259749	0.267495
960	0.28169	0.090909	0.340426	0.275862	0.309859	0.266667	0.080025	0.259749	0.267495
965	0.28169	0.090909	0.340426	0.275862	0.309859	0.266667	0.080025	0.259749	0.267495
970	0.28169	0.090909	0.340426	0.275862	0.309859	0.266667	0.080025	0.259749	0.267495
975	0.28169	0.090909	0.340426	0.275862	0.309859	0.266667	0.080025	0.259749	0.267495
980	0.28169	0.090909	0.340426	0.275862	0.309859	0.266667	0.080025	0.259749	0.267495
985	0.28169	0.090909	0.340426	0.275862	0.309859	0.266667	0.080025	0.259749	0.267495
990	0.28169	0.090909	0.340426	0.275862	0.309859	0.266667	0.080025	0.259749	0.267495
995	0.28169	0.090909	0.340426	0.275862	0.309859	0.266667	0.080025	0.259749	0.267495
1000	0.28169	0.090909	0.340426	0.275862	0.309859	0.266667	0.080025	0.259749	0.267495
1005	0.28169	0.090909	0.340426	0.275862	0.309859	0.266667	0.080025	0.259749	0.267495
1010	0.28169	0.090909	0.340426	0.275862	0.309859	0.266667	0.080025	0.259749	0.267495
1015	0.28169	0.090909	0.340426	0.275862	0.309859	0.266667	0.080025	0.259749	0.267495
1020	0.28169	0.119403	0.344086	0.275862	0.309859	0.272222	0.087539	0.26618	0.273675
1025	0.28169	0.119403	0.344086	0.275862	0.309859	0.272222	0.087539	0.26618	0.273675
1030	0.28169	0.119403	0.344086	0.275862	0.309859	0.272222	0.087539	0.26618	0.273675
1035	0.28169	0.119403	0.344086	0.275862	0.309859	0.272222	0.087539	0.26618	0.273675
1040	0.28169	0.119403	0.344086	0.275862	0.309859	0.272222	0.087539	0.26618	0.273675
1045	0.28169	0.119403	0.344086	0.275862	0.309859	0.272222	0.087539	0.26618	0.273675
1050	0.28169	0.119403	0.344086	0.275862	0.309859	0.272222	0.087539	0.26618	0.273675
1055	0.28169	0.119403	0.344086	0.275862	0.309859	0.272222	0.087539	0.26618	0.273675
1060	0.28169	0.119403	0.344086	0.275862	0.309859	0.272222	0.087539	0.26618	0.273675
1065	0.28169	0.119403	0.344086	0.275862	0.309859	0.272222	0.087539	0.26618	0.273675
1070	0.28169	0.119403	0.344086	0.275862	0.309859	0.272222	0.087539	0.26618	0.273675
1075	0.28169	0.119403	0.344086	0.275862	0.309859	0.272222	0.087539	0.26618	0.273675
1080	0.28169	0.119403	0.344086	0.275862	0.309859	0.272222	0.087539	0.26618	0.273675
1085	0.28169	0.119403	0.344086	0.275862	0.309859	0.272222	0.087539	0.26618	0.273675
1090	0.28169	0.119403	0.344086	0.275862	0.309859	0.272222	0.087539	0.26618	0.273675
1095	0.28169	0.119403	0.344086	0.275862	0.309859	0.272222	0.087539	0.26618	0.273675
1100	0.28169	0.119403	0.344086	0.275862	0.309859	0.272222	0.087539	0.26618	0.273675
1105	0.28169	0.119403	0.344086	0.275862	0.309859	0.272222	0.087539	0.26618	0.273675
1110	0.28169	0.119403	0.344086	0.275862	0.309859	0.272222	0.087539	0.26618	0.273675
1115	0.28169	0.119403	0.344086	0.275862	0.309859	0.272222	0.087539	0.26618	0.273675
1120	0.28169	0.119403	0.344086	0.275862	0.309859	0.272222	0.087539	0.26618	0.273675
1125	0.28169	0.119403	0.361702	0.275862	0.314286	0.277778	0.094377	0.270589	0.279283
1130	0.28169	0.119403	0.361702	0.275862	0.314286	0.277778	0.094377	0.270589	0.279283
1135	0.28169	0.119403	0.361702	0.275862	0.314286	0.277778	0.094377	0.270589	0.279283
1140	0.28169	0.119403	0.361702	0.275862	0.314286	0.277778	0.094377	0.270589	0.279283
1145	0.28169	0.119403	0.361702	0.275862	0.314286	0.277778	0.094377	0.270589	0.279283
1150	0.28169	0.119403	0.361702	0.275862	0.314286	0.277778	0.094377	0.270589	0.279283
1155	0.28169	0.119403	0.361702	0.275862	0.314286	0.277778	0.094377	0.270589	0.279283
1160	0.28169	0.119403	0.361702	0.275862	0.314286	0.277778	0.094377	0.270589	0.279283
1165	0.28169	0.119403	0.361702	0.275862	0.314286	0.277778	0.094377	0.270589	0.279283
1170	0.28169	0.119403	0.361702	0.275862	0.314286	0.277778	0.094377	0.270589	0.279283
1175	0.28169	0.119403	0.361702	0.275862	0.314286	0.277778	0.094377	0.270589	0.279283
1180	0.277778	0.121212	0.361702	0.275862	0.314286	0.277778	0.094566	0.270168	0.278984
1185	0.277778	0.121212	0.361702	0.275862	0.314286	0.277778	0.094566	0.270168	0.278984
1190	0.277778	0.121212	0.361702	0.275862	0.314286	0.277778	0.094566	0.270168	0.278984
1195	0.277778	0.121212	0.361702	0.275862	0.314286	0.277778	0.094566	0.270168	0.278984
1200	0.277778	0.121212	0.361702	0.275862	0.314286	0.277778	0.094566	0.270168	0.278984
1205	0.277778	0.121212	0.361702	0.275862	0.314286	0.277778	0.094566	0.270168	0.278984
1210	0.277778	0.121212	0.361702	0.275862	0.314286	0.277778	0.094566	0.270168	0.278984
1215	0.277778	0.121212	0.361702	0.275862	0.314286	0.277778	0.094566	0.270168	0.278984
1220	0.277778	0.121212	0.361702	0.275862	0.314286	0.277778	0.094566	0.270168	0.278984
1225	0.277778	0.121212	0.361702	0.275862	0.314286	0.277778	0.094566	0.270168	0.278984
1230	0.277778	0.121212	0.361702	0.275862	0.314286	0.277778	0.094566	0.270168	0.278984
1235	0.277778	0.121212	0.361702	0.275862	0.314286	0.277778	0.094566	0.270168	0.278984
1240	0.277778	0.121212	0.361702	0.275862	0.314286	0.277778	0.094566	0.270168	0.278984
1245	0.277778	0.121212	0.361702	0.275862	0.314286	0.277778	0.094566	0.270168	0.278984
1250	0.277778	0.121212	0.361702	0.275862	0.314286	0.277778	0.094566	0.270168	0.278984
1255	0.277778	0.121212	0.361702	0.275862	0.314286	0.277778	0.094566	0.270168	0.278984
1260	0.277778	0.121212	0.361702	0.275862	0.314286	0.277778	0.094566	0.270168	0.278984
1265	0.277778	0.121212	0.361702	0.275862	0.314286	0.277778	0.094566	0.270168	0.278984
1270	0.277778	0.121212	0.361702	0.275862	0.314286	0.277778	0.094566	0.270168	0.278984
1275	0.277778	0.121212	0.361702	0.275862	0.314286	0.277778	0.094566	0.270168	0.278984
1280	0.277778	0.121212	0.361702	0.275862	0.314286	0.277778	0.094566	0.270168	0.278984
1285	0.277778	0.121212	0.361702	0.275862	0.314286	0.277778	0.094566	0.270168	0.278984
1290	0.277778	0.121212	0.361702	0.275862	0.314286	0.277778	0.094566	0.270168	0.278984
1295	0.277778	0.121212	0.361702	0.275862	0.314286	0.277778	0.094566	0.270168	0.278984
1300	0.277778	0.121212	0.361702	0.275862	0.314286	0.277778	0.094566	0.270168	0.278984
1305	0.277778	0.121212	0.361702	0.275862	0.314286	0.277778	0.094566	0.270168	0.278984
1310	0.277778	0.121212	0.361702	0.275862	0.314286	0.277778	0.094566	0.270168	0.278984
1315	0.277778	0.121212	0.361702	0.275862	0.314286	0.277778	0.094566	0.270168	0.278984
1320	0.277778	0.121212	0.361702	0.275862	0.314286	0.277778	0.094566	0.270168	0.278984
1325	0.277778	0.121212	0.361702	0.275862	0.314286	0.277778	0.094566	0.270168	0.278984
1330	0.277778	0.121212	0.361702	0.275862	0.314286	0.277778	0.094566	0.270168	0.278984
1335	0.277778	0.121212	0.361702	0.275862	0.314286	0.277778	0.094566	0.270168	0.278984
1340	0.277778	0.121212	0.361702	0.275862	0.314286	0.277778	0.094566	0.270168	0.278984
1345	0.277778	0.121212	0.361702	0.275862	0.314286	0.277778	0.094566	0.270168	0.278984
1350	0.277778	0.121212	0.361702	0.275862	0.314286	0.277778	0.094566	0.270168	0.278984
1355	0.277778	0.121212	0.361702	0.275862	0.314286	0.277778	0.094566	0.270168	0.278984
1360	0.277778	0.121212	0.361702	0.275862	0.314286	0.277778	0.094566	0.270168	0.278984
1365	0.277778	0.121212	0.361702	0.275862	0.314286	0.277778	0.094566	0.270168	0.278984
1370	0.277778	0.121212	0.361702	0.275862	0.314286	0.277778	0.094566	0.270168	0.278984
1375	0.277778	0.121212	0.361702	0.275862	0.314286	0.277778	0.094566	0.270168	0.278984
1380	0.277778	0.121212	0.361702	0.275862	0.314286	0.277778	0.094566	0.270168	0.278984
1385	0.277778	0.121212	0.361702	0.275862	0.314286	0.277778	0.094566	0.270168	0.278984
1390	0.277778	0.121212	0.361702	0.275862	0.314286	0.277778	0.094566	0.270168	0.278984
1395	0.277778	0.121212	0.361702	0.275862	0.314286	0.277778	0.094566	0.270168	0.278984
1400	0.277778	0.121212	0.361702	0.275862	0.314286	0.277778	0.094566	0.270168	0.278984
1405	0.277778	0.121212	0.361702	0.275862	0.314286	0.277778	0.094566	0.270168	0.278984
1410	0.277778	0.121212	0.361702	0.275862	0.314286	0.277778	0.094566	0.270168	0.278984
1415	0.277778	0.121212	0.361702	0.275862	0.314286	0.277778	0.094566	0.270168	0.278984
1420	0.277778	0.121212	0.361702	0.275862	0.314286	0.277778	0.094566	0.270168	0.278984
1425	0.277778	0.121212	0.361702	0.275862	0.314286	0.277778	0.094566	0.270168	0.278984
1430	0.277778	0.121212	0.361702	0.275862	0.314286	0.277778	0.094566	0.270168	0.278984
1435	0.277778	0.121212	0.361702	0.275862	0.314286	0.277778	0.094566	0.270168	0.278984
1440	0.277778	0.121212	0.361702	0.275862	0.314286	0.277778	0.094566	0.270168	0.278984
1445	0.277778	0.121212	0.361702	0.275862	0.314286	0.277778	0.094566	0.270168	0.278984
1450	0.277778	0.121212	0.361702	0.275862	0.314286	0.277778	0.094566	0.270168	0.278984
1455	0.277778	0.121212	0.361702	0.275862	0.314286	0.277778	0.094566	0.270168	0.278984
1460	0.277778	0.121212	0.361702	0.275862	0.314286	0.277778	0.094566	0.270168	0.278984
1465	0.277778	0.121212	0.361702	0.275862	0.314286	0.277778	0.094566	0.270168	0.278984
1470	0.277778	0.121212	0.361702	0.275862	0.314286	0.277778	0.094566	0.270168	0.278984
1475	0.277778	0.121212	0.361702	0.275862	0.314286	0.277778	0.094566	0.270168	0.278984
1480	0.277778	0.121212	0.361702	0.275862	0.314286	0.277778	0.094566	0.270168	0.278984
1485	0.277778	0.121212	0.361702	0.275862	0.314286	0.277778	0.094566	0.270168	0.278984
1490	0.277778	0.121212	0.361702	0.275862	0.314286	0.277778	0.094566	0.270168	0.278984
1495	0.277778	0.121212	0.361702	0.275862	0.314286	0.277778	0.094566	0.270168	0.278984
1500	0.277778	0.121212	0.361702	0.275862	0.314286	0.277778	0.094566	0.270168	0.278984
1505	0.277778	0.121212	0.361702	0.275862	0.314286	0.277778	0.094566	0.270168	0.278984
1510	0.277778	0.121212	0.361702	0.275862	0.314286	0.277778	0.094566	0.270168	0.278984
1515	0.277778	0.121212	0.361702	0.275862	0.314286	0.277778	0.094566	0.270168	0.278984
1520	0.277778	0.121212	0.361702	0.275862	0.314286	0.277778	0.094566	0.270168	0.278984
1525	0.277778	0.121212	0.361702	0.275862	0.314286	0.277778	0.094566	0.270168	0.278984
1530	0.277778	0.121212	0.361702	0.275862	0.314286	0.277778	0.094566	0.270168	0.278984
1535	0.277778	0.121212	0.361702	0.275862	0.314286	0.277778	0.094566	0.270168	0.278984
1540	0.277778	0.121212	0.361702	0.275862	0.314286	0.277778	0.094566	0.270168	0.278984
1545	0.277778	0.121212	0.361702	0.275862	0.314286	0.277778	0.094566	0.270168	0.278984
1550	0.30137	0.121212	0.361702	0.280702	0.314286	0.283333	0.101685	0.275854	0.283592
1555	0.30137	0.121212	0.361702	0.280702	0.314286	0.283333	0.101685	0.275854	0.283592
1560	0.30137	0.121212	0.361702	0.280702	0.314286	0.283333	0.101685	0.275854	0.283592
1565	0.30137	0.121212	0.361702	0.280702	0.314286	0.283333	0.101685	0.275854	0.283592
1570	0.30137	0.121212	0.361702	0.280702	0.314286	0.283333	0.101685	0.275854	0.283592
1575	0.30137	0.121212	0.361702	0.280702	0.314286	0.283333	0.101685	0.275854	0.283592
1580	0.30137	0.121212	0.361702	0.280702	0.314286	0.283333	0.101685	0.275854	0.283592
1585	0.30137	0.121212	0.361702	0.280702	0.314286	0.283333	0.101685	0.275854	0.283592
1590	0.30137	0.121212	0.361702	0.280702	0.314286	0.283333	0.101685	0.275854	0.283592
1595	0.30137	0.121212	0.361702	0.280702	0.314286	0.283333	0.101685	0.275854	0.283592
1600	0.30137	0.121212	0.361702	0.280702	0.314286	0.283333	0.101685	0.275854	0.283592
1605	0.30137	0.121212	0.361702	0.280702	0.314286	0.283333	0.101685	0.275854	0.283592
1610	0.30137	0.121212	0.361702	0.280702	0.314286	0.283333	0.101685	0.275854	0.283592
1615	0.30137	0.121212	0.361702	0.280702	0.314286	0.283333	0.101685	0.275854	0.283592
1620	0.30137	0.121212	0.361702	0.280702	0.314286	0.283333	0.101685	0.275854	0.283592
1625	0.30137	0.121212	0.361702	0.280702	0.314286	0.283333	0.101685	0.275854	0.283592
1630	0.30137	0.121212	0.361702	0.280702	0.314286	0.283333	0.101685	0.275854	0.283592
1635	0.30137	0.121212	0.361702	0.280702	0.314286	0.283333	0.101685	0.275854	0.283592
1640	0.30137	0.121212	0.361702	0.280702	0.314286	0.283333	0.101685	0.275854	0.283592
1645	0.30137	0.121212	0.361702	0.280702	0.314286	0.283333	0.101685	0.275854	0.283592
1650	0.30137	0.121212	0.361702	0.280702	0.314286	0.283333	0.101685	0.275854	0.283592
1655	0.277778	0.121212	0.361702	0.275862	0.314286	0.277778	0.094566	0.270168	0.278984
1660	0.277778	0.092308	0.357895	0.245614	0.309859	0.266667	0.079612	0.256691	0.266641
1665	0.277778	0.092308	0.357895	0.245614	0.309859	0.266667	0.079612	0.256691	0.266641
1670	0.277778	0.092308	0.357895	0.245614	0.309859	0.266667	0.079612	0.256691	0.266641
1675	0.277778	0.092308	0.357895	0.245614	0.309859	0.266667	0.079612	0.256691	0.266641
1680	0.277778	0.092308	0.357895	0.245614	0.309859	0.266667	0.079612	0.256691	0.266641
1685	0.277778	0.092308	0.357895	0.245614	0.309859	0.266667	0.079612	0.256691	0.266641
1690	0.285714	0.092308	0.357895	0.280702	0.328767	0.277778	0.092638	0.269077	0.278075
1695	0.285714	0.092308	0.357895	0.280702	0.328767	0.277778	0.092638	0.269077	0.278075
1700	0.285714	0.092308	0.357895	0.280702	0.328767	0.277778	0.092638	0.269077	0.278075
1705	0.285714	0.092308	0.357895	0.280702	0.328767	0.277778	0.092638	0.269077	0.278075
1710	0.285714	0.092308	0.357895	0.280702	0.328767	0.277778	0.092638	0.269077	0.278075
1715	0.285714	0.092308	0.357895	0.280702	0.328767	0.277778	0.092638	0.269077	0.278075
1720	0.285714	0.092308	0.357895	0.280702	0.328767	0.277778	0.092638	0.269077	0.278075
1725	0.285714	0.092308	0.357895	0.280702	0.328767	0.277778	0.092638	0.269077	0.278075
1730	0.285714	0.092308	0.357895	0.280702	0.328767	0.277778	0.092638	0.269077	0.278075
1735	0.285714	0.092308	0.357895	0.280702	0.328767	0.277778	0.092638	0.269077	0.278075
1740	0.285714	0.092308	0.357895	0.280702	0.328767	0.277778	0.092638	0.269077	0.278075
1745	0.285714	0.092308	0.357895	0.280702	0.328767	0.277778	0.092638	0.269077	0.278075
1750	0.285714	0.092308	0.357895	0.280702	0.328767	0.277778	0.092638	0.269077	0.278075
1755	0.285714	0.092308	0.357895	0.280702	0.328767	0.277778	0.092638	0.269077	0.278075
1760	0.285714	0.092308	0.357895	0.280702	0.328767	0.277778	0.092638	0.269077	0.278075
1765	0.285714	0.092308	0.357895	0.280702	0.328767	0.277778	0.092638	0.269077	0.278075
1770	0.285714	0.092308	0.357895	0.280702	0.328767	0.277778	0.092638	0.269077	0.278075
1775	0.285714	0.092308	0.357895	0.280702	0.328767	0.277778	0.092638	0.269077	0.278075
1780	0.285714	0.092308	0.357895	0.280702	0.328767	0.277778	0.092638	0.269077	0.278075
1785	0.285714	0.092308	0.357895	0.280702	0.328767	0.277778	0.092638	0.269077	0.278075
1790	0.285714	0.092308	0.357895	0.280702	0.328767	0.277778	0.092638	0.269077	0.278075
1795	0.285714	0.092308	0.357895	0.280702	0.328767	0.277778	0.092638	0.269077	0.278075
1800	0.285714	0.092308	0.357895	0.280702	0.328767	0.277778	0.092638	0.269077	0.278075
1805	0.285714	0.092308	0.357895	0.280702	0.328767	0.277778	0.092638	0.269077	0.278075
1810	0.285714	0.092308	0.357895	0.280702	0.328767	0.277778	0.092638	0.269077	0.278075
1815	0.285714	0.092308	0.357895	0.280702	0.328767	0.277778	0.092638	0.269077	0.278075
1820	0.285714	0.092308	0.357895	0.280702	0.328767	0.277778	0.092638	0.269077	0.278075
1825	0.285714	0.092308	0.357895	0.280702	0.328767	0.277778	0.092638	0.269077	0.278075
1830	0.285714	0.092308	0.357895	0.280702	0.328767	0.277778	0.092638	0.269077	0.278075
1835	0.285714	0.092308	0.357895	0.280702	0.328767	0.277778	0.092638	0.269077	0.278075
1840	0.285714	0.092308	0.357895	0.280702	0.328767	0.277778	0.092638	0.269077	0.278075
1845	0.285714	0.092308	0.357895	0.280702	0.328767	0.277778	0.092638	0.269077	0.278075
1850	0.285714	0.092308	0.357895	0.280702	0.328767	0.277778	0.092638	0.269077	0.278075
1855	0.285714	0.092308	0.357895	0.280702	0.328767	0.277778	0.092638	0.269077	0.278075
1860	0.285714	0.092308	0.357895	0.280702	0.328767	0.277778	0.092638	0.269077	0.278075
1865	0.285714	0.092308	0.357895	0.280702	0.328767	0.277778	0.092638	0.269077	0.278075
1870	0.285714	0.092308	0.357895	0.280702	0.328767	0.277778	0.092638	0.269077	0.278075
1875	0.285714	0.092308	0.357895	0.280702	0.328767	0.277778	0.092638	0.269077	0.278075
1880	0.285714	0.092308	0.357895	0.280702	0.328767	0.277778	0.092638	0.269077	0.278075
1885	0.285714	0.092308	0.357895	0.280702	0.328767	0.277778	0.092638	0.269077	0.278075
1890	0.285714	0.092308	0.357895	0.280702	0.328767	0.277778	0.092638	0.269077	0.278075
1895	0.285714	0.092308	0.357895	0.280702	0.328767	0.277778	0.092638	0.269077	0.278075
1900	0.285714	0.092308	0.357895	0.280702	0.328767	0.277778	0.092638	0.269077	0.278075
1905	0.289855	0.092308	0.357895	0.266667	0.309859	0.272222	0.086384	0.263317	0.272096
1910	0.289855	0.092308	0.357895	0.266667	0.309859	0.272222	0.086384	0.263317	0.272096
1915	0.289855	0.092308	0.357895	0.266667	0.309859	0.272222	0.086384	0.263317	0.272096
1920	0.289855	0.092308	0.357895	0.266667	0.309859	0.272222	0.086384	0.263317	0.272096
1925	0.289855	0.092308	0.357895	0.266667	0.309859	0.272222	0.086384	0.263317	0.272096
1930	0.289855	0.092308	0.357895	0.266667	0.309859	0.272222	0.086384	0.263317	0.272096
1935	0.289855	0.092308	0.357895	0.266667	0.309859	0.272222	0.086384	0.263317	0.272096
1940	0.289855	0.092308	0.357895	0.266667	0.309859	0.272222	0.086384	0.263317	0.272096
1945	0.289855	0.092308	0.357895	0.266667	0.309859	0.272222	0.086384	0.263317	0.272096
1950	0.289855	0.092308	0.357895	0.266667	0.309859	0.272222	0.086384	0.263317	0.272096
1955	0.289855	0.092308	0.357895	0.266667	0.309859	0.272222	0.086384	0.263317	0.272096
1960	0.289855	0.092308	0.357895	0.266667	0.309859	0.272222	0.086384	0.263317	0.272096
1965	0.289855	0.092308	0.357895	0.266667	0.309859	0.272222	0.086384	0.263317	0.272096
1970	0.289855	0.092308	0.357895	0.271186	0.333333	0.277778	0.09297	0.268915	0.278196
1975	0.289855	0.092308	0.357895	0.271186	0.333333	0.277778	0.09297	0.268915	0.278196
1980	0.289855	0.092308	0.357895	0.271186	0.333333	0.277778	0.09297	0.268915	0.278196
1985	0.289855	0.092308	0.357895	0.271186	0.333333	0.277778	0.09297	0.268915	0.278196
1990	0.289855	0.092308	0.357895	0.271186	0.333333	0.277778	0.09297	0.268915	0.278196
1995	0.289855	0.092308	0.357895	0.271186	0.333333	0.277778	0.09297	0.268915	0.278196
2000	0.289855	0.092308	0.357895	0.271186	0.333333	0.277778	0.09297	0.268915	0.278196

## Sheet: QDA
Number of features	Pre-vaccination	ChAdOx1-Onset	MenACWY-Onset	ChAdOx1-7D	MenACWY-7D	ACC	MCC	Macro F1	Weighted F1
5	0.564516	0.328767	0.625	0.086957	0.481481	0.451064	0.321818	0.417344	0.417344
10	0.75	0.505747	0.618557	0.452381	0.509434	0.570213	0.464377	0.567224	0.567224
15	0.785714	0.589474	0.619469	0.72093	0.5	0.638298	0.551188	0.643117	0.643117
20	0.734177	0.611765	0.546875	0.666667	0.56	0.612766	0.526515	0.623897	0.623897
25	0.72	0.613333	0.480519	0.638889	0.425532	0.553191	0.467658	0.575655	0.575655
30	0.763158	0.637681	0.473988	0.763158	0.421053	0.582979	0.527829	0.611808	0.611808
35	0.810127	0.712329	0.522222	0.779221	0.459016	0.634043	0.611843	0.656583	0.656583
40	0.853659	0.712329	0.511628	0.794872	0.461538	0.642553	0.609332	0.666805	0.666805
45	0.906977	0.779221	0.575163	0.86747	0.535211	0.714894	0.678996	0.732808	0.732808
50	0.906977	0.794872	0.609272	0.894118	0.514286	0.731915	0.699173	0.743905	0.743905
55	0.853659	0.810127	0.580247	0.86747	0.5	0.706383	0.681026	0.7223	0.7223
60	0.839506	0.810127	0.55	0.86747	0.477612	0.689362	0.654594	0.708943	0.708943
65	0.880952	0.810127	0.591195	0.86747	0.523077	0.719149	0.693648	0.734564	0.734564
70	0.86747	0.810127	0.588235	0.86747	0.555556	0.719149	0.684159	0.737771	0.737771
75	0.894118	0.779221	0.56962	0.86747	0.507463	0.706383	0.674883	0.723578	0.723578
80	0.906977	0.779221	0.598726	0.880952	0.515152	0.723404	0.696583	0.736206	0.736206
85	0.853659	0.779221	0.576923	0.86747	0.527778	0.702128	0.665506	0.72101	0.72101
90	0.853659	0.779221	0.582278	0.86747	0.514286	0.702128	0.668438	0.719383	0.719383
95	0.853659	0.779221	0.576923	0.86747	0.527778	0.702128	0.665506	0.72101	0.72101
100	0.853659	0.779221	0.533333	0.86747	0.487179	0.680851	0.62985	0.704172	0.704172
105	0.86747	0.779221	0.535948	0.86747	0.513514	0.689362	0.644742	0.712724	0.712724
110	0.853659	0.779221	0.54321	0.853659	0.507463	0.685106	0.651695	0.707442	0.707442
115	0.853659	0.769231	0.5	0.853659	0.428571	0.655319	0.590549	0.681024	0.681024
120	0.839506	0.794872	0.478873	0.880952	0.470588	0.66383	0.59988	0.692958	0.692958
125	0.853659	0.794872	0.521127	0.86747	0.494118	0.680851	0.621864	0.706249	0.706249
130	0.839506	0.794872	0.452055	0.86747	0.414634	0.642553	0.575748	0.673707	0.673707
135	0.86747	0.794872	0.520548	0.86747	0.5	0.685106	0.63114	0.710072	0.710072
140	0.853659	0.795181	0.527027	0.853659	0.453333	0.676596	0.622268	0.696572	0.696572
145	0.839506	0.780488	0.529032	0.839506	0.450704	0.668085	0.619206	0.687847	0.687847
150	0.839506	0.794872	0.559006	0.839506	0.463768	0.680851	0.644112	0.699332	0.699332
155	0.839506	0.78481	0.5625	0.839506	0.492754	0.685106	0.648431	0.703815	0.703815
160	0.839506	0.810127	0.525641	0.839506	0.465753	0.67234	0.625756	0.696107	0.696107
165	0.839506	0.790123	0.56051	0.853659	0.550725	0.697872	0.661501	0.718904	0.718904
170	0.839506	0.775	0.55	0.853659	0.507463	0.685106	0.648851	0.705125	0.705125
175	0.839506	0.765432	0.541935	0.839506	0.472222	0.67234	0.624677	0.69172	0.69172
180	0.839506	0.8	0.546584	0.839506	0.477612	0.680851	0.64448	0.700642	0.700642
185	0.839506	0.756098	0.547771	0.839506	0.492754	0.676596	0.633231	0.695127	0.695127
190	0.880952	0.771084	0.516556	0.825	0.444444	0.668085	0.614688	0.687607	0.687607
195	0.880952	0.780488	0.535948	0.825	0.535211	0.689362	0.64505	0.71152	0.71152
200	0.86747	0.794872	0.541935	0.880952	0.428571	0.685106	0.642065	0.70276	0.70276
205	0.86747	0.78481	0.544304	0.86747	0.477612	0.689362	0.651996	0.708333	0.708333
210	0.86747	0.794872	0.538462	0.86747	0.485714	0.689362	0.648883	0.710797	0.710797
215	0.880952	0.794872	0.552632	0.880952	0.5	0.702128	0.660665	0.721882	0.721882
220	0.86747	0.775	0.554839	0.880952	0.5	0.697872	0.659296	0.715652	0.715652
225	0.86747	0.794872	0.556962	0.86747	0.529412	0.702128	0.668816	0.723237	0.723237
230	0.880952	0.775	0.535032	0.853659	0.447761	0.680851	0.639392	0.698481	0.698481
235	0.880952	0.794872	0.558442	0.86747	0.478873	0.697872	0.657561	0.716122	0.716122
240	0.880952	0.78481	0.556962	0.86747	0.484848	0.697872	0.663625	0.715009	0.715009
245	0.880952	0.775	0.545455	0.86747	0.492754	0.693617	0.652237	0.712326	0.712326
250	0.880952	0.775	0.509804	0.853659	0.422535	0.668085	0.617005	0.68839	0.68839
255	0.880952	0.794872	0.544304	0.86747	0.477612	0.693617	0.65775	0.713042	0.713042
260	0.880952	0.794872	0.531646	0.853659	0.470588	0.685106	0.64616	0.706343	0.706343
265	0.880952	0.794872	0.553459	0.86747	0.484848	0.697872	0.664996	0.71632	0.71632
270	0.880952	0.794872	0.529032	0.86747	0.485714	0.689362	0.647697	0.711608	0.711608
275	0.880952	0.78481	0.547771	0.86747	0.447761	0.689362	0.650759	0.705753	0.705753
280	0.880952	0.794872	0.531646	0.86747	0.447761	0.685106	0.64641	0.70454	0.70454
285	0.880952	0.794872	0.553459	0.86747	0.454545	0.693617	0.659312	0.71026	0.71026
290	0.880952	0.794872	0.571429	0.86747	0.535211	0.710638	0.674421	0.729987	0.729987
295	0.880952	0.775	0.525641	0.86747	0.447761	0.680851	0.638184	0.699365	0.699365
300	0.880952	0.794872	0.559006	0.853659	0.461538	0.693617	0.662263	0.710005	0.710005
305	0.880952	0.794872	0.559006	0.853659	0.492308	0.697872	0.667972	0.716159	0.716159
310	0.880952	0.794872	0.553459	0.86747	0.484848	0.697872	0.664996	0.71632	0.71632
315	0.880952	0.794872	0.547771	0.86747	0.5	0.697872	0.66189	0.718213	0.718213
320	0.86747	0.753247	0.534161	0.853659	0.447761	0.67234	0.633238	0.69126	0.69126
325	0.86747	0.753247	0.527607	0.853659	0.461538	0.67234	0.636428	0.692704	0.692704
330	0.86747	0.74359	0.525	0.853659	0.507463	0.676596	0.637567	0.699436	0.699436
335	0.86747	0.753247	0.544304	0.853659	0.485714	0.680851	0.640114	0.700879	0.700879
340	0.86747	0.734177	0.530864	0.853659	0.46875	0.67234	0.635243	0.690984	0.690984
345	0.86747	0.763158	0.54878	0.853659	0.492308	0.685106	0.655129	0.705075	0.705075
350	0.86747	0.753247	0.521739	0.853659	0.447761	0.668085	0.627533	0.688775	0.688775
355	0.86747	0.74359	0.530864	0.853659	0.461538	0.67234	0.63501	0.691424	0.691424
360	0.86747	0.763158	0.552147	0.853659	0.484848	0.685106	0.653439	0.704256	0.704256
365	0.880952	0.74359	0.540881	0.853659	0.477612	0.680851	0.641996	0.699339	0.699339
370	0.880952	0.779221	0.544304	0.853659	0.492754	0.689362	0.651678	0.710178	0.710178
375	0.86747	0.74359	0.521739	0.853659	0.484848	0.67234	0.63342	0.694261	0.694261
380	0.86747	0.734177	0.544304	0.853659	0.5	0.680851	0.64041	0.699922	0.699922
385	0.86747	0.753247	0.55	0.853659	0.529412	0.689362	0.654475	0.710757	0.710757
390	0.86747	0.734177	0.540881	0.853659	0.447761	0.67234	0.630552	0.688789	0.688789
395	0.86747	0.753247	0.52439	0.853659	0.4375	0.668085	0.632343	0.687253	0.687253
400	0.880952	0.725	0.506329	0.853659	0.454545	0.66383	0.618202	0.684097	0.684097
405	0.86747	0.74359	0.539877	0.853659	0.4375	0.67234	0.636645	0.688419	0.688419
410	0.880952	0.763158	0.540881	0.853659	0.463768	0.680851	0.641698	0.700483	0.700483
415	0.880952	0.763158	0.5625	0.853659	0.5	0.693617	0.660286	0.712054	0.712054
420	0.86747	0.763158	0.518519	0.853659	0.41791	0.66383	0.623209	0.684143	0.684143
425	0.86747	0.753247	0.521739	0.853659	0.447761	0.668085	0.627533	0.688775	0.688775
430	0.86747	0.769231	0.531646	0.853659	0.492754	0.680851	0.640246	0.702952	0.702952
435	0.86747	0.763158	0.5375	0.853659	0.492754	0.680851	0.642959	0.702908	0.702908
440	0.880952	0.74359	0.509554	0.853659	0.463768	0.668085	0.622067	0.690305	0.690305
445	0.880952	0.759494	0.528302	0.853659	0.454545	0.676596	0.636512	0.69539	0.69539
450	0.880952	0.763158	0.530864	0.853659	0.454545	0.676596	0.640647	0.696636	0.696636
455	0.86747	0.75	0.544304	0.853659	0.477612	0.680851	0.640608	0.698609	0.698609
460	0.86747	0.75	0.55	0.853659	0.461538	0.680851	0.643693	0.696533	0.696533
465	0.86747	0.731707	0.531646	0.853659	0.461538	0.67234	0.629755	0.689204	0.689204
470	0.86747	0.759494	0.5375	0.853659	0.454545	0.676596	0.637765	0.694534	0.694534
475	0.894118	0.775	0.564103	0.894118	0.46875	0.706383	0.673032	0.719218	0.719218
480	0.894118	0.756098	0.550336	0.894118	0.463768	0.697872	0.652226	0.711687	0.711687
485	0.894118	0.752941	0.577181	0.894118	0.484848	0.710638	0.66975	0.720641	0.720641
490	0.894118	0.780488	0.539474	0.894118	0.454545	0.697872	0.656302	0.712548	0.712548
495	0.894118	0.780488	0.556291	0.894118	0.447761	0.702128	0.660499	0.714555	0.714555
500	0.894118	0.78481	0.554839	0.894118	0.454545	0.702128	0.66559	0.716486	0.716486
505	0.894118	0.746988	0.567568	0.883721	0.441176	0.697872	0.651433	0.706714	0.706714
510	0.894118	0.775	0.564103	0.894118	0.46875	0.706383	0.673032	0.719218	0.719218
515	0.894118	0.765432	0.565789	0.894118	0.507463	0.710638	0.672876	0.725384	0.725384
520	0.894118	0.75	0.543046	0.894118	0.463768	0.693617	0.648882	0.70901	0.70901
525	0.894118	0.769231	0.551282	0.894118	0.484848	0.702128	0.666899	0.718719	0.718719
530	0.894118	0.75	0.56	0.883721	0.463768	0.697872	0.653413	0.710321	0.710321
535	0.894118	0.759494	0.533333	0.894118	0.507042	0.697872	0.653006	0.717621	0.717621
540	0.894118	0.769231	0.56962	0.894118	0.46875	0.706383	0.675735	0.719167	0.719167
545	0.894118	0.769231	0.556962	0.894118	0.4375	0.697872	0.664378	0.710386	0.710386
550	0.894118	0.759494	0.564103	0.894118	0.461538	0.702128	0.66712	0.714674	0.714674
555	0.894118	0.769231	0.571429	0.894118	0.470588	0.706383	0.669546	0.719897	0.719897
560	0.894118	0.75	0.552632	0.894118	0.441176	0.693617	0.650234	0.706409	0.706409
565	0.894118	0.759494	0.543046	0.883721	0.434783	0.689362	0.643384	0.703032	0.703032
570	0.894118	0.769231	0.551282	0.894118	0.454545	0.697872	0.661247	0.712659	0.712659
575	0.894118	0.775	0.558442	0.894118	0.454545	0.702128	0.664323	0.715244	0.715244
580	0.894118	0.759494	0.535948	0.883721	0.41791	0.685106	0.64049	0.698238	0.698238
585	0.894118	0.78481	0.551282	0.894118	0.461538	0.702128	0.66712	0.717173	0.717173
590	0.894118	0.759494	0.545455	0.894118	0.447761	0.693617	0.652849	0.708189	0.708189
595	0.894118	0.759494	0.554839	0.894118	0.454545	0.697872	0.65995	0.711423	0.711423
600	0.894118	0.740741	0.556291	0.894118	0.441176	0.693617	0.649077	0.705289	0.705289
605	0.894118	0.759494	0.546667	0.894118	0.478873	0.697872	0.653006	0.714654	0.714654
610	0.894118	0.769231	0.558442	0.894118	0.470588	0.702128	0.66392	0.717299	0.717299
615	0.894118	0.779221	0.553459	0.894118	0.4375	0.697872	0.665771	0.711683	0.711683
620	0.894118	0.779221	0.5625	0.894118	0.444444	0.702128	0.673137	0.71488	0.71488
625	0.894118	0.75	0.552632	0.894118	0.470588	0.697872	0.655839	0.712291	0.712291
630	0.894118	0.779221	0.567742	0.894118	0.470588	0.706383	0.670855	0.721157	0.721157
635	0.894118	0.769231	0.573248	0.894118	0.461538	0.706383	0.67412	0.718451	0.718451
640	0.894118	0.769231	0.578947	0.894118	0.542857	0.719149	0.683523	0.735854	0.735854
645	0.894118	0.740741	0.54902	0.894118	0.454545	0.693617	0.651858	0.706508	0.706508
650	0.894118	0.779221	0.591195	0.894118	0.5	0.719149	0.694222	0.73173	0.73173
655	0.894118	0.759494	0.535032	0.894118	0.4375	0.689362	0.651695	0.704052	0.704052
660	0.894118	0.75	0.544218	0.894118	0.547945	0.706383	0.660524	0.72608	0.72608
665	0.894118	0.759494	0.545455	0.894118	0.507463	0.702128	0.664105	0.720129	0.720129
670	0.894118	0.75	0.535948	0.894118	0.447761	0.689362	0.64601	0.704389	0.704389
675	0.894118	0.779221	0.56962	0.894118	0.492308	0.710638	0.681185	0.725877	0.725877
680	0.894118	0.78481	0.563758	0.894118	0.5	0.710638	0.668452	0.727361	0.727361
685	0.894118	0.769231	0.54902	0.894118	0.492754	0.702128	0.662495	0.719848	0.719848
690	0.894118	0.779221	0.573248	0.894118	0.515152	0.714894	0.685238	0.731171	0.731171
695	0.894118	0.769231	0.575163	0.894118	0.550725	0.719149	0.684952	0.736671	0.736671
700	0.894118	0.759494	0.567742	0.894118	0.484848	0.706383	0.671231	0.720064	0.720064
705	0.894118	0.769231	0.582278	0.894118	0.46875	0.710638	0.681414	0.721699	0.721699
710	0.894118	0.75	0.558442	0.894118	0.484848	0.702128	0.664323	0.716305	0.716305
715	0.894118	0.775	0.580645	0.894118	0.523077	0.719149	0.688398	0.733391	0.733391
720	0.894118	0.779221	0.56962	0.894118	0.492308	0.710638	0.681185	0.725877	0.725877
725	0.894118	0.779221	0.597403	0.894118	0.521739	0.723404	0.691894	0.73732	0.73732
730	0.894118	0.731707	0.516556	0.894118	0.477612	0.685106	0.638109	0.702822	0.702822
735	0.894118	0.779221	0.566038	0.894118	0.46875	0.706383	0.677151	0.720449	0.720449
740	0.894118	0.759494	0.545455	0.894118	0.477612	0.697872	0.658477	0.714159	0.714159
745	0.894118	0.779221	0.554839	0.894118	0.470588	0.702128	0.665218	0.718577	0.718577
750	0.894118	0.769231	0.56962	0.894118	0.5	0.710638	0.681414	0.725417	0.725417
755	0.894118	0.759494	0.564103	0.894118	0.492308	0.706383	0.672774	0.720828	0.720828
760	0.894118	0.769231	0.571429	0.894118	0.5	0.710638	0.675172	0.725779	0.725779
765	0.894118	0.769231	0.545455	0.894118	0.5	0.702128	0.66392	0.720584	0.720584
770	0.894118	0.759494	0.567742	0.894118	0.515152	0.710638	0.676872	0.726124	0.726124
775	0.894118	0.779221	0.56962	0.894118	0.492308	0.710638	0.681185	0.725877	0.725877
780	0.894118	0.759494	0.550336	0.894118	0.472222	0.697872	0.65174	0.714057	0.714057
785	0.894118	0.779221	0.545455	0.894118	0.463768	0.697872	0.658143	0.715336	0.715336
790	0.894118	0.759494	0.578616	0.894118	0.483871	0.710638	0.683373	0.722043	0.722043
795	0.894118	0.779221	0.558442	0.894118	0.492754	0.706383	0.669393	0.72373	0.72373
800	0.894118	0.769231	0.567742	0.894118	0.507463	0.710638	0.676665	0.726534	0.726534
805	0.894118	0.759494	0.593548	0.894118	0.515152	0.719149	0.688153	0.731286	0.731286
810	0.894118	0.78481	0.56	0.894118	0.507042	0.710638	0.66975	0.728018	0.728018
815	0.894118	0.779221	0.578616	0.894118	0.5	0.714894	0.688532	0.729214	0.729214
820	0.894118	0.759494	0.535948	0.894118	0.470588	0.693617	0.65143	0.710853	0.710853
825	0.894118	0.779221	0.56051	0.894118	0.484848	0.706383	0.673912	0.722563	0.722563
830	0.894118	0.759494	0.543046	0.894118	0.485714	0.697872	0.654312	0.715298	0.715298
835	0.894118	0.78481	0.567568	0.894118	0.520548	0.714894	0.672754	0.732232	0.732232
840	0.894118	0.779221	0.580645	0.894118	0.529412	0.719149	0.687768	0.735503	0.735503
845	0.894118	0.759494	0.573333	0.894118	0.507042	0.710638	0.66975	0.725621	0.725621
850	0.894118	0.779221	0.564103	0.894118	0.507463	0.710638	0.678012	0.727804	0.727804
855	0.894118	0.769231	0.562092	0.894118	0.492754	0.706383	0.668109	0.722462	0.722462
860	0.894118	0.779221	0.564103	0.894118	0.507463	0.710638	0.678012	0.727804	0.727804
865	0.894118	0.769231	0.567742	0.894118	0.507463	0.710638	0.676665	0.726534	0.726534
870	0.894118	0.780488	0.567568	0.894118	0.514286	0.714894	0.673204	0.730115	0.730115
875	0.894118	0.779221	0.576923	0.894118	0.477612	0.710638	0.678012	0.724398	0.724398
880	0.894118	0.779221	0.582278	0.894118	0.523077	0.719149	0.692538	0.734562	0.734562
885	0.894118	0.78481	0.580645	0.894118	0.454545	0.710638	0.676872	0.721647	0.721647
890	0.894118	0.769231	0.533333	0.894118	0.5	0.697872	0.652892	0.71816	0.71816
895	0.894118	0.769231	0.54902	0.894118	0.434783	0.693617	0.651266	0.708254	0.708254
900	0.894118	0.78481	0.582781	0.894118	0.485714	0.714894	0.676681	0.728308	0.728308
905	0.894118	0.779221	0.571429	0.894118	0.521739	0.714894	0.680644	0.732125	0.732125
910	0.894118	0.759494	0.56	0.894118	0.507042	0.706383	0.664168	0.722954	0.722954
915	0.894118	0.769231	0.540541	0.894118	0.459459	0.693617	0.644875	0.711493	0.711493
920	0.894118	0.775	0.584416	0.894118	0.515152	0.719149	0.686843	0.73256	0.73256
925	0.894118	0.759494	0.567742	0.894118	0.484848	0.706383	0.671231	0.720064	0.720064
930	0.894118	0.779221	0.573248	0.894118	0.484848	0.710638	0.679575	0.725111	0.725111
935	0.894118	0.779221	0.582278	0.894118	0.523077	0.719149	0.692538	0.734562	0.734562
940	0.894118	0.779221	0.529801	0.894118	0.472222	0.693617	0.648492	0.713896	0.713896
945	0.894118	0.794872	0.567742	0.894118	0.477612	0.710638	0.676665	0.725692	0.725692
950	0.894118	0.779221	0.580645	0.894118	0.5	0.714894	0.68213	0.72962	0.72962
955	0.894118	0.769231	0.551282	0.894118	0.454545	0.697872	0.661247	0.712659	0.712659
960	0.894118	0.769231	0.573333	0.894118	0.5	0.710638	0.669633	0.72616	0.72616
965	0.894118	0.779221	0.567742	0.894118	0.441176	0.702128	0.665218	0.715275	0.715275
970	0.894118	0.779221	0.56962	0.894118	0.492308	0.710638	0.681185	0.725877	0.725877
975	0.894118	0.75	0.557823	0.894118	0.520548	0.706383	0.660524	0.723321	0.723321
980	0.894118	0.759494	0.571429	0.894118	0.507463	0.710638	0.675361	0.725324	0.725324
985	0.894118	0.779221	0.554839	0.894118	0.5	0.706383	0.670855	0.724459	0.724459
990	0.894118	0.759494	0.535948	0.894118	0.5	0.697872	0.657046	0.716735	0.716735
995	0.894118	0.769231	0.565789	0.894118	0.514286	0.710638	0.672318	0.727508	0.727508
1000	0.894118	0.769231	0.571429	0.894118	0.48	0.706383	0.660361	0.721779	0.721779
1005	0.894118	0.779221	0.56962	0.894118	0.492308	0.710638	0.681185	0.725877	0.725877
1010	0.894118	0.759494	0.558442	0.894118	0.507463	0.706383	0.669733	0.722727	0.722727
1015	0.894118	0.779221	0.562092	0.894118	0.485714	0.706383	0.667975	0.723052	0.723052
1020	0.894118	0.779221	0.580645	0.894118	0.470588	0.710638	0.676493	0.723738	0.723738
1025	0.894118	0.769231	0.554839	0.894118	0.447761	0.697872	0.659748	0.712013	0.712013
1030	0.894118	0.78481	0.556291	0.894118	0.485714	0.706383	0.665496	0.72301	0.72301
1035	0.894118	0.769231	0.586667	0.894118	0.5	0.714894	0.675213	0.728827	0.728827
1040	0.894118	0.769231	0.565789	0.883721	0.492754	0.706383	0.666983	0.721122	0.721122
1045	0.894118	0.779221	0.593548	0.894118	0.529412	0.723404	0.693405	0.738083	0.738083
1050	0.894118	0.759494	0.541935	0.894118	0.454545	0.693617	0.654309	0.708842	0.708842
1055	0.894118	0.779221	0.535948	0.894118	0.485714	0.697872	0.656748	0.717824	0.717824
1060	0.894118	0.759494	0.56	0.883721	0.457143	0.697872	0.65325	0.710895	0.710895
1065	0.894118	0.779221	0.573333	0.894118	0.493151	0.710638	0.669549	0.726788	0.726788
1070	0.894118	0.790123	0.551724	0.894118	0.459459	0.702128	0.652757	0.717908	0.717908
1075	0.894118	0.794872	0.558442	0.894118	0.470588	0.706383	0.669546	0.722427	0.722427
1080	0.894118	0.794872	0.569536	0.894118	0.478873	0.710638	0.670955	0.726303	0.726303
1085	0.894118	0.759494	0.573248	0.894118	0.46875	0.706383	0.674362	0.717945	0.717945
1090	0.894118	0.78481	0.540541	0.894118	0.465753	0.697872	0.650514	0.715868	0.715868
1095	0.894118	0.769231	0.562092	0.894118	0.521739	0.710638	0.673724	0.728259	0.728259
1100	0.894118	0.769231	0.575342	0.883721	0.533333	0.714894	0.670453	0.731149	0.731149
1105	0.894118	0.779221	0.56	0.883721	0.472222	0.702128	0.658604	0.717856	0.717856
1110	0.894118	0.779221	0.585034	0.894118	0.526316	0.719149	0.676976	0.735761	0.735761
1115	0.894118	0.779221	0.565789	0.894118	0.478873	0.706383	0.666598	0.722424	0.722424
1120	0.894118	0.794872	0.567742	0.894118	0.477612	0.710638	0.676665	0.725692	0.725692
1125	0.894118	0.779221	0.541935	0.894118	0.470588	0.697872	0.659581	0.715996	0.715996
1130	0.894118	0.794872	0.575342	0.894118	0.447368	0.706383	0.659209	0.721164	0.721164
1135	0.894118	0.779221	0.573333	0.894118	0.520548	0.714894	0.675129	0.732267	0.732267
1140	0.894118	0.779221	0.567742	0.894118	0.470588	0.706383	0.670855	0.721157	0.721157
1145	0.894118	0.78481	0.562092	0.894118	0.441176	0.702128	0.662662	0.715263	0.715263
1150	0.894118	0.769231	0.571429	0.883721	0.513514	0.710638	0.666091	0.726402	0.726402
1155	0.894118	0.779221	0.547771	0.894118	0.454545	0.697872	0.662586	0.713954	0.713954
1160	0.894118	0.779221	0.562092	0.894118	0.485714	0.706383	0.667975	0.723052	0.723052
1165	0.894118	0.759494	0.578947	0.894118	0.463768	0.706383	0.666866	0.718089	0.718089
1170	0.894118	0.779221	0.56051	0.894118	0.454545	0.702128	0.668249	0.716502	0.716502
1175	0.894118	0.794872	0.562092	0.894118	0.492754	0.710638	0.673724	0.72759	0.72759
1180	0.906977	0.78481	0.586667	0.894118	0.485714	0.719149	0.681167	0.731657	0.731657
1185	0.906977	0.759494	0.520548	0.894118	0.459459	0.689362	0.63727	0.708119	0.708119
1190	0.906977	0.779221	0.564103	0.894118	0.454545	0.706383	0.672688	0.719793	0.719793
1195	0.906977	0.759494	0.565789	0.894118	0.5	0.710638	0.672757	0.725276	0.725276
1200	0.906977	0.779221	0.562092	0.894118	0.463768	0.706383	0.668244	0.721235	0.721235
1205	0.906977	0.779221	0.578947	0.883721	0.492754	0.714894	0.67833	0.728324	0.728324
1210	0.906977	0.779221	0.575163	0.894118	0.521739	0.719149	0.685091	0.735444	0.735444
1215	0.906977	0.769231	0.552632	0.894118	0.492754	0.706383	0.666983	0.723142	0.723142
1220	0.906977	0.769231	0.584416	0.894118	0.477612	0.714894	0.681109	0.726471	0.726471
1225	0.906977	0.769231	0.54902	0.894118	0.470588	0.702128	0.662779	0.717987	0.717987
1230	0.906977	0.769231	0.593548	0.894118	0.515152	0.723404	0.693917	0.735805	0.735805
1235	0.906977	0.779221	0.564103	0.894118	0.484848	0.710638	0.678341	0.725853	0.725853
1240	0.906977	0.779221	0.586667	0.894118	0.444444	0.710638	0.669766	0.722285	0.722285
1245	0.906977	0.769231	0.539474	0.894118	0.463768	0.697872	0.655774	0.714713	0.714713
1250	0.906977	0.769231	0.56	0.894118	0.450704	0.702128	0.658702	0.716206	0.716206
1255	0.906977	0.769231	0.56	0.894118	0.478873	0.706383	0.664284	0.72184	0.72184
1260	0.906977	0.779221	0.545455	0.894118	0.470588	0.702128	0.664054	0.719272	0.719272
1265	0.906977	0.775	0.541667	0.894118	0.48	0.702128	0.651721	0.719552	0.719552
1270	0.906977	0.769231	0.563758	0.894118	0.472222	0.706383	0.662996	0.721261	0.721261
1275	0.906977	0.769231	0.527027	0.894118	0.438356	0.689362	0.639505	0.707142	0.707142
1280	0.906977	0.779221	0.516556	0.894118	0.422535	0.685106	0.637534	0.703881	0.703881
1285	0.906977	0.779221	0.556291	0.894118	0.450704	0.702128	0.659904	0.717462	0.717462
1290	0.906977	0.769231	0.573333	0.894118	0.535211	0.719149	0.681031	0.735774	0.735774
1295	0.906977	0.779221	0.573248	0.894118	0.492308	0.714894	0.68559	0.729174	0.729174
1300	0.906977	0.779221	0.56	0.894118	0.472222	0.706383	0.664185	0.722507	0.722507
1305	0.906977	0.78481	0.575163	0.894118	0.507463	0.719149	0.685437	0.733706	0.733706
1310	0.906977	0.759494	0.544218	0.894118	0.465753	0.697872	0.649519	0.714112	0.714112
1315	0.906977	0.779221	0.558442	0.894118	0.441176	0.702128	0.664054	0.715987	0.715987
1320	0.906977	0.78481	0.552632	0.894118	0.470588	0.706383	0.667151	0.721825	0.721825
1325	0.906977	0.759494	0.552632	0.894118	0.5	0.706383	0.667151	0.722644	0.722644
1330	0.906977	0.779221	0.558442	0.894118	0.470588	0.706383	0.669682	0.721869	0.721869
1335	0.906977	0.779221	0.56	0.894118	0.472222	0.706383	0.664185	0.722507	0.722507
1340	0.906977	0.779221	0.576923	0.894118	0.454545	0.710638	0.678341	0.722357	0.722357
1345	0.906977	0.779221	0.567742	0.894118	0.447761	0.706383	0.671163	0.719164	0.719164
1350	0.906977	0.769231	0.558442	0.894118	0.447761	0.702128	0.664222	0.715306	0.715306
1355	0.906977	0.769231	0.564103	0.894118	0.461538	0.706383	0.672894	0.719193	0.719193
1360	0.906977	0.775	0.578947	0.894118	0.507463	0.719149	0.684176	0.732501	0.732501
1365	0.906977	0.779221	0.536913	0.894118	0.465753	0.697872	0.651773	0.716596	0.716596
1370	0.906977	0.779221	0.564103	0.894118	0.484848	0.710638	0.678341	0.725853	0.725853
1375	0.906977	0.779221	0.539474	0.894118	0.428571	0.693617	0.650038	0.709672	0.709672
1380	0.906977	0.779221	0.56	0.894118	0.416667	0.697872	0.653022	0.711396	0.711396
1385	0.906977	0.779221	0.556291	0.894118	0.422535	0.697872	0.654312	0.711828	0.711828
1390	0.906977	0.769231	0.492958	0.894118	0.455696	0.680851	0.622045	0.703796	0.703796
1395	0.906977	0.779221	0.582278	0.894118	0.46875	0.714894	0.687234	0.726269	0.726269
1400	0.906977	0.759494	0.56051	0.894118	0.47619	0.706383	0.674744	0.719458	0.719458
1405	0.906977	0.779221	0.573248	0.894118	0.461538	0.710638	0.679924	0.72302	0.72302
1410	0.906977	0.779221	0.573333	0.894118	0.5	0.714894	0.675348	0.73073	0.73073
1415	0.906977	0.769231	0.587413	0.894118	0.487179	0.714894	0.667119	0.728983	0.728983
1420	0.906977	0.779221	0.584416	0.894118	0.470588	0.714894	0.680937	0.727064	0.727064
1425	0.906977	0.779221	0.589041	0.894118	0.552632	0.72766	0.687042	0.744398	0.744398
1430	0.906977	0.779221	0.580645	0.894118	0.477612	0.714894	0.682443	0.727714	0.727714
1435	0.906977	0.779221	0.575163	0.894118	0.463768	0.710638	0.67386	0.723849	0.723849
1440	0.906977	0.779221	0.564103	0.894118	0.484848	0.710638	0.678341	0.725853	0.725853
1445	0.906977	0.779221	0.564103	0.894118	0.454545	0.706383	0.672688	0.719793	0.719793
1450	0.906977	0.769231	0.578947	0.894118	0.521739	0.719149	0.683798	0.734202	0.734202
1455	0.906977	0.779221	0.56051	0.894118	0.461538	0.706383	0.674258	0.720473	0.720473
1460	0.906977	0.779221	0.575163	0.894118	0.492754	0.714894	0.679475	0.729646	0.729646
1465	0.906977	0.769231	0.567568	0.894118	0.493151	0.710638	0.66731	0.726209	0.726209
1470	0.906977	0.779221	0.581081	0.894118	0.459459	0.710638	0.667244	0.724171	0.724171
1475	0.906977	0.779221	0.573248	0.894118	0.492308	0.714894	0.68559	0.729174	0.729174
1480	0.906977	0.779221	0.571429	0.894118	0.470588	0.710638	0.675309	0.724466	0.724466
1485	0.906977	0.779221	0.591195	0.894118	0.47619	0.719149	0.694618	0.72954	0.72954
1490	0.906977	0.779221	0.517007	0.894118	0.426667	0.685106	0.63274	0.704798	0.704798
1495	0.906977	0.769231	0.565789	0.894118	0.463768	0.706383	0.666983	0.719977	0.719977
1500	0.906977	0.779221	0.584416	0.894118	0.5	0.719149	0.686564	0.732946	0.732946
1505	0.906977	0.779221	0.551282	0.894118	0.454545	0.702128	0.667035	0.717229	0.717229
1510	0.906977	0.779221	0.573248	0.894118	0.492308	0.714894	0.68559	0.729174	0.729174
1515	0.906977	0.779221	0.582278	0.894118	0.5	0.719149	0.692913	0.732519	0.732519
1520	0.906977	0.759494	0.533333	0.894118	0.485714	0.697872	0.65325	0.715927	0.715927
1525	0.906977	0.779221	0.585987	0.894118	0.461538	0.714894	0.68559	0.725568	0.725568
1530	0.906977	0.779221	0.551282	0.894118	0.454545	0.702128	0.667035	0.717229	0.717229
1535	0.906977	0.779221	0.573248	0.894118	0.461538	0.710638	0.679924	0.72302	0.72302
1540	0.906977	0.794872	0.582278	0.894118	0.47619	0.719149	0.693164	0.730887	0.730887
1545	0.906977	0.779221	0.576923	0.894118	0.515152	0.719149	0.689646	0.734478	0.734478
1550	0.906977	0.769231	0.567742	0.894118	0.484848	0.710638	0.676992	0.724583	0.724583
1555	0.906977	0.759494	0.527027	0.894118	0.416667	0.685106	0.634038	0.700856	0.700856
1560	0.906977	0.794872	0.565789	0.894118	0.492754	0.714894	0.678193	0.730902	0.730902
1565	0.906977	0.759494	0.529801	0.894118	0.434783	0.689362	0.643384	0.705034	0.705034
1570	0.906977	0.769231	0.54902	0.894118	0.470588	0.702128	0.662779	0.717987	0.717987
1575	0.906977	0.779221	0.567742	0.894118	0.477612	0.710638	0.676803	0.725134	0.725134
1580	0.906977	0.779221	0.564103	0.894118	0.454545	0.706383	0.672688	0.719793	0.719793
1585	0.906977	0.779221	0.567742	0.894118	0.477612	0.710638	0.676803	0.725134	0.725134
1590	0.906977	0.75	0.565789	0.894118	0.507463	0.710638	0.67296	0.724869	0.724869
1595	0.906977	0.779221	0.567742	0.894118	0.477612	0.710638	0.676803	0.725134	0.725134
1600	0.906977	0.779221	0.564103	0.894118	0.484848	0.710638	0.678341	0.725853	0.725853
1605	0.906977	0.779221	0.573248	0.894118	0.492308	0.714894	0.68559	0.729174	0.729174
1610	0.906977	0.779221	0.571429	0.894118	0.5	0.714894	0.680937	0.730349	0.730349
1615	0.906977	0.75	0.54902	0.894118	0.484848	0.702128	0.663181	0.716992	0.716992
1620	0.906977	0.779221	0.576923	0.894118	0.484848	0.714894	0.683994	0.728417	0.728417
1625	0.906977	0.78481	0.543046	0.894118	0.434783	0.697872	0.654574	0.712747	0.712747
1630	0.906977	0.779221	0.576923	0.894118	0.484848	0.714894	0.683994	0.728417	0.728417
1635	0.906977	0.769231	0.558442	0.894118	0.477612	0.706383	0.669851	0.721276	0.721276
1640	0.906977	0.769231	0.598726	0.894118	0.46875	0.719149	0.691487	0.72756	0.72756
1645	0.906977	0.779221	0.592105	0.894118	0.514286	0.723404	0.689264	0.737341	0.737341
1650	0.906977	0.765432	0.546667	0.894118	0.470588	0.702128	0.659195	0.716756	0.716756
1655	0.906977	0.769231	0.536913	0.894118	0.5	0.702128	0.657425	0.721448	0.721448
1660	0.906977	0.779221	0.551282	0.894118	0.454545	0.702128	0.667035	0.717229	0.717229
1665	0.906977	0.769231	0.567742	0.894118	0.484848	0.710638	0.676992	0.724583	0.724583
1670	0.906977	0.769231	0.593548	0.894118	0.454545	0.714894	0.682634	0.723684	0.723684
1675	0.906977	0.779221	0.580645	0.894118	0.447761	0.710638	0.676803	0.721744	0.721744
1680	0.906977	0.78481	0.554839	0.894118	0.430769	0.702128	0.665929	0.714302	0.714302
1685	0.906977	0.779221	0.564103	0.894118	0.454545	0.706383	0.672688	0.719793	0.719793
1690	0.906977	0.769231	0.551282	0.906977	0.4375	0.702128	0.667599	0.714393	0.714393
1695	0.906977	0.78481	0.556291	0.906977	0.5	0.714894	0.677241	0.731011	0.731011
1700	0.906977	0.759494	0.545455	0.906977	0.430769	0.697872	0.659128	0.709934	0.709934
1705	0.906977	0.769231	0.56962	0.906977	0.451613	0.710638	0.682206	0.720883	0.720883
1710	0.906977	0.779221	0.571429	0.906977	0.507463	0.719149	0.686878	0.734413	0.734413
1715	0.906977	0.769231	0.533333	0.906977	0.428571	0.693617	0.64778	0.709018	0.709018
1720	0.906977	0.769231	0.532468	0.906977	0.424242	0.693617	0.653279	0.707979	0.707979
1725	0.906977	0.779221	0.585987	0.906977	0.5	0.723404	0.697299	0.735832	0.735832
1730	0.906977	0.759494	0.571429	0.906977	0.492308	0.714894	0.681663	0.727437	0.727437
1735	0.906977	0.769231	0.564103	0.906977	0.46875	0.710638	0.678914	0.723207	0.723207
1740	0.906977	0.769231	0.589744	0.906977	0.5	0.723404	0.695887	0.734586	0.734586
1745	0.906977	0.779221	0.573248	0.906977	0.46875	0.714894	0.68596	0.727035	0.727035
1750	0.906977	0.78481	0.554054	0.906977	0.422535	0.702128	0.656513	0.715071	0.715071
1755	0.906977	0.775	0.578947	0.896552	0.461538	0.714894	0.679252	0.723803	0.723803
1760	0.906977	0.769231	0.567742	0.906977	0.492308	0.714894	0.682982	0.728647	0.728647
1765	0.906977	0.769231	0.541935	0.906977	0.430769	0.697872	0.660404	0.711178	0.711178
1770	0.906977	0.779221	0.567742	0.906977	0.424242	0.706383	0.671487	0.717032	0.717032
1775	0.906977	0.779221	0.539474	0.906977	0.434783	0.697872	0.655905	0.713486	0.713486
1780	0.906977	0.769231	0.562092	0.906977	0.447761	0.706383	0.6687	0.718607	0.718607
1785	0.906977	0.769231	0.552632	0.906977	0.441176	0.702128	0.661661	0.715398	0.715398
1790	0.906977	0.779221	0.582278	0.906977	0.444444	0.714894	0.687624	0.723979	0.723979
1795	0.906977	0.775	0.588235	0.906977	0.461538	0.719149	0.686008	0.727745	0.727745
1800	0.906977	0.779221	0.576923	0.906977	0.492308	0.719149	0.689999	0.732481	0.732481
1805	0.906977	0.779221	0.578616	0.906977	0.451613	0.714894	0.689336	0.724681	0.724681
1810	0.906977	0.779221	0.601307	0.906977	0.5	0.72766	0.69662	0.738896	0.738896
1815	0.906977	0.779221	0.578616	0.906977	0.451613	0.714894	0.689336	0.724681	0.724681
1820	0.906977	0.779221	0.591195	0.906977	0.483871	0.723404	0.70073	0.733648	0.733648
1825	0.906977	0.769231	0.56962	0.906977	0.451613	0.710638	0.682206	0.720883	0.720883
1830	0.906977	0.769231	0.575163	0.906977	0.447761	0.710638	0.674319	0.721222	0.721222
1835	0.906977	0.775	0.588235	0.896552	0.5	0.723404	0.692017	0.733353	0.733353
1840	0.906977	0.769231	0.585987	0.906977	0.47619	0.719149	0.691879	0.729072	0.729072
1845	0.906977	0.779221	0.582278	0.906977	0.47619	0.719149	0.693307	0.730329	0.730329
1850	0.906977	0.769231	0.573248	0.906977	0.444444	0.710638	0.680536	0.720175	0.720175
1855	0.906977	0.779221	0.573248	0.906977	0.46875	0.714894	0.68596	0.727035	0.727035
1860	0.906977	0.769231	0.545455	0.906977	0.424242	0.697872	0.658911	0.710576	0.710576
1865	0.906977	0.779221	0.567742	0.906977	0.484848	0.714894	0.682773	0.729153	0.729153
1870	0.906977	0.779221	0.5875	0.906977	0.459016	0.719149	0.696808	0.727938	0.727938
1875	0.906977	0.769231	0.541935	0.906977	0.430769	0.697872	0.660404	0.711178	0.711178
1880	0.906977	0.769231	0.56962	0.906977	0.451613	0.710638	0.682206	0.720883	0.720883
1885	0.906977	0.779221	0.601307	0.906977	0.5	0.72766	0.69662	0.738896	0.738896
1890	0.906977	0.769231	0.575163	0.896552	0.454545	0.710638	0.67466	0.720494	0.720494
1895	0.906977	0.775	0.545455	0.906977	0.4375	0.702128	0.665015	0.714382	0.714382
1900	0.906977	0.78481	0.571429	0.906977	0.492308	0.719149	0.687296	0.7325	0.7325
1905	0.906977	0.769231	0.551724	0.906977	0.506667	0.710638	0.663935	0.728315	0.728315
1910	0.906977	0.78481	0.571429	0.906977	0.492308	0.719149	0.687296	0.7325	0.7325
1915	0.906977	0.769231	0.601307	0.906977	0.537313	0.731915	0.702416	0.744361	0.744361
1920	0.906977	0.779221	0.571429	0.906977	0.507463	0.719149	0.686878	0.734413	0.734413
1925	0.906977	0.794872	0.590604	0.906977	0.535211	0.731915	0.696667	0.746928	0.746928
1930	0.906977	0.794872	0.578947	0.906977	0.470588	0.719149	0.68409	0.731672	0.731672
1935	0.906977	0.769231	0.565789	0.906977	0.5	0.714894	0.678483	0.729795	0.729795
1940	0.906977	0.779221	0.598726	0.906977	0.53125	0.731915	0.708637	0.74463	0.74463
1945	0.906977	0.769231	0.582781	0.906977	0.521739	0.723404	0.688262	0.737541	0.737541
1950	0.906977	0.759494	0.61039	0.906977	0.523077	0.731915	0.704197	0.741383	0.741383
1955	0.906977	0.779221	0.580645	0.906977	0.484848	0.719149	0.688416	0.731734	0.731734
1960	0.906977	0.75	0.547945	0.906977	0.444444	0.697872	0.648656	0.711269	0.711269
1965	0.906977	0.779221	0.576923	0.906977	0.492308	0.719149	0.689999	0.732481	0.732481
1970	0.906977	0.779221	0.584416	0.906977	0.507463	0.723404	0.692508	0.737011	0.737011
1975	0.906977	0.779221	0.576923	0.906977	0.461538	0.714894	0.684344	0.726327	0.726327
1980	0.906977	0.779221	0.597403	0.906977	0.477612	0.723404	0.692508	0.733638	0.733638
1985	0.906977	0.779221	0.546667	0.906977	0.450704	0.702128	0.658833	0.718109	0.718109
1990	0.906977	0.779221	0.543046	0.906977	0.457143	0.702128	0.660152	0.718673	0.718673
1995	0.906977	0.779221	0.594937	0.906977	0.507937	0.72766	0.704673	0.739209	0.739209
2000	0.906977	0.779221	0.573333	0.896552	0.514286	0.719149	0.681439	0.734074	0.734074

## Sheet: SGD
Number of features	Pre-vaccination	ChAdOx1-Onset	MenACWY-Onset	ChAdOx1-7D	MenACWY-7D	ACC	MCC	Macro F1	Weighted F1
5	0.115385	0.131148	0.588235	0.178571	0.245283	0.277778	0.086406	0.251724	0.28186
10	0.25	0.216216	0.547619	0.173913	0.133333	0.283333	0.115664	0.264216	0.282263
15	0.27027	0.166667	0.547368	0.263158	0.271605	0.322222	0.146836	0.303814	0.322748
20	0.393939	0.361111	0.549451	0.237288	0.388889	0.4	0.248426	0.386136	0.401268
25	0.2	0.276923	0.447368	0.328358	0.428571	0.361111	0.19901	0.336244	0.35215
30	0.606061	0.233333	0.589744	0.467532	0.506329	0.488889	0.367972	0.4806	0.487662
35	0.520548	0.327273	0.54321	0.4	0.447368	0.455556	0.326804	0.44768	0.454271
40	0.454545	0.208333	0.541667	0.435897	0.5	0.45	0.314776	0.428089	0.4394
45	0.477612	0.311111	0.538462	0.375	0.375	0.433333	0.295612	0.415437	0.422501
50	0.42623	0.4	0.540541	0.346154	0.461538	0.455556	0.309907	0.434892	0.445965
55	0.542857	0.4	0.571429	0.411765	0.487179	0.488889	0.363736	0.482646	0.489596
60	0.636364	0.415584	0.635294	0.423077	0.575	0.544444	0.43136	0.537064	0.546083
65	0.757576	0.419355	0.582278	0.438356	0.525	0.544444	0.435816	0.544513	0.543618
70	0.571429	0.433333	0.615385	0.404762	0.609756	0.527778	0.417836	0.526933	0.538541
75	0.655738	0.441558	0.626506	0.340426	0.565217	0.538889	0.423583	0.525889	0.535668
80	0.611111	0.356164	0.560976	0.419355	0.478873	0.488889	0.366653	0.485296	0.4892
85	0.555556	0.311688	0.574713	0.392157	0.615385	0.5	0.371269	0.4899	0.502243
90	0.44	0.28125	0.534653	0.327273	0.488889	0.433333	0.280335	0.414413	0.427959
95	0.474576	0.244898	0.55814	0.466667	0.526316	0.472222	0.349364	0.454119	0.464755
100	0.721311	0.413793	0.666667	0.339623	0.510204	0.544444	0.426724	0.53032	0.538964
105	0.507463	0.346667	0.619048	0.296296	0.6	0.488889	0.361592	0.473895	0.493003
110	0.5	0.321429	0.6	0.410959	0.516854	0.483333	0.351047	0.469848	0.482372
115	0.538462	0.363636	0.578947	0.4	0.55814	0.488889	0.367	0.487837	0.498387
120	0.666667	0.37931	0.652632	0.4375	0.554217	0.55	0.432924	0.538065	0.546512
125	0.535211	0.315789	0.571429	0.339623	0.451613	0.455556	0.321257	0.442733	0.452801
130	0.575342	0.426667	0.626506	0.382979	0.658537	0.55	0.441176	0.534006	0.548334
135	0.645161	0.233333	0.471698	0.40678	0.438356	0.444444	0.298424	0.439066	0.43753
140	0.363636	0.097561	0.360656	0.1875	0.25	0.283333	0.097217	0.251871	0.258838
145	0.300885	0.113208	0.20339	0.125	0.225352	0.211111	0.038482	0.193567	0.194502
150	0.333333	0.210526	0.238806	0.060606	0.307692	0.266667	0.121145	0.230193	0.234842
155	0.356589	0.16	0.191781	0	0.324324	0.255556	0.092958	0.206539	0.210734
160	0.135593	0.142857	0.365854	0.337662	0.27907	0.266667	0.082474	0.252207	0.263407
165	0.233333	0.327869	0.404255	0.358974	0.298507	0.333333	0.166662	0.324588	0.33108
170	0.25	0.264151	0.421053	0.307692	0.276923	0.316667	0.148868	0.303964	0.313006
175	0.328767	0.15	0.477064	0.290909	0.433735	0.372222	0.207346	0.336095	0.352315
180	0.348837	0.12766	0.475248	0.181818	0.341463	0.333333	0.162428	0.295005	0.311779
185	0.285714	0.054054	0.464286	0.20339	0.266667	0.3	0.116232	0.254822	0.271811
190	0.338028	0.173913	0.431373	0.230769	0.393939	0.327778	0.15502	0.313604	0.327172
195	0.305085	0.175439	0.464646	0.307692	0.408602	0.355556	0.182299	0.332293	0.346993
200	0.333333	0.222222	0.341463	0.321429	0.410256	0.327778	0.16112	0.325741	0.330623
205	0.354839	0.25	0.413043	0.307692	0.414634	0.355556	0.187988	0.348042	0.356579
210	0.285714	0.151515	0.432432	0.230769	0.393443	0.316667	0.138873	0.298775	0.314801
215	0.253521	0.212766	0.4	0.329412	0.277778	0.305556	0.138619	0.294695	0.30247
220	0.367347	0.093023	0.522727	0.292683	0.244898	0.338889	0.198517	0.304136	0.317291
225	0.247619	0.1	0.408163	0.358209	0.28	0.3	0.141745	0.278798	0.288283
230	0.30303	0.08	0.579439	0.372093	0.235294	0.361111	0.208095	0.313971	0.330397
235	0.28169	0.166667	0.422018	0.262295	0.313253	0.316667	0.135864	0.289185	0.301201
240	0.323529	0.095238	0.421875	0.235294	0.296296	0.311111	0.131599	0.274447	0.286446
245	0.298507	0.095238	0.421875	0.231884	0.296296	0.305556	0.124089	0.26876	0.281846
250	0.292683	0.148148	0.486486	0.3125	0.244898	0.327778	0.163057	0.296943	0.309208
255	0.387755	0.181818	0.505051	0.140351	0.313725	0.338889	0.186321	0.30574	0.322531
260	0.276923	0.193548	0.421053	0.369231	0.296296	0.327778	0.155346	0.31141	0.319069
265	0.264706	0.188679	0.424242	0.277778	0.352941	0.316667	0.143562	0.301669	0.314701
270	0.333333	0.188679	0.392157	0.338028	0.378378	0.338889	0.167039	0.326115	0.333216
275	0.367816	0.156863	0.525	0.277778	0.485714	0.377778	0.235296	0.362634	0.382032
280	0.38806	0.093023	0.430108	0.302326	0.422535	0.35	0.192002	0.32721	0.338513
285	0.214286	0.2	0.422222	0.357143	0.325	0.322222	0.151893	0.30373	0.314989
290	0.170213	0.133333	0.489362	0.421053	0.333333	0.355556	0.212839	0.309459	0.325747
295	0.292683	0.222222	0.556962	0.39726	0.204082	0.372222	0.282671	0.334642	0.346019
300	0.413043	0.125	0.5	0.321429	0.411765	0.383333	0.23602	0.354247	0.36738
305	0.371134	0.150943	0.404255	0.133333	0.309859	0.305556	0.13599	0.273905	0.285824
310	0.15873	0.088889	0.53211	0.338462	0.333333	0.333333	0.156442	0.290305	0.313146
315	0.318841	0.133333	0.474227	0.363636	0.305556	0.344444	0.180532	0.319119	0.329844
320	0.361111	0.12	0.554455	0.204082	0.431818	0.377778	0.213963	0.334293	0.357326
325	0.348837	0.125	0.488372	0.371429	0.185185	0.322222	0.166014	0.303765	0.310723
330	0.311688	0.2	0.531915	0.434783	0.266667	0.366667	0.213485	0.34901	0.358977
335	0.163265	0.181818	0.478632	0.323529	0.266667	0.316667	0.135648	0.282782	0.299276
340	0.333333	0.169492	0.521739	0.38961	0.185185	0.344444	0.190654	0.319872	0.328125
345	0.275862	0.273973	0.44898	0.394737	0.254545	0.344444	0.183273	0.329619	0.335676
350	0.318841	0.263158	0.426966	0.323529	0.206897	0.316667	0.151368	0.307878	0.312148
355	0.25	0.253165	0.417582	0.4	0.237288	0.322222	0.156354	0.311607	0.316442
360	0.392857	0.222222	0.44898	0.327869	0.25	0.333333	0.163401	0.328386	0.332857
365	0.352941	0.055556	0.54	0.25974	0.35443	0.355556	0.192963	0.312533	0.332069
370	0.342857	0.25	0.449438	0.178571	0.315789	0.316667	0.151796	0.307331	0.320116
375	0.538462	0.202532	0.512821	0.263158	0.426667	0.377778	0.227492	0.388728	0.398831
380	0.310345	0.169492	0.373626	0.238806	0.447059	0.322222	0.146487	0.307866	0.320263
385	0.44898	0.224719	0.426966	0.175439	0.447368	0.344444	0.177596	0.344694	0.35616
390	0.327869	0.188679	0.238806	0.3	0.323232	0.283333	0.110117	0.275717	0.273395
395	0.434783	0.090909	0.489362	0.304348	0.327869	0.372222	0.239459	0.329454	0.339899
400	0.431034	0.085106	0.536082	0.272727	0.321429	0.377778	0.248583	0.329276	0.343693
405	0.37037	0.172414	0.477273	0.142857	0.417582	0.35	0.185254	0.316099	0.334827
410	0.345679	0.122449	0.54	0.27451	0.506329	0.394444	0.240592	0.357793	0.380224
415	0.352941	0.231884	0.38806	0.371429	0.44186	0.361111	0.210626	0.357235	0.363252
420	0.352941	0.208955	0.435897	0.290909	0.456522	0.361111	0.201071	0.349045	0.361459
425	0.311688	0.216867	0.45	0.102564	0.37037	0.311111	0.141667	0.290298	0.308932
430	0.328358	0.16	0.426966	0.113208	0.263158	0.272222	0.086965	0.258338	0.272531
435	0.225806	0.218182	0.446809	0.375	0.376812	0.344444	0.181131	0.328522	0.341376
440	0.376068	0.27027	0.54321	0.157895	0.24	0.35	0.221599	0.317489	0.332959
445	0.327273	0.277778	0.54321	0.153846	0.241379	0.333333	0.190097	0.308697	0.326113
450	0.326531	0.184211	0.355556	0.25	0.395062	0.305556	0.125718	0.302272	0.310872
455	0.34375	0.142857	0.395349	0.228571	0.404762	0.316667	0.143703	0.303058	0.315093
460	0.349206	0.142857	0.395349	0.228571	0.423529	0.322222	0.150298	0.307903	0.320247
465	0.376812	0.142857	0.422222	0.228571	0.4	0.327778	0.159156	0.314092	0.326352
470	0.222222	0.044444	0.460177	0.166667	0.295455	0.283333	0.085503	0.237793	0.259184
475	0.37037	0.070175	0.4	0.185185	0.172414	0.272222	0.085772	0.239629	0.247117
480	0.225806	0.138889	0.416667	0.153846	0.358974	0.277778	0.088879	0.258837	0.278047
485	0.225806	0.149254	0.46	0.188679	0.358974	0.3	0.115124	0.276543	0.297067
490	0.375	0.2	0.460177	0.135593	0.34375	0.327778	0.150781	0.302904	0.318138
495	0.32	0.181818	0.455446	0.28125	0.405063	0.344444	0.170321	0.328715	0.34295
500	0.360656	0.178571	0.469388	0.25	0.37037	0.344444	0.172602	0.325797	0.339435
505	0.360656	0.175439	0.453608	0.25	0.37037	0.338889	0.165938	0.322015	0.33474
510	0.310345	0.210526	0.470588	0.27451	0.413043	0.361111	0.188218	0.335803	0.351306
515	0.34375	0.193548	0.361446	0.338983	0.413043	0.338889	0.169865	0.330154	0.335823
520	0.237288	0.237288	0.45614	0.15	0.295455	0.311111	0.11981	0.275234	0.293134
525	0.130435	0.241379	0.482143	0.241379	0.372093	0.333333	0.149331	0.293486	0.316145
530	0.25	0.266667	0.343434	0	0.285714	0.266667	0.073586	0.229163	0.243921
535	0.16	0.252632	0.343434	0	0.325581	0.261111	0.061862	0.216329	0.235928
540	0.25	0.26087	0.390805	0.108108	0.386364	0.305556	0.126136	0.279229	0.29617
545	0.380952	0.263158	0.268041	0.057143	0.404494	0.3	0.11335	0.274758	0.281268
550	0.333333	0.196078	0.41791	0	0.333333	0.311111	0.119264	0.256131	0.274698
555	0.27027	0.122449	0.359375	0.095238	0.238806	0.255556	0.050239	0.217228	0.230097
560	0.386555	0.044444	0.5	0.111111	0.3	0.333333	0.187284	0.268422	0.287834
565	0.28125	0.177778	0.528302	0.371429	0.4	0.383333	0.223595	0.351752	0.368866
570	0.266667	0.081633	0.517857	0.328767	0.333333	0.344444	0.173999	0.305651	0.323868
575	0.26087	0.172414	0.472727	0.175439	0.242424	0.294444	0.109213	0.264775	0.281531
580	0.27451	0.181818	0.464646	0.15	0.346154	0.316667	0.128995	0.283426	0.30273
585	0.210526	0.255814	0.47191	0.16	0.28866	0.3	0.1139	0.277382	0.296455
590	0	0.045455	0.545455	0.363636	0.376068	0.338889	0.166871	0.266123	0.297024
595	0.142857	0.246154	0.551724	0.28125	0.328767	0.355556	0.180748	0.31015	0.333966
600	0.470588	0.086957	0.475	0.181818	0.361702	0.35	0.191601	0.315213	0.328478
605	0.53125	0.226415	0.486957	0.125	0.35	0.377778	0.209338	0.343924	0.354805
610	0.329114	0.085106	0.536585	0.305085	0.451613	0.372222	0.217394	0.341501	0.36245
615	0.311927	0	0.518519	0.230769	0.289474	0.305556	0.147545	0.270138	0.290043
620	0.271186	0.176471	0.384615	0.290909	0.42	0.322222	0.148922	0.308636	0.320623
625	0.405797	0.131148	0.414634	0.363636	0.430108	0.361111	0.199016	0.349065	0.356263
630	0.411765	0.133333	0.4	0.37037	0.428571	0.361111	0.199159	0.348808	0.354576
635	0.30303	0.196078	0.351351	0.235294	0.415842	0.316667	0.147169	0.300319	0.310446
640	0.225352	0.305085	0.467532	0.170213	0.396226	0.333333	0.164857	0.312882	0.332937
645	0.285714	0.244444	0.355556	0.181818	0.231884	0.266667	0.080918	0.259883	0.266807
650	0.204082	0.12987	0.452381	0.272727	0.261905	0.272222	0.086122	0.264193	0.279922
655	0.195122	0.326087	0.409639	0.237288	0.4	0.333333	0.164336	0.313627	0.328839
660	0.391304	0.322581	0.43956	0.178571	0.351351	0.344444	0.177725	0.336674	0.346749
665	0.27451	0.253165	0.5	0.20339	0.378947	0.333333	0.164977	0.322002	0.34141
670	0.46	0.105263	0.490909	0.060606	0.329114	0.366667	0.212762	0.289178	0.306657
675	0.342857	0.131148	0.453333	0.042553	0.277778	0.277778	0.112233	0.249534	0.268016
680	0.338983	0.229508	0.444444	0.345679	0.275862	0.327778	0.165906	0.326895	0.333188
685	0.395604	0.130435	0.49505	0.253968	0.372881	0.361111	0.209489	0.329588	0.344174
690	0.303797	0.044444	0.38961	0.266667	0.363636	0.3	0.12678	0.273631	0.286098
695	0.395604	0.156863	0.477273	0.196078	0.35443	0.344444	0.184878	0.31605	0.330527
700	0.28	0.238806	0.321839	0.25	0.323529	0.283333	0.107193	0.282835	0.288287
705	0.366197	0.142857	0.4	0.181818	0.367816	0.305556	0.132824	0.291738	0.303717
710	0.297297	0.181818	0.333333	0.225806	0.349206	0.277778	0.103119	0.277492	0.285444
715	0.327869	0.153846	0.301075	0.285714	0.375	0.288889	0.111807	0.288701	0.292678
720	0.363636	0.045455	0.442308	0.222222	0.428571	0.338889	0.173456	0.300438	0.317067
725	0.369231	0.083333	0.473684	0.163265	0.309524	0.322222	0.137206	0.279807	0.296163
730	0.478873	0.123077	0.458333	0.280702	0.309859	0.344444	0.177247	0.330169	0.336754
735	0.450704	0.133333	0.453608	0.229508	0.28169	0.327778	0.15621	0.309769	0.317914
740	0.40678	0.12766	0.558559	0.277778	0.366197	0.383333	0.22266	0.347395	0.364495
745	0.25	0.173913	0.533333	0.313253	0.329412	0.344444	0.179233	0.319982	0.338663
750	0.25	0	0.509091	0.264706	0.247191	0.305556	0.11761	0.254198	0.273629
755	0	0.107143	0.357143	0.196721	0.276923	0.238889	0.018468	0.187586	0.208761
760	0.43299	0.16	0.473118	0.130435	0.351351	0.35	0.193726	0.309579	0.324398
765	0.289855	0.136364	0.490909	0.333333	0.20339	0.327778	0.159159	0.29077	0.301764
770	0.30303	0.175439	0.377358	0.177778	0.418605	0.316667	0.132037	0.290442	0.304496
775	0.276923	0.172414	0.361905	0.177778	0.413793	0.305556	0.11771	0.280563	0.294604
780	0.433333	0.17284	0.43038	0.323529	0.361111	0.338889	0.178337	0.344239	0.350054
785	0.42623	0.15	0.43038	0.323529	0.361111	0.333333	0.17138	0.33825	0.344722
790	0.419355	0.137931	0.47619	0.411765	0.409091	0.383333	0.227174	0.370866	0.378998
795	0.311688	0.074074	0.394737	0.294118	0.305882	0.288889	0.116134	0.2761	0.28556
800	0.25641	0.142857	0.376238	0.253165	0.305882	0.283333	0.092419	0.26691	0.277608
805	0.305085	0.177778	0.423077	0.238806	0.329412	0.316667	0.134761	0.294831	0.307049
810	0.237288	0.125	0.342857	0.225352	0.229508	0.244444	0.04928	0.232001	0.240506
815	0.380952	0.218182	0.561798	0.233333	0.350877	0.366667	0.1988	0.349028	0.366878
820	0.27907	0.222222	0.531915	0.301887	0.222222	0.333333	0.176221	0.311463	0.325523
825	0.292683	0.210526	0.554455	0.257426	0.2	0.327778	0.164655	0.303018	0.318985
830	0.2	0.208955	0.504673	0.269663	0.210526	0.311111	0.137286	0.278763	0.295203
835	0.205128	0.294118	0.504673	0.262626	0.12766	0.316667	0.152451	0.278841	0.291595
840	0.210526	0.090909	0.404494	0.276923	0.411765	0.305556	0.12055	0.278924	0.296147
845	0.347826	0.107143	0.4375	0.212121	0.395833	0.322222	0.140501	0.300085	0.315433
850	0.347826	0.103448	0.404255	0.212121	0.395833	0.311111	0.127116	0.292697	0.306075
855	0.232558	0.176471	0.619048	0.258824	0.325	0.338889	0.174654	0.32238	0.348626
860	0.244898	0.181818	0.578313	0.275	0.365854	0.344444	0.180696	0.329177	0.35296
865	0.25641	0.04878	0.6	0.255319	0.354167	0.344444	0.180418	0.302935	0.330145
870	0.301887	0.047619	0.608696	0.297872	0.303797	0.35	0.190788	0.311974	0.335148
875	0.47619	0.25	0.567901	0.212766	0.456522	0.422222	0.282412	0.392676	0.410285
880	0.372881	0.051282	0.511111	0.282353	0.367816	0.35	0.188075	0.317089	0.333773
885	0.24	0.096774	0.412371	0.258824	0.333333	0.283333	0.102245	0.26826	0.283146
890	0.486486	0.170213	0.483516	0.3	0.411765	0.388889	0.242969	0.370396	0.379626
895	0.307692	0.090909	0.477273	0.305556	0.351648	0.333333	0.1639	0.306616	0.321884
900	0.376812	0.083333	0.419753	0.231884	0.408602	0.327778	0.159814	0.304077	0.317306
905	0.361111	0.041667	0.470588	0.196721	0.382979	0.322222	0.149994	0.290613	0.308715
910	0.358974	0.088889	0.494624	0.173913	0.367347	0.338889	0.167719	0.296749	0.315942
915	0.368421	0.125	0.494382	0.269231	0.378947	0.355556	0.19075	0.327196	0.34255
920	0.290323	0.125	0.468085	0.31746	0.387097	0.344444	0.172457	0.317593	0.332995
925	0.285714	0.115385	0.444444	0.322581	0.404255	0.333333	0.174566	0.314476	0.329079
930	0.333333	0.113208	0.478873	0.171429	0.38	0.311111	0.142155	0.295369	0.314625
935	0.328358	0.145455	0.441176	0.171429	0.4	0.311111	0.14404	0.297284	0.314447
940	0.349206	0.210526	0.461538	0.3	0.285714	0.322222	0.16335	0.321397	0.33045
945	0.349206	0.216216	0.461538	0.313253	0.258065	0.322222	0.164332	0.319656	0.327404
950	0.360656	0.155844	0.493827	0.277778	0.318841	0.322222	0.157694	0.321389	0.334542
955	0.338028	0.155844	0.475	0.235294	0.25	0.294444	0.126116	0.290833	0.303219
960	0.241379	0.156863	0.528736	0.208333	0.448276	0.361111	0.193408	0.316717	0.342535
965	0.139535	0.175439	0.446429	0.194444	0.342105	0.294444	0.103519	0.25959	0.281543
970	0.313725	0	0.416	0.254545	0.373626	0.322222	0.131389	0.271579	0.286695
975	0.363636	0.109091	0.407407	0.253968	0.422222	0.333333	0.150482	0.311265	0.323465
980	0.461538	0.163265	0.527473	0.294118	0.54	0.427778	0.279144	0.397279	0.414039
985	0.102564	0.306122	0.144928	0.266667	0.329114	0.25	0.069228	0.229879	0.229898
990	0.195122	0.3125	0.246575	0.266667	0.346667	0.283333	0.11127	0.273506	0.276519
995	0.195122	0.309278	0.328767	0.280702	0.347826	0.305556	0.133184	0.292339	0.299993
1000	0.244898	0.21875	0.477273	0.285714	0.337079	0.327778	0.153402	0.312743	0.328579
1005	0.344828	0.25641	0.479167	0.25974	0.156863	0.316667	0.15094	0.299402	0.3067
1010	0.27451	0.179104	0.534653	0.303797	0.290323	0.338889	0.171713	0.316478	0.333428
1015	0.163265	0.188679	0.537634	0.145455	0.345455	0.316667	0.131812	0.276098	0.304207
1020	0.40625	0.253165	0.530612	0	0.352941	0.355556	0.185999	0.308594	0.330806
1025	0.365854	0.083333	0.588235	0.255319	0.37037	0.377778	0.218409	0.332622	0.354731
1030	0.38	0.16	0.601942	0.097561	0.363636	0.377778	0.23084	0.320628	0.346818
1035	0.345679	0.149254	0.588235	0.136364	0.333333	0.35	0.185846	0.310573	0.335304
1040	0.345679	0.149254	0.588235	0.136364	0.333333	0.35	0.185846	0.310573	0.335304
1045	0.254545	0.166667	0.560748	0.30303	0.333333	0.35	0.182534	0.323665	0.344414
1050	0.28	0.179104	0.523364	0.290323	0.378378	0.355556	0.183428	0.330234	0.349176
1055	0.422535	0.15625	0.517857	0.212766	0.242424	0.344444	0.17246	0.310367	0.322619
1060	0.307692	0.126984	0.519231	0.262295	0.238806	0.316667	0.139264	0.291002	0.306541
1065	0.338462	0.113208	0.435644	0.233766	0.28125	0.3	0.123211	0.280466	0.29206
1070	0.342857	0.145455	0.458333	0.233766	0.290323	0.311111	0.141207	0.294147	0.306671
1075	0.266667	0.194444	0.571429	0.153846	0.436782	0.35	0.179716	0.324633	0.352948
1080	0.171429	0.196721	0.607595	0.266667	0.454545	0.377778	0.220954	0.339391	0.370314
1085	0.171429	0.2	0.597403	0.253165	0.458716	0.372222	0.215883	0.336142	0.366953
1090	0.171429	0.214286	0.597403	0.271605	0.468468	0.383333	0.231419	0.344638	0.374867
1095	0.372093	0.181818	0.588235	0.149254	0.472727	0.383333	0.223403	0.352826	0.379429
1100	0.296296	0.196721	0.531646	0.241758	0.4	0.338889	0.18134	0.333284	0.354025
1105	0.436364	0.137931	0.504202	0.262295	0.238806	0.344444	0.168248	0.315919	0.325354
1110	0.058824	0.039216	0.44186	0.305556	0.324786	0.283333	0.09186	0.234048	0.256946
1115	0.338462	0.181818	0.483516	0.192308	0.28866	0.316667	0.136617	0.296953	0.311916
1120	0.301887	0.222222	0.505051	0.324324	0.338028	0.355556	0.189569	0.338302	0.352302
1125	0.344828	0.215385	0.464646	0.266667	0.333333	0.338889	0.164787	0.324972	0.336737
1130	0.307692	0.122449	0.344086	0.328767	0.275	0.288889	0.107247	0.275599	0.2793
1135	0.285714	0.122449	0.347826	0.338028	0.25641	0.283333	0.101866	0.270086	0.274045
1140	0.214286	0.081633	0.333333	0.346667	0.288889	0.272222	0.083791	0.252961	0.260107
1145	0.214286	0.085106	0.409639	0.395604	0.240964	0.294444	0.121157	0.26912	0.277908
1150	0.40625	0.218182	0.560976	0.326087	0.298507	0.372222	0.227101	0.362	0.37427
1155	0.372881	0.16	0.560976	0.363636	0.342857	0.377778	0.235977	0.36007	0.374587
1160	0.392157	0.240964	0.394737	0.30137	0.207792	0.3	0.129252	0.307404	0.307986
1165	0.419355	0.24	0.410959	0.30137	0.207792	0.311111	0.145859	0.315895	0.316427
1170	0.361111	0.186667	0.432432	0.225352	0.235294	0.288889	0.12161	0.288171	0.296468
1175	0.371429	0.216216	0.459459	0.205882	0.27027	0.305556	0.13977	0.304651	0.315326
1180	0.369231	0.097561	0.528302	0.348837	0.258065	0.361111	0.204622	0.320399	0.33224
1185	0.40678	0.215385	0.479167	0.337349	0.280702	0.355556	0.19907	0.343876	0.350302
1190	0.507042	0.142857	0.382022	0.276923	0.303797	0.333333	0.165167	0.322528	0.322983
1195	0.428571	0.179104	0.52381	0.275862	0.424242	0.366667	0.215936	0.366318	0.381266
1200	0.367347	0.153846	0.510638	0.295455	0.375	0.35	0.190395	0.340457	0.355381
1205	0.358209	0.137931	0.54	0.253521	0.34375	0.35	0.186269	0.326682	0.344551
1210	0.387097	0.140845	0.5	0.289474	0.358209	0.338889	0.178414	0.335125	0.34858
1215	0.387097	0.149254	0.5	0.289474	0.422535	0.355556	0.19794	0.349672	0.364774
1220	0.222222	0.105263	0.528736	0.282353	0.511628	0.361111	0.200386	0.33004	0.356756
1225	0.227273	0.071429	0.539326	0.304348	0.43038	0.344444	0.182005	0.314551	0.339291
1230	0.222222	0.096774	0.454545	0.307692	0.351351	0.305556	0.133467	0.286517	0.303543
1235	0.357143	0.25	0.352941	0.229885	0.434783	0.316667	0.161103	0.32495	0.332878
1240	0.225806	0.216867	0.329114	0.253968	0.328767	0.272222	0.093741	0.270905	0.279288
1245	0.311688	0.179487	0.4	0.245614	0.323529	0.294444	0.124796	0.292064	0.302195
1250	0.27907	0.207792	0.444444	0.340426	0.25	0.316667	0.154604	0.304346	0.312788
1255	0.37037	0.149254	0.444444	0.289157	0.280702	0.316667	0.147378	0.306785	0.315214
1260	0.313725	0.225	0.454545	0.345679	0.233333	0.322222	0.158257	0.314457	0.321243
1265	0.342857	0.145455	0.444444	0.318841	0.423529	0.35	0.189194	0.335025	0.347565
1270	0.305085	0.121212	0.418605	0.294118	0.345679	0.305556	0.129178	0.29694	0.308435
1275	0.347826	0.135593	0.47619	0.318182	0.385542	0.344444	0.182089	0.332667	0.346084
1280	0.4	0.093023	0.615385	0.345679	0.315789	0.4	0.258625	0.353975	0.371725
1285	0.373333	0.060606	0.367347	0.225806	0.271186	0.272222	0.090409	0.259656	0.266582
1290	0.419355	0.057971	0.411765	0.225806	0.369231	0.305556	0.126338	0.296826	0.307444
1295	0.40625	0.060606	0.392857	0.181818	0.31746	0.288889	0.101104	0.271798	0.281755
1300	0.4	0.089552	0.392857	0.204082	0.358209	0.305556	0.120859	0.28894	0.299047
1305	0.372093	0.09375	0.421053	0.204082	0.363636	0.311111	0.140507	0.290923	0.303919
1310	0.285714	0.243902	0.39604	0.285714	0.246154	0.3	0.119411	0.291505	0.297845
1315	0.375	0.076923	0.547619	0.317073	0.322581	0.35	0.20056	0.327839	0.343831
1320	0.345679	0.083333	0.519481	0.328358	0.436782	0.366667	0.215553	0.342727	0.360828
1325	0.373333	0.12	0.545455	0.342857	0.431818	0.383333	0.234987	0.362693	0.380074
1330	0.383562	0.08	0.597403	0.305556	0.454545	0.388889	0.241896	0.364213	0.386912
1335	0.423077	0.04	0.477876	0.325	0.338462	0.35	0.181743	0.320883	0.331535
1340	0.376812	0.285714	0.416667	0	0.414634	0.338889	0.166768	0.298765	0.31633
1345	0.321429	0.428571	0.538462	0.373832	0.349206	0.405556	0.280464	0.4023	0.412802
1350	0.272727	0.133333	0.564706	0.345679	0.488889	0.388889	0.234788	0.361067	0.384806
1355	0.37037	0.188679	0.53012	0.230769	0.395604	0.366667	0.209502	0.343109	0.361254
1360	0.28	0.208955	0.469388	0.241379	0.413793	0.344444	0.168927	0.322703	0.340465
1365	0.321429	0.146341	0.460177	0.363636	0.404762	0.372222	0.203693	0.339269	0.351574
1370	0.162162	0.169492	0.474576	0.337349	0.349206	0.338889	0.165926	0.298557	0.316883
1375	0.37037	0.133333	0.5	0.190476	0.31746	0.333333	0.155059	0.302328	0.318727
1380	0.4	0.095238	0.479339	0.188679	0.307692	0.322222	0.133328	0.29419	0.308597
1385	0.307692	0.25	0.446602	0.305882	0.347826	0.344444	0.176477	0.331601	0.342226
1390	0.307692	0.25	0.446602	0.305882	0.347826	0.344444	0.176477	0.331601	0.342226
1395	0.307692	0.276923	0.466019	0.305882	0.352941	0.355556	0.191212	0.341892	0.353397
1400	0.307692	0.276923	0.495413	0.320988	0.363636	0.372222	0.210371	0.35293	0.366026
1405	0.307692	0.25	0.477064	0.320988	0.358209	0.361111	0.195563	0.342791	0.355063
1410	0.259259	0.266667	0.444444	0.275	0.358209	0.333333	0.16419	0.320716	0.334133
1415	0.333333	0.235294	0.466667	0.237288	0.467532	0.361111	0.198253	0.348023	0.364734
1420	0.383838	0.20339	0.426667	0.178571	0.394366	0.333333	0.182967	0.317367	0.330126
1425	0.371134	0.175439	0.419753	0.178571	0.405797	0.327778	0.172331	0.310139	0.323753
1430	0.433333	0.117647	0.385321	0.264706	0.277778	0.311111	0.129087	0.295757	0.299384
1435	0.482759	0.150943	0.357895	0.146341	0.285714	0.316667	0.14269	0.284731	0.288371
1440	0.485714	0.222222	0.383838	0.305085	0.282051	0.344444	0.174245	0.335782	0.334312
1445	0.485714	0.156863	0.346154	0.305085	0.263158	0.322222	0.14473	0.311395	0.308186
1450	0.515152	0.254545	0.413793	0.305085	0.344086	0.372222	0.210606	0.366532	0.366932
1455	0.431373	0.241379	0.404255	0.318841	0.386364	0.361111	0.193255	0.356442	0.360452
1460	0.5	0.258065	0.4	0.266667	0.311688	0.35	0.176571	0.347284	0.347752
1465	0.455696	0.350877	0.522727	0.378378	0.290323	0.411111	0.273632	0.3996	0.403427
1470	0.394737	0.24	0.425	0.277778	0.341463	0.344444	0.185868	0.335796	0.342643
1475	0.4	0.24	0.444444	0.277778	0.341463	0.35	0.192116	0.340737	0.348568
1480	0.380952	0.192308	0.457831	0.318841	0.388889	0.361111	0.209962	0.347764	0.357897
1485	0.322581	0.181818	0.47619	0.357895	0.3125	0.344444	0.192359	0.330197	0.340473
1490	0.404255	0.101695	0.352941	0.057143	0.365385	0.3	0.13383	0.256284	0.268681
1495	0.490566	0.088889	0.592593	0.111111	0.405405	0.388889	0.256421	0.337713	0.360925
1500	0.4	0.125	0.575	0.194444	0.346667	0.35	0.197847	0.328222	0.34887
1505	0.3	0.172414	0.404255	0.275	0.294118	0.3	0.124571	0.289157	0.298325
1510	0.276923	0.169492	0.408602	0.289474	0.298507	0.3	0.125391	0.2886	0.298618
1515	0.272727	0.175439	0.466667	0.282051	0.347826	0.322222	0.154929	0.308942	0.324191
1520	0.366197	0.175439	0.423529	0.285714	0.371429	0.333333	0.171916	0.324462	0.333973
1525	0.373626	0.142857	0.390805	0.225806	0.3125	0.305556	0.140857	0.289119	0.297244
1530	0.373626	0.142857	0.390805	0.225806	0.3125	0.305556	0.140857	0.289119	0.297244
1535	0.338462	0	0.417582	0.216867	0.32	0.283333	0.104713	0.258582	0.272599
1540	0.436364	0.109091	0.453608	0.305882	0.411765	0.355556	0.194745	0.343342	0.353516
1545	0.296296	0.115942	0.531915	0.294118	0.426667	0.35	0.182434	0.332988	0.354086
1550	0.344828	0.3125	0.5	0.253521	0.4	0.372222	0.212269	0.36217	0.376767
1555	0.484848	0.136364	0.53913	0.229508	0.405405	0.4	0.242308	0.359051	0.374481
1560	0.37037	0.1	0.622222	0.278481	0.428571	0.394444	0.253308	0.359929	0.384506
1565	0.340909	0.054054	0.645161	0.289157	0.372881	0.383333	0.246975	0.340432	0.36642
1570	0.37931	0.301887	0.547368	0.285714	0.285714	0.372222	0.221425	0.359999	0.372079
1575	0.285714	0.26087	0.556701	0.27957	0.294118	0.355556	0.198579	0.335394	0.352807
1580	0.32	0.26087	0.533333	0.282609	0.268657	0.355556	0.194938	0.333094	0.346936
1585	0.27907	0.146341	0.527273	0.351852	0.241379	0.355556	0.205076	0.309183	0.32309
1590	0.27907	0.204082	0.523364	0.297872	0.298507	0.35	0.18695	0.320579	0.336671
1595	0.230769	0.119403	0.43038	0.212121	0.3125	0.272222	0.085878	0.261035	0.277981
1600	0.344828	0.196721	0.493827	0.303797	0.469136	0.372222	0.217825	0.361662	0.378057
1605	0.285714	0.233333	0.481928	0.296296	0.375	0.344444	0.182213	0.334454	0.349446
1610	0.297872	0.253968	0.444444	0.357895	0.405405	0.361111	0.209899	0.351917	0.362592
1615	0.291667	0.258065	0.444444	0.336634	0.352941	0.344444	0.192942	0.33675	0.34685
1620	0.186047	0.258065	0.444444	0.339623	0.352941	0.333333	0.180453	0.316224	0.330331
1625	0.438356	0.20339	0.475	0.21875	0.428571	0.366667	0.21069	0.352813	0.366017
1630	0.428571	0.225806	0.512821	0.212121	0.428571	0.372222	0.218223	0.361578	0.377321
1635	0.435897	0.242424	0.5	0.148148	0.439024	0.372222	0.218485	0.353099	0.369919
1640	0.435897	0.242424	0.5	0.140351	0.405063	0.361111	0.205385	0.344747	0.360884
1645	0.422535	0.253968	0.412371	0.103448	0.366197	0.327778	0.155841	0.311704	0.322964
1650	0.551724	0.28169	0.470588	0.314607	0.350877	0.388889	0.248693	0.393897	0.395764
1655	0.426966	0.233333	0.527473	0.290909	0.338462	0.383333	0.236601	0.363429	0.374875
1660	0.333333	0.1875	0.415584	0.208333	0.469136	0.338889	0.181855	0.322777	0.338173
1665	0.360656	0.206897	0.469136	0.333333	0.314286	0.344444	0.189647	0.336861	0.345676
1670	0.411765	0.044444	0.534483	0.133333	0.465116	0.383333	0.216954	0.317828	0.342213
1675	0.395062	0.125	0.554455	0.142857	0.522727	0.405556	0.253188	0.34802	0.374215
1680	0.25	0.04	0.559322	0.170213	0.494382	0.372222	0.19846	0.302783	0.334634
1685	0.313725	0.216216	0.506329	0.125	0.462963	0.355556	0.189287	0.324847	0.348678
1690	0.523077	0.291667	0.539326	0.190476	0.421053	0.411111	0.260028	0.39312	0.406222
1695	0.521739	0.153846	0.551724	0.26087	0.385542	0.394444	0.242847	0.374744	0.387621
1700	0.485714	0.163934	0.556701	0.20339	0.30137	0.366667	0.204293	0.342222	0.356213
1705	0.548387	0.25	0.521739	0.075472	0.426966	0.388889	0.228525	0.364513	0.380249
1710	0.419355	0	0.44898	0.213333	0.380952	0.327778	0.154191	0.292524	0.307124
1715	0.469136	0.185185	0.419048	0.172414	0.322581	0.338889	0.172919	0.313673	0.321164
1720	0.352941	0.156863	0.435644	0.311111	0.328358	0.333333	0.166348	0.316983	0.326017
1725	0.344828	0.295082	0.539326	0.25974	0.426667	0.383333	0.229007	0.373128	0.390953
1730	0.333333	0.218182	0.565217	0.282051	0.453333	0.388889	0.235623	0.370423	0.391556
1735	0.354839	0.289855	0.505747	0.181818	0.5	0.377778	0.221044	0.366452	0.386557
1740	0.255319	0.192308	0.521739	0.333333	0.481013	0.383333	0.230466	0.356742	0.377743
1745	0.457143	0.15873	0.543478	0.264706	0.38806	0.377778	0.223546	0.362423	0.377169
1750	0.444444	0.294118	0.533333	0.282051	0.371429	0.388889	0.236943	0.385075	0.396397
1755	0.419355	0.264706	0.494382	0.296296	0.4	0.377778	0.229041	0.374948	0.385675
1760	0.461538	0.175439	0.519481	0.275862	0.413793	0.372222	0.220685	0.369223	0.382395
1765	0.441176	0.255319	0.481928	0.263158	0.372093	0.372222	0.217971	0.362735	0.372338
1770	0.415094	0.266667	0.568182	0.319149	0.430769	0.405556	0.266676	0.399972	0.415435
1775	0.425532	0.090909	0.571429	0.282609	0.418605	0.383333	0.231375	0.357817	0.376881
1780	0.533333	0.217391	0.568627	0.218182	0.453608	0.433333	0.282394	0.398228	0.413941
1785	0.435897	0.140351	0.526316	0.16129	0.482759	0.372222	0.220573	0.349323	0.370229
1790	0.38961	0.272727	0.404762	0.20339	0.405405	0.344444	0.183584	0.335179	0.344699
1795	0.380952	0.26087	0.423529	0.2	0.361446	0.333333	0.163743	0.325359	0.335453
1800	0.45283	0.052632	0.491803	0.337079	0.344828	0.377778	0.224588	0.335834	0.345744
1805	0.490566	0	0.513761	0.309278	0.380952	0.377778	0.228579	0.338912	0.351503
1810	0.4	0.046512	0.518519	0.333333	0.349206	0.366667	0.212265	0.329514	0.34346
1815	0.375	0.045455	0.491228	0.296296	0.383562	0.355556	0.186659	0.318308	0.333765
1820	0.272727	0	0.49505	0.307692	0.455446	0.366667	0.200448	0.306183	0.328225
1825	0.375	0	0.520833	0.328358	0.432432	0.383333	0.221408	0.331325	0.349637
1830	0.375	0	0.520833	0.328358	0.432432	0.383333	0.221408	0.331325	0.349637
1835	0.391304	0.097561	0.530612	0.25	0.446602	0.383333	0.22084	0.343216	0.362871
1840	0.492754	0.153846	0.47619	0.236842	0.379747	0.361111	0.204572	0.347876	0.357903
1845	0.440678	0.272727	0.571429	0.192308	0.451613	0.427778	0.273297	0.385751	0.405123
1850	0.447368	0.076923	0.415094	0.277778	0.222222	0.316667	0.147923	0.287877	0.291478
1855	0.5	0.185185	0.455285	0.28169	0.230769	0.355556	0.19063	0.330586	0.332898
1860	0.419355	0.16	0.453125	0.333333	0.125	0.338889	0.170341	0.298163	0.29924
1865	0.483871	0.085106	0.429907	0.233333	0.452381	0.366667	0.197392	0.33692	0.347744
1870	0.483871	0.08	0.38835	0.233333	0.447059	0.35	0.176872	0.326523	0.334745
1875	0.472727	0.081633	0.40708	0.214286	0.45977	0.355556	0.178866	0.327099	0.33786
1880	0.415094	0.238806	0.349515	0.277778	0.369231	0.327778	0.154355	0.330085	0.332318
1885	0.426667	0.047619	0.494118	0.230769	0.425	0.355556	0.200124	0.324835	0.341758
1890	0.41791	0.156863	0.473118	0.233766	0.388889	0.35	0.188183	0.334109	0.347166
1895	0.477612	0.047619	0.5	0.285714	0.405063	0.372222	0.220009	0.343202	0.356118
1900	0.426667	0.090909	0.481928	0.227848	0.405063	0.35	0.19421	0.326483	0.341483
1905	0.442105	0.170213	0.488372	0.133333	0.436782	0.377778	0.229465	0.334161	0.351664
1910	0.46	0.097561	0.531915	0.196078	0.432432	0.394444	0.254726	0.343597	0.362064
1915	0.311111	0.3	0.525	0.240964	0.277778	0.333333	0.172327	0.330971	0.345639
1920	0.40678	0.290909	0.426667	0.266667	0.296296	0.333333	0.175436	0.337464	0.342212
1925	0.385965	0.24	0.415584	0.255319	0.292683	0.316667	0.154056	0.31791	0.323917
1930	0.40678	0.24	0.410256	0.26087	0.296296	0.322222	0.160544	0.32284	0.327627
1935	0.444444	0.24	0.410256	0.265306	0.275	0.322222	0.16218	0.327001	0.329584
1940	0.457143	0.32	0.531915	0.225352	0.32	0.383333	0.228619	0.370882	0.381654
1945	0.533333	0.130435	0.5	0.288889	0.421053	0.388889	0.242289	0.374742	0.384449
1950	0.490566	0.083333	0.444444	0.288889	0.314286	0.338889	0.173826	0.324304	0.330098
1955	0.440678	0.215385	0.517647	0.15625	0.390805	0.355556	0.190591	0.344153	0.360707
1960	0.394366	0.188679	0.47191	0.202899	0.384615	0.344444	0.18029	0.328494	0.342772
1965	0.492308	0.166667	0.534884	0.240964	0.333333	0.366667	0.212397	0.353631	0.365622
1970	0.512821	0.243902	0.469136	0.30303	0.489362	0.427778	0.290958	0.40365	0.411804
1975	0.405797	0.102564	0.4	0.333333	0.395062	0.35	0.203155	0.327351	0.334168
1980	0.382353	0.188679	0.458333	0.320988	0.193548	0.327778	0.163078	0.30878	0.313452
1985	0.436364	0.136364	0.452381	0.258824	0.413043	0.355556	0.195837	0.339395	0.350644
1990	0.40625	0.12766	0.574468	0.271605	0.378378	0.377778	0.223459	0.351672	0.370309
1995	0.441176	0.190476	0.525253	0.228571	0.493827	0.405556	0.254232	0.375861	0.393726
2000	0.450704	0.195122	0.541667	0.25974	0.453333	0.405556	0.259556	0.380113	0.39637

## Sheet: DT
Number of features	Pre-vaccination	ChAdOx1-Onset	MenACWY-Onset	ChAdOx1-7D	MenACWY-7D	ACC	MCC	Macro F1	Weighted F1
5	0.603175	0.369231	0.696629	0.258065	0.567901	0.516667	0.393075	0.499	0.519134
10	0.346154	0.4	0.695652	0.363636	0.506667	0.483333	0.351511	0.462422	0.486759
15	0.642857	0.34375	0.717391	0.484848	0.487805	0.544444	0.426481	0.53533	0.54583
20	0.711864	0.46875	0.717391	0.419355	0.53012	0.577778	0.468039	0.569496	0.578588
25	0.557377	0.531646	0.682927	0.34375	0.540541	0.538889	0.427279	0.531248	0.546003
30	0.603175	0.485714	0.719101	0.4	0.589744	0.572222	0.463571	0.559547	0.574988
35	0.507937	0.459459	0.674699	0.535714	0.52381	0.544444	0.4304	0.540324	0.550838
40	0.464286	0.463415	0.643678	0.5	0.453333	0.511111	0.389364	0.504942	0.514425
45	0.566667	0.457143	0.644444	0.338462	0.373333	0.483333	0.352292	0.47601	0.484825
50	0.65625	0.388889	0.597403	0.412698	0.547619	0.522222	0.406052	0.520572	0.526532
55	0.666667	0.393939	0.717391	0.42623	0.54321	0.561111	0.447361	0.549487	0.561718
60	0.590164	0.366667	0.630435	0.516129	0.564706	0.544444	0.42624	0.53362	0.541567
65	0.631579	0.450704	0.611765	0.493151	0.459459	0.527778	0.412086	0.529332	0.530968
70	0.644068	0.447368	0.644444	0.412698	0.527778	0.538889	0.423433	0.535271	0.543055
75	0.612903	0.512821	0.512821	0.523077	0.415584	0.511111	0.393716	0.515441	0.508506
80	0.633333	0.4	0.674157	0.4375	0.527778	0.538889	0.423904	0.534554	0.544533
85	0.666667	0.378378	0.581395	0.5625	0.493151	0.533333	0.418147	0.536418	0.534664
90	0.528302	0.434783	0.577778	0.30303	0.487805	0.472222	0.336071	0.466339	0.477306
95	0.677419	0.333333	0.673913	0.413793	0.585366	0.55	0.433284	0.536765	0.548516
100	0.703704	0.388889	0.586957	0.412698	0.43038	0.5	0.370796	0.504525	0.504746
105	0.558824	0.5625	0.717391	0.508475	0.545455	0.588889	0.484681	0.578529	0.589465
110	0.741935	0.451613	0.638298	0.444444	0.568182	0.577778	0.467202	0.568895	0.57249
115	0.763636	0.394737	0.518519	0.492308	0.506024	0.522222	0.403696	0.535045	0.528102
120	0.75	0.366197	0.595238	0.451613	0.574713	0.544444	0.428733	0.547552	0.549568
125	0.666667	0.363636	0.674157	0.514286	0.615385	0.572222	0.464236	0.566826	0.575989
130	0.586207	0.342857	0.586957	0.46875	0.552632	0.511111	0.385824	0.50748	0.514565
135	0.666667	0.5	0.597701	0.411765	0.478873	0.533333	0.419156	0.531001	0.532845
140	0.745763	0.387097	0.574468	0.411765	0.467532	0.516667	0.392606	0.517325	0.516239
145	0.586207	0.424242	0.590909	0.424242	0.585366	0.527778	0.407133	0.522193	0.530556
150	0.736842	0.376812	0.595238	0.5	0.585366	0.555556	0.444222	0.558852	0.559886
155	0.666667	0.338462	0.565657	0.491803	0.506667	0.516667	0.390725	0.513851	0.514533
160	0.666667	0.294118	0.652632	0.42623	0.588235	0.533333	0.410282	0.525576	0.536764
165	0.62069	0.394366	0.588235	0.482759	0.431818	0.5	0.371977	0.503574	0.504714
170	0.7	0.358209	0.581395	0.491803	0.534884	0.533333	0.413985	0.533258	0.53406
175	0.618182	0.434783	0.644444	0.5	0.585366	0.561111	0.447902	0.556555	0.564244
180	0.842105	0.378378	0.555556	0.492754	0.485714	0.538889	0.424675	0.550901	0.542864
185	0.736842	0.371429	0.62069	0.40625	0.560976	0.538889	0.421287	0.539237	0.544364
190	0.6	0.444444	0.644444	0.338983	0.43038	0.5	0.371717	0.49165	0.500948
195	0.714286	0.430769	0.631579	0.447761	0.493506	0.544444	0.426769	0.54358	0.546003
200	0.666667	0.289474	0.534884	0.451613	0.473684	0.477778	0.346953	0.483264	0.483305
205	0.6	0.411765	0.5	0.347826	0.444444	0.455556	0.314856	0.460807	0.461918
210	0.721311	0.327869	0.555556	0.358209	0.518519	0.5	0.372255	0.496293	0.499191
215	0.644068	0.290323	0.589474	0.47619	0.54321	0.516667	0.390566	0.508653	0.514007
220	0.688525	0.461538	0.610526	0.459016	0.487179	0.544444	0.426203	0.541357	0.542431
225	0.62069	0.394737	0.521739	0.491228	0.38961	0.477778	0.343553	0.483601	0.479216
230	0.62069	0.41791	0.645161	0.557377	0.617284	0.577778	0.467844	0.571684	0.578575
235	0.634921	0.352941	0.568421	0.436364	0.506329	0.505556	0.377002	0.499795	0.503477
240	0.655738	0.322581	0.574468	0.515152	0.493506	0.516667	0.3925	0.512289	0.513055
245	0.62963	0.311688	0.611765	0.382353	0.5	0.483333	0.3549	0.487087	0.495936
250	0.678571	0.523077	0.551724	0.450704	0.469136	0.527778	0.408623	0.534643	0.53126
255	0.655172	0.228571	0.551724	0.363636	0.455696	0.45	0.3105	0.45096	0.455925
260	0.518519	0.422535	0.630435	0.584615	0.538462	0.544444	0.427265	0.538913	0.545703
265	0.677419	0.383562	0.590909	0.354839	0.48	0.5	0.374231	0.497346	0.502225
270	0.733333	0.383562	0.6	0.4	0.444444	0.511111	0.388432	0.512268	0.513036
275	0.584615	0.405405	0.475	0.333333	0.395062	0.438889	0.300192	0.438683	0.438082
280	0.54902	0.358209	0.574468	0.371429	0.461538	0.466667	0.329055	0.462933	0.471158
285	0.542373	0.363636	0.568182	0.4	0.536585	0.488889	0.358148	0.482155	0.491296
290	0.596491	0.358209	0.553191	0.548387	0.5	0.511111	0.383684	0.511256	0.511504
295	0.690909	0.382353	0.543478	0.392857	0.494382	0.5	0.368471	0.500796	0.501405
300	0.642857	0.371429	0.638298	0.393443	0.405063	0.494444	0.362833	0.490218	0.496172
305	0.542373	0.444444	0.606742	0.625	0.552632	0.555556	0.443144	0.554238	0.557335
310	0.622951	0.447368	0.627907	0.433333	0.597403	0.55	0.437523	0.545792	0.554633
315	0.622951	0.41791	0.593407	0.484848	0.453333	0.516667	0.394007	0.51449	0.515994
320	0.645161	0.393939	0.625	0.351351	0.410256	0.483333	0.358237	0.485142	0.491365
325	0.633333	0.4	0.571429	0.428571	0.571429	0.527778	0.406825	0.520952	0.526164
330	0.551724	0.20339	0.589474	0.507463	0.518519	0.488889	0.35621	0.474114	0.482779
335	0.62069	0.394737	0.666667	0.327869	0.586667	0.527778	0.408175	0.519326	0.534717
340	0.634921	0.327869	0.593407	0.5	0.541176	0.527778	0.405622	0.519475	0.523948
345	0.688525	0.375	0.6	0.537313	0.487179	0.538889	0.421723	0.537604	0.536867
350	0.730159	0.307692	0.586957	0.566667	0.45	0.527778	0.405956	0.528295	0.524252
355	0.542373	0.438356	0.62069	0.376812	0.472222	0.494444	0.369297	0.490091	0.50018
360	0.586207	0.26087	0.528736	0.548387	0.47619	0.477778	0.343813	0.480078	0.480193
365	0.561404	0.444444	0.58427	0.366667	0.512195	0.5	0.371223	0.493796	0.502267
370	0.636364	0.424242	0.577778	0.393443	0.519481	0.516667	0.394093	0.510261	0.515067
375	0.666667	0.27027	0.613636	0.440678	0.512195	0.5	0.371781	0.500689	0.507297
380	0.666667	0.5	0.622222	0.515152	0.405797	0.544444	0.431986	0.541968	0.539833
385	0.678571	0.4	0.617021	0.508475	0.5	0.538889	0.420058	0.540813	0.542404
390	0.62069	0.393939	0.612245	0.47619	0.453333	0.516667	0.390964	0.51128	0.514711
395	0.581818	0.38806	0.574468	0.483871	0.560976	0.522222	0.397164	0.517839	0.523305
400	0.622951	0.352941	0.622222	0.421053	0.428571	0.494444	0.363513	0.489548	0.495334
405	0.603175	0.4	0.595238	0.483871	0.493827	0.516667	0.395411	0.515222	0.519063
410	0.65625	0.430769	0.581395	0.533333	0.470588	0.533333	0.414657	0.534467	0.532591
415	0.666667	0.412698	0.659574	0.440678	0.404762	0.522222	0.397077	0.516876	0.520933
420	0.586207	0.438356	0.486486	0.547945	0.487805	0.505556	0.388439	0.50936	0.504272
425	0.633333	0.34375	0.611765	0.410959	0.564103	0.516667	0.39712	0.512782	0.52178
430	0.62963	0.411765	0.593407	0.454545	0.567901	0.533333	0.412934	0.53145	0.536988
435	0.592593	0.492754	0.543689	0.42623	0.465753	0.505556	0.375923	0.504204	0.504901
440	0.542373	0.383562	0.574713	0.412698	0.435897	0.472222	0.338614	0.469849	0.475837
445	0.596491	0.347826	0.622222	0.40625	0.525	0.505556	0.378444	0.499558	0.50963
450	0.612903	0.28169	0.602151	0.393443	0.465753	0.477778	0.344634	0.471188	0.479279
455	0.586207	0.416667	0.644444	0.419355	0.564103	0.533333	0.413942	0.526155	0.537487
460	0.688525	0.338462	0.634146	0.515152	0.511628	0.538889	0.42365	0.537582	0.540959
465	0.566667	0.38806	0.568182	0.413793	0.528736	0.5	0.370791	0.493087	0.500199
470	0.642857	0.376812	0.608696	0.454545	0.441558	0.505556	0.378631	0.504894	0.507926
475	0.641509	0.371429	0.602151	0.366667	0.547619	0.511111	0.382993	0.505875	0.514524
480	0.566667	0.451613	0.651685	0.457143	0.481013	0.527778	0.408472	0.521624	0.530009
485	0.491803	0.3125	0.580645	0.40625	0.564103	0.483333	0.350216	0.47106	0.484338
490	0.491228	0.222222	0.625	0.372881	0.611765	0.488889	0.353822	0.464619	0.484571
495	0.551724	0.38961	0.505747	0.507937	0.426667	0.472222	0.339812	0.476337	0.474215
500	0.596491	0.4	0.631579	0.514286	0.383562	0.511111	0.386569	0.505184	0.507428
505	0.597015	0.447761	0.696629	0.517241	0.556962	0.572222	0.463954	0.563122	0.573243
510	0.581818	0.327869	0.564706	0.347826	0.511111	0.472222	0.337809	0.466666	0.475688
515	0.654545	0.333333	0.461538	0.411765	0.37037	0.433333	0.294468	0.44631	0.440068
520	0.655738	0.323529	0.58427	0.393443	0.493827	0.494444	0.364736	0.490161	0.495576
525	0.535714	0.383562	0.541176	0.486486	0.361111	0.461111	0.329119	0.46161	0.461271
530	0.551724	0.363636	0.659091	0.470588	0.434783	0.5	0.377165	0.495964	0.505117
535	0.535714	0.457143	0.58427	0.451613	0.578313	0.527778	0.405989	0.521411	0.529674
540	0.557377	0.3125	0.62	0.557377	0.459459	0.511111	0.383911	0.501343	0.506531
545	0.6	0.314286	0.510638	0.366667	0.526316	0.466667	0.328925	0.463581	0.468613
550	0.481481	0.238806	0.585859	0.421053	0.506024	0.461111	0.317682	0.446645	0.459764
555	0.6	0.347826	0.635294	0.625	0.560976	0.555556	0.443369	0.553819	0.558262
560	0.557377	0.419355	0.461538	0.597015	0.531646	0.511111	0.386236	0.513386	0.507794
565	0.625	0.38806	0.567901	0.5	0.55	0.527778	0.41204	0.526192	0.528735
570	0.607143	0.318841	0.549451	0.419355	0.512195	0.483333	0.349321	0.481397	0.486298
575	0.655172	0.273973	0.637363	0.387097	0.447368	0.483333	0.351227	0.480195	0.488623
580	0.5	0.222222	0.474227	0.432432	0.4	0.416667	0.267944	0.405776	0.408305
585	0.580645	0.411765	0.60241	0.4	0.439024	0.488889	0.360914	0.486769	0.493001
590	0.6	0.369231	0.565657	0.484848	0.485714	0.505556	0.378976	0.50109	0.503501
595	0.615385	0.411765	0.622222	0.547945	0.467532	0.533333	0.415764	0.53297	0.534922
600	0.721311	0.333333	0.604651	0.492308	0.5	0.527778	0.409863	0.530321	0.531144
605	0.590164	0.393939	0.6	0.444444	0.5	0.511111	0.385689	0.50571	0.511934
610	0.721311	0.328358	0.55914	0.571429	0.657895	0.566667	0.455529	0.567627	0.5675
615	0.644068	0.369231	0.622222	0.412698	0.481928	0.511111	0.384849	0.506029	0.512483
620	0.483871	0.438356	0.625	0.464286	0.438356	0.5	0.371535	0.489974	0.498745
625	0.436364	0.4	0.659794	0.380952	0.56	0.505556	0.377111	0.487422	0.506963
630	0.518519	0.361111	0.512195	0.411765	0.5	0.461111	0.325969	0.460718	0.465999
635	0.508475	0.328358	0.547619	0.347826	0.518519	0.455556	0.318976	0.450159	0.461187
640	0.59375	0.430769	0.62069	0.333333	0.52381	0.511111	0.386389	0.50047	0.511571
645	0.596491	0.338462	0.494382	0.483871	0.528736	0.488889	0.356331	0.488388	0.488321
650	0.655172	0.294118	0.561798	0.451613	0.554217	0.505556	0.378066	0.503384	0.507676
655	0.571429	0.405405	0.561798	0.360656	0.465753	0.477778	0.346644	0.473008	0.479277
660	0.464286	0.228571	0.577778	0.59375	0.525	0.483333	0.350436	0.477877	0.486112
665	0.631579	0.444444	0.689655	0.545455	0.539326	0.572222	0.462203	0.570092	0.577068
670	0.5	0.3125	0.613861	0.444444	0.5	0.488889	0.354616	0.474161	0.486096
675	0.655738	0.31746	0.543478	0.372881	0.494118	0.483333	0.348678	0.476735	0.480452
680	0.507937	0.295082	0.556701	0.354839	0.493506	0.455556	0.314264	0.441613	0.452843
685	0.714286	0.441558	0.556701	0.490566	0.38961	0.511111	0.383994	0.518544	0.511898
690	0.581818	0.323529	0.541176	0.461538	0.482759	0.477778	0.344359	0.478164	0.481243
695	0.633333	0.412698	0.574713	0.507042	0.43038	0.511111	0.388513	0.511633	0.5103
700	0.571429	0.485714	0.608696	0.466667	0.463415	0.522222	0.397851	0.519184	0.523382
705	0.625	0.424242	0.644444	0.491803	0.582278	0.561111	0.449101	0.553554	0.561341
710	0.581818	0.387097	0.604167	0.507463	0.45	0.511111	0.383719	0.506109	0.509537
715	0.754098	0.358209	0.589474	0.571429	0.459459	0.544444	0.427516	0.546534	0.540976
720	0.655172	0.295082	0.643678	0.547945	0.469136	0.527778	0.409485	0.522203	0.525908
725	0.533333	0.432432	0.592593	0.5	0.519481	0.516667	0.398668	0.515568	0.521597
730	0.566667	0.424242	0.604651	0.38806	0.592593	0.522222	0.401593	0.515243	0.526611
735	0.644068	0.380952	0.565217	0.41791	0.481013	0.5	0.371565	0.497832	0.500408
740	0.553846	0.485714	0.6	0.526316	0.487179	0.533333	0.414511	0.530611	0.533633
745	0.642857	0.444444	0.652174	0.385965	0.554217	0.544444	0.425749	0.535931	0.545909
750	0.634921	0.325	0.555556	0.48	0.415584	0.477778	0.345752	0.482212	0.481599
755	0.62069	0.333333	0.588235	0.363636	0.564706	0.5	0.373005	0.49412	0.503939
760	0.631579	0.257143	0.543478	0.466667	0.469136	0.472222	0.335084	0.473601	0.475442
765	0.523077	0.393443	0.681818	0.4	0.469136	0.505556	0.380434	0.493495	0.50796
770	0.633333	0.4375	0.58427	0.41791	0.575	0.533333	0.414533	0.529603	0.535429
775	0.637681	0.433333	0.588235	0.444444	0.457831	0.516667	0.396121	0.512305	0.514135
780	0.65625	0.273973	0.519481	0.647059	0.589744	0.533333	0.422105	0.537301	0.533773
785	0.584615	0.296296	0.475	0.444444	0.422535	0.438889	0.304307	0.444578	0.442855
790	0.551724	0.354839	0.610526	0.410959	0.5	0.494444	0.366781	0.48561	0.49574
795	0.625	0.129032	0.610526	0.542373	0.6	0.516667	0.391174	0.501386	0.510828
800	0.666667	0.229508	0.521739	0.542857	0.525	0.5	0.371841	0.497154	0.495775
805	0.542373	0.371429	0.482759	0.535211	0.328767	0.45	0.313246	0.452108	0.445619
810	0.571429	0.323529	0.586957	0.419355	0.453333	0.477778	0.344507	0.470921	0.47779
815	0.62963	0.27027	0.522727	0.352941	0.421053	0.433333	0.290137	0.439324	0.44221
820	0.580645	0.388889	0.533333	0.333333	0.463415	0.466667	0.32918	0.459923	0.465215
825	0.571429	0.459016	0.553191	0.548387	0.5	0.527778	0.405636	0.526405	0.525948
830	0.677966	0.253165	0.536585	0.45283	0.45977	0.466667	0.332502	0.476063	0.475947
835	0.597015	0.41791	0.571429	0.5	0.556962	0.533333	0.414204	0.528663	0.532206
840	0.588235	0.276923	0.520833	0.490566	0.410256	0.461111	0.321767	0.457363	0.456744
845	0.566667	0.298507	0.547368	0.372881	0.379747	0.438889	0.29256	0.433034	0.437591
850	0.645161	0.378378	0.58427	0.37931	0.415584	0.483333	0.352078	0.480541	0.483751
855	0.523077	0.444444	0.58427	0.529412	0.533333	0.527778	0.409862	0.522907	0.528031
860	0.642857	0.349206	0.556701	0.5	0.547619	0.522222	0.395846	0.519277	0.521022
865	0.618182	0.277778	0.494382	0.31746	0.493827	0.438889	0.294575	0.440326	0.445003
870	0.472727	0.376812	0.62069	0.454545	0.578313	0.511111	0.386255	0.500617	0.514797
875	0.636364	0.34375	0.646465	0.461538	0.607595	0.555556	0.43985	0.539142	0.549665
880	0.655172	0.309859	0.55814	0.461538	0.6	0.516667	0.394467	0.516942	0.521689
885	0.566667	0.380952	0.522727	0.430769	0.52381	0.488889	0.35796	0.484985	0.488735
890	0.517241	0.305085	0.488889	0.421053	0.493506	0.45	0.312035	0.445155	0.449505
895	0.557377	0.352941	0.547619	0.492754	0.487179	0.488889	0.361866	0.487574	0.490589
900	0.69697	0.430769	0.55814	0.428571	0.574713	0.544444	0.428699	0.537833	0.539336
905	0.666667	0.438356	0.541176	0.46875	0.410256	0.5	0.374707	0.505041	0.500652
910	0.596491	0.380952	0.595238	0.432432	0.487805	0.5	0.375725	0.498584	0.504549
915	0.645161	0.318841	0.585366	0.363636	0.54321	0.494444	0.368794	0.491243	0.499579
920	0.745763	0.328358	0.617021	0.405797	0.535211	0.527778	0.408569	0.52643	0.531003
925	0.580645	0.358209	0.613636	0.349206	0.45	0.477778	0.344756	0.470339	0.480148
930	0.633333	0.4	0.54902	0.37931	0.5	0.5	0.367652	0.492333	0.495833
935	0.516129	0.366667	0.602151	0.422535	0.459459	0.483333	0.352966	0.473388	0.482682
940	0.571429	0.285714	0.528736	0.295082	0.472222	0.438889	0.30011	0.430637	0.439245
945	0.692308	0.356164	0.505747	0.366197	0.441558	0.461111	0.325729	0.472395	0.470502
950	0.584615	0.2	0.604651	0.393443	0.454545	0.461111	0.323768	0.447451	0.457845
955	0.638889	0.356164	0.634146	0.590164	0.5	0.544444	0.436137	0.543873	0.546061
960	0.566667	0.422535	0.681319	0.419355	0.447368	0.516667	0.393243	0.507449	0.518454
965	0.533333	0.328358	0.522727	0.463768	0.421053	0.455556	0.318498	0.453848	0.455816
970	0.622951	0.390244	0.588235	0.474576	0.547945	0.522222	0.405368	0.52479	0.52941
975	0.580645	0.237288	0.547368	0.571429	0.518519	0.5	0.370173	0.49105	0.49332
980	0.634921	0.318841	0.595238	0.42623	0.457831	0.488889	0.359959	0.486612	0.491492
985	0.645161	0.322581	0.625	0.482759	0.536585	0.533333	0.411123	0.522417	0.528959
990	0.603175	0.422535	0.528736	0.380952	0.552632	0.5	0.374475	0.497606	0.502071
995	0.610169	0.372881	0.610526	0.521739	0.538462	0.538889	0.420542	0.530756	0.535688
1000	0.542373	0.30137	0.528736	0.372881	0.463415	0.444444	0.302344	0.441755	0.448395
1005	0.666667	0.376812	0.606742	0.444444	0.365854	0.488889	0.357324	0.492104	0.492324
1010	0.561404	0.356164	0.511111	0.371429	0.428571	0.444444	0.305723	0.445736	0.448726
1015	0.517241	0.346667	0.468085	0.5	0.356164	0.433333	0.287951	0.437632	0.433571
1020	0.645161	0.349206	0.555556	0.492308	0.55	0.522222	0.400149	0.518446	0.520355
1025	0.576271	0.361111	0.477273	0.545455	0.533333	0.494444	0.367273	0.498689	0.496059
1030	0.631579	0.430769	0.636364	0.507463	0.53012	0.55	0.435035	0.547259	0.552217
1035	0.645161	0.277778	0.593407	0.444444	0.617284	0.522222	0.399081	0.515615	0.524491
1040	0.533333	0.285714	0.666667	0.366667	0.5	0.488889	0.355415	0.470476	0.487381
1045	0.516129	0.333333	0.52381	0.354839	0.465116	0.444444	0.303396	0.438645	0.446121
1050	0.491228	0.243243	0.488372	0.393939	0.415584	0.405556	0.255758	0.406473	0.411574
1055	0.590164	0.323529	0.505747	0.492308	0.455696	0.472222	0.338585	0.473489	0.472301
1060	0.535714	0.31746	0.55102	0.376812	0.405405	0.444444	0.30082	0.437282	0.443532
1065	0.65625	0.361111	0.44186	0.333333	0.461538	0.45	0.311503	0.450819	0.447991
1070	0.516129	0.277778	0.62069	0.393443	0.512821	0.472222	0.338729	0.464172	0.478532
1075	0.633333	0.363636	0.568182	0.41791	0.481013	0.494444	0.366232	0.492815	0.496278
1080	0.607143	0.438356	0.577778	0.539683	0.564103	0.544444	0.428	0.545412	0.547484
1085	0.6	0.333333	0.571429	0.41791	0.457831	0.477778	0.34626	0.476101	0.48092
1090	0.655172	0.273973	0.505263	0.321429	0.435897	0.438889	0.292689	0.438347	0.440573
1095	0.592593	0.426667	0.522727	0.34375	0.35443	0.444444	0.302821	0.448033	0.448208
1100	0.558824	0.366197	0.58427	0.3	0.444444	0.461111	0.326666	0.450747	0.460963
1105	0.709677	0.309859	0.516854	0.451613	0.526316	0.5	0.373348	0.502864	0.501253
1110	0.603774	0.305556	0.494624	0.507463	0.453333	0.466667	0.329983	0.47295	0.470281
1115	0.666667	0.294118	0.588235	0.447761	0.5	0.5	0.374363	0.499356	0.50344
1120	0.548387	0.506329	0.564706	0.6	0.486486	0.538889	0.425567	0.541182	0.53944
1125	0.557377	0.373333	0.493506	0.393443	0.55814	0.477778	0.349415	0.47516	0.47981
1130	0.622951	0.276923	0.565217	0.567164	0.48	0.505556	0.379823	0.502451	0.502579
1135	0.542857	0.297297	0.488889	0.321429	0.4	0.416667	0.271382	0.410094	0.414302
1140	0.631579	0.454545	0.527473	0.41791	0.43038	0.488889	0.35769	0.492377	0.490499
1145	0.666667	0.275862	0.543478	0.290323	0.522727	0.472222	0.334688	0.459811	0.467343
1150	0.625	0.363636	0.58	0.436364	0.506667	0.511111	0.383815	0.502333	0.50694
1155	0.553846	0.4	0.536585	0.38806	0.394366	0.455556	0.323916	0.454571	0.457177
1160	0.576271	0.369231	0.604651	0.318841	0.395062	0.455556	0.318012	0.452811	0.461544
1165	0.53125	0.465753	0.574713	0.275862	0.435897	0.466667	0.33195	0.456695	0.466307
1170	0.655738	0.358209	0.588235	0.466667	0.528736	0.522222	0.400389	0.519517	0.523125
1175	0.5	0.276923	0.574468	0.526316	0.47619	0.477778	0.340805	0.470779	0.47751
1180	0.548387	0.378378	0.469136	0.428571	0.493151	0.461111	0.330683	0.463525	0.463975
1185	0.586207	0.338983	0.644444	0.473684	0.467532	0.511111	0.389225	0.50217	0.510304
1190	0.5	0.356164	0.483516	0.516129	0.459459	0.461111	0.324073	0.463054	0.46278
1195	0.688525	0.347826	0.561798	0.448276	0.481928	0.505556	0.378169	0.50567	0.505874
1200	0.701754	0.422535	0.549451	0.483871	0.531646	0.533333	0.413156	0.537851	0.535735
1205	0.666667	0.453333	0.533333	0.444444	0.461538	0.511111	0.386637	0.511863	0.50898
1210	0.561404	0.4	0.636364	0.440678	0.511628	0.516667	0.391787	0.510015	0.519927
1215	0.6875	0.347826	0.511628	0.451613	0.455696	0.488889	0.360135	0.490853	0.48719
1220	0.608696	0.327869	0.488889	0.357143	0.47619	0.461111	0.323136	0.451757	0.453821
1225	0.571429	0.333333	0.528736	0.542857	0.586667	0.511111	0.389168	0.512604	0.515339
1230	0.62069	0.421053	0.629213	0.533333	0.467532	0.533333	0.414933	0.534364	0.53687
1235	0.645161	0.4	0.512195	0.482759	0.385542	0.477778	0.347107	0.485131	0.479294
1240	0.545455	0.28169	0.574713	0.42623	0.511628	0.472222	0.33624	0.467943	0.477162
1245	0.482759	0.368421	0.531915	0.385965	0.48	0.455556	0.315307	0.449812	0.457871
1250	0.533333	0.323529	0.586957	0.516129	0.538462	0.505556	0.378197	0.499682	0.507172
1255	0.581818	0.48	0.666667	0.533333	0.45	0.544444	0.427487	0.542364	0.5472
1260	0.590164	0.272727	0.5	0.444444	0.487805	0.461111	0.323202	0.459028	0.460823
1265	0.688525	0.444444	0.533333	0.40678	0.551724	0.527778	0.405258	0.524961	0.525137
1270	0.517241	0.366197	0.504854	0.538462	0.526316	0.488889	0.354006	0.490614	0.491919
1275	0.566667	0.416667	0.55814	0.375	0.461538	0.477778	0.346216	0.475602	0.48105
1280	0.666667	0.318841	0.549451	0.41791	0.421053	0.472222	0.337557	0.474784	0.474887
1285	0.580645	0.382353	0.545455	0.419355	0.475	0.483333	0.351651	0.480561	0.484158
1290	0.492308	0.366667	0.511628	0.349206	0.465116	0.444444	0.303267	0.436985	0.444274
1295	0.413793	0.314286	0.494624	0.529412	0.394366	0.433333	0.289671	0.429296	0.431501
1300	0.515152	0.434783	0.577778	0.483871	0.356164	0.477778	0.346521	0.473549	0.475342
1305	0.526316	0.426667	0.517647	0.4	0.487179	0.472222	0.339808	0.471562	0.475816
1310	0.56	0.354839	0.60241	0.363636	0.494118	0.488889	0.362931	0.475	0.485727
1315	0.610169	0.388889	0.494118	0.42623	0.554217	0.494444	0.366092	0.494724	0.495898
1320	0.606061	0.4	0.520833	0.430769	0.356164	0.466667	0.330827	0.462766	0.459893
1325	0.596491	0.246154	0.555556	0.463768	0.455696	0.466667	0.330484	0.463533	0.467383
1330	0.666667	0.441176	0.58427	0.566667	0.540541	0.561111	0.451945	0.559864	0.558417
1335	0.666667	0.333333	0.547619	0.424242	0.487179	0.494444	0.369159	0.491808	0.493184
1340	0.618182	0.264706	0.528736	0.477612	0.506024	0.477778	0.3444	0.479052	0.481047
1345	0.52459	0.333333	0.595238	0.405405	0.506667	0.477778	0.349864	0.473047	0.484027
1350	0.590164	0.384615	0.516129	0.518519	0.459459	0.488889	0.358713	0.493777	0.491436
1355	0.539683	0.28169	0.577778	0.444444	0.410959	0.455556	0.31822	0.450911	0.457138
1360	0.588235	0.358209	0.482759	0.413793	0.425	0.455556	0.317994	0.453599	0.452268
1365	0.596491	0.268657	0.483516	0.338028	0.351351	0.405556	0.25489	0.407609	0.407975
1370	0.592593	0.426667	0.488372	0.6	0.564706	0.527778	0.407216	0.534467	0.529842
1375	0.533333	0.441176	0.489362	0.461538	0.465753	0.477778	0.344312	0.478233	0.477597
1380	0.557377	0.382353	0.635294	0.461538	0.493827	0.511111	0.387924	0.506078	0.515186
1385	0.610169	0.338983	0.571429	0.526316	0.506667	0.516667	0.396522	0.510713	0.512785
1390	0.631579	0.356164	0.531915	0.380952	0.465753	0.472222	0.337019	0.473273	0.47552
1395	0.553846	0.294118	0.539326	0.423077	0.465116	0.461111	0.322194	0.455097	0.460432
1400	0.634921	0.30303	0.577778	0.361111	0.405797	0.461111	0.328007	0.456527	0.461329
1405	0.52459	0.31746	0.608696	0.444444	0.54321	0.5	0.370787	0.48768	0.499461
1410	0.636364	0.361111	0.481928	0.5	0.453333	0.483333	0.356484	0.486547	0.481158
1415	0.533333	0.188679	0.516129	0.394366	0.457831	0.433333	0.288012	0.418068	0.425296
1420	0.689655	0.424242	0.564706	0.42623	0.466667	0.511111	0.385829	0.5143	0.513674
1425	0.610169	0.285714	0.527473	0.586207	0.585366	0.516667	0.391364	0.518986	0.519449
1430	0.653846	0.356164	0.568182	0.461538	0.414634	0.483333	0.351024	0.490873	0.490365
1435	0.709677	0.441176	0.533333	0.436364	0.423529	0.505556	0.377483	0.508816	0.503676
1440	0.526316	0.383562	0.581395	0.375	0.45	0.466667	0.331509	0.463255	0.471924
1445	0.610169	0.245614	0.516854	0.347826	0.348837	0.416667	0.267049	0.41386	0.415719
1450	0.52459	0.349206	0.5625	0.474576	0.419753	0.472222	0.333983	0.466125	0.47012
1455	0.666667	0.388889	0.545455	0.566667	0.506024	0.527778	0.406456	0.53474	0.530833
1460	0.603175	0.246154	0.571429	0.393443	0.525	0.477778	0.343461	0.46784	0.47667
1465	0.553846	0.352941	0.555556	0.481481	0.53012	0.5	0.371345	0.494789	0.499995
1470	0.615385	0.371429	0.543478	0.387097	0.450704	0.477778	0.346249	0.473618	0.476325
1475	0.542373	0.376812	0.571429	0.434783	0.582278	0.505556	0.38235	0.501535	0.510765
1480	0.724638	0.360656	0.610526	0.372881	0.447368	0.516667	0.393368	0.503214	0.50633
1485	0.644068	0.416667	0.581395	0.4	0.481928	0.505556	0.379532	0.504812	0.508403
1490	0.603175	0.434783	0.577778	0.535714	0.536585	0.538889	0.42021	0.537607	0.53926
1495	0.529412	0.352941	0.55814	0.491228	0.592593	0.511111	0.388122	0.504863	0.512587
1500	0.52459	0.38806	0.581395	0.545455	0.45	0.5	0.373844	0.4979	0.500879
1505	0.603175	0.472222	0.531915	0.393443	0.428571	0.488889	0.35955	0.485865	0.485834
1510	0.576271	0.351351	0.428571	0.419355	0.395062	0.427778	0.283386	0.434122	0.429042
1515	0.580645	0.34375	0.547368	0.393443	0.410256	0.461111	0.321309	0.455093	0.458514
1520	0.603175	0.25	0.588235	0.413793	0.439024	0.461111	0.324699	0.458845	0.465572
1525	0.533333	0.25641	0.452381	0.310345	0.45	0.4	0.248853	0.400494	0.40528
1530	0.6	0.5	0.426966	0.517241	0.493827	0.5	0.371624	0.507607	0.498509
1535	0.644068	0.298507	0.574468	0.380952	0.493506	0.483333	0.349718	0.4783	0.484395
1540	0.586207	0.393939	0.527473	0.441176	0.363636	0.461111	0.323504	0.462486	0.460753
1545	0.571429	0.34375	0.607843	0.463768	0.463768	0.5	0.371765	0.490112	0.49673
1550	0.698413	0.440678	0.527473	0.444444	0.5	0.522222	0.399229	0.522202	0.519005
1555	0.54902	0.371429	0.531915	0.354839	0.457831	0.455556	0.312708	0.453007	0.458861
1560	0.588235	0.333333	0.602151	0.40678	0.405405	0.477778	0.34517	0.467181	0.47325
1565	0.607143	0.28169	0.431818	0.384615	0.268657	0.388889	0.239239	0.394785	0.38751
1570	0.62069	0.314286	0.488889	0.454545	0.552632	0.483333	0.351924	0.486208	0.486908
1575	0.615385	0.430769	0.571429	0.607143	0.53012	0.55	0.433987	0.550969	0.549266
1580	0.626866	0.338983	0.666667	0.440678	0.611765	0.555556	0.442007	0.536992	0.550009
1585	0.490566	0.434783	0.597701	0.352941	0.53012	0.488889	0.358522	0.481222	0.494385
1590	0.523077	0.4	0.55814	0.45614	0.574713	0.511111	0.386465	0.502414	0.510273
1595	0.617647	0.444444	0.517647	0.553846	0.506329	0.527778	0.410704	0.527983	0.523793
1600	0.590164	0.307692	0.5	0.46875	0.487179	0.472222	0.336585	0.470757	0.471141
1605	0.567164	0.298507	0.521739	0.385965	0.441558	0.45	0.309353	0.442987	0.447239
1610	0.603175	0.361111	0.511628	0.4	0.459459	0.466667	0.33397	0.467075	0.468295
1615	0.516129	0.383562	0.539326	0.392857	0.475	0.466667	0.330158	0.461375	0.467968
1620	0.507463	0.356164	0.590909	0.433333	0.444444	0.472222	0.341012	0.466463	0.474804
1625	0.689655	0.338028	0.571429	0.472727	0.541176	0.522222	0.397794	0.522603	0.524345
1630	0.553846	0.375	0.608696	0.491228	0.536585	0.522222	0.398809	0.513071	0.521012
1635	0.42623	0.347826	0.555556	0.483871	0.461538	0.461111	0.323228	0.455004	0.463274
1640	0.580645	0.328358	0.494118	0.441176	0.487179	0.466667	0.333401	0.466295	0.467265
1645	0.567164	0.535211	0.571429	0.485714	0.470588	0.527778	0.415506	0.526021	0.526847
1650	0.586207	0.323529	0.527473	0.40625	0.481013	0.466667	0.329384	0.464894	0.468759
1655	0.586207	0.352941	0.468085	0.4375	0.447368	0.455556	0.315028	0.45842	0.45619
1660	0.65625	0.411765	0.555556	0.415094	0.541176	0.522222	0.398901	0.515968	0.518731
1665	0.555556	0.410959	0.494382	0.535714	0.545455	0.505556	0.377067	0.508413	0.507465
1670	0.526316	0.333333	0.547368	0.553846	0.519481	0.5	0.370441	0.496069	0.499464
1675	0.676471	0.375	0.604167	0.542373	0.438356	0.533333	0.414595	0.527273	0.525735
1680	0.548387	0.342857	0.588235	0.358209	0.447368	0.461111	0.326887	0.457011	0.466405
1685	0.612903	0.30303	0.574468	0.357143	0.585366	0.5	0.369487	0.486582	0.497158
1690	0.571429	0.441176	0.629213	0.444444	0.52381	0.527778	0.405842	0.522014	0.530627
1695	0.459016	0.271186	0.604167	0.508475	0.635294	0.516667	0.389713	0.495628	0.510876
1700	0.508475	0.382353	0.597701	0.328358	0.455696	0.461111	0.324669	0.454517	0.466609
1705	0.491803	0.338028	0.463415	0.419355	0.452381	0.433333	0.290796	0.432996	0.435144
1710	0.625	0.507042	0.53012	0.483871	0.425	0.511111	0.389377	0.514207	0.509523
1715	0.655172	0.5	0.539326	0.40625	0.320988	0.477778	0.343731	0.484347	0.478868
1720	0.596491	0.328767	0.568182	0.327869	0.37037	0.438889	0.29506	0.438336	0.443741
1725	0.633333	0.409639	0.531646	0.472727	0.481928	0.5	0.377887	0.505854	0.504516
1730	0.615385	0.388889	0.466667	0.363636	0.435897	0.455556	0.316647	0.454095	0.452187
1735	0.677966	0.285714	0.489362	0.454545	0.512821	0.483333	0.34992	0.484082	0.481953
1740	0.633333	0.280702	0.554455	0.422535	0.450704	0.477778	0.344441	0.468346	0.471356
1745	0.508475	0.382353	0.483516	0.483871	0.45	0.461111	0.322027	0.461643	0.461416
1750	0.730159	0.38806	0.571429	0.388889	0.513514	0.516667	0.39887	0.51841	0.519769
1755	0.584615	0.37037	0.604167	0.405797	0.447368	0.494444	0.366241	0.482464	0.489377
1760	0.517241	0.290323	0.531915	0.34375	0.414634	0.427778	0.278548	0.419573	0.427184
1765	0.482759	0.347826	0.465116	0.347826	0.487179	0.427778	0.283748	0.426141	0.431933
1770	0.610169	0.28125	0.545455	0.441176	0.514286	0.483333	0.351124	0.478467	0.482964
1775	0.603175	0.410256	0.549451	0.517241	0.4	0.494444	0.368226	0.496025	0.493177
1780	0.545455	0.410959	0.531915	0.440678	0.455696	0.477778	0.341805	0.476941	0.479354
1785	0.677966	0.365854	0.487805	0.461538	0.541176	0.5	0.375644	0.506868	0.503863
1790	0.634921	0.338028	0.545455	0.349206	0.373333	0.45	0.311481	0.448189	0.449927
1795	0.703704	0.323529	0.580645	0.434783	0.421053	0.488889	0.357927	0.492743	0.492671
1800	0.657143	0.294118	0.549451	0.517241	0.465753	0.5	0.374723	0.496741	0.495557
1805	0.526316	0.342857	0.433735	0.411765	0.390244	0.416667	0.270028	0.420983	0.418422
1810	0.482759	0.366197	0.58427	0.46875	0.512821	0.488889	0.358562	0.482959	0.492407
1815	0.5	0.349206	0.505747	0.491803	0.588235	0.494444	0.365386	0.486998	0.492587
1820	0.571429	0.322581	0.638298	0.491803	0.575	0.533333	0.412477	0.519822	0.530809
1825	0.59375	0.521739	0.561798	0.517241	0.45	0.527778	0.407226	0.528906	0.52671
1830	0.631579	0.447368	0.483516	0.354839	0.459459	0.472222	0.338068	0.475352	0.473818
1835	0.641509	0.338462	0.549451	0.378378	0.415584	0.461111	0.324447	0.464677	0.466597
1840	0.666667	0.333333	0.533333	0.515152	0.453333	0.5	0.373736	0.500364	0.496896
1845	0.736842	0.46875	0.555556	0.491803	0.5	0.544444	0.425871	0.55059	0.545569
1850	0.515152	0.4	0.62069	0.46875	0.506024	0.511111	0.387627	0.502123	0.511785
1855	0.610169	0.323529	0.47191	0.363636	0.337079	0.416667	0.264641	0.421265	0.418225
1860	0.539683	0.430769	0.608696	0.444444	0.493506	0.511111	0.385979	0.50342	0.511344
1865	0.622951	0.323529	0.483516	0.508475	0.395062	0.461111	0.321803	0.466707	0.460662
1870	0.5	0.379747	0.505495	0.45283	0.438356	0.455556	0.318323	0.455286	0.457486
1875	0.666667	0.305556	0.45977	0.181818	0.457831	0.422222	0.274439	0.414328	0.418064
1880	0.407407	0.305556	0.625	0.4	0.404762	0.433333	0.292396	0.428545	0.443713
1885	0.596491	0.26087	0.534653	0.436364	0.487179	0.466667	0.325509	0.463111	0.467227
1890	0.644068	0.352941	0.516854	0.584615	0.455696	0.505556	0.379374	0.510835	0.504662
1895	0.517241	0.447761	0.55814	0.416667	0.441558	0.477778	0.347483	0.476273	0.481181
1900	0.483871	0.478873	0.528736	0.515152	0.459459	0.494444	0.368336	0.493218	0.494322
1905	0.580645	0.266667	0.539326	0.230769	0.487805	0.433333	0.287809	0.421042	0.432834
1910	0.644068	0.305085	0.571429	0.416667	0.481013	0.488889	0.359268	0.483652	0.487913
1915	0.631579	0.363636	0.608696	0.513514	0.450704	0.516667	0.396292	0.513626	0.515604
1920	0.666667	0.34375	0.604167	0.483871	0.361111	0.5	0.372635	0.491913	0.491081
1925	0.413793	0.358209	0.413043	0.4	0.356164	0.388889	0.233698	0.388242	0.387982
1930	0.631579	0.257143	0.521739	0.4	0.526316	0.466667	0.3299	0.467355	0.471679
1935	0.695652	0.453333	0.506667	0.517241	0.554217	0.544444	0.436556	0.545422	0.53993
1940	0.655172	0.371429	0.522727	0.434783	0.373333	0.466667	0.332623	0.471489	0.467641
1945	0.528302	0.356164	0.470588	0.349206	0.465116	0.433333	0.288357	0.433875	0.437432
1950	0.526316	0.285714	0.436782	0.352941	0.461538	0.411111	0.262066	0.412658	0.415177
1955	0.634921	0.376812	0.525	0.369231	0.409639	0.461111	0.327568	0.46312	0.463303
1960	0.584615	0.376812	0.595238	0.550725	0.465753	0.516667	0.398925	0.514629	0.516569
1965	0.508475	0.361111	0.564706	0.387097	0.463415	0.461111	0.324443	0.456961	0.465647
1970	0.642857	0.366197	0.4	0.542857	0.438356	0.466667	0.332465	0.478054	0.465476
1975	0.6	0.34375	0.608696	0.507937	0.493827	0.516667	0.391611	0.510842	0.515764
1980	0.440678	0.360656	0.574468	0.478873	0.373333	0.455556	0.316767	0.445602	0.451968
1985	0.607143	0.307692	0.5	0.434783	0.438356	0.45	0.314752	0.457595	0.457095
1990	0.548387	0.235294	0.395349	0.548387	0.439024	0.427778	0.282268	0.433288	0.426116
1995	0.508475	0.352941	0.527473	0.4	0.361111	0.433333	0.290568	0.43	0.433275
2000	0.580645	0.363636	0.608696	0.393939	0.27027	0.45	0.310185	0.443437	0.44637

## Sheet: SVM
Number of features	Pre-vaccination	ChAdOx1-Onset	MenACWY-Onset	ChAdOx1-7D	MenACWY-7D	ACC	MCC	Macro F1	Weighted F1
5	0.484848	0.394366	0.72093	0.405405	0.222222	0.461111	0.333476	0.445555	0.456843
10	0.540541	0.4	0.729412	0.323529	0.31746	0.477778	0.355693	0.462188	0.47711
15	0.657143	0.4375	0.696629	0.5	0.519481	0.572222	0.465365	0.562151	0.569638
20	0.666667	0.591549	0.658824	0.491803	0.56338	0.6	0.50476	0.594445	0.598177
25	0.684932	0.558824	0.627907	0.535714	0.623377	0.611111	0.516471	0.606151	0.608032
30	0.657534	0.53125	0.561798	0.482759	0.605263	0.572222	0.466524	0.567721	0.568349
35	0.739726	0.567568	0.62069	0.491228	0.57971	0.605556	0.512288	0.599784	0.599218
40	0.75	0.547945	0.604651	0.576271	0.6	0.616667	0.525823	0.615774	0.611883
45	0.746667	0.56	0.585366	0.6	0.558824	0.611111	0.52304	0.610171	0.603096
50	0.753623	0.506667	0.585366	0.52459	0.547945	0.583333	0.484101	0.583638	0.579393
55	0.686567	0.567901	0.578313	0.581818	0.567568	0.594444	0.497993	0.596433	0.591982
60	0.716418	0.54321	0.592593	0.631579	0.567568	0.605556	0.512987	0.610273	0.604286
65	0.716418	0.538462	0.578313	0.642857	0.552632	0.6	0.503599	0.605736	0.598165
70	0.676471	0.571429	0.595238	0.607143	0.56	0.6	0.503442	0.602056	0.597918
75	0.676923	0.526316	0.55814	0.561404	0.552632	0.572222	0.466344	0.575083	0.570732
80	0.676471	0.575342	0.554217	0.596491	0.582278	0.594444	0.495205	0.59696	0.591224
85	0.676923	0.567568	0.533333	0.542373	0.638889	0.588889	0.486707	0.591817	0.588293
90	0.69697	0.583333	0.545455	0.566667	0.621622	0.6	0.500779	0.602809	0.597694
95	0.69697	0.591549	0.555556	0.566667	0.630137	0.605556	0.507245	0.608176	0.603778
100	0.69697	0.591549	0.555556	0.566667	0.630137	0.605556	0.507245	0.608176	0.603778
105	0.716418	0.578947	0.53012	0.566667	0.621622	0.6	0.503827	0.602755	0.59602
110	0.69697	0.613333	0.5	0.6	0.613333	0.6	0.502623	0.604727	0.594993
115	0.636364	0.542857	0.568182	0.603175	0.520548	0.572222	0.466248	0.574225	0.569506
120	0.645161	0.542857	0.58427	0.625	0.533333	0.583333	0.478566	0.586124	0.581674
125	0.65625	0.56338	0.574713	0.634921	0.533333	0.588889	0.486642	0.592519	0.586381
130	0.645161	0.56338	0.574713	0.612903	0.589744	0.594444	0.49238	0.59718	0.593774
135	0.634921	0.547945	0.568182	0.586207	0.564103	0.577778	0.471161	0.580271	0.577299
140	0.676923	0.441558	0.541176	0.539683	0.514286	0.538889	0.427362	0.542725	0.538409
145	0.69697	0.405063	0.517647	0.52459	0.521739	0.527778	0.414154	0.533202	0.527987
150	0.666667	0.409639	0.506024	0.542373	0.521739	0.522222	0.40893	0.529288	0.523872
155	0.666667	0.409639	0.506024	0.542373	0.521739	0.522222	0.40893	0.529288	0.523872
160	0.686567	0.425	0.52381	0.52459	0.529412	0.533333	0.422481	0.537876	0.533323
165	0.69697	0.43038	0.487805	0.566667	0.547945	0.538889	0.4281	0.545953	0.537818
170	0.69697	0.43038	0.487805	0.566667	0.547945	0.538889	0.4281	0.545953	0.537818
175	0.656716	0.410256	0.512195	0.580645	0.56338	0.538889	0.428978	0.544639	0.539858
180	0.636364	0.415584	0.506024	0.571429	0.56338	0.533333	0.421171	0.538556	0.534408
185	0.636364	0.415584	0.506024	0.548387	0.555556	0.527778	0.41372	0.532383	0.528785
190	0.634921	0.43038	0.47619	0.553846	0.492754	0.511111	0.393506	0.517618	0.51008
195	0.634921	0.43038	0.47619	0.5625	0.514286	0.516667	0.399985	0.523655	0.516427
200	0.566667	0.473684	0.512195	0.542857	0.444444	0.505556	0.386374	0.50797	0.503589
205	0.566667	0.473684	0.512195	0.542857	0.444444	0.505556	0.386374	0.50797	0.503589
210	0.566667	0.473684	0.512195	0.542857	0.444444	0.505556	0.386374	0.50797	0.503589
215	0.576271	0.48	0.494118	0.542857	0.422535	0.5	0.377993	0.503156	0.496584
220	0.576271	0.48	0.47619	0.535211	0.422535	0.494444	0.371702	0.498042	0.490628
225	0.612903	0.48	0.465116	0.545455	0.394366	0.494444	0.370182	0.499568	0.488929
230	0.622951	0.473684	0.447059	0.545455	0.388889	0.488889	0.363299	0.495607	0.483428
235	0.622951	0.467532	0.44186	0.545455	0.4	0.488889	0.363687	0.49556	0.483473
240	0.622951	0.473684	0.44186	0.545455	0.394366	0.488889	0.363178	0.495663	0.483318
245	0.622951	0.473684	0.44186	0.545455	0.394366	0.488889	0.363178	0.495663	0.483318
250	0.622951	0.473684	0.44186	0.545455	0.394366	0.488889	0.363178	0.495663	0.483318
255	0.622951	0.473684	0.44186	0.545455	0.394366	0.488889	0.363178	0.495663	0.483318
260	0.634921	0.493151	0.45977	0.545455	0.394366	0.5	0.376652	0.505532	0.493492
265	0.634921	0.493151	0.45977	0.545455	0.394366	0.5	0.376652	0.505532	0.493492
270	0.612903	0.486486	0.45977	0.545455	0.394366	0.494444	0.36961	0.499796	0.488723
275	0.612903	0.486486	0.45977	0.545455	0.394366	0.494444	0.36961	0.499796	0.488723
280	0.612903	0.486486	0.45977	0.545455	0.394366	0.494444	0.36961	0.499796	0.488723
285	0.612903	0.48	0.45977	0.553846	0.394366	0.494444	0.369579	0.500177	0.488932
290	0.612903	0.48	0.454545	0.553846	0.371429	0.488889	0.362511	0.494545	0.482343
295	0.612903	0.486486	0.454545	0.545455	0.371429	0.488889	0.362543	0.494164	0.482134
300	0.622951	0.486486	0.454545	0.558824	0.376812	0.494444	0.370109	0.499924	0.487207
305	0.622951	0.493151	0.454545	0.558824	0.371429	0.494444	0.369626	0.50018	0.487203
310	0.622951	0.493151	0.454545	0.558824	0.371429	0.494444	0.369626	0.50018	0.487203
315	0.634921	0.487179	0.413793	0.539683	0.405797	0.488889	0.363668	0.496275	0.482034
320	0.633333	0.465753	0.511111	0.567164	0.428571	0.516667	0.396464	0.521187	0.513028
325	0.644068	0.48	0.494382	0.575758	0.450704	0.522222	0.403452	0.528982	0.519475
330	0.644068	0.48	0.5	0.567164	0.450704	0.522222	0.404035	0.528387	0.51951
335	0.644068	0.48	0.5	0.567164	0.450704	0.522222	0.404035	0.528387	0.51951
340	0.644068	0.48	0.5	0.567164	0.450704	0.522222	0.404035	0.528387	0.51951
345	0.644068	0.48	0.5	0.567164	0.450704	0.522222	0.404035	0.528387	0.51951
350	0.644068	0.48	0.5	0.567164	0.450704	0.522222	0.404035	0.528387	0.51951
355	0.644068	0.48	0.5	0.567164	0.450704	0.522222	0.404035	0.528387	0.51951
360	0.644068	0.486486	0.511111	0.575758	0.450704	0.527778	0.40992	0.533625	0.525032
365	0.644068	0.473684	0.494382	0.553846	0.450704	0.516667	0.396447	0.523337	0.514665
370	0.688525	0.472222	0.551724	0.608696	0.478873	0.555556	0.446677	0.560008	0.55209
375	0.7	0.486486	0.528736	0.637681	0.571429	0.577778	0.475135	0.584866	0.576465
380	0.7	0.486486	0.528736	0.637681	0.571429	0.577778	0.475135	0.584866	0.576465
385	0.7	0.486486	0.528736	0.637681	0.571429	0.577778	0.475135	0.584866	0.576465
390	0.7	0.48	0.511628	0.637681	0.571429	0.572222	0.468722	0.580148	0.570808
395	0.7	0.48	0.511628	0.637681	0.571429	0.572222	0.468722	0.580148	0.570808
400	0.7	0.48	0.511628	0.637681	0.571429	0.572222	0.468722	0.580148	0.570808
405	0.7	0.48	0.511628	0.637681	0.571429	0.572222	0.468722	0.580148	0.570808
410	0.7	0.48	0.511628	0.637681	0.571429	0.572222	0.468722	0.580148	0.570808
415	0.7	0.486486	0.511628	0.637681	0.56338	0.572222	0.468193	0.579835	0.570164
420	0.721311	0.486486	0.517647	0.637681	0.56338	0.577778	0.475754	0.585301	0.57517
425	0.721311	0.486486	0.517647	0.637681	0.56338	0.577778	0.475754	0.585301	0.57517
430	0.721311	0.486486	0.517647	0.637681	0.56338	0.577778	0.475754	0.585301	0.57517
435	0.721311	0.493151	0.5	0.606061	0.555556	0.566667	0.459414	0.575216	0.564731
440	0.721311	0.493151	0.5	0.606061	0.555556	0.566667	0.459414	0.575216	0.564731
445	0.721311	0.493151	0.5	0.606061	0.555556	0.566667	0.459414	0.575216	0.564731
450	0.733333	0.493151	0.5	0.606061	0.575342	0.572222	0.465936	0.581577	0.571175
455	0.626866	0.459459	0.5	0.485714	0.550725	0.522222	0.410475	0.524553	0.52218
460	0.626866	0.459459	0.5	0.485714	0.550725	0.522222	0.410475	0.524553	0.52218
465	0.626866	0.459459	0.5	0.485714	0.550725	0.522222	0.410475	0.524553	0.52218
470	0.626866	0.465753	0.5	0.507042	0.550725	0.527778	0.417584	0.530077	0.526889
475	0.628571	0.521739	0.560976	0.508475	0.525	0.55	0.439827	0.548952	0.547728
480	0.628571	0.521739	0.560976	0.508475	0.525	0.55	0.439827	0.548952	0.547728
485	0.628571	0.521739	0.560976	0.508475	0.525	0.55	0.439827	0.548952	0.547728
490	0.628571	0.521739	0.560976	0.508475	0.525	0.55	0.439827	0.548952	0.547728
495	0.628571	0.521739	0.560976	0.508475	0.525	0.55	0.439827	0.548952	0.547728
500	0.628571	0.521739	0.560976	0.508475	0.525	0.55	0.439827	0.548952	0.547728
505	0.628571	0.521739	0.560976	0.508475	0.525	0.55	0.439827	0.548952	0.547728
510	0.628571	0.521739	0.560976	0.508475	0.525	0.55	0.439827	0.548952	0.547728
515	0.637681	0.521739	0.560976	0.5	0.525	0.55	0.439601	0.549079	0.547783
520	0.626866	0.514286	0.560976	0.483871	0.506329	0.538889	0.425567	0.538465	0.537733
525	0.617647	0.521739	0.54321	0.47619	0.506329	0.533333	0.419401	0.533023	0.531696
530	0.617647	0.529412	0.54321	0.47619	0.525	0.538889	0.42612	0.538292	0.537355
535	0.617647	0.529412	0.54321	0.47619	0.525	0.538889	0.42612	0.538292	0.537355
540	0.617647	0.529412	0.54321	0.47619	0.525	0.538889	0.42612	0.538292	0.537355
545	0.617647	0.529412	0.54321	0.47619	0.525	0.538889	0.42612	0.538292	0.537355
550	0.617647	0.529412	0.54321	0.47619	0.525	0.538889	0.42612	0.538292	0.537355
555	0.617647	0.529412	0.54321	0.47619	0.525	0.538889	0.42612	0.538292	0.537355
560	0.617647	0.529412	0.54321	0.47619	0.525	0.538889	0.42612	0.538292	0.537355
565	0.617647	0.529412	0.54321	0.47619	0.525	0.538889	0.42612	0.538292	0.537355
570	0.617647	0.529412	0.54321	0.47619	0.525	0.538889	0.42612	0.538292	0.537355
575	0.617647	0.529412	0.54321	0.47619	0.5	0.533333	0.419139	0.533292	0.531661
580	0.617647	0.529412	0.54321	0.47619	0.5	0.533333	0.419139	0.533292	0.531661
585	0.617647	0.529412	0.54321	0.47619	0.5	0.533333	0.419139	0.533292	0.531661
590	0.626866	0.5	0.556962	0.47619	0.506329	0.533333	0.420462	0.533269	0.532786
595	0.626866	0.5	0.556962	0.47619	0.506329	0.533333	0.420462	0.533269	0.532786
600	0.626866	0.5	0.556962	0.47619	0.506329	0.533333	0.420462	0.533269	0.532786
605	0.626866	0.5	0.556962	0.47619	0.506329	0.533333	0.420462	0.533269	0.532786
610	0.626866	0.5	0.538462	0.47619	0.525	0.533333	0.420808	0.533304	0.532208
615	0.626866	0.5	0.538462	0.47619	0.525	0.533333	0.420808	0.533304	0.532208
620	0.626866	0.5	0.538462	0.47619	0.525	0.533333	0.420808	0.533304	0.532208
625	0.626866	0.5	0.538462	0.47619	0.525	0.533333	0.420808	0.533304	0.532208
630	0.626866	0.5	0.538462	0.47619	0.525	0.533333	0.420808	0.533304	0.532208
635	0.626866	0.5	0.538462	0.47619	0.525	0.533333	0.420808	0.533304	0.532208
640	0.626866	0.5	0.538462	0.47619	0.525	0.533333	0.420808	0.533304	0.532208
645	0.615385	0.493151	0.538462	0.47619	0.54321	0.533333	0.420269	0.533279	0.533251
650	0.615385	0.493151	0.538462	0.47619	0.54321	0.533333	0.420269	0.533279	0.533251
655	0.615385	0.493151	0.538462	0.47619	0.54321	0.533333	0.420269	0.533279	0.533251
660	0.615385	0.493151	0.538462	0.47619	0.54321	0.533333	0.420269	0.533279	0.533251
665	0.615385	0.493151	0.538462	0.47619	0.54321	0.533333	0.420269	0.533279	0.533251
670	0.615385	0.5	0.538462	0.5	0.54321	0.538889	0.427272	0.539411	0.538475
675	0.628571	0.535211	0.54321	0.47619	0.48	0.533333	0.421115	0.532637	0.529928
680	0.657143	0.542857	0.54321	0.47619	0.5	0.544444	0.43472	0.54388	0.540489
685	0.666667	0.535211	0.54321	0.47619	0.5	0.544444	0.434515	0.544256	0.540622
690	0.657143	0.550725	0.54321	0.47619	0.519481	0.55	0.441375	0.54935	0.546369
695	0.657143	0.550725	0.54321	0.47619	0.519481	0.55	0.441375	0.54935	0.546369
700	0.657143	0.550725	0.54321	0.47619	0.519481	0.55	0.441375	0.54935	0.546369
705	0.657143	0.550725	0.54321	0.47619	0.519481	0.55	0.441375	0.54935	0.546369
710	0.657143	0.550725	0.54321	0.47619	0.519481	0.55	0.441375	0.54935	0.546369
715	0.657143	0.550725	0.54321	0.47619	0.519481	0.55	0.441375	0.54935	0.546369
720	0.657143	0.550725	0.54321	0.47619	0.519481	0.55	0.441375	0.54935	0.546369
725	0.685714	0.514286	0.547619	0.483871	0.486486	0.544444	0.433696	0.543595	0.539207
730	0.676056	0.521739	0.52381	0.491803	0.506667	0.544444	0.433541	0.544015	0.538719
735	0.676056	0.521739	0.52381	0.491803	0.506667	0.544444	0.433541	0.544015	0.538719
740	0.676056	0.521739	0.52381	0.491803	0.506667	0.544444	0.433541	0.544015	0.538719
745	0.676056	0.521739	0.53012	0.483871	0.506667	0.544444	0.434117	0.543691	0.539045
750	0.676056	0.521739	0.53012	0.483871	0.506667	0.544444	0.434117	0.543691	0.539045
755	0.685714	0.521739	0.554217	0.483871	0.526316	0.555556	0.447499	0.554371	0.551369
760	0.685714	0.521739	0.554217	0.483871	0.526316	0.555556	0.447499	0.554371	0.551369
765	0.685714	0.521739	0.554217	0.483871	0.526316	0.555556	0.447499	0.554371	0.551369
770	0.685714	0.521739	0.554217	0.483871	0.526316	0.555556	0.447499	0.554371	0.551369
775	0.685714	0.521739	0.554217	0.483871	0.526316	0.555556	0.447499	0.554371	0.551369
780	0.685714	0.521739	0.541176	0.483871	0.513514	0.55	0.440153	0.549203	0.545048
785	0.685714	0.521739	0.541176	0.483871	0.513514	0.55	0.440153	0.549203	0.545048
790	0.685714	0.521739	0.547619	0.483871	0.533333	0.555556	0.447301	0.554455	0.551244
795	0.685714	0.521739	0.547619	0.483871	0.533333	0.555556	0.447301	0.554455	0.551244
800	0.685714	0.521739	0.547619	0.483871	0.533333	0.555556	0.447301	0.554455	0.551244
805	0.685714	0.521739	0.547619	0.483871	0.533333	0.555556	0.447301	0.554455	0.551244
810	0.685714	0.521739	0.547619	0.483871	0.533333	0.555556	0.447301	0.554455	0.551244
815	0.694444	0.507042	0.444444	0.47619	0.465753	0.516667	0.401376	0.517575	0.506343
820	0.694444	0.507042	0.444444	0.47619	0.465753	0.516667	0.401376	0.517575	0.506343
825	0.694444	0.507042	0.444444	0.47619	0.465753	0.516667	0.401376	0.517575	0.506343
830	0.694444	0.5	0.43038	0.47619	0.486486	0.516667	0.40223	0.5175	0.506102
835	0.694444	0.5	0.43038	0.47619	0.486486	0.516667	0.40223	0.5175	0.506102
840	0.676056	0.486486	0.43038	0.451613	0.459459	0.5	0.381065	0.500799	0.49041
845	0.676056	0.486486	0.43038	0.451613	0.459459	0.5	0.381065	0.500799	0.49041
850	0.676056	0.486486	0.43038	0.451613	0.459459	0.5	0.381065	0.500799	0.49041
855	0.676056	0.486486	0.435897	0.451613	0.453333	0.5	0.381327	0.500677	0.490455
860	0.676056	0.486486	0.435897	0.451613	0.453333	0.5	0.381327	0.500677	0.490455
865	0.685714	0.48	0.435897	0.451613	0.453333	0.5	0.381172	0.501312	0.490822
870	0.685714	0.48	0.435897	0.451613	0.453333	0.5	0.381172	0.501312	0.490822
875	0.685714	0.48	0.43038	0.451613	0.459459	0.5	0.380909	0.501433	0.490777
880	0.685714	0.48	0.43038	0.451613	0.459459	0.5	0.380909	0.501433	0.490777
885	0.685714	0.48	0.43038	0.451613	0.459459	0.5	0.380909	0.501433	0.490777
890	0.685714	0.48	0.435897	0.451613	0.453333	0.5	0.381172	0.501312	0.490822
895	0.685714	0.48	0.435897	0.451613	0.453333	0.5	0.381172	0.501312	0.490822
900	0.685714	0.48	0.43038	0.451613	0.459459	0.5	0.380909	0.501433	0.490777
905	0.685714	0.48	0.43038	0.451613	0.459459	0.5	0.380909	0.501433	0.490777
910	0.685714	0.48	0.43038	0.451613	0.459459	0.5	0.380909	0.501433	0.490777
915	0.685714	0.48	0.43038	0.451613	0.459459	0.5	0.380909	0.501433	0.490777
920	0.685714	0.48	0.43038	0.451613	0.459459	0.5	0.380909	0.501433	0.490777
925	0.685714	0.48	0.43038	0.451613	0.459459	0.5	0.380909	0.501433	0.490777
930	0.685714	0.48	0.43038	0.451613	0.459459	0.5	0.380909	0.501433	0.490777
935	0.685714	0.48	0.43038	0.451613	0.459459	0.5	0.380909	0.501433	0.490777
940	0.685714	0.48	0.435897	0.451613	0.453333	0.5	0.381172	0.501312	0.490822
945	0.685714	0.48	0.435897	0.451613	0.453333	0.5	0.381172	0.501312	0.490822
950	0.685714	0.48	0.43038	0.451613	0.459459	0.5	0.380909	0.501433	0.490777
955	0.685714	0.48	0.43038	0.451613	0.459459	0.5	0.380909	0.501433	0.490777
960	0.685714	0.48	0.43038	0.451613	0.459459	0.5	0.380909	0.501433	0.490777
965	0.685714	0.48	0.43038	0.451613	0.459459	0.5	0.380909	0.501433	0.490777
970	0.685714	0.48	0.43038	0.451613	0.459459	0.5	0.380909	0.501433	0.490777
975	0.685714	0.48	0.43038	0.451613	0.459459	0.5	0.380909	0.501433	0.490777
980	0.685714	0.48	0.43038	0.451613	0.459459	0.5	0.380909	0.501433	0.490777
985	0.685714	0.48	0.43038	0.451613	0.459459	0.5	0.380909	0.501433	0.490777
990	0.685714	0.48	0.43038	0.451613	0.459459	0.5	0.380909	0.501433	0.490777
995	0.685714	0.48	0.43038	0.451613	0.459459	0.5	0.380909	0.501433	0.490777
1000	0.685714	0.48	0.43038	0.451613	0.459459	0.5	0.380909	0.501433	0.490777
1005	0.685714	0.48	0.43038	0.451613	0.459459	0.5	0.380909	0.501433	0.490777
1010	0.685714	0.48	0.43038	0.451613	0.459459	0.5	0.380909	0.501433	0.490777
1015	0.685714	0.473684	0.410256	0.451613	0.459459	0.494444	0.374622	0.496145	0.484364
1020	0.685714	0.48	0.43038	0.451613	0.459459	0.5	0.380909	0.501433	0.490777
1025	0.685714	0.48	0.43038	0.451613	0.459459	0.5	0.380909	0.501433	0.490777
1030	0.685714	0.48	0.43038	0.451613	0.459459	0.5	0.380909	0.501433	0.490777
1035	0.685714	0.48	0.43038	0.451613	0.459459	0.5	0.380909	0.501433	0.490777
1040	0.685714	0.48	0.43038	0.451613	0.459459	0.5	0.380909	0.501433	0.490777
1045	0.685714	0.48	0.43038	0.451613	0.459459	0.5	0.380909	0.501433	0.490777
1050	0.685714	0.48	0.43038	0.451613	0.459459	0.5	0.380909	0.501433	0.490777
1055	0.685714	0.48	0.43038	0.451613	0.459459	0.5	0.380909	0.501433	0.490777
1060	0.685714	0.48	0.43038	0.451613	0.459459	0.5	0.380909	0.501433	0.490777
1065	0.685714	0.473684	0.410256	0.451613	0.459459	0.494444	0.374622	0.496145	0.484364
1070	0.685714	0.473684	0.410256	0.451613	0.459459	0.494444	0.374622	0.496145	0.484364
1075	0.685714	0.48	0.43038	0.451613	0.459459	0.5	0.380909	0.501433	0.490777
1080	0.685714	0.48	0.43038	0.451613	0.459459	0.5	0.380909	0.501433	0.490777
1085	0.685714	0.48	0.43038	0.451613	0.459459	0.5	0.380909	0.501433	0.490777
1090	0.685714	0.48	0.43038	0.451613	0.459459	0.5	0.380909	0.501433	0.490777
1095	0.685714	0.473684	0.410256	0.451613	0.459459	0.494444	0.374622	0.496145	0.484364
1100	0.685714	0.473684	0.410256	0.451613	0.459459	0.494444	0.374622	0.496145	0.484364
1105	0.685714	0.473684	0.410256	0.451613	0.459459	0.494444	0.374622	0.496145	0.484364
1110	0.685714	0.473684	0.415584	0.451613	0.453333	0.494444	0.374899	0.495986	0.48436
1115	0.685714	0.473684	0.415584	0.451613	0.453333	0.494444	0.374899	0.495986	0.48436
1120	0.685714	0.473684	0.415584	0.451613	0.453333	0.494444	0.374899	0.495986	0.48436
1125	0.685714	0.473684	0.415584	0.451613	0.453333	0.494444	0.374899	0.495986	0.48436
1130	0.685714	0.473684	0.415584	0.451613	0.453333	0.494444	0.374899	0.495986	0.48436
1135	0.685714	0.473684	0.415584	0.451613	0.453333	0.494444	0.374899	0.495986	0.48436
1140	0.685714	0.473684	0.415584	0.451613	0.453333	0.494444	0.374899	0.495986	0.48436
1145	0.685714	0.473684	0.415584	0.451613	0.453333	0.494444	0.374899	0.495986	0.48436
1150	0.685714	0.473684	0.415584	0.451613	0.453333	0.494444	0.374899	0.495986	0.48436
1155	0.685714	0.473684	0.415584	0.451613	0.453333	0.494444	0.374899	0.495986	0.48436
1160	0.685714	0.473684	0.415584	0.451613	0.453333	0.494444	0.374899	0.495986	0.48436
1165	0.685714	0.473684	0.415584	0.451613	0.453333	0.494444	0.374899	0.495986	0.48436
1170	0.685714	0.473684	0.415584	0.451613	0.453333	0.494444	0.374899	0.495986	0.48436
1175	0.685714	0.473684	0.415584	0.451613	0.453333	0.494444	0.374899	0.495986	0.48436
1180	0.676056	0.473684	0.421053	0.451613	0.453333	0.494444	0.375773	0.495148	0.484232
1185	0.676056	0.473684	0.421053	0.451613	0.453333	0.494444	0.375773	0.495148	0.484232
1190	0.676056	0.473684	0.421053	0.451613	0.453333	0.494444	0.375773	0.495148	0.484232
1195	0.676056	0.473684	0.421053	0.451613	0.453333	0.494444	0.375773	0.495148	0.484232
1200	0.676056	0.473684	0.421053	0.451613	0.453333	0.494444	0.375773	0.495148	0.484232
1205	0.676056	0.473684	0.421053	0.451613	0.453333	0.494444	0.375773	0.495148	0.484232
1210	0.676056	0.473684	0.421053	0.451613	0.453333	0.494444	0.375773	0.495148	0.484232
1215	0.676056	0.473684	0.421053	0.451613	0.453333	0.494444	0.375773	0.495148	0.484232
1220	0.676056	0.473684	0.421053	0.451613	0.453333	0.494444	0.375773	0.495148	0.484232
1225	0.676056	0.473684	0.421053	0.451613	0.453333	0.494444	0.375773	0.495148	0.484232
1230	0.676056	0.473684	0.421053	0.451613	0.453333	0.494444	0.375773	0.495148	0.484232
1235	0.676056	0.473684	0.421053	0.451613	0.453333	0.494444	0.375773	0.495148	0.484232
1240	0.676056	0.473684	0.421053	0.451613	0.453333	0.494444	0.375773	0.495148	0.484232
1245	0.676056	0.473684	0.421053	0.451613	0.453333	0.494444	0.375773	0.495148	0.484232
1250	0.676056	0.473684	0.421053	0.451613	0.453333	0.494444	0.375773	0.495148	0.484232
1255	0.676056	0.473684	0.421053	0.451613	0.453333	0.494444	0.375773	0.495148	0.484232
1260	0.676056	0.473684	0.421053	0.451613	0.453333	0.494444	0.375773	0.495148	0.484232
1265	0.685714	0.473684	0.415584	0.451613	0.48	0.5	0.381893	0.501319	0.490434
1270	0.685714	0.473684	0.415584	0.451613	0.48	0.5	0.381893	0.501319	0.490434
1275	0.685714	0.473684	0.415584	0.451613	0.48	0.5	0.381893	0.501319	0.490434
1280	0.685714	0.473684	0.415584	0.451613	0.48	0.5	0.381893	0.501319	0.490434
1285	0.704225	0.48	0.415584	0.451613	0.48	0.505556	0.389028	0.506285	0.494574
1290	0.704225	0.48	0.415584	0.451613	0.48	0.505556	0.389028	0.506285	0.494574
1295	0.704225	0.48	0.415584	0.451613	0.48	0.505556	0.389028	0.506285	0.494574
1300	0.704225	0.48	0.415584	0.451613	0.48	0.505556	0.389028	0.506285	0.494574
1305	0.704225	0.48	0.415584	0.451613	0.48	0.505556	0.389028	0.506285	0.494574
1310	0.704225	0.48	0.415584	0.451613	0.48	0.505556	0.389028	0.506285	0.494574
1315	0.704225	0.486486	0.410256	0.451613	0.48	0.505556	0.388318	0.506516	0.494372
1320	0.704225	0.486486	0.410256	0.451613	0.48	0.505556	0.388318	0.506516	0.494372
1325	0.704225	0.486486	0.410256	0.451613	0.48	0.505556	0.388318	0.506516	0.494372
1330	0.704225	0.486486	0.410256	0.451613	0.48	0.505556	0.388318	0.506516	0.494372
1335	0.704225	0.48	0.415584	0.451613	0.453333	0.5	0.382034	0.500951	0.4885
1340	0.704225	0.48	0.415584	0.451613	0.453333	0.5	0.382034	0.500951	0.4885
1345	0.704225	0.48	0.421053	0.451613	0.473684	0.505556	0.389337	0.506115	0.494564
1350	0.704225	0.48	0.421053	0.451613	0.473684	0.505556	0.389337	0.506115	0.494564
1355	0.704225	0.459459	0.415584	0.451613	0.473684	0.5	0.381619	0.500913	0.48937
1360	0.714286	0.453333	0.421053	0.451613	0.493506	0.505556	0.38878	0.506758	0.495811
1365	0.714286	0.453333	0.421053	0.451613	0.493506	0.505556	0.38878	0.506758	0.495811
1370	0.714286	0.453333	0.421053	0.451613	0.493506	0.505556	0.38878	0.506758	0.495811
1375	0.714286	0.453333	0.421053	0.451613	0.493506	0.505556	0.38878	0.506758	0.495811
1380	0.714286	0.453333	0.421053	0.451613	0.493506	0.505556	0.38878	0.506758	0.495811
1385	0.714286	0.453333	0.421053	0.451613	0.493506	0.505556	0.38878	0.506758	0.495811
1390	0.714286	0.453333	0.421053	0.451613	0.493506	0.505556	0.38878	0.506758	0.495811
1395	0.714286	0.453333	0.421053	0.451613	0.493506	0.505556	0.38878	0.506758	0.495811
1400	0.714286	0.453333	0.421053	0.451613	0.493506	0.505556	0.38878	0.506758	0.495811
1405	0.714286	0.453333	0.421053	0.451613	0.493506	0.505556	0.38878	0.506758	0.495811
1410	0.714286	0.453333	0.421053	0.451613	0.493506	0.505556	0.38878	0.506758	0.495811
1415	0.714286	0.453333	0.421053	0.451613	0.493506	0.505556	0.38878	0.506758	0.495811
1420	0.714286	0.453333	0.421053	0.451613	0.493506	0.505556	0.38878	0.506758	0.495811
1425	0.714286	0.453333	0.421053	0.451613	0.493506	0.505556	0.38878	0.506758	0.495811
1430	0.714286	0.453333	0.421053	0.451613	0.493506	0.505556	0.38878	0.506758	0.495811
1435	0.714286	0.453333	0.421053	0.451613	0.493506	0.505556	0.38878	0.506758	0.495811
1440	0.714286	0.453333	0.421053	0.451613	0.493506	0.505556	0.38878	0.506758	0.495811
1445	0.714286	0.453333	0.421053	0.451613	0.493506	0.505556	0.38878	0.506758	0.495811
1450	0.714286	0.453333	0.421053	0.451613	0.493506	0.505556	0.38878	0.506758	0.495811
1455	0.714286	0.453333	0.421053	0.451613	0.493506	0.505556	0.38878	0.506758	0.495811
1460	0.714286	0.453333	0.421053	0.451613	0.493506	0.505556	0.38878	0.506758	0.495811
1465	0.704225	0.459459	0.421053	0.451613	0.493506	0.505556	0.388935	0.505971	0.495313
1470	0.704225	0.459459	0.421053	0.451613	0.493506	0.505556	0.388935	0.505971	0.495313
1475	0.704225	0.459459	0.421053	0.451613	0.493506	0.505556	0.388935	0.505971	0.495313
1480	0.704225	0.459459	0.421053	0.451613	0.493506	0.505556	0.388935	0.505971	0.495313
1485	0.704225	0.459459	0.421053	0.451613	0.493506	0.505556	0.388935	0.505971	0.495313
1490	0.714286	0.459459	0.421053	0.47619	0.493506	0.511111	0.395752	0.512899	0.50103
1495	0.714286	0.453333	0.421053	0.451613	0.493506	0.505556	0.38878	0.506758	0.495811
1500	0.714286	0.453333	0.421053	0.451613	0.493506	0.505556	0.38878	0.506758	0.495811
1505	0.714286	0.459459	0.421053	0.47619	0.493506	0.511111	0.395752	0.512899	0.50103
1510	0.714286	0.459459	0.421053	0.47619	0.493506	0.511111	0.395752	0.512899	0.50103
1515	0.714286	0.453333	0.421053	0.451613	0.493506	0.505556	0.38878	0.506758	0.495811
1520	0.714286	0.453333	0.421053	0.451613	0.493506	0.505556	0.38878	0.506758	0.495811
1525	0.714286	0.453333	0.421053	0.451613	0.493506	0.505556	0.38878	0.506758	0.495811
1530	0.714286	0.453333	0.421053	0.451613	0.493506	0.505556	0.38878	0.506758	0.495811
1535	0.714286	0.453333	0.421053	0.451613	0.493506	0.505556	0.38878	0.506758	0.495811
1540	0.714286	0.465753	0.410256	0.47619	0.5	0.511111	0.394731	0.513297	0.500844
1545	0.714286	0.465753	0.410256	0.47619	0.5	0.511111	0.394731	0.513297	0.500844
1550	0.704225	0.472222	0.415584	0.47619	0.545455	0.522222	0.409204	0.522735	0.512154
1555	0.704225	0.472222	0.415584	0.47619	0.545455	0.522222	0.409204	0.522735	0.512154
1560	0.714286	0.465753	0.415584	0.47619	0.545455	0.522222	0.409017	0.523454	0.512589
1565	0.714286	0.465753	0.415584	0.47619	0.545455	0.522222	0.409017	0.523454	0.512589
1570	0.714286	0.465753	0.415584	0.47619	0.545455	0.522222	0.409017	0.523454	0.512589
1575	0.714286	0.465753	0.415584	0.47619	0.545455	0.522222	0.409017	0.523454	0.512589
1580	0.714286	0.465753	0.415584	0.47619	0.545455	0.522222	0.409017	0.523454	0.512589
1585	0.714286	0.465753	0.415584	0.47619	0.545455	0.522222	0.409017	0.523454	0.512589
1590	0.714286	0.465753	0.415584	0.47619	0.545455	0.522222	0.409017	0.523454	0.512589
1595	0.714286	0.465753	0.415584	0.47619	0.545455	0.522222	0.409017	0.523454	0.512589
1600	0.714286	0.465753	0.415584	0.47619	0.545455	0.522222	0.409017	0.523454	0.512589
1605	0.714286	0.465753	0.415584	0.47619	0.545455	0.522222	0.409017	0.523454	0.512589
1610	0.714286	0.465753	0.415584	0.47619	0.545455	0.522222	0.409017	0.523454	0.512589
1615	0.714286	0.465753	0.415584	0.47619	0.545455	0.522222	0.409017	0.523454	0.512589
1620	0.714286	0.465753	0.415584	0.47619	0.545455	0.522222	0.409017	0.523454	0.512589
1625	0.714286	0.465753	0.415584	0.47619	0.545455	0.522222	0.409017	0.523454	0.512589
1630	0.714286	0.459459	0.415584	0.47619	0.526316	0.516667	0.402417	0.518367	0.507075
1635	0.714286	0.459459	0.415584	0.47619	0.526316	0.516667	0.402417	0.518367	0.507075
1640	0.714286	0.459459	0.415584	0.47619	0.526316	0.516667	0.402417	0.518367	0.507075
1645	0.714286	0.459459	0.415584	0.47619	0.526316	0.516667	0.402417	0.518367	0.507075
1650	0.714286	0.459459	0.415584	0.47619	0.526316	0.516667	0.402417	0.518367	0.507075
1655	0.676056	0.506667	0.425	0.47619	0.450704	0.505556	0.388741	0.506924	0.494807
1660	0.657143	0.520548	0.405063	0.483871	0.473684	0.505556	0.387069	0.508062	0.495613
1665	0.656716	0.506667	0.4	0.47619	0.453333	0.494444	0.372426	0.498581	0.485762
1670	0.666667	0.5	0.419753	0.47619	0.459459	0.5	0.379097	0.504414	0.492696
1675	0.666667	0.5	0.419753	0.47619	0.459459	0.5	0.379097	0.504414	0.492696
1680	0.666667	0.5	0.419753	0.47619	0.459459	0.5	0.379097	0.504414	0.492696
1685	0.69697	0.493506	0.425	0.46875	0.465753	0.505556	0.387219	0.509996	0.497951
1690	0.647059	0.506667	0.469136	0.52459	0.533333	0.533333	0.420832	0.536157	0.528547
1695	0.647059	0.506667	0.469136	0.52459	0.533333	0.533333	0.420832	0.536157	0.528547
1700	0.647059	0.506667	0.469136	0.52459	0.533333	0.533333	0.420832	0.536157	0.528547
1705	0.647059	0.506667	0.469136	0.52459	0.533333	0.533333	0.420832	0.536157	0.528547
1710	0.647059	0.506667	0.469136	0.52459	0.533333	0.533333	0.420832	0.536157	0.528547
1715	0.647059	0.506667	0.469136	0.516129	0.540541	0.533333	0.421226	0.535906	0.528778
1720	0.647059	0.506667	0.45	0.516129	0.533333	0.527778	0.414473	0.530638	0.52214
1725	0.647059	0.506667	0.45	0.516129	0.533333	0.527778	0.414473	0.530638	0.52214
1730	0.647059	0.506667	0.45	0.516129	0.533333	0.527778	0.414473	0.530638	0.52214
1735	0.647059	0.506667	0.45	0.516129	0.533333	0.527778	0.414473	0.530638	0.52214
1740	0.647059	0.506667	0.45	0.516129	0.533333	0.527778	0.414473	0.530638	0.52214
1745	0.647059	0.506667	0.45	0.516129	0.533333	0.527778	0.414473	0.530638	0.52214
1750	0.647059	0.506667	0.45	0.516129	0.533333	0.527778	0.414473	0.530638	0.52214
1755	0.647059	0.506667	0.45	0.516129	0.533333	0.527778	0.414473	0.530638	0.52214
1760	0.656716	0.506667	0.45	0.507937	0.533333	0.527778	0.414338	0.530931	0.522331
1765	0.626866	0.493151	0.45	0.492308	0.533333	0.516667	0.400383	0.519131	0.512439
1770	0.626866	0.48	0.455696	0.492308	0.540541	0.516667	0.401485	0.519082	0.513157
1775	0.626866	0.48	0.455696	0.492308	0.540541	0.516667	0.401485	0.519082	0.513157
1780	0.626866	0.48	0.455696	0.492308	0.540541	0.516667	0.401485	0.519082	0.513157
1785	0.626866	0.48	0.455696	0.492308	0.540541	0.516667	0.401485	0.519082	0.513157
1790	0.626866	0.48	0.455696	0.492308	0.540541	0.516667	0.401485	0.519082	0.513157
1795	0.626866	0.48	0.455696	0.492308	0.540541	0.516667	0.401485	0.519082	0.513157
1800	0.636364	0.473684	0.455696	0.46875	0.533333	0.511111	0.393978	0.513565	0.507961
1805	0.636364	0.473684	0.455696	0.46875	0.533333	0.511111	0.393978	0.513565	0.507961
1810	0.636364	0.473684	0.455696	0.46875	0.533333	0.511111	0.393978	0.513565	0.507961
1815	0.636364	0.473684	0.455696	0.46875	0.533333	0.511111	0.393978	0.513565	0.507961
1820	0.636364	0.473684	0.455696	0.46875	0.533333	0.511111	0.393978	0.513565	0.507961
1825	0.636364	0.473684	0.455696	0.46875	0.533333	0.511111	0.393978	0.513565	0.507961
1830	0.636364	0.473684	0.455696	0.46875	0.533333	0.511111	0.393978	0.513565	0.507961
1835	0.636364	0.473684	0.455696	0.46875	0.533333	0.511111	0.393978	0.513565	0.507961
1840	0.636364	0.473684	0.455696	0.46875	0.533333	0.511111	0.393978	0.513565	0.507961
1845	0.615385	0.486486	0.475	0.5	0.571429	0.527778	0.413331	0.52966	0.525854
1850	0.615385	0.473684	0.475	0.46875	0.533333	0.511111	0.393218	0.51323	0.509622
1855	0.615385	0.473684	0.475	0.47619	0.552632	0.516667	0.399793	0.518578	0.515257
1860	0.615385	0.473684	0.475	0.47619	0.552632	0.516667	0.399793	0.518578	0.515257
1865	0.645161	0.48	0.475	0.5	0.556962	0.527778	0.412436	0.531425	0.526167
1870	0.645161	0.48	0.475	0.5	0.556962	0.527778	0.412436	0.531425	0.526167
1875	0.645161	0.48	0.475	0.5	0.556962	0.527778	0.412436	0.531425	0.526167
1880	0.645161	0.48	0.475	0.5	0.556962	0.527778	0.412436	0.531425	0.526167
1885	0.65625	0.48	0.475	0.516129	0.556962	0.533333	0.419531	0.536868	0.530642
1890	0.65625	0.48	0.475	0.516129	0.556962	0.533333	0.419531	0.536868	0.530642
1895	0.65625	0.48	0.475	0.516129	0.556962	0.533333	0.419531	0.536868	0.530642
1900	0.65625	0.48	0.475	0.516129	0.556962	0.533333	0.419531	0.536868	0.530642
1905	0.636364	0.472222	0.469136	0.5	0.545455	0.522222	0.405804	0.524635	0.519172
1910	0.636364	0.472222	0.469136	0.5	0.545455	0.522222	0.405804	0.524635	0.519172
1915	0.636364	0.493151	0.469136	0.5	0.552632	0.527778	0.413157	0.530256	0.524643
1920	0.636364	0.493151	0.469136	0.5	0.552632	0.527778	0.413157	0.530256	0.524643
1925	0.636364	0.493151	0.469136	0.5	0.552632	0.527778	0.413157	0.530256	0.524643
1930	0.636364	0.493151	0.469136	0.5	0.552632	0.527778	0.413157	0.530256	0.524643
1935	0.636364	0.493151	0.469136	0.5	0.552632	0.527778	0.413157	0.530256	0.524643
1940	0.636364	0.472222	0.469136	0.5	0.545455	0.522222	0.405804	0.524635	0.519172
1945	0.636364	0.507042	0.487805	0.492308	0.552632	0.533333	0.419565	0.53523	0.530783
1950	0.636364	0.507042	0.487805	0.492308	0.552632	0.533333	0.419565	0.53523	0.530783
1955	0.636364	0.507042	0.487805	0.492308	0.552632	0.533333	0.419565	0.53523	0.530783
1960	0.636364	0.5	0.469136	0.492308	0.552632	0.527778	0.413194	0.530088	0.524617
1965	0.636364	0.507042	0.481928	0.5	0.552632	0.533333	0.418923	0.535593	0.53053
1970	0.626866	0.507042	0.481928	0.5	0.56	0.533333	0.419436	0.535167	0.530678
1975	0.626866	0.507042	0.481928	0.5	0.56	0.533333	0.419436	0.535167	0.530678
1980	0.626866	0.507042	0.481928	0.5	0.56	0.533333	0.419436	0.535167	0.530678
1985	0.646154	0.478873	0.487805	0.477612	0.506667	0.516667	0.399035	0.519422	0.514277
1990	0.646154	0.478873	0.463415	0.477612	0.506667	0.511111	0.392057	0.514544	0.507908
1995	0.646154	0.478873	0.463415	0.477612	0.506667	0.511111	0.392057	0.514544	0.507908
2000	0.646154	0.478873	0.463415	0.477612	0.506667	0.511111	0.392057	0.514544	0.507908

## Sheet: Bayes
Number of features	Pre-vaccination	ChAdOx1-Onset	MenACWY-Onset	ChAdOx1-7D	MenACWY-7D	ACC	MCC	Macro F1	Weighted F1
5	0.494382	0.217391	0.688172	0.195122	0.43956	0.461111	0.332204	0.406926	0.431837
10	0.53012	0.375	0.651163	0.190476	0.517647	0.488889	0.365797	0.452881	0.473839
15	0.54321	0.387097	0.642857	0.227273	0.494382	0.488889	0.365092	0.458964	0.47683
20	0.657895	0.459459	0.641975	0.292683	0.613636	0.561111	0.457951	0.53313	0.546408
25	0.630137	0.535211	0.650602	0.391304	0.574713	0.572222	0.468422	0.556394	0.565648
30	0.607595	0.472727	0.705882	0.466667	0.617284	0.588889	0.491793	0.574031	0.587252
35	0.615385	0.483871	0.698795	0.448276	0.607595	0.583333	0.484546	0.570784	0.583427
40	0.623377	0.474576	0.714286	0.47619	0.649351	0.6	0.505784	0.587556	0.601219
45	0.64	0.482759	0.72093	0.444444	0.615385	0.594444	0.496924	0.580704	0.594105
50	0.638889	0.517241	0.72093	0.4375	0.6	0.594444	0.495487	0.582912	0.595586
55	0.714286	0.490566	0.681818	0.46875	0.635294	0.611111	0.515365	0.598143	0.605878
60	0.685714	0.518519	0.704545	0.550725	0.632911	0.627778	0.538003	0.618483	0.625453
65	0.685714	0.5	0.704545	0.57971	0.617284	0.627778	0.538178	0.617451	0.623329
70	0.676471	0.518519	0.704545	0.575758	0.666667	0.638889	0.550028	0.628392	0.635825
75	0.714286	0.607143	0.735632	0.59375	0.674699	0.672222	0.592405	0.665102	0.67111
80	0.732394	0.607143	0.72093	0.516129	0.658824	0.655556	0.571707	0.647084	0.653636
85	0.714286	0.535714	0.697674	0.53125	0.642857	0.633333	0.543627	0.624356	0.630434
90	0.714286	0.482759	0.674419	0.5	0.627907	0.611111	0.514651	0.599874	0.60604
95	0.694444	0.5	0.666667	0.517241	0.627907	0.611111	0.51586	0.601252	0.606854
100	0.732394	0.5	0.682353	0.5	0.636364	0.622222	0.529011	0.610222	0.616116
105	0.732394	0.5	0.666667	0.535714	0.651685	0.627778	0.536478	0.617292	0.621463
110	0.714286	0.474576	0.666667	0.517241	0.651685	0.616667	0.522218	0.604891	0.610805
115	0.712329	0.535714	0.697674	0.586207	0.666667	0.65	0.565147	0.639718	0.644702
120	0.722222	0.508475	0.666667	0.561404	0.659091	0.633333	0.543984	0.623572	0.627346
125	0.694444	0.482759	0.666667	0.535714	0.644444	0.616667	0.523069	0.604806	0.610538
130	0.694444	0.508475	0.674699	0.535714	0.644444	0.622222	0.530424	0.611555	0.61735
135	0.694444	0.508475	0.674699	0.535714	0.644444	0.622222	0.530424	0.611555	0.61735
140	0.72973	0.464286	0.658824	0.528302	0.652174	0.622222	0.531066	0.606663	0.611314
145	0.739726	0.491228	0.666667	0.528302	0.645161	0.627778	0.538061	0.614217	0.618314
150	0.712329	0.491228	0.658824	0.555556	0.659341	0.627778	0.537387	0.615455	0.619624
155	0.722222	0.45614	0.651163	0.581818	0.644444	0.622222	0.529434	0.611158	0.613769
160	0.722222	0.448276	0.651163	0.555556	0.644444	0.616667	0.522273	0.604332	0.60795
165	0.722222	0.474576	0.642857	0.555556	0.637363	0.616667	0.523035	0.606515	0.60899
170	0.722222	0.482759	0.642857	0.545455	0.637363	0.616667	0.523132	0.606131	0.608807
175	0.722222	0.482759	0.635294	0.555556	0.659341	0.622222	0.529781	0.611034	0.613522
180	0.722222	0.482759	0.635294	0.555556	0.659341	0.622222	0.529781	0.611034	0.613522
185	0.722222	0.482759	0.627907	0.555556	0.644444	0.616667	0.522273	0.606578	0.6082
190	0.722222	0.482759	0.627907	0.545455	0.629213	0.611111	0.515173	0.601511	0.603047
195	0.722222	0.482759	0.627907	0.518519	0.622222	0.605556	0.508185	0.594726	0.596965
200	0.702703	0.5	0.642857	0.509091	0.62069	0.605556	0.509569	0.595068	0.598965
205	0.693333	0.5	0.635294	0.490566	0.62069	0.6	0.502605	0.587977	0.592393
210	0.702703	0.533333	0.642857	0.518519	0.636364	0.616667	0.523649	0.606755	0.610217
215	0.702703	0.548387	0.642857	0.528302	0.62069	0.616667	0.523557	0.608588	0.611038
220	0.712329	0.52459	0.635294	0.528302	0.636364	0.616667	0.522767	0.607376	0.609821
225	0.712329	0.52459	0.635294	0.528302	0.636364	0.616667	0.522767	0.607376	0.609821
230	0.712329	0.533333	0.635294	0.528302	0.629213	0.616667	0.522865	0.607694	0.609795
235	0.712329	0.5	0.627907	0.555556	0.643678	0.616667	0.522404	0.607894	0.609592
240	0.712329	0.52459	0.635294	0.555556	0.643678	0.622222	0.529754	0.614289	0.616029
245	0.712329	0.52459	0.627907	0.5	0.659091	0.616667	0.522431	0.604783	0.608352
250	0.712329	0.557377	0.658824	0.528302	0.659091	0.633333	0.54387	0.623184	0.627153
255	0.712329	0.566667	0.658824	0.581818	0.666667	0.644444	0.557917	0.637261	0.639501
260	0.712329	0.542373	0.651163	0.528302	0.651685	0.627778	0.53665	0.61717	0.620715
265	0.712329	0.557377	0.666667	0.555556	0.659091	0.638889	0.551266	0.630204	0.633743
270	0.722222	0.542373	0.651163	0.545455	0.659091	0.633333	0.543167	0.624061	0.626854
275	0.712329	0.542373	0.643678	0.545455	0.627907	0.622222	0.529152	0.614348	0.616203
280	0.722222	0.517241	0.636364	0.561404	0.635294	0.622222	0.528561	0.614505	0.61562
285	0.712329	0.533333	0.627907	0.555556	0.643678	0.622222	0.529435	0.614561	0.615704
290	0.712329	0.557377	0.619048	0.581818	0.643678	0.627778	0.537172	0.62285	0.622175
295	0.712329	0.557377	0.611765	0.555556	0.62069	0.616667	0.522726	0.611543	0.61066
300	0.712329	0.590164	0.619048	0.571429	0.627907	0.627778	0.537181	0.624175	0.622862
305	0.712329	0.571429	0.619048	0.555556	0.627907	0.622222	0.530094	0.617253	0.616782
310	0.712329	0.571429	0.619048	0.555556	0.627907	0.622222	0.530094	0.617253	0.616782
315	0.712329	0.557377	0.611765	0.555556	0.62069	0.616667	0.522726	0.611543	0.61066
320	0.722222	0.542373	0.597701	0.535714	0.604651	0.605556	0.507669	0.600532	0.598871
325	0.722222	0.542373	0.597701	0.535714	0.604651	0.605556	0.507669	0.600532	0.598871
330	0.722222	0.542373	0.597701	0.535714	0.604651	0.605556	0.507669	0.600532	0.598871
335	0.722222	0.542373	0.613636	0.535714	0.611765	0.611111	0.514378	0.605142	0.604652
340	0.722222	0.542373	0.613636	0.535714	0.611765	0.611111	0.514378	0.605142	0.604652
345	0.722222	0.542373	0.613636	0.535714	0.611765	0.611111	0.514378	0.605142	0.604652
350	0.722222	0.517241	0.606742	0.535714	0.611765	0.605556	0.507126	0.598737	0.598245
355	0.722222	0.542373	0.613636	0.535714	0.611765	0.611111	0.514378	0.605142	0.604652
360	0.722222	0.542373	0.613636	0.535714	0.611765	0.611111	0.514378	0.605142	0.604652
365	0.722222	0.542373	0.613636	0.545455	0.604651	0.611111	0.514331	0.605667	0.604656
370	0.722222	0.551724	0.613636	0.535714	0.604651	0.611111	0.514448	0.60559	0.604747
375	0.732394	0.542373	0.613636	0.526316	0.588235	0.605556	0.506999	0.600591	0.599365
380	0.722222	0.551724	0.62069	0.509091	0.613636	0.611111	0.514777	0.603473	0.604198
385	0.722222	0.551724	0.62069	0.535714	0.62069	0.616667	0.521813	0.610208	0.610241
390	0.732394	0.542373	0.627907	0.526316	0.62069	0.616667	0.521708	0.609936	0.610484
395	0.732394	0.542373	0.627907	0.5	0.613636	0.611111	0.51466	0.603262	0.604491
400	0.722222	0.551724	0.627907	0.535714	0.613636	0.616667	0.52219	0.610241	0.610519
405	0.722222	0.561404	0.62069	0.545455	0.606742	0.616667	0.521971	0.611302	0.610462
410	0.722222	0.586207	0.604651	0.555556	0.6	0.616667	0.522273	0.613727	0.61097
415	0.722222	0.561404	0.62069	0.545455	0.606742	0.616667	0.521971	0.611302	0.610462
420	0.712329	0.561404	0.627907	0.545455	0.606742	0.616667	0.522757	0.610767	0.610753
425	0.712329	0.561404	0.611765	0.545455	0.6	0.611111	0.516152	0.60619	0.605002
430	0.712329	0.561404	0.62069	0.545455	0.590909	0.611111	0.515318	0.606157	0.605262
435	0.712329	0.586207	0.604651	0.518519	0.58427	0.605556	0.508555	0.601195	0.59962
440	0.702703	0.561404	0.604651	0.518519	0.58427	0.6	0.502063	0.594309	0.593522
445	0.712329	0.576271	0.604651	0.490566	0.58427	0.6	0.501434	0.593617	0.59314
450	0.712329	0.566667	0.604651	0.5	0.58427	0.6	0.501395	0.593583	0.592951
455	0.702703	0.508475	0.597701	0.470588	0.58427	0.583333	0.480435	0.572747	0.574015
460	0.702703	0.533333	0.597701	0.470588	0.590909	0.588889	0.487399	0.579047	0.580085
465	0.702703	0.508475	0.597701	0.470588	0.58427	0.583333	0.480435	0.572747	0.574015
470	0.702703	0.508475	0.597701	0.470588	0.58427	0.583333	0.480435	0.572747	0.574015
475	0.712329	0.508475	0.604651	0.470588	0.593407	0.588889	0.487523	0.57789	0.579462
480	0.712329	0.508475	0.604651	0.470588	0.593407	0.588889	0.487523	0.57789	0.579462
485	0.712329	0.5	0.611765	0.470588	0.593407	0.588889	0.487841	0.577618	0.579766
490	0.712329	0.5	0.611765	0.470588	0.593407	0.588889	0.487841	0.577618	0.579766
495	0.712329	0.5	0.611765	0.470588	0.593407	0.588889	0.487841	0.577618	0.579766
500	0.712329	0.508475	0.604651	0.470588	0.593407	0.588889	0.487523	0.57789	0.579462
505	0.712329	0.508475	0.604651	0.470588	0.593407	0.588889	0.487523	0.57789	0.579462
510	0.712329	0.508475	0.604651	0.470588	0.593407	0.588889	0.487523	0.57789	0.579462
515	0.712329	0.508475	0.604651	0.470588	0.593407	0.588889	0.487523	0.57789	0.579462
520	0.712329	0.508475	0.604651	0.470588	0.593407	0.588889	0.487523	0.57789	0.579462
525	0.702703	0.508475	0.604651	0.48	0.593407	0.588889	0.488025	0.577847	0.57948
530	0.702703	0.508475	0.604651	0.48	0.593407	0.588889	0.488025	0.577847	0.57948
535	0.702703	0.508475	0.604651	0.48	0.593407	0.588889	0.488025	0.577847	0.57948
540	0.702703	0.508475	0.604651	0.48	0.593407	0.588889	0.488025	0.577847	0.57948
545	0.702703	0.508475	0.604651	0.48	0.593407	0.588889	0.488025	0.577847	0.57948
550	0.702703	0.508475	0.604651	0.48	0.593407	0.588889	0.488025	0.577847	0.57948
555	0.702703	0.508475	0.604651	0.48	0.593407	0.588889	0.488025	0.577847	0.57948
560	0.702703	0.508475	0.611765	0.48	0.586957	0.588889	0.488492	0.57798	0.579868
565	0.702703	0.508475	0.611765	0.48	0.586957	0.588889	0.488492	0.57798	0.579868
570	0.702703	0.508475	0.611765	0.48	0.586957	0.588889	0.488492	0.57798	0.579868
575	0.702703	0.508475	0.611765	0.48	0.586957	0.588889	0.488492	0.57798	0.579868
580	0.702703	0.508475	0.611765	0.48	0.586957	0.588889	0.488492	0.57798	0.579868
585	0.702703	0.508475	0.611765	0.48	0.586957	0.588889	0.488492	0.57798	0.579868
590	0.702703	0.508475	0.611765	0.48	0.586957	0.588889	0.488492	0.57798	0.579868
595	0.702703	0.508475	0.611765	0.48	0.586957	0.588889	0.488492	0.57798	0.579868
600	0.702703	0.508475	0.604651	0.48	0.593407	0.588889	0.488025	0.577847	0.57948
605	0.702703	0.508475	0.604651	0.48	0.593407	0.588889	0.488025	0.577847	0.57948
610	0.702703	0.508475	0.604651	0.48	0.593407	0.588889	0.488025	0.577847	0.57948
615	0.702703	0.508475	0.604651	0.48	0.593407	0.588889	0.488025	0.577847	0.57948
620	0.702703	0.508475	0.604651	0.48	0.593407	0.588889	0.488025	0.577847	0.57948
625	0.702703	0.508475	0.604651	0.48	0.593407	0.588889	0.488025	0.577847	0.57948
630	0.702703	0.508475	0.604651	0.489796	0.608696	0.594444	0.495266	0.582864	0.584595
635	0.702703	0.508475	0.604651	0.48	0.593407	0.588889	0.488025	0.577847	0.57948
640	0.702703	0.508475	0.604651	0.48	0.593407	0.588889	0.488025	0.577847	0.57948
645	0.702703	0.508475	0.604651	0.48	0.593407	0.588889	0.488025	0.577847	0.57948
650	0.702703	0.508475	0.604651	0.489796	0.608696	0.594444	0.495266	0.582864	0.584595
655	0.702703	0.508475	0.604651	0.48	0.593407	0.588889	0.488025	0.577847	0.57948
660	0.702703	0.508475	0.604651	0.48	0.593407	0.588889	0.488025	0.577847	0.57948
665	0.702703	0.508475	0.604651	0.48	0.593407	0.588889	0.488025	0.577847	0.57948
670	0.702703	0.508475	0.604651	0.48	0.593407	0.588889	0.488025	0.577847	0.57948
675	0.702703	0.508475	0.604651	0.48	0.593407	0.588889	0.488025	0.577847	0.57948
680	0.702703	0.517241	0.604651	0.470588	0.593407	0.588889	0.488046	0.577718	0.579518
685	0.702703	0.517241	0.604651	0.5	0.6	0.594444	0.494993	0.584919	0.585922
690	0.702703	0.517241	0.604651	0.5	0.6	0.594444	0.494993	0.584919	0.585922
695	0.702703	0.517241	0.588235	0.470588	0.586957	0.583333	0.481447	0.573145	0.573763
700	0.702703	0.517241	0.588235	0.470588	0.586957	0.583333	0.481447	0.573145	0.573763
705	0.702703	0.517241	0.604651	0.5	0.6	0.594444	0.494993	0.584919	0.585922
710	0.702703	0.517241	0.604651	0.470588	0.593407	0.588889	0.488046	0.577718	0.579518
715	0.702703	0.517241	0.588235	0.470588	0.586957	0.583333	0.481447	0.573145	0.573763
720	0.702703	0.517241	0.588235	0.470588	0.586957	0.583333	0.481447	0.573145	0.573763
725	0.702703	0.517241	0.588235	0.470588	0.586957	0.583333	0.481447	0.573145	0.573763
730	0.702703	0.517241	0.595238	0.5	0.608696	0.594444	0.495934	0.584776	0.585445
735	0.712329	0.517241	0.588235	0.5	0.586957	0.588889	0.48803	0.580952	0.580215
740	0.712329	0.517241	0.588235	0.470588	0.580645	0.583333	0.481109	0.573808	0.573876
745	0.712329	0.517241	0.595238	0.5	0.602151	0.594444	0.4956	0.585392	0.585505
750	0.694444	0.517241	0.595238	0.5	0.595745	0.588889	0.488239	0.580534	0.581164
755	0.712329	0.517241	0.595238	0.5	0.602151	0.594444	0.4956	0.585392	0.585505
760	0.712329	0.517241	0.595238	0.5	0.602151	0.594444	0.4956	0.585392	0.585505
765	0.694444	0.517241	0.595238	0.5	0.595745	0.588889	0.488239	0.580534	0.581164
770	0.694444	0.517241	0.595238	0.5	0.595745	0.588889	0.488239	0.580534	0.581164
775	0.684932	0.517241	0.595238	0.470588	0.595745	0.583333	0.481631	0.572749	0.57473
780	0.684932	0.517241	0.595238	0.470588	0.595745	0.583333	0.481631	0.572749	0.57473
785	0.684932	0.517241	0.595238	0.470588	0.595745	0.583333	0.481631	0.572749	0.57473
790	0.684932	0.517241	0.595238	0.470588	0.595745	0.583333	0.481631	0.572749	0.57473
795	0.702703	0.517241	0.595238	0.470588	0.602151	0.588889	0.48902	0.577584	0.579052
800	0.684932	0.517241	0.595238	0.470588	0.595745	0.583333	0.481631	0.572749	0.57473
805	0.684932	0.526316	0.611765	0.470588	0.595745	0.588889	0.488405	0.577869	0.580709
810	0.684932	0.526316	0.611765	0.470588	0.595745	0.588889	0.488405	0.577869	0.580709
815	0.702703	0.535714	0.611765	0.470588	0.595745	0.594444	0.496053	0.583303	0.585295
820	0.684932	0.535714	0.611765	0.470588	0.589474	0.588889	0.488673	0.578494	0.581003
825	0.702703	0.535714	0.611765	0.470588	0.595745	0.594444	0.496053	0.583303	0.585295
830	0.702703	0.535714	0.611765	0.470588	0.595745	0.594444	0.496053	0.583303	0.585295
835	0.702703	0.535714	0.611765	0.470588	0.595745	0.594444	0.496053	0.583303	0.585295
840	0.702703	0.535714	0.611765	0.470588	0.595745	0.594444	0.496053	0.583303	0.585295
845	0.702703	0.526316	0.595238	0.470588	0.595745	0.588889	0.489249	0.578118	0.579256
850	0.702703	0.535714	0.611765	0.470588	0.595745	0.594444	0.496053	0.583303	0.585295
855	0.702703	0.535714	0.604651	0.470588	0.580645	0.588889	0.488462	0.57886	0.579998
860	0.702703	0.535714	0.604651	0.470588	0.580645	0.588889	0.488462	0.57886	0.579998
865	0.702703	0.535714	0.611765	0.470588	0.595745	0.594444	0.496053	0.583303	0.585295
870	0.702703	0.509091	0.611765	0.470588	0.589474	0.588889	0.489259	0.576724	0.578985
875	0.702703	0.509091	0.611765	0.470588	0.589474	0.588889	0.489259	0.576724	0.578985
880	0.702703	0.535714	0.619048	0.470588	0.589474	0.594444	0.496605	0.583505	0.585768
885	0.702703	0.535714	0.619048	0.470588	0.589474	0.594444	0.496605	0.583505	0.585768
890	0.712329	0.535714	0.619048	0.470588	0.604167	0.6	0.50342	0.588369	0.590666
895	0.712329	0.535714	0.619048	0.470588	0.604167	0.6	0.50342	0.588369	0.590666
900	0.712329	0.535714	0.619048	0.470588	0.604167	0.6	0.50342	0.588369	0.590666
905	0.712329	0.535714	0.619048	0.470588	0.604167	0.6	0.50342	0.588369	0.590666
910	0.712329	0.535714	0.619048	0.470588	0.604167	0.6	0.50342	0.588369	0.590666
915	0.712329	0.535714	0.619048	0.470588	0.604167	0.6	0.50342	0.588369	0.590666
920	0.712329	0.535714	0.619048	0.470588	0.604167	0.6	0.50342	0.588369	0.590666
925	0.712329	0.535714	0.619048	0.470588	0.604167	0.6	0.50342	0.588369	0.590666
930	0.712329	0.535714	0.619048	0.470588	0.604167	0.6	0.50342	0.588369	0.590666
935	0.702703	0.535714	0.619048	0.470588	0.589474	0.594444	0.496605	0.583505	0.585768
940	0.702703	0.535714	0.619048	0.470588	0.589474	0.594444	0.496605	0.583505	0.585768
945	0.712329	0.535714	0.619048	0.470588	0.604167	0.6	0.50342	0.588369	0.590666
950	0.712329	0.535714	0.619048	0.470588	0.604167	0.6	0.50342	0.588369	0.590666
955	0.712329	0.535714	0.619048	0.470588	0.604167	0.6	0.50342	0.588369	0.590666
960	0.712329	0.535714	0.619048	0.470588	0.604167	0.6	0.50342	0.588369	0.590666
965	0.712329	0.535714	0.619048	0.470588	0.604167	0.6	0.50342	0.588369	0.590666
970	0.712329	0.535714	0.619048	0.470588	0.604167	0.6	0.50342	0.588369	0.590666
975	0.712329	0.535714	0.619048	0.470588	0.604167	0.6	0.50342	0.588369	0.590666
980	0.712329	0.535714	0.619048	0.470588	0.604167	0.6	0.50342	0.588369	0.590666
985	0.712329	0.535714	0.619048	0.470588	0.604167	0.6	0.50342	0.588369	0.590666
990	0.712329	0.535714	0.619048	0.470588	0.604167	0.6	0.50342	0.588369	0.590666
995	0.712329	0.535714	0.619048	0.470588	0.604167	0.6	0.50342	0.588369	0.590666
1000	0.712329	0.535714	0.619048	0.470588	0.604167	0.6	0.50342	0.588369	0.590666
1005	0.712329	0.535714	0.619048	0.470588	0.604167	0.6	0.50342	0.588369	0.590666
1010	0.712329	0.535714	0.619048	0.470588	0.604167	0.6	0.50342	0.588369	0.590666
1015	0.712329	0.535714	0.619048	0.470588	0.604167	0.6	0.50342	0.588369	0.590666
1020	0.712329	0.535714	0.619048	0.470588	0.604167	0.6	0.50342	0.588369	0.590666
1025	0.712329	0.535714	0.619048	0.470588	0.604167	0.6	0.50342	0.588369	0.590666
1030	0.712329	0.535714	0.619048	0.470588	0.604167	0.6	0.50342	0.588369	0.590666
1035	0.712329	0.535714	0.619048	0.470588	0.604167	0.6	0.50342	0.588369	0.590666
1040	0.712329	0.535714	0.619048	0.470588	0.604167	0.6	0.50342	0.588369	0.590666
1045	0.694444	0.535714	0.619048	0.470588	0.597938	0.594444	0.496095	0.583547	0.586366
1050	0.694444	0.535714	0.619048	0.470588	0.597938	0.594444	0.496095	0.583547	0.586366
1055	0.694444	0.535714	0.619048	0.470588	0.597938	0.594444	0.496095	0.583547	0.586366
1060	0.684932	0.535714	0.619048	0.470588	0.583333	0.588889	0.48924	0.578723	0.581506
1065	0.684932	0.526316	0.60241	0.470588	0.583333	0.583333	0.482452	0.573516	0.575439
1070	0.684932	0.526316	0.60241	0.470588	0.583333	0.583333	0.482452	0.573516	0.575439
1075	0.684932	0.526316	0.60241	0.470588	0.583333	0.583333	0.482452	0.573516	0.575439
1080	0.684932	0.526316	0.60241	0.470588	0.583333	0.583333	0.482452	0.573516	0.575439
1085	0.684932	0.526316	0.60241	0.470588	0.583333	0.583333	0.482452	0.573516	0.575439
1090	0.684932	0.526316	0.60241	0.470588	0.583333	0.583333	0.482452	0.573516	0.575439
1095	0.684932	0.526316	0.60241	0.470588	0.583333	0.583333	0.482452	0.573516	0.575439
1100	0.684932	0.526316	0.60241	0.470588	0.583333	0.583333	0.482452	0.573516	0.575439
1105	0.684932	0.526316	0.60241	0.470588	0.583333	0.583333	0.482452	0.573516	0.575439
1110	0.684932	0.526316	0.60241	0.470588	0.583333	0.583333	0.482452	0.573516	0.575439
1115	0.684932	0.526316	0.60241	0.470588	0.583333	0.583333	0.482452	0.573516	0.575439
1120	0.684932	0.526316	0.60241	0.470588	0.583333	0.583333	0.482452	0.573516	0.575439
1125	0.684932	0.526316	0.60241	0.470588	0.583333	0.583333	0.482452	0.573516	0.575439
1130	0.684932	0.526316	0.60241	0.470588	0.583333	0.583333	0.482452	0.573516	0.575439
1135	0.684932	0.526316	0.60241	0.470588	0.583333	0.583333	0.482452	0.573516	0.575439
1140	0.684932	0.526316	0.60241	0.470588	0.583333	0.583333	0.482452	0.573516	0.575439
1145	0.684932	0.526316	0.60241	0.470588	0.583333	0.583333	0.482452	0.573516	0.575439
1150	0.684932	0.526316	0.60241	0.470588	0.583333	0.583333	0.482452	0.573516	0.575439
1155	0.684932	0.526316	0.60241	0.470588	0.583333	0.583333	0.482452	0.573516	0.575439
1160	0.684932	0.526316	0.60241	0.470588	0.583333	0.583333	0.482452	0.573516	0.575439
1165	0.684932	0.535714	0.619048	0.470588	0.583333	0.588889	0.48924	0.578723	0.581506
1170	0.684932	0.535714	0.619048	0.470588	0.583333	0.588889	0.48924	0.578723	0.581506
1175	0.684932	0.535714	0.619048	0.470588	0.583333	0.588889	0.48924	0.578723	0.581506
1180	0.684932	0.535714	0.619048	0.470588	0.583333	0.588889	0.48924	0.578723	0.581506
1185	0.684932	0.526316	0.60241	0.470588	0.583333	0.583333	0.482452	0.573516	0.575439
1190	0.684932	0.526316	0.60241	0.470588	0.583333	0.583333	0.482452	0.573516	0.575439
1195	0.684932	0.526316	0.60241	0.470588	0.583333	0.583333	0.482452	0.573516	0.575439
1200	0.684932	0.526316	0.60241	0.470588	0.583333	0.583333	0.482452	0.573516	0.575439
1205	0.684932	0.526316	0.609756	0.470588	0.57732	0.583333	0.483073	0.573782	0.575987
1210	0.684932	0.526316	0.609756	0.470588	0.57732	0.583333	0.483073	0.573782	0.575987
1215	0.684932	0.526316	0.609756	0.470588	0.57732	0.583333	0.483073	0.573782	0.575987
1220	0.684932	0.526316	0.609756	0.470588	0.57732	0.583333	0.483073	0.573782	0.575987
1225	0.684932	0.526316	0.60241	0.470588	0.5625	0.577778	0.475366	0.569349	0.570694
1230	0.684932	0.526316	0.609756	0.470588	0.57732	0.583333	0.483073	0.573782	0.575987
1235	0.684932	0.526316	0.60241	0.470588	0.5625	0.577778	0.475366	0.569349	0.570694
1240	0.684932	0.526316	0.60241	0.470588	0.5625	0.577778	0.475366	0.569349	0.570694
1245	0.684932	0.526316	0.60241	0.470588	0.5625	0.577778	0.475366	0.569349	0.570694
1250	0.684932	0.526316	0.60241	0.470588	0.5625	0.577778	0.475366	0.569349	0.570694
1255	0.684932	0.526316	0.60241	0.470588	0.5625	0.577778	0.475366	0.569349	0.570694
1260	0.684932	0.526316	0.60241	0.470588	0.5625	0.577778	0.475366	0.569349	0.570694
1265	0.684932	0.526316	0.60241	0.470588	0.5625	0.577778	0.475366	0.569349	0.570694
1270	0.684932	0.526316	0.60241	0.470588	0.5625	0.577778	0.475366	0.569349	0.570694
1275	0.684932	0.526316	0.60241	0.470588	0.5625	0.577778	0.475366	0.569349	0.570694
1280	0.684932	0.526316	0.60241	0.470588	0.5625	0.577778	0.475366	0.569349	0.570694
1285	0.702703	0.526316	0.60241	0.470588	0.568421	0.583333	0.482732	0.574087	0.574905
1290	0.702703	0.526316	0.60241	0.470588	0.568421	0.583333	0.482732	0.574087	0.574905
1295	0.702703	0.526316	0.60241	0.470588	0.568421	0.583333	0.482732	0.574087	0.574905
1300	0.702703	0.526316	0.60241	0.470588	0.568421	0.583333	0.482732	0.574087	0.574905
1305	0.702703	0.526316	0.60241	0.470588	0.568421	0.583333	0.482732	0.574087	0.574905
1310	0.684932	0.526316	0.60241	0.44	0.556701	0.572222	0.4685	0.562072	0.564275
1315	0.684932	0.535714	0.619048	0.44	0.556701	0.577778	0.47529	0.567279	0.570342
1320	0.684932	0.535714	0.619048	0.44	0.556701	0.577778	0.47529	0.567279	0.570342
1325	0.684932	0.535714	0.619048	0.44	0.556701	0.577778	0.47529	0.567279	0.570342
1330	0.684932	0.535714	0.619048	0.44	0.556701	0.577778	0.47529	0.567279	0.570342
1335	0.694444	0.535714	0.619048	0.431373	0.556701	0.577778	0.474815	0.567456	0.570437
1340	0.694444	0.509091	0.611765	0.431373	0.57732	0.577778	0.474547	0.564798	0.568351
1345	0.694444	0.509091	0.611765	0.431373	0.57732	0.577778	0.474547	0.564798	0.568351
1350	0.694444	0.509091	0.611765	0.431373	0.57732	0.577778	0.474547	0.564798	0.568351
1355	0.694444	0.5	0.595238	0.431373	0.57732	0.572222	0.467722	0.559675	0.562369
1360	0.694444	0.5	0.595238	0.431373	0.57732	0.572222	0.467722	0.559675	0.562369
1365	0.694444	0.5	0.595238	0.431373	0.57732	0.572222	0.467722	0.559675	0.562369
1370	0.694444	0.5	0.595238	0.431373	0.57732	0.572222	0.467722	0.559675	0.562369
1375	0.694444	0.5	0.595238	0.431373	0.57732	0.572222	0.467722	0.559675	0.562369
1380	0.694444	0.5	0.595238	0.431373	0.57732	0.572222	0.467722	0.559675	0.562369
1385	0.694444	0.5	0.578313	0.431373	0.571429	0.566667	0.461233	0.555112	0.556608
1390	0.694444	0.5	0.595238	0.431373	0.57732	0.572222	0.467722	0.559675	0.562369
1395	0.694444	0.5	0.595238	0.431373	0.57732	0.572222	0.467722	0.559675	0.562369
1400	0.676056	0.5	0.595238	0.423077	0.57732	0.566667	0.460204	0.554338	0.558024
1405	0.694444	0.5	0.588235	0.431373	0.5625	0.566667	0.460062	0.55531	0.557165
1410	0.676056	0.5	0.588235	0.423077	0.5625	0.561111	0.452556	0.549974	0.552819
1415	0.676056	0.491228	0.588235	0.423077	0.568421	0.561111	0.452314	0.549404	0.55256
1420	0.676056	0.491228	0.588235	0.423077	0.568421	0.561111	0.452314	0.549404	0.55256
1425	0.676056	0.491228	0.571429	0.423077	0.5625	0.555556	0.445777	0.544858	0.546823
1430	0.676056	0.491228	0.571429	0.423077	0.5625	0.555556	0.445777	0.544858	0.546823
1435	0.676056	0.491228	0.571429	0.423077	0.5625	0.555556	0.445777	0.544858	0.546823
1440	0.676056	0.491228	0.578313	0.423077	0.556701	0.555556	0.446349	0.545075	0.5473
1445	0.676056	0.526316	0.60241	0.423077	0.556701	0.566667	0.460517	0.556912	0.560024
1450	0.676056	0.526316	0.60241	0.423077	0.556701	0.566667	0.460517	0.556912	0.560024
1455	0.676056	0.526316	0.60241	0.423077	0.556701	0.566667	0.460517	0.556912	0.560024
1460	0.676056	0.526316	0.60241	0.423077	0.556701	0.566667	0.460517	0.556912	0.560024
1465	0.666667	0.517241	0.60241	0.431373	0.5625	0.566667	0.460688	0.556038	0.559551
1470	0.676056	0.526316	0.60241	0.45283	0.5625	0.572222	0.46742	0.564022	0.566304
1475	0.676056	0.526316	0.60241	0.423077	0.556701	0.566667	0.460517	0.556912	0.560024
1480	0.676056	0.526316	0.595238	0.423077	0.5625	0.566667	0.459933	0.556637	0.559473
1485	0.676056	0.526316	0.595238	0.45283	0.568421	0.572222	0.466851	0.563772	0.56578
1490	0.676056	0.526316	0.595238	0.423077	0.5625	0.566667	0.459933	0.556637	0.559473
1495	0.676056	0.5	0.595238	0.423077	0.556701	0.561111	0.453116	0.550214	0.553327
1500	0.676056	0.5	0.595238	0.423077	0.556701	0.561111	0.453116	0.550214	0.553327
1505	0.676056	0.526316	0.595238	0.423077	0.5625	0.566667	0.459933	0.556637	0.559473
1510	0.666667	0.5	0.595238	0.431373	0.556701	0.561111	0.453535	0.549996	0.553197
1515	0.657143	0.5	0.595238	0.423077	0.55102	0.555556	0.445823	0.545296	0.548986
1520	0.657143	0.5	0.595238	0.423077	0.55102	0.555556	0.445823	0.545296	0.548986
1525	0.657143	0.526316	0.60241	0.423077	0.55102	0.561111	0.453231	0.551993	0.555683
1530	0.657143	0.526316	0.60241	0.423077	0.55102	0.561111	0.453231	0.551993	0.555683
1535	0.647887	0.526316	0.60241	0.431373	0.55102	0.561111	0.453632	0.551801	0.555575
1540	0.647887	0.526316	0.595238	0.431373	0.556701	0.561111	0.453034	0.551503	0.554996
1545	0.657143	0.526316	0.595238	0.423077	0.556701	0.561111	0.452635	0.551695	0.555104
1550	0.647887	0.526316	0.595238	0.431373	0.556701	0.561111	0.453034	0.551503	0.554996
1555	0.647887	0.526316	0.595238	0.4	0.55102	0.555556	0.446153	0.544092	0.548473
1560	0.647887	0.5	0.595238	0.4	0.545455	0.55	0.439337	0.537716	0.542381
1565	0.647887	0.5	0.595238	0.431373	0.55102	0.555556	0.446218	0.545104	0.548877
1570	0.647887	0.472727	0.588235	0.431373	0.55102	0.55	0.438832	0.538249	0.542049
1575	0.647887	0.472727	0.588235	0.431373	0.55102	0.55	0.438832	0.538249	0.542049
1580	0.647887	0.472727	0.588235	0.431373	0.55102	0.55	0.438832	0.538249	0.542049
1585	0.647887	0.472727	0.588235	0.431373	0.55102	0.55	0.438832	0.538249	0.542049
1590	0.647887	0.472727	0.588235	0.431373	0.55102	0.55	0.438832	0.538249	0.542049
1595	0.647887	0.472727	0.588235	0.431373	0.55102	0.55	0.438832	0.538249	0.542049
1600	0.657143	0.472727	0.588235	0.423077	0.55102	0.55	0.438442	0.538441	0.542157
1605	0.657143	0.472727	0.588235	0.423077	0.55102	0.55	0.438442	0.538441	0.542157
1610	0.657143	0.472727	0.595238	0.423077	0.545455	0.55	0.439029	0.538728	0.542718
1615	0.657143	0.5	0.585366	0.423077	0.54	0.55	0.439976	0.541117	0.543898
1620	0.666667	0.472727	0.578313	0.423077	0.554455	0.55	0.439513	0.539048	0.541884
1625	0.666667	0.444444	0.564706	0.423077	0.56	0.544444	0.431489	0.531779	0.534408
1630	0.666667	0.444444	0.564706	0.423077	0.56	0.544444	0.431489	0.531779	0.534408
1635	0.657143	0.444444	0.564706	0.423077	0.545455	0.538889	0.424545	0.526965	0.529561
1640	0.657143	0.444444	0.581395	0.423077	0.55102	0.544444	0.431087	0.531416	0.535186
1645	0.657143	0.472727	0.588235	0.423077	0.55102	0.55	0.438442	0.538441	0.542157
1650	0.657143	0.444444	0.564706	0.423077	0.545455	0.538889	0.424545	0.526965	0.529561
1655	0.657143	0.509091	0.588235	0.423077	0.55102	0.555556	0.445538	0.545713	0.548824
1660	0.657143	0.509091	0.595238	0.392157	0.56	0.555556	0.446357	0.542726	0.547545
1665	0.666667	0.509091	0.588235	0.423077	0.565657	0.561111	0.452468	0.550545	0.553692
1670	0.666667	0.509091	0.588235	0.423077	0.565657	0.561111	0.452468	0.550545	0.553692
1675	0.666667	0.509091	0.588235	0.423077	0.565657	0.561111	0.452468	0.550545	0.553692
1680	0.666667	0.509091	0.588235	0.423077	0.565657	0.561111	0.452468	0.550545	0.553692
1685	0.666667	0.509091	0.595238	0.392157	0.574257	0.561111	0.453341	0.547482	0.552327
1690	0.657143	0.5	0.611765	0.4	0.565657	0.561111	0.452769	0.546913	0.552789
1695	0.657143	0.472727	0.604651	0.4	0.565657	0.555556	0.445395	0.540036	0.545931
1700	0.657143	0.472727	0.604651	0.4	0.565657	0.555556	0.445395	0.540036	0.545931
1705	0.657143	0.472727	0.604651	0.4	0.565657	0.555556	0.445395	0.540036	0.545931
1710	0.657143	0.472727	0.604651	0.4	0.565657	0.555556	0.445395	0.540036	0.545931
1715	0.657143	0.472727	0.604651	0.4	0.565657	0.555556	0.445395	0.540036	0.545931
1720	0.657143	0.472727	0.588235	0.4	0.56	0.55	0.438873	0.535621	0.540357
1725	0.657143	0.472727	0.588235	0.4	0.56	0.55	0.438873	0.535621	0.540357
1730	0.657143	0.472727	0.588235	0.431373	0.565657	0.555556	0.445745	0.543027	0.546874
1735	0.657143	0.472727	0.588235	0.4	0.56	0.55	0.438873	0.535621	0.540357
1740	0.657143	0.472727	0.588235	0.4	0.56	0.55	0.438873	0.535621	0.540357
1745	0.657143	0.472727	0.588235	0.4	0.56	0.55	0.438873	0.535621	0.540357
1750	0.657143	0.472727	0.588235	0.4	0.56	0.55	0.438873	0.535621	0.540357
1755	0.657143	0.472727	0.588235	0.4	0.56	0.55	0.438873	0.535621	0.540357
1760	0.657143	0.472727	0.588235	0.4	0.56	0.55	0.438873	0.535621	0.540357
1765	0.657143	0.472727	0.588235	0.431373	0.565657	0.555556	0.445745	0.543027	0.546874
1770	0.657143	0.472727	0.588235	0.431373	0.565657	0.555556	0.445745	0.543027	0.546874
1775	0.657143	0.481481	0.588235	0.4	0.574257	0.555556	0.446355	0.540223	0.545209
1780	0.657143	0.481481	0.588235	0.4	0.574257	0.555556	0.446355	0.540223	0.545209
1785	0.657143	0.481481	0.588235	0.4	0.574257	0.555556	0.446355	0.540223	0.545209
1790	0.657143	0.481481	0.588235	0.4	0.574257	0.555556	0.446355	0.540223	0.545209
1795	0.657143	0.481481	0.588235	0.4	0.574257	0.555556	0.446355	0.540223	0.545209
1800	0.657143	0.481481	0.588235	0.4	0.574257	0.555556	0.446355	0.540223	0.545209
1805	0.657143	0.481481	0.588235	0.4	0.574257	0.555556	0.446355	0.540223	0.545209
1810	0.657143	0.464286	0.571429	0.4	0.56	0.544444	0.432049	0.530571	0.534421
1815	0.657143	0.464286	0.571429	0.4	0.56	0.544444	0.432049	0.530571	0.534421
1820	0.657143	0.472727	0.571429	0.4	0.574257	0.55	0.439498	0.535111	0.539216
1825	0.657143	0.472727	0.571429	0.4	0.574257	0.55	0.439498	0.535111	0.539216
1830	0.657143	0.472727	0.571429	0.4	0.574257	0.55	0.439498	0.535111	0.539216
1835	0.657143	0.472727	0.571429	0.4	0.574257	0.55	0.439498	0.535111	0.539216
1840	0.657143	0.472727	0.571429	0.4	0.574257	0.55	0.439498	0.535111	0.539216
1845	0.657143	0.472727	0.571429	0.4	0.574257	0.55	0.439498	0.535111	0.539216
1850	0.657143	0.472727	0.571429	0.4	0.574257	0.55	0.439498	0.535111	0.539216
1855	0.657143	0.472727	0.571429	0.4	0.574257	0.55	0.439498	0.535111	0.539216
1860	0.657143	0.472727	0.571429	0.4	0.574257	0.55	0.439498	0.535111	0.539216
1865	0.657143	0.464286	0.571429	0.4	0.56	0.544444	0.432049	0.530571	0.534421
1870	0.657143	0.472727	0.581395	0.4	0.545455	0.544444	0.431173	0.531344	0.535258
1875	0.657143	0.481481	0.604651	0.4	0.58	0.561111	0.452862	0.544655	0.550804
1880	0.657143	0.472727	0.571429	0.4	0.574257	0.55	0.439498	0.535111	0.539216
1885	0.657143	0.472727	0.571429	0.4	0.574257	0.55	0.439498	0.535111	0.539216
1890	0.657143	0.472727	0.571429	0.4	0.574257	0.55	0.439498	0.535111	0.539216
1895	0.657143	0.472727	0.571429	0.4	0.574257	0.55	0.439498	0.535111	0.539216
1900	0.657143	0.444444	0.581395	0.4	0.58	0.55	0.438619	0.532597	0.537941
1905	0.657143	0.5	0.595238	0.461538	0.55102	0.561111	0.452915	0.552988	0.555396
1910	0.657143	0.5	0.595238	0.461538	0.55102	0.561111	0.452915	0.552988	0.555396
1915	0.657143	0.5	0.611765	0.461538	0.556701	0.566667	0.459422	0.557429	0.561005
1920	0.657143	0.5	0.611765	0.461538	0.556701	0.566667	0.459422	0.557429	0.561005
1925	0.657143	0.5	0.611765	0.461538	0.556701	0.566667	0.459422	0.557429	0.561005
1930	0.657143	0.5	0.611765	0.461538	0.556701	0.566667	0.459422	0.557429	0.561005
1935	0.657143	0.5	0.611765	0.461538	0.556701	0.566667	0.459422	0.557429	0.561005
1940	0.657143	0.5	0.611765	0.461538	0.556701	0.566667	0.459422	0.557429	0.561005
1945	0.657143	0.5	0.611765	0.461538	0.556701	0.566667	0.459422	0.557429	0.561005
1950	0.657143	0.5	0.611765	0.461538	0.556701	0.566667	0.459422	0.557429	0.561005
1955	0.657143	0.5	0.611765	0.461538	0.556701	0.566667	0.459422	0.557429	0.561005
1960	0.657143	0.472727	0.604651	0.461538	0.556701	0.561111	0.452072	0.550552	0.554148
1965	0.657143	0.481481	0.597701	0.461538	0.556701	0.561111	0.451845	0.550913	0.553938
1970	0.657143	0.481481	0.597701	0.461538	0.556701	0.561111	0.451845	0.550913	0.553938
1975	0.657143	0.481481	0.597701	0.461538	0.556701	0.561111	0.451845	0.550913	0.553938
1980	0.657143	0.472727	0.604651	0.461538	0.556701	0.561111	0.452072	0.550552	0.554148
1985	0.676471	0.472727	0.604651	0.45283	0.571429	0.566667	0.458633	0.555622	0.559165
1990	0.666667	0.472727	0.590909	0.5	0.5625	0.566667	0.457926	0.558561	0.559825
1995	0.666667	0.472727	0.590909	0.470588	0.556701	0.561111	0.451017	0.551518	0.553602
2000	0.666667	0.472727	0.590909	0.470588	0.556701	0.561111	0.451017	0.551518	0.553602

## Sheet: Ridge
Number of features	Pre-vaccination	ChAdOx1-Onset	MenACWY-Onset	ChAdOx1-7D	MenACWY-7D	ACC	MCC	Macro F1	Weighted F1
5	0.40625	0.230769	0.625	0.202899	0.31746	0.394444	0.239234	0.356476	0.37708
10	0.432432	0.294118	0.625	0.145455	0.238806	0.377778	0.221446	0.347162	0.365423
15	0.450704	0.358209	0.673913	0.486486	0.214286	0.461111	0.335475	0.43672	0.444142
20	0.46875	0.40625	0.695652	0.477612	0.465753	0.516667	0.394942	0.502804	0.517333
25	0.453333	0.369231	0.651163	0.42623	0.465753	0.483333	0.357546	0.473142	0.487882
30	0.547945	0.4375	0.712644	0.4375	0.527778	0.544444	0.434074	0.532673	0.5477
35	0.493151	0.393443	0.681818	0.492308	0.520548	0.527778	0.412639	0.516253	0.530234
40	0.515152	0.461538	0.615385	0.492308	0.465753	0.516667	0.395365	0.510027	0.516435
45	0.535211	0.451613	0.55814	0.5	0.467532	0.505556	0.383521	0.502499	0.504587
50	0.535211	0.5	0.595238	0.545455	0.43038	0.522222	0.405378	0.521257	0.522258
55	0.591549	0.571429	0.55	0.533333	0.581395	0.566667	0.461305	0.565541	0.564996
60	0.666667	0.539683	0.567901	0.516129	0.635294	0.588889	0.48842	0.585135	0.585362
65	0.6	0.548387	0.55	0.466667	0.636364	0.566667	0.460903	0.560283	0.563543
70	0.65625	0.657143	0.531646	0.526316	0.622222	0.6	0.50187	0.598715	0.594472
75	0.645161	0.608696	0.604651	0.482759	0.588235	0.588889	0.484239	0.5859	0.587865
80	0.65625	0.626866	0.597701	0.474576	0.578313	0.588889	0.484369	0.586741	0.587544
85	0.666667	0.676471	0.531646	0.535714	0.564706	0.594444	0.497177	0.595041	0.588159
90	0.676923	0.621622	0.519481	0.52459	0.626506	0.594444	0.49734	0.593824	0.588802
95	0.626866	0.666667	0.54321	0.5	0.585366	0.583333	0.48144	0.584422	0.581722
100	0.634921	0.702703	0.5	0.474576	0.55	0.572222	0.465641	0.57244	0.566051
105	0.647059	0.704225	0.575	0.491803	0.575	0.6	0.503457	0.598617	0.596435
110	0.730159	0.704225	0.575	0.491803	0.611765	0.622222	0.529578	0.62259	0.618197
115	0.571429	0.657143	0.473684	0.4375	0.574713	0.544444	0.434043	0.542894	0.540047
120	0.65625	0.56338	0.554217	0.491803	0.641975	0.583333	0.47985	0.581525	0.581923
125	0.590164	0.542857	0.525	0.470588	0.567901	0.538889	0.425964	0.539302	0.539476
130	0.588235	0.550725	0.519481	0.447761	0.582278	0.538889	0.429217	0.537696	0.538637
135	0.645161	0.527778	0.538462	0.507463	0.617284	0.566667	0.462129	0.567229	0.566481
140	0.597015	0.571429	0.525	0.617647	0.585366	0.577778	0.47576	0.579291	0.574305
145	0.588235	0.584615	0.567901	0.567164	0.658228	0.594444	0.496727	0.593229	0.594693
150	0.584615	0.584615	0.53012	0.537313	0.575	0.561111	0.452907	0.562333	0.560312
155	0.575758	0.606061	0.512195	0.553846	0.617284	0.572222	0.46704	0.573029	0.570523
160	0.588235	0.553846	0.506329	0.5	0.575	0.544444	0.434954	0.544682	0.542823
165	0.606061	0.588235	0.531646	0.553846	0.585366	0.572222	0.468504	0.573031	0.569946
170	0.57971	0.484848	0.513514	0.567164	0.52381	0.533333	0.423335	0.533809	0.53021
175	0.529412	0.492308	0.5	0.575342	0.538462	0.527778	0.417399	0.527105	0.524646
180	0.558824	0.507937	0.426667	0.591549	0.578313	0.533333	0.423528	0.532658	0.52488
185	0.56338	0.5625	0.453333	0.588235	0.512195	0.533333	0.423824	0.535929	0.526968
190	0.555556	0.6	0.526316	0.542857	0.527778	0.55	0.44765	0.550501	0.547625
195	0.626866	0.605263	0.547945	0.59375	0.525	0.577778	0.480539	0.579765	0.573576
200	0.606061	0.555556	0.506667	0.626866	0.55	0.566667	0.464906	0.56903	0.561547
205	0.666667	0.564103	0.571429	0.633333	0.658537	0.616667	0.525808	0.618814	0.615588
210	0.677966	0.56	0.609756	0.612903	0.560976	0.6	0.501031	0.60432	0.601037
215	0.655738	0.564103	0.552632	0.615385	0.55	0.583333	0.484994	0.587571	0.581206
220	0.6875	0.56	0.56	0.637681	0.571429	0.6	0.507945	0.603322	0.596092
225	0.676923	0.567568	0.533333	0.575758	0.625	0.594444	0.499711	0.595716	0.590694
230	0.676923	0.545455	0.571429	0.545455	0.609756	0.588889	0.496358	0.589803	0.588064
235	0.709677	0.564103	0.567568	0.571429	0.60241	0.6	0.506656	0.603037	0.598408
240	0.7	0.613333	0.594595	0.606061	0.635294	0.627778	0.540997	0.629857	0.626193
245	0.711864	0.638889	0.594595	0.606061	0.629213	0.633333	0.547282	0.636124	0.631405
250	0.733333	0.594595	0.492754	0.6	0.597701	0.6	0.510092	0.603677	0.591964
255	0.724138	0.648649	0.552632	0.57971	0.674699	0.633333	0.54717	0.635965	0.630184
260	0.7	0.605263	0.533333	0.575758	0.674699	0.616667	0.526738	0.617811	0.612643
265	0.730159	0.613333	0.527778	0.588235	0.634146	0.616667	0.529547	0.61873	0.610373
270	0.707692	0.621622	0.571429	0.597015	0.649351	0.627778	0.541235	0.629422	0.624598
275	0.707692	0.630137	0.545455	0.588235	0.649351	0.622222	0.534304	0.624174	0.617913
280	0.730159	0.605263	0.571429	0.558824	0.657895	0.622222	0.534697	0.624714	0.620799
285	0.707692	0.630137	0.586667	0.619718	0.657895	0.638889	0.557543	0.640422	0.635868
290	0.71875	0.613333	0.527778	0.619718	0.615385	0.616667	0.531236	0.618993	0.609509
295	0.738462	0.647887	0.583333	0.638889	0.625	0.644444	0.56574	0.646714	0.638911
300	0.766667	0.638889	0.64	0.638889	0.666667	0.666667	0.590788	0.670222	0.666093
305	0.77193	0.631579	0.60274	0.638889	0.731707	0.672222	0.59954	0.675369	0.670686
310	0.733333	0.64	0.594595	0.583333	0.683544	0.644444	0.564316	0.646961	0.643655
315	0.730159	0.666667	0.552632	0.638889	0.7	0.655556	0.576446	0.657669	0.650083
320	0.806452	0.619718	0.513514	0.617647	0.682353	0.644444	0.562075	0.647937	0.635993
325	0.852459	0.647887	0.613333	0.637681	0.690476	0.683333	0.610557	0.688367	0.679823
330	0.827586	0.623377	0.547945	0.637681	0.674699	0.655556	0.577812	0.662258	0.650655
335	0.819672	0.60274	0.533333	0.656716	0.666667	0.65	0.568392	0.655826	0.643124
340	0.806452	0.638889	0.486486	0.637681	0.674699	0.644444	0.562618	0.648841	0.634047
345	0.754098	0.60274	0.506667	0.657143	0.641975	0.627778	0.5415	0.632525	0.620044
350	0.774194	0.60274	0.552632	0.656716	0.658537	0.644444	0.561128	0.648964	0.638984
355	0.75	0.583333	0.571429	0.646154	0.658537	0.638889	0.553372	0.64189	0.634676
360	0.761905	0.567568	0.567568	0.646154	0.619048	0.627778	0.541175	0.632448	0.623701
365	0.787879	0.555556	0.589744	0.584615	0.632911	0.627778	0.539764	0.630141	0.624376
370	0.78125	0.567568	0.658537	0.626866	0.657534	0.655556	0.574331	0.658351	0.656123
375	0.757576	0.567568	0.625	0.615385	0.666667	0.644444	0.560865	0.646439	0.643718
380	0.735294	0.619718	0.666667	0.676923	0.722222	0.683333	0.60881	0.684165	0.68348
385	0.742857	0.619718	0.632911	0.666667	0.702703	0.672222	0.597528	0.672971	0.669729
390	0.753623	0.611111	0.632911	0.625	0.684211	0.661111	0.582461	0.661371	0.658729
395	0.753623	0.637681	0.641975	0.636364	0.666667	0.666667	0.588651	0.667262	0.663865
400	0.764706	0.637681	0.65	0.606061	0.675325	0.666667	0.58835	0.666754	0.664667
405	0.776119	0.608696	0.625	0.646154	0.708861	0.672222	0.594438	0.672966	0.668985
410	0.746269	0.65625	0.626506	0.626866	0.708861	0.672222	0.593225	0.67295	0.670073
415	0.742857	0.646154	0.585366	0.65625	0.683544	0.661111	0.580101	0.662834	0.656061
420	0.753623	0.626866	0.589744	0.617647	0.692308	0.655556	0.575911	0.656037	0.650965
425	0.722222	0.636364	0.552632	0.637681	0.675325	0.644444	0.564643	0.644845	0.637427
430	0.753623	0.626866	0.552632	0.647059	0.675	0.65	0.569745	0.651036	0.642234
435	0.742857	0.666667	0.556962	0.636364	0.658228	0.65	0.56804	0.652215	0.643324
440	0.742857	0.656716	0.609756	0.636364	0.666667	0.661111	0.581395	0.662472	0.657207
445	0.742857	0.666667	0.60241	0.626866	0.675676	0.661111	0.581391	0.662895	0.657582
450	0.769231	0.656716	0.619048	0.656716	0.649351	0.666667	0.585694	0.670212	0.66333
455	0.69697	0.704225	0.575	0.666667	0.649351	0.655556	0.574037	0.658442	0.650555
460	0.69697	0.704225	0.575	0.666667	0.649351	0.655556	0.574037	0.658442	0.650555
465	0.707692	0.724638	0.585366	0.686567	0.623377	0.661111	0.579757	0.665528	0.656132
470	0.71875	0.631579	0.519481	0.666667	0.675676	0.638889	0.556667	0.64243	0.632245
475	0.69697	0.695652	0.52381	0.684932	0.647059	0.644444	0.562798	0.649684	0.638139
480	0.71875	0.666667	0.578313	0.694444	0.694444	0.666667	0.588851	0.670524	0.662945
485	0.69697	0.666667	0.6	0.675676	0.704225	0.666667	0.591884	0.668707	0.664198
490	0.69697	0.666667	0.6	0.675676	0.704225	0.666667	0.591884	0.668707	0.664198
495	0.741935	0.628571	0.567901	0.684932	0.675676	0.655556	0.575263	0.659803	0.651117
500	0.741935	0.647887	0.55	0.684932	0.675676	0.655556	0.575896	0.660086	0.649984
505	0.741935	0.628571	0.55	0.675676	0.675676	0.65	0.569157	0.654372	0.6449
510	0.741935	0.628571	0.55	0.675676	0.675676	0.65	0.569157	0.654372	0.6449
515	0.766667	0.628571	0.595238	0.675676	0.611111	0.65	0.567557	0.655453	0.64599
520	0.766667	0.647887	0.626506	0.675676	0.638889	0.666667	0.589101	0.671125	0.664023
525	0.8	0.666667	0.571429	0.684932	0.621622	0.661111	0.580444	0.66893	0.656064
530	0.786885	0.657143	0.536585	0.675676	0.630137	0.65	0.568291	0.657285	0.643504
535	0.786885	0.647887	0.54321	0.684932	0.648649	0.655556	0.575219	0.662313	0.649296
540	0.786885	0.657143	0.536585	0.684932	0.648649	0.655556	0.574609	0.662839	0.649264
545	0.779661	0.657143	0.554217	0.675676	0.648649	0.655556	0.574249	0.663069	0.651161
550	0.766667	0.638889	0.54321	0.694444	0.666667	0.655556	0.574592	0.661975	0.650079
555	0.793103	0.647887	0.571429	0.675676	0.657534	0.661111	0.581123	0.669126	0.658148
560	0.793103	0.638889	0.578313	0.684932	0.648649	0.661111	0.581037	0.668777	0.657814
565	0.793103	0.647887	0.578313	0.675676	0.648649	0.661111	0.581266	0.668726	0.657921
570	0.793103	0.647887	0.560976	0.666667	0.648649	0.655556	0.575133	0.663456	0.651893
575	0.786885	0.676471	0.554217	0.676056	0.623377	0.655556	0.572524	0.663401	0.650175
580	0.774194	0.647887	0.54321	0.657534	0.60274	0.638889	0.554721	0.645113	0.632228
585	0.774194	0.647887	0.525	0.666667	0.613333	0.638889	0.554313	0.645416	0.631409
590	0.774194	0.647887	0.525	0.675676	0.60274	0.638889	0.555596	0.645099	0.630497
595	0.774194	0.630137	0.560976	0.676056	0.611111	0.644444	0.561178	0.650495	0.638607
600	0.761905	0.621622	0.567901	0.685714	0.666667	0.655556	0.575712	0.660762	0.651138
605	0.774194	0.647887	0.560976	0.694444	0.630137	0.655556	0.574847	0.661528	0.649259
610	0.774194	0.685714	0.560976	0.704225	0.64	0.666667	0.587786	0.673022	0.660071
615	0.774194	0.685714	0.585366	0.684932	0.630137	0.666667	0.589049	0.672068	0.660977
620	0.754098	0.695652	0.567901	0.657895	0.630137	0.655556	0.576482	0.661137	0.650496
625	0.754098	0.657143	0.567901	0.631579	0.638889	0.644444	0.562912	0.649922	0.641043
630	0.754098	0.685714	0.55	0.648649	0.613333	0.644444	0.561723	0.650359	0.638631
635	0.754098	0.676056	0.55	0.64	0.630137	0.644444	0.56281	0.650058	0.639246
640	0.741935	0.638889	0.55	0.666667	0.621622	0.638889	0.55473	0.643823	0.632977
645	0.733333	0.630137	0.53012	0.676056	0.60274	0.627778	0.539115	0.634477	0.62206
650	0.733333	0.638889	0.536585	0.657534	0.60274	0.627778	0.54008	0.633816	0.622266
655	0.733333	0.638889	0.53012	0.657534	0.611111	0.627778	0.53993	0.634198	0.622485
660	0.733333	0.630137	0.53012	0.648649	0.628571	0.627778	0.541151	0.634162	0.623376
665	0.721311	0.630137	0.512195	0.648649	0.628571	0.622222	0.53477	0.628173	0.616759
670	0.721311	0.638889	0.536585	0.694444	0.630137	0.638889	0.553863	0.644273	0.632721
675	0.741935	0.657143	0.481928	0.735294	0.597403	0.633333	0.544106	0.642741	0.624471
680	0.730159	0.69697	0.5	0.753623	0.641026	0.655556	0.57155	0.664355	0.647585
685	0.75	0.69697	0.52381	0.753623	0.623377	0.661111	0.578951	0.669556	0.652979
690	0.738462	0.71875	0.52381	0.753623	0.615385	0.661111	0.578974	0.670006	0.653292
695	0.738462	0.686567	0.5	0.724638	0.607595	0.644444	0.559783	0.651452	0.63457
700	0.75	0.666667	0.493506	0.724638	0.641026	0.65	0.568877	0.655167	0.6387
705	0.75	0.657143	0.487179	0.724638	0.632911	0.644444	0.560865	0.650374	0.633454
710	0.75	0.657143	0.506329	0.724638	0.641026	0.65	0.567483	0.655827	0.640302
715	0.761905	0.647887	0.506329	0.724638	0.641026	0.65	0.567394	0.656357	0.640523
720	0.761905	0.638889	0.506329	0.724638	0.623377	0.644444	0.560766	0.651027	0.634853
725	0.75	0.647887	0.506329	0.735294	0.615385	0.644444	0.560365	0.650979	0.634541
730	0.761905	0.647887	0.512821	0.714286	0.615385	0.644444	0.561245	0.650457	0.634652
735	0.761905	0.647887	0.512821	0.724638	0.632911	0.65	0.567758	0.656032	0.64037
740	0.761905	0.638889	0.506329	0.735294	0.615385	0.644444	0.560296	0.65156	0.634809
745	0.754098	0.666667	0.487179	0.714286	0.582278	0.633333	0.546869	0.640902	0.622602
750	0.754098	0.64	0.545455	0.714286	0.623377	0.65	0.569367	0.655443	0.64229
755	0.75	0.621622	0.571429	0.705882	0.623377	0.65	0.569181	0.654462	0.643642
760	0.741935	0.621622	0.538462	0.724638	0.623377	0.644444	0.561479	0.650007	0.636861
765	0.754098	0.613333	0.545455	0.685714	0.623377	0.638889	0.555385	0.644395	0.632639
770	0.774194	0.621622	0.582278	0.685714	0.613333	0.65	0.568682	0.655428	0.644724
775	0.774194	0.621622	0.582278	0.685714	0.613333	0.65	0.568682	0.655428	0.644724
780	0.761905	0.684932	0.575	0.705882	0.657895	0.672222	0.595281	0.677123	0.665962
785	0.761905	0.684932	0.575	0.705882	0.657895	0.672222	0.595281	0.677123	0.665962
790	0.761905	0.684932	0.575	0.705882	0.657895	0.672222	0.595281	0.677123	0.665962
795	0.761905	0.694444	0.575	0.705882	0.649351	0.672222	0.594879	0.677316	0.66576
800	0.774194	0.704225	0.567901	0.695652	0.649351	0.672222	0.594297	0.678265	0.665974
805	0.774194	0.675676	0.519481	0.724638	0.641026	0.661111	0.582806	0.667003	0.651032
810	0.774194	0.684932	0.512821	0.724638	0.641026	0.661111	0.582037	0.667522	0.650989
815	0.761905	0.631579	0.525	0.727273	0.666667	0.655556	0.574769	0.662485	0.648688
820	0.761905	0.666667	0.54321	0.727273	0.666667	0.666667	0.587993	0.673144	0.659876
825	0.761905	0.675676	0.525	0.707692	0.641026	0.655556	0.573433	0.66226	0.647669
830	0.774194	0.666667	0.531646	0.727273	0.641026	0.661111	0.581167	0.668161	0.652995
835	0.774194	0.666667	0.531646	0.716418	0.649351	0.661111	0.581594	0.667655	0.653083
840	0.774194	0.694444	0.54321	0.727273	0.632911	0.666667	0.586347	0.674406	0.659259
845	0.761905	0.694444	0.560976	0.707692	0.641026	0.666667	0.58604	0.673209	0.660503
850	0.774194	0.694444	0.54321	0.727273	0.632911	0.666667	0.586347	0.674406	0.659259
855	0.774194	0.684932	0.55	0.735294	0.649351	0.672222	0.594861	0.678754	0.66437
860	0.774194	0.694444	0.567901	0.735294	0.649351	0.677778	0.601161	0.684237	0.670788
865	0.774194	0.684932	0.54321	0.727273	0.615385	0.661111	0.579722	0.668998	0.653523
870	0.774194	0.684932	0.567901	0.727273	0.641026	0.672222	0.593683	0.679065	0.665811
875	0.774194	0.675676	0.531646	0.727273	0.632911	0.661111	0.580767	0.66834	0.652799
880	0.754098	0.666667	0.536585	0.707692	0.649351	0.655556	0.572502	0.662879	0.649681
885	0.741935	0.666667	0.54321	0.69697	0.631579	0.65	0.566599	0.656072	0.643616
890	0.709677	0.684932	0.541176	0.69697	0.621622	0.644444	0.557935	0.650875	0.638968
895	0.733333	0.657895	0.53012	0.69697	0.613333	0.638889	0.551845	0.64633	0.633048
900	0.741935	0.657895	0.481013	0.686567	0.605263	0.627778	0.540139	0.634535	0.618039
905	0.754098	0.657895	0.518519	0.686567	0.613333	0.638889	0.55316	0.646082	0.63163
910	0.721311	0.666667	0.512195	0.69697	0.605263	0.633333	0.544992	0.640481	0.6262
915	0.721311	0.675676	0.53012	0.69697	0.605263	0.638889	0.551306	0.645868	0.632533
920	0.721311	0.666667	0.512195	0.69697	0.605263	0.633333	0.544992	0.640481	0.6262
925	0.721311	0.657895	0.493827	0.705882	0.594595	0.627778	0.539697	0.634702	0.618852
930	0.721311	0.657895	0.5	0.676471	0.586667	0.622222	0.532942	0.628469	0.613756
935	0.721311	0.657895	0.493827	0.686567	0.586667	0.622222	0.5322	0.629253	0.613827
940	0.741935	0.666667	0.519481	0.666667	0.623377	0.638889	0.555273	0.643625	0.630501
945	0.741935	0.666667	0.519481	0.666667	0.623377	0.638889	0.555273	0.643625	0.630501
950	0.730159	0.657895	0.506667	0.666667	0.623377	0.633333	0.54991	0.636953	0.623649
955	0.730159	0.657895	0.506667	0.666667	0.623377	0.633333	0.54991	0.636953	0.623649
960	0.730159	0.657895	0.526316	0.666667	0.631579	0.638889	0.55652	0.642523	0.630648
965	0.730159	0.666667	0.526316	0.657143	0.631579	0.638889	0.556572	0.642373	0.630669
970	0.730159	0.666667	0.526316	0.657143	0.631579	0.638889	0.556572	0.642373	0.630669
975	0.741935	0.693333	0.526316	0.647887	0.631579	0.644444	0.563677	0.64821	0.635913
980	0.730159	0.693333	0.540541	0.666667	0.683544	0.661111	0.584892	0.662849	0.652696
985	0.761905	0.693333	0.520548	0.647887	0.641026	0.65	0.572346	0.65294	0.639776
990	0.761905	0.702703	0.540541	0.647887	0.641026	0.655556	0.578464	0.658812	0.646714
995	0.761905	0.702703	0.540541	0.647887	0.641026	0.655556	0.578464	0.658812	0.646714
1000	0.761905	0.693333	0.5	0.638889	0.641026	0.644444	0.566359	0.647031	0.632911
1005	0.754098	0.684211	0.486486	0.647887	0.615385	0.633333	0.550557	0.637613	0.622111
1010	0.774194	0.693333	0.513514	0.647887	0.615385	0.644444	0.564493	0.648862	0.634079
1015	0.774194	0.684932	0.526316	0.647887	0.641026	0.65	0.569827	0.654871	0.641721
1020	0.774194	0.684932	0.506667	0.647887	0.632911	0.644444	0.563266	0.649318	0.634743
1025	0.774194	0.676056	0.5	0.657143	0.641975	0.644444	0.561723	0.649874	0.634982
1030	0.774194	0.676056	0.5	0.657143	0.641975	0.644444	0.561723	0.649874	0.634982
1035	0.774194	0.666667	0.48	0.657143	0.641975	0.638889	0.555492	0.643996	0.628038
1040	0.774194	0.666667	0.48	0.657143	0.641975	0.638889	0.555492	0.643996	0.628038
1045	0.774194	0.666667	0.48	0.657143	0.641975	0.638889	0.555492	0.643996	0.628038
1050	0.774194	0.666667	0.48	0.657143	0.641975	0.638889	0.555492	0.643996	0.628038
1055	0.774194	0.666667	0.48	0.657143	0.641975	0.638889	0.555492	0.643996	0.628038
1060	0.774194	0.666667	0.48	0.657143	0.641975	0.638889	0.555492	0.643996	0.628038
1065	0.761905	0.675676	0.5	0.657143	0.623377	0.638889	0.556132	0.64362	0.628696
1070	0.761905	0.675676	0.5	0.657143	0.623377	0.638889	0.556132	0.64362	0.628696
1075	0.721311	0.638889	0.467532	0.647887	0.658228	0.622222	0.533763	0.62677	0.61333
1080	0.721311	0.638889	0.467532	0.647887	0.658228	0.622222	0.533763	0.62677	0.61333
1085	0.721311	0.630137	0.467532	0.647887	0.641026	0.616667	0.527125	0.621579	0.607807
1090	0.721311	0.648649	0.473684	0.647887	0.641026	0.622222	0.534886	0.626511	0.612807
1095	0.721311	0.630137	0.467532	0.647887	0.641026	0.616667	0.527125	0.621579	0.607807
1100	0.721311	0.648649	0.473684	0.647887	0.641026	0.622222	0.534886	0.626511	0.612807
1105	0.741935	0.724638	0.519481	0.657143	0.634146	0.65	0.567771	0.655469	0.641995
1110	0.758621	0.705882	0.55	0.647887	0.626506	0.65	0.565697	0.657779	0.64593
1115	0.758621	0.695652	0.55	0.647887	0.609756	0.644444	0.558885	0.652383	0.64024
1120	0.758621	0.695652	0.55	0.647887	0.609756	0.644444	0.558885	0.652383	0.64024
1125	0.758621	0.676471	0.5	0.638889	0.585366	0.622222	0.531159	0.631869	0.616612
1130	0.766667	0.676471	0.481013	0.647887	0.585366	0.622222	0.531609	0.631481	0.61445
1135	0.766667	0.676471	0.481013	0.647887	0.585366	0.622222	0.531609	0.631481	0.61445
1140	0.766667	0.695652	0.481013	0.657143	0.585366	0.627778	0.538377	0.637168	0.61951
1145	0.766667	0.695652	0.481013	0.657143	0.585366	0.627778	0.538377	0.637168	0.61951
1150	0.745763	0.666667	0.475	0.638889	0.6	0.616667	0.524638	0.625264	0.609549
1155	0.733333	0.685714	0.461538	0.647887	0.617284	0.622222	0.532463	0.629151	0.61296
1160	0.745763	0.695652	0.475	0.630137	0.607595	0.622222	0.532137	0.630829	0.615134
1165	0.745763	0.695652	0.475	0.630137	0.607595	0.622222	0.532137	0.630829	0.615134
1170	0.745763	0.695652	0.475	0.630137	0.607595	0.622222	0.532137	0.630829	0.615134
1175	0.758621	0.695652	0.475	0.630137	0.6	0.622222	0.531856	0.631882	0.615476
1180	0.786885	0.676056	0.461538	0.666667	0.615385	0.633333	0.547539	0.641306	0.622514
1185	0.786885	0.676056	0.461538	0.666667	0.615385	0.633333	0.547539	0.641306	0.622514
1190	0.786885	0.685714	0.461538	0.630137	0.589744	0.622222	0.533783	0.630804	0.612356
1195	0.786885	0.685714	0.467532	0.630137	0.607595	0.627778	0.541152	0.635573	0.617988
1200	0.786885	0.695652	0.461538	0.621622	0.589744	0.622222	0.534045	0.631088	0.612759
1205	0.786885	0.705882	0.487179	0.621622	0.607595	0.633333	0.547759	0.641833	0.625396
1210	0.786885	0.705882	0.487179	0.621622	0.607595	0.633333	0.547759	0.641833	0.625396
1215	0.786885	0.705882	0.487179	0.621622	0.607595	0.633333	0.547759	0.641833	0.625396
1220	0.786885	0.695652	0.487179	0.630137	0.607595	0.633333	0.547472	0.64149	0.62494
1225	0.786885	0.705882	0.487179	0.621622	0.607595	0.633333	0.547759	0.641833	0.625396
1230	0.786885	0.695652	0.467532	0.621622	0.607595	0.627778	0.541416	0.635857	0.61839
1235	0.786885	0.695652	0.467532	0.621622	0.607595	0.627778	0.541416	0.635857	0.61839
1240	0.774194	0.694444	0.48	0.647887	0.6	0.633333	0.548949	0.639305	0.622027
1245	0.774194	0.676056	0.48	0.638889	0.6	0.627778	0.542136	0.633828	0.617156
1250	0.774194	0.676056	0.48	0.638889	0.6	0.627778	0.542136	0.633828	0.617156
1255	0.774194	0.694444	0.453333	0.638889	0.607595	0.627778	0.542447	0.633691	0.615294
1260	0.774194	0.694444	0.453333	0.638889	0.607595	0.627778	0.542447	0.633691	0.615294
1265	0.786885	0.694444	0.453333	0.657534	0.607595	0.633333	0.549614	0.639958	0.620447
1270	0.786885	0.694444	0.453333	0.657534	0.607595	0.633333	0.549614	0.639958	0.620447
1275	0.786885	0.694444	0.465753	0.657534	0.617284	0.638889	0.557596	0.64438	0.625897
1280	0.774194	0.684932	0.465753	0.657534	0.632911	0.638889	0.558244	0.643065	0.625668
1285	0.786885	0.684932	0.48	0.676056	0.625	0.644444	0.562931	0.650575	0.632717
1290	0.786885	0.684932	0.48	0.676056	0.625	0.644444	0.562931	0.650575	0.632717
1295	0.786885	0.694444	0.48	0.676056	0.617284	0.644444	0.56262	0.650934	0.632704
1300	0.786885	0.694444	0.48	0.676056	0.617284	0.644444	0.56262	0.650934	0.632704
1305	0.786885	0.694444	0.48	0.666667	0.625	0.644444	0.563091	0.650599	0.632896
1310	0.806452	0.657895	0.5	0.705882	0.589744	0.644444	0.562618	0.651994	0.633075
1315	0.8	0.649351	0.506667	0.705882	0.625	0.65	0.569818	0.65738	0.640241
1320	0.806452	0.666667	0.486486	0.685714	0.632911	0.65	0.570996	0.655646	0.637626
1325	0.806452	0.666667	0.486486	0.685714	0.632911	0.65	0.570996	0.655646	0.637626
1330	0.806452	0.666667	0.486486	0.685714	0.632911	0.65	0.570996	0.655646	0.637626
1335	0.806452	0.657895	0.465753	0.676056	0.615385	0.638889	0.558387	0.644308	0.625003
1340	0.78125	0.695652	0.5	0.716418	0.6	0.65	0.566	0.658664	0.640029
1345	0.757576	0.705882	0.493827	0.75	0.641975	0.661111	0.579134	0.669852	0.651637
1350	0.793651	0.684932	0.467532	0.776119	0.65	0.666667	0.588935	0.674447	0.652923
1355	0.761905	0.675676	0.461538	0.787879	0.658228	0.661111	0.58151	0.669045	0.648381
1360	0.761905	0.684932	0.475	0.806452	0.634146	0.661111	0.579161	0.672487	0.651203
1365	0.761905	0.684932	0.475	0.806452	0.634146	0.661111	0.579161	0.672487	0.651203
1370	0.761905	0.684932	0.475	0.806452	0.634146	0.661111	0.579161	0.672487	0.651203
1375	0.75	0.675676	0.487179	0.769231	0.658228	0.661111	0.581526	0.668063	0.65005
1380	0.75	0.675676	0.481013	0.769231	0.641026	0.655556	0.574176	0.663389	0.644521
1385	0.75	0.666667	0.481013	0.769231	0.649351	0.655556	0.574597	0.663252	0.644766
1390	0.75	0.666667	0.481013	0.769231	0.649351	0.655556	0.574597	0.663252	0.644766
1395	0.75	0.666667	0.481013	0.769231	0.649351	0.655556	0.574597	0.663252	0.644766
1400	0.75	0.666667	0.481013	0.787879	0.657895	0.661111	0.582008	0.668691	0.64982
1405	0.75	0.657895	0.481013	0.769231	0.657895	0.655556	0.575063	0.663207	0.645104
1410	0.75	0.657895	0.487179	0.787879	0.684211	0.666667	0.589786	0.673433	0.655816
1415	0.75	0.666667	0.487179	0.769231	0.666667	0.661111	0.581927	0.667949	0.650321
1420	0.75	0.666667	0.481013	0.769231	0.649351	0.655556	0.574597	0.663252	0.644766
1425	0.75	0.666667	0.481013	0.769231	0.649351	0.655556	0.574597	0.663252	0.644766
1430	0.75	0.657895	0.481013	0.769231	0.657895	0.655556	0.575063	0.663207	0.645104
1435	0.75	0.666667	0.481013	0.769231	0.649351	0.655556	0.574597	0.663252	0.644766
1440	0.75	0.666667	0.487179	0.776119	0.657895	0.661111	0.58278	0.667572	0.649471
1445	0.75	0.666667	0.487179	0.776119	0.657895	0.661111	0.58278	0.667572	0.649471
1450	0.75	0.666667	0.487179	0.757576	0.649351	0.655556	0.575346	0.662155	0.644434
1455	0.75	0.666667	0.487179	0.769231	0.666667	0.661111	0.581927	0.667949	0.650321
1460	0.75	0.657895	0.461538	0.78125	0.666667	0.655556	0.575003	0.66347	0.64402
1465	0.71875	0.649351	0.481013	0.793651	0.649351	0.65	0.567776	0.658423	0.640627
1470	0.71875	0.649351	0.481013	0.793651	0.649351	0.65	0.567776	0.658423	0.640627
1475	0.71875	0.649351	0.481013	0.793651	0.649351	0.65	0.567776	0.658423	0.640627
1480	0.71875	0.657895	0.481013	0.793651	0.641026	0.65	0.567311	0.658467	0.640297
1485	0.71875	0.641026	0.481013	0.793651	0.684211	0.655556	0.575276	0.66373	0.647041
1490	0.766667	0.6	0.531646	0.78125	0.701299	0.666667	0.589105	0.676172	0.662286
1495	0.766667	0.607595	0.531646	0.78125	0.692308	0.666667	0.588566	0.675893	0.66163
1500	0.754098	0.607595	0.506329	0.793651	0.692308	0.661111	0.581563	0.670796	0.655062
1505	0.754098	0.607595	0.525	0.761905	0.701299	0.661111	0.581239	0.669979	0.656694
1510	0.754098	0.607595	0.525	0.761905	0.701299	0.661111	0.581239	0.669979	0.656694
1515	0.754098	0.607595	0.531646	0.78125	0.701299	0.666667	0.588918	0.675178	0.661653
1520	0.754098	0.607595	0.531646	0.78125	0.701299	0.666667	0.588918	0.675178	0.661653
1525	0.754098	0.607595	0.531646	0.78125	0.701299	0.666667	0.588918	0.675178	0.661653
1530	0.754098	0.615385	0.525	0.78125	0.701299	0.666667	0.588077	0.675406	0.661346
1535	0.754098	0.641026	0.54321	0.761905	0.701299	0.672222	0.594409	0.680307	0.667578
1540	0.754098	0.607595	0.536585	0.754098	0.701299	0.661111	0.580008	0.670735	0.658418
1545	0.754098	0.607595	0.536585	0.754098	0.701299	0.661111	0.580008	0.670735	0.658418
1550	0.754098	0.6	0.5	0.741935	0.675325	0.644444	0.560442	0.654272	0.639529
1555	0.754098	0.625	0.531646	0.741935	0.692308	0.661111	0.581762	0.668997	0.656244
1560	0.754098	0.625	0.512821	0.741935	0.683544	0.655556	0.57513	0.66348	0.649332
1565	0.754098	0.625	0.512821	0.741935	0.683544	0.655556	0.57513	0.66348	0.649332
1570	0.754098	0.632911	0.531646	0.761905	0.692308	0.666667	0.588559	0.674574	0.661022
1575	0.754098	0.632911	0.531646	0.761905	0.692308	0.666667	0.588559	0.674574	0.661022
1580	0.754098	0.632911	0.531646	0.761905	0.692308	0.666667	0.588559	0.674574	0.661022
1585	0.754098	0.632911	0.531646	0.761905	0.692308	0.666667	0.588559	0.674574	0.661022
1590	0.754098	0.658228	0.531646	0.806452	0.708861	0.683333	0.609237	0.691857	0.676859
1595	0.754098	0.658228	0.525	0.819672	0.708861	0.683333	0.6086	0.693172	0.677327
1600	0.754098	0.65	0.525	0.8	0.708861	0.677778	0.60186	0.687592	0.67254
1605	0.754098	0.65	0.525	0.8	0.708861	0.677778	0.60186	0.687592	0.67254
1610	0.754098	0.65	0.531646	0.8	0.725	0.683333	0.609237	0.692149	0.677951
1615	0.754098	0.641975	0.531646	0.8	0.734177	0.683333	0.609762	0.692379	0.67857
1620	0.754098	0.658537	0.531646	0.813559	0.734177	0.688889	0.617107	0.698403	0.683866
1625	0.766667	0.641975	0.538462	0.819672	0.725	0.688889	0.617107	0.698355	0.683563
1630	0.766667	0.634146	0.538462	0.819672	0.734177	0.688889	0.617659	0.698625	0.684218
1635	0.766667	0.641975	0.55	0.819672	0.717949	0.688889	0.616352	0.699253	0.68497
1640	0.766667	0.641975	0.55	0.819672	0.717949	0.688889	0.616352	0.699253	0.68497
1645	0.766667	0.641975	0.55	0.819672	0.717949	0.688889	0.616352	0.699253	0.68497
1650	0.754098	0.641026	0.525	0.819672	0.725	0.683333	0.608124	0.692959	0.677849
1655	0.741935	0.666667	0.512821	0.779661	0.722892	0.677778	0.601907	0.684795	0.670262
1660	0.741935	0.658228	0.531646	0.793103	0.707317	0.677778	0.60172	0.686446	0.672323
1665	0.754098	0.641026	0.55	0.8	0.716049	0.683333	0.607909	0.692235	0.67906
1670	0.745763	0.666667	0.592593	0.730159	0.707317	0.683333	0.606527	0.6885	0.67991
1675	0.745763	0.666667	0.592593	0.730159	0.707317	0.683333	0.606527	0.6885	0.67991
1680	0.733333	0.666667	0.585366	0.754098	0.707317	0.683333	0.605929	0.689356	0.68001
1685	0.806452	0.649351	0.55	0.793651	0.666667	0.683333	0.608568	0.693224	0.676714
1690	0.793651	0.64	0.538462	0.774194	0.658537	0.672222	0.594634	0.680968	0.66483
1695	0.793651	0.64	0.564103	0.75	0.65	0.672222	0.595166	0.679551	0.665548
1700	0.819672	0.684211	0.617284	0.761905	0.658228	0.7	0.628405	0.70826	0.69559
1705	0.819672	0.684211	0.617284	0.774194	0.675	0.705556	0.635113	0.714072	0.701459
1710	0.806452	0.675676	0.6	0.75	0.65	0.688889	0.614624	0.696425	0.683524
1715	0.806452	0.666667	0.582278	0.75	0.65	0.683333	0.608395	0.691079	0.677245
1720	0.806452	0.675676	0.6	0.75	0.65	0.688889	0.614624	0.696425	0.683524
1725	0.806452	0.666667	0.552632	0.757576	0.690476	0.688889	0.616504	0.69476	0.679987
1730	0.806452	0.666667	0.552632	0.757576	0.690476	0.688889	0.616504	0.69476	0.679987
1735	0.806452	0.684211	0.56	0.757576	0.666667	0.688889	0.618244	0.694981	0.679704
1740	0.806452	0.684211	0.56	0.738462	0.682927	0.688889	0.617936	0.69441	0.680222
1745	0.806452	0.684211	0.597403	0.761905	0.682927	0.7	0.630364	0.706579	0.693895
1750	0.786885	0.648649	0.545455	0.757576	0.634146	0.666667	0.588297	0.674542	0.658826
1755	0.833333	0.675676	0.582278	0.769231	0.682927	0.7	0.628759	0.708689	0.693933
1760	0.806452	0.675676	0.597403	0.757576	0.666667	0.694444	0.623523	0.700754	0.687905
1765	0.793651	0.630137	0.526316	0.724638	0.632911	0.655556	0.576228	0.661531	0.645754
1770	0.793651	0.60274	0.526316	0.724638	0.607595	0.644444	0.562253	0.650988	0.634965
1775	0.793651	0.60274	0.526316	0.724638	0.607595	0.644444	0.562253	0.650988	0.634965
1780	0.793651	0.60274	0.545455	0.746269	0.65	0.661111	0.581949	0.667623	0.653226
1785	0.793651	0.621622	0.538462	0.738462	0.65	0.661111	0.581151	0.668439	0.653561
1790	0.793651	0.64	0.531646	0.75	0.658228	0.666667	0.587787	0.674705	0.658948
1795	0.793651	0.64	0.531646	0.75	0.658228	0.666667	0.587787	0.674705	0.658948
1800	0.793651	0.583333	0.538462	0.727273	0.641975	0.65	0.566876	0.656939	0.642849
1805	0.793651	0.583333	0.538462	0.727273	0.641975	0.65	0.566876	0.656939	0.642849
1810	0.793651	0.583333	0.538462	0.727273	0.641975	0.65	0.566876	0.656939	0.642849
1815	0.793651	0.583333	0.538462	0.727273	0.641975	0.65	0.566876	0.656939	0.642849
1820	0.793651	0.583333	0.538462	0.716418	0.65	0.65	0.567237	0.656373	0.642867
1825	0.793651	0.583333	0.538462	0.716418	0.65	0.65	0.567237	0.656373	0.642867
1830	0.793651	0.583333	0.538462	0.716418	0.65	0.65	0.567237	0.656373	0.642867
1835	0.793651	0.583333	0.538462	0.727273	0.641975	0.65	0.566876	0.656939	0.642849
1840	0.793651	0.611111	0.513514	0.746269	0.690476	0.666667	0.590214	0.671004	0.65564
1845	0.793651	0.619718	0.545455	0.735294	0.691358	0.672222	0.595704	0.677095	0.66393
1850	0.806452	0.628571	0.556962	0.724638	0.65	0.666667	0.587676	0.673325	0.659424
1855	0.793651	0.619718	0.531646	0.724638	0.641026	0.655556	0.574375	0.662136	0.647084
1860	0.793651	0.619718	0.531646	0.724638	0.641026	0.655556	0.574375	0.662136	0.647084
1865	0.806452	0.611111	0.487179	0.735294	0.625	0.644444	0.560302	0.653007	0.634083
1870	0.806452	0.611111	0.487179	0.735294	0.625	0.644444	0.560302	0.653007	0.634083
1875	0.793651	0.619718	0.481013	0.716418	0.625	0.638889	0.552578	0.64716	0.628843
1880	0.793651	0.619718	0.487179	0.716418	0.617284	0.638889	0.552981	0.64685	0.628696
1885	0.78125	0.619718	0.487179	0.705882	0.632911	0.638889	0.553745	0.645388	0.628501
1890	0.78125	0.619718	0.487179	0.705882	0.632911	0.638889	0.553745	0.645388	0.628501
1895	0.78125	0.619718	0.487179	0.705882	0.632911	0.638889	0.553745	0.645388	0.628501
1900	0.78125	0.619718	0.493506	0.724638	0.632911	0.644444	0.56156	0.650405	0.633279
1905	0.806452	0.638889	0.493827	0.738462	0.625	0.65	0.565045	0.660526	0.64144
1910	0.806452	0.657143	0.54321	0.727273	0.641975	0.666667	0.585772	0.67521	0.659682
1915	0.793651	0.657534	0.5	0.71875	0.575	0.638889	0.551771	0.648987	0.629733
1920	0.793651	0.657534	0.506329	0.71875	0.592593	0.644444	0.559138	0.653771	0.635393
1925	0.793651	0.657534	0.5	0.71875	0.575	0.638889	0.551771	0.648987	0.629733
1930	0.793651	0.657534	0.5	0.730159	0.592593	0.644444	0.558456	0.654787	0.635642
1935	0.793651	0.657534	0.5	0.730159	0.592593	0.644444	0.558456	0.654787	0.635642
1940	0.819672	0.638889	0.506329	0.761905	0.635294	0.661111	0.579072	0.672418	0.653086
1945	0.793651	0.630137	0.486486	0.761905	0.643678	0.655556	0.57556	0.663171	0.644018
1950	0.793651	0.630137	0.465753	0.75	0.643678	0.65	0.569371	0.656644	0.63662
1955	0.774194	0.666667	0.48	0.75	0.643678	0.655556	0.574708	0.662908	0.643902
1960	0.806452	0.675676	0.432432	0.774194	0.636364	0.655556	0.575446	0.665023	0.640697
1965	0.793651	0.684932	0.473684	0.707692	0.60241	0.644444	0.560805	0.652474	0.632285
1970	0.774194	0.630137	0.506667	0.666667	0.592593	0.627778	0.541392	0.634051	0.618643
1975	0.774194	0.638889	0.526316	0.686567	0.626506	0.644444	0.560861	0.650494	0.63642
1980	0.774194	0.638889	0.5	0.695652	0.592593	0.633333	0.547607	0.640265	0.623338
1985	0.774194	0.638889	0.526316	0.695652	0.617284	0.644444	0.561585	0.650467	0.635833
1990	0.786885	0.605263	0.526316	0.676471	0.582278	0.627778	0.541281	0.635443	0.620543
1995	0.774194	0.630137	0.519481	0.657143	0.512821	0.611111	0.520013	0.618755	0.602231
2000	0.774194	0.621622	0.5	0.657143	0.512821	0.605556	0.513788	0.613156	0.595584

## Sheet: AdaBoost
Number of features	Pre-vaccination	ChAdOx1-Onset	MenACWY-Onset	ChAdOx1-7D	MenACWY-7D	ACC	MCC	Macro F1	Weighted F1
5	0.470588	0.219178	0.505747	0.351351	0.426667	0.394444	0.242788	0.394706	0.4038
10	0.425532	0.246154	0.567901	0.219178	0.446809	0.388889	0.23415	0.381115	0.400274
15	0.491803	0.305882	0.627907	0.238806	0.295082	0.4	0.256673	0.391896	0.406281
20	0.42623	0.379747	0.478873	0.30137	0.473684	0.411111	0.273777	0.411981	0.421453
25	0.4	0.25	0.531646	0.25	0.511111	0.4	0.248957	0.388551	0.407183
30	0.6	0.35	0.545455	0.395062	0.5	0.466667	0.343324	0.478103	0.48299
35	0.492308	0.26087	0.352941	0.271186	0.473684	0.366667	0.220385	0.370198	0.372392
40	0.571429	0.313253	0.486486	0.413793	0.48	0.45	0.321609	0.452992	0.454819
45	0.533333	0.435897	0.533333	0.375	0.506024	0.477778	0.351742	0.476718	0.482861
50	0.492308	0.384615	0.527778	0.190476	0.512195	0.427778	0.291449	0.421474	0.43605
55	0.558824	0.309859	0.459459	0.450704	0.368421	0.427778	0.292969	0.429453	0.425846
60	0.548387	0.304348	0.472222	0.285714	0.309859	0.377778	0.233466	0.384106	0.385649
65	0.571429	0.333333	0.38806	0.271186	0.320988	0.372222	0.225963	0.376999	0.372813
70	0.52459	0.37037	0.424242	0.328767	0.202532	0.361111	0.213201	0.3701	0.36412
75	0.590164	0.303797	0.43038	0.25	0.363636	0.383333	0.232163	0.387596	0.38765
80	0.539683	0.238095	0.382353	0.352941	0.311688	0.355556	0.205234	0.364952	0.360255
85	0.701754	0.341463	0.419753	0.405797	0.28169	0.416667	0.275654	0.430092	0.41706
90	0.677966	0.363636	0.405405	0.393443	0.384615	0.433333	0.29901	0.445013	0.434931
95	0.677966	0.317073	0.405405	0.444444	0.390244	0.433333	0.296919	0.447027	0.436177
100	0.678571	0.361446	0.405405	0.419355	0.329412	0.422222	0.282008	0.438838	0.426371
105	0.705882	0.386364	0.411765	0.376812	0.333333	0.422222	0.287924	0.442831	0.430803
110	0.693878	0.375	0.459459	0.373333	0.317073	0.422222	0.28408	0.443749	0.434956
115	0.464286	0.383838	0.338462	0.382353	0.361111	0.383333	0.246826	0.38601	0.379527
120	0.586207	0.289157	0.493827	0.3	0.435897	0.416667	0.272596	0.421018	0.425688
125	0.5	0.272727	0.410256	0.328358	0.253968	0.35	0.197629	0.353062	0.350253
130	0.539683	0.255814	0.285714	0.333333	0.2	0.316667	0.16344	0.322909	0.309562
135	0.588235	0.288889	0.349206	0.264706	0.28169	0.35	0.205341	0.354545	0.347196
140	0.54902	0.324324	0.432432	0.394366	0.511111	0.438889	0.302172	0.442251	0.442973
145	0.528302	0.275	0.410959	0.342105	0.410256	0.383333	0.236792	0.393324	0.393303
150	0.566038	0.311688	0.376812	0.38961	0.47619	0.416667	0.280059	0.424068	0.420128
155	0.596491	0.294118	0.533333	0.416667	0.409091	0.444444	0.309078	0.44994	0.451908
160	0.541667	0.293333	0.540541	0.385542	0.35	0.411111	0.272135	0.422217	0.426167
165	0.701754	0.302326	0.411765	0.323529	0.271605	0.383333	0.238898	0.402196	0.39179
170	0.678571	0.271605	0.328358	0.356164	0.289157	0.366667	0.217938	0.384771	0.370082
175	0.618182	0.268293	0.358209	0.289474	0.225	0.333333	0.176986	0.351831	0.341811
180	0.592593	0.261905	0.28125	0.329114	0.227848	0.322222	0.165826	0.338542	0.323678
185	0.642857	0.26506	0.28125	0.315789	0.246914	0.333333	0.178902	0.350374	0.334476
190	0.6	0.333333	0.513514	0.215385	0.367816	0.394444	0.246554	0.40601	0.41154
195	0.6	0.321839	0.507042	0.225806	0.4	0.4	0.255215	0.410938	0.41681
200	0.637681	0.225352	0.37037	0.192308	0.367816	0.366667	0.207567	0.358705	0.356592
205	0.57971	0.25	0.35443	0.237288	0.345679	0.355556	0.19649	0.353422	0.350063
210	0.637681	0.268657	0.333333	0.276923	0.345679	0.372222	0.21852	0.372455	0.36392
215	0.617647	0.28125	0.35443	0.272727	0.361446	0.377778	0.224406	0.3775	0.371402
220	0.65625	0.258065	0.536585	0.4	0.415584	0.455556	0.323192	0.453297	0.454477
225	0.567164	0.333333	0.394737	0.333333	0.405063	0.405556	0.261813	0.406726	0.403378
230	0.52459	0.416667	0.470588	0.315789	0.447059	0.438889	0.295765	0.434939	0.438244
235	0.516129	0.311688	0.390244	0.262295	0.358974	0.366667	0.208894	0.367866	0.367676
240	0.516129	0.311688	0.390244	0.262295	0.358974	0.366667	0.208894	0.367866	0.367676
245	0.516129	0.311688	0.390244	0.262295	0.358974	0.366667	0.208894	0.367866	0.367676
250	0.516129	0.311688	0.390244	0.262295	0.358974	0.366667	0.208894	0.367866	0.367676
255	0.615385	0.394366	0.43956	0.333333	0.328767	0.422222	0.275914	0.422282	0.416661
260	0.571429	0.447368	0.446809	0.296296	0.356164	0.427778	0.281435	0.423613	0.421257
265	0.571429	0.447368	0.446809	0.296296	0.356164	0.427778	0.281435	0.423613	0.421257
270	0.615385	0.48	0.452381	0.413793	0.384615	0.466667	0.333762	0.469235	0.461839
275	0.575758	0.38961	0.444444	0.338983	0.415584	0.433333	0.294123	0.432876	0.431397
280	0.575758	0.38961	0.444444	0.338983	0.415584	0.433333	0.294123	0.432876	0.431397
285	0.575758	0.38961	0.444444	0.338983	0.415584	0.433333	0.294123	0.432876	0.431397
290	0.575758	0.38961	0.444444	0.338983	0.415584	0.433333	0.294123	0.432876	0.431397
295	0.575758	0.38961	0.444444	0.338983	0.415584	0.433333	0.294123	0.432876	0.431397
300	0.5625	0.305556	0.428571	0.333333	0.425	0.411111	0.263078	0.410992	0.410909
305	0.597015	0.349206	0.404762	0.241379	0.363636	0.394444	0.240666	0.3912	0.388953
310	0.548387	0.382353	0.365854	0.241379	0.377778	0.383333	0.22642	0.38315	0.380257
315	0.548387	0.382353	0.365854	0.241379	0.377778	0.383333	0.22642	0.38315	0.380257
320	0.464286	0.271605	0.30303	0.263158	0.271605	0.305556	0.142048	0.314737	0.309446
325	0.464286	0.285714	0.276923	0.263158	0.278481	0.305556	0.143521	0.313712	0.306782
330	0.464286	0.275862	0.30303	0.263158	0.293333	0.311111	0.151499	0.319934	0.315175
335	0.464286	0.27907	0.30303	0.263158	0.289474	0.311111	0.15107	0.319803	0.314884
340	0.464286	0.27907	0.30303	0.263158	0.289474	0.311111	0.15107	0.319803	0.314884
345	0.464286	0.275862	0.276923	0.263158	0.289474	0.305556	0.144741	0.31394	0.307479
350	0.464286	0.275862	0.276923	0.263158	0.289474	0.305556	0.144741	0.31394	0.307479
355	0.464286	0.258824	0.328358	0.25974	0.266667	0.305556	0.143751	0.315575	0.312021
360	0.464286	0.255814	0.328358	0.266667	0.289474	0.311111	0.150246	0.32092	0.317819
365	0.40678	0.32	0.519481	0.294118	0.469136	0.405556	0.260103	0.401903	0.415724
370	0.413793	0.311688	0.48	0.294118	0.463415	0.394444	0.247111	0.392603	0.403718
375	0.413793	0.296296	0.472222	0.298507	0.487805	0.394444	0.249279	0.393725	0.405152
380	0.542857	0.311688	0.384615	0.38806	0.323529	0.388889	0.244534	0.39015	0.3834
385	0.542857	0.282051	0.4	0.393939	0.30303	0.383333	0.237131	0.384376	0.378294
390	0.571429	0.292683	0.363636	0.4	0.416667	0.405556	0.272931	0.408883	0.402246
395	0.542857	0.297297	0.328358	0.415584	0.305556	0.377778	0.237626	0.377931	0.366566
400	0.542857	0.30137	0.376812	0.421053	0.333333	0.394444	0.257076	0.395085	0.387203
405	0.535211	0.294118	0.422535	0.38961	0.273973	0.383333	0.241684	0.383089	0.377819
410	0.535211	0.333333	0.444444	0.379747	0.277778	0.394444	0.255934	0.394103	0.389952
415	0.535211	0.328358	0.352941	0.379747	0.266667	0.372222	0.22943	0.372585	0.362616
420	0.527778	0.307692	0.347826	0.37037	0.273973	0.366667	0.223143	0.365528	0.356396
425	0.527778	0.294118	0.338462	0.379747	0.315789	0.372222	0.231397	0.371179	0.362549
430	0.463768	0.28125	0.405797	0.35443	0.329114	0.366667	0.220161	0.366872	0.366275
435	0.477612	0.333333	0.333333	0.388889	0.361446	0.377778	0.23332	0.378923	0.372241
440	0.483871	0.30137	0.405797	0.322581	0.468085	0.4	0.255163	0.396341	0.399549
445	0.454545	0.328767	0.434783	0.310345	0.489362	0.411111	0.26963	0.40356	0.410223
450	0.454545	0.323529	0.493151	0.295082	0.434783	0.405556	0.260264	0.400218	0.409527
455	0.627451	0.258065	0.43038	0.32	0.322581	0.377778	0.221918	0.391695	0.387588
460	0.64	0.258065	0.45	0.32	0.322581	0.383333	0.22837	0.398129	0.394733
465	0.627451	0.258065	0.43038	0.32	0.322581	0.377778	0.221918	0.391695	0.387588
470	0.627451	0.258065	0.43038	0.32	0.322581	0.377778	0.221918	0.391695	0.387588
475	0.541667	0.275862	0.243243	0.25	0.482759	0.366667	0.207458	0.358706	0.352985
480	0.6	0.253968	0.297297	0.290323	0.468468	0.383333	0.228561	0.382011	0.375949
485	0.6	0.25	0.273973	0.285714	0.454545	0.372222	0.214889	0.372846	0.365192
490	0.6	0.25	0.273973	0.285714	0.454545	0.372222	0.214889	0.372846	0.365192
495	0.6	0.25	0.273973	0.285714	0.454545	0.372222	0.214889	0.372846	0.365192
500	0.6	0.25	0.273973	0.285714	0.454545	0.372222	0.214889	0.372846	0.365192
505	0.6	0.25	0.273973	0.285714	0.454545	0.372222	0.214889	0.372846	0.365192
510	0.48	0.237288	0.266667	0.268657	0.458716	0.35	0.18572	0.342265	0.339727
515	0.509804	0.229508	0.297297	0.21875	0.454545	0.35	0.185836	0.341981	0.341833
520	0.509804	0.210526	0.342105	0.225806	0.421053	0.35	0.184489	0.341859	0.3436
525	0.509804	0.210526	0.342105	0.225806	0.421053	0.35	0.184489	0.341859	0.3436
530	0.538462	0.178571	0.342105	0.225806	0.421053	0.35	0.184642	0.341199	0.342359
535	0.538462	0.178571	0.342105	0.225806	0.421053	0.35	0.184642	0.341199	0.342359
540	0.538462	0.178571	0.342105	0.225806	0.421053	0.35	0.184642	0.341199	0.342359
545	0.538462	0.178571	0.342105	0.225806	0.421053	0.35	0.184642	0.341199	0.342359
550	0.538462	0.178571	0.342105	0.225806	0.421053	0.35	0.184642	0.341199	0.342359
555	0.538462	0.178571	0.342105	0.225806	0.421053	0.35	0.184642	0.341199	0.342359
560	0.538462	0.178571	0.342105	0.225806	0.421053	0.35	0.184642	0.341199	0.342359
565	0.538462	0.178571	0.342105	0.225806	0.421053	0.35	0.184642	0.341199	0.342359
570	0.538462	0.178571	0.342105	0.225806	0.421053	0.35	0.184642	0.341199	0.342359
575	0.538462	0.178571	0.342105	0.225806	0.421053	0.35	0.184642	0.341199	0.342359
580	0.566038	0.258065	0.324324	0.229508	0.436364	0.366667	0.207136	0.36286	0.360837
585	0.555556	0.25	0.30137	0.21875	0.4	0.344444	0.179827	0.345135	0.3416
590	0.615385	0.358974	0.238806	0.253521	0.326087	0.344444	0.186738	0.358555	0.343841
595	0.583333	0.305556	0.205882	0.253521	0.356436	0.327778	0.162677	0.340946	0.3272
600	0.615385	0.328358	0.205882	0.197183	0.333333	0.322222	0.155622	0.336028	0.321892
605	0.615385	0.323529	0.205882	0.2	0.333333	0.322222	0.155466	0.335626	0.321476
610	0.622222	0.314286	0.208955	0.197183	0.373832	0.327778	0.16236	0.343296	0.330441
615	0.653061	0.309859	0.208955	0.173913	0.346154	0.322222	0.155476	0.338388	0.324415
620	0.652174	0.314286	0.184615	0.202899	0.363636	0.327778	0.163118	0.343522	0.327541
625	0.625	0.285714	0.193548	0.173913	0.365385	0.316667	0.151804	0.328712	0.315825
630	0.638298	0.257143	0.222222	0.225352	0.422018	0.344444	0.186618	0.353007	0.34169
635	0.638298	0.257143	0.222222	0.225352	0.422018	0.344444	0.186618	0.353007	0.34169
640	0.625	0.243243	0.222222	0.202899	0.415094	0.333333	0.172296	0.341692	0.331679
645	0.583333	0.25	0.222222	0.212121	0.414414	0.333333	0.17136	0.336418	0.327587
650	0.583333	0.25	0.222222	0.212121	0.414414	0.333333	0.17136	0.336418	0.327587
655	0.666667	0.235294	0.222222	0.225352	0.454545	0.355556	0.201039	0.360816	0.349663
660	0.666667	0.235294	0.222222	0.222222	0.440367	0.35	0.194031	0.357354	0.345912
665	0.625	0.243243	0.222222	0.194444	0.38835	0.322222	0.158772	0.334652	0.324179
670	0.666667	0.238806	0.222222	0.213333	0.411215	0.338889	0.180301	0.350449	0.338434
675	0.666667	0.28169	0.307692	0.216216	0.40404	0.361111	0.208388	0.375261	0.36746
680	0.615385	0.282051	0.307692	0.169014	0.361702	0.333333	0.173504	0.347169	0.341753
685	0.588235	0.293333	0.307692	0.176471	0.376238	0.338889	0.178769	0.348394	0.344001
690	0.627451	0.282051	0.307692	0.169014	0.378947	0.338889	0.180353	0.353031	0.347625
695	0.588235	0.307692	0.307692	0.169014	0.378947	0.338889	0.180353	0.350316	0.346008
700	0.571429	0.25974	0.333333	0.207792	0.417582	0.344444	0.188477	0.357975	0.356468
705	0.571429	0.25974	0.333333	0.207792	0.417582	0.344444	0.188477	0.357975	0.356468
710	0.627451	0.271605	0.328358	0.171429	0.395604	0.344444	0.18697	0.358889	0.355303
715	0.541667	0.271605	0.328358	0.176471	0.395833	0.333333	0.171351	0.342787	0.342375
720	0.595745	0.263158	0.328358	0.213333	0.421053	0.35	0.193632	0.364329	0.361427
725	0.583333	0.246575	0.328358	0.216216	0.408163	0.344444	0.185722	0.356529	0.353931
730	0.583333	0.246575	0.328358	0.216216	0.408163	0.344444	0.185722	0.356529	0.353931
735	0.595745	0.263158	0.328358	0.213333	0.421053	0.35	0.193632	0.364329	0.361427
740	0.571429	0.25974	0.328358	0.164384	0.361702	0.322222	0.158046	0.337123	0.335205
745	0.521739	0.26506	0.318841	0.169014	0.373626	0.316667	0.150255	0.329656	0.329178
750	0.565217	0.246575	0.318841	0.164384	0.383838	0.322222	0.155487	0.335771	0.334348
755	0.488889	0.289157	0.338028	0.166667	0.314607	0.305556	0.135371	0.319469	0.319479
760	0.545455	0.303797	0.294118	0.184211	0.322581	0.311111	0.143768	0.330032	0.324551
765	0.488889	0.289157	0.314286	0.166667	0.311111	0.3	0.128633	0.314022	0.312483
770	0.488889	0.285714	0.314286	0.169014	0.333333	0.305556	0.135674	0.318247	0.317305
775	0.545455	0.3	0.294118	0.186667	0.344086	0.316667	0.150788	0.334065	0.329162
780	0.553191	0.344828	0.328358	0.166667	0.344828	0.333333	0.174468	0.347574	0.344404
785	0.541667	0.329412	0.298507	0.194444	0.363636	0.333333	0.174023	0.345533	0.34084
790	0.510638	0.313253	0.26087	0.184211	0.376471	0.316667	0.152615	0.329088	0.324269
795	0.583333	0.32	0.235294	0.202532	0.4	0.333333	0.173425	0.348232	0.338952
800	0.553191	0.30137	0.235294	0.207792	0.4	0.327778	0.164755	0.33953	0.331557
805	0.553191	0.30137	0.242424	0.205128	0.395833	0.327778	0.166078	0.339589	0.332026
810	0.5	0.285714	0.264706	0.189189	0.387097	0.316667	0.150618	0.325341	0.321758
815	0.553191	0.30137	0.242424	0.205128	0.395833	0.327778	0.166078	0.339589	0.332026
820	0.530612	0.307692	0.268657	0.189189	0.369565	0.322222	0.158694	0.333143	0.327757
825	0.553191	0.253521	0.215385	0.189189	0.427184	0.322222	0.157626	0.327694	0.320678
830	0.565217	0.27027	0.215385	0.186667	0.44	0.327778	0.165472	0.335508	0.328185
835	0.521739	0.285714	0.242424	0.166667	0.434783	0.322222	0.159347	0.330265	0.32655
840	0.577778	0.25974	0.21875	0.181818	0.43299	0.322222	0.159986	0.334215	0.326752
845	0.521739	0.243902	0.242424	0.164384	0.430108	0.311111	0.144844	0.320511	0.317439
850	0.612245	0.275	0.28125	0.176471	0.444444	0.35	0.194264	0.357882	0.35314
855	0.608696	0.246575	0.253968	0.194444	0.45283	0.344444	0.187077	0.351303	0.345139
860	0.470588	0.285714	0.214286	0.212121	0.436364	0.333333	0.176932	0.323815	0.318898
865	0.470588	0.285714	0.214286	0.212121	0.436364	0.333333	0.176932	0.323815	0.318898
870	0.518519	0.297297	0.214286	0.215385	0.432432	0.344444	0.191337	0.335584	0.328392
875	0.470588	0.285714	0.214286	0.212121	0.436364	0.333333	0.176932	0.323815	0.318898
880	0.538462	0.289855	0.214286	0.212121	0.461538	0.355556	0.205749	0.343252	0.336326
885	0.518519	0.297297	0.245614	0.193548	0.442478	0.35	0.197452	0.339491	0.335221
890	0.490566	0.27027	0.241379	0.193548	0.460177	0.344444	0.189329	0.331188	0.328688
895	0.518519	0.297297	0.245614	0.193548	0.442478	0.35	0.197452	0.339491	0.335221
900	0.566038	0.318841	0.206897	0.184615	0.469565	0.361111	0.211362	0.349191	0.341398
905	0.470588	0.285714	0.245614	0.190476	0.446429	0.338889	0.182984	0.327764	0.325763
910	0.545455	0.324324	0.237288	0.163934	0.45045	0.355556	0.203216	0.34429	0.339222
915	0.518519	0.297297	0.233333	0.163934	0.468468	0.35	0.195142	0.33631	0.332999
920	0.538462	0.289855	0.214286	0.212121	0.461538	0.355556	0.205749	0.343252	0.336326
925	0.566038	0.318841	0.206897	0.184615	0.469565	0.361111	0.211362	0.349191	0.341398
930	0.538462	0.289855	0.214286	0.212121	0.461538	0.355556	0.205749	0.343252	0.336326
935	0.470588	0.285714	0.245614	0.190476	0.446429	0.338889	0.182984	0.327764	0.325763
940	0.518519	0.30137	0.245614	0.190476	0.442478	0.35	0.197507	0.339691	0.335455
945	0.538462	0.289855	0.214286	0.212121	0.461538	0.355556	0.205749	0.343252	0.336326
950	0.470588	0.285714	0.245614	0.196721	0.438596	0.338889	0.18271	0.327447	0.32502
955	0.518519	0.289855	0.266667	0.169492	0.440678	0.35	0.19478	0.337042	0.334934
960	0.576923	0.289855	0.237288	0.196721	0.436975	0.355556	0.202928	0.347552	0.340367
965	0.576923	0.289855	0.237288	0.196721	0.436975	0.355556	0.202928	0.347552	0.340367
970	0.641509	0.295082	0.206897	0.21875	0.451613	0.372222	0.226931	0.36277	0.350801
975	0.592593	0.285714	0.206897	0.206897	0.45	0.361111	0.211047	0.34842	0.33886
980	0.641509	0.295082	0.206897	0.21875	0.451613	0.372222	0.226931	0.36277	0.350801
985	0.641509	0.295082	0.206897	0.21875	0.451613	0.372222	0.226931	0.36277	0.350801
990	0.618182	0.30303	0.237288	0.229508	0.436975	0.372222	0.225165	0.364997	0.354895
995	0.592593	0.285714	0.206897	0.206897	0.45	0.361111	0.211047	0.34842	0.33886
1000	0.618182	0.289855	0.237288	0.229508	0.448276	0.372222	0.224937	0.364622	0.355053
1005	0.576923	0.277778	0.237288	0.196721	0.448276	0.355556	0.202895	0.347397	0.340727
1010	0.618182	0.289855	0.237288	0.229508	0.448276	0.372222	0.224937	0.364622	0.355053
1015	0.576923	0.277778	0.237288	0.196721	0.448276	0.355556	0.202895	0.347397	0.340727
1020	0.641509	0.307692	0.206897	0.21875	0.45	0.372222	0.226243	0.36497	0.352746
1025	0.641509	0.307692	0.206897	0.21875	0.45	0.372222	0.226243	0.36497	0.352746
1030	0.641509	0.307692	0.206897	0.21875	0.45	0.372222	0.226243	0.36497	0.352746
1035	0.625	0.285714	0.21875	0.242424	0.470588	0.372222	0.221669	0.368495	0.357787
1040	0.625	0.285714	0.21875	0.242424	0.470588	0.372222	0.221669	0.368495	0.357787
1045	0.583333	0.225806	0.246154	0.258065	0.455285	0.361111	0.206159	0.353729	0.346367
1050	0.583333	0.225806	0.246154	0.258065	0.455285	0.361111	0.206159	0.353729	0.346367
1055	0.625	0.285714	0.21875	0.242424	0.470588	0.372222	0.221669	0.368495	0.357787
1060	0.625	0.285714	0.21875	0.242424	0.470588	0.372222	0.221669	0.368495	0.357787
1065	0.625	0.285714	0.21875	0.242424	0.470588	0.372222	0.221669	0.368495	0.357787
1070	0.625	0.285714	0.21875	0.242424	0.470588	0.372222	0.221669	0.368495	0.357787
1075	0.553191	0.257143	0.246154	0.222222	0.469565	0.355556	0.198411	0.349655	0.344535
1080	0.625	0.285714	0.21875	0.242424	0.470588	0.372222	0.221669	0.368495	0.357787
1085	0.625	0.285714	0.21875	0.242424	0.470588	0.372222	0.221669	0.368495	0.357787
1090	0.583333	0.225806	0.246154	0.258065	0.455285	0.361111	0.206159	0.353729	0.346367
1095	0.6	0.268657	0.246154	0.225806	0.465517	0.366667	0.212954	0.361227	0.353863
1100	0.583333	0.225806	0.246154	0.258065	0.455285	0.361111	0.206159	0.353729	0.346367
1105	0.583333	0.225806	0.246154	0.258065	0.455285	0.361111	0.206159	0.353729	0.346367
1110	0.583333	0.225806	0.246154	0.258065	0.455285	0.361111	0.206159	0.353729	0.346367
1115	0.625	0.285714	0.21875	0.242424	0.470588	0.372222	0.221669	0.368495	0.357787
1120	0.6	0.268657	0.246154	0.225806	0.465517	0.366667	0.212954	0.361227	0.353863
1125	0.553191	0.24	0.272727	0.222222	0.477064	0.355556	0.198047	0.353041	0.350039
1130	0.612245	0.264706	0.272727	0.246154	0.482143	0.377778	0.226928	0.375595	0.369228
1135	0.615385	0.258065	0.338462	0.245614	0.435484	0.383333	0.23561	0.378602	0.374962
1140	0.612245	0.246154	0.333333	0.241379	0.442623	0.377778	0.227037	0.375147	0.371854
1145	0.615385	0.31746	0.333333	0.233333	0.453782	0.394444	0.248949	0.390659	0.386634
1150	0.612245	0.246154	0.333333	0.271186	0.446281	0.383333	0.234328	0.38184	0.377655
1155	0.612245	0.272727	0.333333	0.190476	0.465517	0.377778	0.226872	0.37486	0.373457
1160	0.588235	0.25	0.328358	0.285714	0.442623	0.383333	0.233669	0.378986	0.374781
1165	0.588235	0.268657	0.328358	0.2	0.469565	0.377778	0.225889	0.370963	0.370053
1170	0.615385	0.268657	0.333333	0.2	0.469565	0.383333	0.233896	0.377388	0.375726
1175	0.612245	0.305556	0.333333	0.237288	0.473684	0.394444	0.248277	0.392421	0.389138
1180	0.608696	0.2	0.307692	0.285714	0.455285	0.372222	0.22038	0.371477	0.366399
1185	0.583333	0.208955	0.307692	0.290909	0.448	0.372222	0.220599	0.367778	0.363161
1190	0.612245	0.208955	0.3125	0.290909	0.448	0.377778	0.228788	0.374522	0.369074
1195	0.608696	0.2	0.307692	0.285714	0.455285	0.372222	0.22038	0.371477	0.366399
1200	0.583333	0.208955	0.307692	0.290909	0.448	0.372222	0.220599	0.367778	0.363161
1205	0.583333	0.181818	0.30303	0.285714	0.451613	0.366667	0.212373	0.361102	0.356926
1210	0.583333	0.181818	0.30303	0.285714	0.451613	0.366667	0.212373	0.361102	0.356926
1215	0.625	0.173913	0.3125	0.280702	0.459016	0.372222	0.221037	0.370226	0.365513
1220	0.625	0.176471	0.3125	0.285714	0.435484	0.366667	0.213821	0.367034	0.361457
1225	0.625	0.176471	0.3125	0.285714	0.435484	0.366667	0.213821	0.367034	0.361457
1230	0.625	0.149254	0.307692	0.290909	0.464	0.372222	0.220599	0.367371	0.362573
1235	0.625	0.171429	0.3125	0.310345	0.5	0.388889	0.242952	0.383855	0.379333
1240	0.625	0.149254	0.307692	0.290909	0.464	0.372222	0.220599	0.367371	0.362573
1245	0.612245	0.15625	0.30303	0.296296	0.456693	0.372222	0.220232	0.364903	0.359817
1250	0.625	0.149254	0.307692	0.290909	0.464	0.372222	0.220599	0.367371	0.362573
1255	0.625	0.149254	0.307692	0.290909	0.464	0.372222	0.220599	0.367371	0.362573
1260	0.583333	0.15625	0.298507	0.296296	0.456693	0.366667	0.212032	0.358216	0.353978
1265	0.583333	0.15625	0.298507	0.296296	0.456693	0.366667	0.212032	0.358216	0.353978
1270	0.625	0.149254	0.307692	0.290909	0.464	0.372222	0.220599	0.367371	0.362573
1275	0.625	0.171429	0.3125	0.310345	0.5	0.388889	0.242952	0.383855	0.379333
1280	0.583333	0.15625	0.298507	0.296296	0.456693	0.366667	0.212032	0.358216	0.353978
1285	0.583333	0.15625	0.298507	0.275862	0.406504	0.344444	0.182185	0.344091	0.339141
1290	0.625	0.149254	0.307692	0.271186	0.413223	0.35	0.190883	0.353271	0.34772
1295	0.625	0.171429	0.3125	0.290323	0.448276	0.366667	0.213636	0.369505	0.364215
1300	0.625	0.149254	0.307692	0.271186	0.413223	0.35	0.190883	0.353271	0.34772
1305	0.595745	0.15625	0.276923	0.258065	0.409836	0.338889	0.176473	0.339364	0.333297
1310	0.608696	0.15625	0.323529	0.254545	0.456693	0.366667	0.211329	0.359943	0.357639
1315	0.625	0.15625	0.30303	0.275862	0.435484	0.361111	0.205128	0.359125	0.353635
1320	0.625	0.15625	0.30303	0.275862	0.435484	0.361111	0.205128	0.359125	0.353635
1325	0.638298	0.15625	0.328358	0.254545	0.456693	0.372222	0.219503	0.366829	0.363669
1330	0.625	0.179104	0.307692	0.295082	0.470588	0.377778	0.227606	0.375493	0.370242
1335	0.638298	0.153846	0.298507	0.259259	0.456693	0.366667	0.211988	0.361321	0.35622
1340	0.638298	0.153846	0.323529	0.269231	0.453125	0.372222	0.218876	0.367606	0.363603
1345	0.625	0.16129	0.347826	0.285714	0.432	0.372222	0.217918	0.370366	0.367105
1350	0.625	0.16129	0.347826	0.285714	0.432	0.372222	0.217918	0.370366	0.367105
1355	0.625	0.16129	0.347826	0.285714	0.432	0.372222	0.217918	0.370366	0.367105
1360	0.625	0.184615	0.352941	0.305085	0.466667	0.388889	0.24009	0.386862	0.383841
1365	0.625	0.16129	0.347826	0.285714	0.432	0.372222	0.217918	0.370366	0.367105
1370	0.625	0.16129	0.347826	0.285714	0.432	0.372222	0.217918	0.370366	0.367105
1375	0.625	0.16129	0.347826	0.285714	0.432	0.372222	0.217918	0.370366	0.367105
1380	0.625	0.16129	0.347826	0.285714	0.432	0.372222	0.217918	0.370366	0.367105
1385	0.625	0.16129	0.347826	0.285714	0.432	0.372222	0.217918	0.370366	0.367105
1390	0.625	0.16129	0.347826	0.285714	0.432	0.372222	0.217918	0.370366	0.367105
1395	0.625	0.16129	0.347826	0.285714	0.432	0.372222	0.217918	0.370366	0.367105
1400	0.625	0.16129	0.309859	0.285714	0.439024	0.366667	0.208926	0.364178	0.358791
1405	0.625	0.16129	0.309859	0.285714	0.439024	0.366667	0.208926	0.364178	0.358791
1410	0.625	0.16129	0.309859	0.285714	0.439024	0.366667	0.208926	0.364178	0.358791
1415	0.625	0.16129	0.309859	0.285714	0.439024	0.366667	0.208926	0.364178	0.358791
1420	0.625	0.184615	0.314286	0.305085	0.474576	0.383333	0.231173	0.380712	0.375549
1425	0.612245	0.163934	0.309859	0.285714	0.439024	0.366667	0.209009	0.362155	0.357221
1430	0.612245	0.15873	0.289855	0.275862	0.446281	0.361111	0.202851	0.356595	0.351054
1435	0.625	0.15625	0.289855	0.275862	0.446281	0.361111	0.202784	0.35865	0.352655
1440	0.612245	0.15873	0.289855	0.275862	0.446281	0.361111	0.202851	0.356595	0.351054
1445	0.653061	0.21875	0.242424	0.266667	0.446281	0.366667	0.212391	0.365437	0.354717
1450	0.64	0.222222	0.242424	0.266667	0.446281	0.366667	0.212463	0.363519	0.353249
1455	0.64	0.222222	0.242424	0.266667	0.446281	0.366667	0.212463	0.363519	0.353249
1460	0.64	0.222222	0.242424	0.266667	0.446281	0.366667	0.212463	0.363519	0.353249
1465	0.64	0.222222	0.242424	0.266667	0.446281	0.366667	0.212463	0.363519	0.353249
1470	0.64	0.222222	0.242424	0.266667	0.446281	0.366667	0.212463	0.363519	0.353249
1475	0.653061	0.21875	0.242424	0.266667	0.446281	0.366667	0.212391	0.365437	0.354717
1480	0.64	0.222222	0.242424	0.266667	0.446281	0.366667	0.212463	0.363519	0.353249
1485	0.64	0.225806	0.242424	0.266667	0.442623	0.366667	0.212601	0.363504	0.353073
1490	0.64	0.225806	0.242424	0.266667	0.442623	0.366667	0.212601	0.363504	0.353073
1495	0.64	0.229508	0.242424	0.266667	0.455285	0.372222	0.220135	0.366777	0.356635
1500	0.64	0.229508	0.242424	0.266667	0.455285	0.372222	0.220135	0.366777	0.356635
1505	0.653061	0.225806	0.242424	0.266667	0.455285	0.372222	0.220047	0.368649	0.358061
1510	0.64	0.229508	0.242424	0.266667	0.455285	0.372222	0.220135	0.366777	0.356635
1515	0.64	0.229508	0.242424	0.266667	0.455285	0.372222	0.220135	0.366777	0.356635
1520	0.653061	0.225806	0.242424	0.266667	0.455285	0.372222	0.220047	0.368649	0.358061
1525	0.64	0.229508	0.242424	0.266667	0.455285	0.372222	0.220135	0.366777	0.356635
1530	0.64	0.229508	0.242424	0.266667	0.455285	0.372222	0.220135	0.366777	0.356635
1535	0.653061	0.225806	0.242424	0.266667	0.455285	0.372222	0.220047	0.368649	0.358061
1540	0.64	0.229508	0.242424	0.266667	0.455285	0.372222	0.220135	0.366777	0.356635
1545	0.653061	0.225806	0.242424	0.266667	0.455285	0.372222	0.220047	0.368649	0.358061
1550	0.625	0.205882	0.289855	0.271186	0.431034	0.361111	0.202582	0.364592	0.357502
1555	0.638298	0.212121	0.314286	0.266667	0.444444	0.372222	0.216568	0.375163	0.369468
1560	0.625	0.16129	0.289855	0.212121	0.417391	0.338889	0.174385	0.341132	0.336375
1565	0.612245	0.193548	0.289855	0.21875	0.413793	0.344444	0.181422	0.345638	0.340519
1570	0.638298	0.15873	0.289855	0.212121	0.417391	0.338889	0.174303	0.343279	0.338048
1575	0.625	0.16129	0.289855	0.212121	0.417391	0.338889	0.174385	0.341132	0.336375
1580	0.612245	0.193548	0.289855	0.21875	0.413793	0.344444	0.181422	0.345638	0.340519
1585	0.638298	0.15873	0.289855	0.212121	0.417391	0.338889	0.174303	0.343279	0.338048
1590	0.638298	0.15873	0.289855	0.212121	0.417391	0.338889	0.174303	0.343279	0.338048
1595	0.625	0.16129	0.289855	0.212121	0.417391	0.338889	0.174385	0.341132	0.336375
1600	0.625	0.190476	0.289855	0.21875	0.413793	0.344444	0.181337	0.347575	0.342011
1605	0.638298	0.15873	0.289855	0.212121	0.417391	0.338889	0.174303	0.343279	0.338048
1610	0.625	0.16129	0.289855	0.212121	0.417391	0.338889	0.174385	0.341132	0.336375
1615	0.625	0.16129	0.289855	0.212121	0.417391	0.338889	0.174385	0.341132	0.336375
1620	0.625	0.16129	0.289855	0.212121	0.417391	0.338889	0.174385	0.341132	0.336375
1625	0.638298	0.15873	0.289855	0.193548	0.420168	0.338889	0.173753	0.34012	0.335585
1630	0.638298	0.181818	0.294118	0.215385	0.45614	0.355556	0.196562	0.357152	0.352764
1635	0.625	0.190476	0.289855	0.2	0.416667	0.344444	0.180929	0.3444	0.33954
1640	0.625	0.16129	0.289855	0.193548	0.420168	0.338889	0.173834	0.337972	0.333912
1645	0.638298	0.181818	0.294118	0.215385	0.45614	0.355556	0.196562	0.357152	0.352764
1650	0.638298	0.15873	0.289855	0.193548	0.420168	0.338889	0.173753	0.34012	0.335585
1655	0.625	0.212121	0.294118	0.222222	0.452174	0.361111	0.203615	0.361127	0.356413
1660	0.565217	0.197183	0.268657	0.206897	0.440678	0.338889	0.174676	0.335726	0.332222
1665	0.577778	0.191781	0.268657	0.253968	0.464286	0.35	0.189868	0.351294	0.346478
1670	0.577778	0.191781	0.268657	0.253968	0.464286	0.35	0.189868	0.351294	0.346478
1675	0.541667	0.197183	0.289855	0.3	0.464286	0.361111	0.202701	0.358598	0.354857
1680	0.64	0.193548	0.318841	0.218182	0.467742	0.377778	0.225187	0.367663	0.364753
1685	0.615385	0.184615	0.314286	0.315789	0.465517	0.383333	0.231022	0.379118	0.373721
1690	0.54902	0.235294	0.309859	0.214286	0.473684	0.366667	0.208419	0.356429	0.356107
1695	0.56	0.231884	0.309859	0.214286	0.473684	0.366667	0.208379	0.357943	0.357251
1700	0.56	0.228571	0.309859	0.262295	0.5	0.377778	0.223166	0.372145	0.370639
1705	0.54902	0.235294	0.309859	0.214286	0.473684	0.366667	0.208419	0.356429	0.356107
1710	0.54902	0.235294	0.309859	0.214286	0.473684	0.366667	0.208419	0.356429	0.356107
1715	0.56	0.231884	0.309859	0.214286	0.473684	0.366667	0.208379	0.357943	0.357251
1720	0.56	0.228571	0.309859	0.262295	0.5	0.377778	0.223166	0.372145	0.370639
1725	0.54902	0.231884	0.309859	0.262295	0.5	0.377778	0.223189	0.370612	0.369478
1730	0.571429	0.225352	0.309859	0.262295	0.5	0.377778	0.223162	0.373787	0.37189
1735	0.56	0.231884	0.309859	0.214286	0.473684	0.366667	0.208379	0.357943	0.357251
1740	0.54902	0.235294	0.309859	0.214286	0.473684	0.366667	0.208419	0.356429	0.356107
1745	0.54902	0.235294	0.309859	0.214286	0.473684	0.366667	0.208419	0.356429	0.356107
1750	0.5	0.190476	0.289855	0.181818	0.473684	0.338889	0.174387	0.327167	0.329358
1755	0.510638	0.1875	0.289855	0.181818	0.473684	0.338889	0.174313	0.328699	0.330527
1760	0.510638	0.190476	0.289855	0.131148	0.45	0.327778	0.158994	0.314423	0.317232
1765	0.5	0.190476	0.289855	0.181818	0.473684	0.338889	0.174387	0.327167	0.329358
1770	0.488889	0.153846	0.289855	0.176471	0.477876	0.327778	0.160049	0.317387	0.320916
1775	0.468085	0.15873	0.289855	0.176471	0.477876	0.327778	0.160184	0.314203	0.31846
1780	0.478261	0.15625	0.289855	0.176471	0.477876	0.327778	0.16011	0.315743	0.319645
1785	0.478261	0.15625	0.289855	0.176471	0.477876	0.327778	0.16011	0.315743	0.319645
1790	0.468085	0.16129	0.289855	0.126984	0.453782	0.316667	0.144636	0.299999	0.305193
1795	0.468085	0.16129	0.289855	0.096774	0.45	0.311111	0.137142	0.293201	0.299297
1800	0.478261	0.15625	0.289855	0.176471	0.477876	0.327778	0.16011	0.315743	0.319645
1805	0.468085	0.15873	0.289855	0.176471	0.477876	0.327778	0.160184	0.314203	0.31846
1810	0.478261	0.15625	0.289855	0.176471	0.477876	0.327778	0.16011	0.315743	0.319645
1815	0.478261	0.15873	0.289855	0.126984	0.453782	0.316667	0.144547	0.301522	0.306363
1820	0.468085	0.16129	0.289855	0.126984	0.453782	0.316667	0.144636	0.299999	0.305193
1825	0.478261	0.15873	0.289855	0.096774	0.45	0.311111	0.137049	0.294724	0.300467
1830	0.478261	0.15625	0.289855	0.176471	0.477876	0.327778	0.16011	0.315743	0.319645
1835	0.478261	0.15873	0.289855	0.126984	0.453782	0.316667	0.144547	0.301522	0.306363
1840	0.488889	0.15625	0.289855	0.126984	0.453782	0.316667	0.14447	0.303152	0.307621
1845	0.478261	0.15873	0.289855	0.126984	0.453782	0.316667	0.144547	0.301522	0.306363
1850	0.488889	0.15625	0.289855	0.126984	0.453782	0.316667	0.14447	0.303152	0.307621
1855	0.488889	0.15625	0.289855	0.096774	0.45	0.311111	0.136968	0.296354	0.301725
1860	0.478261	0.15625	0.289855	0.176471	0.477876	0.327778	0.16011	0.315743	0.319645
1865	0.478261	0.15873	0.289855	0.126984	0.453782	0.316667	0.144547	0.301522	0.306363
1870	0.488889	0.153846	0.289855	0.176471	0.477876	0.327778	0.160049	0.317387	0.320916
1875	0.488889	0.15625	0.289855	0.096774	0.45	0.311111	0.136968	0.296354	0.301725
1880	0.488889	0.153846	0.289855	0.176471	0.477876	0.327778	0.160049	0.317387	0.320916
1885	0.478261	0.15625	0.289855	0.176471	0.477876	0.327778	0.16011	0.315743	0.319645
1890	0.488889	0.153846	0.289855	0.176471	0.477876	0.327778	0.160049	0.317387	0.320916
1895	0.478261	0.15873	0.289855	0.126984	0.453782	0.316667	0.144547	0.301522	0.306363
1900	0.478261	0.15873	0.289855	0.126984	0.453782	0.316667	0.144547	0.301522	0.306363
1905	0.538462	0.172414	0.285714	0.16129	0.457627	0.338889	0.17366	0.323101	0.324084
1910	0.541667	0.16129	0.26087	0.1875	0.478632	0.338889	0.17408	0.325992	0.325226
1915	0.530612	0.163934	0.26087	0.1875	0.478632	0.338889	0.174176	0.32431	0.32393
1920	0.588235	0.166667	0.285714	0.163934	0.457627	0.344444	0.180648	0.332436	0.33149
1925	0.56	0.166667	0.285714	0.16129	0.457627	0.338889	0.173395	0.32626	0.3265
1930	0.54902	0.169492	0.285714	0.16129	0.457627	0.338889	0.17352	0.324629	0.325249
1935	0.52	0.166667	0.26087	0.1875	0.478632	0.338889	0.174286	0.322734	0.322721
1940	0.54902	0.169492	0.285714	0.16129	0.457627	0.338889	0.17352	0.324629	0.325249
1945	0.56	0.166667	0.285714	0.16129	0.457627	0.338889	0.173395	0.32626	0.3265
1950	0.530612	0.163934	0.26087	0.1875	0.478632	0.338889	0.174176	0.32431	0.32393
1955	0.56	0.166667	0.285714	0.16129	0.457627	0.338889	0.173395	0.32626	0.3265
1960	0.541667	0.16129	0.26087	0.1875	0.478632	0.338889	0.17408	0.325992	0.325226
1965	0.56	0.166667	0.285714	0.16129	0.457627	0.338889	0.173395	0.32626	0.3265
1970	0.588235	0.166667	0.285714	0.163934	0.457627	0.344444	0.180648	0.332436	0.33149
1975	0.54902	0.169492	0.285714	0.16129	0.457627	0.338889	0.17352	0.324629	0.325249
1980	0.54902	0.169492	0.285714	0.16129	0.457627	0.338889	0.17352	0.324629	0.325249
1985	0.521739	0.193548	0.294118	0.205882	0.431034	0.333333	0.167926	0.329264	0.328833
1990	0.541667	0.196721	0.294118	0.208955	0.431034	0.338889	0.175194	0.334499	0.333137
1995	0.478261	0.193548	0.268657	0.228571	0.452174	0.333333	0.168939	0.324242	0.323777
2000	0.5	0.1875	0.268657	0.228571	0.452174	0.333333	0.168814	0.32738	0.32617

## Sheet: ExtraTrees
Number of features	Pre-vaccination	ChAdOx1-Onset	MenACWY-Onset	ChAdOx1-7D	MenACWY-7D	ACC	MCC	Macro F1	Weighted F1
5	0.721311	0.507463	0.682353	0.412698	0.452381	0.555556	0.442993	0.555241	0.559241
10	0.761905	0.615385	0.711111	0.52459	0.54321	0.633333	0.539407	0.63124	0.632414
15	0.75	0.622951	0.787234	0.571429	0.589744	0.672222	0.588476	0.664271	0.670165
20	0.745763	0.610169	0.711111	0.5625	0.590909	0.644444	0.553091	0.64409	0.64604
25	0.761905	0.622951	0.752688	0.52459	0.609756	0.661111	0.573625	0.654378	0.659815
30	0.685714	0.677966	0.704545	0.644068	0.619048	0.666667	0.583931	0.666268	0.667085
35	0.704225	0.666667	0.717391	0.689655	0.635294	0.683333	0.60513	0.682647	0.682648
40	0.746269	0.633333	0.703297	0.644068	0.650602	0.677778	0.595997	0.675514	0.675519
45	0.685714	0.655172	0.755556	0.610169	0.60241	0.666667	0.583515	0.661804	0.666786
50	0.764706	0.711864	0.717391	0.586207	0.626506	0.683333	0.603158	0.681335	0.681435
55	0.760563	0.633333	0.733333	0.631579	0.682927	0.694444	0.618727	0.688347	0.690947
60	0.760563	0.721311	0.755556	0.62069	0.675	0.711111	0.639885	0.706624	0.709258
65	0.771429	0.754098	0.755556	0.607143	0.626506	0.705556	0.632194	0.702946	0.703716
70	0.782609	0.677966	0.764045	0.7	0.698795	0.727778	0.660464	0.724683	0.725718
75	0.80597	0.654545	0.787234	0.733333	0.666667	0.733333	0.666488	0.72955	0.72948
80	0.818182	0.666667	0.778947	0.71875	0.746667	0.75	0.687848	0.745843	0.747298
85	0.771429	0.622951	0.73913	0.654545	0.658537	0.694444	0.617776	0.689318	0.690579
90	0.788732	0.655738	0.774194	0.666667	0.692308	0.722222	0.653533	0.715528	0.718246
95	0.777778	0.711864	0.702128	0.666667	0.666667	0.705556	0.63373	0.705021	0.702113
100	0.794118	0.586207	0.681319	0.724138	0.705882	0.7	0.624518	0.698333	0.694786
105	0.8125	0.586207	0.723404	0.666667	0.716049	0.705556	0.630445	0.700965	0.701474
110	0.782609	0.644068	0.73913	0.689655	0.707317	0.716667	0.645672	0.712556	0.713215
115	0.830769	0.709677	0.782609	0.721311	0.7	0.75	0.686485	0.748873	0.747965
120	0.818182	0.689655	0.752688	0.711864	0.738095	0.744444	0.679681	0.742097	0.741556
125	0.746269	0.644068	0.711111	0.622951	0.698795	0.688889	0.610555	0.684639	0.686985
130	0.823529	0.666667	0.769231	0.561404	0.712644	0.716667	0.645798	0.706695	0.711648
135	0.80597	0.677966	0.733333	0.62069	0.674419	0.705556	0.631321	0.702476	0.702692
140	0.788732	0.678571	0.747253	0.711864	0.698795	0.727778	0.661243	0.725043	0.724408
145	0.771429	0.581818	0.73913	0.644068	0.666667	0.688889	0.611605	0.680622	0.683144
150	0.8	0.701754	0.774194	0.724138	0.682927	0.738889	0.674292	0.736603	0.73594
155	0.771429	0.596491	0.704545	0.741935	0.722892	0.711111	0.640651	0.707458	0.705922
160	0.811594	0.618182	0.711111	0.677966	0.735632	0.716667	0.646888	0.710897	0.710324
165	0.771429	0.711864	0.735632	0.711864	0.705882	0.727778	0.661356	0.727334	0.726304
170	0.794118	0.655172	0.688889	0.655738	0.674699	0.694444	0.61803	0.693723	0.690904
175	0.788732	0.596491	0.673913	0.678571	0.738095	0.7	0.625594	0.695161	0.693613
180	0.823529	0.596491	0.717391	0.666667	0.767442	0.722222	0.652569	0.714304	0.715273
185	0.794118	0.596491	0.702128	0.666667	0.690476	0.694444	0.617044	0.689976	0.689017
190	0.764706	0.586207	0.681818	0.644068	0.689655	0.677778	0.597357	0.673291	0.673137
195	0.8	0.655738	0.731183	0.603774	0.722892	0.711111	0.638717	0.702717	0.705315
200	0.782609	0.677966	0.725275	0.688525	0.65	0.705556	0.632273	0.704875	0.702568
205	0.771429	0.607143	0.695652	0.655738	0.691358	0.688889	0.61177	0.684264	0.684003
210	0.776119	0.677419	0.717391	0.709677	0.675325	0.711111	0.638679	0.711186	0.708657
215	0.753623	0.62069	0.723404	0.633333	0.708861	0.694444	0.617832	0.687982	0.691117
220	0.764706	0.6	0.702128	0.7	0.717949	0.7	0.624396	0.696956	0.696735
225	0.776119	0.677966	0.681319	0.655738	0.731707	0.705556	0.631388	0.70457	0.703191
230	0.788732	0.634921	0.73913	0.678571	0.717949	0.716667	0.646594	0.711861	0.713099
235	0.776119	0.622951	0.717391	0.62069	0.731707	0.7	0.62373	0.693772	0.696683
240	0.769231	0.612903	0.674157	0.634921	0.740741	0.688889	0.610412	0.686391	0.686872
245	0.716418	0.6	0.695652	0.736842	0.714286	0.694444	0.616677	0.69264	0.692571
250	0.782609	0.557377	0.703297	0.644068	0.75	0.694444	0.617884	0.68747	0.690089
255	0.767123	0.655172	0.673684	0.736842	0.649351	0.694444	0.619538	0.696435	0.690328
260	0.782609	0.666667	0.719101	0.714286	0.746988	0.727778	0.659997	0.72593	0.725269
265	0.764706	0.645161	0.688172	0.62069	0.658228	0.677778	0.596099	0.675391	0.67455
270	0.830769	0.637681	0.681818	0.745763	0.708861	0.716667	0.645669	0.720978	0.714541
275	0.8	0.6875	0.719101	0.77193	0.725	0.738889	0.674588	0.740706	0.73649
280	0.776119	0.6	0.752688	0.711864	0.765432	0.727778	0.658812	0.721221	0.724569
285	0.8	0.666667	0.717391	0.733333	0.675325	0.716667	0.644832	0.718543	0.714476
290	0.764706	0.612903	0.688889	0.677419	0.692308	0.688889	0.611316	0.687245	0.68604
295	0.825397	0.71875	0.755556	0.741935	0.716049	0.75	0.686349	0.751537	0.748791
300	0.724638	0.615385	0.659341	0.724138	0.623377	0.666667	0.583204	0.669376	0.66441
305	0.782609	0.686567	0.741573	0.678571	0.708861	0.722222	0.653422	0.719636	0.720149
310	0.760563	0.7	0.717391	0.7	0.701299	0.716667	0.647121	0.715851	0.714594
315	0.794118	0.741935	0.711111	0.813559	0.716049	0.75	0.687603	0.755355	0.748335
320	0.742857	0.6875	0.704545	0.75	0.731707	0.722222	0.653697	0.723322	0.721356
325	0.716418	0.645161	0.733333	0.566667	0.691358	0.677778	0.596354	0.670587	0.677104
330	0.724638	0.634921	0.703297	0.654545	0.682927	0.683333	0.603491	0.680065	0.681434
335	0.735294	0.610169	0.702128	0.631579	0.609756	0.661111	0.574712	0.657785	0.657814
340	0.760563	0.677966	0.703297	0.655172	0.716049	0.705556	0.632736	0.70261	0.702763
345	0.75	0.666667	0.717391	0.654545	0.696629	0.7	0.62304	0.697047	0.698142
350	0.818182	0.551724	0.733333	0.698413	0.722892	0.711111	0.638681	0.704909	0.70551
355	0.746269	0.709677	0.76087	0.724138	0.716049	0.733333	0.665785	0.731401	0.732801
360	0.71875	0.645161	0.695652	0.666667	0.658228	0.677778	0.595656	0.676892	0.676761
365	0.818182	0.709677	0.731183	0.689655	0.666667	0.722222	0.651275	0.723073	0.71964
370	0.761905	0.65625	0.711111	0.62069	0.682353	0.688889	0.608865	0.686462	0.687616
375	0.742857	0.677419	0.717391	0.678571	0.7	0.705556	0.631915	0.703248	0.703735
380	0.776119	0.709677	0.725275	0.655738	0.734177	0.722222	0.652428	0.720197	0.721045
385	0.782609	0.701754	0.733333	0.698413	0.740741	0.733333	0.668029	0.73137	0.73135
390	0.787879	0.596491	0.709677	0.633333	0.714286	0.694444	0.616736	0.688333	0.689851
395	0.818182	0.698413	0.704545	0.701754	0.744186	0.733333	0.666264	0.733416	0.730293
400	0.794118	0.596491	0.702128	0.689655	0.771084	0.716667	0.645221	0.710695	0.71121
405	0.782609	0.711864	0.711111	0.666667	0.658537	0.705556	0.632226	0.706157	0.703386
410	0.75	0.677419	0.717391	0.580645	0.675	0.683333	0.602365	0.680091	0.68287
415	0.811594	0.677419	0.727273	0.666667	0.740741	0.727778	0.660579	0.724739	0.724685
420	0.782609	0.721311	0.725275	0.688525	0.692308	0.722222	0.653355	0.722005	0.720151
425	0.746269	0.741935	0.741573	0.688525	0.691358	0.722222	0.652692	0.721932	0.722117
430	0.776119	0.655172	0.73913	0.774194	0.740741	0.738889	0.673572	0.737071	0.735908
435	0.753623	0.655738	0.725275	0.644068	0.65	0.688889	0.61088	0.685741	0.686413
440	0.695652	0.754098	0.72093	0.644068	0.682353	0.7	0.626056	0.69942	0.701341
445	0.764706	0.689655	0.674157	0.701754	0.659091	0.694444	0.618092	0.697873	0.692755
450	0.8	0.634921	0.704545	0.62069	0.697674	0.694444	0.616959	0.691566	0.691619
455	0.757576	0.769231	0.755556	0.733333	0.734177	0.75	0.68715	0.749975	0.749815
460	0.722222	0.761905	0.704545	0.733333	0.701299	0.722222	0.655344	0.724661	0.721968
465	0.714286	0.776119	0.76087	0.714286	0.72	0.738889	0.674892	0.737112	0.739087
470	0.746269	0.676471	0.75	0.740741	0.771084	0.738889	0.673828	0.736913	0.739178
475	0.753623	0.709677	0.711111	0.736842	0.731707	0.727778	0.659829	0.728592	0.726677
480	0.769231	0.645161	0.702128	0.677966	0.725	0.705556	0.629954	0.703897	0.703678
485	0.764706	0.6875	0.75	0.703704	0.717949	0.727778	0.658942	0.724772	0.725894
490	0.738462	0.588235	0.680851	0.666667	0.684211	0.672222	0.588645	0.671685	0.671554
495	0.69697	0.597015	0.717391	0.655172	0.727273	0.683333	0.603072	0.678764	0.683913
500	0.818182	0.666667	0.666667	0.666667	0.666667	0.694444	0.617377	0.69697	0.691077
505	0.721311	0.586207	0.659794	0.634921	0.740741	0.672222	0.587293	0.668595	0.670506
510	0.753623	0.695652	0.747253	0.714286	0.72	0.727778	0.660884	0.726163	0.727117
515	0.69697	0.610169	0.688172	0.724138	0.666667	0.677778	0.595251	0.677223	0.676385
520	0.764706	0.69697	0.719101	0.666667	0.725	0.716667	0.645873	0.714489	0.714996
525	0.738462	0.71875	0.711111	0.709677	0.683544	0.711111	0.638142	0.712309	0.7104
530	0.793651	0.647059	0.695652	0.642857	0.691358	0.694444	0.615744	0.694115	0.692755
535	0.787879	0.603175	0.680851	0.631579	0.675	0.677778	0.595069	0.675697	0.674309
540	0.794118	0.655738	0.731183	0.721311	0.779221	0.738889	0.673787	0.736314	0.736787
545	0.742857	0.677966	0.688172	0.689655	0.675	0.694444	0.617988	0.69473	0.692358
550	0.746269	0.633333	0.736842	0.642857	0.658537	0.688889	0.60922	0.683568	0.685884
555	0.742857	0.584615	0.702128	0.727273	0.631579	0.677778	0.597124	0.67769	0.675267
560	0.735294	0.676923	0.747253	0.714286	0.7	0.716667	0.645345	0.714751	0.716175
565	0.764706	0.655738	0.694737	0.689655	0.692308	0.7	0.624031	0.699429	0.69746
570	0.746269	0.666667	0.715789	0.701754	0.641026	0.694444	0.616551	0.694301	0.692325
575	0.727273	0.721311	0.729167	0.689655	0.683544	0.711111	0.63714	0.71019	0.710444
580	0.787879	0.65625	0.702128	0.642857	0.725	0.705556	0.630103	0.702823	0.702864
585	0.757576	0.655172	0.702128	0.689655	0.666667	0.694444	0.616269	0.69424	0.692297
590	0.818182	0.666667	0.701031	0.666667	0.725	0.716667	0.644014	0.715509	0.713337
595	0.716418	0.59375	0.717391	0.701754	0.7	0.688889	0.609767	0.685863	0.687999
600	0.757576	0.656716	0.688889	0.655172	0.708861	0.694444	0.617197	0.693443	0.692987
605	0.738462	0.666667	0.703297	0.688525	0.7	0.7	0.623675	0.69939	0.699034
610	0.730159	0.746269	0.696629	0.678571	0.682353	0.705556	0.630215	0.706796	0.70487
615	0.8	0.509091	0.666667	0.733333	0.683544	0.683333	0.604421	0.678527	0.674215
620	0.8	0.69697	0.744681	0.655172	0.701299	0.722222	0.651364	0.719624	0.720047
625	0.80597	0.615385	0.708333	0.730769	0.725	0.716667	0.644459	0.717091	0.714559
630	0.787879	0.69697	0.723404	0.714286	0.692308	0.722222	0.651456	0.722969	0.720343
635	0.709677	0.590164	0.681319	0.655738	0.682353	0.666667	0.580722	0.66385	0.665148
640	0.769231	0.746269	0.725275	0.701754	0.675	0.722222	0.651492	0.723506	0.720834
645	0.80597	0.676923	0.681319	0.678571	0.716049	0.711111	0.637899	0.711767	0.708049
650	0.746269	0.6	0.693878	0.736842	0.666667	0.688889	0.6094	0.688731	0.68607
655	0.716418	0.622951	0.715789	0.677966	0.717949	0.694444	0.616736	0.690215	0.693058
660	0.730159	0.53125	0.653061	0.654545	0.65	0.644444	0.551588	0.643803	0.642701
665	0.757576	0.677419	0.709677	0.62963	0.705882	0.7	0.623084	0.696037	0.697275
670	0.764706	0.705882	0.76087	0.678571	0.684211	0.722222	0.652973	0.718848	0.720229
675	0.730159	0.586207	0.686869	0.6	0.675	0.661111	0.573185	0.655647	0.658207
680	0.786885	0.634921	0.729167	0.65625	0.710526	0.705556	0.630046	0.70355	0.704789
685	0.753623	0.633333	0.702128	0.666667	0.7	0.694444	0.61729	0.69115	0.691417
690	0.753623	0.655738	0.715789	0.679245	0.634146	0.688889	0.609945	0.687708	0.686188
695	0.705882	0.645161	0.688172	0.633333	0.649351	0.666667	0.582578	0.66438	0.665158
700	0.753623	0.730159	0.725275	0.701754	0.7	0.722222	0.652722	0.722162	0.72106
705	0.84058	0.548387	0.673684	0.727273	0.658228	0.688889	0.610113	0.68963	0.683013
710	0.746269	0.655738	0.709677	0.711864	0.675	0.7	0.623779	0.69971	0.698149
715	0.75	0.727273	0.733333	0.703704	0.641026	0.711111	0.64057	0.711067	0.708943
720	0.71875	0.6875	0.734694	0.666667	0.649351	0.694444	0.615551	0.691392	0.692696
725	0.741935	0.580645	0.680851	0.59375	0.589744	0.638889	0.546134	0.637385	0.637052
730	0.727273	0.575758	0.645833	0.654545	0.571429	0.633333	0.539143	0.634968	0.630611
735	0.746269	0.615385	0.680851	0.677966	0.693333	0.683333	0.603393	0.682761	0.681751
740	0.707692	0.603175	0.680851	0.703704	0.642857	0.666667	0.58045	0.667656	0.666089
745	0.71875	0.65625	0.719101	0.677419	0.691358	0.694444	0.61694	0.692576	0.694256
750	0.75	0.677966	0.673684	0.655172	0.690476	0.688889	0.608409	0.68946	0.687504
755	0.71875	0.666667	0.711111	0.690909	0.658537	0.688889	0.609486	0.689195	0.688851
760	0.746269	0.71875	0.723404	0.596491	0.692308	0.7	0.623696	0.695444	0.697999
765	0.724638	0.698413	0.731183	0.690909	0.625	0.694444	0.617288	0.694028	0.693222
770	0.705882	0.677419	0.736842	0.724138	0.701299	0.711111	0.638174	0.709116	0.710747
775	0.742857	0.610169	0.6875	0.654545	0.7	0.683333	0.603451	0.679014	0.679596
780	0.746269	0.666667	0.673684	0.6	0.64	0.666667	0.582295	0.665324	0.664139
785	0.71875	0.584615	0.673684	0.678571	0.675	0.666667	0.580323	0.666124	0.66573
790	0.776119	0.622951	0.693878	0.654545	0.708861	0.694444	0.616197	0.691271	0.690982
795	0.761905	0.584615	0.708333	0.631579	0.658228	0.672222	0.58711	0.668932	0.670077
800	0.776119	0.622951	0.666667	0.62069	0.666667	0.672222	0.588565	0.670619	0.668623
805	0.735294	0.617647	0.666667	0.666667	0.649351	0.666667	0.582558	0.667125	0.664792
810	0.735294	0.656716	0.659341	0.603774	0.641975	0.661111	0.575363	0.65942	0.65788
815	0.776119	0.655738	0.666667	0.779661	0.75	0.722222	0.651808	0.725637	0.720111
820	0.757576	0.676923	0.731183	0.677966	0.701299	0.711111	0.637828	0.708989	0.709811
825	0.738462	0.571429	0.6875	0.677966	0.597403	0.655556	0.567016	0.654552	0.65232
830	0.705882	0.612903	0.637363	0.654545	0.690476	0.661111	0.574998	0.660234	0.65888
835	0.757576	0.71875	0.755556	0.62069	0.682927	0.711111	0.637764	0.7071	0.710112
840	0.730159	0.634921	0.680412	0.727273	0.682927	0.688889	0.607718	0.691138	0.68847
845	0.776119	0.633333	0.729167	0.688525	0.657895	0.7	0.624279	0.697008	0.696154
850	0.716418	0.62069	0.694737	0.666667	0.675	0.677778	0.595797	0.674702	0.675481
855	0.6875	0.625	0.673913	0.677419	0.589744	0.65	0.560651	0.650715	0.648547
860	0.78125	0.634921	0.688172	0.677966	0.691358	0.694444	0.615705	0.694733	0.69243
865	0.776119	0.575758	0.701031	0.666667	0.657895	0.677778	0.595716	0.675494	0.674609
870	0.8	0.666667	0.702128	0.666667	0.666667	0.7	0.622729	0.700426	0.697407
875	0.6875	0.634921	0.653061	0.701754	0.589744	0.65	0.559194	0.653396	0.648977
880	0.753623	0.666667	0.703297	0.678571	0.615385	0.683333	0.604007	0.683509	0.680544
885	0.771429	0.597015	0.666667	0.690909	0.666667	0.677778	0.597704	0.678537	0.674816
890	0.705882	0.666667	0.666667	0.618182	0.642857	0.661111	0.57523	0.660051	0.659481
895	0.794118	0.557377	0.659794	0.655172	0.605263	0.655556	0.568019	0.654345	0.649467
900	0.69697	0.597015	0.702128	0.677966	0.675676	0.672222	0.589428	0.669951	0.671974
905	0.738462	0.571429	0.652632	0.644068	0.615385	0.644444	0.552969	0.644395	0.641661
910	0.698413	0.584615	0.645161	0.689655	0.666667	0.655556	0.566381	0.656902	0.654955
915	0.753623	0.575758	0.6875	0.693878	0.7	0.683333	0.603396	0.682152	0.681577
920	0.71875	0.716418	0.731183	0.714286	0.675	0.711111	0.636827	0.711127	0.710859
925	0.776119	0.634921	0.731183	0.7	0.701299	0.711111	0.638224	0.708704	0.70877
930	0.705882	0.642857	0.715789	0.711864	0.658537	0.688889	0.610229	0.686986	0.687127
935	0.705882	0.655172	0.6875	0.678571	0.634146	0.672222	0.588561	0.672255	0.670894
940	0.730159	0.567164	0.623656	0.618182	0.634146	0.633333	0.53827	0.634661	0.631935
945	0.657143	0.548387	0.645833	0.596491	0.666667	0.627778	0.533898	0.622904	0.626312
950	0.707692	0.633333	0.673684	0.644068	0.666667	0.666667	0.580745	0.665089	0.665231
955	0.707692	0.580645	0.7	0.666667	0.657895	0.666667	0.580816	0.66258	0.664211
960	0.705882	0.645161	0.680851	0.703704	0.658537	0.677778	0.595568	0.678827	0.677067
965	0.666667	0.596491	0.708333	0.6	0.716049	0.666667	0.581334	0.657508	0.664818
970	0.724638	0.622951	0.694737	0.666667	0.64	0.672222	0.590073	0.669798	0.669247
975	0.769231	0.516129	0.680851	0.592593	0.729412	0.666667	0.580456	0.657643	0.661242
980	0.746269	0.634921	0.638298	0.690909	0.641975	0.666667	0.581225	0.670474	0.66468
985	0.818182	0.686567	0.709677	0.666667	0.727273	0.722222	0.651846	0.721673	0.719761
990	0.757576	0.636364	0.701031	0.678571	0.613333	0.677778	0.595594	0.677375	0.674566
995	0.753623	0.610169	0.666667	0.666667	0.657895	0.672222	0.589416	0.671004	0.66832
1000	0.753623	0.539683	0.602151	0.642857	0.582278	0.622222	0.526254	0.624118	0.61736
1005	0.727273	0.622951	0.638298	0.6	0.607595	0.638889	0.546424	0.639223	0.636443
1010	0.764706	0.612903	0.652174	0.701754	0.691358	0.683333	0.603029	0.684579	0.680293
1015	0.71875	0.647059	0.708333	0.627451	0.641975	0.672222	0.587524	0.668714	0.670183
1020	0.698413	0.575758	0.673913	0.654545	0.619048	0.644444	0.552322	0.644335	0.64414
1025	0.769231	0.676923	0.695652	0.655172	0.675	0.694444	0.616217	0.694396	0.692622
1030	0.724638	0.633333	0.708333	0.618182	0.65	0.672222	0.588902	0.666897	0.668898
1035	0.746269	0.637681	0.711111	0.690909	0.683544	0.694444	0.617674	0.693903	0.693667
1040	0.760563	0.677419	0.688172	0.62963	0.625	0.677778	0.597091	0.676157	0.673718
1045	0.724638	0.646154	0.721649	0.679245	0.657895	0.688889	0.610487	0.685916	0.686701
1050	0.724638	0.612903	0.702128	0.655172	0.649351	0.672222	0.589601	0.668838	0.669549
1055	0.707692	0.567164	0.651685	0.677966	0.7	0.661111	0.575164	0.660902	0.660598
1060	0.69697	0.655738	0.659794	0.677419	0.621622	0.661111	0.575282	0.662308	0.659282
1065	0.686567	0.539683	0.666667	0.677966	0.64	0.644444	0.554015	0.642176	0.642402
1070	0.716418	0.603175	0.645161	0.655172	0.658228	0.655556	0.567715	0.655631	0.653589
1075	0.761905	0.666667	0.659341	0.631579	0.674699	0.677778	0.594678	0.678838	0.676079
1080	0.8	0.625	0.701031	0.678571	0.666667	0.694444	0.615703	0.694254	0.691466
1085	0.757576	0.615385	0.6875	0.677966	0.702703	0.688889	0.610055	0.688226	0.687443
1090	0.676923	0.625	0.680851	0.631579	0.65	0.655556	0.566739	0.652871	0.65474
1095	0.735294	0.584615	0.688172	0.633333	0.567568	0.644444	0.555241	0.641796	0.640168
1100	0.78125	0.646154	0.6875	0.666667	0.692308	0.694444	0.615562	0.694776	0.692647
1105	0.676923	0.603175	0.673913	0.586207	0.707317	0.655556	0.566992	0.649507	0.65442
1110	0.686567	0.647059	0.695652	0.618182	0.615385	0.655556	0.568221	0.652569	0.654085
1115	0.714286	0.590164	0.708333	0.701754	0.578947	0.661111	0.57585	0.658697	0.65706
1120	0.794118	0.557377	0.638298	0.610169	0.589744	0.638889	0.547122	0.637941	0.632819
1125	0.69697	0.548387	0.623656	0.655738	0.641026	0.633333	0.539865	0.633155	0.630972
1130	0.716418	0.548387	0.708333	0.654545	0.7	0.672222	0.588083	0.665537	0.66945
1135	0.65625	0.646154	0.681319	0.654545	0.635294	0.655556	0.566759	0.654712	0.655887
1140	0.730159	0.566667	0.659574	0.622951	0.634146	0.644444	0.55247	0.642699	0.642017
1145	0.769231	0.57971	0.659574	0.571429	0.605263	0.638889	0.546693	0.637041	0.635538
1150	0.730159	0.625	0.695652	0.666667	0.666667	0.677778	0.594736	0.676829	0.676825
1155	0.656716	0.628571	0.666667	0.592593	0.607595	0.633333	0.540799	0.630428	0.632279
1160	0.769231	0.617647	0.688172	0.666667	0.649351	0.677778	0.595628	0.678213	0.675875
1165	0.707692	0.634921	0.688172	0.655172	0.641975	0.666667	0.580881	0.665587	0.665532
1170	0.676471	0.590164	0.666667	0.62069	0.65	0.644444	0.553959	0.640798	0.642762
1175	0.707692	0.666667	0.694737	0.71875	0.658228	0.688889	0.610089	0.689215	0.687364
1180	0.738462	0.666667	0.652632	0.701754	0.675	0.683333	0.601637	0.686903	0.682315
1185	0.727273	0.608696	0.659341	0.690909	0.582278	0.65	0.561097	0.653699	0.648709
1190	0.738462	0.65625	0.673684	0.689655	0.692308	0.688889	0.608963	0.690072	0.687828
1195	0.724638	0.59375	0.702128	0.666667	0.710526	0.683333	0.603746	0.679542	0.681888
1200	0.709677	0.646154	0.717391	0.654545	0.697674	0.688889	0.608166	0.685088	0.688123
1205	0.69697	0.633333	0.702128	0.655738	0.683544	0.677778	0.595663	0.674343	0.67672
1210	0.685714	0.523077	0.645833	0.642857	0.60274	0.622222	0.527364	0.620044	0.619441
1215	0.698413	0.584615	0.694737	0.618182	0.634146	0.65	0.558823	0.646019	0.64858
1220	0.676471	0.603175	0.659341	0.644068	0.632911	0.644444	0.554571	0.643193	0.643238
1225	0.727273	0.636364	0.696629	0.586207	0.666667	0.666667	0.582198	0.662628	0.665289
1230	0.676471	0.571429	0.645161	0.641509	0.650602	0.638889	0.546538	0.637034	0.637319
1235	0.646154	0.606061	0.703297	0.596491	0.666667	0.65	0.560335	0.643734	0.650119
1240	0.69697	0.676471	0.703297	0.618182	0.675	0.677778	0.595868	0.673984	0.676728
1245	0.787879	0.666667	0.707071	0.701754	0.641026	0.7	0.623099	0.700879	0.696753
1250	0.782609	0.590164	0.637363	0.586207	0.641975	0.65	0.561663	0.647663	0.644635
1255	0.695652	0.656716	0.709677	0.679245	0.692308	0.688889	0.610758	0.68672	0.68868
1260	0.676471	0.6	0.680851	0.634921	0.613333	0.644444	0.555318	0.641115	0.642289
1265	0.727273	0.53125	0.652174	0.654545	0.674699	0.65	0.560114	0.647988	0.64763
1270	0.707692	0.622951	0.625	0.678571	0.560976	0.633333	0.538154	0.639038	0.632292
1275	0.716418	0.571429	0.652632	0.654545	0.6	0.638889	0.546076	0.639005	0.636352
1280	0.686567	0.576271	0.680412	0.655172	0.607595	0.644444	0.55325	0.641204	0.641519
1285	0.764706	0.551724	0.659574	0.677966	0.617284	0.655556	0.568014	0.654251	0.650172
1290	0.761905	0.634921	0.680851	0.571429	0.595238	0.65	0.558862	0.648869	0.647751
1295	0.695652	0.584615	0.659574	0.596491	0.64	0.638889	0.547915	0.635267	0.636672
1300	0.735294	0.523077	0.6875	0.654545	0.631579	0.65	0.560994	0.646399	0.646826
1305	0.716418	0.575758	0.659091	0.666667	0.658537	0.655556	0.568681	0.655294	0.654186
1310	0.735294	0.655738	0.666667	0.654545	0.6	0.661111	0.574414	0.662449	0.658514
1315	0.686567	0.535714	0.645833	0.586207	0.60241	0.616667	0.518163	0.611346	0.612379
1320	0.676471	0.584615	0.666667	0.689655	0.631579	0.65	0.561603	0.649797	0.649043
1325	0.753623	0.666667	0.709677	0.714286	0.658228	0.7	0.624416	0.700496	0.697921
1330	0.686567	0.545455	0.638298	0.592593	0.582278	0.611111	0.5114	0.609038	0.608676
1335	0.695652	0.580645	0.631579	0.716981	0.641975	0.65	0.560757	0.653367	0.649166
1340	0.716418	0.626866	0.695652	0.654545	0.683544	0.677778	0.595999	0.675405	0.676778
1345	0.705882	0.62069	0.673469	0.62069	0.589744	0.644444	0.553735	0.642095	0.641148
1350	0.716418	0.606061	0.644444	0.586207	0.607595	0.633333	0.54051	0.632145	0.630903
1355	0.6875	0.557377	0.673469	0.622951	0.552632	0.622222	0.524882	0.618786	0.618502
1360	0.716418	0.553846	0.652632	0.727273	0.641026	0.655556	0.567448	0.658239	0.654594
1365	0.732394	0.633333	0.666667	0.666667	0.657895	0.672222	0.591049	0.671391	0.669147
1370	0.753623	0.634921	0.709677	0.62963	0.666667	0.683333	0.603183	0.678904	0.679914
1375	0.730159	0.533333	0.694737	0.655172	0.666667	0.661111	0.572946	0.656014	0.657865
1380	0.730159	0.583333	0.680412	0.618182	0.630137	0.65	0.560933	0.648445	0.648806
1385	0.757576	0.548387	0.681319	0.633333	0.666667	0.661111	0.574795	0.657456	0.657899
1390	0.738462	0.537313	0.659574	0.618182	0.632911	0.638889	0.54594	0.637289	0.636897
1395	0.724638	0.580645	0.695652	0.711864	0.641026	0.672222	0.589876	0.670765	0.669497
1400	0.727273	0.698413	0.681319	0.631579	0.554217	0.655556	0.567397	0.65856	0.654615
1405	0.685714	0.622951	0.659574	0.7	0.613333	0.655556	0.569581	0.656315	0.653276
1410	0.75	0.634921	0.729167	0.677419	0.64	0.688889	0.609569	0.686301	0.68631
1415	0.636364	0.557377	0.6875	0.590164	0.578947	0.616667	0.518699	0.61007	0.614457
1420	0.636364	0.533333	0.618557	0.655172	0.632911	0.616667	0.517736	0.615267	0.615174
1425	0.666667	0.6	0.673684	0.654545	0.571429	0.633333	0.538905	0.633265	0.632563
1430	0.698413	0.588235	0.688172	0.62069	0.615385	0.644444	0.552985	0.642179	0.643674
1435	0.646154	0.545455	0.645161	0.610169	0.545455	0.6	0.49761	0.598479	0.598499
1440	0.705882	0.545455	0.686869	0.548387	0.657895	0.638889	0.547872	0.628897	0.634326
1445	0.69697	0.606061	0.659574	0.655172	0.657895	0.655556	0.567816	0.655134	0.654672
1450	0.69697	0.6	0.638298	0.644068	0.641975	0.644444	0.553144	0.644262	0.642529
1455	0.695652	0.606061	0.680851	0.631579	0.594595	0.644444	0.555214	0.641747	0.641665
1460	0.716418	0.655738	0.666667	0.62069	0.617284	0.655556	0.567534	0.655359	0.653767
1465	0.724638	0.603175	0.680851	0.592593	0.625	0.65	0.560987	0.645251	0.646234
1470	0.776119	0.625	0.659574	0.678571	0.632911	0.672222	0.588478	0.674435	0.669105
1475	0.716418	0.622951	0.673684	0.631579	0.65	0.661111	0.574253	0.658926	0.658856
1480	0.742857	0.590164	0.6875	0.618182	0.615385	0.655556	0.568413	0.650818	0.650594
1485	0.722222	0.535714	0.666667	0.654545	0.64	0.65	0.562936	0.64383	0.643515
1490	0.727273	0.612903	0.680412	0.633333	0.613333	0.655556	0.567721	0.653451	0.65246
1495	0.738462	0.539683	0.6875	0.666667	0.683544	0.666667	0.580589	0.663171	0.664237
1500	0.730159	0.516129	0.666667	0.62963	0.634146	0.638889	0.544273	0.635346	0.635717
1505	0.771429	0.548387	0.694737	0.642857	0.623377	0.661111	0.575719	0.656157	0.655361
1510	0.676923	0.666667	0.666667	0.625	0.641026	0.655556	0.568746	0.655256	0.655534
1515	0.686567	0.677966	0.652174	0.677966	0.60241	0.655556	0.567816	0.659417	0.655407
1520	0.75	0.612903	0.680851	0.644068	0.684932	0.677778	0.598839	0.674551	0.674334
1525	0.69697	0.677419	0.666667	0.622951	0.592593	0.65	0.561175	0.65132	0.649362
1530	0.705882	0.590164	0.666667	0.542373	0.605263	0.627778	0.533134	0.62207	0.624257
1535	0.707692	0.666667	0.695652	0.666667	0.649351	0.677778	0.595875	0.677206	0.676901
1540	0.636364	0.59375	0.666667	0.678571	0.641975	0.644444	0.553059	0.643465	0.644776
1545	0.716418	0.516129	0.632653	0.678571	0.623377	0.633333	0.539145	0.63343	0.630326
1550	0.8	0.553846	0.680851	0.678571	0.7	0.683333	0.601784	0.682654	0.680745
1555	0.676923	0.5	0.673684	0.631579	0.658228	0.633333	0.538659	0.628083	0.631826
1560	0.714286	0.688525	0.659341	0.666667	0.691358	0.683333	0.604051	0.684035	0.682057
1565	0.707692	0.557377	0.659794	0.690909	0.585366	0.638889	0.545028	0.640228	0.636967
1570	0.676471	0.517241	0.631579	0.642857	0.626506	0.622222	0.52534	0.618931	0.618574
1575	0.714286	0.523077	0.674157	0.62069	0.641026	0.638889	0.548954	0.634647	0.636466
1580	0.6875	0.539683	0.623656	0.666667	0.625	0.627778	0.531876	0.628501	0.626021
1585	0.727273	0.523077	0.673469	0.631579	0.594595	0.633333	0.539558	0.629999	0.629618
1590	0.769231	0.558824	0.652174	0.653846	0.60241	0.644444	0.553134	0.647297	0.642862
1595	0.69697	0.634921	0.715789	0.677419	0.648649	0.677778	0.59649	0.67475	0.676243
1600	0.656716	0.539683	0.645833	0.596491	0.649351	0.622222	0.525395	0.617615	0.620703
1605	0.724638	0.7	0.695652	0.677966	0.65	0.688889	0.610739	0.689651	0.687773
1610	0.757576	0.626866	0.673913	0.6	0.586667	0.65	0.561683	0.649004	0.646575
1615	0.676471	0.637681	0.659341	0.631579	0.586667	0.638889	0.548541	0.638348	0.636949
1620	0.727273	0.515152	0.6875	0.690909	0.623377	0.65	0.560195	0.648842	0.648273
1625	0.694444	0.548387	0.645161	0.701754	0.605263	0.638889	0.549065	0.639002	0.635704
1630	0.695652	0.622951	0.694737	0.642857	0.658228	0.666667	0.582073	0.662885	0.664761
1635	0.738462	0.539683	0.652632	0.642857	0.641975	0.644444	0.552394	0.643122	0.641696
1640	0.705882	0.588235	0.673913	0.678571	0.578947	0.644444	0.554933	0.64511	0.642501
1645	0.685714	0.6	0.717391	0.6	0.666667	0.661111	0.576862	0.653954	0.659647
1650	0.666667	0.634921	0.6875	0.607143	0.634146	0.65	0.558656	0.646075	0.648958
1655	0.707692	0.666667	0.659574	0.533333	0.592593	0.633333	0.538932	0.631972	0.63233
1660	0.721311	0.571429	0.644444	0.631579	0.609756	0.633333	0.538968	0.635704	0.633397
1665	0.724638	0.590164	0.632653	0.666667	0.615385	0.644444	0.553749	0.645901	0.641419
1670	0.666667	0.571429	0.673913	0.654545	0.592593	0.633333	0.54023	0.631829	0.632206
1675	0.724638	0.590164	0.673913	0.689655	0.625	0.661111	0.575556	0.660674	0.658214
1680	0.757576	0.57971	0.673684	0.690909	0.666667	0.672222	0.58909	0.673709	0.671244
1685	0.695652	0.666667	0.680851	0.62069	0.578947	0.65	0.561738	0.648561	0.647397
1690	0.615385	0.634921	0.708333	0.666667	0.605263	0.65	0.560302	0.646114	0.649478
1695	0.685714	0.545455	0.637363	0.641509	0.6	0.622222	0.527044	0.622008	0.620484
1700	0.746269	0.615385	0.695652	0.711864	0.649351	0.683333	0.603344	0.683704	0.681247
1705	0.636364	0.548387	0.645161	0.642857	0.650602	0.627778	0.531863	0.624674	0.626857
1710	0.677419	0.523077	0.652632	0.622951	0.623377	0.622222	0.524647	0.619891	0.621263
1715	0.686567	0.59375	0.681319	0.622951	0.675325	0.655556	0.568783	0.651982	0.655017
1720	0.695652	0.634921	0.694737	0.62963	0.632911	0.661111	0.574997	0.65757	0.658984
1725	0.69697	0.571429	0.694737	0.62069	0.641026	0.65	0.56019	0.64497	0.647915
1730	0.724638	0.566667	0.645833	0.689655	0.623377	0.65	0.561343	0.650034	0.646204
1735	0.71875	0.5625	0.666667	0.596491	0.658537	0.644444	0.552445	0.640589	0.642413
1740	0.782609	0.590164	0.673913	0.677966	0.683544	0.683333	0.603783	0.681639	0.67894
1745	0.676923	0.606061	0.645161	0.581818	0.617284	0.627778	0.531799	0.625449	0.626203
1750	0.666667	0.576271	0.652632	0.666667	0.625	0.638889	0.547006	0.637447	0.636939
1755	0.757576	0.603175	0.6875	0.62963	0.641975	0.666667	0.580632	0.663971	0.663316
1760	0.730159	0.580645	0.659574	0.6	0.592593	0.633333	0.538327	0.632594	0.63129
1765	0.686567	0.590164	0.666667	0.618182	0.567901	0.627778	0.531802	0.625896	0.62527
1770	0.738462	0.523077	0.652632	0.654545	0.575	0.627778	0.531476	0.628743	0.625344
1775	0.6875	0.626866	0.625	0.655172	0.613333	0.638889	0.546205	0.641574	0.637783
1780	0.6875	0.553846	0.659794	0.610169	0.613333	0.627778	0.532006	0.624929	0.62598
1785	0.705882	0.590164	0.639175	0.690909	0.607595	0.644444	0.553336	0.646745	0.642366
1790	0.676471	0.533333	0.625	0.666667	0.607595	0.622222	0.525481	0.621813	0.619467
1795	0.761905	0.553846	0.659341	0.736842	0.619048	0.661111	0.57358	0.666196	0.660263
1800	0.727273	0.517241	0.686869	0.7	0.701299	0.672222	0.588524	0.666536	0.667755
1805	0.686567	0.515152	0.666667	0.535714	0.586667	0.605556	0.504814	0.598153	0.602047
1810	0.647059	0.644068	0.659574	0.666667	0.634146	0.65	0.560667	0.650303	0.650105
1815	0.6875	0.567164	0.703297	0.607143	0.609756	0.638889	0.546007	0.634972	0.638462
1820	0.666667	0.5625	0.702128	0.571429	0.625	0.633333	0.538953	0.625545	0.631465
1825	0.656716	0.622951	0.666667	0.581818	0.641975	0.638889	0.545857	0.634025	0.637283
1830	0.695652	0.508475	0.659794	0.631579	0.615385	0.627778	0.532948	0.622177	0.623011
1835	0.757576	0.53125	0.632653	0.678571	0.605263	0.638889	0.546052	0.641063	0.635603
1840	0.686567	0.597015	0.681319	0.724138	0.623377	0.661111	0.575627	0.662483	0.660647
1845	0.757576	0.580645	0.673684	0.62069	0.582278	0.644444	0.553041	0.642975	0.64049
1850	0.774194	0.529412	0.652632	0.607143	0.658228	0.644444	0.552141	0.644322	0.64332
1855	0.685714	0.548387	0.680412	0.603774	0.641026	0.638889	0.547189	0.631863	0.635317
1860	0.716418	0.571429	0.638298	0.666667	0.582278	0.633333	0.539432	0.635018	0.630593
1865	0.676923	0.615385	0.688172	0.644068	0.615385	0.65	0.560369	0.647986	0.649085
1870	0.735294	0.597015	0.629213	0.666667	0.682927	0.661111	0.575766	0.662223	0.658878
1875	0.724638	0.631579	0.645833	0.701754	0.617284	0.661111	0.575101	0.664218	0.658734
1880	0.71875	0.52459	0.608696	0.714286	0.643678	0.638889	0.54552	0.642	0.636574
1885	0.746269	0.617647	0.652174	0.703704	0.632911	0.666667	0.582097	0.670541	0.665204
1890	0.65625	0.603175	0.630435	0.631579	0.619048	0.627778	0.531508	0.628097	0.627193
1895	0.698413	0.545455	0.688172	0.62069	0.6	0.633333	0.538531	0.630546	0.632326
1900	0.698413	0.5625	0.639175	0.62069	0.615385	0.627778	0.531047	0.627232	0.626162
1905	0.738462	0.516129	0.646465	0.607143	0.615385	0.627778	0.531237	0.624717	0.623759
1910	0.647059	0.615385	0.659341	0.655172	0.589744	0.633333	0.540684	0.63334	0.632756
1915	0.656716	0.444444	0.64	0.642857	0.567568	0.594444	0.490368	0.590317	0.590819
1920	0.738462	0.597015	0.623656	0.678571	0.683544	0.661111	0.574175	0.66425	0.660062
1925	0.727273	0.633333	0.673913	0.714286	0.604651	0.666667	0.58124	0.670691	0.666023
1930	0.738462	0.526316	0.606061	0.631579	0.634146	0.627778	0.531146	0.627313	0.623422
1935	0.78125	0.470588	0.645833	0.62069	0.621622	0.627778	0.532518	0.627997	0.625817
1940	0.685714	0.545455	0.630435	0.666667	0.615385	0.627778	0.534087	0.628731	0.626372
1945	0.746269	0.545455	0.652632	0.642857	0.684211	0.655556	0.567878	0.654284	0.653632
1950	0.704225	0.610169	0.680851	0.631579	0.607595	0.65	0.562138	0.646884	0.64676
1955	0.69697	0.53125	0.652632	0.703704	0.641975	0.644444	0.552683	0.645306	0.643606
1960	0.707692	0.5625	0.652632	0.618182	0.617284	0.633333	0.538348	0.631658	0.631185
1965	0.769231	0.539683	0.612245	0.644068	0.586667	0.627778	0.532115	0.630379	0.623712
1970	0.75	0.5625	0.688172	0.62069	0.691358	0.666667	0.580613	0.662544	0.664572
1975	0.724638	0.571429	0.666667	0.6	0.555556	0.627778	0.534549	0.623658	0.622126
1980	0.71875	0.575758	0.688172	0.62069	0.658228	0.655556	0.566917	0.652319	0.654421
1985	0.6875	0.533333	0.666667	0.655172	0.658228	0.644444	0.552099	0.64018	0.641741
1990	0.636364	0.633333	0.645833	0.633333	0.564103	0.622222	0.525257	0.622593	0.621316
1995	0.724638	0.666667	0.666667	0.666667	0.615385	0.666667	0.582037	0.668004	0.664326
2000	0.746269	0.548387	0.637363	0.631579	0.674699	0.65	0.560721	0.647659	0.646137

## Sheet: LightGBM
Number of features	Pre-vaccination	ChAdOx1-Onset	MenACWY-Onset	ChAdOx1-7D	MenACWY-7D	ACC	MCC	Macro F1	Weighted F1
5	0.636364	0.411765	0.666667	0.327869	0.461538	0.511111	0.388124	0.50084	0.511863
10	0.754098	0.382353	0.744186	0.41791	0.564103	0.577778	0.472237	0.57253	0.584049
15	0.705882	0.507937	0.75	0.526316	0.642857	0.638889	0.547821	0.626598	0.636828
20	0.757576	0.533333	0.821053	0.5	0.683544	0.677778	0.595395	0.659101	0.673247
25	0.738462	0.625	0.777778	0.571429	0.692308	0.688889	0.610493	0.680995	0.689575
30	0.746269	0.584615	0.704545	0.655738	0.658228	0.672222	0.590268	0.669879	0.670596
35	0.727273	0.57971	0.729412	0.5	0.675	0.65	0.563108	0.642279	0.650993
40	0.733333	0.588235	0.688172	0.707692	0.675676	0.677778	0.596185	0.678622	0.677533
45	0.75	0.575758	0.75	0.642857	0.72093	0.694444	0.61669	0.687909	0.693577
50	0.6875	0.588235	0.733333	0.551724	0.75	0.672222	0.588625	0.662159	0.672876
55	0.793651	0.65625	0.717391	0.689655	0.795181	0.733333	0.664487	0.730426	0.731564
60	0.857143	0.666667	0.712644	0.730159	0.790123	0.75	0.687352	0.751347	0.748062
65	0.888889	0.688525	0.755556	0.761905	0.819277	0.783333	0.728528	0.78283	0.780321
70	0.825397	0.730159	0.769231	0.733333	0.771084	0.766667	0.70683	0.765841	0.765556
75	0.888889	0.59375	0.755556	0.709677	0.839506	0.761111	0.700332	0.757476	0.758848
80	0.875	0.646154	0.777778	0.677966	0.780488	0.755556	0.693239	0.751477	0.753292
85	0.885246	0.610169	0.736842	0.71875	0.839506	0.761111	0.699844	0.758103	0.757898
90	0.888889	0.688525	0.791209	0.8	0.875	0.811111	0.763848	0.808724	0.808672
95	0.875	0.698413	0.711111	0.761905	0.8	0.766667	0.707824	0.769286	0.7639
100	0.84375	0.685714	0.719101	0.754098	0.763158	0.75	0.687873	0.753164	0.748931
105	0.862069	0.707692	0.804348	0.666667	0.772727	0.766667	0.705964	0.762701	0.765778
110	0.870968	0.716418	0.786517	0.677419	0.8	0.772222	0.714517	0.770264	0.77216
115	0.833333	0.633333	0.791209	0.707692	0.761905	0.75	0.68622	0.745495	0.748457
120	0.881356	0.698413	0.772727	0.738462	0.823529	0.783333	0.728606	0.782897	0.782465
125	0.852459	0.698413	0.8	0.769231	0.790123	0.783333	0.728451	0.782045	0.78245
130	0.83871	0.69697	0.813187	0.774194	0.759494	0.777778	0.721118	0.776511	0.777263
135	0.885246	0.707692	0.76087	0.806452	0.825	0.794444	0.741597	0.797052	0.793363
140	0.819672	0.666667	0.765957	0.78125	0.765432	0.761111	0.699817	0.759796	0.758837
145	0.861538	0.646154	0.804348	0.688525	0.779221	0.761111	0.700845	0.755957	0.759532
150	0.84375	0.688525	0.804348	0.676923	0.794872	0.766667	0.708195	0.761683	0.766066
155	0.870968	0.709677	0.813187	0.806452	0.86747	0.816667	0.769884	0.813551	0.814761
160	0.8	0.615385	0.786517	0.698413	0.819277	0.75	0.686081	0.743918	0.750093
165	0.8125	0.644068	0.804348	0.698413	0.829268	0.766667	0.707652	0.757719	0.764297
170	0.830769	0.642857	0.8125	0.761905	0.8	0.777778	0.722233	0.769606	0.773062
175	0.888889	0.698413	0.813187	0.688525	0.756098	0.772222	0.713953	0.769022	0.770561
180	0.875	0.730159	0.804348	0.745763	0.804878	0.794444	0.741869	0.792029	0.792486
185	0.848485	0.566667	0.758621	0.774194	0.823529	0.761111	0.702112	0.754299	0.755287
190	0.825397	0.711864	0.821053	0.819672	0.829268	0.805556	0.755877	0.801451	0.803376
195	0.861538	0.688525	0.782609	0.813559	0.771084	0.783333	0.728246	0.783463	0.78061
200	0.825397	0.761905	0.879121	0.766667	0.771084	0.805556	0.755834	0.800835	0.805625
205	0.8	0.603774	0.808511	0.782609	0.833333	0.777778	0.723472	0.765645	0.770941
210	0.75	0.721311	0.831461	0.716418	0.810127	0.772222	0.716164	0.765863	0.774109
215	0.78125	0.698413	0.76087	0.766667	0.765432	0.755556	0.692981	0.754526	0.754708
220	0.793651	0.607143	0.8	0.69697	0.8	0.75	0.687922	0.739553	0.746448
225	0.78125	0.666667	0.795699	0.761905	0.771084	0.761111	0.700799	0.755321	0.758476
230	0.861538	0.733333	0.808989	0.761905	0.843373	0.805556	0.757379	0.801828	0.80357
235	0.83871	0.631579	0.804348	0.71875	0.823529	0.772222	0.714726	0.763383	0.768312
240	0.774194	0.677419	0.752688	0.701754	0.790698	0.744444	0.678199	0.739351	0.742522
245	0.786885	0.730159	0.808511	0.8125	0.794872	0.788889	0.734939	0.786585	0.78822
250	0.761905	0.75	0.795699	0.754098	0.78481	0.772222	0.713853	0.769302	0.772463
255	0.8	0.677966	0.772727	0.707692	0.746988	0.744444	0.68117	0.741075	0.743046
260	0.806452	0.707692	0.791209	0.721311	0.790123	0.766667	0.706782	0.763358	0.766456
265	0.84375	0.689655	0.795455	0.8125	0.790698	0.788889	0.736957	0.786411	0.785596
270	0.8	0.677966	0.8	0.738462	0.765432	0.761111	0.701754	0.756372	0.759497
275	0.787879	0.655738	0.786517	0.707692	0.78481	0.75	0.688277	0.744527	0.749234
280	0.8	0.714286	0.826087	0.787879	0.814815	0.794444	0.744224	0.788613	0.792452
285	0.8	0.721311	0.813187	0.666667	0.744186	0.755556	0.693393	0.74907	0.754082
290	0.788732	0.827586	0.786517	0.8	0.780488	0.794444	0.745608	0.796665	0.795277
295	0.830769	0.714286	0.822222	0.75	0.8	0.788889	0.737109	0.783455	0.786712
300	0.848485	0.745763	0.822222	0.793651	0.804878	0.805556	0.757625	0.803	0.803723
305	0.8125	0.819672	0.827586	0.78125	0.785714	0.805556	0.757706	0.805345	0.806445
310	0.833333	0.724138	0.8	0.709677	0.752941	0.766667	0.706463	0.764018	0.76569
315	0.835821	0.77193	0.822222	0.779661	0.827586	0.811111	0.765171	0.807444	0.809321
320	0.8125	0.786885	0.866667	0.724138	0.804598	0.805556	0.756557	0.798958	0.805421
325	0.8125	0.677966	0.813187	0.730159	0.795181	0.772222	0.714808	0.765798	0.770346
330	0.84375	0.721311	0.844444	0.741935	0.771084	0.788889	0.735623	0.784505	0.787964
335	0.776119	0.721311	0.817204	0.690909	0.738095	0.755556	0.693653	0.748728	0.753936
340	0.83871	0.761905	0.813187	0.745763	0.776471	0.788889	0.734595	0.787207	0.788297
345	0.830769	0.769231	0.8	0.733333	0.775	0.783333	0.728688	0.781667	0.782511
350	0.78125	0.730159	0.826087	0.714286	0.776471	0.772222	0.713824	0.76565	0.771341
355	0.75	0.644068	0.795699	0.622951	0.746988	0.722222	0.651097	0.711941	0.720651
360	0.811594	0.689655	0.863158	0.7	0.794872	0.783333	0.73016	0.771856	0.780295
365	0.819672	0.8	0.847826	0.75	0.795181	0.805556	0.756063	0.802536	0.806226
370	0.8125	0.7	0.847826	0.677966	0.823529	0.783333	0.72812	0.772364	0.781189
375	0.84375	0.754098	0.826087	0.666667	0.746988	0.772222	0.714024	0.767518	0.771148
380	0.885246	0.745763	0.860215	0.75	0.819277	0.816667	0.7701	0.8121	0.815571
385	0.861538	0.819672	0.822222	0.758621	0.813953	0.816667	0.770753	0.815201	0.815605
390	0.830769	0.761905	0.826087	0.741935	0.846154	0.805556	0.756773	0.80137	0.80562
395	0.870968	0.786885	0.879121	0.793651	0.819277	0.833333	0.791124	0.82998	0.833021
400	0.861538	0.78125	0.840909	0.714286	0.804598	0.805556	0.757157	0.800516	0.80392
405	0.84058	0.721311	0.853933	0.654545	0.790698	0.783333	0.730355	0.772213	0.779833
410	0.861538	0.7	0.879121	0.745763	0.870588	0.822222	0.777648	0.811402	0.819279
415	0.848485	0.766667	0.813187	0.733333	0.795181	0.794444	0.742906	0.79137	0.792935
420	0.80597	0.77193	0.827586	0.677419	0.781609	0.777778	0.724084	0.772903	0.7784
425	0.861538	0.758621	0.853933	0.709677	0.767442	0.794444	0.743661	0.790242	0.793941
430	0.888889	0.711864	0.829787	0.7	0.857143	0.805556	0.75586	0.797537	0.80229
435	0.857143	0.819672	0.831461	0.774194	0.823529	0.822222	0.777657	0.8212	0.822086
440	0.892308	0.793651	0.866667	0.827586	0.833333	0.844444	0.805494	0.842709	0.843305
445	0.866667	0.745763	0.844444	0.666667	0.769231	0.783333	0.728683	0.778554	0.783171
450	0.823529	0.793651	0.879121	0.763636	0.819277	0.822222	0.778393	0.815843	0.821616
455	0.8125	0.818182	0.869565	0.666667	0.790123	0.8	0.748892	0.791407	0.79904
460	0.84375	0.716418	0.831461	0.62069	0.780488	0.766667	0.707521	0.758561	0.76561
465	0.857143	0.8125	0.857143	0.677966	0.819277	0.811111	0.762748	0.804806	0.810471
470	0.80597	0.701754	0.847826	0.6875	0.775	0.772222	0.716227	0.76361	0.770994
475	0.848485	0.721311	0.853933	0.709677	0.804878	0.794444	0.743443	0.787657	0.793525
480	0.823529	0.75	0.844444	0.786885	0.870588	0.822222	0.779776	0.815089	0.820122
485	0.84375	0.75	0.769231	0.701754	0.785714	0.772222	0.713935	0.77009	0.77022
490	0.830769	0.793651	0.791209	0.689655	0.771084	0.777778	0.721245	0.775274	0.776521
495	0.787879	0.688525	0.886364	0.645161	0.771084	0.766667	0.708696	0.755803	0.767768
500	0.794118	0.793651	0.818182	0.677419	0.810127	0.783333	0.730502	0.778699	0.784512
505	0.811594	0.745763	0.831461	0.745763	0.809524	0.794444	0.744499	0.788821	0.793269
510	0.857143	0.776119	0.827586	0.711864	0.809524	0.8	0.749798	0.796447	0.799511
515	0.848485	0.71875	0.827586	0.618182	0.818182	0.777778	0.722855	0.766237	0.773957
520	0.794118	0.666667	0.804348	0.655172	0.780488	0.75	0.687261	0.740158	0.747161
525	0.865672	0.761905	0.822222	0.678571	0.761905	0.783333	0.729099	0.778055	0.780483
530	0.865672	0.745763	0.822222	0.7	0.809524	0.794444	0.743585	0.788636	0.791942
535	0.835821	0.679245	0.808511	0.655738	0.8	0.766667	0.709375	0.755863	0.761811
540	0.852941	0.746269	0.813187	0.653846	0.780488	0.777778	0.722701	0.769346	0.773318
545	0.852941	0.6875	0.822222	0.653846	0.837209	0.783333	0.729901	0.770744	0.777823
550	0.828571	0.741935	0.791209	0.714286	0.790123	0.777778	0.723172	0.773225	0.775127
555	0.823529	0.766667	0.822222	0.666667	0.776471	0.777778	0.722699	0.771111	0.775901
560	0.830769	0.833333	0.835165	0.733333	0.857143	0.822222	0.777652	0.817949	0.822155
565	0.888889	0.8	0.826087	0.745763	0.790698	0.811111	0.763021	0.810287	0.809974
570	0.875	0.69697	0.831461	0.7	0.839506	0.794444	0.742576	0.788587	0.793741
575	0.818182	0.83871	0.835165	0.666667	0.785714	0.794444	0.74262	0.788887	0.793732
580	0.825397	0.754098	0.853933	0.71875	0.795181	0.794444	0.742927	0.789472	0.795119
585	0.848485	0.806452	0.813187	0.679245	0.840909	0.805556	0.75729	0.797656	0.80163
590	0.848485	0.741935	0.8	0.689655	0.738095	0.766667	0.707792	0.763634	0.764675
595	0.787879	0.727273	0.804348	0.738462	0.804878	0.777778	0.723449	0.772568	0.776704
600	0.818182	0.779661	0.829787	0.666667	0.827586	0.794444	0.742918	0.784377	0.79104
605	0.794118	0.761905	0.808989	0.678571	0.761905	0.766667	0.708663	0.761097	0.7655
610	0.865672	0.754098	0.8	0.736842	0.8	0.794444	0.74327	0.791322	0.791639
615	0.823529	0.733333	0.863636	0.666667	0.833333	0.794444	0.74428	0.7841	0.793555
620	0.828571	0.677966	0.808989	0.666667	0.823529	0.772222	0.716849	0.761144	0.767715
625	0.83871	0.754098	0.817204	0.733333	0.809524	0.794444	0.741459	0.790574	0.793372
630	0.8	0.724138	0.8	0.698413	0.785714	0.766667	0.70844	0.761653	0.765907
635	0.852941	0.766667	0.844444	0.7	0.804878	0.8	0.750817	0.793786	0.798468
640	0.848485	0.870968	0.822222	0.736842	0.776471	0.811111	0.763883	0.810998	0.810739
645	0.794118	0.677966	0.808511	0.678571	0.795181	0.761111	0.701099	0.750869	0.757566
650	0.835821	0.84375	0.863636	0.690909	0.767442	0.805556	0.757752	0.800312	0.80481
655	0.875	0.766667	0.831461	0.735294	0.759494	0.794444	0.744533	0.793583	0.794176
660	0.793651	0.83871	0.879121	0.733333	0.809524	0.816667	0.769913	0.810868	0.817791
665	0.865672	0.83871	0.813187	0.807018	0.843373	0.833333	0.792002	0.833592	0.83217
670	0.852941	0.754098	0.813187	0.711864	0.790123	0.788889	0.736488	0.784443	0.786618
675	0.835821	0.793651	0.813187	0.642857	0.746988	0.772222	0.714875	0.766501	0.769785
680	0.848485	0.806452	0.876404	0.724138	0.823529	0.822222	0.778111	0.815802	0.82166
685	0.848485	0.761905	0.777778	0.654545	0.767442	0.766667	0.707866	0.762031	0.763366
690	0.8	0.761905	0.860465	0.622951	0.823529	0.783333	0.729765	0.77377	0.784655
695	0.787879	0.733333	0.835165	0.622951	0.756098	0.755556	0.693993	0.747085	0.755499
700	0.80597	0.766667	0.817204	0.666667	0.8	0.777778	0.722056	0.771302	0.777121
705	0.8125	0.733333	0.782609	0.745763	0.752941	0.766667	0.707077	0.765429	0.765492
710	0.835821	0.830769	0.869565	0.701754	0.835443	0.822222	0.77796	0.814671	0.821275
715	0.80597	0.754098	0.840909	0.62963	0.822222	0.783333	0.73048	0.770566	0.779895
720	0.861538	0.698413	0.822222	0.721311	0.814815	0.788889	0.735713	0.78366	0.787352
725	0.818182	0.825397	0.840909	0.711864	0.785714	0.8	0.750273	0.796413	0.800324
730	0.782609	0.618182	0.817204	0.666667	0.8	0.75	0.68902	0.736932	0.746135
735	0.857143	0.806452	0.822222	0.71875	0.790123	0.8	0.749681	0.798938	0.8004
740	0.8125	0.741935	0.808989	0.7	0.8	0.777778	0.721594	0.772685	0.777049
745	0.776119	0.7	0.791209	0.666667	0.8	0.755556	0.694071	0.746799	0.753302
750	0.84058	0.774194	0.831461	0.786885	0.810127	0.811111	0.765535	0.808649	0.810142
755	0.878788	0.861538	0.818182	0.777778	0.804598	0.827778	0.785673	0.828177	0.826067
760	0.8	0.741935	0.777778	0.721311	0.707317	0.75	0.686738	0.749668	0.749327
765	0.861538	0.666667	0.863636	0.733333	0.833333	0.8	0.75003	0.791702	0.798568
770	0.78125	0.709677	0.808989	0.688525	0.809524	0.766667	0.70766	0.759593	0.766357
775	0.782609	0.709677	0.804348	0.653846	0.752941	0.75	0.68774	0.740684	0.746696
780	0.861538	0.766667	0.835165	0.701754	0.781609	0.794444	0.742717	0.789347	0.792422
785	0.787879	0.707692	0.827586	0.678571	0.813953	0.772222	0.715604	0.763136	0.771267
790	0.865672	0.833333	0.844444	0.724138	0.776471	0.811111	0.764424	0.808812	0.810293
795	0.818182	0.793651	0.804348	0.698413	0.789474	0.783333	0.729602	0.780813	0.783572
800	0.878788	0.71875	0.826087	0.777778	0.833333	0.811111	0.763587	0.806947	0.808498
805	0.793651	0.793651	0.8	0.75	0.818182	0.794444	0.74229	0.791097	0.793621
810	0.825397	0.761905	0.823529	0.730159	0.790698	0.788889	0.736915	0.786337	0.789492
815	0.830769	0.730159	0.804348	0.758621	0.756098	0.777778	0.721096	0.775999	0.776392
820	0.823529	0.738462	0.822222	0.653846	0.847059	0.788889	0.736864	0.777024	0.784671
825	0.830769	0.688525	0.8	0.698413	0.765432	0.761111	0.70114	0.756628	0.759715
830	0.830769	0.71875	0.8	0.677419	0.734177	0.755556	0.694058	0.752223	0.754638
835	0.787879	0.709677	0.83871	0.62069	0.765432	0.755556	0.693323	0.744478	0.753837
840	0.84375	0.741935	0.808511	0.711864	0.790123	0.783333	0.727708	0.779237	0.781687
845	0.818182	0.761905	0.835165	0.655172	0.780488	0.777778	0.721572	0.770182	0.776545
850	0.861538	0.71875	0.818182	0.618182	0.795455	0.772222	0.715249	0.762421	0.768428
855	0.852941	0.721311	0.844444	0.701754	0.809524	0.794444	0.743593	0.785995	0.791503
860	0.818182	0.71875	0.863636	0.631579	0.752941	0.766667	0.708233	0.757018	0.76586
865	0.852941	0.709677	0.831461	0.644068	0.804878	0.777778	0.72278	0.768605	0.775307
870	0.794118	0.754098	0.8	0.766667	0.790698	0.783333	0.731199	0.781116	0.782963
875	0.84375	0.761905	0.817204	0.721311	0.734177	0.777778	0.721119	0.77567	0.776449
880	0.84058	0.793651	0.781609	0.701754	0.761905	0.777778	0.723591	0.7759	0.77552
885	0.835821	0.721311	0.835165	0.701754	0.785714	0.783333	0.729012	0.775953	0.780899
890	0.857143	0.786885	0.835165	0.707692	0.825	0.805556	0.756852	0.802377	0.806294
895	0.80597	0.711864	0.826087	0.642857	0.744186	0.755556	0.694072	0.746193	0.752712
900	0.793651	0.707692	0.782609	0.666667	0.837209	0.766667	0.706714	0.757566	0.763766
905	0.806452	0.69697	0.808511	0.641509	0.823529	0.766667	0.706296	0.755394	0.763317
910	0.857143	0.676923	0.804348	0.654545	0.8	0.766667	0.706591	0.758592	0.763535
915	0.84375	0.75	0.786517	0.736842	0.790698	0.783333	0.728472	0.781561	0.781716
920	0.828571	0.711864	0.8	0.654545	0.765432	0.761111	0.701922	0.752083	0.756329
925	0.794118	0.689655	0.863636	0.666667	0.767442	0.766667	0.709632	0.756304	0.7658
930	0.848485	0.666667	0.813187	0.586207	0.752941	0.744444	0.679734	0.733497	0.740459
935	0.852459	0.774194	0.826087	0.688525	0.833333	0.8	0.748424	0.794919	0.799545
940	0.794118	0.666667	0.8	0.690909	0.755556	0.75	0.688629	0.74145	0.746303
945	0.78125	0.847458	0.850575	0.655738	0.808989	0.794444	0.744008	0.788802	0.796889
950	0.811594	0.709677	0.8	0.709677	0.779221	0.766667	0.709774	0.762034	0.765522
955	0.888889	0.75	0.826087	0.701754	0.785714	0.794444	0.74155	0.790489	0.792338
960	0.818182	0.724138	0.765957	0.766667	0.804878	0.777778	0.721772	0.775964	0.775688
965	0.819672	0.677966	0.8	0.645161	0.843373	0.766667	0.706443	0.757235	0.76487
970	0.865672	0.746269	0.835165	0.54902	0.809524	0.777778	0.722482	0.76113	0.770251
975	0.865672	0.666667	0.804348	0.655172	0.813953	0.772222	0.715498	0.761162	0.766312
980	0.8125	0.727273	0.808989	0.678571	0.752941	0.761111	0.700448	0.756055	0.760071
985	0.8125	0.709677	0.83871	0.610169	0.780488	0.761111	0.699743	0.750309	0.759479
990	0.848485	0.745763	0.826087	0.677966	0.857143	0.8	0.749844	0.791089	0.797356
995	0.84058	0.78125	0.860215	0.716981	0.814815	0.811111	0.764716	0.802768	0.808361
1000	0.757576	0.754098	0.808989	0.724138	0.790698	0.772222	0.715193	0.7671	0.772334
1005	0.823529	0.75	0.8	0.666667	0.781609	0.772222	0.716092	0.764361	0.768213
1010	0.835821	0.62069	0.8	0.631579	0.771084	0.744444	0.6797	0.731835	0.738241
1015	0.776119	0.666667	0.777778	0.615385	0.840909	0.75	0.687584	0.735372	0.744455
1020	0.84375	0.757576	0.772727	0.711864	0.771084	0.772222	0.714726	0.7714	0.770874
1025	0.84375	0.761905	0.835165	0.62069	0.785714	0.777778	0.720975	0.769445	0.776107
1030	0.857143	0.709677	0.822222	0.655738	0.809524	0.777778	0.721181	0.770861	0.776575
1035	0.830769	0.8	0.786517	0.736842	0.785714	0.788889	0.735657	0.787968	0.787656
1040	0.818182	0.677966	0.813187	0.645161	0.780488	0.755556	0.694245	0.746997	0.753749
1045	0.878788	0.738462	0.813187	0.603774	0.776471	0.772222	0.714777	0.762136	0.766791
1050	0.818182	0.71875	0.817204	0.666667	0.779221	0.766667	0.707882	0.760005	0.76557
1055	0.786885	0.666667	0.774194	0.7	0.813953	0.755556	0.692353	0.74834	0.753216
1060	0.865672	0.7	0.822222	0.75	0.78481	0.788889	0.737224	0.784541	0.786256
1065	0.782609	0.766667	0.786517	0.633333	0.731707	0.744444	0.681399	0.740167	0.744233
1070	0.830769	0.677419	0.764045	0.645161	0.780488	0.744444	0.680112	0.739577	0.742845
1075	0.830769	0.766667	0.822222	0.666667	0.780488	0.777778	0.72218	0.773363	0.777982
1080	0.870968	0.709677	0.813187	0.644068	0.813953	0.777778	0.72069	0.770371	0.775507
1085	0.865672	0.741935	0.791209	0.678571	0.714286	0.761111	0.7009	0.758335	0.757878
1090	0.878788	0.7	0.787234	0.727273	0.847059	0.794444	0.742524	0.788071	0.789625
1095	0.78125	0.698413	0.831461	0.612903	0.780488	0.75	0.686791	0.740903	0.750942
1100	0.833333	0.741935	0.804348	0.709677	0.785714	0.777778	0.720358	0.775002	0.777553
1105	0.830769	0.666667	0.783505	0.528302	0.708861	0.716667	0.643827	0.703621	0.710163
1110	0.830769	0.676923	0.791209	0.571429	0.819277	0.75	0.686206	0.737921	0.746393
1115	0.794118	0.754098	0.813187	0.631579	0.746988	0.755556	0.694309	0.747994	0.753935
1120	0.823529	0.689655	0.831461	0.645161	0.795181	0.766667	0.709509	0.756997	0.764872
1125	0.830769	0.738462	0.827586	0.607143	0.781609	0.766667	0.708379	0.757114	0.764546
1130	0.811594	0.721311	0.804348	0.62963	0.785714	0.761111	0.701637	0.750519	0.756928
1135	0.8125	0.596491	0.8	0.631579	0.804598	0.744444	0.679099	0.729034	0.737681
1140	0.806452	0.724138	0.831461	0.6875	0.804598	0.777778	0.722307	0.77083	0.777643
1145	0.857143	0.677419	0.8	0.561404	0.722892	0.733333	0.664081	0.723771	0.729404
1150	0.764706	0.711864	0.813187	0.666667	0.776471	0.755556	0.694552	0.746579	0.754017
1155	0.830769	0.71875	0.795455	0.62069	0.8	0.761111	0.700946	0.753133	0.75899
1160	0.830769	0.75	0.782609	0.610169	0.725	0.744444	0.679253	0.739709	0.742528
1165	0.861538	0.709677	0.835165	0.666667	0.776471	0.777778	0.72132	0.769904	0.774956
1170	0.80597	0.698413	0.790698	0.535714	0.727273	0.722222	0.653341	0.711614	0.719295
1175	0.835821	0.666667	0.808511	0.701754	0.780488	0.766667	0.707652	0.758648	0.76273
1180	0.78125	0.666667	0.765957	0.596491	0.752941	0.722222	0.650552	0.712661	0.719009
1185	0.84375	0.596491	0.770833	0.622951	0.756098	0.727778	0.658094	0.718025	0.722615
1190	0.80597	0.7	0.804348	0.62069	0.722892	0.738889	0.672848	0.73078	0.736315
1195	0.861538	0.698413	0.808989	0.688525	0.780488	0.772222	0.714909	0.76759	0.770614
1200	0.806452	0.716418	0.808989	0.655172	0.761905	0.755556	0.693029	0.749787	0.755248
1205	0.84375	0.724138	0.8	0.677966	0.808989	0.777778	0.72219	0.770969	0.774849
1210	0.835821	0.721311	0.808989	0.654545	0.772727	0.766667	0.708746	0.758679	0.763237
1215	0.870968	0.644068	0.8	0.698413	0.790698	0.766667	0.707626	0.760829	0.763796
1220	0.848485	0.666667	0.8	0.612903	0.785714	0.75	0.688549	0.742754	0.74893
1225	0.787879	0.766667	0.822222	0.65625	0.825	0.777778	0.722794	0.771604	0.779475
1230	0.870968	0.709677	0.857143	0.634921	0.829268	0.788889	0.735053	0.780395	0.788949
1235	0.825397	0.754098	0.831461	0.644068	0.818182	0.783333	0.728637	0.774641	0.782044
1240	0.80597	0.631579	0.778947	0.677966	0.829268	0.755556	0.694033	0.744746	0.750915
1245	0.8	0.7	0.8	0.607143	0.741573	0.738889	0.672942	0.729743	0.736215
1250	0.857143	0.618182	0.787234	0.610169	0.741573	0.733333	0.665593	0.72286	0.727593
1255	0.769231	0.666667	0.791209	0.645161	0.780488	0.738889	0.672813	0.730551	0.738052
1260	0.818182	0.666667	0.822222	0.6	0.758621	0.744444	0.680633	0.733138	0.741529
1265	0.835821	0.645161	0.786517	0.666667	0.772727	0.75	0.687665	0.741379	0.745429
1270	0.848485	0.688525	0.826087	0.711864	0.829268	0.788889	0.735578	0.780846	0.786163
1275	0.8	0.581818	0.778947	0.610169	0.767442	0.722222	0.65164	0.707675	0.715448
1280	0.8	0.633333	0.782609	0.642857	0.780488	0.738889	0.673998	0.727857	0.734268
1285	0.835821	0.766667	0.826087	0.688525	0.8	0.788889	0.736304	0.78342	0.787892
1290	0.8125	0.707692	0.769231	0.618182	0.8	0.75	0.685978	0.741521	0.746754
1295	0.818182	0.730159	0.821053	0.641509	0.795181	0.772222	0.714222	0.761217	0.768109
1300	0.811594	0.677966	0.795699	0.642857	0.795181	0.755556	0.694585	0.744659	0.751084
1305	0.861538	0.774194	0.826087	0.714286	0.847059	0.811111	0.763264	0.804633	0.808428
1310	0.823529	0.677966	0.787234	0.631579	0.731707	0.738889	0.673027	0.730403	0.734459
1315	0.852941	0.738462	0.769231	0.653846	0.785714	0.766667	0.708541	0.760039	0.7616
1320	0.793651	0.677966	0.817204	0.631579	0.795455	0.755556	0.692936	0.743171	0.751991
1325	0.835821	0.724138	0.826087	0.631579	0.767442	0.766667	0.70827	0.757013	0.763188
1330	0.852941	0.71875	0.837209	0.612903	0.75	0.761111	0.703023	0.754361	0.760778
1335	0.8125	0.745763	0.791209	0.677419	0.738095	0.755556	0.693634	0.752997	0.755244
1340	0.818182	0.590164	0.774194	0.571429	0.785714	0.722222	0.651173	0.707936	0.716372
1345	0.823529	0.709677	0.840909	0.610169	0.795181	0.766667	0.709015	0.755893	0.765177
1350	0.823529	0.7	0.774194	0.690909	0.738095	0.75	0.687082	0.745345	0.746437
1355	0.818182	0.666667	0.813187	0.557377	0.804878	0.744444	0.679986	0.732058	0.742602
1360	0.787879	0.590164	0.813187	0.62069	0.785714	0.733333	0.665602	0.719527	0.729881
1365	0.787879	0.71875	0.736842	0.654545	0.75	0.733333	0.665069	0.729603	0.731029
1370	0.80597	0.644068	0.767442	0.677966	0.696629	0.722222	0.653839	0.718415	0.719988
1375	0.830769	0.551724	0.795699	0.6	0.761905	0.722222	0.651383	0.708019	0.716306
1380	0.782609	0.6875	0.791209	0.701754	0.759494	0.75	0.687843	0.744513	0.748677
1385	0.835821	0.642857	0.8125	0.666667	0.761905	0.755556	0.694069	0.74395	0.749326
1390	0.84058	0.612903	0.764045	0.592593	0.790698	0.733333	0.667162	0.720164	0.726162
1395	0.8	0.65625	0.781609	0.612903	0.707317	0.716667	0.64568	0.711616	0.71655
1400	0.865672	0.631579	0.826087	0.646154	0.734177	0.75	0.68851	0.740734	0.745881
1405	0.830769	0.6875	0.831461	0.711864	0.819277	0.783333	0.728691	0.776174	0.782249
1410	0.852941	0.677966	0.777778	0.754098	0.731707	0.761111	0.702016	0.758898	0.757148
1415	0.875	0.771429	0.795455	0.666667	0.857143	0.8	0.750253	0.793139	0.796452
1420	0.811594	0.666667	0.777778	0.711864	0.780488	0.755556	0.695095	0.749678	0.752487
1425	0.825397	0.645161	0.791209	0.745763	0.776471	0.761111	0.699825	0.7568	0.75901
1430	0.835821	0.631579	0.804348	0.610169	0.752941	0.738889	0.67334	0.726972	0.733672
1435	0.8	0.677966	0.813187	0.644068	0.790698	0.755556	0.693681	0.745184	0.752963
1440	0.794118	0.607143	0.804348	0.633333	0.785714	0.738889	0.673952	0.724931	0.733799
1445	0.825397	0.644068	0.777778	0.655738	0.758621	0.738889	0.672577	0.73232	0.736233
1450	0.848485	0.707692	0.804348	0.627451	0.813953	0.772222	0.714942	0.760386	0.766444
1455	0.848485	0.688525	0.782609	0.645161	0.734177	0.744444	0.680096	0.739791	0.742034
1460	0.825397	0.654545	0.804348	0.655738	0.786517	0.755556	0.694239	0.745309	0.751445
1465	0.8	0.688525	0.808989	0.7	0.8	0.766667	0.707938	0.759503	0.765243
1470	0.835821	0.62069	0.8	0.645161	0.795181	0.75	0.687897	0.739371	0.745993
1475	0.830769	0.818182	0.847826	0.677966	0.794872	0.8	0.749516	0.793923	0.799271
1480	0.8125	0.677419	0.818182	0.644068	0.781609	0.755556	0.693904	0.746756	0.754111
1485	0.84058	0.655172	0.808511	0.644068	0.775	0.755556	0.694837	0.744666	0.750525
1490	0.848485	0.709677	0.791209	0.610169	0.756098	0.75	0.686649	0.743128	0.747318
1495	0.80597	0.644068	0.777778	0.610169	0.729412	0.722222	0.652394	0.713479	0.718855
1500	0.818182	0.698413	0.8	0.642857	0.776471	0.755556	0.693749	0.747184	0.752755
1505	0.818182	0.645161	0.772727	0.610169	0.729412	0.722222	0.652338	0.71513	0.719704
1510	0.835821	0.688525	0.804348	0.666667	0.771084	0.761111	0.700783	0.753289	0.757661
1515	0.80597	0.7	0.813187	0.666667	0.772727	0.761111	0.701446	0.75171	0.757637
1520	0.776119	0.62963	0.813187	0.695652	0.759494	0.744444	0.683472	0.734816	0.741743
1525	0.793651	0.695652	0.8	0.627451	0.758621	0.744444	0.679749	0.735075	0.741663
1530	0.84375	0.6	0.778947	0.645161	0.810127	0.744444	0.679207	0.735597	0.741385
1535	0.811594	0.701754	0.804348	0.655738	0.765432	0.755556	0.69539	0.747773	0.753074
1540	0.761905	0.71875	0.777778	0.545455	0.727273	0.716667	0.644034	0.706232	0.714174
1545	0.794118	0.689655	0.817204	0.666667	0.761905	0.755556	0.694342	0.74591	0.752415
1550	0.761905	0.561404	0.747253	0.655738	0.772727	0.711111	0.637643	0.699805	0.706091
1555	0.757576	0.631579	0.783505	0.655172	0.780488	0.733333	0.665394	0.721664	0.729398
1560	0.861538	0.714286	0.835165	0.745763	0.831461	0.805556	0.757851	0.797642	0.801509
1565	0.830769	0.655738	0.831461	0.612903	0.795181	0.755556	0.694139	0.74521	0.754443
1570	0.8	0.75	0.795699	0.555556	0.689655	0.727778	0.660542	0.718182	0.723835
1575	0.835821	0.724138	0.822222	0.736842	0.818182	0.794444	0.74399	0.787441	0.791281
1580	0.84058	0.677419	0.777778	0.62069	0.740741	0.738889	0.673929	0.731441	0.734879
1585	0.8	0.774194	0.860465	0.622951	0.813953	0.783333	0.729879	0.774313	0.784727
1590	0.825397	0.689655	0.827586	0.65625	0.795455	0.766667	0.70916	0.758869	0.766071
1595	0.823529	0.689655	0.817204	0.642857	0.8	0.766667	0.708436	0.754649	0.761863
1600	0.84375	0.741935	0.791209	0.633333	0.771084	0.761111	0.700121	0.756262	0.759744
1605	0.787879	0.645161	0.804348	0.518519	0.72093	0.711111	0.637345	0.695367	0.705871
1610	0.794118	0.714286	0.752688	0.678571	0.712644	0.733333	0.666726	0.730461	0.730848
1615	0.793651	0.709677	0.702128	0.678571	0.682353	0.711111	0.636106	0.713276	0.709827
1620	0.825397	0.774194	0.8	0.633333	0.729412	0.755556	0.693101	0.752467	0.755504
1625	0.8	0.655738	0.795699	0.566667	0.765432	0.727778	0.658182	0.716707	0.725666
1630	0.774194	0.676471	0.75	0.655172	0.761905	0.727778	0.658401	0.723548	0.727324
1635	0.787879	0.711864	0.808511	0.610169	0.780488	0.75	0.686458	0.739782	0.748028
1640	0.825397	0.646154	0.786517	0.586207	0.682353	0.711111	0.637156	0.705325	0.709936
1645	0.835821	0.688525	0.769231	0.642857	0.776471	0.75	0.686964	0.742581	0.74575
1650	0.825397	0.688525	0.778947	0.7	0.765432	0.755556	0.692458	0.75166	0.753617
1655	0.811594	0.77193	0.808989	0.65625	0.765432	0.766667	0.710494	0.762839	0.767237
1660	0.875	0.65625	0.733333	0.631579	0.8	0.744444	0.679136	0.739232	0.740252
1665	0.787879	0.738462	0.783505	0.62069	0.675676	0.727778	0.659002	0.721242	0.724255
1670	0.764706	0.607143	0.783505	0.655172	0.740741	0.722222	0.652256	0.710253	0.717014
1675	0.823529	0.678571	0.821053	0.633333	0.716049	0.744444	0.680672	0.734507	0.740126
1680	0.875	0.6875	0.791209	0.571429	0.729412	0.738889	0.671912	0.73091	0.734989
1685	0.857143	0.642857	0.774194	0.707692	0.771084	0.755556	0.694132	0.750594	0.751688
1690	0.848485	0.633333	0.765957	0.655172	0.756098	0.738889	0.672254	0.731809	0.734229
1695	0.793651	0.766667	0.808511	0.644068	0.738095	0.755556	0.692491	0.750198	0.754999
1700	0.878788	0.711864	0.769231	0.741935	0.780488	0.777778	0.722263	0.776461	0.774379
1705	0.788732	0.634921	0.777778	0.678571	0.775	0.738889	0.674791	0.731	0.736185
1710	0.825397	0.666667	0.826087	0.727273	0.78481	0.772222	0.715147	0.766047	0.770878
1715	0.830769	0.7	0.791209	0.566667	0.738095	0.733333	0.665525	0.725348	0.731339
1720	0.818182	0.633333	0.791209	0.655172	0.823529	0.755556	0.693762	0.744285	0.7513
1725	0.793651	0.7	0.791209	0.69697	0.725	0.744444	0.680223	0.741366	0.744093
1730	0.8	0.655172	0.731183	0.721311	0.722892	0.727778	0.658522	0.726112	0.724801
1735	0.875	0.69697	0.725275	0.701754	0.780488	0.755556	0.692999	0.755897	0.752864
1740	0.848485	0.701754	0.804348	0.741935	0.795181	0.783333	0.729434	0.778341	0.78016
1745	0.865672	0.590164	0.782609	0.555556	0.744186	0.722222	0.651781	0.707637	0.714116
1750	0.787879	0.6875	0.777778	0.576271	0.740741	0.722222	0.651886	0.714034	0.720834
1755	0.848485	0.633333	0.742268	0.654545	0.829268	0.75	0.686068	0.74158	0.744606
1760	0.848485	0.62069	0.778947	0.615385	0.786517	0.744444	0.680019	0.730005	0.7356
1765	0.782609	0.7	0.787234	0.666667	0.771084	0.75	0.687398	0.741519	0.746723
1770	0.811594	0.7	0.813187	0.62963	0.790698	0.761111	0.701998	0.749022	0.756464
1775	0.787879	0.733333	0.778947	0.733333	0.734177	0.755556	0.693575	0.753534	0.754224
1780	0.818182	0.754098	0.791209	0.644068	0.746988	0.755556	0.693691	0.750909	0.754155
1785	0.8	0.666667	0.786517	0.618182	0.772727	0.738889	0.672894	0.728819	0.73552
1790	0.730159	0.62069	0.8	0.586207	0.767442	0.716667	0.643461	0.700899	0.712826
1795	0.787879	0.666667	0.752688	0.551724	0.722892	0.705556	0.630266	0.69637	0.702306
1800	0.861538	0.633333	0.826087	0.645161	0.765432	0.755556	0.693694	0.74631	0.75249
1805	0.80597	0.655738	0.813187	0.596491	0.785714	0.744444	0.679925	0.73142	0.740785
1810	0.738462	0.596491	0.727273	0.65625	0.790698	0.711111	0.639271	0.701835	0.707708
1815	0.787879	0.745763	0.804348	0.678571	0.758621	0.761111	0.70085	0.755036	0.759576
1820	0.794118	0.677966	0.8	0.596491	0.765432	0.738889	0.672977	0.726801	0.734887
1825	0.80597	0.62069	0.782609	0.655172	0.823529	0.75	0.687162	0.737594	0.744769
1830	0.875	0.754098	0.770833	0.690909	0.738095	0.766667	0.706504	0.765787	0.76377
1835	0.84375	0.533333	0.717391	0.633333	0.738095	0.7	0.622994	0.693181	0.694711
1840	0.84375	0.738462	0.8	0.690909	0.813953	0.783333	0.728318	0.777415	0.780763
1845	0.8125	0.75	0.826087	0.633333	0.7	0.75	0.686053	0.744384	0.749103
1850	0.857143	0.75	0.757895	0.736842	0.765432	0.772222	0.713228	0.773462	0.770645
1855	0.90625	0.655172	0.757895	0.7	0.771084	0.761111	0.700013	0.75808	0.756319
1860	0.84375	0.590164	0.769231	0.633333	0.785714	0.733333	0.665162	0.724438	0.729513
1865	0.787879	0.528302	0.774194	0.590164	0.758621	0.705556	0.631839	0.687832	0.6971
1870	0.8	0.644068	0.786517	0.633333	0.781609	0.738889	0.673239	0.729105	0.735925
1875	0.782609	0.566667	0.747253	0.633333	0.75	0.705556	0.632058	0.695972	0.701481
1880	0.870968	0.746269	0.791209	0.689655	0.780488	0.777778	0.720614	0.775718	0.776452
1885	0.823529	0.580645	0.782609	0.654545	0.771084	0.733333	0.66603	0.722483	0.728206
1890	0.818182	0.622951	0.782609	0.701754	0.785714	0.75	0.686424	0.742242	0.746301
1895	0.786885	0.592593	0.795699	0.636364	0.790698	0.733333	0.666384	0.720448	0.729348
1900	0.80597	0.714286	0.795699	0.655172	0.767442	0.755556	0.694467	0.747714	0.752571
1905	0.852941	0.596491	0.786517	0.633333	0.790698	0.744444	0.681484	0.731996	0.737802
1910	0.787879	0.678571	0.829787	0.689655	0.790698	0.766667	0.708081	0.755318	0.763053
1915	0.848485	0.6875	0.791209	0.631579	0.780488	0.755556	0.693526	0.747852	0.752376
1920	0.848485	0.655738	0.791209	0.655172	0.738095	0.744444	0.679621	0.73774	0.740829
1925	0.787879	0.576271	0.752688	0.654545	0.758621	0.716667	0.644461	0.706001	0.711009
1930	0.825397	0.622951	0.791209	0.606061	0.78481	0.733333	0.666253	0.726085	0.733554
1935	0.823529	0.517241	0.787234	0.607143	0.785714	0.722222	0.652034	0.704172	0.713222
1940	0.835821	0.655738	0.787234	0.607143	0.756098	0.738889	0.672465	0.728407	0.733847
1945	0.818182	0.631579	0.75	0.631579	0.714286	0.716667	0.64427	0.709125	0.711403
1950	0.823529	0.741935	0.725275	0.642857	0.746988	0.738889	0.673211	0.736117	0.735369
1955	0.8	0.607143	0.808511	0.603774	0.758621	0.733333	0.667531	0.71561	0.724735
1960	0.757576	0.618182	0.774194	0.634921	0.771084	0.722222	0.65266	0.711191	0.718994
1965	0.80597	0.528302	0.765957	0.586207	0.727273	0.7	0.624773	0.682742	0.690064
1970	0.835821	0.551724	0.76087	0.610169	0.833333	0.733333	0.666134	0.718383	0.725991
1975	0.835821	0.622951	0.778947	0.689655	0.759494	0.744444	0.679657	0.737374	0.740198
1980	0.818182	0.607143	0.8	0.62069	0.777778	0.738889	0.67405	0.724758	0.732625
1985	0.8	0.701754	0.76087	0.677966	0.712644	0.733333	0.665797	0.730647	0.731534
1990	0.78125	0.677419	0.791209	0.548387	0.790123	0.727778	0.658453	0.717678	0.728025
1995	0.75	0.576271	0.757895	0.571429	0.744186	0.694444	0.615395	0.679956	0.689125
2000	0.78125	0.709677	0.778947	0.642857	0.722892	0.733333	0.664327	0.727125	0.731169

[truncated: 2 more sheets: KNN, RF]
