# Supplementary material for: Transcriptomic and miRNA Signatures of ChAdOx1 nCoV-19 Vaccine Response Using Machine Learning
Source: Life (Basel). 2025 Jun 18;15(6):981. doi: 10.3390/life15060981 (PMC12193736; doi:10.3390/life15060981)
Supplement: Supplementary file 1 [file life-15-00981-s001.zip › Table S12.xlsx]

## Sheet: Sheet1
feature found by 10 methods	feature found by 9 methods	feature found by 8 methods	feature found by 7 methods	feature found by 6 methods	feature found by 5 methods	feature found by 4 methods	feature found by 3 methods	feature found by 2 methods	feature found by 1 method
					IGHG1	CASP10	AL731577.2	BUB1	TCTN3
					TIMM10	AL391244.2	CDC20	PRLR	ELANE
					FOXM1	HIST1H3G	hsa-miR-6501-5p	IFIT1	AC060766.1
						JUN	KIAA1958	CLSPN	XYLB
						TPX2	RRM2	AC100786.1	ZDHHC12
						hsa-miR-3614-5p	PIWIL4	PNRC1	C14orf93
						EPHB2	IGHV3-30	RAB36	CDK6
						LGALS3BP	HERC5	OPN3	CCNJ
						ALPL	PPM1K	RGL1	GM2A
						RIOK3	TRIM22	EEF2	TMOD1
							PARP9	DDX60	PTOV1
							OAS1	PKP4	hsa-miR-26b-5p
							HERC6	TMX4	ZKSCAN5
							BTN3A3	ITGB4	MED1
							MCUR1	SYNE2	ZBTB14
							IFITM1	CARD17	STX8
							IFI27	XAF1	NCAPG
							CHI3L1	PI3	SDC2
							AC104837.2	FBXO39	FICD
								YEATS2	ERLIN2
								PHF11	hsa-miR-191-3p
								TRIM5	hsa-miR-6730-3p
								POLQ	SLC2A5
								TMEM123	ESPL1
								ISG15	RANBP10
								EZH2	RN7SL57P
								STAC3	RN7SKP80
								BTN3A1	ZNF491
								KLHDC8B	IFT140
								AGRN	CACNB1
								IGKV4-1	TPM4
								KPNA1	LINC01963
								SPTAN1	RABL6
								WSB1	ZNF775
								TBC1D8	TCF4
								C1orf174	PIK3R4
								SIGLEC1	SDHAF3
								RSAD2	ANAPC7
								EIF2AK2	ZNF136
								PARP12	ZNF846
								PNPT1	TTC30B
								RUFY4	ZNF777
								EMP3	TECPR2
								SAMD9L	YRDC
								BISPR	ZNF569
								RTCB	TSC22D2
								LY6E	TRAPPC4
								MX1	HDAC2
								TENT5A	ZNF782
								TRIM14	TPK1
								SP100	SLC6A9
								IFIH1	AFAP1
								CTSL	NACA
								AHCTF1	GDAP2
								CBWD2	MYO18A
								AC069528.2	PRPF40A
								MZB1	BORCS6
								OTOF	MAN2A2
								IGHM	MME
								AHNAK	LINC00173
									SULT1A1
									NCOR2
									SIAH1
									CACNA1H
									SULF2
									ZNF799
									LAMA2
									PLXNB2
									MYO6
									MRTFA
									ZNF605
									DPM1
									AZI2
									FAAHP1
									ITGB1
									NUB1
									AC004687.1
									NSUN3
									BTN2A3P
									PHACTR2
									POMT1
									TIMM23
									JADE1
									CCNJL
									CIT
									PRDM8
									NUDC
									LAMP3
									RN7SL834P
									RN7SKP95
									ATXN1
									CCNY
									AL031283.1
									SRA1
									COL6A3
									AC091180.2
									SLC25A23
									PMF1
									CTNNAL1
									YIPF5
									ZBTB43
									CERK
									CALD1
									AC092683.1
									MBNL1-AS1
									FLT3LG
									TTC13
									IGLL5
									PLPP1
									UFD1
									FLT1
									EPB41L3
									IFI35
									MARCO
									ETV7
									DCLRE1C
									IRS2
									SAMHD1
									PIGX
									HELZ2
									DNAJB5
									C1GALT1
									CBR1
									TPMT
									EIF3L
									FBXO10
									MICAL2
									SHISA5
									PARP14
									LPAR6
									AC096921.2
									SGPP1
									AC092653.2
									SDHAF2
									hsa-miR-4655-3p
									hsa-miR-1197
									MPHOSPH6
									hsa-miR-676-3p
									AC105339.6
									hsa-miR-3136-5p
									RAB3GAP2
									UCP3
									VPS33A
									KDM5A
									hsa-miR-548b-5p
									RGPD8
									hsa-miR-379-3p
									RPS18P9
									KLHL20
									hsa-miR-216b-5p
									TMEM248
									COA1
									PMS2
									hsa-miR-3140-5p
									CRISP3
									MMP8
									FAM106A
									RNF168
									hsa-miR-4638-3p
									ZSCAN26
									hsa-miR-224-3p
									LINC00598
									IGHV2-5
									AAMDC
									hsa-miR-1237-3p
									CDRT4
									PDE6D
									BPHL
									PRUNE2
									AC023355.1
									hsa-miR-7-2-3p
									hsa-miR-5187-5p
									hsa-miR-519d-3p
									FAM86C1
									hsa-miR-548au-5p
									hsa-let-7c-3p
									hsa-miR-6081
									hsa-miR-580-5p
									hsa-miR-4474-3p
									hsa-miR-3675-3p
									hsa-miR-4757-3p
									MEIS1
									NEMP2
									hsa-miR-301a-3p
									hsa-miR-6823-3p
									hsa-miR-5685
									hsa-miR-7854-3p
									hsa-miR-6718-5p
									hsa-miR-29a-5p
									RGPD2
									AL117339.5
									hsa-miR-487a-3p
									ESPN
									TP53BP1
									hsa-miR-188-3p
									hsa-miR-548t-3p
									RAD23A
									INTS6-AS1
									LTF
									PHACTR1
									CPNE5
									AL031123.2
									RHAG
									DLD
									ASGR1
									SMTN
									KLF10
									ERLIN1
									EIF4B
									EGR1
									DOCK4
									hsa-miR-3143
									TIFA
									ASRGL1
									AC063977.1
									hsa-miR-4488
									hsa-miR-10399-5p
									MTSS2
									ERAP2
									DGAT2
									AC147651.4
									hsa-miR-6889-3p
									hsa-miR-3944-5p
									hsa-miR-145-3p
									ZNF585A
									TCL1A
									STX1A
									RPL4
									OAT
									MYO5C
									CHCHD10
									CCDC91
									USP18
									IFI44
									AC008079.1
									IFI44L
									CHROMR
									CMPK2
									RTP4
									BLVRA
									OASL
									ADA2
									SPATS2L
									IFI6
									OAS3
									LY6E-DT
									EPSTI1
									NRIR
									DHX58
									IFIT5
									PLSCR1
									CNP
									SCARB2
									BMPR2
									OAS2
									hsa-miR-6824-5p
									IFIT3
									KLHDC7B
									TRIM38
									RMI2
									CCNB1
									hsa-miR-7106-5p
									TOP2A
									BIRC5
									CA4
									CMTR1
									DDX58
									ZNF684
									UTRN
									MS4A4A
									PI4K2B
									DTX3L
									TMEM62
									SCAMP1-AS1
									TBC1D17
									RNPEPL1
									IGF2BP2
									CES1
									FUCA2
									ARL4A
									TIGD3
									AC064801.2
									TRIM58
									ZEB2
									SNX2
									CASTOR2
									PIGB
									MAD2L1BP
									RSU1
									COQ8A
									KLHL14
									AC018644.1
									AGO2
									GNG7
									NFIX
									IMPA2
									hsa-miR-1273c
									IFI30
									HEMGN
									RNF103
									hsa-miR-28-5p
									SAMD9
									RC3H2
									ADAT1
									ADAP2
									DENND5B
									TYMS
									IGHV3-33
									JCHAIN
									CXCL10
									ERP29
									FBXO6
									CDC14B
									CCN3
									CR1
									RPL7A
									MS4A7
									SPAG5
									JUP
									CCNA2
									PRKAG2
									GPD2
									HIST1H3C
									PDZD8
									HIST1H3F
									AC242988.2
									TST
									NASP
									UGGT1
									PATL1
									WASF3
									hsa-miR-10399-3p
									DEFA3
									BSG
									hsa-miR-532-3p
									hsa-miR-93-3p
									H3F3AP4
									hsa-miR-23a-3p
									hsa-miR-500a-3p
									hsa-miR-324-3p
									HIST2H2AC
									hsa-miR-331-3p
									IGLC2
									TXNIP
									hsa-miR-3173-5p
									OAZ1
									NCF1C
									SNCA
									hsa-miR-15b-3p
									hsa-miR-339-3p
									SELL
									hsa-miR-20b-5p
									hsa-miR-23b-3p
									hsa-miR-574-3p
									hsa-miR-296-5p
									hsa-miR-30a-5p
									ACTB
									TMSB10
									hsa-miR-425-3p
									DUSP1
									hsa-miR-7706
									PSAP
									DMTN
									CEBPB
									MT-CO1
									FCGR3B
									FTL
									hsa-miR-342-3p
									hsa-miR-5100
									S100A8
									ADIPOR1
									hsa-miR-652-3p
									hsa-miR-106b-5p
									GNLY
									PF4
									S100A11
									HIST1H1C
									hsa-miR-374b-5p
									BCL2L1
									R3HDM4
									S100A12
									FFAR2
									GRN
									hsa-miR-1304-3p
									HLA-DRB1
									SLC4A1
									RNF6
									LRIG2
									TMEM245
									ANAPC2
									TOE1
									NDC80
									ASL
									ADORA3
									AC110769.2
									PRDM1
									KIF2A
									ZBED5-AS1
									hsa-miR-219b-5p
									FAM114A2
									AC073487.1
									ACTBP8
									GSTM3
									PGLYRP1
									TOLLIP
									RIN2
									LINC01572
									PPP3CA
									WHAMMP3
									TENT4B
									RPL13A
									hsa-miR-642a-3p
									FOXRED2
									TSPAN3
									AC099524.1
									L3MBTL4
									PLEKHJ1
									SLC39A10
									MANEA-DT
									RRNAD1
									HSPH1
									AC092821.3
									USP6NL
									BATF
									DYNC1H1
									LRRC75A
									USP28
									LCN2
									C3orf20
									AC011726.3
									TNKS
									ZNF131
									WDR81
									hsa-miR-132-5p
									CLEC2B
									PRKXP1
									OTUD1
									NOMO3
									VCAN
									CST7
									SLC35E2A
									hsa-miR-4723-3p
									AC134407.3
									CYTH3
									hsa-miR-98-5p
									TMEM79
									CDKN2AIPNL
									PLAG1
									KRT8P33
									AC011676.5
									RAE1
									hsa-miR-7106-3p
									hsa-miR-3139
