# Supplementary material for: Transcriptomic and miRNA Signatures of ChAdOx1 nCoV-19 Vaccine Response Using Machine Learning
Source: Life (Basel). 2025 Jun 18;15(6):981. doi: 10.3390/life15060981 (PMC12193736; doi:10.3390/life15060981)
Supplement: Supplementary file 1 [file life-15-00981-s001.zip › Table S13.xlsx]

## Sheet: TableS13_enrichment.Process
#term ID	term description	observed gene count	background gene count	strength	signal	false discovery rate	matching proteins in your network (IDs)	matching proteins in your network (labels)
GO:0051607	Defense response to virus	7	252	1.34	1.13	0.00038	9606.ENSP00000264350,9606.ENSP00000330825,9606.ENSP00000341874,9606.ENSP00000353512,9606.ENSP00000369299,9606.ENSP00000388001,9606.ENSP00000483430	HERC5,IFITM1,RIOK3,PARP9,TRIM22,OAS1,IFI27
GO:0044419	Biological process involved in interspecies interaction between organisms	11	1490	0.76	0.58	0.0031	9606.ENSP00000264346,9606.ENSP00000264350,9606.ENSP00000330825,9606.ENSP00000341874,9606.ENSP00000353512,9606.ENSP00000360266,9606.ENSP00000363973,9606.ENSP00000369299,9606.ENSP00000383053,9606.ENSP00000388001,9606.ENSP00000483430	HERC6,HERC5,IFITM1,RIOK3,PARP9,JUN,ALPL,TRIM22,EPHB2,OAS1,IFI27
GO:0006952	Defense response	10	1394	0.75	0.52	0.008	9606.ENSP00000255409,9606.ENSP00000262776,9606.ENSP00000264350,9606.ENSP00000330825,9606.ENSP00000341874,9606.ENSP00000353512,9606.ENSP00000360266,9606.ENSP00000369299,9606.ENSP00000388001,9606.ENSP00000483430	CHI3L1,LGALS3BP,HERC5,IFITM1,RIOK3,PARP9,JUN,TRIM22,OAS1,IFI27
GO:0051707	Response to other organism	10	1328	0.77	0.53	0.008	9606.ENSP00000264346,9606.ENSP00000264350,9606.ENSP00000330825,9606.ENSP00000341874,9606.ENSP00000353512,9606.ENSP00000363973,9606.ENSP00000369299,9606.ENSP00000383053,9606.ENSP00000388001,9606.ENSP00000483430	HERC6,HERC5,IFITM1,RIOK3,PARP9,ALPL,TRIM22,EPHB2,OAS1,IFI27
GO:0009605	Response to external stimulus	12	2355	0.6	0.4	0.0174	9606.ENSP00000255409,9606.ENSP00000264346,9606.ENSP00000264350,9606.ENSP00000330825,9606.ENSP00000341874,9606.ENSP00000353512,9606.ENSP00000360266,9606.ENSP00000363973,9606.ENSP00000369299,9606.ENSP00000383053,9606.ENSP00000388001,9606.ENSP00000483430	CHI3L1,HERC6,HERC5,IFITM1,RIOK3,PARP9,JUN,ALPL,TRIM22,EPHB2,OAS1,IFI27
GO:0002376	Immune system process	11	2121	0.61	0.36	0.0379	9606.ENSP00000244519,9606.ENSP00000264346,9606.ENSP00000264350,9606.ENSP00000330825,9606.ENSP00000341874,9606.ENSP00000353512,9606.ENSP00000360266,9606.ENSP00000369299,9606.ENSP00000383053,9606.ENSP00000388001,9606.ENSP00000483430	BTN3A3,HERC6,HERC5,IFITM1,RIOK3,PARP9,JUN,TRIM22,EPHB2,OAS1,IFI27
GO:0060337	Type I interferon signaling pathway	3	42	1.75	0.59	0.0379	9606.ENSP00000330825,9606.ENSP00000388001,9606.ENSP00000483430	IFITM1,OAS1,IFI27
GO:0045087	Innate immune response	7	754	0.86	0.44	0.0391	9606.ENSP00000264350,9606.ENSP00000330825,9606.ENSP00000341874,9606.ENSP00000353512,9606.ENSP00000369299,9606.ENSP00000388001,9606.ENSP00000483430	HERC5,IFITM1,RIOK3,PARP9,TRIM22,OAS1,IFI27
